# Supplementary material for: An approximate measurement invariance approach to within-couple relationship quality
Source: Front Psychol. 2014 Sep 19;5:983. doi: 10.3389/fpsyg.2014.00983 (PMC4168678; doi:10.3389/fpsyg.2014.00983)
Supplement: Supplementary file 2 [file DataSheet2.ZIP]

Archive with 69 entries (69 files):
- afmi01_0.50.out
- afmi02_0.25.out
- afmi03_0.125.out
- afmi04_0.05.out
- afmi05_0.025.out
- afmi06_0.01.out
- afmi07_0.005.out
- afmi08_0.001.out
- afmi09_0.0005.out
- apmi01_0.50.out
- apmi02_0.25.out
- apmi03_0.125.out
- apmi04_0.05.out
- apmi05_0.025.out
- apmi06_0.01.out
- apmi07_0.005.out
- apmi08_0.001.out
- apmi09_0.0005.out
- dataset_GRIMS.csv
- dataset_GRIMS.txt
- eng-adv_bsem_1917.out
- eng-adv_bsem_265.out
- eng-adv_bsem_3830.out
- eng-adv_bsem_470.out
- eng-adv_bsem_986.out
- eng-adv_ml_1917.out
- eng-adv_ml_265.out
- eng-adv_ml_3830.out
- eng-adv_ml_470.out
- eng-adv_ml_986.out
- eng_1917.txt
- eng_265.txt
- eng_3830.txt
- eng_470.txt
- eng_986.txt
- fmi1 - bsem - configural invariance.out
- fmi2 - bsem - weak invariance.out
- fmi3 - bsem - strong invariance.out
- ml_01_configural with cus.out
- ml_01_configural without cus.out
- ml_02_weak with cus.out
- ml_03_strong with cus-partial invariance item 4 & 3.out
- ml_03_strong with cus-partial invariance item 4.out
- ml_03_strong with cus.out
- ml_fathers.out
- ml_mothers.out
- pmi_strong_partial.out
- sim_bsem_afmi01_0.50.out
- sim_bsem_afmi02_0.25.out
- sim_bsem_afmi03_0.125.out
- sim_bsem_afmi04_0.05.out
- sim_bsem_afmi05_0.025.out
- sim_bsem_afmi06_0.01.out
- sim_bsem_afmi07_0.005.out
- sim_bsem_afmi08_0.001.out
- sim_bsem_afmi09_0.0005.out
- sim_bsem_apmi01_0.50.out
- sim_bsem_apmi02_0.25.out
- sim_bsem_apmi03_0.125.out
- sim_bsem_apmi04_0.05.out
- sim_bsem_apmi05_0.025.out
- sim_bsem_apmi06_0.01.out
- sim_bsem_apmi07_0.005.out
- sim_bsem_apmi08_0.001.out
- sim_bsem_apmi09_0.0005.out
- sim_bsem_fmi3_strong.out
- sim_bsem_pmi_strong.out
- sim_ml_partial_strong.out
- sim_ml_strong.out
