# Supplementary material for: An approximate measurement invariance approach to within-couple relationship quality
Source: Front Psychol. 2014 Sep 19;5:983. doi: 10.3389/fpsyg.2014.00983 (PMC4168678; doi:10.3389/fpsyg.2014.00983)
Supplement: Supplementary file 2 [file DataSheet2.ZIP › afmi01_0.50.out]

Mplus VERSION 7
MUTHEN & MUTHEN
05/13/2014   4:55 PM

INPUT INSTRUCTIONS

  TITLE: BSEM - AMI 0.50 ;

  DATA: FILE IS dataset_GRIMS.txt ;

  VARIABLE: NAMES ARE m1ms1-m1ms7 f1ms1-f1ms7;

  ANALYSIS:   ESTIMATOR IS BAYES;
  Bconvergence = 0.01 ;
  Biterations  = 1000000 (20000) ;
  processor is 2 ;
  chains is 2 ;
  bseed 167;

  MODEL:	
  ! strong invariance
  mms BY m1ms1* m1ms2 m1ms3 m1ms4 m1ms5 m1ms6 m1ms7 (l1-l7);
  fms BY f1ms1* f1ms2 f1ms3 f1ms4 f1ms5 f1ms6 f1ms7 (l1-l7);
  m1ms1-m1ms7 ;
  f1ms1-f1ms7 ;
  mms@1 ;
  fms@1 ;
  [m1ms1-m1ms7] (tau1_1-tau1_7);
  [f1ms1-f1ms7] (tau2_1-tau2_7);
  [mms@0];
  [fms];
  m1ms1 WITH f1ms1 ;
  m1ms2 WITH f1ms2 ;
  m1ms3 WITH f1ms3 ;
  m1ms4 WITH f1ms4 ;
  m1ms5 WITH f1ms5 ;
  m1ms6 WITH f1ms6 ;
  m1ms7 WITH f1ms7 ;


    MODEL PRIORS:
      DO (1,7) DIFF (tau1_#-tau2_#) ~ N(0,0.5) ;

  OUTPUT:
  TECH1 TECH8;
  !savedata: file is scores.txt;
  !save = fscores (50);


INPUT READING TERMINATED NORMALLY


BSEM - AMI 0.50 ;

SUMMARY OF ANALYSIS

Number of groups                                                 1
Number of observations                                         435

Number of dependent variables                                   14
Number of independent variables                                  0
Number of continuous latent variables                            2

Observed dependent variables

  Continuous
   M1MS1       M1MS2       M1MS3       M1MS4       M1MS5       M1MS6
   M1MS7       F1MS1       F1MS2       F1MS3       F1MS4       F1MS5
   F1MS6       F1MS7

Continuous latent variables
   MMS         FMS


Estimator                                                    BAYES
Specifications for Bayesian Estimation
  Point estimate                                            MEDIAN
  Number of Markov chain Monte Carlo (MCMC) chains               2
  Random seed for the first chain                              167
  Starting value information                           UNPERTURBED
  Treatment of categorical mediator                         LATENT
  Algorithm used for Markov chain Monte Carlo           GIBBS(PX1)
  Convergence criterion                                  0.100D-01
  Maximum number of iterations                             1000000
  K-th iteration used for thinning                               1

Input data file(s)
  dataset_GRIMS.txt
Input data format  FREE


THE MODEL ESTIMATION TERMINATED NORMALLY

     USE THE FBITERATIONS OPTION TO INCREASE THE NUMBER OF ITERATIONS BY A FACTOR
     OF AT LEAST TWO TO CHECK CONVERGENCE AND THAT THE PSR VALUE DOES NOT INCREASE.


MODEL FIT INFORMATION

Number of Free Parameters                              44

Bayesian Posterior Predictive Checking using Chi-Square

          95% Confidence Interval for the Difference Between
          the Observed and the Replicated Chi-Square Values

                                -14.605            59.226

          Posterior Predictive P-Value              0.119

Information Criterion

          Deviance (DIC)                        14057.780
          Estimated Number of Parameters (pD)      42.632
          Bayesian (BIC)                        14239.515


MODEL RESULTS

                                Posterior  One-Tailed         95% C.I.
                    Estimate       S.D.      P-Value   Lower 2.5%  Upper 2.5%  Significance

 MMS      BY
    M1MS1              0.459       0.028      0.000       0.404       0.514      *
    M1MS2              0.467       0.034      0.000       0.401       0.534      *
    M1MS3              0.507       0.033      0.000       0.443       0.572      *
    M1MS4              0.513       0.032      0.000       0.451       0.577      *
    M1MS5              0.669       0.038      0.000       0.594       0.746      *
    M1MS6              0.225       0.023      0.000       0.181       0.270      *
    M1MS7              0.293       0.032      0.000       0.230       0.357      *

 FMS      BY
    F1MS1              0.459       0.028      0.000       0.404       0.514      *
    F1MS2              0.467       0.034      0.000       0.401       0.534      *
    F1MS3              0.507       0.033      0.000       0.443       0.572      *
    F1MS4              0.513       0.032      0.000       0.451       0.577      *
    F1MS5              0.669       0.038      0.000       0.594       0.746      *
    F1MS6              0.225       0.023      0.000       0.181       0.270      *
    F1MS7              0.293       0.032      0.000       0.230       0.357      *

 FMS      WITH
    MMS                0.416       0.058      0.000       0.297       0.524      *

 M1MS1    WITH
    F1MS1             -0.005       0.022      0.416      -0.047       0.037

 M1MS2    WITH
    F1MS2              0.038       0.033      0.120      -0.025       0.104

 M1MS3    WITH
    F1MS3              0.023       0.029      0.218      -0.035       0.081

 M1MS4    WITH
    F1MS4              0.049       0.026      0.027      -0.001       0.101

 M1MS5    WITH
    F1MS5              0.116       0.038      0.001       0.044       0.191      *

 M1MS6    WITH
    F1MS6              0.012       0.016      0.234      -0.019       0.043

 M1MS7    WITH
    F1MS7             -0.011       0.031      0.363      -0.073       0.050

 Means
    MMS                0.000       0.000      1.000       0.000       0.000
    FMS               -0.279       0.533      0.284      -1.395       0.827

 Intercepts
    M1MS1              4.190       0.037      0.000       4.115       4.262      *
    M1MS2              4.181       0.045      0.000       4.091       4.270      *
    M1MS3              4.177       0.043      0.000       4.096       4.263      *
    M1MS4              3.716       0.042      0.000       3.633       3.799      *
    M1MS5              3.922       0.050      0.000       3.826       4.020      *
    M1MS6              4.806       0.027      0.000       4.754       4.858      *
    M1MS7              4.233       0.039      0.000       4.158       4.312      *
    F1MS1              4.133       0.247      0.000       3.624       4.649      *
    F1MS2              4.093       0.252      0.000       3.571       4.614      *
    F1MS3              4.279       0.272      0.000       3.720       4.843      *
    F1MS4              3.867       0.275      0.000       3.299       4.438      *
    F1MS5              3.698       0.358      0.000       2.965       4.443      *
    F1MS6              4.792       0.124      0.000       4.538       5.046      *
    F1MS7              4.184       0.161      0.000       3.853       4.511      *

 Variances
    MMS                1.000       0.000      0.000       1.000       1.000
    FMS                1.000       0.000      0.000       1.000       1.000

 Residual Variances
    M1MS1              0.391       0.033      0.000       0.332       0.460      *
    M1MS2              0.667       0.051      0.000       0.578       0.778      *
    M1MS3              0.524       0.043      0.000       0.448       0.613      *
    M1MS4              0.489       0.040      0.000       0.416       0.574      *
    M1MS5              0.610       0.053      0.000       0.515       0.721      *
    M1MS6              0.254       0.018      0.000       0.221       0.293      *
    M1MS7              0.567       0.041      0.000       0.495       0.654      *
    F1MS1              0.375       0.031      0.000       0.319       0.440      *
    F1MS2              0.576       0.044      0.000       0.496       0.668      *
    F1MS3              0.510       0.041      0.000       0.435       0.597      *
    F1MS4              0.402       0.035      0.000       0.340       0.474      *
    F1MS5              0.640       0.056      0.000       0.539       0.756      *
    F1MS6              0.389       0.028      0.000       0.338       0.447      *
    F1MS7              0.691       0.050      0.000       0.604       0.799      *


DIFFERENCE OUTPUT


            Average   Std. Dev.     Deviations from the Mean

                                    TAU1_1      TAU2_1
      1       4.161      0.126      0.028      -0.028

                                    TAU1_2      TAU2_2
      2       4.137      0.130      0.043      -0.043

                                    TAU1_3      TAU2_3
      3       4.228      0.140     -0.051       0.051

                                    TAU1_4      TAU2_4
      4       3.791      0.141     -0.076       0.076

                                    TAU1_5      TAU2_5
      5       3.810      0.183      0.111      -0.111

                                    TAU1_6      TAU2_6
      6       4.799      0.064      0.007      -0.007

                                    TAU1_7      TAU2_7
      7       4.208      0.084      0.024      -0.024


TECHNICAL 1 OUTPUT


     PARAMETER SPECIFICATION


           NU
              M1MS1         M1MS2         M1MS3         M1MS4         M1MS5
              ________      ________      ________      ________      ________
 1                  1             2             3             4             5


           NU
              M1MS6         M1MS7         F1MS1         F1MS2         F1MS3
              ________      ________      ________      ________      ________
 1                  6             7             8             9            10


           NU
              F1MS4         F1MS5         F1MS6         F1MS7
              ________      ________      ________      ________
 1                 11            12            13            14


           LAMBDA
              MMS           FMS
              ________      ________
 M1MS1             15             0
 M1MS2             16             0
 M1MS3             17             0
 M1MS4             18             0
 M1MS5             19             0
 M1MS6             20             0
 M1MS7             21             0
 F1MS1              0            15
 F1MS2              0            16
 F1MS3              0            17
 F1MS4              0            18
 F1MS5              0            19
 F1MS6              0            20
 F1MS7              0            21


           THETA
              M1MS1         M1MS2         M1MS3         M1MS4         M1MS5
              ________      ________      ________      ________      ________
 M1MS1             22
 M1MS2              0            23
 M1MS3              0             0            24
 M1MS4              0             0             0            25
 M1MS5              0             0             0             0            26
 M1MS6              0             0             0             0             0
 M1MS7              0             0             0             0             0
 F1MS1             29             0             0             0             0
 F1MS2              0            31             0             0             0
 F1MS3              0             0            33             0             0
 F1MS4              0             0             0            35             0
 F1MS5              0             0             0             0            37
 F1MS6              0             0             0             0             0
 F1MS7              0             0             0             0             0


           THETA
              M1MS6         M1MS7         F1MS1         F1MS2         F1MS3
              ________      ________      ________      ________      ________
 M1MS6             27
 M1MS7              0            28
 F1MS1              0             0            30
 F1MS2              0             0             0            32
 F1MS3              0             0             0             0            34
 F1MS4              0             0             0             0             0
 F1MS5              0             0             0             0             0
 F1MS6             39             0             0             0             0
 F1MS7              0            41             0             0             0


           THETA
              F1MS4         F1MS5         F1MS6         F1MS7
              ________      ________      ________      ________
 F1MS4             36
 F1MS5              0            38
 F1MS6              0             0            40
 F1MS7              0             0             0            42


           ALPHA
              MMS           FMS
              ________      ________
 1                  0            43


           BETA
              MMS           FMS
              ________      ________
 MMS                0             0
 FMS                0             0


           PSI
              MMS           FMS
              ________      ________
 MMS                0
 FMS               44             0


     STARTING VALUES


           NU
              M1MS1         M1MS2         M1MS3         M1MS4         M1MS5
              ________      ________      ________      ________      ________
 1              4.191         4.182         4.179         3.717         3.924


           NU
              M1MS6         M1MS7         F1MS1         F1MS2         F1MS3
              ________      ________      ________      ________      ________
 1              4.807         4.234         4.007         3.966         4.140


           NU
              F1MS4         F1MS5         F1MS6         F1MS7
              ________      ________      ________      ________
 1              3.726         3.515         4.731         4.103


           LAMBDA
              MMS           FMS
              ________      ________
 M1MS1          1.000         0.000
 M1MS2          1.000         0.000
 M1MS3          1.000         0.000
 M1MS4          1.000         0.000
 M1MS5          1.000         0.000
 M1MS6          1.000         0.000
 M1MS7          1.000         0.000
 F1MS1          0.000         1.000
 F1MS2          0.000         1.000
 F1MS3          0.000         1.000
 F1MS4          0.000         1.000
 F1MS5          0.000         1.000
 F1MS6          0.000         1.000
 F1MS7          0.000         1.000


           THETA
              M1MS1         M1MS2         M1MS3         M1MS4         M1MS5
              ________      ________      ________      ________      ________
 M1MS1          0.308
 M1MS2          0.000         0.441
 M1MS3          0.000         0.000         0.392
 M1MS4          0.000         0.000         0.000         0.385
 M1MS5          0.000         0.000         0.000         0.000         0.491
 M1MS6          0.000         0.000         0.000         0.000         0.000
 M1MS7          0.000         0.000         0.000         0.000         0.000
 F1MS1          0.000         0.000         0.000         0.000         0.000
 F1MS2          0.000         0.000         0.000         0.000         0.000
 F1MS3          0.000         0.000         0.000         0.000         0.000
 F1MS4          0.000         0.000         0.000         0.000         0.000
 F1MS5          0.000         0.000         0.000         0.000         0.000
 F1MS6          0.000         0.000         0.000         0.000         0.000
 F1MS7          0.000         0.000         0.000         0.000         0.000


           THETA
              M1MS6         M1MS7         F1MS1         F1MS2         F1MS3
              ________      ________      ________      ________      ________
 M1MS6          0.150
 M1MS7          0.000         0.318
 F1MS1          0.000         0.000         0.280
 F1MS2          0.000         0.000         0.000         0.388
 F1MS3          0.000         0.000         0.000         0.000         0.374
 F1MS4          0.000         0.000         0.000         0.000         0.000
 F1MS5          0.000         0.000         0.000         0.000         0.000
 F1MS6          0.000         0.000         0.000         0.000         0.000
 F1MS7          0.000         0.000         0.000         0.000         0.000


           THETA
              F1MS4         F1MS5         F1MS6         F1MS7
              ________      ________      ________      ________
 F1MS4          0.321
 F1MS5          0.000         0.570
 F1MS6          0.000         0.000         0.218
 F1MS7          0.000         0.000         0.000         0.390


           ALPHA
              MMS           FMS
              ________      ________
 1              0.000         0.000


           BETA
              MMS           FMS
              ________      ________
 MMS            0.000         0.000
 FMS            0.000         0.000


           PSI
              MMS           FMS
              ________      ________
 MMS            1.000
 FMS            0.000         1.000


     PRIORS FOR ALL PARAMETERS            PRIOR MEAN      PRIOR VARIANCE     PRIOR STD. DEV.

     Parameter 1~N(0.000,1000.000)           0.0000           1000.0000             31.6228
     Parameter 2~N(0.000,1000.000)           0.0000           1000.0000             31.6228
     Parameter 3~N(0.000,1000.000)           0.0000           1000.0000             31.6228
     Parameter 4~N(0.000,1000.000)           0.0000           1000.0000             31.6228
     Parameter 5~N(0.000,1000.000)           0.0000           1000.0000             31.6228
     Parameter 6~N(0.000,1000.000)           0.0000           1000.0000             31.6228
     Parameter 7~N(0.000,1000.000)           0.0000           1000.0000             31.6228
     Parameter 8~N(0.000,1000.000)           0.0000           1000.0000             31.6228
     Parameter 9~N(0.000,1000.000)           0.0000           1000.0000             31.6228
     Parameter 10~N(0.000,1000.000)          0.0000           1000.0000             31.6228
     Parameter 11~N(0.000,1000.000)          0.0000           1000.0000             31.6228
     Parameter 12~N(0.000,1000.000)          0.0000           1000.0000             31.6228
     Parameter 13~N(0.000,1000.000)          0.0000           1000.0000             31.6228
     Parameter 14~N(0.000,1000.000)          0.0000           1000.0000             31.6228
     Parameter 15~N(0.000,infinity)          0.0000            infinity            infinity
     Parameter 16~N(0.000,infinity)          0.0000            infinity            infinity
     Parameter 17~N(0.000,infinity)          0.0000            infinity            infinity
     Parameter 18~N(0.000,infinity)          0.0000            infinity            infinity
     Parameter 19~N(0.000,infinity)          0.0000            infinity            infinity
     Parameter 20~N(0.000,infinity)          0.0000            infinity            infinity
     Parameter 21~N(0.000,infinity)          0.0000            infinity            infinity
     Parameter 22~IW(0.000,-3)             infinity            infinity            infinity
     Parameter 23~IW(0.000,-3)             infinity            infinity            infinity
     Parameter 24~IW(0.000,-3)             infinity            infinity            infinity
     Parameter 25~IW(0.000,-3)             infinity            infinity            infinity
     Parameter 26~IW(0.000,-3)             infinity            infinity            infinity
     Parameter 27~IW(0.000,-3)             infinity            infinity            infinity
     Parameter 28~IW(0.000,-3)             infinity            infinity            infinity
     Parameter 29~IW(0.000,-3)             infinity            infinity            infinity
     Parameter 30~IW(0.000,-3)             infinity            infinity            infinity
     Parameter 31~IW(0.000,-3)             infinity            infinity            infinity
     Parameter 32~IW(0.000,-3)             infinity            infinity            infinity
     Parameter 33~IW(0.000,-3)             infinity            infinity            infinity
     Parameter 34~IW(0.000,-3)             infinity            infinity            infinity
     Parameter 35~IW(0.000,-3)             infinity            infinity            infinity
     Parameter 36~IW(0.000,-3)             infinity            infinity            infinity
     Parameter 37~IW(0.000,-3)             infinity            infinity            infinity
     Parameter 38~IW(0.000,-3)             infinity            infinity            infinity
     Parameter 39~IW(0.000,-3)             infinity            infinity            infinity
     Parameter 40~IW(0.000,-3)             infinity            infinity            infinity
     Parameter 41~IW(0.000,-3)             infinity            infinity            infinity
     Parameter 42~IW(0.000,-3)             infinity            infinity            infinity
     Parameter 43~N(0.000,infinity)          0.0000            infinity            infinity
     Parameter 44~IW(0.000,-3)
     Cov(Parameter 1,Parameter 8)=999.750000
     Cov(Parameter 2,Parameter 9)=999.750000
     Cov(Parameter 3,Parameter 10)=999.750000
     Cov(Parameter 4,Parameter 11)=999.750000
     Cov(Parameter 5,Parameter 12)=999.750000
     Cov(Parameter 6,Parameter 13)=999.750000
     Cov(Parameter 7,Parameter 14)=999.750000


TECHNICAL 8 OUTPUT

   TECHNICAL 8 OUTPUT FOR BAYES ESTIMATION

                     POTENTIAL       PARAMETER WITH
     ITERATION    SCALE REDUCTION      HIGHEST PSR
     100              1.346               11
     200              1.571               12
     300              1.132               12
     400              1.334               43
     500              2.389               10
     600              2.658               43
     700              1.685               43
     800              1.041               10
     900              1.222               43
     1000             1.134               43
     1100             1.148               12
     1200             1.634               43
     1300             2.049               43
     1400             2.745               43
     1500             2.130               8
     1600             1.372               8
     1700             1.125               8
     1800             1.016               35
     1900             1.073               14
     2000             1.354               8
     2100             1.657               8
     2200             1.921               8
     2300             2.522               8
     2400             2.896               43
     2500             2.463               10
     2600             2.289               43
     2700             2.464               43
     2800             1.827               43
     2900             1.529               43
     3000             1.445               43
     3100             1.383               43
     3200             1.363               43
     3300             1.483               43
     3400             1.582               43
     3500             1.568               43
     3600             1.452               43
     3700             1.483               43
     3800             1.629               43
     3900             1.639               43
     4000             1.517               43
     4100             1.267               43
     4200             1.133               43
     4300             1.054               43
     4400             1.024               10
     4500             1.005               38
     4600             1.004               38
     4700             1.016               12
     4800             1.070               43
     4900             1.192               43
     5000             1.367               43
     5100             1.514               43
     5200             1.676               43
     5300             1.922               43
     5400             2.035               43
     5500             1.971               43
     5600             1.995               43
     5700             2.000               43
     5800             1.996               43
     5900             1.941               43
     6000             1.724               43
     6100             1.494               43
     6200             1.282               43
     6300             1.140               43
     6400             1.070               10
     6500             1.022               10
     6600             1.004               35
     6700             1.007               12
     6800             1.021               12
     6900             1.038               12
     7000             1.051               11
     7100             1.072               12
     7200             1.118               43
     7300             1.195               43
     7400             1.285               43
     7500             1.400               43
     7600             1.453               43
     7700             1.469               43
     7800             1.465               43
     7900             1.444               43
     8000             1.391               43
     8100             1.303               43
     8200             1.212               43
     8300             1.123               43
     8400             1.076               8
     8500             1.054               8
     8600             1.036               8
     8700             1.016               8
     8800             1.003               16
     8900             1.008               11
     9000             1.038               11
     9100             1.084               11
     9200             1.147               43
     9300             1.217               43
     9400             1.266               43
     9500             1.315               43
     9600             1.371               43
     9700             1.408               43
     9800             1.441               43
     9900             1.476               43
     10000            1.471               43
     10100            1.433               43
     10200            1.382               43
     10300            1.332               43
     10400            1.287               43
     10500            1.275               43
     10600            1.262               43
     10700            1.256               8
     10800            1.256               8
     10900            1.255               8
     11000            1.242               43
     11100            1.220               8
     11200            1.223               9
     11300            1.246               43
     11400            1.263               8
     11500            1.269               8
     11600            1.259               8
     11700            1.225               8
     11800            1.181               8
     11900            1.129               11
     12000            1.101               11
     12100            1.080               43
     12200            1.071               8
     12300            1.064               43
     12400            1.060               43
     12500            1.058               43
     12600            1.056               43
     12700            1.053               43
     12800            1.051               43
     12900            1.055               8
     13000            1.059               43
     13100            1.058               12
     13200            1.054               12
     13300            1.052               12
     13400            1.054               12
     13500            1.051               12
     13600            1.048               12
     13700            1.044               43
     13800            1.043               12
     13900            1.036               43
     14000            1.022               12
     14100            1.017               12
     14200            1.012               12
     14300            1.004               12
     14400            1.001               44
     14500            1.001               44
     14600            1.002               9
     14700            1.005               9
     14800            1.007               9
     14900            1.006               9
     15000            1.006               9
     15100            1.006               9
     15200            1.007               14
     15300            1.009               14
     15400            1.015               8
     15500            1.018               8
     15600            1.018               8
     15700            1.016               8
     15800            1.010               8
     15900            1.007               14
     16000            1.006               14
     16100            1.005               14
     16200            1.006               14
     16300            1.008               14
     16400            1.012               8
     16500            1.016               8
     16600            1.016               8
     16700            1.014               8
     16800            1.012               8
     16900            1.010               43
     17000            1.010               43
     17100            1.011               43
     17200            1.012               43
     17300            1.013               8
     17400            1.014               8
     17500            1.015               8
     17600            1.014               43
     17700            1.013               8
     17800            1.008               43
     17900            1.002               14
     18000            1.001               31
     18100            1.001               31
     18200            1.001               31
     18300            1.001               31
     18400            1.002               10
     18500            1.005               10
     18600            1.009               10
     18700            1.013               10
     18800            1.012               10
     18900            1.014               10
     19000            1.015               10
     19100            1.016               10
     19200            1.014               10
     19300            1.011               10
     19400            1.005               9
     19500            1.001               9
     19600            1.001               2
     19700            1.003               8
     19800            1.011               43
     19900            1.023               43
     20000            1.042               43
     20100            1.064               43
     20200            1.088               43
     20300            1.109               43
     20400            1.135               43
     20500            1.150               43
     20600            1.167               43
     20700            1.187               43
     20800            1.208               43
     20900            1.225               43
     21000            1.249               43
     21100            1.274               43
     21200            1.294               43
     21300            1.289               43
     21400            1.277               43
     21500            1.269               43
     21600            1.263               43
     21700            1.272               43
     21800            1.282               43
     21900            1.293               43
     22000            1.300               43
     22100            1.312               43
     22200            1.324               43
     22300            1.329               43
     22400            1.343               43
     22500            1.351               43
     22600            1.347               43
     22700            1.338               43
     22800            1.336               43
     22900            1.339               43
     23000            1.345               43
     23100            1.349               43
     23200            1.354               43
     23300            1.345               43
     23400            1.338               43
     23500            1.354               43
     23600            1.379               43
     23700            1.416               43
     23800            1.463               43
     23900            1.503               43
     24000            1.530               43
     24100            1.540               43
     24200            1.547               43
     24300            1.551               43
     24400            1.545               43
     24500            1.542               43
     24600            1.540               43
     24700            1.524               43
     24800            1.509               43
     24900            1.498               43
     25000            1.492               43
     25100            1.500               43
     25200            1.507               43
     25300            1.520               43
     25400            1.524               43
     25500            1.516               43
     25600            1.490               43
     25700            1.456               43
     25800            1.398               43
     25900            1.334               43
     26000            1.290               43
     26100            1.241               43
     26200            1.200               12
     26300            1.172               12
     26400            1.146               12
     26500            1.120               12
     26600            1.101               12
     26700            1.091               12
     26800            1.085               12
     26900            1.078               12
     27000            1.076               12
     27100            1.075               12
     27200            1.074               12
     27300            1.071               12
     27400            1.064               12
     27500            1.055               12
     27600            1.048               12
     27700            1.044               12
     27800            1.039               12
     27900            1.034               12
     28000            1.030               12
     28100            1.024               12
     28200            1.017               12


     Simulated prior distributions

     Parameter       Prior Mean  Prior Variance  Prior Std. Dev.


     Parameter 1         0.0249          0.5237          0.7236
     Parameter 2        -0.0127          0.4979          0.7056
     Parameter 3        -0.0278          0.5206          0.7215
     Parameter 4         0.0070          0.4752          0.6893
     Parameter 5        -0.0128          0.5207          0.7216
     Parameter 6        -0.0334          0.4844          0.6960
     Parameter 7        -0.0102          0.4937          0.7027
     Parameter 8         0.0365          0.5053          0.7109
     Parameter 9        -0.0022          0.5239          0.7238
     Parameter 10         0.0271          0.4891          0.6994
     Parameter 11         0.0062          0.5028          0.7091
     Parameter 12        -0.0349          0.4923          0.7016
     Parameter 13         0.0185          0.4611          0.6791
     Parameter 14         0.0229          0.4884          0.6988
     Parameter 15 Improper Prior
     Parameter 16 Improper Prior
     Parameter 17 Improper Prior
     Parameter 18 Improper Prior
     Parameter 19 Improper Prior
     Parameter 20 Improper Prior
     Parameter 21 Improper Prior
     Parameter 22 Improper Prior
     Parameter 23 Improper Prior
     Parameter 24 Improper Prior
     Parameter 25 Improper Prior
     Parameter 26 Improper Prior
     Parameter 27 Improper Prior
     Parameter 28 Improper Prior
     Parameter 29 Improper Prior
     Parameter 30 Improper Prior
     Parameter 31 Improper Prior
     Parameter 32 Improper Prior
     Parameter 33 Improper Prior
     Parameter 34 Improper Prior
     Parameter 35 Improper Prior
     Parameter 36 Improper Prior
     Parameter 37 Improper Prior
     Parameter 38 Improper Prior
     Parameter 39 Improper Prior
     Parameter 40 Improper Prior
     Parameter 41 Improper Prior
     Parameter 42 Improper Prior
     Parameter 43 Improper Prior
     Parameter 44 Improper Prior


DIAGRAM INFORMATION

  Use View Diagram under the Diagram menu in the Mplus Editor to view the diagram.
  If running Mplus from the Mplus Diagrammer, the diagram opens automatically.

  Diagram output
    f:\documents\backup finale\080807backup01\documenti\oxford\fccc\marital satisfaction\mplus\bsem_

     Beginning Time:  16:55:41
        Ending Time:  16:55:51
       Elapsed Time:  00:00:10


MUTHEN & MUTHEN
3463 Stoner Ave.
Los Angeles, CA  90066

Tel: (310) 391-9971
Fax: (310) 391-8971
Web: www.StatModel.com
Support: Support@StatModel.com

Copyright (c) 1998-2012 Muthen & Muthen
