# Supplementary material for: An approximate measurement invariance approach to within-couple relationship quality
Source: Front Psychol. 2014 Sep 19;5:983. doi: 10.3389/fpsyg.2014.00983 (PMC4168678; doi:10.3389/fpsyg.2014.00983)
Supplement: Supplementary file 2 [file DataSheet2.ZIP › afmi02_0.25.out]

Mplus VERSION 7
MUTHEN & MUTHEN
04/28/2014   3:55 PM

INPUT INSTRUCTIONS

  TITLE: BSEM - AMI 0.25 ;

  DATA: FILE IS dataset_GRIMS.txt ;

  VARIABLE: NAMES ARE m1ms1-m1ms7 f1ms1-f1ms7;

  ANALYSIS:   ESTIMATOR IS BAYES;
  Bconvergence = 0.01 ;
  Biterations  = 1000000 (20000) ;
  processor is 2 ;
  chains is 2 ;
  bseed 167;

  MODEL:	
  ! strong invariance
  mms BY m1ms1* m1ms2 m1ms3 m1ms4 m1ms5 m1ms6 m1ms7 (l1-l7);
  fms BY f1ms1* f1ms2 f1ms3 f1ms4 f1ms5 f1ms6 f1ms7 (l1-l7);
  m1ms1-m1ms7 ;
  f1ms1-f1ms7 ;
  mms@1 ;
  fms@1 ;
  [m1ms1-m1ms7] (tau1_1-tau1_7);
  [f1ms1-f1ms7] (tau2_1-tau2_7);
  [mms@0];
  [fms];
  m1ms1 WITH f1ms1 ;
  m1ms2 WITH f1ms2 ;
  m1ms3 WITH f1ms3 ;
  m1ms4 WITH f1ms4 ;
  m1ms5 WITH f1ms5 ;
  m1ms6 WITH f1ms6 ;
  m1ms7 WITH f1ms7 ;


    MODEL PRIORS:

      DO (1,7) DIFF (tau1_#-tau2_#) ~ N(0,0.25) ;


  OUTPUT:  TECH1; TECH4; TECH8;


INPUT READING TERMINATED NORMALLY


BSEM - AMI 0.25 ;

SUMMARY OF ANALYSIS

Number of groups                                                 1
Number of observations                                         435

Number of dependent variables                                   14
Number of independent variables                                  0
Number of continuous latent variables                            2

Observed dependent variables

  Continuous
   M1MS1       M1MS2       M1MS3       M1MS4       M1MS5       M1MS6
   M1MS7       F1MS1       F1MS2       F1MS3       F1MS4       F1MS5
   F1MS6       F1MS7

Continuous latent variables
   MMS         FMS


Estimator                                                    BAYES
Specifications for Bayesian Estimation
  Point estimate                                            MEDIAN
  Number of Markov chain Monte Carlo (MCMC) chains               2
  Random seed for the first chain                              167
  Starting value information                           UNPERTURBED
  Treatment of categorical mediator                         LATENT
  Algorithm used for Markov chain Monte Carlo           GIBBS(PX1)
  Convergence criterion                                  0.100D-01
  Maximum number of iterations                             1000000
  K-th iteration used for thinning                               1

Input data file(s)
  dataset_GRIMS.txt
Input data format  FREE


THE MODEL ESTIMATION TERMINATED NORMALLY

     USE THE FBITERATIONS OPTION TO INCREASE THE NUMBER OF ITERATIONS BY A FACTOR
     OF AT LEAST TWO TO CHECK CONVERGENCE AND THAT THE PSR VALUE DOES NOT INCREASE.


MODEL FIT INFORMATION

Number of Free Parameters                              44

Bayesian Posterior Predictive Checking using Chi-Square

          95% Confidence Interval for the Difference Between
          the Observed and the Replicated Chi-Square Values

                                -14.219            58.635

          Posterior Predictive P-Value              0.119

Information Criterion

          Deviance (DIC)                        14057.816
          Estimated Number of Parameters (pD)      42.649
          Bayesian (BIC)                        14239.509


MODEL RESULTS

                                Posterior  One-Tailed         95% C.I.
                    Estimate       S.D.      P-Value   Lower 2.5%  Upper 2.5%  Significance

 MMS      BY
    M1MS1              0.459       0.028      0.000       0.404       0.514      *
    M1MS2              0.467       0.034      0.000       0.401       0.534      *
    M1MS3              0.507       0.033      0.000       0.443       0.572      *
    M1MS4              0.513       0.032      0.000       0.451       0.576      *
    M1MS5              0.669       0.038      0.000       0.594       0.746      *
    M1MS6              0.225       0.023      0.000       0.180       0.270      *
    M1MS7              0.292       0.032      0.000       0.229       0.357      *

 FMS      BY
    F1MS1              0.459       0.028      0.000       0.404       0.514      *
    F1MS2              0.467       0.034      0.000       0.401       0.534      *
    F1MS3              0.507       0.033      0.000       0.443       0.572      *
    F1MS4              0.513       0.032      0.000       0.451       0.576      *
    F1MS5              0.669       0.038      0.000       0.594       0.746      *
    F1MS6              0.225       0.023      0.000       0.180       0.270      *
    F1MS7              0.292       0.032      0.000       0.229       0.357      *

 FMS      WITH
    MMS                0.416       0.058      0.000       0.297       0.524      *

 M1MS1    WITH
    F1MS1             -0.005       0.022      0.415      -0.047       0.037

 M1MS2    WITH
    F1MS2              0.038       0.033      0.119      -0.024       0.105

 M1MS3    WITH
    F1MS3              0.023       0.029      0.218      -0.035       0.081

 M1MS4    WITH
    F1MS4              0.049       0.026      0.026      -0.001       0.101

 M1MS5    WITH
    F1MS5              0.116       0.038      0.001       0.044       0.192      *

 M1MS6    WITH
    F1MS6              0.012       0.016      0.234      -0.019       0.043

 M1MS7    WITH
    F1MS7             -0.011       0.031      0.363      -0.073       0.049

 Means
    MMS                0.000       0.000      1.000       0.000       0.000
    FMS               -0.315       0.377      0.194      -1.105       0.474

 Intercepts
    M1MS1              4.190       0.037      0.000       4.115       4.262      *
    M1MS2              4.181       0.045      0.000       4.091       4.270      *
    M1MS3              4.178       0.043      0.000       4.097       4.263      *
    M1MS4              3.716       0.042      0.000       3.634       3.799      *
    M1MS5              3.921       0.050      0.000       3.826       4.019      *
    M1MS6              4.806       0.027      0.000       4.754       4.859      *
    M1MS7              4.233       0.039      0.000       4.158       4.312      *
    F1MS1              4.149       0.176      0.000       3.789       4.524      *
    F1MS2              4.110       0.180      0.000       3.740       4.487      *
    F1MS3              4.296       0.193      0.000       3.899       4.699      *
    F1MS4              3.886       0.195      0.000       3.483       4.294      *
    F1MS5              3.725       0.254      0.000       3.197       4.258      *
    F1MS6              4.799       0.090      0.000       4.619       4.989      *
    F1MS7              4.193       0.117      0.000       3.960       4.438      *

 Variances
    MMS                1.000       0.000      0.000       1.000       1.000
    FMS                1.000       0.000      0.000       1.000       1.000

 Residual Variances
    M1MS1              0.391       0.033      0.000       0.332       0.460      *
    M1MS2              0.666       0.051      0.000       0.578       0.778      *
    M1MS3              0.524       0.043      0.000       0.448       0.613      *
    M1MS4              0.489       0.040      0.000       0.416       0.575      *
    M1MS5              0.610       0.053      0.000       0.514       0.720      *
    M1MS6              0.254       0.018      0.000       0.221       0.293      *
    M1MS7              0.567       0.041      0.000       0.495       0.653      *
    F1MS1              0.375       0.031      0.000       0.319       0.440      *
    F1MS2              0.576       0.044      0.000       0.496       0.668      *
    F1MS3              0.509       0.041      0.000       0.435       0.597      *
    F1MS4              0.402       0.035      0.000       0.340       0.475      *
    F1MS5              0.640       0.056      0.000       0.539       0.757      *
    F1MS6              0.389       0.028      0.000       0.338       0.447      *
    F1MS7              0.691       0.050      0.000       0.604       0.799      *


DIFFERENCE OUTPUT


            Average   Std. Dev.     Deviations from the Mean

                                    TAU1_1      TAU2_1
      1       4.169      0.091      0.021      -0.021

                                    TAU1_2      TAU2_2
      2       4.145      0.095      0.036      -0.036

                                    TAU1_3      TAU2_3
      3       4.237      0.101     -0.059       0.059

                                    TAU1_4      TAU2_4
      4       3.802      0.102     -0.084       0.084

                                    TAU1_5      TAU2_5
      5       3.822      0.132      0.099      -0.099

                                    TAU1_6      TAU2_6
      6       4.803      0.048      0.004      -0.004

                                    TAU1_7      TAU2_7
      7       4.213      0.063      0.020      -0.020


TECHNICAL 1 OUTPUT


     PARAMETER SPECIFICATION


           NU
              M1MS1         M1MS2         M1MS3         M1MS4         M1MS5
              ________      ________      ________      ________      ________
 1                  1             2             3             4             5


           NU
              M1MS6         M1MS7         F1MS1         F1MS2         F1MS3
              ________      ________      ________      ________      ________
 1                  6             7             8             9            10


           NU
              F1MS4         F1MS5         F1MS6         F1MS7
              ________      ________      ________      ________
 1                 11            12            13            14


           LAMBDA
              MMS           FMS
              ________      ________
 M1MS1             15             0
 M1MS2             16             0
 M1MS3             17             0
 M1MS4             18             0
 M1MS5             19             0
 M1MS6             20             0
 M1MS7             21             0
 F1MS1              0            15
 F1MS2              0            16
 F1MS3              0            17
 F1MS4              0            18
 F1MS5              0            19
 F1MS6              0            20
 F1MS7              0            21


           THETA
              M1MS1         M1MS2         M1MS3         M1MS4         M1MS5
              ________      ________      ________      ________      ________
 M1MS1             22
 M1MS2              0            23
 M1MS3              0             0            24
 M1MS4              0             0             0            25
 M1MS5              0             0             0             0            26
 M1MS6              0             0             0             0             0
 M1MS7              0             0             0             0             0
 F1MS1             29             0             0             0             0
 F1MS2              0            31             0             0             0
 F1MS3              0             0            33             0             0
 F1MS4              0             0             0            35             0
 F1MS5              0             0             0             0            37
 F1MS6              0             0             0             0             0
 F1MS7              0             0             0             0             0


           THETA
              M1MS6         M1MS7         F1MS1         F1MS2         F1MS3
              ________      ________      ________      ________      ________
 M1MS6             27
 M1MS7              0            28
 F1MS1              0             0            30
 F1MS2              0             0             0            32
 F1MS3              0             0             0             0            34
 F1MS4              0             0             0             0             0
 F1MS5              0             0             0             0             0
 F1MS6             39             0             0             0             0
 F1MS7              0            41             0             0             0


           THETA
              F1MS4         F1MS5         F1MS6         F1MS7
              ________      ________      ________      ________
 F1MS4             36
 F1MS5              0            38
 F1MS6              0             0            40
 F1MS7              0             0             0            42


           ALPHA
              MMS           FMS
              ________      ________
 1                  0            43


           BETA
              MMS           FMS
              ________      ________
 MMS                0             0
 FMS                0             0


           PSI
              MMS           FMS
              ________      ________
 MMS                0
 FMS               44             0


     STARTING VALUES


           NU
              M1MS1         M1MS2         M1MS3         M1MS4         M1MS5
              ________      ________      ________      ________      ________
 1              4.191         4.182         4.179         3.717         3.924


           NU
              M1MS6         M1MS7         F1MS1         F1MS2         F1MS3
              ________      ________      ________      ________      ________
 1              4.807         4.234         4.007         3.966         4.140


           NU
              F1MS4         F1MS5         F1MS6         F1MS7
              ________      ________      ________      ________
 1              3.726         3.515         4.731         4.103


           LAMBDA
              MMS           FMS
              ________      ________
 M1MS1          1.000         0.000
 M1MS2          1.000         0.000
 M1MS3          1.000         0.000
 M1MS4          1.000         0.000
 M1MS5          1.000         0.000
 M1MS6          1.000         0.000
 M1MS7          1.000         0.000
 F1MS1          0.000         1.000
 F1MS2          0.000         1.000
 F1MS3          0.000         1.000
 F1MS4          0.000         1.000
 F1MS5          0.000         1.000
 F1MS6          0.000         1.000
 F1MS7          0.000         1.000


           THETA
              M1MS1         M1MS2         M1MS3         M1MS4         M1MS5
              ________      ________      ________      ________      ________
 M1MS1          0.308
 M1MS2          0.000         0.441
 M1MS3          0.000         0.000         0.392
 M1MS4          0.000         0.000         0.000         0.385
 M1MS5          0.000         0.000         0.000         0.000         0.491
 M1MS6          0.000         0.000         0.000         0.000         0.000
 M1MS7          0.000         0.000         0.000         0.000         0.000
 F1MS1          0.000         0.000         0.000         0.000         0.000
 F1MS2          0.000         0.000         0.000         0.000         0.000
 F1MS3          0.000         0.000         0.000         0.000         0.000
 F1MS4          0.000         0.000         0.000         0.000         0.000
 F1MS5          0.000         0.000         0.000         0.000         0.000
 F1MS6          0.000         0.000         0.000         0.000         0.000
 F1MS7          0.000         0.000         0.000         0.000         0.000


           THETA
              M1MS6         M1MS7         F1MS1         F1MS2         F1MS3
              ________      ________      ________      ________      ________
 M1MS6          0.150
 M1MS7          0.000         0.318
 F1MS1          0.000         0.000         0.280
 F1MS2          0.000         0.000         0.000         0.388
 F1MS3          0.000         0.000         0.000         0.000         0.374
 F1MS4          0.000         0.000         0.000         0.000         0.000
 F1MS5          0.000         0.000         0.000         0.000         0.000
 F1MS6          0.000         0.000         0.000         0.000         0.000
 F1MS7          0.000         0.000         0.000         0.000         0.000


           THETA
              F1MS4         F1MS5         F1MS6         F1MS7
              ________      ________      ________      ________
 F1MS4          0.321
 F1MS5          0.000         0.570
 F1MS6          0.000         0.000         0.218
 F1MS7          0.000         0.000         0.000         0.390


           ALPHA
              MMS           FMS
              ________      ________
 1              0.000         0.000


           BETA
              MMS           FMS
              ________      ________
 MMS            0.000         0.000
 FMS            0.000         0.000


           PSI
              MMS           FMS
              ________      ________
 MMS            1.000
 FMS            0.000         1.000


     PRIORS FOR ALL PARAMETERS            PRIOR MEAN      PRIOR VARIANCE     PRIOR STD. DEV.

     Parameter 1~N(0.000,1000.000)           0.0000           1000.0000             31.6228
     Parameter 2~N(0.000,1000.000)           0.0000           1000.0000             31.6228
     Parameter 3~N(0.000,1000.000)           0.0000           1000.0000             31.6228
     Parameter 4~N(0.000,1000.000)           0.0000           1000.0000             31.6228
     Parameter 5~N(0.000,1000.000)           0.0000           1000.0000             31.6228
     Parameter 6~N(0.000,1000.000)           0.0000           1000.0000             31.6228
     Parameter 7~N(0.000,1000.000)           0.0000           1000.0000             31.6228
     Parameter 8~N(0.000,1000.000)           0.0000           1000.0000             31.6228
     Parameter 9~N(0.000,1000.000)           0.0000           1000.0000             31.6228
     Parameter 10~N(0.000,1000.000)          0.0000           1000.0000             31.6228
     Parameter 11~N(0.000,1000.000)          0.0000           1000.0000             31.6228
     Parameter 12~N(0.000,1000.000)          0.0000           1000.0000             31.6228
     Parameter 13~N(0.000,1000.000)          0.0000           1000.0000             31.6228
     Parameter 14~N(0.000,1000.000)          0.0000           1000.0000             31.6228
     Parameter 15~N(0.000,infinity)          0.0000            infinity            infinity
     Parameter 16~N(0.000,infinity)          0.0000            infinity            infinity
     Parameter 17~N(0.000,infinity)          0.0000            infinity            infinity
     Parameter 18~N(0.000,infinity)          0.0000            infinity            infinity
     Parameter 19~N(0.000,infinity)          0.0000            infinity            infinity
     Parameter 20~N(0.000,infinity)          0.0000            infinity            infinity
     Parameter 21~N(0.000,infinity)          0.0000            infinity            infinity
     Parameter 22~IW(0.000,-3)             infinity            infinity            infinity
     Parameter 23~IW(0.000,-3)             infinity            infinity            infinity
     Parameter 24~IW(0.000,-3)             infinity            infinity            infinity
     Parameter 25~IW(0.000,-3)             infinity            infinity            infinity
     Parameter 26~IW(0.000,-3)             infinity            infinity            infinity
     Parameter 27~IW(0.000,-3)             infinity            infinity            infinity
     Parameter 28~IW(0.000,-3)             infinity            infinity            infinity
     Parameter 29~IW(0.000,-3)             infinity            infinity            infinity
     Parameter 30~IW(0.000,-3)             infinity            infinity            infinity
     Parameter 31~IW(0.000,-3)             infinity            infinity            infinity
     Parameter 32~IW(0.000,-3)             infinity            infinity            infinity
     Parameter 33~IW(0.000,-3)             infinity            infinity            infinity
     Parameter 34~IW(0.000,-3)             infinity            infinity            infinity
     Parameter 35~IW(0.000,-3)             infinity            infinity            infinity
     Parameter 36~IW(0.000,-3)             infinity            infinity            infinity
     Parameter 37~IW(0.000,-3)             infinity            infinity            infinity
     Parameter 38~IW(0.000,-3)             infinity            infinity            infinity
     Parameter 39~IW(0.000,-3)             infinity            infinity            infinity
     Parameter 40~IW(0.000,-3)             infinity            infinity            infinity
     Parameter 41~IW(0.000,-3)             infinity            infinity            infinity
     Parameter 42~IW(0.000,-3)             infinity            infinity            infinity
     Parameter 43~N(0.000,infinity)          0.0000            infinity            infinity
     Parameter 44~IW(0.000,-3)
     Cov(Parameter 1,Parameter 8)=999.875000
     Cov(Parameter 2,Parameter 9)=999.875000
     Cov(Parameter 3,Parameter 10)=999.875000
     Cov(Parameter 4,Parameter 11)=999.875000
     Cov(Parameter 5,Parameter 12)=999.875000
     Cov(Parameter 6,Parameter 13)=999.875000
     Cov(Parameter 7,Parameter 14)=999.875000


TECHNICAL 4 OUTPUT

     TECHNICAL 4 OUTPUT IS NOT AVAILABLE FOR THIS MODEL.


TECHNICAL 8 OUTPUT

   TECHNICAL 8 OUTPUT FOR BAYES ESTIMATION

                     POTENTIAL       PARAMETER WITH
     ITERATION    SCALE REDUCTION      HIGHEST PSR
     100              1.409               11
     200              1.355               12
     300              1.201               12
     400              1.368               43
     500              2.445               43
     600              2.400               43
     700              1.430               43
     800              1.024               17
     900              1.508               43
     1000             1.259               43
     1100             1.079               14
     1200             1.539               12
     1300             1.848               43
     1400             2.131               43
     1500             1.658               8
     1600             1.116               8
     1700             1.011               30
     1800             1.090               14
     1900             1.241               43
     2000             1.587               43
     2100             1.873               8
     2200             2.133               8
     2300             2.762               8
     2400             2.806               11
     2500             1.936               10
     2600             1.672               43
     2700             1.686               43
     2800             1.320               8
     2900             1.155               8
     3000             1.120               8
     3100             1.093               8
     3200             1.078               43
     3300             1.127               43
     3400             1.120               43
     3500             1.053               43
     3600             1.017               43
     3700             1.036               43
     3800             1.087               43
     3900             1.076               43
     4000             1.029               12
     4100             1.007               37
     4200             1.010               8
     4300             1.031               8
     4400             1.038               8
     4500             1.047               8
     4600             1.053               43
     4700             1.080               43
     4800             1.154               43
     4900             1.303               43
     5000             1.474               43
     5100             1.524               43
     5200             1.540               43
     5300             1.616               43
     5400             1.626               43
     5500             1.544               43
     5600             1.538               43
     5700             1.502               43
     5800             1.455               43
     5900             1.382               43
     6000             1.246               43
     6100             1.131               43
     6200             1.043               43
     6300             1.005               13
     6400             1.004               35
     6500             1.015               9
     6600             1.049               12
     6700             1.077               43
     6800             1.091               43
     6900             1.100               43
     7000             1.099               11
     7100             1.112               12
     7200             1.160               43
     7300             1.237               43
     7400             1.302               43
     7500             1.370               43
     7600             1.358               43
     7700             1.321               43
     7800             1.283               43
     7900             1.241               43
     8000             1.192               43
     8100             1.132               43
     8200             1.078               43
     8300             1.032               43
     8400             1.014               8
     8500             1.008               8
     8600             1.003               4
     8700             1.003               23
     8800             1.011               11
     8900             1.045               11
     9000             1.098               11
     9100             1.162               11
     9200             1.242               43
     9300             1.312               43
     9400             1.327               43
     9500             1.345               43
     9600             1.367               43
     9700             1.360               43
     9800             1.347               43
     9900             1.341               43
     10000            1.301               43
     10100            1.245               43
     10200            1.193               43
     10300            1.151               12
     10400            1.119               12
     10500            1.111               12
     10600            1.104               8
     10700            1.103               8
     10800            1.105               8
     10900            1.106               8
     11000            1.100               8
     11100            1.088               8
     11200            1.093               8
     11300            1.116               8
     11400            1.134               8
     11500            1.142               8
     11600            1.132               8
     11700            1.102               8
     11800            1.069               8
     11900            1.035               8
     12000            1.021               11
     12100            1.013               8
     12200            1.011               8
     12300            1.010               8
     12400            1.010               8
     12500            1.010               8
     12600            1.010               8
     12700            1.010               12
     12800            1.010               8
     12900            1.013               8
     13000            1.017               8
     13100            1.016               12
     13200            1.013               12
     13300            1.012               12
     13400            1.012               12
     13500            1.010               12
     13600            1.008               12
     13700            1.005               12
     13800            1.004               12
     13900            1.002               12
     14000            1.001               16
     14100            1.001               16
     14200            1.001               44
     14300            1.004               43
     14400            1.010               43
     14500            1.015               43
     14600            1.021               43
     14700            1.025               43
     14800            1.023               43
     14900            1.018               9
     15000            1.015               9
     15100            1.013               10
     15200            1.014               43
     15300            1.016               8
     15400            1.022               8
     15500            1.022               43
     15600            1.019               43
     15700            1.014               8
     15800            1.006               8
     15900            1.003               14
     16000            1.002               14
     16100            1.002               14
     16200            1.002               14
     16300            1.003               14
     16400            1.005               14
     16500            1.007               8
     16600            1.005               8
     16700            1.003               8
     16800            1.002               14
     16900            1.001               20
     17000            1.001               8
     17100            1.001               8
     17200            1.002               43
     17300            1.002               8
     17400            1.003               8
     17500            1.003               8
     17600            1.003               8
     17700            1.002               8
     17800            1.001               41
     17900            1.001               13
     18000            1.003               10
     18100            1.006               10
     18200            1.007               10
     18300            1.010               10
     18400            1.013               10
     18500            1.018               10
     18600            1.023               10
     18700            1.027               10
     18800            1.023               10
     18900            1.023               10
     19000            1.023               10
     19100            1.022               10
     19200            1.019               10
     19300            1.013               10
     19400            1.005               9
     19500            1.001               9
     19600            1.001               2
     19700            1.003               8
     19800            1.010               43
     19900            1.021               43
     20000            1.037               43
     20100            1.054               43
     20200            1.070               43
     20300            1.079               43
     20400            1.093               43
     20500            1.097               43
     20600            1.105               43
     20700            1.116               43
     20800            1.128               43
     20900            1.137               43
     21000            1.153               43
     21100            1.167               43
     21200            1.176               43
     21300            1.162               43
     21400            1.142               43
     21500            1.130               43
     21600            1.121               43
     21700            1.128               43
     21800            1.136               43
     21900            1.143               43
     22000            1.147               43
     22100            1.155               43
     22200            1.160               43
     22300            1.159               43
     22400            1.166               43
     22500            1.165               43
     22600            1.157               43
     22700            1.147               43
     22800            1.144               43
     22900            1.144               43
     23000            1.146               43
     23100            1.147               43
     23200            1.149               43
     23300            1.142               43
     23400            1.136               43
     23500            1.149               43
     23600            1.167               43
     23700            1.195               43
     23800            1.226               43
     23900            1.250               43
     24000            1.263               43
     24100            1.262               43
     24200            1.263               43
     24300            1.263               43
     24400            1.254               12
     24500            1.248               12
     24600            1.243               12
     24700            1.229               43
     24800            1.218               43
     24900            1.212               43
     25000            1.211               43
     25100            1.220               43
     25200            1.227               43
     25300            1.236               43
     25400            1.239               43
     25500            1.233               43
     25600            1.216               43
     25700            1.193               43
     25800            1.157               43
     25900            1.121               43
     26000            1.100               43
     26100            1.077               12
     26200            1.059               12
     26300            1.050               12
     26400            1.039               12
     26500            1.029               12
     26600            1.022               12
     26700            1.021               12
     26800            1.022               12
     26900            1.023               12
     27000            1.026               12
     27100            1.030               12
     27200            1.032               12
     27300            1.032               12
     27400            1.028               12
     27500            1.023               12
     27600            1.020               12
     27700            1.019               12
     27800            1.017               12


     Simulated prior distributions

     Parameter       Prior Mean  Prior Variance  Prior Std. Dev.


     Parameter 1         0.0325          0.2606          0.5105
     Parameter 2         0.0215          0.2496          0.4996
     Parameter 3        -0.0264          0.2439          0.4939
     Parameter 4        -0.0067          0.2619          0.5117
     Parameter 5        -0.0225          0.2453          0.4953
     Parameter 6        -0.0264          0.2351          0.4849
     Parameter 7        -0.0027          0.2605          0.5104
     Parameter 8        -0.0235          0.2618          0.5116
     Parameter 9         0.0116          0.2539          0.5039
     Parameter 10         0.0042          0.2505          0.5005
     Parameter 11         0.0097          0.2326          0.4823
     Parameter 12        -0.0185          0.2422          0.4921
     Parameter 13        -0.0042          0.2702          0.5198
     Parameter 14        -0.0186          0.2313          0.4810
     Parameter 15 Improper Prior
     Parameter 16 Improper Prior
     Parameter 17 Improper Prior
     Parameter 18 Improper Prior
     Parameter 19 Improper Prior
     Parameter 20 Improper Prior
     Parameter 21 Improper Prior
     Parameter 22 Improper Prior
     Parameter 23 Improper Prior
     Parameter 24 Improper Prior
     Parameter 25 Improper Prior
     Parameter 26 Improper Prior
     Parameter 27 Improper Prior
     Parameter 28 Improper Prior
     Parameter 29 Improper Prior
     Parameter 30 Improper Prior
     Parameter 31 Improper Prior
     Parameter 32 Improper Prior
     Parameter 33 Improper Prior
     Parameter 34 Improper Prior
     Parameter 35 Improper Prior
     Parameter 36 Improper Prior
     Parameter 37 Improper Prior
     Parameter 38 Improper Prior
     Parameter 39 Improper Prior
     Parameter 40 Improper Prior
     Parameter 41 Improper Prior
     Parameter 42 Improper Prior
     Parameter 43 Improper Prior
     Parameter 44 Improper Prior


     Beginning Time:  15:55:20
        Ending Time:  15:55:40
       Elapsed Time:  00:00:20


MUTHEN & MUTHEN
3463 Stoner Ave.
Los Angeles, CA  90066

Tel: (310) 391-9971
Fax: (310) 391-8971
Web: www.StatModel.com
Support: Support@StatModel.com

Copyright (c) 1998-2012 Muthen & Muthen
