# Supplementary material for: An approximate measurement invariance approach to within-couple relationship quality
Source: Front Psychol. 2014 Sep 19;5:983. doi: 10.3389/fpsyg.2014.00983 (PMC4168678; doi:10.3389/fpsyg.2014.00983)
Supplement: Supplementary file 2 [file DataSheet2.ZIP › afmi03_0.125.out]

Mplus VERSION 7
MUTHEN & MUTHEN
04/28/2014   3:55 PM

INPUT INSTRUCTIONS

  TITLE: BSEM - AMI 0.125 ;

  DATA: FILE IS dataset_GRIMS.txt ;

  VARIABLE: NAMES ARE m1ms1-m1ms7 f1ms1-f1ms7;

  ANALYSIS:   ESTIMATOR IS BAYES;
  Bconvergence = 0.01 ;
  Biterations  = 1000000 (20000) ;
  processor is 2 ;
  chains is 2 ;
  bseed 167;

  MODEL:	
  ! strong invariance
  mms BY m1ms1* m1ms2 m1ms3 m1ms4 m1ms5 m1ms6 m1ms7 (l1-l7);
  fms BY f1ms1* f1ms2 f1ms3 f1ms4 f1ms5 f1ms6 f1ms7 (l1-l7);
  m1ms1-m1ms7 ;
  f1ms1-f1ms7 ;
  mms@1 ;
  fms@1 ;
  [m1ms1-m1ms7] (tau1_1-tau1_7);
  [f1ms1-f1ms7] (tau2_1-tau2_7);
  [mms@0];
  [fms];
  m1ms1 WITH f1ms1 ;
  m1ms2 WITH f1ms2 ;
  m1ms3 WITH f1ms3 ;
  m1ms4 WITH f1ms4 ;
  m1ms5 WITH f1ms5 ;
  m1ms6 WITH f1ms6 ;
  m1ms7 WITH f1ms7 ;


    MODEL PRIORS:

      DO (1,7) DIFF (tau1_#-tau2_#) ~ N(0,0.125) ;


  OUTPUT:  TECH1; TECH4; TECH8;


INPUT READING TERMINATED NORMALLY


BSEM - AMI 0.125 ;

SUMMARY OF ANALYSIS

Number of groups                                                 1
Number of observations                                         435

Number of dependent variables                                   14
Number of independent variables                                  0
Number of continuous latent variables                            2

Observed dependent variables

  Continuous
   M1MS1       M1MS2       M1MS3       M1MS4       M1MS5       M1MS6
   M1MS7       F1MS1       F1MS2       F1MS3       F1MS4       F1MS5
   F1MS6       F1MS7

Continuous latent variables
   MMS         FMS


Estimator                                                    BAYES
Specifications for Bayesian Estimation
  Point estimate                                            MEDIAN
  Number of Markov chain Monte Carlo (MCMC) chains               2
  Random seed for the first chain                              167
  Starting value information                           UNPERTURBED
  Treatment of categorical mediator                         LATENT
  Algorithm used for Markov chain Monte Carlo           GIBBS(PX1)
  Convergence criterion                                  0.100D-01
  Maximum number of iterations                             1000000
  K-th iteration used for thinning                               1

Input data file(s)
  dataset_GRIMS.txt
Input data format  FREE


THE MODEL ESTIMATION TERMINATED NORMALLY

     USE THE FBITERATIONS OPTION TO INCREASE THE NUMBER OF ITERATIONS BY A FACTOR
     OF AT LEAST TWO TO CHECK CONVERGENCE AND THAT THE PSR VALUE DOES NOT INCREASE.


MODEL FIT INFORMATION

Number of Free Parameters                              44

Bayesian Posterior Predictive Checking using Chi-Square

          95% Confidence Interval for the Difference Between
          the Observed and the Replicated Chi-Square Values

                                -14.811            59.127

          Posterior Predictive P-Value              0.122

Information Criterion

          Deviance (DIC)                        14057.471
          Estimated Number of Parameters (pD)      42.481
          Bayesian (BIC)                        14239.504


MODEL RESULTS

                                Posterior  One-Tailed         95% C.I.
                    Estimate       S.D.      P-Value   Lower 2.5%  Upper 2.5%  Significance

 MMS      BY
    M1MS1              0.459       0.028      0.000       0.404       0.514      *
    M1MS2              0.467       0.034      0.000       0.402       0.534      *
    M1MS3              0.506       0.032      0.000       0.443       0.571      *
    M1MS4              0.513       0.031      0.000       0.450       0.575      *
    M1MS5              0.669       0.038      0.000       0.594       0.746      *
    M1MS6              0.225       0.023      0.000       0.180       0.270      *
    M1MS7              0.293       0.032      0.000       0.229       0.357      *

 FMS      BY
    F1MS1              0.459       0.028      0.000       0.404       0.514      *
    F1MS2              0.467       0.034      0.000       0.402       0.534      *
    F1MS3              0.506       0.032      0.000       0.443       0.571      *
    F1MS4              0.513       0.031      0.000       0.450       0.575      *
    F1MS5              0.669       0.038      0.000       0.594       0.746      *
    F1MS6              0.225       0.023      0.000       0.180       0.270      *
    F1MS7              0.293       0.032      0.000       0.229       0.357      *

 FMS      WITH
    MMS                0.416       0.058      0.000       0.297       0.524      *

 M1MS1    WITH
    F1MS1             -0.005       0.022      0.414      -0.047       0.037

 M1MS2    WITH
    F1MS2              0.038       0.033      0.120      -0.025       0.105

 M1MS3    WITH
    F1MS3              0.022       0.029      0.217      -0.035       0.080

 M1MS4    WITH
    F1MS4              0.049       0.026      0.026      -0.001       0.101

 M1MS5    WITH
    F1MS5              0.116       0.038      0.001       0.044       0.191      *

 M1MS6    WITH
    F1MS6              0.012       0.016      0.234      -0.019       0.043

 M1MS7    WITH
    F1MS7             -0.011       0.031      0.362      -0.073       0.050

 Means
    MMS                0.000       0.000      1.000       0.000       0.000
    FMS               -0.333       0.280      0.123      -0.901       0.213

 Intercepts
    M1MS1              4.189       0.037      0.000       4.115       4.263      *
    M1MS2              4.181       0.045      0.000       4.092       4.270      *
    M1MS3              4.179       0.043      0.000       4.097       4.264      *
    M1MS4              3.717       0.041      0.000       3.636       3.800      *
    M1MS5              3.921       0.049      0.000       3.825       4.019      *
    M1MS6              4.806       0.027      0.000       4.754       4.858      *
    M1MS7              4.233       0.039      0.000       4.158       4.312      *
    F1MS1              4.158       0.132      0.000       3.905       4.427      *
    F1MS2              4.119       0.135      0.000       3.860       4.394      *
    F1MS3              4.305       0.145      0.000       4.025       4.597      *
    F1MS4              3.895       0.146      0.000       3.613       4.192      *
    F1MS5              3.737       0.190      0.000       3.370       4.125      *
    F1MS6              4.805       0.070      0.000       4.669       4.946      *
    F1MS7              4.200       0.090      0.000       4.025       4.385      *

 Variances
    MMS                1.000       0.000      0.000       1.000       1.000
    FMS                1.000       0.000      0.000       1.000       1.000

 Residual Variances
    M1MS1              0.391       0.033      0.000       0.332       0.459      *
    M1MS2              0.666       0.051      0.000       0.577       0.777      *
    M1MS3              0.524       0.042      0.000       0.448       0.613      *
    M1MS4              0.489       0.040      0.000       0.416       0.575      *
    M1MS5              0.610       0.053      0.000       0.514       0.721      *
    M1MS6              0.254       0.018      0.000       0.221       0.293      *
    M1MS7              0.567       0.041      0.000       0.495       0.654      *
    F1MS1              0.375       0.031      0.000       0.320       0.440      *
    F1MS2              0.575       0.044      0.000       0.496       0.669      *
    F1MS3              0.510       0.041      0.000       0.435       0.597      *
    F1MS4              0.402       0.034      0.000       0.340       0.474      *
    F1MS5              0.639       0.056      0.000       0.538       0.756      *
    F1MS6              0.388       0.028      0.000       0.338       0.447      *
    F1MS7              0.691       0.049      0.000       0.604       0.798      *


DIFFERENCE OUTPUT


            Average   Std. Dev.     Deviations from the Mean

                                    TAU1_1      TAU2_1
      1       4.174      0.071      0.016      -0.016

                                    TAU1_2      TAU2_2
      2       4.150      0.074      0.031      -0.031

                                    TAU1_3      TAU2_3
      3       4.242      0.078     -0.064       0.064

                                    TAU1_4      TAU2_4
      4       3.806      0.078     -0.088       0.088

                                    TAU1_5      TAU2_5
      5       3.829      0.102      0.092      -0.092

                                    TAU1_6      TAU2_6
      6       4.805      0.039      0.001      -0.001

                                    TAU1_7      TAU2_7
      7       4.216      0.050      0.017      -0.017


TECHNICAL 1 OUTPUT


     PARAMETER SPECIFICATION


           NU
              M1MS1         M1MS2         M1MS3         M1MS4         M1MS5
              ________      ________      ________      ________      ________
 1                  1             2             3             4             5


           NU
              M1MS6         M1MS7         F1MS1         F1MS2         F1MS3
              ________      ________      ________      ________      ________
 1                  6             7             8             9            10


           NU
              F1MS4         F1MS5         F1MS6         F1MS7
              ________      ________      ________      ________
 1                 11            12            13            14


           LAMBDA
              MMS           FMS
              ________      ________
 M1MS1             15             0
 M1MS2             16             0
 M1MS3             17             0
 M1MS4             18             0
 M1MS5             19             0
 M1MS6             20             0
 M1MS7             21             0
 F1MS1              0            15
 F1MS2              0            16
 F1MS3              0            17
 F1MS4              0            18
 F1MS5              0            19
 F1MS6              0            20
 F1MS7              0            21


           THETA
              M1MS1         M1MS2         M1MS3         M1MS4         M1MS5
              ________      ________      ________      ________      ________
 M1MS1             22
 M1MS2              0            23
 M1MS3              0             0            24
 M1MS4              0             0             0            25
 M1MS5              0             0             0             0            26
 M1MS6              0             0             0             0             0
 M1MS7              0             0             0             0             0
 F1MS1             29             0             0             0             0
 F1MS2              0            31             0             0             0
 F1MS3              0             0            33             0             0
 F1MS4              0             0             0            35             0
 F1MS5              0             0             0             0            37
 F1MS6              0             0             0             0             0
 F1MS7              0             0             0             0             0


           THETA
              M1MS6         M1MS7         F1MS1         F1MS2         F1MS3
              ________      ________      ________      ________      ________
 M1MS6             27
 M1MS7              0            28
 F1MS1              0             0            30
 F1MS2              0             0             0            32
 F1MS3              0             0             0             0            34
 F1MS4              0             0             0             0             0
 F1MS5              0             0             0             0             0
 F1MS6             39             0             0             0             0
 F1MS7              0            41             0             0             0


           THETA
              F1MS4         F1MS5         F1MS6         F1MS7
              ________      ________      ________      ________
 F1MS4             36
 F1MS5              0            38
 F1MS6              0             0            40
 F1MS7              0             0             0            42


           ALPHA
              MMS           FMS
              ________      ________
 1                  0            43


           BETA
              MMS           FMS
              ________      ________
 MMS                0             0
 FMS                0             0


           PSI
              MMS           FMS
              ________      ________
 MMS                0
 FMS               44             0


     STARTING VALUES


           NU
              M1MS1         M1MS2         M1MS3         M1MS4         M1MS5
              ________      ________      ________      ________      ________
 1              4.191         4.182         4.179         3.717         3.924


           NU
              M1MS6         M1MS7         F1MS1         F1MS2         F1MS3
              ________      ________      ________      ________      ________
 1              4.807         4.234         4.007         3.966         4.140


           NU
              F1MS4         F1MS5         F1MS6         F1MS7
              ________      ________      ________      ________
 1              3.726         3.515         4.731         4.103


           LAMBDA
              MMS           FMS
              ________      ________
 M1MS1          1.000         0.000
 M1MS2          1.000         0.000
 M1MS3          1.000         0.000
 M1MS4          1.000         0.000
 M1MS5          1.000         0.000
 M1MS6          1.000         0.000
 M1MS7          1.000         0.000
 F1MS1          0.000         1.000
 F1MS2          0.000         1.000
 F1MS3          0.000         1.000
 F1MS4          0.000         1.000
 F1MS5          0.000         1.000
 F1MS6          0.000         1.000
 F1MS7          0.000         1.000


           THETA
              M1MS1         M1MS2         M1MS3         M1MS4         M1MS5
              ________      ________      ________      ________      ________
 M1MS1          0.308
 M1MS2          0.000         0.441
 M1MS3          0.000         0.000         0.392
 M1MS4          0.000         0.000         0.000         0.385
 M1MS5          0.000         0.000         0.000         0.000         0.491
 M1MS6          0.000         0.000         0.000         0.000         0.000
 M1MS7          0.000         0.000         0.000         0.000         0.000
 F1MS1          0.000         0.000         0.000         0.000         0.000
 F1MS2          0.000         0.000         0.000         0.000         0.000
 F1MS3          0.000         0.000         0.000         0.000         0.000
 F1MS4          0.000         0.000         0.000         0.000         0.000
 F1MS5          0.000         0.000         0.000         0.000         0.000
 F1MS6          0.000         0.000         0.000         0.000         0.000
 F1MS7          0.000         0.000         0.000         0.000         0.000


           THETA
              M1MS6         M1MS7         F1MS1         F1MS2         F1MS3
              ________      ________      ________      ________      ________
 M1MS6          0.150
 M1MS7          0.000         0.318
 F1MS1          0.000         0.000         0.280
 F1MS2          0.000         0.000         0.000         0.388
 F1MS3          0.000         0.000         0.000         0.000         0.374
 F1MS4          0.000         0.000         0.000         0.000         0.000
 F1MS5          0.000         0.000         0.000         0.000         0.000
 F1MS6          0.000         0.000         0.000         0.000         0.000
 F1MS7          0.000         0.000         0.000         0.000         0.000


           THETA
              F1MS4         F1MS5         F1MS6         F1MS7
              ________      ________      ________      ________
 F1MS4          0.321
 F1MS5          0.000         0.570
 F1MS6          0.000         0.000         0.218
 F1MS7          0.000         0.000         0.000         0.390


           ALPHA
              MMS           FMS
              ________      ________
 1              0.000         0.000


           BETA
              MMS           FMS
              ________      ________
 MMS            0.000         0.000
 FMS            0.000         0.000


           PSI
              MMS           FMS
              ________      ________
 MMS            1.000
 FMS            0.000         1.000


     PRIORS FOR ALL PARAMETERS            PRIOR MEAN      PRIOR VARIANCE     PRIOR STD. DEV.

     Parameter 1~N(0.000,1000.000)           0.0000           1000.0000             31.6228
     Parameter 2~N(0.000,1000.000)           0.0000           1000.0000             31.6228
     Parameter 3~N(0.000,1000.000)           0.0000           1000.0000             31.6228
     Parameter 4~N(0.000,1000.000)           0.0000           1000.0000             31.6228
     Parameter 5~N(0.000,1000.000)           0.0000           1000.0000             31.6228
     Parameter 6~N(0.000,1000.000)           0.0000           1000.0000             31.6228
     Parameter 7~N(0.000,1000.000)           0.0000           1000.0000             31.6228
     Parameter 8~N(0.000,1000.000)           0.0000           1000.0000             31.6228
     Parameter 9~N(0.000,1000.000)           0.0000           1000.0000             31.6228
     Parameter 10~N(0.000,1000.000)          0.0000           1000.0000             31.6228
     Parameter 11~N(0.000,1000.000)          0.0000           1000.0000             31.6228
     Parameter 12~N(0.000,1000.000)          0.0000           1000.0000             31.6228
     Parameter 13~N(0.000,1000.000)          0.0000           1000.0000             31.6228
     Parameter 14~N(0.000,1000.000)          0.0000           1000.0000             31.6228
     Parameter 15~N(0.000,infinity)          0.0000            infinity            infinity
     Parameter 16~N(0.000,infinity)          0.0000            infinity            infinity
     Parameter 17~N(0.000,infinity)          0.0000            infinity            infinity
     Parameter 18~N(0.000,infinity)          0.0000            infinity            infinity
     Parameter 19~N(0.000,infinity)          0.0000            infinity            infinity
     Parameter 20~N(0.000,infinity)          0.0000            infinity            infinity
     Parameter 21~N(0.000,infinity)          0.0000            infinity            infinity
     Parameter 22~IW(0.000,-3)             infinity            infinity            infinity
     Parameter 23~IW(0.000,-3)             infinity            infinity            infinity
     Parameter 24~IW(0.000,-3)             infinity            infinity            infinity
     Parameter 25~IW(0.000,-3)             infinity            infinity            infinity
     Parameter 26~IW(0.000,-3)             infinity            infinity            infinity
     Parameter 27~IW(0.000,-3)             infinity            infinity            infinity
     Parameter 28~IW(0.000,-3)             infinity            infinity            infinity
     Parameter 29~IW(0.000,-3)             infinity            infinity            infinity
     Parameter 30~IW(0.000,-3)             infinity            infinity            infinity
     Parameter 31~IW(0.000,-3)             infinity            infinity            infinity
     Parameter 32~IW(0.000,-3)             infinity            infinity            infinity
     Parameter 33~IW(0.000,-3)             infinity            infinity            infinity
     Parameter 34~IW(0.000,-3)             infinity            infinity            infinity
     Parameter 35~IW(0.000,-3)             infinity            infinity            infinity
     Parameter 36~IW(0.000,-3)             infinity            infinity            infinity
     Parameter 37~IW(0.000,-3)             infinity            infinity            infinity
     Parameter 38~IW(0.000,-3)             infinity            infinity            infinity
     Parameter 39~IW(0.000,-3)             infinity            infinity            infinity
     Parameter 40~IW(0.000,-3)             infinity            infinity            infinity
     Parameter 41~IW(0.000,-3)             infinity            infinity            infinity
     Parameter 42~IW(0.000,-3)             infinity            infinity            infinity
     Parameter 43~N(0.000,infinity)          0.0000            infinity            infinity
     Parameter 44~IW(0.000,-3)
     Cov(Parameter 1,Parameter 8)=999.937500
     Cov(Parameter 2,Parameter 9)=999.937500
     Cov(Parameter 3,Parameter 10)=999.937500
     Cov(Parameter 4,Parameter 11)=999.937500
     Cov(Parameter 5,Parameter 12)=999.937500
     Cov(Parameter 6,Parameter 13)=999.937500
     Cov(Parameter 7,Parameter 14)=999.937500


TECHNICAL 4 OUTPUT

     TECHNICAL 4 OUTPUT IS NOT AVAILABLE FOR THIS MODEL.


TECHNICAL 8 OUTPUT

   TECHNICAL 8 OUTPUT FOR BAYES ESTIMATION

                     POTENTIAL       PARAMETER WITH
     ITERATION    SCALE REDUCTION      HIGHEST PSR
     100              1.499               11
     200              1.120               12
     300              1.228               12
     400              1.334               43
     500              2.417               43
     600              1.950               43
     700              1.087               43
     800              1.197               12
     900              1.725               43
     1000             1.241               43
     1100             1.079               14
     1200             1.509               43
     1300             1.602               43
     1400             1.581               8
     1500             1.272               8
     1600             1.016               44
     1700             1.082               43
     1800             1.221               43
     1900             1.317               43
     2000             1.598               43
     2100             1.842               8
     2200             2.005               8
     2300             2.300               8
     2400             1.978               8
     2500             1.343               10
     2600             1.209               10
     2700             1.234               8
     2800             1.057               8
     2900             1.015               20
     3000             1.017               20
     3100             1.015               20
     3200             1.014               6
     3300             1.014               43
     3400             1.009               6
     3500             1.007               3
     3600             1.014               8
     3700             1.006               35
     3800             1.012               43
     3900             1.008               13
     4000             1.006               35
     4100             1.020               8
     4200             1.034               8
     4300             1.048               8
     4400             1.037               43
     4500             1.034               8
     4600             1.031               43
     4700             1.050               43
     4800             1.110               43
     4900             1.232               43
     5000             1.328               43
     5100             1.289               43
     5200             1.257               43
     5300             1.278               43
     5400             1.264               43
     5500             1.222               43
     5600             1.233               43
     5700             1.205               43
     5800             1.171               43
     5900             1.129               43
     6000             1.061               43
     6100             1.019               43
     6200             1.005               38
     6300             1.011               9
     6400             1.024               12
     6500             1.050               12
     6600             1.084               12
     6700             1.096               43
     6800             1.090               43
     6900             1.085               43
     7000             1.071               43
     7100             1.075               12
     7200             1.117               43
     7300             1.181               43
     7400             1.219               43
     7500             1.256               43
     7600             1.223               43
     7700             1.184               43
     7800             1.154               43
     7900             1.123               43
     8000             1.095               43
     8100             1.060               43
     8200             1.030               43
     8300             1.007               43
     8400             1.004               23
     8500             1.003               23
     8600             1.003               4
     8700             1.003               23
     8800             1.021               11
     8900             1.062               11
     9000             1.111               11
     9100             1.163               43
     9200             1.226               43
     9300             1.260               43
     9400             1.228               43
     9500             1.222               43
     9600             1.224               43
     9700             1.203               43
     9800             1.186               43
     9900             1.177               43
     10000            1.144               43
     10100            1.106               43
     10200            1.076               12
     10300            1.055               12
     10400            1.042               12
     10500            1.045               12
     10600            1.046               12
     10700            1.051               8
     10800            1.059               8
     10900            1.064               12
     11000            1.062               12
     11100            1.053               8
     11200            1.064               8
     11300            1.093               43
     11400            1.110               8
     11500            1.115               8
     11600            1.098               12
     11700            1.063               8
     11800            1.034               8
     11900            1.011               8
     12000            1.006               8
     12100            1.004               8
     12200            1.005               8
     12300            1.006               11
     12400            1.007               12
     12500            1.008               8
     12600            1.009               12
     12700            1.009               12
     12800            1.009               8
     12900            1.013               8
     13000            1.016               8
     13100            1.014               12
     13200            1.009               12
     13300            1.008               12
     13400            1.008               12
     13500            1.006               12
     13600            1.004               12
     13700            1.002               12
     13800            1.002               12
     13900            1.001               44
     14000            1.001               16
     14100            1.001               16
     14200            1.001               10
     14300            1.004               43
     14400            1.009               43
     14500            1.011               43
     14600            1.014               43
     14700            1.015               43
     14800            1.011               43
     14900            1.007               9
     15000            1.005               9
     15100            1.005               43
     15200            1.006               43
     15300            1.008               43
     15400            1.012               8
     15500            1.009               43
     15600            1.006               43
     15700            1.003               8
     15800            1.001               21
     15900            1.001               21
     16000            1.001               21
     16100            1.001               21
     16200            1.001               19
     16300            1.001               19
     16400            1.003               14
     16500            1.005               8
     16600            1.003               8
     16700            1.001               20
     16800            1.001               20
     16900            1.001               20
     17000            1.001               20
     17100            1.001               8
     17200            1.001               43
     17300            1.002               8
     17400            1.002               8
     17500            1.003               8
     17600            1.002               8
     17700            1.001               8
     17800            1.001               41
     17900            1.003               10
     18000            1.006               10
     18100            1.007               10
     18200            1.006               10
     18300            1.008               10
     18400            1.010               10
     18500            1.013               10
     18600            1.017               10
     18700            1.017               10
     18800            1.012               10
     18900            1.011               10
     19000            1.010               10
     19100            1.009               10
     19200            1.007               10
     19300            1.004               10
     19400            1.001               19
     19500            1.001               41
     19600            1.001               8
     19700            1.006               43
     19800            1.015               43
     19900            1.024               43
     20000            1.036               43
     20100            1.046               43
     20200            1.054               43
     20300            1.052               43
     20400            1.059               43
     20500            1.057               43
     20600            1.061               43
     20700            1.067               43
     20800            1.073               43
     20900            1.078               43
     21000            1.088               43
     21100            1.095               43
     21200            1.098               43
     21300            1.080               43
     21400            1.063               43
     21500            1.054               43
     21600            1.050               43
     21700            1.058               43
     21800            1.066               43
     21900            1.069               43
     22000            1.072               43
     22100            1.077               43
     22200            1.079               43
     22300            1.076               43
     22400            1.080               43
     22500            1.079               43
     22600            1.072               43
     22700            1.065               43
     22800            1.063               43
     22900            1.064               43
     23000            1.065               43
     23100            1.066               43
     23200            1.068               43
     23300            1.062               43
     23400            1.059               12
     23500            1.071               12
     23600            1.086               11
     23700            1.106               11
     23800            1.126               11
     23900            1.138               11
     24000            1.139               43
     24100            1.133               43
     24200            1.130               43
     24300            1.128               12
     24400            1.120               12
     24500            1.115               12
     24600            1.112               12
     24700            1.101               12
     24800            1.095               43
     24900            1.093               43
     25000            1.095               43
     25100            1.105               43
     25200            1.111               43
     25300            1.117               43
     25400            1.118               43
     25500            1.112               43
     25600            1.099               43
     25700            1.083               12
     25800            1.061               12
     25900            1.042               12
     26000            1.034               12
     26100            1.025               12
     26200            1.019               12
     26300            1.017               12


     Simulated prior distributions

     Parameter       Prior Mean  Prior Variance  Prior Std. Dev.


     Parameter 1         0.0075          0.1187          0.3446
     Parameter 2        -0.0119          0.1279          0.3576
     Parameter 3        -0.0196          0.1314          0.3625
     Parameter 4         0.0033          0.1327          0.3643
     Parameter 5        -0.0081          0.1375          0.3708
     Parameter 6         0.0144          0.1176          0.3430
     Parameter 7        -0.0021          0.1350          0.3674
     Parameter 8         0.0207          0.1269          0.3562
     Parameter 9         0.0010          0.1262          0.3552
     Parameter 10         0.0208          0.1306          0.3613
     Parameter 11        -0.0064          0.1345          0.3668
     Parameter 12         0.0078          0.1284          0.3584
     Parameter 13         0.0275          0.1293          0.3596
     Parameter 14        -0.0151          0.1316          0.3628
     Parameter 15 Improper Prior
     Parameter 16 Improper Prior
     Parameter 17 Improper Prior
     Parameter 18 Improper Prior
     Parameter 19 Improper Prior
     Parameter 20 Improper Prior
     Parameter 21 Improper Prior
     Parameter 22 Improper Prior
     Parameter 23 Improper Prior
     Parameter 24 Improper Prior
     Parameter 25 Improper Prior
     Parameter 26 Improper Prior
     Parameter 27 Improper Prior
     Parameter 28 Improper Prior
     Parameter 29 Improper Prior
     Parameter 30 Improper Prior
     Parameter 31 Improper Prior
     Parameter 32 Improper Prior
     Parameter 33 Improper Prior
     Parameter 34 Improper Prior
     Parameter 35 Improper Prior
     Parameter 36 Improper Prior
     Parameter 37 Improper Prior
     Parameter 38 Improper Prior
     Parameter 39 Improper Prior
     Parameter 40 Improper Prior
     Parameter 41 Improper Prior
     Parameter 42 Improper Prior
     Parameter 43 Improper Prior
     Parameter 44 Improper Prior


     Beginning Time:  15:55:40
        Ending Time:  15:55:59
       Elapsed Time:  00:00:19


MUTHEN & MUTHEN
3463 Stoner Ave.
Los Angeles, CA  90066

Tel: (310) 391-9971
Fax: (310) 391-8971
Web: www.StatModel.com
Support: Support@StatModel.com

Copyright (c) 1998-2012 Muthen & Muthen
