# Supplementary material for: An approximate measurement invariance approach to within-couple relationship quality
Source: Front Psychol. 2014 Sep 19;5:983. doi: 10.3389/fpsyg.2014.00983 (PMC4168678; doi:10.3389/fpsyg.2014.00983)
Supplement: Supplementary file 2 [file DataSheet2.ZIP › afmi06_0.01.out]

Mplus VERSION 7
MUTHEN & MUTHEN
04/28/2014   3:56 PM

INPUT INSTRUCTIONS

  TITLE: BSEM - AMI 0.01 ;

  DATA: FILE IS dataset_GRIMS.txt ;

  VARIABLE: NAMES ARE m1ms1-m1ms7 f1ms1-f1ms7;

  ANALYSIS:   ESTIMATOR IS BAYES;
  Bconvergence = 0.01 ;
  Biterations  = 1000000 (20000) ;
  processor is 2 ;
  chains is 2 ;
  bseed 167;

  MODEL:	
  ! strong invariance
  mms BY m1ms1* m1ms2 m1ms3 m1ms4 m1ms5 m1ms6 m1ms7 (l1-l7);
  fms BY f1ms1* f1ms2 f1ms3 f1ms4 f1ms5 f1ms6 f1ms7 (l1-l7);
  m1ms1-m1ms7 ;
  f1ms1-f1ms7 ;
  mms@1 ;
  fms@1 ;
  [m1ms1-m1ms7] (tau1_1-tau1_7);
  [f1ms1-f1ms7] (tau2_1-tau2_7);
  [mms@0];
  [fms];
  m1ms1 WITH f1ms1 ;
  m1ms2 WITH f1ms2 ;
  m1ms3 WITH f1ms3 ;
  m1ms4 WITH f1ms4 ;
  m1ms5 WITH f1ms5 ;
  m1ms6 WITH f1ms6 ;
  m1ms7 WITH f1ms7 ;


    MODEL PRIORS:

      DO (1,7) DIFF (tau1_#-tau2_#) ~ N(0,0.01) ;


  OUTPUT:  TECH1; TECH4; TECH8;


INPUT READING TERMINATED NORMALLY


BSEM - AMI 0.01 ;

SUMMARY OF ANALYSIS

Number of groups                                                 1
Number of observations                                         435

Number of dependent variables                                   14
Number of independent variables                                  0
Number of continuous latent variables                            2

Observed dependent variables

  Continuous
   M1MS1       M1MS2       M1MS3       M1MS4       M1MS5       M1MS6
   M1MS7       F1MS1       F1MS2       F1MS3       F1MS4       F1MS5
   F1MS6       F1MS7

Continuous latent variables
   MMS         FMS


Estimator                                                    BAYES
Specifications for Bayesian Estimation
  Point estimate                                            MEDIAN
  Number of Markov chain Monte Carlo (MCMC) chains               2
  Random seed for the first chain                              167
  Starting value information                           UNPERTURBED
  Treatment of categorical mediator                         LATENT
  Algorithm used for Markov chain Monte Carlo           GIBBS(PX1)
  Convergence criterion                                  0.100D-01
  Maximum number of iterations                             1000000
  K-th iteration used for thinning                               1

Input data file(s)
  dataset_GRIMS.txt
Input data format  FREE


THE MODEL ESTIMATION TERMINATED NORMALLY

     USE THE FBITERATIONS OPTION TO INCREASE THE NUMBER OF ITERATIONS BY A FACTOR
     OF AT LEAST TWO TO CHECK CONVERGENCE AND THAT THE PSR VALUE DOES NOT INCREASE.


MODEL FIT INFORMATION

Number of Free Parameters                              44

Bayesian Posterior Predictive Checking using Chi-Square

          95% Confidence Interval for the Difference Between
          the Observed and the Replicated Chi-Square Values

                                -14.855            61.681

          Posterior Predictive P-Value              0.106

Information Criterion

          Deviance (DIC)                        14057.330
          Estimated Number of Parameters (pD)      41.723
          Bayesian (BIC)                        14240.832


MODEL RESULTS

                                Posterior  One-Tailed         95% C.I.
                    Estimate       S.D.      P-Value   Lower 2.5%  Upper 2.5%  Significance

 MMS      BY
    M1MS1              0.459       0.028      0.000       0.404       0.514      *
    M1MS2              0.468       0.034      0.000       0.403       0.535      *
    M1MS3              0.503       0.032      0.000       0.441       0.567      *
    M1MS4              0.507       0.031      0.000       0.446       0.569      *
    M1MS5              0.674       0.038      0.000       0.600       0.750      *
    M1MS6              0.225       0.023      0.000       0.180       0.270      *
    M1MS7              0.294       0.032      0.000       0.230       0.357      *

 FMS      BY
    F1MS1              0.459       0.028      0.000       0.404       0.514      *
    F1MS2              0.468       0.034      0.000       0.403       0.535      *
    F1MS3              0.503       0.032      0.000       0.441       0.567      *
    F1MS4              0.507       0.031      0.000       0.446       0.569      *
    F1MS5              0.674       0.038      0.000       0.600       0.750      *
    F1MS6              0.225       0.023      0.000       0.180       0.270      *
    F1MS7              0.294       0.032      0.000       0.230       0.357      *

 FMS      WITH
    MMS                0.416       0.059      0.000       0.295       0.526      *

 M1MS1    WITH
    F1MS1             -0.005       0.022      0.417      -0.047       0.037

 M1MS2    WITH
    F1MS2              0.038       0.033      0.119      -0.025       0.105

 M1MS3    WITH
    F1MS3              0.023       0.029      0.211      -0.034       0.082

 M1MS4    WITH
    F1MS4              0.049       0.026      0.025       0.000       0.100      *

 M1MS5    WITH
    F1MS5              0.114       0.038      0.001       0.042       0.191      *

 M1MS6    WITH
    F1MS6              0.011       0.016      0.232      -0.019       0.042

 M1MS7    WITH
    F1MS7             -0.010       0.031      0.374      -0.073       0.050

 Means
    MMS                0.000       0.000      1.000       0.000       0.000
    FMS               -0.350       0.101      0.000      -0.548      -0.147      *

 Intercepts
    M1MS1              4.190       0.036      0.000       4.117       4.260      *
    M1MS2              4.177       0.043      0.000       4.090       4.263      *
    M1MS3              4.192       0.042      0.000       4.112       4.273      *
    M1MS4              3.733       0.040      0.000       3.655       3.814      *
    M1MS5              3.908       0.048      0.000       3.814       4.004      *
    M1MS6              4.806       0.026      0.000       4.756       4.858      *
    M1MS7              4.231       0.038      0.000       4.158       4.306      *
    F1MS1              4.170       0.051      0.000       4.065       4.269      *
    F1MS2              4.133       0.055      0.000       4.024       4.242      *
    F1MS3              4.303       0.057      0.000       4.190       4.412      *
    F1MS4              3.891       0.055      0.000       3.782       3.999      *
    F1MS5              3.768       0.072      0.000       3.624       3.908      *
    F1MS6              4.809       0.036      0.000       4.739       4.881      *
    F1MS7              4.209       0.046      0.000       4.117       4.296      *

 Variances
    MMS                1.000       0.000      0.000       1.000       1.000
    FMS                1.000       0.000      0.000       1.000       1.000

 Residual Variances
    M1MS1              0.390       0.032      0.000       0.332       0.458      *
    M1MS2              0.666       0.051      0.000       0.576       0.776      *
    M1MS3              0.526       0.042      0.000       0.449       0.614      *
    M1MS4              0.491       0.040      0.000       0.420       0.578      *
    M1MS5              0.607       0.053      0.000       0.510       0.720      *
    M1MS6              0.254       0.018      0.000       0.222       0.293      *
    M1MS7              0.567       0.041      0.000       0.495       0.652      *
    F1MS1              0.375       0.031      0.000       0.319       0.439      *
    F1MS2              0.576       0.045      0.000       0.496       0.671      *
    F1MS3              0.511       0.041      0.000       0.437       0.599      *
    F1MS4              0.403       0.035      0.000       0.340       0.476      *
    F1MS5              0.635       0.056      0.000       0.534       0.755      *
    F1MS6              0.388       0.027      0.000       0.339       0.446      *
    F1MS7              0.691       0.050      0.000       0.604       0.797      *


DIFFERENCE OUTPUT


            Average   Std. Dev.     Deviations from the Mean

                                    TAU1_1      TAU2_1
      1       4.179      0.036      0.011      -0.011

                                    TAU1_2      TAU2_2
      2       4.155      0.041      0.022      -0.022

                                    TAU1_3      TAU2_3
      3       4.247      0.041     -0.055       0.055

                                    TAU1_4      TAU2_4
      4       3.812      0.040     -0.078*      0.078*

                                    TAU1_5      TAU2_5
      5       3.839      0.052      0.071*     -0.071*

                                    TAU1_6      TAU2_6
      6       4.808      0.024     -0.001       0.001

                                    TAU1_7      TAU2_7
      7       4.220      0.033      0.011      -0.011


TECHNICAL 1 OUTPUT


     PARAMETER SPECIFICATION


           NU
              M1MS1         M1MS2         M1MS3         M1MS4         M1MS5
              ________      ________      ________      ________      ________
 1                  1             2             3             4             5


           NU
              M1MS6         M1MS7         F1MS1         F1MS2         F1MS3
              ________      ________      ________      ________      ________
 1                  6             7             8             9            10


           NU
              F1MS4         F1MS5         F1MS6         F1MS7
              ________      ________      ________      ________
 1                 11            12            13            14


           LAMBDA
              MMS           FMS
              ________      ________
 M1MS1             15             0
 M1MS2             16             0
 M1MS3             17             0
 M1MS4             18             0
 M1MS5             19             0
 M1MS6             20             0
 M1MS7             21             0
 F1MS1              0            15
 F1MS2              0            16
 F1MS3              0            17
 F1MS4              0            18
 F1MS5              0            19
 F1MS6              0            20
 F1MS7              0            21


           THETA
              M1MS1         M1MS2         M1MS3         M1MS4         M1MS5
              ________      ________      ________      ________      ________
 M1MS1             22
 M1MS2              0            23
 M1MS3              0             0            24
 M1MS4              0             0             0            25
 M1MS5              0             0             0             0            26
 M1MS6              0             0             0             0             0
 M1MS7              0             0             0             0             0
 F1MS1             29             0             0             0             0
 F1MS2              0            31             0             0             0
 F1MS3              0             0            33             0             0
 F1MS4              0             0             0            35             0
 F1MS5              0             0             0             0            37
 F1MS6              0             0             0             0             0
 F1MS7              0             0             0             0             0


           THETA
              M1MS6         M1MS7         F1MS1         F1MS2         F1MS3
              ________      ________      ________      ________      ________
 M1MS6             27
 M1MS7              0            28
 F1MS1              0             0            30
 F1MS2              0             0             0            32
 F1MS3              0             0             0             0            34
 F1MS4              0             0             0             0             0
 F1MS5              0             0             0             0             0
 F1MS6             39             0             0             0             0
 F1MS7              0            41             0             0             0


           THETA
              F1MS4         F1MS5         F1MS6         F1MS7
              ________      ________      ________      ________
 F1MS4             36
 F1MS5              0            38
 F1MS6              0             0            40
 F1MS7              0             0             0            42


           ALPHA
              MMS           FMS
              ________      ________
 1                  0            43


           BETA
              MMS           FMS
              ________      ________
 MMS                0             0
 FMS                0             0


           PSI
              MMS           FMS
              ________      ________
 MMS                0
 FMS               44             0


     STARTING VALUES


           NU
              M1MS1         M1MS2         M1MS3         M1MS4         M1MS5
              ________      ________      ________      ________      ________
 1              4.191         4.182         4.179         3.717         3.924


           NU
              M1MS6         M1MS7         F1MS1         F1MS2         F1MS3
              ________      ________      ________      ________      ________
 1              4.807         4.234         4.007         3.966         4.140


           NU
              F1MS4         F1MS5         F1MS6         F1MS7
              ________      ________      ________      ________
 1              3.726         3.515         4.731         4.103


           LAMBDA
              MMS           FMS
              ________      ________
 M1MS1          1.000         0.000
 M1MS2          1.000         0.000
 M1MS3          1.000         0.000
 M1MS4          1.000         0.000
 M1MS5          1.000         0.000
 M1MS6          1.000         0.000
 M1MS7          1.000         0.000
 F1MS1          0.000         1.000
 F1MS2          0.000         1.000
 F1MS3          0.000         1.000
 F1MS4          0.000         1.000
 F1MS5          0.000         1.000
 F1MS6          0.000         1.000
 F1MS7          0.000         1.000


           THETA
              M1MS1         M1MS2         M1MS3         M1MS4         M1MS5
              ________      ________      ________      ________      ________
 M1MS1          0.308
 M1MS2          0.000         0.441
 M1MS3          0.000         0.000         0.392
 M1MS4          0.000         0.000         0.000         0.385
 M1MS5          0.000         0.000         0.000         0.000         0.491
 M1MS6          0.000         0.000         0.000         0.000         0.000
 M1MS7          0.000         0.000         0.000         0.000         0.000
 F1MS1          0.000         0.000         0.000         0.000         0.000
 F1MS2          0.000         0.000         0.000         0.000         0.000
 F1MS3          0.000         0.000         0.000         0.000         0.000
 F1MS4          0.000         0.000         0.000         0.000         0.000
 F1MS5          0.000         0.000         0.000         0.000         0.000
 F1MS6          0.000         0.000         0.000         0.000         0.000
 F1MS7          0.000         0.000         0.000         0.000         0.000


           THETA
              M1MS6         M1MS7         F1MS1         F1MS2         F1MS3
              ________      ________      ________      ________      ________
 M1MS6          0.150
 M1MS7          0.000         0.318
 F1MS1          0.000         0.000         0.280
 F1MS2          0.000         0.000         0.000         0.388
 F1MS3          0.000         0.000         0.000         0.000         0.374
 F1MS4          0.000         0.000         0.000         0.000         0.000
 F1MS5          0.000         0.000         0.000         0.000         0.000
 F1MS6          0.000         0.000         0.000         0.000         0.000
 F1MS7          0.000         0.000         0.000         0.000         0.000


           THETA
              F1MS4         F1MS5         F1MS6         F1MS7
              ________      ________      ________      ________
 F1MS4          0.321
 F1MS5          0.000         0.570
 F1MS6          0.000         0.000         0.218
 F1MS7          0.000         0.000         0.000         0.390


           ALPHA
              MMS           FMS
              ________      ________
 1              0.000         0.000


           BETA
              MMS           FMS
              ________      ________
 MMS            0.000         0.000
 FMS            0.000         0.000


           PSI
              MMS           FMS
              ________      ________
 MMS            1.000
 FMS            0.000         1.000


     PRIORS FOR ALL PARAMETERS            PRIOR MEAN      PRIOR VARIANCE     PRIOR STD. DEV.

     Parameter 1~N(0.000,1000.000)           0.0000           1000.0000             31.6228
     Parameter 2~N(0.000,1000.000)           0.0000           1000.0000             31.6228
     Parameter 3~N(0.000,1000.000)           0.0000           1000.0000             31.6228
     Parameter 4~N(0.000,1000.000)           0.0000           1000.0000             31.6228
     Parameter 5~N(0.000,1000.000)           0.0000           1000.0000             31.6228
     Parameter 6~N(0.000,1000.000)           0.0000           1000.0000             31.6228
     Parameter 7~N(0.000,1000.000)           0.0000           1000.0000             31.6228
     Parameter 8~N(0.000,1000.000)           0.0000           1000.0000             31.6228
     Parameter 9~N(0.000,1000.000)           0.0000           1000.0000             31.6228
     Parameter 10~N(0.000,1000.000)          0.0000           1000.0000             31.6228
     Parameter 11~N(0.000,1000.000)          0.0000           1000.0000             31.6228
     Parameter 12~N(0.000,1000.000)          0.0000           1000.0000             31.6228
     Parameter 13~N(0.000,1000.000)          0.0000           1000.0000             31.6228
     Parameter 14~N(0.000,1000.000)          0.0000           1000.0000             31.6228
     Parameter 15~N(0.000,infinity)          0.0000            infinity            infinity
     Parameter 16~N(0.000,infinity)          0.0000            infinity            infinity
     Parameter 17~N(0.000,infinity)          0.0000            infinity            infinity
     Parameter 18~N(0.000,infinity)          0.0000            infinity            infinity
     Parameter 19~N(0.000,infinity)          0.0000            infinity            infinity
     Parameter 20~N(0.000,infinity)          0.0000            infinity            infinity
     Parameter 21~N(0.000,infinity)          0.0000            infinity            infinity
     Parameter 22~IW(0.000,-3)             infinity            infinity            infinity
     Parameter 23~IW(0.000,-3)             infinity            infinity            infinity
     Parameter 24~IW(0.000,-3)             infinity            infinity            infinity
     Parameter 25~IW(0.000,-3)             infinity            infinity            infinity
     Parameter 26~IW(0.000,-3)             infinity            infinity            infinity
     Parameter 27~IW(0.000,-3)             infinity            infinity            infinity
     Parameter 28~IW(0.000,-3)             infinity            infinity            infinity
     Parameter 29~IW(0.000,-3)             infinity            infinity            infinity
     Parameter 30~IW(0.000,-3)             infinity            infinity            infinity
     Parameter 31~IW(0.000,-3)             infinity            infinity            infinity
     Parameter 32~IW(0.000,-3)             infinity            infinity            infinity
     Parameter 33~IW(0.000,-3)             infinity            infinity            infinity
     Parameter 34~IW(0.000,-3)             infinity            infinity            infinity
     Parameter 35~IW(0.000,-3)             infinity            infinity            infinity
     Parameter 36~IW(0.000,-3)             infinity            infinity            infinity
     Parameter 37~IW(0.000,-3)             infinity            infinity            infinity
     Parameter 38~IW(0.000,-3)             infinity            infinity            infinity
     Parameter 39~IW(0.000,-3)             infinity            infinity            infinity
     Parameter 40~IW(0.000,-3)             infinity            infinity            infinity
     Parameter 41~IW(0.000,-3)             infinity            infinity            infinity
     Parameter 42~IW(0.000,-3)             infinity            infinity            infinity
     Parameter 43~N(0.000,infinity)          0.0000            infinity            infinity
     Parameter 44~IW(0.000,-3)
     Cov(Parameter 1,Parameter 8)=999.995000
     Cov(Parameter 2,Parameter 9)=999.995000
     Cov(Parameter 3,Parameter 10)=999.995000
     Cov(Parameter 4,Parameter 11)=999.995000
     Cov(Parameter 5,Parameter 12)=999.995000
     Cov(Parameter 6,Parameter 13)=999.995000
     Cov(Parameter 7,Parameter 14)=999.995000


TECHNICAL 4 OUTPUT

     TECHNICAL 4 OUTPUT IS NOT AVAILABLE FOR THIS MODEL.


TECHNICAL 8 OUTPUT

   TECHNICAL 8 OUTPUT FOR BAYES ESTIMATION

                     POTENTIAL       PARAMETER WITH
     ITERATION    SCALE REDUCTION      HIGHEST PSR
     100              1.369               11
     200              1.099               43
     300              1.040               39
     400              1.062               43
     500              1.172               10
     600              1.122               19
     700              1.076               43
     800              1.218               43
     900              1.067               43
     1000             1.023               16
     1100             1.119               43
     1200             1.162               43
     1300             1.047               43
     1400             1.020               44
     1500             1.029               44
     1600             1.068               43
     1700             1.026               43
     1800             1.056               43
     1900             1.082               43
     2000             1.116               8
     2100             1.158               8
     2200             1.168               8
     2300             1.126               8
     2400             1.040               11
     2500             1.019               4
     2600             1.027               8
     2700             1.034               8
     2800             1.016               20
     2900             1.014               20
     3000             1.017               20
     3100             1.014               20
     3200             1.013               6
     3300             1.012               6
     3400             1.011               3
     3500             1.010               3
     3600             1.008               8
     3700             1.006               35
     3800             1.005               35
     3900             1.003               35
     4000             1.005               35
     4100             1.007               37
     4200             1.007               37
     4300             1.009               38
     4400             1.008               38
     4500             1.005               38
     4600             1.004               38
     4700             1.005               38
     4800             1.019               43
     4900             1.030               43
     5000             1.025               43
     5100             1.019               43
     5200             1.018               43
     5300             1.028               43
     5400             1.019               43
     5500             1.024               43
     5600             1.036               43
     5700             1.024               43
     5800             1.019               43
     5900             1.012               43
     6000             1.005               38
     6100             1.005               38
     6200             1.005               38
     6300             1.004               9
     6400             1.004               35
     6500             1.004               35
     6600             1.012               12
     6700             1.006               43
     6800             1.005               43
     6900             1.005               43
     7000             1.005               43
     7100             1.015               43
     7200             1.027               43
     7300             1.038               43
     7400             1.037               43
     7500             1.041               43
     7600             1.025               43
     7700             1.019               43
     7800             1.017               43
     7900             1.010               43
     8000             1.011               43
     8100             1.005               43
     8200             1.003               23
     8300             1.004               23
     8400             1.004               23
     8500             1.003               23
     8600             1.003               23
     8700             1.003               23
     8800             1.010               43
     8900             1.016               43
     9000             1.019               43
     9100             1.028               43
     9200             1.032               43
     9300             1.030               43
     9400             1.018               43
     9500             1.023               43
     9600             1.021               43
     9700             1.017               43
     9800             1.017               43
     9900             1.016               43
     10000            1.010               12
     10100            1.007               43
     10200            1.004               12
     10300            1.003               12
     10400            1.004               12
     10500            1.006               43
     10600            1.006               12
     10700            1.009               12
     10800            1.013               12
     10900            1.013               12
     11000            1.010               12
     11100            1.008               8
     11200            1.017               43
     11300            1.022               43
     11400            1.019               43
     11500            1.019               43
     11600            1.011               12
     11700            1.005               12
     11800            1.001               8
     11900            1.002               16
     12000            1.002               16
     12100            1.002               8
     12200            1.002               8
     12300            1.002               11
     12400            1.002               12
     12500            1.004               43
     12600            1.003               8
     12700            1.002               12
     12800            1.003               8
     12900            1.005               8
     13000            1.004               8
     13100            1.003               16
     13200            1.003               16
     13300            1.003               16
     13400            1.002               16
     13500            1.002               16
     13600            1.002               16
     13700            1.001               29
     13800            1.001               33
     13900            1.001               44
     14000            1.001               16
     14100            1.001               16
     14200            1.001               16
     14300            1.001               44
     14400            1.002               9
     14500            1.001               9
     14600            1.003               43
     14700            1.002               9
     14800            1.001               2
     14900            1.001               2
     15000            1.001               25
     15100            1.001               25
     15200            1.001               43
     15300            1.001               43
     15400            1.002               8
     15500            1.001               21
     15600            1.001               21
     15700            1.001               21
     15800            1.001               21
     15900            1.001               21
     16000            1.001               21
     16100            1.001               21
     16200            1.001               19
     16300            1.001               8
     16400            1.002               8
     16500            1.002               8
     16600            1.001               20
     16700            1.001               20
     16800            1.001               20
     16900            1.001               20
     17000            1.001               20
     17100            1.001               31
     17200            1.000               20
     17300            1.001               33
     17400            1.001               41
     17500            1.001               41
     17600            1.001               41
     17700            1.001               41
     17800            1.001               16
     17900            1.002               11
     18000            1.001               10
     18100            1.001               10
     18200            1.001               10
     18300            1.002               10
     18400            1.002               10
     18500            1.002               10
     18600            1.003               10
     18700            1.001               10
     18800            1.001               44
     18900            1.001               34
     19000            1.001               10
     19100            1.001               10
     19200            1.001               10
     19300            1.001               17
     19400            1.002               19
     19500            1.001               19
     19600            1.001               19
     19700            1.001               8
     19800            1.003               43
     19900            1.003               43
     20000            1.005               43


     Simulated prior distributions

     Parameter       Prior Mean  Prior Variance  Prior Std. Dev.


     Parameter 1        -0.0007          0.0096          0.0979
     Parameter 2         0.0009          0.0107          0.1032
     Parameter 3         0.0029          0.0096          0.0979
     Parameter 4        -0.0008          0.0097          0.0986
     Parameter 5         0.0008          0.0105          0.1027
     Parameter 6         0.0015          0.0096          0.0981
     Parameter 7         0.0029          0.0102          0.1012
     Parameter 8         0.0059          0.0101          0.1007
     Parameter 9        -0.0025          0.0090          0.0951
     Parameter 10        -0.0027          0.0103          0.1014
     Parameter 11         0.0070          0.0096          0.0982
     Parameter 12         0.0030          0.0112          0.1056
     Parameter 13         0.0019          0.0099          0.0993
     Parameter 14        -0.0065          0.0097          0.0985
     Parameter 15 Improper Prior
     Parameter 16 Improper Prior
     Parameter 17 Improper Prior
     Parameter 18 Improper Prior
     Parameter 19 Improper Prior
     Parameter 20 Improper Prior
     Parameter 21 Improper Prior
     Parameter 22 Improper Prior
     Parameter 23 Improper Prior
     Parameter 24 Improper Prior
     Parameter 25 Improper Prior
     Parameter 26 Improper Prior
     Parameter 27 Improper Prior
     Parameter 28 Improper Prior
     Parameter 29 Improper Prior
     Parameter 30 Improper Prior
     Parameter 31 Improper Prior
     Parameter 32 Improper Prior
     Parameter 33 Improper Prior
     Parameter 34 Improper Prior
     Parameter 35 Improper Prior
     Parameter 36 Improper Prior
     Parameter 37 Improper Prior
     Parameter 38 Improper Prior
     Parameter 39 Improper Prior
     Parameter 40 Improper Prior
     Parameter 41 Improper Prior
     Parameter 42 Improper Prior
     Parameter 43 Improper Prior
     Parameter 44 Improper Prior


     Beginning Time:  15:56:28
        Ending Time:  15:56:42
       Elapsed Time:  00:00:14


MUTHEN & MUTHEN
3463 Stoner Ave.
Los Angeles, CA  90066

Tel: (310) 391-9971
Fax: (310) 391-8971
Web: www.StatModel.com
Support: Support@StatModel.com

Copyright (c) 1998-2012 Muthen & Muthen
