# Supplementary material for: An approximate measurement invariance approach to within-couple relationship quality
Source: Front Psychol. 2014 Sep 19;5:983. doi: 10.3389/fpsyg.2014.00983 (PMC4168678; doi:10.3389/fpsyg.2014.00983)
Supplement: Supplementary file 2 [file DataSheet2.ZIP › afmi09_0.0005.out]

Mplus VERSION 7
MUTHEN & MUTHEN
05/13/2014  12:36 PM

INPUT INSTRUCTIONS

  DATA: FILE IS dataset_GRIMS.txt ;

  VARIABLE: NAMES ARE m1ms1-m1ms7 f1ms1-f1ms7;

  ANALYSIS:   ESTIMATOR IS BAYES;
  Bconvergence = 0.01 ;
  Biterations  = 1000000 (20000) ;
  processor is 2 ;
  chains is 2 ;
  bseed 167;

  MODEL:	
  ! strong invariance
  mms BY m1ms1* m1ms2 m1ms3 m1ms4 m1ms5 m1ms6 m1ms7 (l1-l7);
  fms BY f1ms1* f1ms2 f1ms3 f1ms4 f1ms5 f1ms6 f1ms7 (l1-l7);
  m1ms1-m1ms7 ;
  f1ms1-f1ms7 ;
  mms@1 ;
  fms@1 ;
  [m1ms1-m1ms7] (tau1_1-tau1_7);
  [f1ms1-f1ms7] (tau2_1-tau2_7);
  [mms@0];
  [fms];
  m1ms1 WITH f1ms1 ;
  m1ms2 WITH f1ms2 ;
  m1ms3 WITH f1ms3 ;
  m1ms4 WITH f1ms4 ;
  m1ms5 WITH f1ms5 ;
  m1ms6 WITH f1ms6 ;
  m1ms7 WITH f1ms7 ;


    MODEL PRIORS:

      DO (1,7) DIFF (tau1_#-tau2_#) ~ N(0,0.0005) ;

  OUTPUT:
  TECH1 TECH8;


INPUT READING TERMINATED NORMALLY


BSEM - AMI 0.0005 ;

SUMMARY OF ANALYSIS

Number of groups                                                 1
Number of observations                                         435

Number of dependent variables                                   14
Number of independent variables                                  0
Number of continuous latent variables                            2

Observed dependent variables

  Continuous
   M1MS1       M1MS2       M1MS3       M1MS4       M1MS5       M1MS6
   M1MS7       F1MS1       F1MS2       F1MS3       F1MS4       F1MS5
   F1MS6       F1MS7

Continuous latent variables
   MMS         FMS


Estimator                                                    BAYES
Specifications for Bayesian Estimation
  Point estimate                                            MEDIAN
  Number of Markov chain Monte Carlo (MCMC) chains               2
  Random seed for the first chain                              167
  Starting value information                           UNPERTURBED
  Treatment of categorical mediator                         LATENT
  Algorithm used for Markov chain Monte Carlo           GIBBS(PX1)
  Convergence criterion                                  0.100D-01
  Maximum number of iterations                             1000000
  K-th iteration used for thinning                               1

Input data file(s)
  dataset_GRIMS.txt
Input data format  FREE


THE MODEL ESTIMATION TERMINATED NORMALLY

     USE THE FBITERATIONS OPTION TO INCREASE THE NUMBER OF ITERATIONS BY A FACTOR
     OF AT LEAST TWO TO CHECK CONVERGENCE AND THAT THE PSR VALUE DOES NOT INCREASE.


MODEL FIT INFORMATION

Number of Free Parameters                              44

Bayesian Posterior Predictive Checking using Chi-Square

          95% Confidence Interval for the Difference Between
          the Observed and the Replicated Chi-Square Values

                                  6.400            83.511

          Posterior Predictive P-Value              0.012

Information Criterion

          Deviance (DIC)                        14075.155
          Estimated Number of Parameters (pD)      37.805
          Bayesian (BIC)                        14266.520


MODEL RESULTS

                                Posterior  One-Tailed         95% C.I.
                    Estimate       S.D.      P-Value   Lower 2.5%  Upper 2.5%  Significance

 MMS      BY
    M1MS1              0.461       0.028      0.000       0.407       0.515      *
    M1MS2              0.474       0.033      0.000       0.409       0.540      *
    M1MS3              0.493       0.032      0.000       0.432       0.557      *
    M1MS4              0.490       0.031      0.000       0.429       0.551      *
    M1MS5              0.691       0.038      0.000       0.617       0.768      *
    M1MS6              0.225       0.023      0.000       0.181       0.270      *
    M1MS7              0.296       0.032      0.000       0.232       0.358      *

 FMS      BY
    F1MS1              0.461       0.028      0.000       0.407       0.515      *
    F1MS2              0.474       0.033      0.000       0.409       0.540      *
    F1MS3              0.493       0.032      0.000       0.432       0.557      *
    F1MS4              0.490       0.031      0.000       0.429       0.551      *
    F1MS5              0.691       0.038      0.000       0.617       0.768      *
    F1MS6              0.225       0.023      0.000       0.181       0.270      *
    F1MS7              0.296       0.032      0.000       0.232       0.358      *

 FMS      WITH
    MMS                0.417       0.059      0.000       0.295       0.527      *

 M1MS1    WITH
    F1MS1             -0.005       0.022      0.420      -0.047       0.038

 M1MS2    WITH
    F1MS2              0.039       0.033      0.118      -0.025       0.106

 M1MS3    WITH
    F1MS3              0.020       0.029      0.237      -0.037       0.080

 M1MS4    WITH
    F1MS4              0.046       0.026      0.037      -0.004       0.098

 M1MS5    WITH
    F1MS5              0.107       0.038      0.002       0.034       0.185      *

 M1MS6    WITH
    F1MS6              0.012       0.016      0.228      -0.019       0.043

 M1MS7    WITH
    F1MS7             -0.010       0.031      0.376      -0.073       0.050

 Means
    MMS                0.000       0.000      1.000       0.000       0.000
    FMS               -0.341       0.067      0.000      -0.472      -0.209      *

 Intercepts
    M1MS1              4.180       0.033      0.000       4.117       4.245      *
    M1MS2              4.157       0.038      0.000       4.082       4.233      *
    M1MS3              4.233       0.037      0.000       4.160       4.306      *
    M1MS4              3.794       0.036      0.000       3.724       3.866      *
    M1MS5              3.855       0.047      0.000       3.761       3.945      *
    M1MS6              4.807       0.023      0.000       4.762       4.853      *
    M1MS7              4.222       0.033      0.000       4.159       4.286      *
    F1MS1              4.175       0.034      0.000       4.107       4.240      *
    F1MS2              4.148       0.039      0.000       4.072       4.225      *
    F1MS3              4.256       0.038      0.000       4.181       4.330      *
    F1MS4              3.832       0.037      0.000       3.759       3.904      *
    F1MS5              3.825       0.048      0.000       3.727       3.919      *
    F1MS6              4.807       0.026      0.000       4.757       4.858      *
    F1MS7              4.217       0.033      0.000       4.154       4.283      *

 Variances
    MMS                1.000       0.000      0.000       1.000       1.000
    FMS                1.000       0.000      0.000       1.000       1.000

 Residual Variances
    M1MS1              0.390       0.032      0.000       0.331       0.457      *
    M1MS2              0.665       0.051      0.000       0.575       0.776      *
    M1MS3              0.532       0.042      0.000       0.455       0.621      *
    M1MS4              0.506       0.041      0.000       0.432       0.592      *
    M1MS5              0.607       0.054      0.000       0.509       0.722      *
    M1MS6              0.254       0.018      0.000       0.221       0.293      *
    M1MS7              0.567       0.041      0.000       0.495       0.652      *
    F1MS1              0.375       0.031      0.000       0.319       0.439      *
    F1MS2              0.574       0.045      0.000       0.495       0.669      *
    F1MS3              0.516       0.041      0.000       0.441       0.603      *
    F1MS4              0.413       0.035      0.000       0.349       0.487      *
    F1MS5              0.632       0.057      0.000       0.529       0.754      *
    F1MS6              0.388       0.027      0.000       0.339       0.445      *
    F1MS7              0.690       0.050      0.000       0.602       0.796      *


DIFFERENCE OUTPUT


            Average   Std. Dev.     Deviations from the Mean

                                    TAU1_1      TAU2_1
      1       4.178      0.032      0.003      -0.003

                                    TAU1_2      TAU2_2
      2       4.153      0.037      0.005      -0.005

                                    TAU1_3      TAU2_3
      3       4.245      0.036     -0.011       0.011

                                    TAU1_4      TAU2_4
      4       3.813      0.035     -0.018       0.018

                                    TAU1_5      TAU2_5
      5       3.840      0.046      0.015      -0.015

                                    TAU1_6      TAU2_6
      6       4.807      0.023      0.000       0.000

                                    TAU1_7      TAU2_7
      7       4.220      0.031      0.002      -0.002


TECHNICAL 1 OUTPUT


     PARAMETER SPECIFICATION


           NU
              M1MS1         M1MS2         M1MS3         M1MS4         M1MS5
              ________      ________      ________      ________      ________
 1                  1             2             3             4             5


           NU
              M1MS6         M1MS7         F1MS1         F1MS2         F1MS3
              ________      ________      ________      ________      ________
 1                  6             7             8             9            10


           NU
              F1MS4         F1MS5         F1MS6         F1MS7
              ________      ________      ________      ________
 1                 11            12            13            14


           LAMBDA
              MMS           FMS
              ________      ________
 M1MS1             15             0
 M1MS2             16             0
 M1MS3             17             0
 M1MS4             18             0
 M1MS5             19             0
 M1MS6             20             0
 M1MS7             21             0
 F1MS1              0            15
 F1MS2              0            16
 F1MS3              0            17
 F1MS4              0            18
 F1MS5              0            19
 F1MS6              0            20
 F1MS7              0            21


           THETA
              M1MS1         M1MS2         M1MS3         M1MS4         M1MS5
              ________      ________      ________      ________      ________
 M1MS1             22
 M1MS2              0            23
 M1MS3              0             0            24
 M1MS4              0             0             0            25
 M1MS5              0             0             0             0            26
 M1MS6              0             0             0             0             0
 M1MS7              0             0             0             0             0
 F1MS1             29             0             0             0             0
 F1MS2              0            31             0             0             0
 F1MS3              0             0            33             0             0
 F1MS4              0             0             0            35             0
 F1MS5              0             0             0             0            37
 F1MS6              0             0             0             0             0
 F1MS7              0             0             0             0             0


           THETA
              M1MS6         M1MS7         F1MS1         F1MS2         F1MS3
              ________      ________      ________      ________      ________
 M1MS6             27
 M1MS7              0            28
 F1MS1              0             0            30
 F1MS2              0             0             0            32
 F1MS3              0             0             0             0            34
 F1MS4              0             0             0             0             0
 F1MS5              0             0             0             0             0
 F1MS6             39             0             0             0             0
 F1MS7              0            41             0             0             0


           THETA
              F1MS4         F1MS5         F1MS6         F1MS7
              ________      ________      ________      ________
 F1MS4             36
 F1MS5              0            38
 F1MS6              0             0            40
 F1MS7              0             0             0            42


           ALPHA
              MMS           FMS
              ________      ________
 1                  0            43


           BETA
              MMS           FMS
              ________      ________
 MMS                0             0
 FMS                0             0


           PSI
              MMS           FMS
              ________      ________
 MMS                0
 FMS               44             0


     STARTING VALUES


           NU
              M1MS1         M1MS2         M1MS3         M1MS4         M1MS5
              ________      ________      ________      ________      ________
 1              4.191         4.182         4.179         3.717         3.924


           NU
              M1MS6         M1MS7         F1MS1         F1MS2         F1MS3
              ________      ________      ________      ________      ________
 1              4.807         4.234         4.007         3.966         4.140


           NU
              F1MS4         F1MS5         F1MS6         F1MS7
              ________      ________      ________      ________
 1              3.726         3.515         4.731         4.103


           LAMBDA
              MMS           FMS
              ________      ________
 M1MS1          1.000         0.000
 M1MS2          1.000         0.000
 M1MS3          1.000         0.000
 M1MS4          1.000         0.000
 M1MS5          1.000         0.000
 M1MS6          1.000         0.000
 M1MS7          1.000         0.000
 F1MS1          0.000         1.000
 F1MS2          0.000         1.000
 F1MS3          0.000         1.000
 F1MS4          0.000         1.000
 F1MS5          0.000         1.000
 F1MS6          0.000         1.000
 F1MS7          0.000         1.000


           THETA
              M1MS1         M1MS2         M1MS3         M1MS4         M1MS5
              ________      ________      ________      ________      ________
 M1MS1          0.308
 M1MS2          0.000         0.441
 M1MS3          0.000         0.000         0.392
 M1MS4          0.000         0.000         0.000         0.385
 M1MS5          0.000         0.000         0.000         0.000         0.491
 M1MS6          0.000         0.000         0.000         0.000         0.000
 M1MS7          0.000         0.000         0.000         0.000         0.000
 F1MS1          0.000         0.000         0.000         0.000         0.000
 F1MS2          0.000         0.000         0.000         0.000         0.000
 F1MS3          0.000         0.000         0.000         0.000         0.000
 F1MS4          0.000         0.000         0.000         0.000         0.000
 F1MS5          0.000         0.000         0.000         0.000         0.000
 F1MS6          0.000         0.000         0.000         0.000         0.000
 F1MS7          0.000         0.000         0.000         0.000         0.000


           THETA
              M1MS6         M1MS7         F1MS1         F1MS2         F1MS3
              ________      ________      ________      ________      ________
 M1MS6          0.150
 M1MS7          0.000         0.318
 F1MS1          0.000         0.000         0.280
 F1MS2          0.000         0.000         0.000         0.388
 F1MS3          0.000         0.000         0.000         0.000         0.374
 F1MS4          0.000         0.000         0.000         0.000         0.000
 F1MS5          0.000         0.000         0.000         0.000         0.000
 F1MS6          0.000         0.000         0.000         0.000         0.000
 F1MS7          0.000         0.000         0.000         0.000         0.000


           THETA
              F1MS4         F1MS5         F1MS6         F1MS7
              ________      ________      ________      ________
 F1MS4          0.321
 F1MS5          0.000         0.570
 F1MS6          0.000         0.000         0.218
 F1MS7          0.000         0.000         0.000         0.390


           ALPHA
              MMS           FMS
              ________      ________
 1              0.000         0.000


           BETA
              MMS           FMS
              ________      ________
 MMS            0.000         0.000
 FMS            0.000         0.000


           PSI
              MMS           FMS
              ________      ________
 MMS            1.000
 FMS            0.000         1.000


     PRIORS FOR ALL PARAMETERS            PRIOR MEAN      PRIOR VARIANCE     PRIOR STD. DEV.

     Parameter 1~N(0.000,1000.000)           0.0000           1000.0000             31.6228
     Parameter 2~N(0.000,1000.000)           0.0000           1000.0000             31.6228
     Parameter 3~N(0.000,1000.000)           0.0000           1000.0000             31.6228
     Parameter 4~N(0.000,1000.000)           0.0000           1000.0000             31.6228
     Parameter 5~N(0.000,1000.000)           0.0000           1000.0000             31.6228
     Parameter 6~N(0.000,1000.000)           0.0000           1000.0000             31.6228
     Parameter 7~N(0.000,1000.000)           0.0000           1000.0000             31.6228
     Parameter 8~N(0.000,1000.000)           0.0000           1000.0000             31.6228
     Parameter 9~N(0.000,1000.000)           0.0000           1000.0000             31.6228
     Parameter 10~N(0.000,1000.000)          0.0000           1000.0000             31.6228
     Parameter 11~N(0.000,1000.000)          0.0000           1000.0000             31.6228
     Parameter 12~N(0.000,1000.000)          0.0000           1000.0000             31.6228
     Parameter 13~N(0.000,1000.000)          0.0000           1000.0000             31.6228
     Parameter 14~N(0.000,1000.000)          0.0000           1000.0000             31.6228
     Parameter 15~N(0.000,infinity)          0.0000            infinity            infinity
     Parameter 16~N(0.000,infinity)          0.0000            infinity            infinity
     Parameter 17~N(0.000,infinity)          0.0000            infinity            infinity
     Parameter 18~N(0.000,infinity)          0.0000            infinity            infinity
     Parameter 19~N(0.000,infinity)          0.0000            infinity            infinity
     Parameter 20~N(0.000,infinity)          0.0000            infinity            infinity
     Parameter 21~N(0.000,infinity)          0.0000            infinity            infinity
     Parameter 22~IW(0.000,-3)             infinity            infinity            infinity
     Parameter 23~IW(0.000,-3)             infinity            infinity            infinity
     Parameter 24~IW(0.000,-3)             infinity            infinity            infinity
     Parameter 25~IW(0.000,-3)             infinity            infinity            infinity
     Parameter 26~IW(0.000,-3)             infinity            infinity            infinity
     Parameter 27~IW(0.000,-3)             infinity            infinity            infinity
     Parameter 28~IW(0.000,-3)             infinity            infinity            infinity
     Parameter 29~IW(0.000,-3)             infinity            infinity            infinity
     Parameter 30~IW(0.000,-3)             infinity            infinity            infinity
     Parameter 31~IW(0.000,-3)             infinity            infinity            infinity
     Parameter 32~IW(0.000,-3)             infinity            infinity            infinity
     Parameter 33~IW(0.000,-3)             infinity            infinity            infinity
     Parameter 34~IW(0.000,-3)             infinity            infinity            infinity
     Parameter 35~IW(0.000,-3)             infinity            infinity            infinity
     Parameter 36~IW(0.000,-3)             infinity            infinity            infinity
     Parameter 37~IW(0.000,-3)             infinity            infinity            infinity
     Parameter 38~IW(0.000,-3)             infinity            infinity            infinity
     Parameter 39~IW(0.000,-3)             infinity            infinity            infinity
     Parameter 40~IW(0.000,-3)             infinity            infinity            infinity
     Parameter 41~IW(0.000,-3)             infinity            infinity            infinity
     Parameter 42~IW(0.000,-3)             infinity            infinity            infinity
     Parameter 43~N(0.000,infinity)          0.0000            infinity            infinity
     Parameter 44~IW(0.000,-3)
     Cov(Parameter 1,Parameter 8)=999.999750
     Cov(Parameter 2,Parameter 9)=999.999750
     Cov(Parameter 3,Parameter 10)=999.999750
     Cov(Parameter 4,Parameter 11)=999.999750
     Cov(Parameter 5,Parameter 12)=999.999750
     Cov(Parameter 6,Parameter 13)=999.999750
     Cov(Parameter 7,Parameter 14)=999.999750


TECHNICAL 8 OUTPUT

   TECHNICAL 8 OUTPUT FOR BAYES ESTIMATION

                     POTENTIAL       PARAMETER WITH
     ITERATION    SCALE REDUCTION      HIGHEST PSR
     100              1.252               26
     200              1.110               43
     300              1.040               39
     400              1.058               22
     500              1.050               17
     600              1.118               19
     700              1.025               26
     800              1.051               43
     900              1.061               16
     1000             1.050               8
     1100             1.048               12
     1200             1.109               12
     1300             1.020               12
     1400             1.021               44
     1500             1.029               44
     1600             1.044               43
     1700             1.014               43
     1800             1.022               43
     1900             1.031               14
     2000             1.034               8
     2100             1.042               8
     2200             1.083               8
     2300             1.057               8
     2400             1.033               8
     2500             1.022               11
     2600             1.018               4
     2700             1.016               20
     2800             1.017               20
     2900             1.016               20
     3000             1.019               20
     3100             1.016               20
     3200             1.015               20
     3300             1.013               6
     3400             1.013               3
     3500             1.009               10
     3600             1.006               35
     3700             1.006               35
     3800             1.005               35
     3900             1.003               35
     4000             1.005               35
     4100             1.007               37
     4200             1.006               38
     4300             1.010               38
     4400             1.009               38
     4500             1.005               38
     4600             1.004               38
     4700             1.005               38
     4800             1.004               18
     4900             1.006               43
     5000             1.003               23
     5100             1.005               43
     5200             1.007               43
     5300             1.014               43
     5400             1.011               43
     5500             1.017               43
     5600             1.021               43
     5700             1.019               43
     5800             1.019               43
     5900             1.014               43
     6000             1.006               38
     6100             1.009               43
     6200             1.006               38
     6300             1.004               38
     6400             1.004               38
     6500             1.005               38
     6600             1.004               35
     6700             1.005               1
     6800             1.002               35
     6900             1.004               15
     7000             1.003               15
     7100             1.003               15
     7200             1.005               43
     7300             1.008               43
     7400             1.010               43
     7500             1.010               43
     7600             1.006               10
     7700             1.006               23
     7800             1.006               43
     7900             1.004               23
     8000             1.004               23
     8100             1.003               23
     8200             1.004               23
     8300             1.004               23
     8400             1.004               23
     8500             1.004               4
     8600             1.004               4
     8700             1.003               8
     8800             1.003               23
     8900             1.003               23
     9000             1.003               23
     9100             1.002               38
     9200             1.002               38
     9300             1.003               43
     9400             1.002               18
     9500             1.003               43
     9600             1.003               43
     9700             1.002               38
     9800             1.003               43
     9900             1.003               12
     10000            1.002               19
     10100            1.003               33
     10200            1.002               33
     10300            1.002               33
     10400            1.002               33
     10500            1.002               33
     10600            1.003               26
     10700            1.003               8
     10800            1.005               8
     10900            1.005               3
     11000            1.003               8
     11100            1.003               8
     11200            1.005               8
     11300            1.005               43
     11400            1.004               11
     11500            1.005               8
     11600            1.004               8
     11700            1.002               16
     11800            1.002               16
     11900            1.003               16
     12000            1.002               16
     12100            1.004               8
     12200            1.003               8
     12300            1.002               1
     12400            1.002               8
     12500            1.003               8
     12600            1.003               16
     12700            1.002               16
     12800            1.003               8
     12900            1.004               16
     13000            1.003               16
     13100            1.003               16
     13200            1.003               16
     13300            1.003               16
     13400            1.002               16
     13500            1.002               16
     13600            1.002               16
     13700            1.001               29
     13800            1.001               33
     13900            1.001               16
     14000            1.001               16
     14100            1.001               16
     14200            1.001               5
     14300            1.001               44
     14400            1.002               9
     14500            1.001               9
     14600            1.002               9
     14700            1.002               9
     14800            1.002               9
     14900            1.002               2
     15000            1.001               9
     15100            1.001               9
     15200            1.001               21
     15300            1.001               21
     15400            1.001               21
     15500            1.001               21
     15600            1.001               21
     15700            1.001               21
     15800            1.001               21
     15900            1.001               21
     16000            1.001               38
     16100            1.001               5
     16200            1.001               5
     16300            1.002               5
     16400            1.002               8
     16500            1.002               8
     16600            1.001               20
     16700            1.001               20
     16800            1.001               20
     16900            1.001               20
     17000            1.001               43
     17100            1.001               31
     17200            1.001               20
     17300            1.001               41
     17400            1.001               41
     17500            1.001               41
     17600            1.001               41
     17700            1.001               41
     17800            1.001               41
     17900            1.001               31
     18000            1.001               31
     18100            1.001               31
     18200            1.001               31
     18300            1.001               31
     18400            1.001               31
     18500            1.001               31
     18600            1.001               34
     18700            1.001               34
     18800            1.001               44
     18900            1.001               41
     19000            1.001               31
     19100            1.001               19
     19200            1.001               9
     19300            1.001               19
     19400            1.002               19
     19500            1.001               19
     19600            1.001               19
     19700            1.001               19
     19800            1.001               44
     19900            1.002               19
     20000            1.002               19


     Simulated prior distributions

     Parameter       Prior Mean  Prior Variance  Prior Std. Dev.


     Parameter 1        -0.0002          0.0005          0.0219
     Parameter 2         0.0002          0.0005          0.0231
     Parameter 3         0.0006          0.0005          0.0219
     Parameter 4        -0.0002          0.0005          0.0220
     Parameter 5         0.0002          0.0005          0.0230
     Parameter 6         0.0003          0.0005          0.0219
     Parameter 7         0.0006          0.0005          0.0226
     Parameter 8         0.0013          0.0005          0.0225
     Parameter 9        -0.0005          0.0005          0.0213
     Parameter 10        -0.0006          0.0005          0.0227
     Parameter 11         0.0016          0.0005          0.0220
     Parameter 12         0.0007          0.0006          0.0236
     Parameter 13         0.0004          0.0005          0.0222
     Parameter 14        -0.0014          0.0005          0.0220
     Parameter 15 Improper Prior
     Parameter 16 Improper Prior
     Parameter 17 Improper Prior
     Parameter 18 Improper Prior
     Parameter 19 Improper Prior
     Parameter 20 Improper Prior
     Parameter 21 Improper Prior
     Parameter 22 Improper Prior
     Parameter 23 Improper Prior
     Parameter 24 Improper Prior
     Parameter 25 Improper Prior
     Parameter 26 Improper Prior
     Parameter 27 Improper Prior
     Parameter 28 Improper Prior
     Parameter 29 Improper Prior
     Parameter 30 Improper Prior
     Parameter 31 Improper Prior
     Parameter 32 Improper Prior
     Parameter 33 Improper Prior
     Parameter 34 Improper Prior
     Parameter 35 Improper Prior
     Parameter 36 Improper Prior
     Parameter 37 Improper Prior
     Parameter 38 Improper Prior
     Parameter 39 Improper Prior
     Parameter 40 Improper Prior
     Parameter 41 Improper Prior
     Parameter 42 Improper Prior
     Parameter 43 Improper Prior
     Parameter 44 Improper Prior


DIAGRAM INFORMATION

  Use View Diagram under the Diagram menu in the Mplus Editor to view the diagram.
  If running Mplus from the Mplus Diagrammer, the diagram opens automatically.

  Diagram output
    f:\documents\backup finale\080807backup01\documenti\oxford\fccc\marital satisfaction\mplus\bsem_

     Beginning Time:  12:36:59
        Ending Time:  12:37:06
       Elapsed Time:  00:00:07


MUTHEN & MUTHEN
3463 Stoner Ave.
Los Angeles, CA  90066

Tel: (310) 391-9971
Fax: (310) 391-8971
Web: www.StatModel.com
Support: Support@StatModel.com

Copyright (c) 1998-2012 Muthen & Muthen
