# Supplementary material for: An approximate measurement invariance approach to within-couple relationship quality
Source: Front Psychol. 2014 Sep 19;5:983. doi: 10.3389/fpsyg.2014.00983 (PMC4168678; doi:10.3389/fpsyg.2014.00983)
Supplement: Supplementary file 2 [file DataSheet2.ZIP › apmi05_0.025.out]

Mplus VERSION 7
MUTHEN & MUTHEN
05/27/2014  11:33 AM

INPUT INSTRUCTIONS

  TITLE: BSEM - Strong Invariance - Partial - AMI 0.025 ;

  DATA: FILE IS dataset_GRIMS.txt ;

  VARIABLE: NAMES ARE m1ms1-m1ms7 f1ms1-f1ms7;

  ANALYSIS:   ESTIMATOR IS BAYES;
  Bconvergence = 0.01 ;
  Biterations  = 1000000 (20000) ;
  processor is 2 ;
  chains is 2 ;
  bseed 167;

  MODEL:	
  ! strong invariance
  mms BY m1ms1* m1ms2 m1ms3 m1ms4 m1ms5 m1ms6 m1ms7 (l1-l7);
  fms BY f1ms1* f1ms2 f1ms3 f1ms4 f1ms5 f1ms6 f1ms7 (l1-l7);
  m1ms1-m1ms7 ;
  f1ms1-f1ms7 ;
  mms@1 ;
  fms@1 ;
  [m1ms1-m1ms7] (tau1_1-tau1_7);
  [f1ms1-f1ms7] (tau1_1-tau1_2 tau2_3-tau2_4 tau1_5-tau1_7);
  [mms@0];
  [fms];
  m1ms1 WITH f1ms1 ;
  m1ms2 WITH f1ms2 ;
  m1ms3 WITH f1ms3 ;
  m1ms4 WITH f1ms4 ;
  m1ms5 WITH f1ms5 ;
  m1ms6 WITH f1ms6 ;
  m1ms7 WITH f1ms7 ;

    MODEL PRIORS:
    DO (3,4) DIFF (tau1_#-tau2_#) ~ N(0,0.025) ;

  OUTPUT:  TECH1; TECH4; TECH8;


INPUT READING TERMINATED NORMALLY


BSEM - Strong Invariance - Partial - AMI 0.025 ;

SUMMARY OF ANALYSIS

Number of groups                                                 1
Number of observations                                         435

Number of dependent variables                                   14
Number of independent variables                                  0
Number of continuous latent variables                            2

Observed dependent variables

  Continuous
   M1MS1       M1MS2       M1MS3       M1MS4       M1MS5       M1MS6
   M1MS7       F1MS1       F1MS2       F1MS3       F1MS4       F1MS5
   F1MS6       F1MS7

Continuous latent variables
   MMS         FMS


Estimator                                                    BAYES
Specifications for Bayesian Estimation
  Point estimate                                            MEDIAN
  Number of Markov chain Monte Carlo (MCMC) chains               2
  Random seed for the first chain                              167
  Starting value information                           UNPERTURBED
  Treatment of categorical mediator                         LATENT
  Algorithm used for Markov chain Monte Carlo           GIBBS(PX1)
  Convergence criterion                                  0.100D-01
  Maximum number of iterations                             1000000
  K-th iteration used for thinning                               1

Input data file(s)
  dataset_GRIMS.txt
Input data format  FREE


THE MODEL ESTIMATION TERMINATED NORMALLY

     USE THE FBITERATIONS OPTION TO INCREASE THE NUMBER OF ITERATIONS BY A FACTOR
     OF AT LEAST TWO TO CHECK CONVERGENCE AND THAT THE PSR VALUE DOES NOT INCREASE.


MODEL FIT INFORMATION

Number of Free Parameters                              39

Bayesian Posterior Predictive Checking using Chi-Square

          95% Confidence Interval for the Difference Between
          the Observed and the Replicated Chi-Square Values

                                -11.671            62.672

          Posterior Predictive P-Value              0.087

Information Criterion

          Deviance (DIC)                        14055.424
          Estimated Number of Parameters (pD)      39.096
          Bayesian (BIC)                        14213.856


MODEL RESULTS

                                Posterior  One-Tailed         95% C.I.
                    Estimate       S.D.      P-Value   Lower 2.5%  Upper 2.5%  Significance

 MMS      BY
    M1MS1              0.454       0.027      0.000       0.400       0.507      *
    M1MS2              0.466       0.033      0.000       0.401       0.531      *
    M1MS3              0.505       0.032      0.000       0.440       0.568      *
    M1MS4              0.509       0.031      0.000       0.447       0.570      *
    M1MS5              0.688       0.037      0.000       0.615       0.763      *
    M1MS6              0.219       0.022      0.000       0.176       0.263      *
    M1MS7              0.292       0.031      0.000       0.231       0.352      *

 FMS      BY
    F1MS1              0.454       0.027      0.000       0.400       0.507      *
    F1MS2              0.466       0.033      0.000       0.401       0.531      *
    F1MS3              0.505       0.032      0.000       0.440       0.568      *
    F1MS4              0.509       0.031      0.000       0.447       0.570      *
    F1MS5              0.688       0.037      0.000       0.615       0.763      *
    F1MS6              0.219       0.022      0.000       0.176       0.263      *
    F1MS7              0.292       0.031      0.000       0.231       0.352      *

 FMS      WITH
    MMS                0.419       0.057      0.000       0.305       0.526      *

 M1MS1    WITH
    F1MS1             -0.005       0.022      0.409      -0.048       0.038

 M1MS2    WITH
    F1MS2              0.039       0.033      0.116      -0.024       0.104

 M1MS3    WITH
    F1MS3              0.021       0.028      0.221      -0.033       0.077

 M1MS4    WITH
    F1MS4              0.049       0.026      0.028      -0.001       0.101

 M1MS5    WITH
    F1MS5              0.111       0.038      0.001       0.040       0.187      *

 M1MS6    WITH
    F1MS6              0.012       0.016      0.219      -0.019       0.043

 M1MS7    WITH
    F1MS7             -0.010       0.031      0.381      -0.071       0.052

 Means
    MMS                0.000       0.000      1.000       0.000       0.000
    FMS               -0.479       0.073      0.000      -0.623      -0.337      *

 Intercepts
    M1MS1              4.207       0.033      0.000       4.142       4.273      *
    M1MS2              4.185       0.039      0.000       4.110       4.260      *
    M1MS3              4.188       0.042      0.000       4.105       4.269      *
    M1MS4              3.726       0.042      0.000       3.646       3.809      *
    M1MS5              3.885       0.048      0.000       3.793       3.982      *
    M1MS6              4.818       0.023      0.000       4.774       4.863      *
    M1MS7              4.238       0.032      0.000       4.176       4.301      *
    F1MS1              4.207       0.033      0.000       4.142       4.273      *
    F1MS2              4.185       0.039      0.000       4.110       4.260      *
    F1MS3              4.374       0.050      0.000       4.276       4.474      *
    F1MS4              3.962       0.049      0.000       3.869       4.059      *
    F1MS5              3.885       0.048      0.000       3.793       3.982      *
    F1MS6              4.818       0.023      0.000       4.774       4.863      *
    F1MS7              4.238       0.032      0.000       4.176       4.301      *

 Variances
    MMS                1.000       0.000      0.000       1.000       1.000
    FMS                1.000       0.000      0.000       1.000       1.000

 Residual Variances
    M1MS1              0.394       0.032      0.000       0.335       0.462      *
    M1MS2              0.667       0.051      0.000       0.577       0.775      *
    M1MS3              0.525       0.043      0.000       0.450       0.617      *
    M1MS4              0.492       0.041      0.000       0.418       0.578      *
    M1MS5              0.604       0.053      0.000       0.507       0.714      *
    M1MS6              0.255       0.019      0.000       0.221       0.294      *
    M1MS7              0.568       0.040      0.000       0.494       0.652      *
    F1MS1              0.377       0.030      0.000       0.322       0.441      *
    F1MS2              0.575       0.044      0.000       0.496       0.671      *
    F1MS3              0.510       0.041      0.000       0.436       0.598      *
    F1MS4              0.403       0.034      0.000       0.342       0.477      *
    F1MS5              0.630       0.058      0.000       0.528       0.757      *
    F1MS6              0.388       0.028      0.000       0.339       0.449      *
    F1MS7              0.691       0.050      0.000       0.603       0.795      *


DIFFERENCE OUTPUT


            Average   Std. Dev.     Deviations from the Mean

                                    TAU1_3      TAU2_3
      1       4.280      0.038     -0.093*      0.093*

                                    TAU1_4      TAU2_4
      2       3.844      0.038     -0.118*      0.118*


TECHNICAL 1 OUTPUT


     PARAMETER SPECIFICATION


           NU
              M1MS1         M1MS2         M1MS3         M1MS4         M1MS5
              ________      ________      ________      ________      ________
 1                  1             2             3             4             5


           NU
              M1MS6         M1MS7         F1MS1         F1MS2         F1MS3
              ________      ________      ________      ________      ________
 1                  6             7             1             2             8


           NU
              F1MS4         F1MS5         F1MS6         F1MS7
              ________      ________      ________      ________
 1                  9             5             6             7


           LAMBDA
              MMS           FMS
              ________      ________
 M1MS1             10             0
 M1MS2             11             0
 M1MS3             12             0
 M1MS4             13             0
 M1MS5             14             0
 M1MS6             15             0
 M1MS7             16             0
 F1MS1              0            10
 F1MS2              0            11
 F1MS3              0            12
 F1MS4              0            13
 F1MS5              0            14
 F1MS6              0            15
 F1MS7              0            16


           THETA
              M1MS1         M1MS2         M1MS3         M1MS4         M1MS5
              ________      ________      ________      ________      ________
 M1MS1             17
 M1MS2              0            18
 M1MS3              0             0            19
 M1MS4              0             0             0            20
 M1MS5              0             0             0             0            21
 M1MS6              0             0             0             0             0
 M1MS7              0             0             0             0             0
 F1MS1             24             0             0             0             0
 F1MS2              0            26             0             0             0
 F1MS3              0             0            28             0             0
 F1MS4              0             0             0            30             0
 F1MS5              0             0             0             0            32
 F1MS6              0             0             0             0             0
 F1MS7              0             0             0             0             0


           THETA
              M1MS6         M1MS7         F1MS1         F1MS2         F1MS3
              ________      ________      ________      ________      ________
 M1MS6             22
 M1MS7              0            23
 F1MS1              0             0            25
 F1MS2              0             0             0            27
 F1MS3              0             0             0             0            29
 F1MS4              0             0             0             0             0
 F1MS5              0             0             0             0             0
 F1MS6             34             0             0             0             0
 F1MS7              0            36             0             0             0


           THETA
              F1MS4         F1MS5         F1MS6         F1MS7
              ________      ________      ________      ________
 F1MS4             31
 F1MS5              0            33
 F1MS6              0             0            35
 F1MS7              0             0             0            37


           ALPHA
              MMS           FMS
              ________      ________
 1                  0            38


           BETA
              MMS           FMS
              ________      ________
 MMS                0             0
 FMS                0             0


           PSI
              MMS           FMS
              ________      ________
 MMS                0
 FMS               39             0


     STARTING VALUES


           NU
              M1MS1         M1MS2         M1MS3         M1MS4         M1MS5
              ________      ________      ________      ________      ________
 1              4.099         4.074         4.179         3.717         3.720


           NU
              M1MS6         M1MS7         F1MS1         F1MS2         F1MS3
              ________      ________      ________      ________      ________
 1              4.769         4.169         4.099         4.074         4.140


           NU
              F1MS4         F1MS5         F1MS6         F1MS7
              ________      ________      ________      ________
 1              3.726         3.720         4.769         4.169


           LAMBDA
              MMS           FMS
              ________      ________
 M1MS1          1.000         0.000
 M1MS2          1.000         0.000
 M1MS3          1.000         0.000
 M1MS4          1.000         0.000
 M1MS5          1.000         0.000
 M1MS6          1.000         0.000
 M1MS7          1.000         0.000
 F1MS1          0.000         1.000
 F1MS2          0.000         1.000
 F1MS3          0.000         1.000
 F1MS4          0.000         1.000
 F1MS5          0.000         1.000
 F1MS6          0.000         1.000
 F1MS7          0.000         1.000


           THETA
              M1MS1         M1MS2         M1MS3         M1MS4         M1MS5
              ________      ________      ________      ________      ________
 M1MS1          0.308
 M1MS2          0.000         0.441
 M1MS3          0.000         0.000         0.392
 M1MS4          0.000         0.000         0.000         0.385
 M1MS5          0.000         0.000         0.000         0.000         0.491
 M1MS6          0.000         0.000         0.000         0.000         0.000
 M1MS7          0.000         0.000         0.000         0.000         0.000
 F1MS1          0.000         0.000         0.000         0.000         0.000
 F1MS2          0.000         0.000         0.000         0.000         0.000
 F1MS3          0.000         0.000         0.000         0.000         0.000
 F1MS4          0.000         0.000         0.000         0.000         0.000
 F1MS5          0.000         0.000         0.000         0.000         0.000
 F1MS6          0.000         0.000         0.000         0.000         0.000
 F1MS7          0.000         0.000         0.000         0.000         0.000


           THETA
              M1MS6         M1MS7         F1MS1         F1MS2         F1MS3
              ________      ________      ________      ________      ________
 M1MS6          0.150
 M1MS7          0.000         0.318
 F1MS1          0.000         0.000         0.280
 F1MS2          0.000         0.000         0.000         0.388
 F1MS3          0.000         0.000         0.000         0.000         0.374
 F1MS4          0.000         0.000         0.000         0.000         0.000
 F1MS5          0.000         0.000         0.000         0.000         0.000
 F1MS6          0.000         0.000         0.000         0.000         0.000
 F1MS7          0.000         0.000         0.000         0.000         0.000


           THETA
              F1MS4         F1MS5         F1MS6         F1MS7
              ________      ________      ________      ________
 F1MS4          0.321
 F1MS5          0.000         0.570
 F1MS6          0.000         0.000         0.218
 F1MS7          0.000         0.000         0.000         0.390


           ALPHA
              MMS           FMS
              ________      ________
 1              0.000         0.000


           BETA
              MMS           FMS
              ________      ________
 MMS            0.000         0.000
 FMS            0.000         0.000


           PSI
              MMS           FMS
              ________      ________
 MMS            1.000
 FMS            0.000         1.000


     PRIORS FOR ALL PARAMETERS            PRIOR MEAN      PRIOR VARIANCE     PRIOR STD. DEV.

     Parameter 1~N(0.000,infinity)           0.0000            infinity            infinity
     Parameter 2~N(0.000,infinity)           0.0000            infinity            infinity
     Parameter 3~N(0.000,1000.000)           0.0000           1000.0000             31.6228
     Parameter 4~N(0.000,1000.000)           0.0000           1000.0000             31.6228
     Parameter 5~N(0.000,infinity)           0.0000            infinity            infinity
     Parameter 6~N(0.000,infinity)           0.0000            infinity            infinity
     Parameter 7~N(0.000,infinity)           0.0000            infinity            infinity
     Parameter 8~N(0.000,1000.000)           0.0000           1000.0000             31.6228
     Parameter 9~N(0.000,1000.000)           0.0000           1000.0000             31.6228
     Parameter 10~N(0.000,infinity)          0.0000            infinity            infinity
     Parameter 11~N(0.000,infinity)          0.0000            infinity            infinity
     Parameter 12~N(0.000,infinity)          0.0000            infinity            infinity
     Parameter 13~N(0.000,infinity)          0.0000            infinity            infinity
     Parameter 14~N(0.000,infinity)          0.0000            infinity            infinity
     Parameter 15~N(0.000,infinity)          0.0000            infinity            infinity
     Parameter 16~N(0.000,infinity)          0.0000            infinity            infinity
     Parameter 17~IW(0.000,-3)             infinity            infinity            infinity
     Parameter 18~IW(0.000,-3)             infinity            infinity            infinity
     Parameter 19~IW(0.000,-3)             infinity            infinity            infinity
     Parameter 20~IW(0.000,-3)             infinity            infinity            infinity
     Parameter 21~IW(0.000,-3)             infinity            infinity            infinity
     Parameter 22~IW(0.000,-3)             infinity            infinity            infinity
     Parameter 23~IW(0.000,-3)             infinity            infinity            infinity
     Parameter 24~IW(0.000,-3)             infinity            infinity            infinity
     Parameter 25~IW(0.000,-3)             infinity            infinity            infinity
     Parameter 26~IW(0.000,-3)             infinity            infinity            infinity
     Parameter 27~IW(0.000,-3)             infinity            infinity            infinity
     Parameter 28~IW(0.000,-3)             infinity            infinity            infinity
     Parameter 29~IW(0.000,-3)             infinity            infinity            infinity
     Parameter 30~IW(0.000,-3)             infinity            infinity            infinity
     Parameter 31~IW(0.000,-3)             infinity            infinity            infinity
     Parameter 32~IW(0.000,-3)             infinity            infinity            infinity
     Parameter 33~IW(0.000,-3)             infinity            infinity            infinity
     Parameter 34~IW(0.000,-3)             infinity            infinity            infinity
     Parameter 35~IW(0.000,-3)             infinity            infinity            infinity
     Parameter 36~IW(0.000,-3)             infinity            infinity            infinity
     Parameter 37~IW(0.000,-3)             infinity            infinity            infinity
     Parameter 38~N(0.000,infinity)          0.0000            infinity            infinity
     Parameter 39~IW(0.000,-3)
     Cov(Parameter 3,Parameter 8)=999.987500
     Cov(Parameter 4,Parameter 9)=999.987500


TECHNICAL 4 OUTPUT

     TECHNICAL 4 OUTPUT IS NOT AVAILABLE FOR THIS MODEL.


TECHNICAL 8 OUTPUT

   TECHNICAL 8 OUTPUT FOR BAYES ESTIMATION

                     POTENTIAL       PARAMETER WITH
     ITERATION    SCALE REDUCTION      HIGHEST PSR
     100              1.548               2
     200              1.183               1
     300              1.303               1
     400              1.051               1
     500              1.017               16
     600              1.034               37
     700              1.016               10
     800              1.097               1
     900              1.057               5
     1000             1.033               13
     1100             1.070               9
     1200             1.033               5
     1300             1.009               14
     1400             1.029               6
     1500             1.024               14
     1600             1.042               9
     1700             1.031               9
     1800             1.008               15
     1900             1.007               38
     2000             1.005               30
     2100             1.025               1
     2200             1.014               38
     2300             1.007               38
     2400             1.009               33
     2500             1.009               33
     2600             1.013               9
     2700             1.008               13
     2800             1.005               39
     2900             1.006               19
     3000             1.013               38
     3100             1.009               38
     3200             1.014               38
     3300             1.009               38
     3400             1.005               1
     3500             1.006               1
     3600             1.004               11
     3700             1.009               1
     3800             1.018               1
     3900             1.030               1
     4000             1.016               8
     4100             1.008               8
     4200             1.004               19
     4300             1.005               19
     4400             1.005               21
     4500             1.005               21
     4600             1.004               12
     4700             1.004               5
     4800             1.004               5
     4900             1.006               5
     5000             1.006               8
     5100             1.002               13
     5200             1.005               13
     5300             1.004               24
     5400             1.004               24
     5500             1.005               24
     5600             1.005               24
     5700             1.003               25
     5800             1.002               20
     5900             1.003               25
     6000             1.003               25
     6100             1.004               25
     6200             1.004               25
     6300             1.003               25
     6400             1.005               5
     6500             1.004               25
     6600             1.008               5
     6700             1.009               5
     6800             1.007               5
     6900             1.006               5
     7000             1.012               5
     7100             1.009               5
     7200             1.008               5
     7300             1.006               5
     7400             1.007               5
     7500             1.008               5
     7600             1.010               5
     7700             1.009               5
     7800             1.004               11
     7900             1.003               11
     8000             1.002               4
     8100             1.003               17
     8200             1.002               4
     8300             1.003               4
     8400             1.003               4
     8500             1.003               4
     8600             1.004               4
     8700             1.004               4
     8800             1.003               4
     8900             1.004               4
     9000             1.005               4
     9100             1.003               4
     9200             1.002               4
     9300             1.004               2
     9400             1.003               2
     9500             1.002               4
     9600             1.001               4
     9700             1.001               4
     9800             1.001               4
     9900             1.002               4
     10000            1.002               4
     10100            1.003               14
     10200            1.002               30
     10300            1.002               30
     10400            1.001               30
     10500            1.002               21
     10600            1.001               31
     10700            1.001               9
     10800            1.001               9
     10900            1.001               16
     11000            1.001               16
     11100            1.001               16
     11200            1.001               31
     11300            1.001               20
     11400            1.001               1
     11500            1.001               35
     11600            1.001               35
     11700            1.001               1
     11800            1.001               1
     11900            1.001               37
     12000            1.001               1
     12100            1.001               37
     12200            1.001               33
     12300            1.002               14
     12400            1.003               8
     12500            1.005               8
     12600            1.002               1
     12700            1.002               1
     12800            1.002               14
     12900            1.002               4
     13000            1.002               4
     13100            1.001               4
     13200            1.003               4
     13300            1.003               4
     13400            1.004               4
     13500            1.003               4
     13600            1.003               4
     13700            1.003               4
     13800            1.002               4
     13900            1.003               4
     14000            1.002               4
     14100            1.002               4
     14200            1.003               4
     14300            1.003               4
     14400            1.002               4
     14500            1.002               4
     14600            1.001               4
     14700            1.002               4
     14800            1.001               32
     14900            1.001               38
     15000            1.001               38
     15100            1.002               38
     15200            1.002               38
     15300            1.001               38
     15400            1.002               4
     15500            1.002               4
     15600            1.001               4
     15700            1.001               4
     15800            1.001               17
     15900            1.001               4
     16000            1.001               4
     16100            1.001               4
     16200            1.001               4
     16300            1.001               4
     16400            1.001               4
     16500            1.001               27
     16600            1.001               27
     16700            1.001               31
     16800            1.001               14
     16900            1.001               31
     17000            1.001               31
     17100            1.002               14
     17200            1.001               31
     17300            1.001               14
     17400            1.001               14
     17500            1.001               14
     17600            1.001               38
     17700            1.002               38
     17800            1.002               38
     17900            1.003               38
     18000            1.005               38
     18100            1.005               38
     18200            1.004               8
     18300            1.006               8
     18400            1.004               8
     18500            1.004               8
     18600            1.004               8
     18700            1.005               8
     18800            1.004               8
     18900            1.002               8
     19000            1.002               8
     19100            1.002               8
     19200            1.002               8
     19300            1.001               8
     19400            1.002               8
     19500            1.001               14
     19600            1.001               8
     19700            1.001               14
     19800            1.001               36
     19900            1.001               14
     20000            1.001               14


     Simulated prior distributions

     Parameter       Prior Mean  Prior Variance  Prior Std. Dev.


     Parameter 1 Improper Prior
     Parameter 2 Improper Prior
     Parameter 3        -0.0011          0.0240          0.1548
     Parameter 4         0.0015          0.0266          0.1632
     Parameter 5 Improper Prior
     Parameter 6 Improper Prior
     Parameter 7 Improper Prior
     Parameter 8         0.0045          0.0239          0.1547
     Parameter 9        -0.0012          0.0243          0.1559
     Parameter 10 Improper Prior
     Parameter 11 Improper Prior
     Parameter 12 Improper Prior
     Parameter 13 Improper Prior
     Parameter 14 Improper Prior
     Parameter 15 Improper Prior
     Parameter 16 Improper Prior
     Parameter 17 Improper Prior
     Parameter 18 Improper Prior
     Parameter 19 Improper Prior
     Parameter 20 Improper Prior
     Parameter 21 Improper Prior
     Parameter 22 Improper Prior
     Parameter 23 Improper Prior
     Parameter 24 Improper Prior
     Parameter 25 Improper Prior
     Parameter 26 Improper Prior
     Parameter 27 Improper Prior
     Parameter 28 Improper Prior
     Parameter 29 Improper Prior
     Parameter 30 Improper Prior
     Parameter 31 Improper Prior
     Parameter 32 Improper Prior
     Parameter 33 Improper Prior
     Parameter 34 Improper Prior
     Parameter 35 Improper Prior
     Parameter 36 Improper Prior
     Parameter 37 Improper Prior
     Parameter 38 Improper Prior
     Parameter 39 Improper Prior


DIAGRAM INFORMATION

  Use View Diagram under the Diagram menu in the Mplus Editor to view the diagram.
  If running Mplus from the Mplus Diagrammer, the diagram opens automatically.

  Diagram output
    f:\documents\backup finale\080807backup01\documenti\oxford\fccc\marital satisfaction\mplus\parti

     Beginning Time:  11:33:02
        Ending Time:  11:33:08
       Elapsed Time:  00:00:06


MUTHEN & MUTHEN
3463 Stoner Ave.
Los Angeles, CA  90066

Tel: (310) 391-9971
Fax: (310) 391-8971
Web: www.StatModel.com
Support: Support@StatModel.com

Copyright (c) 1998-2012 Muthen & Muthen
