# Supplementary material for: An approximate measurement invariance approach to within-couple relationship quality
Source: Front Psychol. 2014 Sep 19;5:983. doi: 10.3389/fpsyg.2014.00983 (PMC4168678; doi:10.3389/fpsyg.2014.00983)
Supplement: Supplementary file 2 [file DataSheet2.ZIP › dataset_GRIMS.txt]

4	3	2	3	3	5	4	5	4	5	3	4	5	3
5	5	5	4	5	5	4	3	3	2	3	2	5	5
5	5	5	5	5	5	5	4	4	4	4	4	5	5
3	4	3	5	5	5	3	3	4	5	4	2	4	3
3	4	3	4	4	5	4	3	4	4	4	4	5	4
5	5	5	4	5	5	4	3	4	4	2	2	4	2
4	3	3	4	3	4	4	4	4	4	4	2	4	4
5	5	2	2	5	5	4	3	3	2	3	2	5	2
4	4	4	3	2	5	5	5	4	4	4	2	5	4
5	4	5	5	5	5	5	5	4	5	5	5	5	5
4	5	4	3	4	5	3	4	4	4	3	2	5	4
4	5	5	3	5	5	4	4	5	5	4	5	5	5
4	4	4	3	2	3	4	5	5	5	3	2	5	1
4	5	4	4	3	5	5	4	4	5	4	5	5	5
4	4	4	3	4	5	1	4	4	4	4	4	5	5
4	4	5	3	3	5	5	2	3	2	3	1	4	2
5	5	5	4	5	5	5	3	5	4	4	4	5	4
4	3	4	3	3	5	4	3	4	4	4	4	4	4
4	4	5	4	4	5	4	4	4	4	3	4	5	4
4	4	4	4	5	5	4	4	2	4	4	4	5	5
5	4	4	4	4	5	4	5	5	5	5	5	5	5
5	5	5	5	5	5	5	4	4	3	4	3	5	3
4	4	4	4	4	4	4	5	5	5	4	5	5	5
4	2	4	3	4	5	4	3	4	4	3	3	4	4
2	2	4	2	4	4	4	4	4	4	4	4	5	4
5	5	5	4	5	5	4	4	4	4	3	4	5	4
4	3	4	5	5	5	5	4	4	5	3	4	5	5
5	5	5	3	5	5	5	5	5	5	4	5	5	5
5	4	4	4	4	5	4	4	4	4	4	2	5	5
4	4	4	3	4	4	4	4	4	4	3	4	5	5
5	5	2	5	5	5	2	4	4	4	4	3	5	4
4	4	4	3	4	5	4	4	5	5	4	5	5	4
4	4	4	3	3	5	5	4	4	5	4	5	5	4
3	4	4	2	2	5	5	4	4	4	4	4	5	5
4	4	3	4	4	5	5	2	5	5	4	5	5	5
5	5	3	4	4	4	4	4	4	5	2	4	1	5
5	5	5	4	5	5	5	5	4	5	4	4	5	5
5	5	5	4	5	5	4	5	5	5	5	5	5	5
5	4	5	5	1	5	5	4	5	4	4	5	5	4
5	5	3	4	4	5	5	4	4	4	3	3	5	5
4	5	5	3	4	5	5	4	5	5	5	5	5	4
4	4	2	2	4	5	3	4	4	1	3	2	5	5
4	4	2	3	2	4	4	4	3	4	4	3	5	3
5	3	3	4	2	5	5	4	3	5	4	3	5	5
4	4	4	4	4	5	4	4	5	5	4	5	5	5
4	5	5	4	4	5	3	5	4	5	3	2	5	3
5	5	5	4	4	5	5	4	4	5	4	4	5	4
4	4	4	4	5	5	4	4	4	4	4	4	5	4
4	4	5	4	4	5	4	4	4	5	3	4	5	5
4	4	4	3	4	4	4	4	4	5	2	2	5	3
5	5	5	4	4	5	4	4	4	4	4	4	4	4
4	4	2	3	3	5	5	4	4	4	4	3	5	4
4	5	5	4	4	5	4	4	4	4	3	3	5	4
4	4	4	4	4	5	4	5	4	4	4	3	4	4
5	4	4	4	5	5	5	4	4	4	4	3	5	5
4	5	5	4	3	5	5	4	4	5	4	4	5	4
4	1	3	3	4	5	4	4	5	4	4	4	4	4
3	2	4	2	1	4	4	4	4	4	3	3	5	4
4	5	3	3	4	5	5	4	5	5	4	4	5	5
4	5	4	4	4	5	5	4	4	4	4	2	5	5
4	4	4	3	4	5	5	4	4	4	4	3	5	4
4	4	2	3	4	1	3	4	3	2	3	4	5	2
4	4	5	3	5	5	5	4	4	4	4	4	5	4
5	4	5	4	4	5	5	3	3	2	3	2	5	5
3	3	4	3	4	5	4	5	4	5	4	4	5	5
4	3	4	3	4	5	5	4	5	5	4	2	5	5
5	5	5	4	5	5	4	4	4	5	4	4	5	5
4	4	5	3	4	5	4	4	4	4	5	2	5	4
5	5	5	1	5	5	4	4	4	4	4	4	1	4
4	4	3	3	4	5	5	3	2	5	4	4	4	4
4	4	2	2	3	5	4	4	5	4	3	4	5	5
5	5	5	4	4	5	4	4	3	4	4	3	5	4
5	5	5	3	5	5	5	4	4	4	4	4	5	4
4	3	3	2	4	5	4	4	4	4	3	4	5	4
5	5	4	4	3	4	4	4	3	4	3	4	5	1
4	5	5	3	4	5	4	4	5	5	4	3	5	4
2	3	3	2	3	1	4	3	2	3	2	2	4	4
3	4	4	3	4	5	4	4	4	5	3	5	5	5
5	5	5	5	5	5	5	3	4	4	2	4	4	4
4	4	4	4	4	5	5	4	4	4	4	4	4	4
5	5	3	4	4	5	4	2	4	2	3	2	5	4
4	4	4	4	2	4	4	4	2	4	2	2	5	4
5	5	5	5	4	5	5	5	4	4	4	4	5	3
2	4	5	5	5	5	5	4	4	4	4	4	5	4
5	5	5	4	5	5	5	5	5	5	3	4	4	1
5	5	5	4	4	5	4	4	4	5	4	2	5	4
3	4	4	3	3	5	4	4	1	3	4	3	2	1
4	4	4	4	4	4	4	4	4	4	4	3	5	4
3	3	2	2	3	5	5	4	4	4	4	4	5	5
5	5	5	5	5	5	5	5	5	5	5	5	5	5
5	5	5	5	5	5	5	5	5	5	4	5	5	5
5	4	5	5	5	5	5	4	4	5	4	5	5	4
5	5	4	5	5	5	5	4	4	3	3	3	5	4
2	4	4	4	3	5	4	5	5	5	4	3	5	2
5	5	5	3	5	5	5	4	4	4	4	3	5	4
5	5	5	4	4	5	4	3	4	3	3	3	5	3
5	5	2	2	2	4	5	5	1	5	4	3	5	5
3	4	4	2	3	5	2	4	4	4	2	3	1	4
5	5	5	4	5	5	4	4	4	4	3	4	4	3
4	4	5	3	4	5	4	1	3	3	3	2	5	2
4	4	4	4	4	5	4	4	4	4	4	4	1	4
4	5	3	3	4	5	4	4	4	4	3	3	5	4
4	2	5	3	5	5	4	4	4	4	4	2	5	5
4	5	4	5	5	5	5	4	4	4	4	4	5	5
4	5	5	3	5	5	5	4	4	5	3	3	5	5
5	4	2	4	4	5	5	4	4	4	4	4	5	5
4	5	2	5	5	4	5	3	3	4	4	2	5	4
5	5	5	4	5	5	5	4	5	5	5	5	5	5
5	4	4	4	2	5	4	4	4	4	3	3	5	4
4	4	4	3	2	5	5	4	3	5	3	3	5	5
2	4	5	4	4	5	4	4	4	4	4	4	5	4
4	4	4	4	3	5	4	5	4	5	4	4	5	4
4	4	4	2	2	5	3	2	4	3	4	1	5	4
5	5	4	4	4	5	4	4	4	4	4	4	5	4
4	4	5	4	4	5	4	4	4	4	4	4	5	4
4	4	4	4	4	4	4	4	4	5	5	4	5	4
5	5	4	5	4	5	5	4	3	2	2	2	5	4
3	3	4	4	3	5	4	3	3	4	3	3	4	3
5	5	2	4	4	5	5	4	4	4	4	2	5	4
4	4	4	4	4	5	4	5	1	5	4	4	4	3
3	3	4	3	3	5	5	4	2	4	3	2	5	3
4	5	5	4	4	5	4	4	2	4	4	2	5	4
5	5	5	5	5	5	5	4	5	5	4	3	5	4
4	4	4	3	4	5	4	4	4	1	3	4	4	4
4	5	5	4	5	5	4	4	4	4	5	4	4	5
4	4	4	4	4	5	4	5	4	4	4	4	4	5
5	5	5	2	5	5	5	4	4	4	4	5	5	2
3	4	4	4	3	5	4	4	4	5	1	4	5	4
5	5	5	5	5	5	3	3	4	2	3	2	5	3
3	4	4	3	3	5	1	4	4	5	4	5	5	5
5	5	5	5	5	5	5	3	2	2	3	2	3	5
5	5	5	4	5	5	1	4	5	5	5	5	5	5
4	5	4	4	3	5	4	4	4	4	4	5	5	4
5	5	5	3	4	5	5	4	4	5	4	2	5	5
4	4	4	3	3	5	3	5	5	4	3	2	5	5
4	4	4	4	4	4	4	3	4	5	3	3	5	4
5	5	5	5	5	5	5	4	5	5	4	4	5	5
4	4	4	4	4	5	4	4	5	5	4	4	5	4
4	4	4	1	4	4	4	4	4	3	3	2	5	5
5	4	2	4	5	5	4	5	4	4	4	4	5	4
4	4	1	3	2	5	4	4	5	4	2	2	4	2
5	5	5	5	5	5	5	5	5	5	5	5	5	4
5	5	5	5	5	5	5	5	5	5	4	5	5	5
2	2	3	2	1	4	4	4	4	4	3	2	4	4
4	4	4	4	4	5	4	3	4	5	1	4	5	4
5	5	4	5	5	5	4	4	4	5	4	4	5	4
4	4	2	2	2	4	4	4	3	4	4	2	5	4
4	4	5	4	4	5	5	3	3	4	3	2	4	3
5	5	5	4	4	5	5	5	5	5	5	5	5	5
5	5	5	4	5	5	5	4	5	5	3	2	1	1
4	3	5	4	2	5	5	5	5	5	5	4	5	5
3	4	4	4	2	4	4	5	4	3	4	3	4	5
4	4	5	4	5	5	5	5	5	5	5	5	5	4
4	4	4	5	4	5	4	4	4	4	4	4	4	4
5	5	5	5	5	5	5	4	5	5	4	3	5	5
4	5	5	5	4	4	4	4	3	3	3	4	5	4
4	4	2	3	4	5	3	4	3	4	4	3	5	4
5	5	4	4	5	5	5	4	4	4	4	4	4	4
5	5	5	5	5	5	5	4	4	4	4	3	5	5
4	3	3	4	3	5	4	5	5	4	3	3	5	4
5	1	5	5	5	5	5	5	5	5	5	5	5	5
4	2	5	3	4	5	4	4	2	4	3	4	5	4
4	4	4	3	3	5	5	5	1	1	5	1	1	5
4	5	5	4	4	1	4	2	4	4	3	3	4	4
4	4	4	4	4	5	4	4	4	4	4	3	4	5
5	5	5	5	5	5	5	2	4	4	3	2	5	5
4	4	4	4	4	4	4	4	4	4	4	3	5	4
3	4	4	3	4	5	5	3	4	4	2	4	5	5
5	5	5	4	4	5	5	4	4	4	3	4	5	2
4	5	5	5	5	5	5	4	4	4	3	4	5	2
4	3	5	4	4	5	3	4	5	5	4	4	5	5
5	5	5	3	5	5	5	5	4	4	2	4	5	4
4	4	4	3	4	4	4	4	4	5	4	4	5	4
4	4	4	4	5	5	5	4	4	5	4	3	5	4
4	4	2	3	4	5	4	4	4	4	3	3	5	4
5	5	5	3	4	5	5	2	4	4	4	4	5	5
2	2	5	3	4	5	5	4	4	5	4	4	5	4
5	5	5	5	5	5	4	3	4	5	4	2	5	3
2	2	2	2	2	3	3	4	4	4	2	2	4	4
3	4	2	2	2	5	2	3	4	5	4	3	5	4
5	5	5	4	5	5	4	5	5	5	4	5	5	5
5	5	5	5	5	5	5	4	4	4	5	5	5	5
5	2	3	4	3	5	5	4	4	5	3	4	5	5
2	2	2	3	4	5	5	5	5	2	3	4	5	5
4	4	4	4	4	5	4	5	5	5	4	3	5	5
3	4	3	3	4	5	5	4	4	5	4	3	5	5
4	2	4	4	4	5	4	4	4	4	4	4	4	4
5	5	5	5	5	5	5	5	5	5	5	5	5	5
2	4	4	2	2	4	4	4	3	3	3	3	4	4
2	4	4	2	2	4	4	4	4	4	2	2	4	4
4	4	4	3	3	5	3	3	3	4	3	4	5	4
4	4	5	3	5	5	4	4	4	4	4	3	5	4
4	5	5	4	5	5	4	5	5	5	5	3	5	4
5	1	5	4	5	5	4	5	1	4	4	5	5	5
5	4	5	5	5	5	5	4	3	5	4	5	5	5
5	5	5	4	4	5	4	4	4	4	4	4	5	4
5	4	4	4	4	5	4	4	4	4	4	4	4	4
4	4	4	4	4	5	5	4	4	4	4	5	5	5
3	4	3	3	4	5	4	4	3	5	3	3	4	4
4	4	4	4	4	5	5	4	4	5	4	3	5	5
4	2	4	4	5	5	4	3	4	4	4	4	5	2
4	2	4	2	3	5	4	2	3	3	3	2	5	4
4	4	4	5	4	5	4	5	2	5	5	5	5	5
3	5	3	3	4	5	4	4	4	4	4	3	5	4
5	5	5	2	4	5	3	4	4	4	4	4	5	4
5	5	5	5	5	5	5	4	5	5	4	4	5	5
4	5	4	5	3	5	5	5	5	4	4	3	5	3
4	5	5	4	5	5	5	4	4	4	4	4	5	4
5	2	5	3	5	5	5	4	5	5	5	5	5	5
3	4	4	1	4	5	1	5	4	2	5	4	5	5
4	5	5	5	4	5	5	4	3	4	4	2	4	4
4	4	4	5	5	5	1	4	5	5	5	5	5	5
4	4	4	4	2	2	4	4	5	5	4	5	5	5
5	5	5	5	3	5	2	5	5	4	5	5	5	5
3	4	4	3	5	5	4	3	2	4	3	4	5	2
3	4	4	5	4	5	4	4	4	4	5	4	5	4
5	5	5	5	5	5	5	5	5	5	5	5	5	5
2	2	4	3	2	4	1	3	3	5	2	2	5	5
4	5	5	5	4	5	5	5	4	4	4	5	5	5
5	5	5	4	5	5	5	4	4	4	4	3	5	4
4	4	4	4	4	5	5	4	4	4	4	4	4	4
4	3	4	2	4	5	4	4	5	4	3	2	5	4
5	5	5	5	5	5	5	5	5	2	4	4	5	4
5	5	5	5	5	5	1	4	4	4	4	4	5	4
5	5	5	3	4	5	4	5	5	5	4	5	5	4
4	4	3	2	1	3	3	5	4	4	4	4	5	4
5	5	5	4	4	5	5	4	5	5	4	5	5	4
5	5	5	4	5	5	5	5	5	5	5	5	5	5
5	5	4	4	4	4	5	3	4	4	3	3	5	4
5	4	5	3	4	5	5	3	4	4	4	4	5	4
4	4	3	4	1	5	4	5	5	5	3	4	5	4
5	5	5	4	5	5	5	4	5	4	4	5	5	4
5	4	4	3	5	5	1	4	3	3	3	2	5	5
4	4	4	4	3	5	4	4	4	1	3	3	1	4
5	5	5	4	4	5	4	4	5	5	5	2	5	5
5	4	4	5	5	5	5	5	5	4	5	4	5	5
5	5	5	4	5	5	5	3	4	4	4	2	4	4
3	2	3	3	2	4	4	2	2	2	2	1	3	3
4	4	5	3	4	5	4	4	4	4	4	2	4	4
4	4	4	4	3	5	4	4	4	5	4	2	2	4
5	5	5	4	3	5	4	4	4	4	3	2	5	4
4	4	4	4	4	5	5	4	4	5	4	4	5	4
4	4	4	3	4	5	4	4	3	5	3	2	5	4
5	5	3	4	5	5	5	4	5	4	4	3	5	4
4	3	2	3	3	5	4	4	4	3	3	2	5	3
4	5	5	4	3	5	5	4	4	5	4	4	4	4
5	5	5	4	2	5	5	4	4	2	4	2	5	4
5	4	4	4	4	5	4	4	5	5	5	4	5	3
3	3	3	3	4	4	4	3	4	4	3	3	5	4
5	3	5	3	5	5	5	4	4	4	4	5	5	5
4	4	5	3	4	5	5	5	4	4	4	4	5	4
5	4	5	5	5	5	5	4	2	4	3	4	4	4
5	5	5	5	5	5	4	5	4	5	5	5	5	4
4	4	4	4	4	4	4	5	5	5	5	5	5	5
3	4	4	4	3	4	3	3	4	4	3	4	4	5
4	5	5	4	4	5	4	3	4	4	3	3	5	3
3	4	4	3	2	5	3	4	4	5	3	4	5	4
4	4	5	4	3	5	4	5	5	3	4	4	5	4
4	5	4	4	5	5	5	5	4	5	3	5	5	5
5	5	5	5	5	5	5	4	3	5	4	5	5	4
5	4	4	4	4	5	5	4	4	5	5	4	5	5
5	1	5	5	5	5	5	4	4	4	5	4	5	4
4	5	5	4	4	5	4	5	1	5	5	5	5	4
4	5	4	3	4	5	4	3	4	4	3	3	4	4
3	4	4	3	3	1	4	4	4	4	4	4	4	4
4	5	5	3	2	5	5	2	4	4	2	2	5	4
3	3	4	4	4	5	4	3	4	4	4	4	5	4
4	5	5	4	5	5	4	5	5	5	5	5	5	5
5	5	4	4	4	5	5	5	5	5	5	5	5	5
4	5	5	4	5	5	5	5	1	5	5	3	5	1
5	5	5	5	5	5	4	5	5	5	5	4	5	5
4	5	5	4	4	5	4	5	5	5	5	5	5	5
5	5	5	4	3	5	5	4	4	5	4	4	5	4
5	5	4	5	4	5	4	2	2	2	4	1	4	4
5	2	2	3	4	5	5	3	4	4	3	4	5	4
4	4	4	3	4	5	4	4	4	5	3	4	5	4
4	5	5	4	4	5	4	5	5	4	5	2	5	5
4	4	4	3	4	4	4	4	3	4	4	4	5	5
4	4	4	4	4	5	4	4	4	4	3	3	5	4
5	5	5	4	5	5	4	4	5	4	5	5	5	5
4	4	5	2	2	5	2	4	5	5	4	4	5	4
5	5	5	4	5	5	2	4	3	5	4	4	5	4
5	5	5	5	5	5	5	4	3	3	3	1	4	4
4	4	4	5	4	5	5	5	2	3	5	3	5	5
4	4	4	3	4	5	4	4	4	4	4	4	5	4
5	5	3	3	4	5	5	5	5	5	4	4	5	4
4	5	2	3	2	4	4	4	4	4	4	2	5	5
4	2	4	3	3	5	4	4	4	4	3	3	5	4
5	5	2	4	4	5	5	4	4	4	4	4	5	4
5	1	4	5	4	4	5	5	5	5	4	4	4	4
4	4	4	4	4	5	5	4	5	5	4	5	5	5
4	2	3	3	4	5	4	4	3	5	4	4	5	4
4	4	4	4	4	5	4	3	4	4	4	3	5	4
5	5	5	4	5	5	5	4	2	5	3	2	5	5
4	4	4	4	4	4	4	4	2	5	4	4	5	4
3	4	5	4	4	5	3	3	4	3	3	4	5	4
5	5	5	4	2	5	4	4	5	5	4	2	5	4
5	5	5	4	5	5	5	5	5	5	4	3	5	1
4	3	5	4	4	5	3	4	4	4	4	4	5	3
4	4	4	4	3	4	4	2	1	2	3	1	4	4
3	4	4	4	4	5	4	5	4	4	4	2	5	2
4	5	5	5	5	5	5	3	4	4	3	2	5	3
4	4	4	3	4	4	4	3	3	3	3	3	5	4
5	5	5	5	5	5	4	5	4	5	5	5	5	3
4	4	4	4	4	5	5	4	4	4	3	3	5	4
5	4	4	4	4	5	4	4	4	4	4	3	5	3
4	4	4	3	4	5	5	4	4	4	4	3	5	5
4	5	5	4	3	5	4	4	5	5	4	4	5	5
5	5	3	4	5	5	5	4	4	4	3	4	5	4
5	5	5	4	4	5	4	5	5	2	4	5	5	4
4	4	4	4	4	5	4	4	5	3	4	2	5	3
4	4	4	4	4	5	4	4	2	4	4	4	5	3
4	4	2	3	2	4	4	5	3	4	3	3	5	5
5	5	3	5	4	5	5	4	4	4	4	4	4	4
5	5	4	3	4	5	4	4	4	4	4	4	5	4
5	5	5	5	2	5	5	4	4	4	3	2	5	4
4	4	4	4	2	5	4	4	4	4	3	3	4	4
4	4	4	4	5	5	4	3	4	4	4	4	5	4
5	5	4	4	4	4	4	4	4	5	4	4	5	4
5	4	4	4	5	5	4	4	2	4	2	2	4	2
4	4	4	4	4	5	4	4	3	4	3	3	5	4
4	4	5	4	4	5	4	4	4	4	4	4	5	4
4	2	4	3	2	5	5	3	3	4	3	3	4	2
4	4	4	4	4	5	3	5	4	4	4	4	5	4
5	5	4	4	5	5	4	5	4	4	4	3	5	5
4	4	5	4	4	5	5	5	5	5	5	3	5	5
5	5	5	5	5	5	3	5	5	5	5	5	5	5
5	5	5	4	2	5	4	4	5	5	5	5	5	4
4	2	2	2	2	4	4	3	3	4	3	2	4	4
5	5	4	5	5	5	5	4	3	4	3	4	5	5
3	3	3	3	2	5	4	5	3	4	3	2	5	5
4	4	4	3	2	5	5	4	4	4	4	4	5	4
4	5	5	4	4	5	5	3	4	4	4	3	5	4
5	5	4	4	5	5	4	4	2	4	4	3	5	3
4	5	5	4	5	5	5	4	4	2	3	2	5	5
4	4	5	4	2	5	4	5	4	5	5	4	5	5
4	4	2	3	4	5	3	4	4	4	3	4	5	4
4	5	5	1	5	5	4	4	4	5	3	4	5	5
4	5	5	3	4	5	4	4	5	4	4	4	5	4
4	5	4	4	3	5	4	4	4	3	4	2	4	5
5	5	4	4	4	5	5	4	5	4	4	4	5	2
4	3	3	3	3	3	3	3	4	4	4	3	4	4
4	4	4	5	3	5	3	5	5	4	4	2	5	5
4	4	4	4	3	5	4	5	5	5	5	4	5	5
4	5	4	4	4	5	4	4	4	5	4	5	5	5
5	4	4	4	4	5	4	4	2	4	3	2	4	4
4	3	3	3	3	5	4	4	2	2	3	2	5	4
3	4	4	3	4	5	4	4	4	5	4	3	5	5
5	5	5	5	5	5	5	5	5	5	4	5	5	5
5	4	3	3	4	4	5	4	4	4	4	4	4	4
3	4	4	4	4	5	5	4	3	4	4	4	4	4
3	3	4	3	2	5	4	5	5	2	3	4	5	4
3	4	5	4	3	5	5	4	4	4	4	3	5	4
1	5	5	4	4	5	5	5	5	5	5	5	5	5
4	5	5	4	5	5	4	4	4	4	3	4	5	4
4	4	4	3	5	5	4	5	2	5	4	4	5	2
4	3	5	5	4	5	5	4	4	3	4	4	5	4
5	5	5	5	1	5	5	2	4	3	3	4	4	2
4	5	4	4	5	5	4	5	4	4	3	3	4	4
5	1	5	4	5	5	5	4	4	4	4	4	4	4
4	5	5	4	4	5	4	5	5	5	4	5	5	4
4	4	4	3	3	5	4	2	3	4	2	2	5	4
5	5	5	5	5	5	5	3	3	3	4	4	4	3
4	4	4	4	4	4	4	3	4	5	4	4	5	2
4	5	5	5	5	5	4	4	5	5	4	5	5	4
4	4	4	2	5	5	5	4	4	4	3	5	5	5
4	5	5	4	5	5	5	4	5	2	3	2	4	4
4	2	4	4	4	4	4	5	5	5	4	5	5	5
4	5	5	4	3	5	5	3	4	5	4	4	5	5
4	4	4	4	4	4	4	4	5	5	5	4	5	3
5	5	5	4	5	5	4	5	5	4	5	4	5	4
4	4	4	4	4	5	4	5	5	5	5	3	5	1
4	4	2	2	3	4	4	3	4	2	4	4	4	4
4	4	3	3	3	4	3	4	4	4	3	2	5	4
4	5	5	4	5	5	5	5	5	5	5	5	5	5
5	5	5	5	5	5	5	5	5	5	5	5	5	5
4	4	4	4	2	5	4	2	3	5	3	2	5	1
4	5	5	4	5	5	5	3	3	3	3	2	4	4
3	3	4	3	4	5	4	4	4	4	3	2	5	4
4	3	3	4	4	4	4	4	4	4	4	4	5	4
5	5	5	4	4	5	5	4	4	4	4	4	5	4
5	5	4	4	4	4	4	4	3	4	3	2	5	5
5	5	5	4	4	5	5	5	5	5	4	4	5	5
4	4	4	3	4	5	5	4	4	2	2	2	4	5
4	4	3	4	4	4	4	4	4	4	4	4	5	3
5	5	4	4	4	5	4	3	3	5	4	4	5	5
5	4	3	4	3	4	3	2	3	2	2	2	5	4
4	4	4	4	3	5	3	4	5	5	4	4	5	4
5	4	4	3	4	5	4	4	4	4	3	3	5	4
4	4	3	3	3	5	4	4	4	3	5	1	5	4
5	5	5	5	5	5	5	4	4	4	3	4	4	4
4	4	4	4	4	4	4	4	4	4	4	4	5	4
2	2	3	2	3	5	4	4	4	3	3	4	5	5
4	4	4	4	4	5	4	4	4	4	3	4	4	4
4	5	4	3	5	5	4	5	5	4	4	4	5	5
3	3	3	3	2	4	4	2	4	5	4	1	4	3
4	4	4	5	4	5	5	4	4	4	4	4	5	4
4	5	5	4	5	5	5	5	5	5	4	5	5	4
5	5	5	4	5	5	5	5	5	5	5	5	5	5
5	5	5	3	5	5	4	4	3	4	4	4	5	4
4	4	3	3	4	5	4	4	3	4	4	3	5	4
4	3	4	3	4	4	4	4	5	5	4	5	5	4
5	5	5	5	5	5	3	4	4	4	4	3	4	4
5	2	5	3	4	5	5	4	4	4	3	2	5	5
5	5	5	4	3	5	5	4	3	2	3	1	4	4
4	1	4	4	4	5	4	4	4	4	3	3	5	4
5	5	5	4	5	5	5	4	4	5	4	5	5	4
1	5	5	1	5	5	1	4	2	4	3	4	5	5
5	5	5	4	5	5	4	4	4	4	3	4	4	4
4	4	4	4	4	4	4	5	1	2	5	2	5	5
4	2	4	3	4	5	4	4	4	4	4	4	5	5
4	5	4	2	2	5	5	4	5	5	4	4	5	4
4	4	4	4	4	5	4	4	4	4	4	4	4	4
3	4	4	2	4	5	4	1	4	3	3	4	4	4
2	4	2	2	2	4	4	2	3	2	2	1	3	1
5	1	4	4	5	5	5	4	4	4	4	4	5	4
2	2	3	3	3	5	4	3	3	4	3	3	4	4
2	3	4	4	4	5	4	3	3	4	4	4	5	4
5	5	5	2	4	5	4	5	5	3	3	4	5	4
5	5	5	5	5	5	5	4	4	4	5	5	5	5
4	5	5	4	5	5	5	4	5	5	5	5	5	5
4	5	5	3	4	5	4	5	4	5	5	4	5	5
4	5	5	5	4	5	5	4	4	3	3	2	5	4
4	5	5	4	4	5	4	4	5	5	3	4	5	4
3	3	4	2	1	5	4	4	4	4	3	3	5	4
4	4	4	4	2	4	4	4	4	5	1	4	5	4
5	5	4	4	1	5	4	4	4	4	3	4	5	4
4	3	2	2	4	5	4	4	4	4	3	3	4	4
3	4	4	4	4	4	4	4	4	4	3	3	3	4
5	5	5	4	4	5	5	4	4	4	4	3	5	5
4	4	5	3	4	5	4	5	5	5	4	5	5	5
5	5	4	4	4	5	4	5	5	4	5	5	5	5
4	4	5	4	4	5	4	3	4	3	5	4	5	4
4	4	5	3	5	5	4	4	5	5	1	5	5	3
4	5	4	4	4	4	4	4	5	5	4	3	5	4
