# Supplementary material for: An approximate measurement invariance approach to within-couple relationship quality
Source: Front Psychol. 2014 Sep 19;5:983. doi: 10.3389/fpsyg.2014.00983 (PMC4168678; doi:10.3389/fpsyg.2014.00983)
Supplement: Supplementary file 2 [file DataSheet2.ZIP › eng-adv_bsem_1917.out]

Mplus VERSION 7
MUTHEN & MUTHEN
05/23/2014  11:33 AM

INPUT INSTRUCTIONS

  TITLE: BSEM - Configural Invariance ;

  DATA: FILE IS eng_half.txt ;
  !LISTWISE = ON ;

  VARIABLE: NAMES ARE m1ms1-m1ms7 f1ms1-f1ms7;
  MISSING ALL (-9) ;
  !USEVAR = m1ms1-m1ms7 f1ms1-f1ms7 ;
  !USEOBS (astratum EQ 8) ;

  ANALYSIS:   ESTIMATOR IS BAYES;
  Bconvergence = 0.01 ;
  Biterations  = 1000000 (20000) ;
  processor is 2 ;
  chains is 2 ;
  bseed 167 ;

  MODEL:	
  ! configural invariance
  mms BY m1ms1* m1ms2 m1ms3 m1ms4 m1ms5 m1ms6 m1ms7 ;
  fms BY f1ms1* f1ms2 f1ms3 f1ms4 f1ms5 f1ms6 f1ms7 ;
  m1ms1-m1ms7 ;
  f1ms1-f1ms7 ;
  mms@1 ;
  fms@1 ;
  [m1ms1-m1ms7] ;
  [f1ms1-f1ms7] ;

  m1ms1 WITH f1ms1 ;
  m1ms2 WITH f1ms2 ;
  m1ms3 WITH f1ms3 ;
  m1ms4 WITH f1ms4 ;
  m1ms5 WITH f1ms5 ;
  m1ms6 WITH f1ms6 ;
  m1ms7 WITH f1ms7 ;

    !MODEL PRIORS:
    !  DO (1,11) DIFF (tau1_#-tau2_#) ~ N(0,0.5) ;
    !  DO (1,11) DIFF (tau1_#-tau2_#) ~ N(0,0.25) ;
    !  DO (1,11) DIFF (tau1_#-tau2_#) ~ N(0,0.125) ;
    !  DO (1,11) DIFF (tau1_#-tau2_#) ~ N(0,0.05) ;
    !  DO (1,11) DIFF (tau1_#-tau2_#) ~ N(0,0.025) ;
    !  DO (1,11) DIFF (tau1_#-tau2_#) ~ N(0,0.01) ;
    !  DO (1,11) DIFF (tau1_#-tau2_#) ~ N(0,0.005) ;
    !  DO (1,11) DIFF (tau1_#-tau2_#) ~ N(0,0.001) ;
    !  DO (1,11) DIFF (tau1_#-tau2_#) ~ N(0,0.0005) ;

  OUTPUT:  TECH1; TECH4; TECH8;


*** WARNING
  Data set contains cases with missing on all variables.
  These cases were not included in the analysis.
  Number of cases with missing on all variables:  18
   1 WARNING(S) FOUND IN THE INPUT INSTRUCTIONS


BSEM - Configural Invariance ;

SUMMARY OF ANALYSIS

Number of groups                                                 1
Number of observations                                        1917

Number of dependent variables                                   14
Number of independent variables                                  0
Number of continuous latent variables                            2

Observed dependent variables

  Continuous
   M1MS1       M1MS2       M1MS3       M1MS4       M1MS5       M1MS6
   M1MS7       F1MS1       F1MS2       F1MS3       F1MS4       F1MS5
   F1MS6       F1MS7

Continuous latent variables
   MMS         FMS


Estimator                                                    BAYES
Specifications for Bayesian Estimation
  Point estimate                                            MEDIAN
  Number of Markov chain Monte Carlo (MCMC) chains               2
  Random seed for the first chain                              167
  Starting value information                           UNPERTURBED
  Treatment of categorical mediator                         LATENT
  Algorithm used for Markov chain Monte Carlo           GIBBS(PX1)
  Convergence criterion                                  0.100D-01
  Maximum number of iterations                             1000000
  K-th iteration used for thinning                               1

Input data file(s)
  eng_half.txt
Input data format  FREE


SUMMARY OF DATA


COVARIANCE COVERAGE OF DATA

Minimum covariance coverage value   0.100

     Number of missing data patterns            42


     PROPORTION OF DATA PRESENT


           Covariance Coverage
              M1MS1         M1MS2         M1MS3         M1MS4         M1MS5
              ________      ________      ________      ________      ________
 M1MS1          0.994
 M1MS2          0.992         0.994
 M1MS3          0.993         0.993         0.995
 M1MS4          0.991         0.991         0.991         0.993
 M1MS5          0.991         0.991         0.992         0.990         0.994
 M1MS6          0.991         0.991         0.992         0.990         0.991
 M1MS7          0.977         0.977         0.978         0.976         0.977
 F1MS1          0.908         0.908         0.909         0.908         0.909
 F1MS2          0.909         0.909         0.910         0.908         0.909
 F1MS3          0.909         0.909         0.910         0.909         0.910
 F1MS4          0.907         0.907         0.908         0.906         0.907
 F1MS5          0.907         0.907         0.908         0.906         0.907
 F1MS6          0.910         0.910         0.911         0.909         0.910
 F1MS7          0.904         0.903         0.904         0.903         0.904


           Covariance Coverage
              M1MS6         M1MS7         F1MS1         F1MS2         F1MS3
              ________      ________      ________      ________      ________
 M1MS6          0.993
 M1MS7          0.976         0.980
 F1MS1          0.908         0.896         0.914
 F1MS2          0.909         0.896         0.910         0.914
 F1MS3          0.909         0.897         0.910         0.911         0.915
 F1MS4          0.906         0.894         0.908         0.910         0.909
 F1MS5          0.907         0.895         0.909         0.909         0.909
 F1MS6          0.909         0.897         0.910         0.912         0.912
 F1MS7          0.902         0.891         0.903         0.905         0.905


           Covariance Coverage
              F1MS4         F1MS5         F1MS6         F1MS7
              ________      ________      ________      ________
 F1MS4          0.912
 F1MS5          0.906         0.912
 F1MS6          0.910         0.909         0.915
 F1MS7          0.902         0.901         0.905         0.909


THE MODEL ESTIMATION TERMINATED NORMALLY

     USE THE FBITERATIONS OPTION TO INCREASE THE NUMBER OF ITERATIONS BY A FACTOR
     OF AT LEAST TWO TO CHECK CONVERGENCE AND THAT THE PSR VALUE DOES NOT INCREASE.


MODEL FIT INFORMATION

Number of Free Parameters                              50

Bayesian Posterior Predictive Checking using Chi-Square

          95% Confidence Interval for the Difference Between
          the Observed and the Replicated Chi-Square Values

                                282.830           364.992

          Posterior Predictive P-Value              0.000

Information Criterion

          Deviance (DIC)                        59414.641
          Estimated Number of Parameters (pD)      50.049
          Bayesian (BIC)                        59692.408


MODEL RESULTS

                                Posterior  One-Tailed         95% C.I.
                    Estimate       S.D.      P-Value   Lower 2.5%  Upper 2.5%  Significance

 MMS      BY
    M1MS1              0.619       0.019      0.000       0.583       0.657      *
    M1MS2              0.677       0.021      0.000       0.637       0.718      *
    M1MS3              0.738       0.023      0.000       0.693       0.782      *
    M1MS4              0.580       0.020      0.000       0.541       0.618      *
    M1MS5              0.777       0.024      0.000       0.730       0.825      *
    M1MS6              0.298       0.014      0.000       0.271       0.325      *
    M1MS7              0.361       0.020      0.000       0.323       0.400      *

 FMS      BY
    F1MS1              0.472       0.019      0.000       0.435       0.510      *
    F1MS2              0.521       0.022      0.000       0.478       0.564      *
    F1MS3              0.573       0.024      0.000       0.527       0.621      *
    F1MS4              0.541       0.020      0.000       0.502       0.581      *
    F1MS5              0.746       0.027      0.000       0.694       0.800      *
    F1MS6              0.271       0.017      0.000       0.238       0.303      *
    F1MS7              0.342       0.022      0.000       0.299       0.386      *

 FMS      WITH
    MMS                0.504       0.025      0.000       0.454       0.551      *

 M1MS1    WITH
    F1MS1              0.004       0.011      0.349      -0.017       0.026

 M1MS2    WITH
    F1MS2              0.037       0.014      0.003       0.011       0.065      *

 M1MS3    WITH
    F1MS3              0.036       0.017      0.018       0.003       0.069      *

 M1MS4    WITH
    F1MS4              0.053       0.012      0.000       0.030       0.077      *

 M1MS5    WITH
    F1MS5              0.084       0.020      0.000       0.044       0.123      *

 M1MS6    WITH
    F1MS6              0.027       0.008      0.000       0.012       0.043      *

 M1MS7    WITH
    F1MS7              0.087       0.015      0.000       0.057       0.117      *

 Intercepts
    M1MS1              4.075       0.019      0.000       4.036       4.113      *
    M1MS2              4.059       0.022      0.000       4.017       4.102      *
    M1MS3              3.964       0.024      0.000       3.918       4.012      *
    M1MS4              3.621       0.020      0.000       3.583       3.660      *
    M1MS5              3.760       0.025      0.000       3.711       3.809      *
    M1MS6              4.752       0.014      0.000       4.726       4.779      *
    M1MS7              4.125       0.019      0.000       4.087       4.162      *
    F1MS1              3.916       0.018      0.000       3.881       3.953      *
    F1MS2              3.999       0.021      0.000       3.957       4.040      *
    F1MS3              4.124       0.023      0.000       4.080       4.168      *
    F1MS4              3.670       0.020      0.000       3.630       3.707      *
    F1MS5              3.496       0.026      0.000       3.444       3.548      *
    F1MS6              4.715       0.015      0.000       4.685       4.745      *
    F1MS7              4.074       0.020      0.000       4.034       4.114      *

 Variances
    MMS                1.000       0.000      0.000       1.000       1.000
    FMS                1.000       0.000      0.000       1.000       1.000

 Residual Variances
    M1MS1              0.382       0.016      0.000       0.352       0.414      *
    M1MS2              0.461       0.019      0.000       0.425       0.499      *
    M1MS3              0.599       0.024      0.000       0.555       0.648      *
    M1MS4              0.450       0.017      0.000       0.417       0.484      *
    M1MS5              0.651       0.026      0.000       0.602       0.705      *
    M1MS6              0.267       0.009      0.000       0.250       0.285      *
    M1MS7              0.577       0.020      0.000       0.540       0.617      *
    F1MS1              0.385       0.016      0.000       0.355       0.417      *
    F1MS2              0.517       0.021      0.000       0.478       0.559      *
    F1MS3              0.616       0.024      0.000       0.570       0.664      *
    F1MS4              0.400       0.017      0.000       0.367       0.435      *
    F1MS5              0.706       0.031      0.000       0.649       0.767      *
    F1MS6              0.341       0.012      0.000       0.318       0.365      *
    F1MS7              0.616       0.022      0.000       0.573       0.660      *


TECHNICAL 1 OUTPUT


     PARAMETER SPECIFICATION


           NU
              M1MS1         M1MS2         M1MS3         M1MS4         M1MS5
              ________      ________      ________      ________      ________
 1                  1             2             3             4             5


           NU
              M1MS6         M1MS7         F1MS1         F1MS2         F1MS3
              ________      ________      ________      ________      ________
 1                  6             7             8             9            10


           NU
              F1MS4         F1MS5         F1MS6         F1MS7
              ________      ________      ________      ________
 1                 11            12            13            14


           LAMBDA
              MMS           FMS
              ________      ________
 M1MS1             15             0
 M1MS2             16             0
 M1MS3             17             0
 M1MS4             18             0
 M1MS5             19             0
 M1MS6             20             0
 M1MS7             21             0
 F1MS1              0            22
 F1MS2              0            23
 F1MS3              0            24
 F1MS4              0            25
 F1MS5              0            26
 F1MS6              0            27
 F1MS7              0            28


           THETA
              M1MS1         M1MS2         M1MS3         M1MS4         M1MS5
              ________      ________      ________      ________      ________
 M1MS1             29
 M1MS2              0            30
 M1MS3              0             0            31
 M1MS4              0             0             0            32
 M1MS5              0             0             0             0            33
 M1MS6              0             0             0             0             0
 M1MS7              0             0             0             0             0
 F1MS1             36             0             0             0             0
 F1MS2              0            38             0             0             0
 F1MS3              0             0            40             0             0
 F1MS4              0             0             0            42             0
 F1MS5              0             0             0             0            44
 F1MS6              0             0             0             0             0
 F1MS7              0             0             0             0             0


           THETA
              M1MS6         M1MS7         F1MS1         F1MS2         F1MS3
              ________      ________      ________      ________      ________
 M1MS6             34
 M1MS7              0            35
 F1MS1              0             0            37
 F1MS2              0             0             0            39
 F1MS3              0             0             0             0            41
 F1MS4              0             0             0             0             0
 F1MS5              0             0             0             0             0
 F1MS6             46             0             0             0             0
 F1MS7              0            48             0             0             0


           THETA
              F1MS4         F1MS5         F1MS6         F1MS7
              ________      ________      ________      ________
 F1MS4             43
 F1MS5              0            45
 F1MS6              0             0            47
 F1MS7              0             0             0            49


           ALPHA
              MMS           FMS
              ________      ________
 1                  0             0


           BETA
              MMS           FMS
              ________      ________
 MMS                0             0
 FMS                0             0


           PSI
              MMS           FMS
              ________      ________
 MMS                0
 FMS               50             0


     STARTING VALUES


           NU
              M1MS1         M1MS2         M1MS3         M1MS4         M1MS5
              ________      ________      ________      ________      ________
 1              4.077         4.059         3.964         3.622         3.762


           NU
              M1MS6         M1MS7         F1MS1         F1MS2         F1MS3
              ________      ________      ________      ________      ________
 1              4.754         4.125         3.921         4.004         4.131


           NU
              F1MS4         F1MS5         F1MS6         F1MS7
              ________      ________      ________      ________
 1              3.675         3.501         4.719         4.075


           LAMBDA
              MMS           FMS
              ________      ________
 M1MS1          1.000         0.000
 M1MS2          1.000         0.000
 M1MS3          1.000         0.000
 M1MS4          1.000         0.000
 M1MS5          1.000         0.000
 M1MS6          1.000         0.000
 M1MS7          1.000         0.000
 F1MS1          0.000         1.000
 F1MS2          0.000         1.000
 F1MS3          0.000         1.000
 F1MS4          0.000         1.000
 F1MS5          0.000         1.000
 F1MS6          0.000         1.000
 F1MS7          0.000         1.000


           THETA
              M1MS1         M1MS2         M1MS3         M1MS4         M1MS5
              ________      ________      ________      ________      ________
 M1MS1          0.381
 M1MS2          0.000         0.457
 M1MS3          0.000         0.000         0.568
 M1MS4          0.000         0.000         0.000         0.392
 M1MS5          0.000         0.000         0.000         0.000         0.624
 M1MS6          0.000         0.000         0.000         0.000         0.000
 M1MS7          0.000         0.000         0.000         0.000         0.000
 F1MS1          0.000         0.000         0.000         0.000         0.000
 F1MS2          0.000         0.000         0.000         0.000         0.000
 F1MS3          0.000         0.000         0.000         0.000         0.000
 F1MS4          0.000         0.000         0.000         0.000         0.000
 F1MS5          0.000         0.000         0.000         0.000         0.000
 F1MS6          0.000         0.000         0.000         0.000         0.000
 F1MS7          0.000         0.000         0.000         0.000         0.000


           THETA
              M1MS6         M1MS7         F1MS1         F1MS2         F1MS3
              ________      ________      ________      ________      ________
 M1MS6          0.177
 M1MS7          0.000         0.353
 F1MS1          0.000         0.000         0.301
 F1MS2          0.000         0.000         0.000         0.391
 F1MS3          0.000         0.000         0.000         0.000         0.469
 F1MS4          0.000         0.000         0.000         0.000         0.000
 F1MS5          0.000         0.000         0.000         0.000         0.000
 F1MS6          0.000         0.000         0.000         0.000         0.000
 F1MS7          0.000         0.000         0.000         0.000         0.000


           THETA
              F1MS4         F1MS5         F1MS6         F1MS7
              ________      ________      ________      ________
 F1MS4          0.345
 F1MS5          0.000         0.632
 F1MS6          0.000         0.000         0.206
 F1MS7          0.000         0.000         0.000         0.366


           ALPHA
              MMS           FMS
              ________      ________
 1              0.000         0.000


           BETA
              MMS           FMS
              ________      ________
 MMS            0.000         0.000
 FMS            0.000         0.000


           PSI
              MMS           FMS
              ________      ________
 MMS            1.000
 FMS            0.000         1.000


     PRIORS FOR ALL PARAMETERS            PRIOR MEAN      PRIOR VARIANCE     PRIOR STD. DEV.

     Parameter 1~N(0.000,infinity)           0.0000            infinity            infinity
     Parameter 2~N(0.000,infinity)           0.0000            infinity            infinity
     Parameter 3~N(0.000,infinity)           0.0000            infinity            infinity
     Parameter 4~N(0.000,infinity)           0.0000            infinity            infinity
     Parameter 5~N(0.000,infinity)           0.0000            infinity            infinity
     Parameter 6~N(0.000,infinity)           0.0000            infinity            infinity
     Parameter 7~N(0.000,infinity)           0.0000            infinity            infinity
     Parameter 8~N(0.000,infinity)           0.0000            infinity            infinity
     Parameter 9~N(0.000,infinity)           0.0000            infinity            infinity
     Parameter 10~N(0.000,infinity)          0.0000            infinity            infinity
     Parameter 11~N(0.000,infinity)          0.0000            infinity            infinity
     Parameter 12~N(0.000,infinity)          0.0000            infinity            infinity
     Parameter 13~N(0.000,infinity)          0.0000            infinity            infinity
     Parameter 14~N(0.000,infinity)          0.0000            infinity            infinity
     Parameter 15~N(0.000,infinity)          0.0000            infinity            infinity
     Parameter 16~N(0.000,infinity)          0.0000            infinity            infinity
     Parameter 17~N(0.000,infinity)          0.0000            infinity            infinity
     Parameter 18~N(0.000,infinity)          0.0000            infinity            infinity
     Parameter 19~N(0.000,infinity)          0.0000            infinity            infinity
     Parameter 20~N(0.000,infinity)          0.0000            infinity            infinity
     Parameter 21~N(0.000,infinity)          0.0000            infinity            infinity
     Parameter 22~N(0.000,infinity)          0.0000            infinity            infinity
     Parameter 23~N(0.000,infinity)          0.0000            infinity            infinity
     Parameter 24~N(0.000,infinity)          0.0000            infinity            infinity
     Parameter 25~N(0.000,infinity)          0.0000            infinity            infinity
     Parameter 26~N(0.000,infinity)          0.0000            infinity            infinity
     Parameter 27~N(0.000,infinity)          0.0000            infinity            infinity
     Parameter 28~N(0.000,infinity)          0.0000            infinity            infinity
     Parameter 29~IW(0.000,-3)             infinity            infinity            infinity
     Parameter 30~IW(0.000,-3)             infinity            infinity            infinity
     Parameter 31~IW(0.000,-3)             infinity            infinity            infinity
     Parameter 32~IW(0.000,-3)             infinity            infinity            infinity
     Parameter 33~IW(0.000,-3)             infinity            infinity            infinity
     Parameter 34~IW(0.000,-3)             infinity            infinity            infinity
     Parameter 35~IW(0.000,-3)             infinity            infinity            infinity
     Parameter 36~IW(0.000,-3)             infinity            infinity            infinity
     Parameter 37~IW(0.000,-3)             infinity            infinity            infinity
     Parameter 38~IW(0.000,-3)             infinity            infinity            infinity
     Parameter 39~IW(0.000,-3)             infinity            infinity            infinity
     Parameter 40~IW(0.000,-3)             infinity            infinity            infinity
     Parameter 41~IW(0.000,-3)             infinity            infinity            infinity
     Parameter 42~IW(0.000,-3)             infinity            infinity            infinity
     Parameter 43~IW(0.000,-3)             infinity            infinity            infinity
     Parameter 44~IW(0.000,-3)             infinity            infinity            infinity
     Parameter 45~IW(0.000,-3)             infinity            infinity            infinity
     Parameter 46~IW(0.000,-3)             infinity            infinity            infinity
     Parameter 47~IW(0.000,-3)             infinity            infinity            infinity
     Parameter 48~IW(0.000,-3)             infinity            infinity            infinity
     Parameter 49~IW(0.000,-3)             infinity            infinity            infinity
     Parameter 50~IW(0.000,-3)


TECHNICAL 4 OUTPUT

     TECHNICAL 4 OUTPUT IS NOT AVAILABLE FOR THIS MODEL.


TECHNICAL 8 OUTPUT

   TECHNICAL 8 OUTPUT FOR BAYES ESTIMATION

                     POTENTIAL       PARAMETER WITH
     ITERATION    SCALE REDUCTION      HIGHEST PSR
     100              1.242               12
     200              1.087               27
     300              1.111               11
     400              1.073               50
     500              1.087               10
     600              1.084               16
     700              1.036               5
     800              1.024               30
     900              1.020               24
     1000             1.020               49
     1100             1.021               8
     1200             1.043               10
     1300             1.021               12
     1400             1.021               19
     1500             1.032               4
     1600             1.032               4
     1700             1.015               29
     1800             1.017               37
     1900             1.012               9
     2000             1.011               47
     2100             1.019               24
     2200             1.027               24
     2300             1.022               24
     2400             1.019               3
     2500             1.009               45
     2600             1.011               7
     2700             1.009               31
     2800             1.017               31
     2900             1.009               18
     3000             1.007               11
     3100             1.015               24
     3200             1.016               24
     3300             1.014               26
     3400             1.013               24
     3500             1.011               24
     3600             1.014               24
     3700             1.012               24
     3800             1.012               39
     3900             1.012               10
     4000             1.009               10
     4100             1.010               2
     4200             1.004               49
     4300             1.004               31
     4400             1.003               9
     4500             1.004               1
     4600             1.007               1
     4700             1.011               1
     4800             1.007               1
     4900             1.007               1
     5000             1.011               1
     5100             1.016               1
     5200             1.013               1
     5300             1.011               1
     5400             1.021               1
     5500             1.018               1
     5600             1.022               1
     5700             1.019               1
     5800             1.010               1
     5900             1.010               1
     6000             1.009               1
     6100             1.004               1
     6200             1.002               1
     6300             1.002               50
     6400             1.003               28
     6500             1.001               27
     6600             1.003               50
     6700             1.004               28
     6800             1.002               6
     6900             1.002               28
     7000             1.002               22
     7100             1.002               31
     7200             1.003               5
     7300             1.005               5
     7400             1.004               31
     7500             1.005               31
     7600             1.005               39
     7700             1.004               31
     7800             1.005               31
     7900             1.004               31
     8000             1.003               39
     8100             1.002               39
     8200             1.003               25
     8300             1.002               50
     8400             1.003               50
     8500             1.002               39
     8600             1.003               48
     8700             1.004               48
     8800             1.005               50
     8900             1.005               50
     9000             1.004               17
     9100             1.004               17
     9200             1.005               11
     9300             1.007               11
     9400             1.006               11
     9500             1.007               11
     9600             1.008               11
     9700             1.006               11
     9800             1.005               11
     9900             1.006               11
     10000            1.004               11
     10100            1.005               11
     10200            1.005               11
     10300            1.005               9
     10400            1.003               26
     10500            1.002               26
     10600            1.002               39
     10700            1.002               39
     10800            1.002               45
     10900            1.002               39
     11000            1.003               39
     11100            1.004               39
     11200            1.004               39
     11300            1.005               39
     11400            1.004               39
     11500            1.004               39
     11600            1.004               39
     11700            1.003               39
     11800            1.003               2
     11900            1.003               2
     12000            1.002               24
     12100            1.002               40
     12200            1.002               6
     12300            1.004               11
     12400            1.005               11
     12500            1.003               11
     12600            1.004               11
     12700            1.004               11
     12800            1.005               11
     12900            1.004               40
     13000            1.004               40
     13100            1.003               6
     13200            1.003               6
     13300            1.003               6
     13400            1.003               6
     13500            1.002               6
     13600            1.002               6
     13700            1.002               6
     13800            1.003               11
     13900            1.003               9
     14000            1.003               11
     14100            1.003               11
     14200            1.002               11
     14300            1.003               11
     14400            1.002               11
     14500            1.004               11
     14600            1.003               11
     14700            1.002               9
     14800            1.001               43
     14900            1.002               5
     15000            1.001               43
     15100            1.002               9
     15200            1.002               9
     15300            1.002               9
     15400            1.001               10
     15500            1.001               28
     15600            1.001               28
     15700            1.001               10
     15800            1.001               28
     15900            1.001               3
     16000            1.001               29
     16100            1.001               45
     16200            1.001               29
     16300            1.001               29
     16400            1.001               29
     16500            1.001               29
     16600            1.001               29
     16700            1.001               29
     16800            1.001               29
     16900            1.001               29
     17000            1.001               29
     17100            1.001               11
     17200            1.002               11
     17300            1.002               3
     17400            1.002               11
     17500            1.003               11
     17600            1.003               3
     17700            1.003               3
     17800            1.003               3
     17900            1.004               3
     18000            1.003               3
     18100            1.004               4
     18200            1.005               2
     18300            1.003               2
     18400            1.004               11
     18500            1.005               2
     18600            1.005               2
     18700            1.005               11
     18800            1.005               11
     18900            1.003               11
     19000            1.004               11
     19100            1.003               11
     19200            1.003               4
     19300            1.004               2
     19400            1.003               2
     19500            1.004               4
     19600            1.003               3
     19700            1.004               3
     19800            1.003               3
     19900            1.003               3
     20000            1.002               3


     Simulated prior distributions

     Parameter       Prior Mean  Prior Variance  Prior Std. Dev.


     Parameter 1 Improper Prior
     Parameter 2 Improper Prior
     Parameter 3 Improper Prior
     Parameter 4 Improper Prior
     Parameter 5 Improper Prior
     Parameter 6 Improper Prior
     Parameter 7 Improper Prior
     Parameter 8 Improper Prior
     Parameter 9 Improper Prior
     Parameter 10 Improper Prior
     Parameter 11 Improper Prior
     Parameter 12 Improper Prior
     Parameter 13 Improper Prior
     Parameter 14 Improper Prior
     Parameter 15 Improper Prior
     Parameter 16 Improper Prior
     Parameter 17 Improper Prior
     Parameter 18 Improper Prior
     Parameter 19 Improper Prior
     Parameter 20 Improper Prior
     Parameter 21 Improper Prior
     Parameter 22 Improper Prior
     Parameter 23 Improper Prior
     Parameter 24 Improper Prior
     Parameter 25 Improper Prior
     Parameter 26 Improper Prior
     Parameter 27 Improper Prior
     Parameter 28 Improper Prior
     Parameter 29 Improper Prior
     Parameter 30 Improper Prior
     Parameter 31 Improper Prior
     Parameter 32 Improper Prior
     Parameter 33 Improper Prior
     Parameter 34 Improper Prior
     Parameter 35 Improper Prior
     Parameter 36 Improper Prior
     Parameter 37 Improper Prior
     Parameter 38 Improper Prior
     Parameter 39 Improper Prior
     Parameter 40 Improper Prior
     Parameter 41 Improper Prior
     Parameter 42 Improper Prior
     Parameter 43 Improper Prior
     Parameter 44 Improper Prior
     Parameter 45 Improper Prior
     Parameter 46 Improper Prior
     Parameter 47 Improper Prior
     Parameter 48 Improper Prior
     Parameter 49 Improper Prior
     Parameter 50 Improper Prior


DIAGRAM INFORMATION

  Use View Diagram under the Diagram menu in the Mplus Editor to view the diagram.
  If running Mplus from the Mplus Diagrammer, the diagram opens automatically.

  Diagram output
    f:\documents\backup finale\080807backup01\documenti\oxford\fccc\marital satisfaction\mplus\eng-a

     Beginning Time:  11:33:33
        Ending Time:  11:34:57
       Elapsed Time:  00:01:24


MUTHEN & MUTHEN
3463 Stoner Ave.
Los Angeles, CA  90066

Tel: (310) 391-9971
Fax: (310) 391-8971
Web: www.StatModel.com
Support: Support@StatModel.com

Copyright (c) 1998-2012 Muthen & Muthen
