# Supplementary material for: An approximate measurement invariance approach to within-couple relationship quality
Source: Front Psychol. 2014 Sep 19;5:983. doi: 10.3389/fpsyg.2014.00983 (PMC4168678; doi:10.3389/fpsyg.2014.00983)
Supplement: Supplementary file 2 [file DataSheet2.ZIP › eng-adv_bsem_265.out]

Mplus VERSION 7
MUTHEN & MUTHEN
05/28/2014  10:18 AM

INPUT INSTRUCTIONS

  TITLE: BSEM - Configural Invariance ;

  DATA: FILE IS eng_265.txt ;
  !LISTWISE = ON ;

  VARIABLE: NAMES ARE m1ms1-m1ms7 f1ms1-f1ms7;
  MISSING ALL (-9) ;
  !USEVAR = m1ms1-m1ms7 f1ms1-f1ms7 ;
  !USEOBS (astratum EQ 8) ;

  ANALYSIS:   ESTIMATOR IS BAYES;
  Bconvergence = 0.01 ;
  Biterations  = 1000000 (20000) ;
  processor is 2 ;
  chains is 2 ;
  bseed 167 ;

  MODEL:	
  ! configural invariance
  mms BY m1ms1* m1ms2 m1ms3 m1ms4 m1ms5 m1ms6 m1ms7 ;
  fms BY f1ms1* f1ms2 f1ms3 f1ms4 f1ms5 f1ms6 f1ms7 ;
  m1ms1-m1ms7 ;
  f1ms1-f1ms7 ;
  mms@1 ;
  fms@1 ;
  [m1ms1-m1ms7] ;
  [f1ms1-f1ms7] ;

  m1ms1 WITH f1ms1 ;
  m1ms2 WITH f1ms2 ;
  m1ms3 WITH f1ms3 ;
  m1ms4 WITH f1ms4 ;
  m1ms5 WITH f1ms5 ;
  m1ms6 WITH f1ms6 ;
  m1ms7 WITH f1ms7 ;

    !MODEL PRIORS:
    !  DO (1,11) DIFF (tau1_#-tau2_#) ~ N(0,0.5) ;
    !  DO (1,11) DIFF (tau1_#-tau2_#) ~ N(0,0.25) ;
    !  DO (1,11) DIFF (tau1_#-tau2_#) ~ N(0,0.125) ;
    !  DO (1,11) DIFF (tau1_#-tau2_#) ~ N(0,0.05) ;
    !  DO (1,11) DIFF (tau1_#-tau2_#) ~ N(0,0.025) ;
    !  DO (1,11) DIFF (tau1_#-tau2_#) ~ N(0,0.01) ;
    !  DO (1,11) DIFF (tau1_#-tau2_#) ~ N(0,0.005) ;
    !  DO (1,11) DIFF (tau1_#-tau2_#) ~ N(0,0.001) ;
    !  DO (1,11) DIFF (tau1_#-tau2_#) ~ N(0,0.0005) ;

  OUTPUT:  TECH1; TECH4; TECH8;


*** WARNING
  Data set contains cases with missing on all variables.
  These cases were not included in the analysis.
  Number of cases with missing on all variables:  2
   1 WARNING(S) FOUND IN THE INPUT INSTRUCTIONS


BSEM - Configural Invariance ;

SUMMARY OF ANALYSIS

Number of groups                                                 1
Number of observations                                         263

Number of dependent variables                                   14
Number of independent variables                                  0
Number of continuous latent variables                            2

Observed dependent variables

  Continuous
   M1MS1       M1MS2       M1MS3       M1MS4       M1MS5       M1MS6
   M1MS7       F1MS1       F1MS2       F1MS3       F1MS4       F1MS5
   F1MS6       F1MS7

Continuous latent variables
   MMS         FMS


Estimator                                                    BAYES
Specifications for Bayesian Estimation
  Point estimate                                            MEDIAN
  Number of Markov chain Monte Carlo (MCMC) chains               2
  Random seed for the first chain                              167
  Starting value information                           UNPERTURBED
  Treatment of categorical mediator                         LATENT
  Algorithm used for Markov chain Monte Carlo           GIBBS(PX1)
  Convergence criterion                                  0.100D-01
  Maximum number of iterations                             1000000
  K-th iteration used for thinning                               1

Input data file(s)
  eng_265.txt
Input data format  FREE


SUMMARY OF DATA


COVARIANCE COVERAGE OF DATA

Minimum covariance coverage value   0.100

     Number of missing data patterns            16


     PROPORTION OF DATA PRESENT


           Covariance Coverage
              M1MS1         M1MS2         M1MS3         M1MS4         M1MS5
              ________      ________      ________      ________      ________
 M1MS1          0.992
 M1MS2          0.989         0.989
 M1MS3          0.989         0.985         0.989
 M1MS4          0.981         0.977         0.981         0.981
 M1MS5          0.981         0.977         0.977         0.973         0.981
 M1MS6          0.985         0.981         0.981         0.973         0.973
 M1MS7          0.973         0.970         0.970         0.962         0.966
 F1MS1          0.905         0.901         0.905         0.901         0.901
 F1MS2          0.901         0.897         0.901         0.897         0.897
 F1MS3          0.901         0.897         0.901         0.897         0.897
 F1MS4          0.905         0.901         0.905         0.901         0.901
 F1MS5          0.897         0.894         0.897         0.894         0.894
 F1MS6          0.905         0.901         0.905         0.901         0.901
 F1MS7          0.890         0.886         0.890         0.886         0.890


           Covariance Coverage
              M1MS6         M1MS7         F1MS1         F1MS2         F1MS3
              ________      ________      ________      ________      ________
 M1MS6          0.985
 M1MS7          0.966         0.973
 F1MS1          0.901         0.886         0.913
 F1MS2          0.897         0.882         0.909         0.909
 F1MS3          0.901         0.882         0.909         0.905         0.909
 F1MS4          0.901         0.886         0.913         0.909         0.909
 F1MS5          0.894         0.878         0.905         0.901         0.901
 F1MS6          0.901         0.886         0.913         0.909         0.909
 F1MS7          0.886         0.882         0.897         0.894         0.894


           Covariance Coverage
              F1MS4         F1MS5         F1MS6         F1MS7
              ________      ________      ________      ________
 F1MS4          0.913
 F1MS5          0.905         0.905
 F1MS6          0.913         0.905         0.913
 F1MS7          0.897         0.890         0.897         0.897


THE MODEL ESTIMATION TERMINATED NORMALLY

     USE THE FBITERATIONS OPTION TO INCREASE THE NUMBER OF ITERATIONS BY A FACTOR
     OF AT LEAST TWO TO CHECK CONVERGENCE AND THAT THE PSR VALUE DOES NOT INCREASE.


MODEL FIT INFORMATION

Number of Free Parameters                              50

Bayesian Posterior Predictive Checking using Chi-Square

          95% Confidence Interval for the Difference Between
          the Observed and the Replicated Chi-Square Values

                                 26.637           104.229

          Posterior Predictive P-Value              0.000

Information Criterion

          Deviance (DIC)                         8007.502
          Estimated Number of Parameters (pD)      49.255
          Bayesian (BIC)                         8186.948


MODEL RESULTS

                                Posterior  One-Tailed         95% C.I.
                    Estimate       S.D.      P-Value   Lower 2.5%  Upper 2.5%  Significance

 MMS      BY
    M1MS1              0.631       0.055      0.000       0.526       0.742      *
    M1MS2              0.675       0.055      0.000       0.571       0.785      *
    M1MS3              0.748       0.060      0.000       0.636       0.870      *
    M1MS4              0.566       0.052      0.000       0.466       0.672      *
    M1MS5              0.827       0.066      0.000       0.704       0.961      *
    M1MS6              0.308       0.034      0.000       0.241       0.377      *
    M1MS7              0.384       0.050      0.000       0.289       0.482      *

 FMS      BY
    F1MS1              0.473       0.057      0.000       0.363       0.586      *
    F1MS2              0.536       0.062      0.000       0.414       0.660      *
    F1MS3              0.560       0.070      0.000       0.425       0.701      *
    F1MS4              0.569       0.058      0.000       0.454       0.684      *
    F1MS5              0.758       0.077      0.000       0.611       0.914      *
    F1MS6              0.255       0.042      0.000       0.173       0.338      *
    F1MS7              0.369       0.065      0.000       0.244       0.497      *

 FMS      WITH
    MMS                0.464       0.068      0.000       0.321       0.589      *

 M1MS1    WITH
    F1MS1             -0.008       0.035      0.404      -0.076       0.059

 M1MS2    WITH
    F1MS2              0.046       0.039      0.117      -0.030       0.126

 M1MS3    WITH
    F1MS3              0.056       0.047      0.111      -0.033       0.153

 M1MS4    WITH
    F1MS4              0.040       0.034      0.109      -0.023       0.109

 M1MS5    WITH
    F1MS5              0.020       0.053      0.352      -0.081       0.131

 M1MS6    WITH
    F1MS6              0.048       0.018      0.002       0.015       0.084      *

 M1MS7    WITH
    F1MS7              0.075       0.038      0.024       0.001       0.152      *

 Intercepts
    M1MS1              3.974       0.057      0.000       3.862       4.086      *
    M1MS2              4.053       0.058      0.000       3.937       4.168      *
    M1MS3              3.986       0.065      0.000       3.858       4.113      *
    M1MS4              3.553       0.053      0.000       3.448       3.658      *
    M1MS5              3.670       0.070      0.000       3.532       3.807      *
    M1MS6              4.723       0.035      0.000       4.655       4.791      *
    M1MS7              4.088       0.049      0.000       3.994       4.184      *
    F1MS1              3.948       0.055      0.000       3.843       4.058      *
    F1MS2              3.979       0.061      0.000       3.862       4.099      *
    F1MS3              4.072       0.066      0.000       3.940       4.199      *
    F1MS4              3.662       0.057      0.000       3.551       3.774      *
    F1MS5              3.356       0.075      0.000       3.207       3.504      *
    F1MS6              4.724       0.038      0.000       4.651       4.802      *
    F1MS7              4.079       0.060      0.000       3.961       4.196      *

 Variances
    MMS                1.000       0.000      0.000       1.000       1.000
    FMS                1.000       0.000      0.000       1.000       1.000

 Residual Variances
    M1MS1              0.434       0.046      0.000       0.352       0.533      *
    M1MS2              0.413       0.048      0.000       0.330       0.516      *
    M1MS3              0.532       0.058      0.000       0.427       0.655      *
    M1MS4              0.415       0.044      0.000       0.339       0.509      *
    M1MS5              0.561       0.064      0.000       0.446       0.702      *
    M1MS6              0.211       0.021      0.000       0.175       0.254      *
    M1MS7              0.459       0.044      0.000       0.382       0.555      *
    F1MS1              0.462       0.051      0.000       0.372       0.571      *
    F1MS2              0.557       0.061      0.000       0.451       0.689      *
    F1MS3              0.706       0.076      0.000       0.574       0.873      *
    F1MS4              0.417       0.051      0.000       0.329       0.528      *
    F1MS5              0.741       0.090      0.000       0.580       0.934      *
    F1MS6              0.286       0.028      0.000       0.237       0.350      *
    F1MS7              0.680       0.068      0.000       0.560       0.827      *


TECHNICAL 1 OUTPUT


     PARAMETER SPECIFICATION


           NU
              M1MS1         M1MS2         M1MS3         M1MS4         M1MS5
              ________      ________      ________      ________      ________
 1                  1             2             3             4             5


           NU
              M1MS6         M1MS7         F1MS1         F1MS2         F1MS3
              ________      ________      ________      ________      ________
 1                  6             7             8             9            10


           NU
              F1MS4         F1MS5         F1MS6         F1MS7
              ________      ________      ________      ________
 1                 11            12            13            14


           LAMBDA
              MMS           FMS
              ________      ________
 M1MS1             15             0
 M1MS2             16             0
 M1MS3             17             0
 M1MS4             18             0
 M1MS5             19             0
 M1MS6             20             0
 M1MS7             21             0
 F1MS1              0            22
 F1MS2              0            23
 F1MS3              0            24
 F1MS4              0            25
 F1MS5              0            26
 F1MS6              0            27
 F1MS7              0            28


           THETA
              M1MS1         M1MS2         M1MS3         M1MS4         M1MS5
              ________      ________      ________      ________      ________
 M1MS1             29
 M1MS2              0            30
 M1MS3              0             0            31
 M1MS4              0             0             0            32
 M1MS5              0             0             0             0            33
 M1MS6              0             0             0             0             0
 M1MS7              0             0             0             0             0
 F1MS1             36             0             0             0             0
 F1MS2              0            38             0             0             0
 F1MS3              0             0            40             0             0
 F1MS4              0             0             0            42             0
 F1MS5              0             0             0             0            44
 F1MS6              0             0             0             0             0
 F1MS7              0             0             0             0             0


           THETA
              M1MS6         M1MS7         F1MS1         F1MS2         F1MS3
              ________      ________      ________      ________      ________
 M1MS6             34
 M1MS7              0            35
 F1MS1              0             0            37
 F1MS2              0             0             0            39
 F1MS3              0             0             0             0            41
 F1MS4              0             0             0             0             0
 F1MS5              0             0             0             0             0
 F1MS6             46             0             0             0             0
 F1MS7              0            48             0             0             0


           THETA
              F1MS4         F1MS5         F1MS6         F1MS7
              ________      ________      ________      ________
 F1MS4             43
 F1MS5              0            45
 F1MS6              0             0            47
 F1MS7              0             0             0            49


           ALPHA
              MMS           FMS
              ________      ________
 1                  0             0


           BETA
              MMS           FMS
              ________      ________
 MMS                0             0
 FMS                0             0


           PSI
              MMS           FMS
              ________      ________
 MMS                0
 FMS               50             0


     STARTING VALUES


           NU
              M1MS1         M1MS2         M1MS3         M1MS4         M1MS5
              ________      ________      ________      ________      ________
 1              3.977         4.058         3.992         3.558         3.674


           NU
              M1MS6         M1MS7         F1MS1         F1MS2         F1MS3
              ________      ________      ________      ________      ________
 1              4.726         4.090         3.950         3.983         4.079


           NU
              F1MS4         F1MS5         F1MS6         F1MS7
              ________      ________      ________      ________
 1              3.662         3.361         4.725         4.081


           LAMBDA
              MMS           FMS
              ________      ________
 M1MS1          1.000         0.000
 M1MS2          1.000         0.000
 M1MS3          1.000         0.000
 M1MS4          1.000         0.000
 M1MS5          1.000         0.000
 M1MS6          1.000         0.000
 M1MS7          1.000         0.000
 F1MS1          0.000         1.000
 F1MS2          0.000         1.000
 F1MS3          0.000         1.000
 F1MS4          0.000         1.000
 F1MS5          0.000         1.000
 F1MS6          0.000         1.000
 F1MS7          0.000         1.000


           THETA
              M1MS1         M1MS2         M1MS3         M1MS4         M1MS5
              ________      ________      ________      ________      ________
 M1MS1          0.404
 M1MS2          0.000         0.421
 M1MS3          0.000         0.000         0.529
 M1MS4          0.000         0.000         0.000         0.357
 M1MS5          0.000         0.000         0.000         0.000         0.604
 M1MS6          0.000         0.000         0.000         0.000         0.000
 M1MS7          0.000         0.000         0.000         0.000         0.000
 F1MS1          0.000         0.000         0.000         0.000         0.000
 F1MS2          0.000         0.000         0.000         0.000         0.000
 F1MS3          0.000         0.000         0.000         0.000         0.000
 F1MS4          0.000         0.000         0.000         0.000         0.000
 F1MS5          0.000         0.000         0.000         0.000         0.000
 F1MS6          0.000         0.000         0.000         0.000         0.000
 F1MS7          0.000         0.000         0.000         0.000         0.000


           THETA
              M1MS6         M1MS7         F1MS1         F1MS2         F1MS3
              ________      ________      ________      ________      ________
 M1MS6          0.150
 M1MS7          0.000         0.296
 F1MS1          0.000         0.000         0.333
 F1MS2          0.000         0.000         0.000         0.407
 F1MS3          0.000         0.000         0.000         0.000         0.495
 F1MS4          0.000         0.000         0.000         0.000         0.000
 F1MS5          0.000         0.000         0.000         0.000         0.000
 F1MS6          0.000         0.000         0.000         0.000         0.000
 F1MS7          0.000         0.000         0.000         0.000         0.000


           THETA
              F1MS4         F1MS5         F1MS6         F1MS7
              ________      ________      ________      ________
 F1MS4          0.363
 F1MS5          0.000         0.639
 F1MS6          0.000         0.000         0.171
 F1MS7          0.000         0.000         0.000         0.399


           ALPHA
              MMS           FMS
              ________      ________
 1              0.000         0.000


           BETA
              MMS           FMS
              ________      ________
 MMS            0.000         0.000
 FMS            0.000         0.000


           PSI
              MMS           FMS
              ________      ________
 MMS            1.000
 FMS            0.000         1.000


     PRIORS FOR ALL PARAMETERS            PRIOR MEAN      PRIOR VARIANCE     PRIOR STD. DEV.

     Parameter 1~N(0.000,infinity)           0.0000            infinity            infinity
     Parameter 2~N(0.000,infinity)           0.0000            infinity            infinity
     Parameter 3~N(0.000,infinity)           0.0000            infinity            infinity
     Parameter 4~N(0.000,infinity)           0.0000            infinity            infinity
     Parameter 5~N(0.000,infinity)           0.0000            infinity            infinity
     Parameter 6~N(0.000,infinity)           0.0000            infinity            infinity
     Parameter 7~N(0.000,infinity)           0.0000            infinity            infinity
     Parameter 8~N(0.000,infinity)           0.0000            infinity            infinity
     Parameter 9~N(0.000,infinity)           0.0000            infinity            infinity
     Parameter 10~N(0.000,infinity)          0.0000            infinity            infinity
     Parameter 11~N(0.000,infinity)          0.0000            infinity            infinity
     Parameter 12~N(0.000,infinity)          0.0000            infinity            infinity
     Parameter 13~N(0.000,infinity)          0.0000            infinity            infinity
     Parameter 14~N(0.000,infinity)          0.0000            infinity            infinity
     Parameter 15~N(0.000,infinity)          0.0000            infinity            infinity
     Parameter 16~N(0.000,infinity)          0.0000            infinity            infinity
     Parameter 17~N(0.000,infinity)          0.0000            infinity            infinity
     Parameter 18~N(0.000,infinity)          0.0000            infinity            infinity
     Parameter 19~N(0.000,infinity)          0.0000            infinity            infinity
     Parameter 20~N(0.000,infinity)          0.0000            infinity            infinity
     Parameter 21~N(0.000,infinity)          0.0000            infinity            infinity
     Parameter 22~N(0.000,infinity)          0.0000            infinity            infinity
     Parameter 23~N(0.000,infinity)          0.0000            infinity            infinity
     Parameter 24~N(0.000,infinity)          0.0000            infinity            infinity
     Parameter 25~N(0.000,infinity)          0.0000            infinity            infinity
     Parameter 26~N(0.000,infinity)          0.0000            infinity            infinity
     Parameter 27~N(0.000,infinity)          0.0000            infinity            infinity
     Parameter 28~N(0.000,infinity)          0.0000            infinity            infinity
     Parameter 29~IW(0.000,-3)             infinity            infinity            infinity
     Parameter 30~IW(0.000,-3)             infinity            infinity            infinity
     Parameter 31~IW(0.000,-3)             infinity            infinity            infinity
     Parameter 32~IW(0.000,-3)             infinity            infinity            infinity
     Parameter 33~IW(0.000,-3)             infinity            infinity            infinity
     Parameter 34~IW(0.000,-3)             infinity            infinity            infinity
     Parameter 35~IW(0.000,-3)             infinity            infinity            infinity
     Parameter 36~IW(0.000,-3)             infinity            infinity            infinity
     Parameter 37~IW(0.000,-3)             infinity            infinity            infinity
     Parameter 38~IW(0.000,-3)             infinity            infinity            infinity
     Parameter 39~IW(0.000,-3)             infinity            infinity            infinity
     Parameter 40~IW(0.000,-3)             infinity            infinity            infinity
     Parameter 41~IW(0.000,-3)             infinity            infinity            infinity
     Parameter 42~IW(0.000,-3)             infinity            infinity            infinity
     Parameter 43~IW(0.000,-3)             infinity            infinity            infinity
     Parameter 44~IW(0.000,-3)             infinity            infinity            infinity
     Parameter 45~IW(0.000,-3)             infinity            infinity            infinity
     Parameter 46~IW(0.000,-3)             infinity            infinity            infinity
     Parameter 47~IW(0.000,-3)             infinity            infinity            infinity
     Parameter 48~IW(0.000,-3)             infinity            infinity            infinity
     Parameter 49~IW(0.000,-3)             infinity            infinity            infinity
     Parameter 50~IW(0.000,-3)


TECHNICAL 4 OUTPUT

     TECHNICAL 4 OUTPUT IS NOT AVAILABLE FOR THIS MODEL.


TECHNICAL 8 OUTPUT

   TECHNICAL 8 OUTPUT FOR BAYES ESTIMATION

                     POTENTIAL       PARAMETER WITH
     ITERATION    SCALE REDUCTION      HIGHEST PSR
     100              1.449               7
     200              1.088               26
     300              1.081               19
     400              1.056               21
     500              1.051               41
     600              1.093               3
     700              1.035               17
     800              1.083               17
     900              1.031               26
     1000             1.028               17
     1100             1.040               26
     1200             1.024               50
     1300             1.043               5
     1400             1.043               18
     1500             1.011               18
     1600             1.021               16
     1700             1.013               30
     1800             1.015               2
     1900             1.032               2
     2000             1.036               2
     2100             1.016               2
     2200             1.019               6
     2300             1.016               6
     2400             1.012               6
     2500             1.013               30
     2600             1.017               30
     2700             1.025               30
     2800             1.014               30
     2900             1.016               30
     3000             1.023               16
     3100             1.013               20
     3200             1.009               24
     3300             1.009               20
     3400             1.009               24
     3500             1.005               33
     3600             1.006               33
     3700             1.004               25
     3800             1.009               12
     3900             1.014               5
     4000             1.012               19
     4100             1.018               3
     4200             1.020               3
     4300             1.020               3
     4400             1.023               3
     4500             1.020               3
     4600             1.022               3
     4700             1.030               3
     4800             1.024               3
     4900             1.019               3
     5000             1.016               10
     5100             1.016               3
     5200             1.010               3
     5300             1.011               3
     5400             1.008               3
     5500             1.006               3
     5600             1.005               22
     5700             1.005               22
     5800             1.003               22
     5900             1.003               22
     6000             1.002               22
     6100             1.003               26
     6200             1.005               26
     6300             1.003               26
     6400             1.003               45
     6500             1.004               31
     6600             1.004               43
     6700             1.002               24
     6800             1.004               10
     6900             1.005               9
     7000             1.004               24
     7100             1.004               24
     7200             1.004               29
     7300             1.004               29
     7400             1.004               15
     7500             1.003               15
     7600             1.003               11
     7700             1.004               11
     7800             1.002               15
     7900             1.005               15
     8000             1.004               5
     8100             1.005               5
     8200             1.006               5
     8300             1.003               5
     8400             1.003               13
     8500             1.002               13
     8600             1.002               45
     8700             1.003               45
     8800             1.002               45
     8900             1.002               47
     9000             1.002               45
     9100             1.002               47
     9200             1.002               17
     9300             1.002               47
     9400             1.002               47
     9500             1.003               8
     9600             1.003               8
     9700             1.005               8
     9800             1.005               1
     9900             1.004               1
     10000            1.004               5
     10100            1.002               8
     10200            1.003               26
     10300            1.003               26
     10400            1.002               26
     10500            1.003               26
     10600            1.003               26
     10700            1.003               26
     10800            1.002               26
     10900            1.003               26
     11000            1.003               11
     11100            1.003               11
     11200            1.003               12
     11300            1.002               12
     11400            1.003               50
     11500            1.005               12
     11600            1.004               12
     11700            1.004               12
     11800            1.005               12
     11900            1.004               12
     12000            1.003               50
     12100            1.003               50
     12200            1.002               50
     12300            1.002               50
     12400            1.002               9
     12500            1.003               12
     12600            1.003               12
     12700            1.003               12
     12800            1.002               12
     12900            1.002               20
     13000            1.001               20
     13100            1.002               20
     13200            1.003               20
     13300            1.002               20
     13400            1.002               20
     13500            1.001               43
     13600            1.001               50
     13700            1.001               20
     13800            1.001               21
     13900            1.001               43
     14000            1.001               50
     14100            1.002               50
     14200            1.002               12
     14300            1.001               27
     14400            1.002               27
     14500            1.002               27
     14600            1.002               27
     14700            1.002               27
     14800            1.002               27
     14900            1.001               27
     15000            1.002               31
     15100            1.001               31
     15200            1.001               31
     15300            1.002               31
     15400            1.002               31
     15500            1.002               31
     15600            1.002               31
     15700            1.003               31
     15800            1.004               31
     15900            1.003               31
     16000            1.004               31
     16100            1.005               31
     16200            1.005               31
     16300            1.004               31
     16400            1.003               31
     16500            1.003               31
     16600            1.003               31
     16700            1.003               31
     16800            1.002               31
     16900            1.002               31
     17000            1.002               31
     17100            1.002               31
     17200            1.001               31
     17300            1.001               31
     17400            1.001               19
     17500            1.002               19
     17600            1.001               19
     17700            1.002               19
     17800            1.001               19
     17900            1.001               23
     18000            1.001               19
     18100            1.001               23
     18200            1.001               23
     18300            1.001               50
     18400            1.002               50
     18500            1.002               50
     18600            1.002               50
     18700            1.001               19
     18800            1.001               50
     18900            1.001               50
     19000            1.002               19
     19100            1.001               50
     19200            1.002               40
     19300            1.001               50
     19400            1.001               50
     19500            1.001               40
     19600            1.002               50
     19700            1.001               50
     19800            1.002               50
     19900            1.002               50
     20000            1.002               50


     Simulated prior distributions

     Parameter       Prior Mean  Prior Variance  Prior Std. Dev.


     Parameter 1 Improper Prior
     Parameter 2 Improper Prior
     Parameter 3 Improper Prior
     Parameter 4 Improper Prior
     Parameter 5 Improper Prior
     Parameter 6 Improper Prior
     Parameter 7 Improper Prior
     Parameter 8 Improper Prior
     Parameter 9 Improper Prior
     Parameter 10 Improper Prior
     Parameter 11 Improper Prior
     Parameter 12 Improper Prior
     Parameter 13 Improper Prior
     Parameter 14 Improper Prior
     Parameter 15 Improper Prior
     Parameter 16 Improper Prior
     Parameter 17 Improper Prior
     Parameter 18 Improper Prior
     Parameter 19 Improper Prior
     Parameter 20 Improper Prior
     Parameter 21 Improper Prior
     Parameter 22 Improper Prior
     Parameter 23 Improper Prior
     Parameter 24 Improper Prior
     Parameter 25 Improper Prior
     Parameter 26 Improper Prior
     Parameter 27 Improper Prior
     Parameter 28 Improper Prior
     Parameter 29 Improper Prior
     Parameter 30 Improper Prior
     Parameter 31 Improper Prior
     Parameter 32 Improper Prior
     Parameter 33 Improper Prior
     Parameter 34 Improper Prior
     Parameter 35 Improper Prior
     Parameter 36 Improper Prior
     Parameter 37 Improper Prior
     Parameter 38 Improper Prior
     Parameter 39 Improper Prior
     Parameter 40 Improper Prior
     Parameter 41 Improper Prior
     Parameter 42 Improper Prior
     Parameter 43 Improper Prior
     Parameter 44 Improper Prior
     Parameter 45 Improper Prior
     Parameter 46 Improper Prior
     Parameter 47 Improper Prior
     Parameter 48 Improper Prior
     Parameter 49 Improper Prior
     Parameter 50 Improper Prior


DIAGRAM INFORMATION

  Use View Diagram under the Diagram menu in the Mplus Editor to view the diagram.
  If running Mplus from the Mplus Diagrammer, the diagram opens automatically.

  Diagram output
    f:\documents\backup finale\080807backup01\documenti\oxford\fccc\marital satisfaction\mplus\eng-a

     Beginning Time:  10:18:24
        Ending Time:  10:18:35
       Elapsed Time:  00:00:11


MUTHEN & MUTHEN
3463 Stoner Ave.
Los Angeles, CA  90066

Tel: (310) 391-9971
Fax: (310) 391-8971
Web: www.StatModel.com
Support: Support@StatModel.com

Copyright (c) 1998-2012 Muthen & Muthen
