# Supplementary material for: An approximate measurement invariance approach to within-couple relationship quality
Source: Front Psychol. 2014 Sep 19;5:983. doi: 10.3389/fpsyg.2014.00983 (PMC4168678; doi:10.3389/fpsyg.2014.00983)
Supplement: Supplementary file 2 [file DataSheet2.ZIP › eng-adv_bsem_3830.out]

Mplus VERSION 7
MUTHEN & MUTHEN
05/23/2014  11:30 AM

INPUT INSTRUCTIONS

  TITLE: BSEM - Configural Invariance ;

  DATA: FILE IS eng_all.txt ;
  !LISTWISE = ON ;

  VARIABLE: NAMES ARE m1ms1-m1ms7 f1ms1-f1ms7;
  MISSING ALL (-9) ;
  !USEVAR = m1ms1-m1ms7 f1ms1-f1ms7 ;
  !USEOBS (astratum EQ 8) ;

  ANALYSIS:   ESTIMATOR IS BAYES;
  Bconvergence = 0.01 ;
  Biterations  = 1000000 (20000) ;
  processor is 2 ;
  chains is 2 ;
  bseed 167 ;

  MODEL:	
  ! configural invariance
  mms BY m1ms1* m1ms2 m1ms3 m1ms4 m1ms5 m1ms6 m1ms7 ;
  fms BY f1ms1* f1ms2 f1ms3 f1ms4 f1ms5 f1ms6 f1ms7 ;
  m1ms1-m1ms7 ;
  f1ms1-f1ms7 ;
  mms@1 ;
  fms@1 ;
  [m1ms1-m1ms7] ;
  [f1ms1-f1ms7] ;

  m1ms1 WITH f1ms1 ;
  m1ms2 WITH f1ms2 ;
  m1ms3 WITH f1ms3 ;
  m1ms4 WITH f1ms4 ;
  m1ms5 WITH f1ms5 ;
  m1ms6 WITH f1ms6 ;
  m1ms7 WITH f1ms7 ;

    !MODEL PRIORS:
    !  DO (1,11) DIFF (tau1_#-tau2_#) ~ N(0,0.5) ;
    !  DO (1,11) DIFF (tau1_#-tau2_#) ~ N(0,0.25) ;
    !  DO (1,11) DIFF (tau1_#-tau2_#) ~ N(0,0.125) ;
    !  DO (1,11) DIFF (tau1_#-tau2_#) ~ N(0,0.05) ;
    !  DO (1,11) DIFF (tau1_#-tau2_#) ~ N(0,0.025) ;
    !  DO (1,11) DIFF (tau1_#-tau2_#) ~ N(0,0.01) ;
    !  DO (1,11) DIFF (tau1_#-tau2_#) ~ N(0,0.005) ;
    !  DO (1,11) DIFF (tau1_#-tau2_#) ~ N(0,0.001) ;
    !  DO (1,11) DIFF (tau1_#-tau2_#) ~ N(0,0.0005) ;

  OUTPUT:  TECH1; TECH4; TECH8;


*** WARNING
  Data set contains cases with missing on all variables.
  These cases were not included in the analysis.
  Number of cases with missing on all variables:  49
   1 WARNING(S) FOUND IN THE INPUT INSTRUCTIONS


BSEM - Configural Invariance ;

SUMMARY OF ANALYSIS

Number of groups                                                 1
Number of observations                                        3830

Number of dependent variables                                   14
Number of independent variables                                  0
Number of continuous latent variables                            2

Observed dependent variables

  Continuous
   M1MS1       M1MS2       M1MS3       M1MS4       M1MS5       M1MS6
   M1MS7       F1MS1       F1MS2       F1MS3       F1MS4       F1MS5
   F1MS6       F1MS7

Continuous latent variables
   MMS         FMS


Estimator                                                    BAYES
Specifications for Bayesian Estimation
  Point estimate                                            MEDIAN
  Number of Markov chain Monte Carlo (MCMC) chains               2
  Random seed for the first chain                              167
  Starting value information                           UNPERTURBED
  Treatment of categorical mediator                         LATENT
  Algorithm used for Markov chain Monte Carlo           GIBBS(PX1)
  Convergence criterion                                  0.100D-01
  Maximum number of iterations                             1000000
  K-th iteration used for thinning                               1

Input data file(s)
  eng_all.txt
Input data format  FREE


SUMMARY OF DATA


COVARIANCE COVERAGE OF DATA

Minimum covariance coverage value   0.100

     Number of missing data patterns            67


     PROPORTION OF DATA PRESENT


           Covariance Coverage
              M1MS1         M1MS2         M1MS3         M1MS4         M1MS5
              ________      ________      ________      ________      ________
 M1MS1          0.993
 M1MS2          0.991         0.993
 M1MS3          0.991         0.992         0.994
 M1MS4          0.985         0.986         0.986         0.988
 M1MS5          0.988         0.988         0.988         0.983         0.990
 M1MS6          0.991         0.991         0.991         0.985         0.987
 M1MS7          0.977         0.977         0.977         0.971         0.974
 F1MS1          0.911         0.911         0.912         0.907         0.909
 F1MS2          0.911         0.911         0.912         0.907         0.909
 F1MS3          0.912         0.912         0.913         0.908         0.910
 F1MS4          0.911         0.911         0.911         0.907         0.909
 F1MS5          0.909         0.909         0.910         0.904         0.907
 F1MS6          0.911         0.911         0.912         0.907         0.909
 F1MS7          0.903         0.902         0.903         0.898         0.900


           Covariance Coverage
              M1MS6         M1MS7         F1MS1         F1MS2         F1MS3
              ________      ________      ________      ________      ________
 M1MS6          0.993
 M1MS7          0.977         0.980
 F1MS1          0.911         0.898         0.917
 F1MS2          0.912         0.899         0.913         0.918
 F1MS3          0.912         0.899         0.913         0.914         0.918
 F1MS4          0.911         0.898         0.913         0.914         0.913
 F1MS5          0.909         0.896         0.911         0.911         0.912
 F1MS6          0.911         0.898         0.913         0.914         0.914
 F1MS7          0.902         0.891         0.903         0.904         0.904


           Covariance Coverage
              F1MS4         F1MS5         F1MS6         F1MS7
              ________      ________      ________      ________
 F1MS4          0.917
 F1MS5          0.910         0.915
 F1MS6          0.913         0.911         0.917
 F1MS7          0.903         0.901         0.904         0.908


THE MODEL ESTIMATION TERMINATED NORMALLY

     USE THE FBITERATIONS OPTION TO INCREASE THE NUMBER OF ITERATIONS BY A FACTOR
     OF AT LEAST TWO TO CHECK CONVERGENCE AND THAT THE PSR VALUE DOES NOT INCREASE.


MODEL FIT INFORMATION

Number of Free Parameters                              50

Bayesian Posterior Predictive Checking using Chi-Square

          95% Confidence Interval for the Difference Between
          the Observed and the Replicated Chi-Square Values

                                511.939           600.406

          Posterior Predictive P-Value              0.000

Information Criterion

          Deviance (DIC)                       119582.995
          Estimated Number of Parameters (pD)      50.423
          Bayesian (BIC)                       119894.632


MODEL RESULTS

                                Posterior  One-Tailed         95% C.I.
                    Estimate       S.D.      P-Value   Lower 2.5%  Upper 2.5%  Significance

 MMS      BY
    M1MS1              0.638       0.013      0.000       0.612       0.664      *
    M1MS2              0.664       0.014      0.000       0.636       0.692      *
    M1MS3              0.737       0.016      0.000       0.705       0.769      *
    M1MS4              0.575       0.014      0.000       0.548       0.602      *
    M1MS5              0.767       0.017      0.000       0.734       0.802      *
    M1MS6              0.296       0.010      0.000       0.276       0.315      *
    M1MS7              0.367       0.014      0.000       0.338       0.395      *

 FMS      BY
    F1MS1              0.490       0.014      0.000       0.463       0.516      *
    F1MS2              0.545       0.015      0.000       0.515       0.575      *
    F1MS3              0.596       0.017      0.000       0.562       0.629      *
    F1MS4              0.552       0.014      0.000       0.525       0.580      *
    F1MS5              0.765       0.019      0.000       0.729       0.802      *
    F1MS6              0.293       0.012      0.000       0.270       0.317      *
    F1MS7              0.353       0.016      0.000       0.321       0.385      *

 FMS      WITH
    MMS                0.500       0.017      0.000       0.465       0.534      *

 M1MS1    WITH
    F1MS1              0.009       0.008      0.111      -0.006       0.025

 M1MS2    WITH
    F1MS2              0.031       0.010      0.000       0.013       0.050      *

 M1MS3    WITH
    F1MS3              0.015       0.012      0.112      -0.009       0.039

 M1MS4    WITH
    F1MS4              0.061       0.009      0.000       0.044       0.078      *

 M1MS5    WITH
    F1MS5              0.087       0.014      0.000       0.059       0.115      *

 M1MS6    WITH
    F1MS6              0.030       0.006      0.000       0.019       0.042      *

 M1MS7    WITH
    F1MS7              0.096       0.011      0.000       0.074       0.118      *

 Intercepts
    M1MS1              4.053       0.014      0.000       4.025       4.081      *
    M1MS2              4.063       0.015      0.000       4.034       4.093      *
    M1MS3              3.961       0.017      0.000       3.928       3.994      *
    M1MS4              3.630       0.014      0.000       3.602       3.658      *
    M1MS5              3.748       0.018      0.000       3.714       3.784      *
    M1MS6              4.745       0.010      0.000       4.725       4.764      *
    M1MS7              4.128       0.014      0.000       4.101       4.156      *
    F1MS1              3.920       0.013      0.000       3.894       3.946      *
    F1MS2              3.975       0.015      0.000       3.946       4.004      *
    F1MS3              4.093       0.017      0.000       4.061       4.126      *
    F1MS4              3.654       0.014      0.000       3.626       3.680      *
    F1MS5              3.463       0.019      0.000       3.426       3.500      *
    F1MS6              4.697       0.011      0.000       4.675       4.718      *
    F1MS7              4.054       0.015      0.000       4.025       4.084      *

 Variances
    MMS                1.000       0.000      0.000       1.000       1.000
    FMS                1.000       0.000      0.000       1.000       1.000

 Residual Variances
    M1MS1              0.385       0.011      0.000       0.363       0.407      *
    M1MS2              0.445       0.013      0.000       0.421       0.471      *
    M1MS3              0.594       0.016      0.000       0.564       0.628      *
    M1MS4              0.444       0.012      0.000       0.421       0.468      *
    M1MS5              0.670       0.019      0.000       0.634       0.708      *
    M1MS6              0.277       0.007      0.000       0.264       0.290      *
    M1MS7              0.585       0.014      0.000       0.558       0.614      *
    F1MS1              0.388       0.011      0.000       0.367       0.410      *
    F1MS2              0.505       0.014      0.000       0.478       0.534      *
    F1MS3              0.641       0.018      0.000       0.607       0.677      *
    F1MS4              0.403       0.012      0.000       0.381       0.427      *
    F1MS5              0.720       0.022      0.000       0.678       0.765      *
    F1MS6              0.356       0.009      0.000       0.339       0.375      *
    F1MS7              0.657       0.017      0.000       0.626       0.690      *


TECHNICAL 1 OUTPUT


     PARAMETER SPECIFICATION


           NU
              M1MS1         M1MS2         M1MS3         M1MS4         M1MS5
              ________      ________      ________      ________      ________
 1                  1             2             3             4             5


           NU
              M1MS6         M1MS7         F1MS1         F1MS2         F1MS3
              ________      ________      ________      ________      ________
 1                  6             7             8             9            10


           NU
              F1MS4         F1MS5         F1MS6         F1MS7
              ________      ________      ________      ________
 1                 11            12            13            14


           LAMBDA
              MMS           FMS
              ________      ________
 M1MS1             15             0
 M1MS2             16             0
 M1MS3             17             0
 M1MS4             18             0
 M1MS5             19             0
 M1MS6             20             0
 M1MS7             21             0
 F1MS1              0            22
 F1MS2              0            23
 F1MS3              0            24
 F1MS4              0            25
 F1MS5              0            26
 F1MS6              0            27
 F1MS7              0            28


           THETA
              M1MS1         M1MS2         M1MS3         M1MS4         M1MS5
              ________      ________      ________      ________      ________
 M1MS1             29
 M1MS2              0            30
 M1MS3              0             0            31
 M1MS4              0             0             0            32
 M1MS5              0             0             0             0            33
 M1MS6              0             0             0             0             0
 M1MS7              0             0             0             0             0
 F1MS1             36             0             0             0             0
 F1MS2              0            38             0             0             0
 F1MS3              0             0            40             0             0
 F1MS4              0             0             0            42             0
 F1MS5              0             0             0             0            44
 F1MS6              0             0             0             0             0
 F1MS7              0             0             0             0             0


           THETA
              M1MS6         M1MS7         F1MS1         F1MS2         F1MS3
              ________      ________      ________      ________      ________
 M1MS6             34
 M1MS7              0            35
 F1MS1              0             0            37
 F1MS2              0             0             0            39
 F1MS3              0             0             0             0            41
 F1MS4              0             0             0             0             0
 F1MS5              0             0             0             0             0
 F1MS6             46             0             0             0             0
 F1MS7              0            48             0             0             0


           THETA
              F1MS4         F1MS5         F1MS6         F1MS7
              ________      ________      ________      ________
 F1MS4             43
 F1MS5              0            45
 F1MS6              0             0            47
 F1MS7              0             0             0            49


           ALPHA
              MMS           FMS
              ________      ________
 1                  0             0


           BETA
              MMS           FMS
              ________      ________
 MMS                0             0
 FMS                0             0


           PSI
              MMS           FMS
              ________      ________
 MMS                0
 FMS               50             0


     STARTING VALUES


           NU
              M1MS1         M1MS2         M1MS3         M1MS4         M1MS5
              ________      ________      ________      ________      ________
 1              4.055         4.064         3.962         3.633         3.751


           NU
              M1MS6         M1MS7         F1MS1         F1MS2         F1MS3
              ________      ________      ________      ________      ________
 1              4.746         4.127         3.923         3.978         4.098


           NU
              F1MS4         F1MS5         F1MS6         F1MS7
              ________      ________      ________      ________
 1              3.657         3.467         4.701         4.055


           LAMBDA
              MMS           FMS
              ________      ________
 M1MS1          1.000         0.000
 M1MS2          1.000         0.000
 M1MS3          1.000         0.000
 M1MS4          1.000         0.000
 M1MS5          1.000         0.000
 M1MS6          1.000         0.000
 M1MS7          1.000         0.000
 F1MS1          0.000         1.000
 F1MS2          0.000         1.000
 F1MS3          0.000         1.000
 F1MS4          0.000         1.000
 F1MS5          0.000         1.000
 F1MS6          0.000         1.000
 F1MS7          0.000         1.000


           THETA
              M1MS1         M1MS2         M1MS3         M1MS4         M1MS5
              ________      ________      ________      ________      ________
 M1MS1          0.395
 M1MS2          0.000         0.441
 M1MS3          0.000         0.000         0.567
 M1MS4          0.000         0.000         0.000         0.388
 M1MS5          0.000         0.000         0.000         0.000         0.628
 M1MS6          0.000         0.000         0.000         0.000         0.000
 M1MS7          0.000         0.000         0.000         0.000         0.000
 F1MS1          0.000         0.000         0.000         0.000         0.000
 F1MS2          0.000         0.000         0.000         0.000         0.000
 F1MS3          0.000         0.000         0.000         0.000         0.000
 F1MS4          0.000         0.000         0.000         0.000         0.000
 F1MS5          0.000         0.000         0.000         0.000         0.000
 F1MS6          0.000         0.000         0.000         0.000         0.000
 F1MS7          0.000         0.000         0.000         0.000         0.000


           THETA
              M1MS6         M1MS7         F1MS1         F1MS2         F1MS3
              ________      ________      ________      ________      ________
 M1MS6          0.182
 M1MS7          0.000         0.360
 F1MS1          0.000         0.000         0.313
 F1MS2          0.000         0.000         0.000         0.399
 F1MS3          0.000         0.000         0.000         0.000         0.496
 F1MS4          0.000         0.000         0.000         0.000         0.000
 F1MS5          0.000         0.000         0.000         0.000         0.000
 F1MS6          0.000         0.000         0.000         0.000         0.000
 F1MS7          0.000         0.000         0.000         0.000         0.000


           THETA
              F1MS4         F1MS5         F1MS6         F1MS7
              ________      ________      ________      ________
 F1MS4          0.355
 F1MS5          0.000         0.654
 F1MS6          0.000         0.000         0.220
 F1MS7          0.000         0.000         0.000         0.392


           ALPHA
              MMS           FMS
              ________      ________
 1              0.000         0.000


           BETA
              MMS           FMS
              ________      ________
 MMS            0.000         0.000
 FMS            0.000         0.000


           PSI
              MMS           FMS
              ________      ________
 MMS            1.000
 FMS            0.000         1.000


     PRIORS FOR ALL PARAMETERS            PRIOR MEAN      PRIOR VARIANCE     PRIOR STD. DEV.

     Parameter 1~N(0.000,infinity)           0.0000            infinity            infinity
     Parameter 2~N(0.000,infinity)           0.0000            infinity            infinity
     Parameter 3~N(0.000,infinity)           0.0000            infinity            infinity
     Parameter 4~N(0.000,infinity)           0.0000            infinity            infinity
     Parameter 5~N(0.000,infinity)           0.0000            infinity            infinity
     Parameter 6~N(0.000,infinity)           0.0000            infinity            infinity
     Parameter 7~N(0.000,infinity)           0.0000            infinity            infinity
     Parameter 8~N(0.000,infinity)           0.0000            infinity            infinity
     Parameter 9~N(0.000,infinity)           0.0000            infinity            infinity
     Parameter 10~N(0.000,infinity)          0.0000            infinity            infinity
     Parameter 11~N(0.000,infinity)          0.0000            infinity            infinity
     Parameter 12~N(0.000,infinity)          0.0000            infinity            infinity
     Parameter 13~N(0.000,infinity)          0.0000            infinity            infinity
     Parameter 14~N(0.000,infinity)          0.0000            infinity            infinity
     Parameter 15~N(0.000,infinity)          0.0000            infinity            infinity
     Parameter 16~N(0.000,infinity)          0.0000            infinity            infinity
     Parameter 17~N(0.000,infinity)          0.0000            infinity            infinity
     Parameter 18~N(0.000,infinity)          0.0000            infinity            infinity
     Parameter 19~N(0.000,infinity)          0.0000            infinity            infinity
     Parameter 20~N(0.000,infinity)          0.0000            infinity            infinity
     Parameter 21~N(0.000,infinity)          0.0000            infinity            infinity
     Parameter 22~N(0.000,infinity)          0.0000            infinity            infinity
     Parameter 23~N(0.000,infinity)          0.0000            infinity            infinity
     Parameter 24~N(0.000,infinity)          0.0000            infinity            infinity
     Parameter 25~N(0.000,infinity)          0.0000            infinity            infinity
     Parameter 26~N(0.000,infinity)          0.0000            infinity            infinity
     Parameter 27~N(0.000,infinity)          0.0000            infinity            infinity
     Parameter 28~N(0.000,infinity)          0.0000            infinity            infinity
     Parameter 29~IW(0.000,-3)             infinity            infinity            infinity
     Parameter 30~IW(0.000,-3)             infinity            infinity            infinity
     Parameter 31~IW(0.000,-3)             infinity            infinity            infinity
     Parameter 32~IW(0.000,-3)             infinity            infinity            infinity
     Parameter 33~IW(0.000,-3)             infinity            infinity            infinity
     Parameter 34~IW(0.000,-3)             infinity            infinity            infinity
     Parameter 35~IW(0.000,-3)             infinity            infinity            infinity
     Parameter 36~IW(0.000,-3)             infinity            infinity            infinity
     Parameter 37~IW(0.000,-3)             infinity            infinity            infinity
     Parameter 38~IW(0.000,-3)             infinity            infinity            infinity
     Parameter 39~IW(0.000,-3)             infinity            infinity            infinity
     Parameter 40~IW(0.000,-3)             infinity            infinity            infinity
     Parameter 41~IW(0.000,-3)             infinity            infinity            infinity
     Parameter 42~IW(0.000,-3)             infinity            infinity            infinity
     Parameter 43~IW(0.000,-3)             infinity            infinity            infinity
     Parameter 44~IW(0.000,-3)             infinity            infinity            infinity
     Parameter 45~IW(0.000,-3)             infinity            infinity            infinity
     Parameter 46~IW(0.000,-3)             infinity            infinity            infinity
     Parameter 47~IW(0.000,-3)             infinity            infinity            infinity
     Parameter 48~IW(0.000,-3)             infinity            infinity            infinity
     Parameter 49~IW(0.000,-3)             infinity            infinity            infinity
     Parameter 50~IW(0.000,-3)


TECHNICAL 4 OUTPUT

     TECHNICAL 4 OUTPUT IS NOT AVAILABLE FOR THIS MODEL.


TECHNICAL 8 OUTPUT

   TECHNICAL 8 OUTPUT FOR BAYES ESTIMATION

                     POTENTIAL       PARAMETER WITH
     ITERATION    SCALE REDUCTION      HIGHEST PSR
     100              1.285               2
     200              1.153               43
     300              1.248               1
     400              1.065               1
     500              1.039               1
     600              1.057               28
     700              1.023               8
     800              1.053               3
     900              1.068               1
     1000             1.030               10
     1100             1.016               4
     1200             1.016               10
     1300             1.028               10
     1400             1.031               18
     1500             1.016               50
     1600             1.033               26
     1700             1.015               26
     1800             1.023               9
     1900             1.019               1
     2000             1.012               26
     2100             1.013               32
     2200             1.013               50
     2300             1.009               23
     2400             1.018               26
     2500             1.015               26
     2600             1.011               1
     2700             1.023               26
     2800             1.021               26
     2900             1.022               1
     3000             1.021               31
     3100             1.009               15
     3200             1.009               16
     3300             1.007               30
     3400             1.006               28
     3500             1.004               28
     3600             1.004               23
     3700             1.004               16
     3800             1.007               16
     3900             1.003               16
     4000             1.005               6
     4100             1.004               41
     4200             1.011               12
     4300             1.016               8
     4400             1.018               5
     4500             1.011               5
     4600             1.010               5
     4700             1.022               5
     4800             1.018               5
     4900             1.017               2
     5000             1.017               2
     5100             1.020               2
     5200             1.017               2
     5300             1.017               2
     5400             1.011               2
     5500             1.008               23
     5600             1.007               23
     5700             1.006               23
     5800             1.008               23
     5900             1.004               23
     6000             1.003               15
     6100             1.003               15
     6200             1.003               15
     6300             1.003               23
     6400             1.003               27
     6500             1.003               27
     6600             1.003               23
     6700             1.003               29
     6800             1.004               29
     6900             1.004               29
     7000             1.003               29
     7100             1.005               29
     7200             1.004               29
     7300             1.007               11
     7400             1.006               11
     7500             1.009               11
     7600             1.007               11
     7700             1.005               11
     7800             1.003               7
     7900             1.003               7
     8000             1.004               44
     8100             1.004               5
     8200             1.003               41
     8300             1.002               6
     8400             1.002               5
     8500             1.004               2
     8600             1.006               2
     8700             1.005               2
     8800             1.005               2
     8900             1.004               45
     9000             1.004               45
     9100             1.003               45
     9200             1.004               45
     9300             1.002               45
     9400             1.002               23
     9500             1.003               23
     9600             1.004               23
     9700             1.004               23
     9800             1.005               23
     9900             1.008               23
     10000            1.007               23
     10100            1.008               23
     10200            1.006               24
     10300            1.007               24
     10400            1.006               24
     10500            1.004               23
     10600            1.004               24
     10700            1.004               24
     10800            1.004               15
     10900            1.004               1
     11000            1.003               15
     11100            1.003               1
     11200            1.003               15
     11300            1.003               15
     11400            1.003               1
     11500            1.002               15
     11600            1.002               15
     11700            1.001               24
     11800            1.002               24
     11900            1.003               24
     12000            1.003               27
     12100            1.002               10
     12200            1.003               43
     12300            1.003               43
     12400            1.002               43
     12500            1.002               43
     12600            1.002               43
     12700            1.002               43
     12800            1.002               25
     12900            1.002               45
     13000            1.002               45
     13100            1.002               45
     13200            1.003               3
     13300            1.003               45
     13400            1.003               45
     13500            1.002               45
     13600            1.002               45
     13700            1.002               45
     13800            1.002               45
     13900            1.002               45
     14000            1.002               45
     14100            1.002               50
     14200            1.002               45
     14300            1.003               45
     14400            1.002               45
     14500            1.003               45
     14600            1.002               45
     14700            1.002               50
     14800            1.002               29
     14900            1.002               29
     15000            1.002               29
     15100            1.002               29
     15200            1.002               50
     15300            1.001               50
     15400            1.001               15
     15500            1.001               15
     15600            1.001               50
     15700            1.001               15
     15800            1.001               45
     15900            1.001               24
     16000            1.001               24
     16100            1.001               45
     16200            1.001               45
     16300            1.001               43
     16400            1.001               43
     16500            1.001               15
     16600            1.001               28
     16700            1.001               45
     16800            1.001               43
     16900            1.001               43
     17000            1.001               43
     17100            1.001               39
     17200            1.001               25
     17300            1.002               25
     17400            1.001               39
     17500            1.001               39
     17600            1.001               10
     17700            1.001               10
     17800            1.001               44
     17900            1.001               10
     18000            1.002               10
     18100            1.002               10
     18200            1.002               10
     18300            1.002               10
     18400            1.002               10
     18500            1.002               10
     18600            1.001               10
     18700            1.001               10
     18800            1.002               10
     18900            1.002               10
     19000            1.002               10
     19100            1.002               10
     19200            1.002               10
     19300            1.003               10
     19400            1.004               10
     19500            1.004               10
     19600            1.004               10
     19700            1.004               10
     19800            1.003               10
     19900            1.003               10
     20000            1.002               10


     Simulated prior distributions

     Parameter       Prior Mean  Prior Variance  Prior Std. Dev.


     Parameter 1 Improper Prior
     Parameter 2 Improper Prior
     Parameter 3 Improper Prior
     Parameter 4 Improper Prior
     Parameter 5 Improper Prior
     Parameter 6 Improper Prior
     Parameter 7 Improper Prior
     Parameter 8 Improper Prior
     Parameter 9 Improper Prior
     Parameter 10 Improper Prior
     Parameter 11 Improper Prior
     Parameter 12 Improper Prior
     Parameter 13 Improper Prior
     Parameter 14 Improper Prior
     Parameter 15 Improper Prior
     Parameter 16 Improper Prior
     Parameter 17 Improper Prior
     Parameter 18 Improper Prior
     Parameter 19 Improper Prior
     Parameter 20 Improper Prior
     Parameter 21 Improper Prior
     Parameter 22 Improper Prior
     Parameter 23 Improper Prior
     Parameter 24 Improper Prior
     Parameter 25 Improper Prior
     Parameter 26 Improper Prior
     Parameter 27 Improper Prior
     Parameter 28 Improper Prior
     Parameter 29 Improper Prior
     Parameter 30 Improper Prior
     Parameter 31 Improper Prior
     Parameter 32 Improper Prior
     Parameter 33 Improper Prior
     Parameter 34 Improper Prior
     Parameter 35 Improper Prior
     Parameter 36 Improper Prior
     Parameter 37 Improper Prior
     Parameter 38 Improper Prior
     Parameter 39 Improper Prior
     Parameter 40 Improper Prior
     Parameter 41 Improper Prior
     Parameter 42 Improper Prior
     Parameter 43 Improper Prior
     Parameter 44 Improper Prior
     Parameter 45 Improper Prior
     Parameter 46 Improper Prior
     Parameter 47 Improper Prior
     Parameter 48 Improper Prior
     Parameter 49 Improper Prior
     Parameter 50 Improper Prior


DIAGRAM INFORMATION

  Use View Diagram under the Diagram menu in the Mplus Editor to view the diagram.
  If running Mplus from the Mplus Diagrammer, the diagram opens automatically.

  Diagram output
    f:\documents\backup finale\080807backup01\documenti\oxford\fccc\marital satisfaction\mplus\eng-a

     Beginning Time:  11:30:32
        Ending Time:  11:33:08
       Elapsed Time:  00:02:36


MUTHEN & MUTHEN
3463 Stoner Ave.
Los Angeles, CA  90066

Tel: (310) 391-9971
Fax: (310) 391-8971
Web: www.StatModel.com
Support: Support@StatModel.com

Copyright (c) 1998-2012 Muthen & Muthen
