# Supplementary material for: An approximate measurement invariance approach to within-couple relationship quality
Source: Front Psychol. 2014 Sep 19;5:983. doi: 10.3389/fpsyg.2014.00983 (PMC4168678; doi:10.3389/fpsyg.2014.00983)
Supplement: Supplementary file 2 [file DataSheet2.ZIP › eng-adv_bsem_470.out]

Mplus VERSION 7
MUTHEN & MUTHEN
05/28/2014  10:23 AM

INPUT INSTRUCTIONS

  TITLE: BSEM - Configural Invariance ;

  DATA: FILE IS eng_470.txt ;
  !LISTWISE = ON ;

  VARIABLE: NAMES ARE m1ms1-m1ms7 f1ms1-f1ms7;
  MISSING ALL (-9) ;
  !USEVAR = m1ms1-m1ms7 f1ms1-f1ms7 ;
  !USEOBS (astratum EQ 8) ;

  ANALYSIS:   ESTIMATOR IS BAYES;
  Bconvergence = 0.01 ;
  Biterations  = 1000000 (20000) ;
  processor is 2 ;
  chains is 2 ;
  bseed 167 ;

  MODEL:	
  ! configural invariance
  mms BY m1ms1* m1ms2 m1ms3 m1ms4 m1ms5 m1ms6 m1ms7 ;
  fms BY f1ms1* f1ms2 f1ms3 f1ms4 f1ms5 f1ms6 f1ms7 ;
  m1ms1-m1ms7 ;
  f1ms1-f1ms7 ;
  mms@1 ;
  fms@1 ;
  [m1ms1-m1ms7] ;
  [f1ms1-f1ms7] ;

  m1ms1 WITH f1ms1 ;
  m1ms2 WITH f1ms2 ;
  m1ms3 WITH f1ms3 ;
  m1ms4 WITH f1ms4 ;
  m1ms5 WITH f1ms5 ;
  m1ms6 WITH f1ms6 ;
  m1ms7 WITH f1ms7 ;

    !MODEL PRIORS:
    !  DO (1,11) DIFF (tau1_#-tau2_#) ~ N(0,0.5) ;
    !  DO (1,11) DIFF (tau1_#-tau2_#) ~ N(0,0.25) ;
    !  DO (1,11) DIFF (tau1_#-tau2_#) ~ N(0,0.125) ;
    !  DO (1,11) DIFF (tau1_#-tau2_#) ~ N(0,0.05) ;
    !  DO (1,11) DIFF (tau1_#-tau2_#) ~ N(0,0.025) ;
    !  DO (1,11) DIFF (tau1_#-tau2_#) ~ N(0,0.01) ;
    !  DO (1,11) DIFF (tau1_#-tau2_#) ~ N(0,0.005) ;
    !  DO (1,11) DIFF (tau1_#-tau2_#) ~ N(0,0.001) ;
    !  DO (1,11) DIFF (tau1_#-tau2_#) ~ N(0,0.0005) ;

  OUTPUT:  TECH1; TECH4; TECH8;


*** WARNING
  Data set contains cases with missing on all variables.
  These cases were not included in the analysis.
  Number of cases with missing on all variables:  8
   1 WARNING(S) FOUND IN THE INPUT INSTRUCTIONS


BSEM - Configural Invariance ;

SUMMARY OF ANALYSIS

Number of groups                                                 1
Number of observations                                         470

Number of dependent variables                                   14
Number of independent variables                                  0
Number of continuous latent variables                            2

Observed dependent variables

  Continuous
   M1MS1       M1MS2       M1MS3       M1MS4       M1MS5       M1MS6
   M1MS7       F1MS1       F1MS2       F1MS3       F1MS4       F1MS5
   F1MS6       F1MS7

Continuous latent variables
   MMS         FMS


Estimator                                                    BAYES
Specifications for Bayesian Estimation
  Point estimate                                            MEDIAN
  Number of Markov chain Monte Carlo (MCMC) chains               2
  Random seed for the first chain                              167
  Starting value information                           UNPERTURBED
  Treatment of categorical mediator                         LATENT
  Algorithm used for Markov chain Monte Carlo           GIBBS(PX1)
  Convergence criterion                                  0.100D-01
  Maximum number of iterations                             1000000
  K-th iteration used for thinning                               1

Input data file(s)
  eng_470.txt
Input data format  FREE


SUMMARY OF DATA


COVARIANCE COVERAGE OF DATA

Minimum covariance coverage value   0.100

     Number of missing data patterns            19


     PROPORTION OF DATA PRESENT


           Covariance Coverage
              M1MS1         M1MS2         M1MS3         M1MS4         M1MS5
              ________      ________      ________      ________      ________
 M1MS1          0.996
 M1MS2          0.996         0.996
 M1MS3          0.996         0.996         0.996
 M1MS4          0.983         0.983         0.983         0.983
 M1MS5          0.989         0.989         0.989         0.979         0.989
 M1MS6          0.994         0.994         0.994         0.981         0.987
 M1MS7          0.979         0.979         0.979         0.966         0.974
 F1MS1          0.921         0.921         0.921         0.913         0.917
 F1MS2          0.917         0.917         0.917         0.909         0.913
 F1MS3          0.915         0.915         0.915         0.906         0.911
 F1MS4          0.917         0.917         0.917         0.909         0.915
 F1MS5          0.911         0.911         0.911         0.902         0.906
 F1MS6          0.915         0.915         0.915         0.906         0.911
 F1MS7          0.900         0.900         0.900         0.891         0.898


           Covariance Coverage
              M1MS6         M1MS7         F1MS1         F1MS2         F1MS3
              ________      ________      ________      ________      ________
 M1MS6          0.994
 M1MS7          0.977         0.979
 F1MS1          0.919         0.904         0.926
 F1MS2          0.915         0.900         0.921         0.921
 F1MS3          0.913         0.898         0.919         0.917         0.919
 F1MS4          0.915         0.900         0.921         0.917         0.915
 F1MS5          0.909         0.896         0.915         0.913         0.911
 F1MS6          0.913         0.898         0.919         0.917         0.915
 F1MS7          0.898         0.887         0.904         0.900         0.898


           Covariance Coverage
              F1MS4         F1MS5         F1MS6         F1MS7
              ________      ________      ________      ________
 F1MS4          0.921
 F1MS5          0.911         0.915
 F1MS6          0.917         0.911         0.919
 F1MS7          0.900         0.894         0.898         0.904


THE MODEL ESTIMATION TERMINATED NORMALLY

     USE THE FBITERATIONS OPTION TO INCREASE THE NUMBER OF ITERATIONS BY A FACTOR
     OF AT LEAST TWO TO CHECK CONVERGENCE AND THAT THE PSR VALUE DOES NOT INCREASE.


MODEL FIT INFORMATION

Number of Free Parameters                              50

Bayesian Posterior Predictive Checking using Chi-Square

          95% Confidence Interval for the Difference Between
          the Observed and the Replicated Chi-Square Values

                                 19.021            98.265

          Posterior Predictive P-Value              0.000

Information Criterion

          Deviance (DIC)                        14953.256
          Estimated Number of Parameters (pD)      49.904
          Bayesian (BIC)                        15160.728


MODEL RESULTS

                                Posterior  One-Tailed         95% C.I.
                    Estimate       S.D.      P-Value   Lower 2.5%  Upper 2.5%  Significance

 MMS      BY
    M1MS1              0.747       0.040      0.000       0.671       0.827      *
    M1MS2              0.771       0.042      0.000       0.688       0.855      *
    M1MS3              0.776       0.046      0.000       0.688       0.870      *
    M1MS4              0.616       0.040      0.000       0.540       0.695      *
    M1MS5              0.769       0.049      0.000       0.675       0.869      *
    M1MS6              0.321       0.034      0.000       0.255       0.387      *
    M1MS7              0.357       0.041      0.000       0.277       0.437      *

 FMS      BY
    F1MS1              0.528       0.039      0.000       0.452       0.606      *
    F1MS2              0.500       0.045      0.000       0.413       0.587      *
    F1MS3              0.613       0.054      0.000       0.509       0.721      *
    F1MS4              0.550       0.041      0.000       0.470       0.630      *
    F1MS5              0.779       0.056      0.000       0.670       0.891      *
    F1MS6              0.259       0.032      0.000       0.198       0.322      *
    F1MS7              0.322       0.046      0.000       0.232       0.411      *

 FMS      WITH
    MMS                0.528       0.047      0.000       0.431       0.616      *

 M1MS1    WITH
    F1MS1              0.036       0.023      0.058      -0.009       0.083

 M1MS2    WITH
    F1MS2             -0.008       0.028      0.389      -0.063       0.047

 M1MS3    WITH
    F1MS3              0.010       0.038      0.391      -0.063       0.087

 M1MS4    WITH
    F1MS4              0.061       0.026      0.009       0.012       0.113      *

 M1MS5    WITH
    F1MS5              0.087       0.042      0.017       0.005       0.171      *

 M1MS6    WITH
    F1MS6              0.025       0.019      0.098      -0.012       0.062

 M1MS7    WITH
    F1MS7              0.036       0.034      0.138      -0.029       0.103

 Intercepts
    M1MS1              3.949       0.044      0.000       3.864       4.035      *
    M1MS2              3.971       0.046      0.000       3.883       4.062      *
    M1MS3              3.925       0.050      0.000       3.827       4.023      *
    M1MS4              3.541       0.042      0.000       3.458       3.625      *
    M1MS5              3.687       0.052      0.000       3.585       3.789      *
    M1MS6              4.691       0.032      0.000       4.626       4.754      *
    M1MS7              4.127       0.041      0.000       4.047       4.205      *
    F1MS1              3.914       0.038      0.000       3.840       3.989      *
    F1MS2              3.979       0.043      0.000       3.896       4.063      *
    F1MS3              4.007       0.052      0.000       3.906       4.108      *
    F1MS4              3.601       0.041      0.000       3.524       3.682      *
    F1MS5              3.479       0.056      0.000       3.371       3.587      *
    F1MS6              4.724       0.029      0.000       4.666       4.780      *
    F1MS7              4.057       0.041      0.000       3.974       4.139      *

 Variances
    MMS                1.000       0.000      0.000       1.000       1.000
    FMS                1.000       0.000      0.000       1.000       1.000

 Residual Variances
    M1MS1              0.373       0.033      0.000       0.315       0.444      *
    M1MS2              0.423       0.037      0.000       0.356       0.502      *
    M1MS3              0.594       0.047      0.000       0.510       0.694      *
    M1MS4              0.457       0.035      0.000       0.395       0.534      *
    M1MS5              0.690       0.054      0.000       0.593       0.804      *
    M1MS6              0.393       0.027      0.000       0.344       0.450      *
    M1MS7              0.631       0.043      0.000       0.553       0.722      *
    F1MS1              0.372       0.032      0.000       0.314       0.439      *
    F1MS2              0.543       0.043      0.000       0.465       0.635      *
    F1MS3              0.782       0.062      0.000       0.667       0.911      *
    F1MS4              0.414       0.036      0.000       0.349       0.489      *
    F1MS5              0.741       0.066      0.000       0.621       0.880      *
    F1MS6              0.299       0.022      0.000       0.260       0.345      *
    F1MS7              0.627       0.046      0.000       0.546       0.728      *


TECHNICAL 1 OUTPUT


     PARAMETER SPECIFICATION


           NU
              M1MS1         M1MS2         M1MS3         M1MS4         M1MS5
              ________      ________      ________      ________      ________
 1                  1             2             3             4             5


           NU
              M1MS6         M1MS7         F1MS1         F1MS2         F1MS3
              ________      ________      ________      ________      ________
 1                  6             7             8             9            10


           NU
              F1MS4         F1MS5         F1MS6         F1MS7
              ________      ________      ________      ________
 1                 11            12            13            14


           LAMBDA
              MMS           FMS
              ________      ________
 M1MS1             15             0
 M1MS2             16             0
 M1MS3             17             0
 M1MS4             18             0
 M1MS5             19             0
 M1MS6             20             0
 M1MS7             21             0
 F1MS1              0            22
 F1MS2              0            23
 F1MS3              0            24
 F1MS4              0            25
 F1MS5              0            26
 F1MS6              0            27
 F1MS7              0            28


           THETA
              M1MS1         M1MS2         M1MS3         M1MS4         M1MS5
              ________      ________      ________      ________      ________
 M1MS1             29
 M1MS2              0            30
 M1MS3              0             0            31
 M1MS4              0             0             0            32
 M1MS5              0             0             0             0            33
 M1MS6              0             0             0             0             0
 M1MS7              0             0             0             0             0
 F1MS1             36             0             0             0             0
 F1MS2              0            38             0             0             0
 F1MS3              0             0            40             0             0
 F1MS4              0             0             0            42             0
 F1MS5              0             0             0             0            44
 F1MS6              0             0             0             0             0
 F1MS7              0             0             0             0             0


           THETA
              M1MS6         M1MS7         F1MS1         F1MS2         F1MS3
              ________      ________      ________      ________      ________
 M1MS6             34
 M1MS7              0            35
 F1MS1              0             0            37
 F1MS2              0             0             0            39
 F1MS3              0             0             0             0            41
 F1MS4              0             0             0             0             0
 F1MS5              0             0             0             0             0
 F1MS6             46             0             0             0             0
 F1MS7              0            48             0             0             0


           THETA
              F1MS4         F1MS5         F1MS6         F1MS7
              ________      ________      ________      ________
 F1MS4             43
 F1MS5              0            45
 F1MS6              0             0            47
 F1MS7              0             0             0            49


           ALPHA
              MMS           FMS
              ________      ________
 1                  0             0


           BETA
              MMS           FMS
              ________      ________
 MMS                0             0
 FMS                0             0


           PSI
              MMS           FMS
              ________      ________
 MMS                0
 FMS               50             0


     STARTING VALUES


           NU
              M1MS1         M1MS2         M1MS3         M1MS4         M1MS5
              ________      ________      ________      ________      ________
 1              3.951         3.972         3.925         3.541         3.690


           NU
              M1MS6         M1MS7         F1MS1         F1MS2         F1MS3
              ________      ________      ________      ________      ________
 1              4.692         4.128         3.920         3.982         4.014


           NU
              F1MS4         F1MS5         F1MS6         F1MS7
              ________      ________      ________      ________
 1              3.610         3.491         4.729         4.059


           LAMBDA
              MMS           FMS
              ________      ________
 M1MS1          1.000         0.000
 M1MS2          1.000         0.000
 M1MS3          1.000         0.000
 M1MS4          1.000         0.000
 M1MS5          1.000         0.000
 M1MS6          1.000         0.000
 M1MS7          1.000         0.000
 F1MS1          0.000         1.000
 F1MS2          0.000         1.000
 F1MS3          0.000         1.000
 F1MS4          0.000         1.000
 F1MS5          0.000         1.000
 F1MS6          0.000         1.000
 F1MS7          0.000         1.000


           THETA
              M1MS1         M1MS2         M1MS3         M1MS4         M1MS5
              ________      ________      ________      ________      ________
 M1MS1          0.456
 M1MS2          0.000         0.500
 M1MS3          0.000         0.000         0.589
 M1MS4          0.000         0.000         0.000         0.413
 M1MS5          0.000         0.000         0.000         0.000         0.635
 M1MS6          0.000         0.000         0.000         0.000         0.000
 M1MS7          0.000         0.000         0.000         0.000         0.000
 F1MS1          0.000         0.000         0.000         0.000         0.000
 F1MS2          0.000         0.000         0.000         0.000         0.000
 F1MS3          0.000         0.000         0.000         0.000         0.000
 F1MS4          0.000         0.000         0.000         0.000         0.000
 F1MS5          0.000         0.000         0.000         0.000         0.000
 F1MS6          0.000         0.000         0.000         0.000         0.000
 F1MS7          0.000         0.000         0.000         0.000         0.000


           THETA
              M1MS6         M1MS7         F1MS1         F1MS2         F1MS3
              ________      ________      ________      ________      ________
 M1MS6          0.244
 M1MS7          0.000         0.374
 F1MS1          0.000         0.000         0.318
 F1MS2          0.000         0.000         0.000         0.391
 F1MS3          0.000         0.000         0.000         0.000         0.568
 F1MS4          0.000         0.000         0.000         0.000         0.000
 F1MS5          0.000         0.000         0.000         0.000         0.000
 F1MS6          0.000         0.000         0.000         0.000         0.000
 F1MS7          0.000         0.000         0.000         0.000         0.000


           THETA
              F1MS4         F1MS5         F1MS6         F1MS7
              ________      ________      ________      ________
 F1MS4          0.351
 F1MS5          0.000         0.664
 F1MS6          0.000         0.000         0.180
 F1MS7          0.000         0.000         0.000         0.360


           ALPHA
              MMS           FMS
              ________      ________
 1              0.000         0.000


           BETA
              MMS           FMS
              ________      ________
 MMS            0.000         0.000
 FMS            0.000         0.000


           PSI
              MMS           FMS
              ________      ________
 MMS            1.000
 FMS            0.000         1.000


     PRIORS FOR ALL PARAMETERS            PRIOR MEAN      PRIOR VARIANCE     PRIOR STD. DEV.

     Parameter 1~N(0.000,infinity)           0.0000            infinity            infinity
     Parameter 2~N(0.000,infinity)           0.0000            infinity            infinity
     Parameter 3~N(0.000,infinity)           0.0000            infinity            infinity
     Parameter 4~N(0.000,infinity)           0.0000            infinity            infinity
     Parameter 5~N(0.000,infinity)           0.0000            infinity            infinity
     Parameter 6~N(0.000,infinity)           0.0000            infinity            infinity
     Parameter 7~N(0.000,infinity)           0.0000            infinity            infinity
     Parameter 8~N(0.000,infinity)           0.0000            infinity            infinity
     Parameter 9~N(0.000,infinity)           0.0000            infinity            infinity
     Parameter 10~N(0.000,infinity)          0.0000            infinity            infinity
     Parameter 11~N(0.000,infinity)          0.0000            infinity            infinity
     Parameter 12~N(0.000,infinity)          0.0000            infinity            infinity
     Parameter 13~N(0.000,infinity)          0.0000            infinity            infinity
     Parameter 14~N(0.000,infinity)          0.0000            infinity            infinity
     Parameter 15~N(0.000,infinity)          0.0000            infinity            infinity
     Parameter 16~N(0.000,infinity)          0.0000            infinity            infinity
     Parameter 17~N(0.000,infinity)          0.0000            infinity            infinity
     Parameter 18~N(0.000,infinity)          0.0000            infinity            infinity
     Parameter 19~N(0.000,infinity)          0.0000            infinity            infinity
     Parameter 20~N(0.000,infinity)          0.0000            infinity            infinity
     Parameter 21~N(0.000,infinity)          0.0000            infinity            infinity
     Parameter 22~N(0.000,infinity)          0.0000            infinity            infinity
     Parameter 23~N(0.000,infinity)          0.0000            infinity            infinity
     Parameter 24~N(0.000,infinity)          0.0000            infinity            infinity
     Parameter 25~N(0.000,infinity)          0.0000            infinity            infinity
     Parameter 26~N(0.000,infinity)          0.0000            infinity            infinity
     Parameter 27~N(0.000,infinity)          0.0000            infinity            infinity
     Parameter 28~N(0.000,infinity)          0.0000            infinity            infinity
     Parameter 29~IW(0.000,-3)             infinity            infinity            infinity
     Parameter 30~IW(0.000,-3)             infinity            infinity            infinity
     Parameter 31~IW(0.000,-3)             infinity            infinity            infinity
     Parameter 32~IW(0.000,-3)             infinity            infinity            infinity
     Parameter 33~IW(0.000,-3)             infinity            infinity            infinity
     Parameter 34~IW(0.000,-3)             infinity            infinity            infinity
     Parameter 35~IW(0.000,-3)             infinity            infinity            infinity
     Parameter 36~IW(0.000,-3)             infinity            infinity            infinity
     Parameter 37~IW(0.000,-3)             infinity            infinity            infinity
     Parameter 38~IW(0.000,-3)             infinity            infinity            infinity
     Parameter 39~IW(0.000,-3)             infinity            infinity            infinity
     Parameter 40~IW(0.000,-3)             infinity            infinity            infinity
     Parameter 41~IW(0.000,-3)             infinity            infinity            infinity
     Parameter 42~IW(0.000,-3)             infinity            infinity            infinity
     Parameter 43~IW(0.000,-3)             infinity            infinity            infinity
     Parameter 44~IW(0.000,-3)             infinity            infinity            infinity
     Parameter 45~IW(0.000,-3)             infinity            infinity            infinity
     Parameter 46~IW(0.000,-3)             infinity            infinity            infinity
     Parameter 47~IW(0.000,-3)             infinity            infinity            infinity
     Parameter 48~IW(0.000,-3)             infinity            infinity            infinity
     Parameter 49~IW(0.000,-3)             infinity            infinity            infinity
     Parameter 50~IW(0.000,-3)


TECHNICAL 4 OUTPUT

     TECHNICAL 4 OUTPUT IS NOT AVAILABLE FOR THIS MODEL.


TECHNICAL 8 OUTPUT

   TECHNICAL 8 OUTPUT FOR BAYES ESTIMATION

                     POTENTIAL       PARAMETER WITH
     ITERATION    SCALE REDUCTION      HIGHEST PSR
     100              1.481               37
     200              1.127               1
     300              1.094               17
     400              1.071               41
     500              1.167               4
     600              1.020               41
     700              1.149               12
     800              1.140               5
     900              1.057               28
     1000             1.044               28
     1100             1.016               17
     1200             1.028               3
     1300             1.007               26
     1400             1.008               16
     1500             1.011               16
     1600             1.021               1
     1700             1.017               16
     1800             1.022               3
     1900             1.032               3
     2000             1.008               4
     2100             1.013               50
     2200             1.007               12
     2300             1.009               12
     2400             1.009               12
     2500             1.006               27
     2600             1.006               3
     2700             1.021               4
     2800             1.012               3
     2900             1.011               4
     3000             1.006               3
     3100             1.004               3
     3200             1.003               38
     3300             1.003               38
     3400             1.012               1
     3500             1.010               1
     3600             1.004               25
     3700             1.005               27
     3800             1.004               29
     3900             1.005               27
     4000             1.005               22
     4100             1.010               8
     4200             1.005               27
     4300             1.021               3
     4400             1.017               3
     4500             1.033               3
     4600             1.026               1
     4700             1.018               1
     4800             1.007               2
     4900             1.005               16
     5000             1.007               16
     5100             1.008               16
     5200             1.005               16
     5300             1.003               16
     5400             1.003               16
     5500             1.003               14
     5600             1.008               11
     5700             1.009               11
     5800             1.009               11
     5900             1.009               12
     6000             1.009               14
     6100             1.010               14
     6200             1.007               14
     6300             1.007               14
     6400             1.004               14
     6500             1.004               4
     6600             1.006               1
     6700             1.008               1
     6800             1.006               1
     6900             1.007               1
     7000             1.005               23
     7100             1.004               1
     7200             1.004               1
     7300             1.003               17
     7400             1.004               17
     7500             1.005               17
     7600             1.008               17
     7700             1.009               17
     7800             1.013               17
     7900             1.011               1
     8000             1.011               17
     8100             1.011               15
     8200             1.007               15
     8300             1.005               1
     8400             1.006               18
     8500             1.007               3
     8600             1.008               3
     8700             1.006               3
     8800             1.006               3
     8900             1.003               3
     9000             1.003               3
     9100             1.005               3
     9200             1.003               3
     9300             1.003               3
     9400             1.003               3
     9500             1.004               3
     9600             1.004               3
     9700             1.004               45
     9800             1.004               25
     9900             1.004               25
     10000            1.004               25
     10100            1.005               25
     10200            1.004               25
     10300            1.003               43
     10400            1.002               43
     10500            1.002               46
     10600            1.003               38
     10700            1.002               38
     10800            1.003               12
     10900            1.003               12
     11000            1.003               12
     11100            1.003               12
     11200            1.002               12
     11300            1.002               36
     11400            1.002               27
     11500            1.001               36
     11600            1.002               38
     11700            1.002               38
     11800            1.002               38
     11900            1.002               38
     12000            1.002               38
     12100            1.001               50
     12200            1.001               38
     12300            1.001               30
     12400            1.002               30
     12500            1.003               30
     12600            1.002               30
     12700            1.001               38
     12800            1.003               5
     12900            1.002               31
     13000            1.002               31
     13100            1.003               31
     13200            1.002               31
     13300            1.003               31
     13400            1.002               31
     13500            1.002               31
     13600            1.002               17
     13700            1.002               31
     13800            1.002               17
     13900            1.002               17
     14000            1.002               17
     14100            1.002               43
     14200            1.002               43
     14300            1.002               43
     14400            1.001               43
     14500            1.001               33
     14600            1.002               11
     14700            1.002               11
     14800            1.002               43
     14900            1.002               11
     15000            1.001               11
     15100            1.002               43
     15200            1.002               43
     15300            1.002               43
     15400            1.002               28
     15500            1.002               28
     15600            1.002               28
     15700            1.002               28
     15800            1.002               28
     15900            1.002               49
     16000            1.002               49
     16100            1.002               28
     16200            1.001               3
     16300            1.001               3
     16400            1.001               28
     16500            1.001               28
     16600            1.001               33
     16700            1.002               33
     16800            1.001               49
     16900            1.001               33
     17000            1.002               33
     17100            1.002               33
     17200            1.001               33
     17300            1.001               30
     17400            1.001               30
     17500            1.001               30
     17600            1.001               30
     17700            1.001               30
     17800            1.001               30
     17900            1.002               30
     18000            1.002               30
     18100            1.001               30
     18200            1.003               11
     18300            1.002               11
     18400            1.002               11
     18500            1.001               11
     18600            1.002               11
     18700            1.001               11
     18800            1.001               11
     18900            1.001               11
     19000            1.002               11
     19100            1.003               11
     19200            1.003               11
     19300            1.003               10
     19400            1.002               10
     19500            1.002               10
     19600            1.003               2
     19700            1.002               10
     19800            1.002               2
     19900            1.002               2
     20000            1.002               2


     Simulated prior distributions

     Parameter       Prior Mean  Prior Variance  Prior Std. Dev.


     Parameter 1 Improper Prior
     Parameter 2 Improper Prior
     Parameter 3 Improper Prior
     Parameter 4 Improper Prior
     Parameter 5 Improper Prior
     Parameter 6 Improper Prior
     Parameter 7 Improper Prior
     Parameter 8 Improper Prior
     Parameter 9 Improper Prior
     Parameter 10 Improper Prior
     Parameter 11 Improper Prior
     Parameter 12 Improper Prior
     Parameter 13 Improper Prior
     Parameter 14 Improper Prior
     Parameter 15 Improper Prior
     Parameter 16 Improper Prior
     Parameter 17 Improper Prior
     Parameter 18 Improper Prior
     Parameter 19 Improper Prior
     Parameter 20 Improper Prior
     Parameter 21 Improper Prior
     Parameter 22 Improper Prior
     Parameter 23 Improper Prior
     Parameter 24 Improper Prior
     Parameter 25 Improper Prior
     Parameter 26 Improper Prior
     Parameter 27 Improper Prior
     Parameter 28 Improper Prior
     Parameter 29 Improper Prior
     Parameter 30 Improper Prior
     Parameter 31 Improper Prior
     Parameter 32 Improper Prior
     Parameter 33 Improper Prior
     Parameter 34 Improper Prior
     Parameter 35 Improper Prior
     Parameter 36 Improper Prior
     Parameter 37 Improper Prior
     Parameter 38 Improper Prior
     Parameter 39 Improper Prior
     Parameter 40 Improper Prior
     Parameter 41 Improper Prior
     Parameter 42 Improper Prior
     Parameter 43 Improper Prior
     Parameter 44 Improper Prior
     Parameter 45 Improper Prior
     Parameter 46 Improper Prior
     Parameter 47 Improper Prior
     Parameter 48 Improper Prior
     Parameter 49 Improper Prior
     Parameter 50 Improper Prior


DIAGRAM INFORMATION

  Use View Diagram under the Diagram menu in the Mplus Editor to view the diagram.
  If running Mplus from the Mplus Diagrammer, the diagram opens automatically.

  Diagram output
    f:\documents\backup finale\080807backup01\documenti\oxford\fccc\marital satisfaction\mplus\eng-a

     Beginning Time:  10:23:27
        Ending Time:  10:23:43
       Elapsed Time:  00:00:16


MUTHEN & MUTHEN
3463 Stoner Ave.
Los Angeles, CA  90066

Tel: (310) 391-9971
Fax: (310) 391-8971
Web: www.StatModel.com
Support: Support@StatModel.com

Copyright (c) 1998-2012 Muthen & Muthen
