# Supplementary material for: An approximate measurement invariance approach to within-couple relationship quality
Source: Front Psychol. 2014 Sep 19;5:983. doi: 10.3389/fpsyg.2014.00983 (PMC4168678; doi:10.3389/fpsyg.2014.00983)
Supplement: Supplementary file 2 [file DataSheet2.ZIP › eng-adv_bsem_986.out]

Mplus VERSION 7
MUTHEN & MUTHEN
05/28/2014  10:16 AM

INPUT INSTRUCTIONS

  TITLE: BSEM - Configural Invariance ;

  DATA: FILE IS eng_986.txt ;
  !LISTWISE = ON ;

  VARIABLE: NAMES ARE m1ms1-m1ms7 f1ms1-f1ms7;
  MISSING ALL (-9) ;
  !USEVAR = m1ms1-m1ms7 f1ms1-f1ms7 ;
  !USEOBS (astratum EQ 8) ;

  ANALYSIS:   ESTIMATOR IS BAYES;
  Bconvergence = 0.01 ;
  Biterations  = 1000000 (20000) ;
  processor is 2 ;
  chains is 2 ;
  bseed 167 ;

  MODEL:	
  ! configural invariance
  mms BY m1ms1* m1ms2 m1ms3 m1ms4 m1ms5 m1ms6 m1ms7 ;
  fms BY f1ms1* f1ms2 f1ms3 f1ms4 f1ms5 f1ms6 f1ms7 ;
  m1ms1-m1ms7 ;
  f1ms1-f1ms7 ;
  mms@1 ;
  fms@1 ;
  [m1ms1-m1ms7] ;
  [f1ms1-f1ms7] ;

  m1ms1 WITH f1ms1 ;
  m1ms2 WITH f1ms2 ;
  m1ms3 WITH f1ms3 ;
  m1ms4 WITH f1ms4 ;
  m1ms5 WITH f1ms5 ;
  m1ms6 WITH f1ms6 ;
  m1ms7 WITH f1ms7 ;

    !MODEL PRIORS:
    !  DO (1,11) DIFF (tau1_#-tau2_#) ~ N(0,0.5) ;
    !  DO (1,11) DIFF (tau1_#-tau2_#) ~ N(0,0.25) ;
    !  DO (1,11) DIFF (tau1_#-tau2_#) ~ N(0,0.125) ;
    !  DO (1,11) DIFF (tau1_#-tau2_#) ~ N(0,0.05) ;
    !  DO (1,11) DIFF (tau1_#-tau2_#) ~ N(0,0.025) ;
    !  DO (1,11) DIFF (tau1_#-tau2_#) ~ N(0,0.01) ;
    !  DO (1,11) DIFF (tau1_#-tau2_#) ~ N(0,0.005) ;
    !  DO (1,11) DIFF (tau1_#-tau2_#) ~ N(0,0.001) ;
    !  DO (1,11) DIFF (tau1_#-tau2_#) ~ N(0,0.0005) ;

  OUTPUT:  TECH1; TECH4; TECH8;


*** WARNING
  Data set contains cases with missing on all variables.
  These cases were not included in the analysis.
  Number of cases with missing on all variables:  10
   1 WARNING(S) FOUND IN THE INPUT INSTRUCTIONS


BSEM - Configural Invariance ;

SUMMARY OF ANALYSIS

Number of groups                                                 1
Number of observations                                         976

Number of dependent variables                                   14
Number of independent variables                                  0
Number of continuous latent variables                            2

Observed dependent variables

  Continuous
   M1MS1       M1MS2       M1MS3       M1MS4       M1MS5       M1MS6
   M1MS7       F1MS1       F1MS2       F1MS3       F1MS4       F1MS5
   F1MS6       F1MS7

Continuous latent variables
   MMS         FMS


Estimator                                                    BAYES
Specifications for Bayesian Estimation
  Point estimate                                            MEDIAN
  Number of Markov chain Monte Carlo (MCMC) chains               2
  Random seed for the first chain                              167
  Starting value information                           UNPERTURBED
  Treatment of categorical mediator                         LATENT
  Algorithm used for Markov chain Monte Carlo           GIBBS(PX1)
  Convergence criterion                                  0.100D-01
  Maximum number of iterations                             1000000
  K-th iteration used for thinning                               1

Input data file(s)
  eng_986.txt
Input data format  FREE


SUMMARY OF DATA


COVARIANCE COVERAGE OF DATA

Minimum covariance coverage value   0.100

     Number of missing data patterns            26


     PROPORTION OF DATA PRESENT


           Covariance Coverage
              M1MS1         M1MS2         M1MS3         M1MS4         M1MS5
              ________      ________      ________      ________      ________
 M1MS1          0.998
 M1MS2          0.996         0.996
 M1MS3          0.997         0.996         0.997
 M1MS4          0.994         0.993         0.994         0.994
 M1MS5          0.995         0.994         0.995         0.992         0.995
 M1MS6          0.996         0.994         0.995         0.992         0.993
 M1MS7          0.975         0.973         0.974         0.971         0.972
 F1MS1          0.912         0.910         0.911         0.909         0.909
 F1MS2          0.909         0.907         0.908         0.906         0.906
 F1MS3          0.912         0.910         0.911         0.909         0.909
 F1MS4          0.910         0.908         0.909         0.907         0.907
 F1MS5          0.911         0.909         0.910         0.908         0.908
 F1MS6          0.911         0.909         0.910         0.908         0.908
 F1MS7          0.893         0.891         0.892         0.890         0.890


           Covariance Coverage
              M1MS6         M1MS7         F1MS1         F1MS2         F1MS3
              ________      ________      ________      ________      ________
 M1MS6          0.996
 M1MS7          0.973         0.975
 F1MS1          0.911         0.890         0.914
 F1MS2          0.908         0.887         0.909         0.911
 F1MS3          0.911         0.890         0.911         0.909         0.914
 F1MS4          0.909         0.888         0.910         0.907         0.909
 F1MS5          0.910         0.889         0.911         0.908         0.911
 F1MS6          0.910         0.889         0.911         0.910         0.911
 F1MS7          0.893         0.874         0.892         0.890         0.892


           Covariance Coverage
              F1MS4         F1MS5         F1MS6         F1MS7
              ________      ________      ________      ________
 F1MS4          0.912
 F1MS5          0.909         0.913
 F1MS6          0.909         0.910         0.913
 F1MS7          0.890         0.891         0.891         0.895


THE MODEL ESTIMATION TERMINATED NORMALLY

     USE THE FBITERATIONS OPTION TO INCREASE THE NUMBER OF ITERATIONS BY A FACTOR
     OF AT LEAST TWO TO CHECK CONVERGENCE AND THAT THE PSR VALUE DOES NOT INCREASE.


MODEL FIT INFORMATION

Number of Free Parameters                              50

Bayesian Posterior Predictive Checking using Chi-Square

          95% Confidence Interval for the Difference Between
          the Observed and the Replicated Chi-Square Values

                                109.838           187.982

          Posterior Predictive P-Value              0.000

Information Criterion

          Deviance (DIC)                        30526.605
          Estimated Number of Parameters (pD)      50.022
          Bayesian (BIC)                        30770.561


MODEL RESULTS

                                Posterior  One-Tailed         95% C.I.
                    Estimate       S.D.      P-Value   Lower 2.5%  Upper 2.5%  Significance

 MMS      BY
    M1MS1              0.616       0.027      0.000       0.564       0.670      *
    M1MS2              0.693       0.030      0.000       0.635       0.751      *
    M1MS3              0.676       0.033      0.000       0.611       0.741      *
    M1MS4              0.547       0.027      0.000       0.495       0.601      *
    M1MS5              0.748       0.034      0.000       0.684       0.814      *
    M1MS6              0.256       0.020      0.000       0.218       0.296      *
    M1MS7              0.375       0.028      0.000       0.321       0.430      *

 FMS      BY
    F1MS1              0.498       0.026      0.000       0.445       0.549      *
    F1MS2              0.504       0.031      0.000       0.444       0.566      *
    F1MS3              0.561       0.035      0.000       0.492       0.631      *
    F1MS4              0.547       0.027      0.000       0.495       0.600      *
    F1MS5              0.755       0.038      0.000       0.682       0.830      *
    F1MS6              0.260       0.025      0.000       0.211       0.308      *
    F1MS7              0.355       0.032      0.000       0.292       0.419      *

 FMS      WITH
    MMS                0.558       0.033      0.000       0.493       0.622      *

 M1MS1    WITH
    F1MS1              0.028       0.016      0.038      -0.003       0.059

 M1MS2    WITH
    F1MS2              0.046       0.021      0.013       0.006       0.087      *

 M1MS3    WITH
    F1MS3              0.011       0.026      0.337      -0.041       0.064

 M1MS4    WITH
    F1MS4              0.051       0.016      0.001       0.020       0.084      *

 M1MS5    WITH
    F1MS5              0.100       0.028      0.000       0.047       0.156      *

 M1MS6    WITH
    F1MS6              0.027       0.012      0.011       0.004       0.050      *

 M1MS7    WITH
    F1MS7              0.122       0.022      0.000       0.078       0.166      *

 Intercepts
    M1MS1              4.078       0.029      0.000       4.020       4.133      *
    M1MS2              4.011       0.032      0.000       3.950       4.074      *
    M1MS3              3.965       0.034      0.000       3.897       4.032      *
    M1MS4              3.643       0.028      0.000       3.589       3.698      *
    M1MS5              3.796       0.035      0.000       3.727       3.866      *
    M1MS6              4.749       0.019      0.000       4.710       4.786      *
    M1MS7              4.161       0.027      0.000       4.108       4.213      *
    F1MS1              3.936       0.026      0.000       3.884       3.986      *
    F1MS2              3.983       0.030      0.000       3.925       4.041      *
    F1MS3              4.064       0.034      0.000       3.997       4.130      *
    F1MS4              3.657       0.027      0.000       3.604       3.709      *
    F1MS5              3.498       0.037      0.000       3.426       3.569      *
    F1MS6              4.713       0.022      0.000       4.668       4.756      *
    F1MS7              4.069       0.031      0.000       4.008       4.128      *

 Variances
    MMS                1.000       0.000      0.000       1.000       1.000
    FMS                1.000       0.000      0.000       1.000       1.000

 Residual Variances
    M1MS1              0.411       0.023      0.000       0.366       0.459      *
    M1MS2              0.483       0.028      0.000       0.429       0.542      *
    M1MS3              0.678       0.036      0.000       0.609       0.753      *
    M1MS4              0.448       0.024      0.000       0.404       0.497      *
    M1MS5              0.645       0.036      0.000       0.578       0.722      *
    M1MS6              0.289       0.014      0.000       0.264       0.318      *
    M1MS7              0.541       0.026      0.000       0.492       0.596      *
    F1MS1              0.362       0.022      0.000       0.322       0.407      *
    F1MS2              0.548       0.030      0.000       0.493       0.610      *
    F1MS3              0.722       0.039      0.000       0.651       0.805      *
    F1MS4              0.368       0.023      0.000       0.326       0.416      *
    F1MS5              0.684       0.043      0.000       0.605       0.773      *
    F1MS6              0.378       0.019      0.000       0.343       0.418      *
    F1MS7              0.676       0.034      0.000       0.613       0.748      *


TECHNICAL 1 OUTPUT


     PARAMETER SPECIFICATION


           NU
              M1MS1         M1MS2         M1MS3         M1MS4         M1MS5
              ________      ________      ________      ________      ________
 1                  1             2             3             4             5


           NU
              M1MS6         M1MS7         F1MS1         F1MS2         F1MS3
              ________      ________      ________      ________      ________
 1                  6             7             8             9            10


           NU
              F1MS4         F1MS5         F1MS6         F1MS7
              ________      ________      ________      ________
 1                 11            12            13            14


           LAMBDA
              MMS           FMS
              ________      ________
 M1MS1             15             0
 M1MS2             16             0
 M1MS3             17             0
 M1MS4             18             0
 M1MS5             19             0
 M1MS6             20             0
 M1MS7             21             0
 F1MS1              0            22
 F1MS2              0            23
 F1MS3              0            24
 F1MS4              0            25
 F1MS5              0            26
 F1MS6              0            27
 F1MS7              0            28


           THETA
              M1MS1         M1MS2         M1MS3         M1MS4         M1MS5
              ________      ________      ________      ________      ________
 M1MS1             29
 M1MS2              0            30
 M1MS3              0             0            31
 M1MS4              0             0             0            32
 M1MS5              0             0             0             0            33
 M1MS6              0             0             0             0             0
 M1MS7              0             0             0             0             0
 F1MS1             36             0             0             0             0
 F1MS2              0            38             0             0             0
 F1MS3              0             0            40             0             0
 F1MS4              0             0             0            42             0
 F1MS5              0             0             0             0            44
 F1MS6              0             0             0             0             0
 F1MS7              0             0             0             0             0


           THETA
              M1MS6         M1MS7         F1MS1         F1MS2         F1MS3
              ________      ________      ________      ________      ________
 M1MS6             34
 M1MS7              0            35
 F1MS1              0             0            37
 F1MS2              0             0             0            39
 F1MS3              0             0             0             0            41
 F1MS4              0             0             0             0             0
 F1MS5              0             0             0             0             0
 F1MS6             46             0             0             0             0
 F1MS7              0            48             0             0             0


           THETA
              F1MS4         F1MS5         F1MS6         F1MS7
              ________      ________      ________      ________
 F1MS4             43
 F1MS5              0            45
 F1MS6              0             0            47
 F1MS7              0             0             0            49


           ALPHA
              MMS           FMS
              ________      ________
 1                  0             0


           BETA
              MMS           FMS
              ________      ________
 MMS                0             0
 FMS                0             0


           PSI
              MMS           FMS
              ________      ________
 MMS                0
 FMS               50             0


     STARTING VALUES


           NU
              M1MS1         M1MS2         M1MS3         M1MS4         M1MS5
              ________      ________      ________      ________      ________
 1              4.078         4.013         3.966         3.643         3.797


           NU
              M1MS6         M1MS7         F1MS1         F1MS2         F1MS3
              ________      ________      ________      ________      ________
 1              4.750         4.159         3.938         3.984         4.065


           NU
              F1MS4         F1MS5         F1MS6         F1MS7
              ________      ________      ________      ________
 1              3.657         3.499         4.714         4.065


           LAMBDA
              MMS           FMS
              ________      ________
 M1MS1          1.000         0.000
 M1MS2          1.000         0.000
 M1MS3          1.000         0.000
 M1MS4          1.000         0.000
 M1MS5          1.000         0.000
 M1MS6          1.000         0.000
 M1MS7          1.000         0.000
 F1MS1          0.000         1.000
 F1MS2          0.000         1.000
 F1MS3          0.000         1.000
 F1MS4          0.000         1.000
 F1MS5          0.000         1.000
 F1MS6          0.000         1.000
 F1MS7          0.000         1.000


           THETA
              M1MS1         M1MS2         M1MS3         M1MS4         M1MS5
              ________      ________      ________      ________      ________
 M1MS1          0.393
 M1MS2          0.000         0.477
 M1MS3          0.000         0.000         0.563
 M1MS4          0.000         0.000         0.000         0.372
 M1MS5          0.000         0.000         0.000         0.000         0.600
 M1MS6          0.000         0.000         0.000         0.000         0.000
 M1MS7          0.000         0.000         0.000         0.000         0.000
 F1MS1          0.000         0.000         0.000         0.000         0.000
 F1MS2          0.000         0.000         0.000         0.000         0.000
 F1MS3          0.000         0.000         0.000         0.000         0.000
 F1MS4          0.000         0.000         0.000         0.000         0.000
 F1MS5          0.000         0.000         0.000         0.000         0.000
 F1MS6          0.000         0.000         0.000         0.000         0.000
 F1MS7          0.000         0.000         0.000         0.000         0.000


           THETA
              M1MS6         M1MS7         F1MS1         F1MS2         F1MS3
              ________      ________      ________      ________      ________
 M1MS6          0.176
 M1MS7          0.000         0.339
 F1MS1          0.000         0.000         0.303
 F1MS2          0.000         0.000         0.000         0.397
 F1MS3          0.000         0.000         0.000         0.000         0.515
 F1MS4          0.000         0.000         0.000         0.000         0.000
 F1MS5          0.000         0.000         0.000         0.000         0.000
 F1MS6          0.000         0.000         0.000         0.000         0.000
 F1MS7          0.000         0.000         0.000         0.000         0.000


           THETA
              F1MS4         F1MS5         F1MS6         F1MS7
              ________      ________      ________      ________
 F1MS4          0.334
 F1MS5          0.000         0.626
 F1MS6          0.000         0.000         0.221
 F1MS7          0.000         0.000         0.000         0.401


           ALPHA
              MMS           FMS
              ________      ________
 1              0.000         0.000


           BETA
              MMS           FMS
              ________      ________
 MMS            0.000         0.000
 FMS            0.000         0.000


           PSI
              MMS           FMS
              ________      ________
 MMS            1.000
 FMS            0.000         1.000


     PRIORS FOR ALL PARAMETERS            PRIOR MEAN      PRIOR VARIANCE     PRIOR STD. DEV.

     Parameter 1~N(0.000,infinity)           0.0000            infinity            infinity
     Parameter 2~N(0.000,infinity)           0.0000            infinity            infinity
     Parameter 3~N(0.000,infinity)           0.0000            infinity            infinity
     Parameter 4~N(0.000,infinity)           0.0000            infinity            infinity
     Parameter 5~N(0.000,infinity)           0.0000            infinity            infinity
     Parameter 6~N(0.000,infinity)           0.0000            infinity            infinity
     Parameter 7~N(0.000,infinity)           0.0000            infinity            infinity
     Parameter 8~N(0.000,infinity)           0.0000            infinity            infinity
     Parameter 9~N(0.000,infinity)           0.0000            infinity            infinity
     Parameter 10~N(0.000,infinity)          0.0000            infinity            infinity
     Parameter 11~N(0.000,infinity)          0.0000            infinity            infinity
     Parameter 12~N(0.000,infinity)          0.0000            infinity            infinity
     Parameter 13~N(0.000,infinity)          0.0000            infinity            infinity
     Parameter 14~N(0.000,infinity)          0.0000            infinity            infinity
     Parameter 15~N(0.000,infinity)          0.0000            infinity            infinity
     Parameter 16~N(0.000,infinity)          0.0000            infinity            infinity
     Parameter 17~N(0.000,infinity)          0.0000            infinity            infinity
     Parameter 18~N(0.000,infinity)          0.0000            infinity            infinity
     Parameter 19~N(0.000,infinity)          0.0000            infinity            infinity
     Parameter 20~N(0.000,infinity)          0.0000            infinity            infinity
     Parameter 21~N(0.000,infinity)          0.0000            infinity            infinity
     Parameter 22~N(0.000,infinity)          0.0000            infinity            infinity
     Parameter 23~N(0.000,infinity)          0.0000            infinity            infinity
     Parameter 24~N(0.000,infinity)          0.0000            infinity            infinity
     Parameter 25~N(0.000,infinity)          0.0000            infinity            infinity
     Parameter 26~N(0.000,infinity)          0.0000            infinity            infinity
     Parameter 27~N(0.000,infinity)          0.0000            infinity            infinity
     Parameter 28~N(0.000,infinity)          0.0000            infinity            infinity
     Parameter 29~IW(0.000,-3)             infinity            infinity            infinity
     Parameter 30~IW(0.000,-3)             infinity            infinity            infinity
     Parameter 31~IW(0.000,-3)             infinity            infinity            infinity
     Parameter 32~IW(0.000,-3)             infinity            infinity            infinity
     Parameter 33~IW(0.000,-3)             infinity            infinity            infinity
     Parameter 34~IW(0.000,-3)             infinity            infinity            infinity
     Parameter 35~IW(0.000,-3)             infinity            infinity            infinity
     Parameter 36~IW(0.000,-3)             infinity            infinity            infinity
     Parameter 37~IW(0.000,-3)             infinity            infinity            infinity
     Parameter 38~IW(0.000,-3)             infinity            infinity            infinity
     Parameter 39~IW(0.000,-3)             infinity            infinity            infinity
     Parameter 40~IW(0.000,-3)             infinity            infinity            infinity
     Parameter 41~IW(0.000,-3)             infinity            infinity            infinity
     Parameter 42~IW(0.000,-3)             infinity            infinity            infinity
     Parameter 43~IW(0.000,-3)             infinity            infinity            infinity
     Parameter 44~IW(0.000,-3)             infinity            infinity            infinity
     Parameter 45~IW(0.000,-3)             infinity            infinity            infinity
     Parameter 46~IW(0.000,-3)             infinity            infinity            infinity
     Parameter 47~IW(0.000,-3)             infinity            infinity            infinity
     Parameter 48~IW(0.000,-3)             infinity            infinity            infinity
     Parameter 49~IW(0.000,-3)             infinity            infinity            infinity
     Parameter 50~IW(0.000,-3)


TECHNICAL 4 OUTPUT

     TECHNICAL 4 OUTPUT IS NOT AVAILABLE FOR THIS MODEL.


TECHNICAL 8 OUTPUT

   TECHNICAL 8 OUTPUT FOR BAYES ESTIMATION

                     POTENTIAL       PARAMETER WITH
     ITERATION    SCALE REDUCTION      HIGHEST PSR
     100              1.242               8
     200              1.053               50
     300              1.096               9
     400              1.067               16
     500              1.046               13
     600              1.073               26
     700              1.029               32
     800              1.036               13
     900              1.043               19
     1000             1.050               19
     1100             1.018               31
     1200             1.013               31
     1300             1.043               1
     1400             1.040               8
     1500             1.028               8
     1600             1.020               8
     1700             1.012               45
     1800             1.013               36
     1900             1.020               36
     2000             1.013               36
     2100             1.015               36
     2200             1.010               36
     2300             1.008               45
     2400             1.012               8
     2500             1.018               11
     2600             1.011               22
     2700             1.012               16
     2800             1.011               16
     2900             1.008               38
     3000             1.007               36
     3100             1.004               5
     3200             1.012               5
     3300             1.013               4
     3400             1.021               11
     3500             1.028               5
     3600             1.019               5
     3700             1.018               5
     3800             1.015               50
     3900             1.007               4
     4000             1.009               4
     4100             1.007               4
     4200             1.006               30
     4300             1.009               31
     4400             1.007               31
     4500             1.006               17
     4600             1.010               5
     4700             1.024               5
     4800             1.023               5
     4900             1.031               5
     5000             1.029               5
     5100             1.036               8
     5200             1.024               11
     5300             1.019               11
     5400             1.020               11
     5500             1.022               11
     5600             1.031               11
     5700             1.040               11
     5800             1.035               11
     5900             1.025               11
     6000             1.023               11
     6100             1.023               11
     6200             1.015               11
     6300             1.010               11
     6400             1.006               26
     6500             1.004               30
     6600             1.004               30
     6700             1.005               50
     6800             1.005               50
     6900             1.005               50
     7000             1.004               33
     7100             1.004               33
     7200             1.005               38
     7300             1.004               38
     7400             1.005               33
     7500             1.005               33
     7600             1.004               33
     7700             1.003               41
     7800             1.005               25
     7900             1.004               33
     8000             1.005               11
     8100             1.006               12
     8200             1.005               11
     8300             1.005               11
     8400             1.006               25
     8500             1.005               12
     8600             1.006               12
     8700             1.007               12
     8800             1.004               32
     8900             1.005               32
     9000             1.006               32
     9100             1.004               32
     9200             1.004               18
     9300             1.004               18
     9400             1.004               18
     9500             1.003               18
     9600             1.003               15
     9700             1.003               50
     9800             1.003               31
     9900             1.003               20
     10000            1.003               31
     10100            1.003               31
     10200            1.004               31
     10300            1.003               31
     10400            1.002               31
     10500            1.004               31
     10600            1.003               31
     10700            1.002               31
     10800            1.002               31
     10900            1.001               31
     11000            1.003               2
     11100            1.004               2
     11200            1.003               2
     11300            1.004               2
     11400            1.005               2
     11500            1.005               2
     11600            1.003               33
     11700            1.003               33
     11800            1.003               2
     11900            1.002               45
     12000            1.002               22
     12100            1.001               28
     12200            1.002               17
     12300            1.002               22
     12400            1.002               22
     12500            1.003               22
     12600            1.004               22
     12700            1.003               22
     12800            1.004               22
     12900            1.004               22
     13000            1.004               25
     13100            1.004               25
     13200            1.003               25
     13300            1.004               25
     13400            1.004               25
     13500            1.004               22
     13600            1.004               22
     13700            1.004               22
     13800            1.005               22
     13900            1.005               22
     14000            1.005               22
     14100            1.005               22
     14200            1.005               22
     14300            1.005               22
     14400            1.004               22
     14500            1.003               22
     14600            1.003               22
     14700            1.002               22
     14800            1.003               25
     14900            1.002               25
     15000            1.002               19
     15100            1.002               27
     15200            1.002               19
     15300            1.003               19
     15400            1.002               19
     15500            1.002               19
     15600            1.002               19
     15700            1.002               10
     15800            1.002               10
     15900            1.002               10
     16000            1.002               19
     16100            1.002               15
     16200            1.002               15
     16300            1.002               50
     16400            1.002               50
     16500            1.001               50
     16600            1.002               19
     16700            1.002               45
     16800            1.002               45
     16900            1.002               45
     17000            1.003               45
     17100            1.003               45
     17200            1.003               45
     17300            1.002               45
     17400            1.002               45
     17500            1.002               45
     17600            1.002               45
     17700            1.002               45
     17800            1.002               45
     17900            1.003               45
     18000            1.004               45
     18100            1.003               45
     18200            1.002               45
     18300            1.002               45
     18400            1.001               45
     18500            1.002               45
     18600            1.001               45
     18700            1.001               37
     18800            1.002               22
     18900            1.002               22
     19000            1.002               16
     19100            1.002               22
     19200            1.002               22
     19300            1.003               22
     19400            1.003               22
     19500            1.003               22
     19600            1.003               22
     19700            1.002               22
     19800            1.002               22
     19900            1.002               22
     20000            1.002               22


     Simulated prior distributions

     Parameter       Prior Mean  Prior Variance  Prior Std. Dev.


     Parameter 1 Improper Prior
     Parameter 2 Improper Prior
     Parameter 3 Improper Prior
     Parameter 4 Improper Prior
     Parameter 5 Improper Prior
     Parameter 6 Improper Prior
     Parameter 7 Improper Prior
     Parameter 8 Improper Prior
     Parameter 9 Improper Prior
     Parameter 10 Improper Prior
     Parameter 11 Improper Prior
     Parameter 12 Improper Prior
     Parameter 13 Improper Prior
     Parameter 14 Improper Prior
     Parameter 15 Improper Prior
     Parameter 16 Improper Prior
     Parameter 17 Improper Prior
     Parameter 18 Improper Prior
     Parameter 19 Improper Prior
     Parameter 20 Improper Prior
     Parameter 21 Improper Prior
     Parameter 22 Improper Prior
     Parameter 23 Improper Prior
     Parameter 24 Improper Prior
     Parameter 25 Improper Prior
     Parameter 26 Improper Prior
     Parameter 27 Improper Prior
     Parameter 28 Improper Prior
     Parameter 29 Improper Prior
     Parameter 30 Improper Prior
     Parameter 31 Improper Prior
     Parameter 32 Improper Prior
     Parameter 33 Improper Prior
     Parameter 34 Improper Prior
     Parameter 35 Improper Prior
     Parameter 36 Improper Prior
     Parameter 37 Improper Prior
     Parameter 38 Improper Prior
     Parameter 39 Improper Prior
     Parameter 40 Improper Prior
     Parameter 41 Improper Prior
     Parameter 42 Improper Prior
     Parameter 43 Improper Prior
     Parameter 44 Improper Prior
     Parameter 45 Improper Prior
     Parameter 46 Improper Prior
     Parameter 47 Improper Prior
     Parameter 48 Improper Prior
     Parameter 49 Improper Prior
     Parameter 50 Improper Prior


DIAGRAM INFORMATION

  Use View Diagram under the Diagram menu in the Mplus Editor to view the diagram.
  If running Mplus from the Mplus Diagrammer, the diagram opens automatically.

  Diagram output
    f:\documents\backup finale\080807backup01\documenti\oxford\fccc\marital satisfaction\mplus\eng-a

     Beginning Time:  10:16:59
        Ending Time:  10:17:26
       Elapsed Time:  00:00:27


MUTHEN & MUTHEN
3463 Stoner Ave.
Los Angeles, CA  90066

Tel: (310) 391-9971
Fax: (310) 391-8971
Web: www.StatModel.com
Support: Support@StatModel.com

Copyright (c) 1998-2012 Muthen & Muthen
