# Supplementary material for: An approximate measurement invariance approach to within-couple relationship quality
Source: Front Psychol. 2014 Sep 19;5:983. doi: 10.3389/fpsyg.2014.00983 (PMC4168678; doi:10.3389/fpsyg.2014.00983)
Supplement: Supplementary file 2 [file DataSheet2.ZIP › eng-adv_ml_265.out]

Mplus VERSION 7
MUTHEN & MUTHEN
05/28/2014  10:22 AM

INPUT INSTRUCTIONS

  TITLE: BSEM - Configural Invariance ;

  DATA: FILE IS eng_265.txt ;
  !LISTWISE = ON ;

  VARIABLE: NAMES ARE m1ms1-m1ms7 f1ms1-f1ms7;
  MISSING ALL (-9) ;
  !USEVAR = m1ms1-m1ms7 f1ms1-f1ms7 ;
  !USEOBS (astratum EQ 8) ;

  ANALYSIS:   ESTIMATOR IS MLR;


  MODEL:	
  ! configural invariance
  mms BY m1ms1* m1ms2 m1ms3 m1ms4 m1ms5 m1ms6 m1ms7 ;
  fms BY f1ms1* f1ms2 f1ms3 f1ms4 f1ms5 f1ms6 f1ms7 ;
  m1ms1-m1ms7 ;
  f1ms1-f1ms7 ;
  mms@1 ;
  fms@1 ;
  [m1ms1-m1ms7] ;
  [f1ms1-f1ms7] ;

  m1ms1 WITH f1ms1 ;
  m1ms2 WITH f1ms2 ;
  m1ms3 WITH f1ms3 ;
  m1ms4 WITH f1ms4 ;
  m1ms5 WITH f1ms5 ;
  m1ms6 WITH f1ms6 ;
  m1ms7 WITH f1ms7 ;


  OUTPUT:  TECH1; TECH4; TECH8;


*** WARNING in OUTPUT command
  TECH8 option is available only with analysis types MIXTURE, RANDOM, or
  TWOLEVEL with estimators ML, MLF, or MLR or ALGORITHM=INTEGRATION.
  Request for TECH8 is ignored.
*** WARNING
  Data set contains cases with missing on all variables.
  These cases were not included in the analysis.
  Number of cases with missing on all variables:  2
   2 WARNING(S) FOUND IN THE INPUT INSTRUCTIONS


BSEM - Configural Invariance ;

SUMMARY OF ANALYSIS

Number of groups                                                 1
Number of observations                                         263

Number of dependent variables                                   14
Number of independent variables                                  0
Number of continuous latent variables                            2

Observed dependent variables

  Continuous
   M1MS1       M1MS2       M1MS3       M1MS4       M1MS5       M1MS6
   M1MS7       F1MS1       F1MS2       F1MS3       F1MS4       F1MS5
   F1MS6       F1MS7

Continuous latent variables
   MMS         FMS


Estimator                                                      MLR
Information matrix                                        OBSERVED
Maximum number of iterations                                  1000
Convergence criterion                                    0.500D-04
Maximum number of steepest descent iterations                   20
Maximum number of iterations for H1                           2000
Convergence criterion for H1                             0.100D-03

Input data file(s)
  eng_265.txt

Input data format  FREE


SUMMARY OF DATA

     Number of missing data patterns            16


COVARIANCE COVERAGE OF DATA

Minimum covariance coverage value   0.100


     PROPORTION OF DATA PRESENT


           Covariance Coverage
              M1MS1         M1MS2         M1MS3         M1MS4         M1MS5
              ________      ________      ________      ________      ________
 M1MS1          0.992
 M1MS2          0.989         0.989
 M1MS3          0.989         0.985         0.989
 M1MS4          0.981         0.977         0.981         0.981
 M1MS5          0.981         0.977         0.977         0.973         0.981
 M1MS6          0.985         0.981         0.981         0.973         0.973
 M1MS7          0.973         0.970         0.970         0.962         0.966
 F1MS1          0.905         0.901         0.905         0.901         0.901
 F1MS2          0.901         0.897         0.901         0.897         0.897
 F1MS3          0.901         0.897         0.901         0.897         0.897
 F1MS4          0.905         0.901         0.905         0.901         0.901
 F1MS5          0.897         0.894         0.897         0.894         0.894
 F1MS6          0.905         0.901         0.905         0.901         0.901
 F1MS7          0.890         0.886         0.890         0.886         0.890


           Covariance Coverage
              M1MS6         M1MS7         F1MS1         F1MS2         F1MS3
              ________      ________      ________      ________      ________
 M1MS6          0.985
 M1MS7          0.966         0.973
 F1MS1          0.901         0.886         0.913
 F1MS2          0.897         0.882         0.909         0.909
 F1MS3          0.901         0.882         0.909         0.905         0.909
 F1MS4          0.901         0.886         0.913         0.909         0.909
 F1MS5          0.894         0.878         0.905         0.901         0.901
 F1MS6          0.901         0.886         0.913         0.909         0.909
 F1MS7          0.886         0.882         0.897         0.894         0.894


           Covariance Coverage
              F1MS4         F1MS5         F1MS6         F1MS7
              ________      ________      ________      ________
 F1MS4          0.913
 F1MS5          0.905         0.905
 F1MS6          0.913         0.905         0.913
 F1MS7          0.897         0.890         0.897         0.897


THE MODEL ESTIMATION TERMINATED NORMALLY


MODEL FIT INFORMATION

Number of Free Parameters                       50

Loglikelihood

          H0 Value                       -3953.331
          H0 Scaling Correction Factor      1.4804
            for MLR
          H1 Value                       -3882.290
          H1 Scaling Correction Factor      1.2690
            for MLR

Information Criteria

          Akaike (AIC)                    8006.662
          Bayesian (BIC)                  8185.269
          Sample-Size Adjusted BIC        8026.745
            (n* = (n + 2) / 24)

Chi-Square Test of Model Fit

          Value                            127.331*
          Degrees of Freedom                    69
          P-Value                           0.0000
          Scaling Correction Factor         1.1158
            for MLR

*   The chi-square value for MLM, MLMV, MLR, ULSMV, WLSM and WLSMV cannot be used
    for chi-square difference testing in the regular way.  MLM, MLR and WLSM
    chi-square difference testing is described on the Mplus website.  MLMV, WLSMV,
    and ULSMV difference testing is done using the DIFFTEST option.

RMSEA (Root Mean Square Error Of Approximation)

          Estimate                           0.057
          90 Percent C.I.                    0.041  0.072
          Probability RMSEA <= .05           0.227

CFI/TLI

          CFI                                0.924
          TLI                                0.900

Chi-Square Test of Model Fit for the Baseline Model

          Value                            857.981
          Degrees of Freedom                    91
          P-Value                           0.0000

SRMR (Standardized Root Mean Square Residual)

          Value                              0.047


MODEL RESULTS

                                                    Two-Tailed
                    Estimate       S.E.  Est./S.E.    P-Value

 MMS      BY
    M1MS1              0.619      0.056     11.051      0.000
    M1MS2              0.662      0.062     10.708      0.000
    M1MS3              0.735      0.063     11.640      0.000
    M1MS4              0.556      0.047     11.954      0.000
    M1MS5              0.813      0.064     12.677      0.000
    M1MS6              0.302      0.044      6.859      0.000
    M1MS7              0.377      0.059      6.363      0.000

 FMS      BY
    F1MS1              0.465      0.062      7.480      0.000
    F1MS2              0.528      0.059      8.962      0.000
    F1MS3              0.551      0.074      7.449      0.000
    F1MS4              0.559      0.062      8.977      0.000
    F1MS5              0.746      0.068     10.997      0.000
    F1MS6              0.252      0.035      7.196      0.000
    F1MS7              0.364      0.063      5.761      0.000

 FMS      WITH
    MMS                0.469      0.070      6.732      0.000

 M1MS1    WITH
    F1MS1             -0.008      0.034     -0.234      0.815

 M1MS2    WITH
    F1MS2              0.044      0.039      1.145      0.252

 M1MS3    WITH
    F1MS3              0.055      0.055      0.995      0.320

 M1MS4    WITH
    F1MS4              0.039      0.030      1.308      0.191

 M1MS5    WITH
    F1MS5              0.019      0.053      0.355      0.723

 M1MS6    WITH
    F1MS6              0.047      0.029      1.632      0.103

 M1MS7    WITH
    F1MS7              0.073      0.031      2.390      0.017

 Intercepts
    M1MS1              3.975      0.056     71.584      0.000
    M1MS2              4.053      0.057     71.123      0.000
    M1MS3              3.988      0.064     62.563      0.000
    M1MS4              3.553      0.052     67.931      0.000
    M1MS5              3.671      0.068     53.837      0.000
    M1MS6              4.724      0.034    138.635      0.000
    M1MS7              4.089      0.048     85.544      0.000
    F1MS1              3.949      0.053     75.054      0.000
    F1MS2              3.980      0.058     68.362      0.000
    F1MS3              4.073      0.065     63.143      0.000
    F1MS4              3.663      0.055     67.092      0.000
    F1MS5              3.357      0.073     46.115      0.000
    F1MS6              4.726      0.037    126.395      0.000
    F1MS7              4.082      0.058     70.699      0.000

 Variances
    MMS                1.000      0.000    999.000    999.000
    FMS                1.000      0.000    999.000    999.000

 Residual Variances
    M1MS1              0.421      0.075      5.620      0.000
    M1MS2              0.402      0.060      6.698      0.000
    M1MS3              0.514      0.070      7.299      0.000
    M1MS4              0.402      0.046      8.781      0.000
    M1MS5              0.543      0.093      5.852      0.000
    M1MS6              0.206      0.033      6.169      0.000
    M1MS7              0.446      0.067      6.700      0.000
    F1MS1              0.448      0.060      7.462      0.000
    F1MS2              0.540      0.069      7.851      0.000
    F1MS3              0.685      0.105      6.490      0.000
    F1MS4              0.404      0.066      6.146      0.000
    F1MS5              0.715      0.089      8.051      0.000
    F1MS6              0.278      0.086      3.218      0.001
    F1MS7              0.661      0.106      6.239      0.000


QUALITY OF NUMERICAL RESULTS

     Condition Number for the Information Matrix              0.145E-01
       (ratio of smallest to largest eigenvalue)


TECHNICAL 1 OUTPUT


     PARAMETER SPECIFICATION


           NU
              M1MS1         M1MS2         M1MS3         M1MS4         M1MS5
              ________      ________      ________      ________      ________
      1           1             2             3             4             5


           NU
              M1MS6         M1MS7         F1MS1         F1MS2         F1MS3
              ________      ________      ________      ________      ________
      1           6             7             8             9            10


           NU
              F1MS4         F1MS5         F1MS6         F1MS7
              ________      ________      ________      ________
      1          11            12            13            14


           LAMBDA
              MMS           FMS
              ________      ________
 M1MS1             15             0
 M1MS2             16             0
 M1MS3             17             0
 M1MS4             18             0
 M1MS5             19             0
 M1MS6             20             0
 M1MS7             21             0
 F1MS1              0            22
 F1MS2              0            23
 F1MS3              0            24
 F1MS4              0            25
 F1MS5              0            26
 F1MS6              0            27
 F1MS7              0            28


           THETA
              M1MS1         M1MS2         M1MS3         M1MS4         M1MS5
              ________      ________      ________      ________      ________
 M1MS1             29
 M1MS2              0            30
 M1MS3              0             0            31
 M1MS4              0             0             0            32
 M1MS5              0             0             0             0            33
 M1MS6              0             0             0             0             0
 M1MS7              0             0             0             0             0
 F1MS1             36             0             0             0             0
 F1MS2              0            38             0             0             0
 F1MS3              0             0            40             0             0
 F1MS4              0             0             0            42             0
 F1MS5              0             0             0             0            44
 F1MS6              0             0             0             0             0
 F1MS7              0             0             0             0             0


           THETA
              M1MS6         M1MS7         F1MS1         F1MS2         F1MS3
              ________      ________      ________      ________      ________
 M1MS6             34
 M1MS7              0            35
 F1MS1              0             0            37
 F1MS2              0             0             0            39
 F1MS3              0             0             0             0            41
 F1MS4              0             0             0             0             0
 F1MS5              0             0             0             0             0
 F1MS6             46             0             0             0             0
 F1MS7              0            48             0             0             0


           THETA
              F1MS4         F1MS5         F1MS6         F1MS7
              ________      ________      ________      ________
 F1MS4             43
 F1MS5              0            45
 F1MS6              0             0            47
 F1MS7              0             0             0            49


           ALPHA
              MMS           FMS
              ________      ________
      1           0             0


           BETA
              MMS           FMS
              ________      ________
 MMS                0             0
 FMS                0             0


           PSI
              MMS           FMS
              ________      ________
 MMS                0
 FMS               50             0


     STARTING VALUES


           NU
              M1MS1         M1MS2         M1MS3         M1MS4         M1MS5
              ________      ________      ________      ________      ________
      1         3.977         4.058         3.992         3.558         3.674


           NU
              M1MS6         M1MS7         F1MS1         F1MS2         F1MS3
              ________      ________      ________      ________      ________
      1         4.726         4.090         3.950         3.983         4.079


           NU
              F1MS4         F1MS5         F1MS6         F1MS7
              ________      ________      ________      ________
      1         3.662         3.361         4.725         4.081


           LAMBDA
              MMS           FMS
              ________      ________
 M1MS1          1.000         0.000
 M1MS2          1.000         0.000
 M1MS3          1.000         0.000
 M1MS4          1.000         0.000
 M1MS5          1.000         0.000
 M1MS6          1.000         0.000
 M1MS7          1.000         0.000
 F1MS1          0.000         1.000
 F1MS2          0.000         1.000
 F1MS3          0.000         1.000
 F1MS4          0.000         1.000
 F1MS5          0.000         1.000
 F1MS6          0.000         1.000
 F1MS7          0.000         1.000


           THETA
              M1MS1         M1MS2         M1MS3         M1MS4         M1MS5
              ________      ________      ________      ________      ________
 M1MS1          0.404
 M1MS2          0.000         0.421
 M1MS3          0.000         0.000         0.529
 M1MS4          0.000         0.000         0.000         0.357
 M1MS5          0.000         0.000         0.000         0.000         0.604
 M1MS6          0.000         0.000         0.000         0.000         0.000
 M1MS7          0.000         0.000         0.000         0.000         0.000
 F1MS1          0.000         0.000         0.000         0.000         0.000
 F1MS2          0.000         0.000         0.000         0.000         0.000
 F1MS3          0.000         0.000         0.000         0.000         0.000
 F1MS4          0.000         0.000         0.000         0.000         0.000
 F1MS5          0.000         0.000         0.000         0.000         0.000
 F1MS6          0.000         0.000         0.000         0.000         0.000
 F1MS7          0.000         0.000         0.000         0.000         0.000


           THETA
              M1MS6         M1MS7         F1MS1         F1MS2         F1MS3
              ________      ________      ________      ________      ________
 M1MS6          0.150
 M1MS7          0.000         0.296
 F1MS1          0.000         0.000         0.333
 F1MS2          0.000         0.000         0.000         0.407
 F1MS3          0.000         0.000         0.000         0.000         0.495
 F1MS4          0.000         0.000         0.000         0.000         0.000
 F1MS5          0.000         0.000         0.000         0.000         0.000
 F1MS6          0.000         0.000         0.000         0.000         0.000
 F1MS7          0.000         0.000         0.000         0.000         0.000


           THETA
              F1MS4         F1MS5         F1MS6         F1MS7
              ________      ________      ________      ________
 F1MS4          0.363
 F1MS5          0.000         0.639
 F1MS6          0.000         0.000         0.171
 F1MS7          0.000         0.000         0.000         0.399


           ALPHA
              MMS           FMS
              ________      ________
      1         0.000         0.000


           BETA
              MMS           FMS
              ________      ________
 MMS            0.000         0.000
 FMS            0.000         0.000


           PSI
              MMS           FMS
              ________      ________
 MMS            1.000
 FMS            0.000         1.000


TECHNICAL 4 OUTPUT


     ESTIMATES DERIVED FROM THE MODEL


           ESTIMATED MEANS FOR THE LATENT VARIABLES
              MMS           FMS
              ________      ________
      1         0.000         0.000


           ESTIMATED COVARIANCE MATRIX FOR THE LATENT VARIABLES
              MMS           FMS
              ________      ________
 MMS            1.000
 FMS            0.469         1.000


           ESTIMATED CORRELATION MATRIX FOR THE LATENT VARIABLES
              MMS           FMS
              ________      ________
 MMS            1.000
 FMS            0.469         1.000


DIAGRAM INFORMATION

  Use View Diagram under the Diagram menu in the Mplus Editor to view the diagram.
  If running Mplus from the Mplus Diagrammer, the diagram opens automatically.

  Diagram output
    f:\documents\backup finale\080807backup01\documenti\oxford\fccc\marital satisfaction\mplus\eng-a

     Beginning Time:  10:22:06
        Ending Time:  10:22:07
       Elapsed Time:  00:00:01


MUTHEN & MUTHEN
3463 Stoner Ave.
Los Angeles, CA  90066

Tel: (310) 391-9971
Fax: (310) 391-8971
Web: www.StatModel.com
Support: Support@StatModel.com

Copyright (c) 1998-2012 Muthen & Muthen
