# Supplementary material for: An approximate measurement invariance approach to within-couple relationship quality
Source: Front Psychol. 2014 Sep 19;5:983. doi: 10.3389/fpsyg.2014.00983 (PMC4168678; doi:10.3389/fpsyg.2014.00983)
Supplement: Supplementary file 2 [file DataSheet2.ZIP › eng-adv_ml_3830.out]

Mplus VERSION 7
MUTHEN & MUTHEN
05/28/2014  10:14 AM

INPUT INSTRUCTIONS

  TITLE: BSEM - Configural Invariance ;

  DATA: FILE IS eng_3830.txt ;
  !LISTWISE = ON ;

  VARIABLE: NAMES ARE m1ms1-m1ms7 f1ms1-f1ms7;
  MISSING ALL (-9) ;
  !USEVAR = m1ms1-m1ms7 f1ms1-f1ms7 ;
  !USEOBS (astratum EQ 8) ;

  ANALYSIS:   ESTIMATOR IS MLR;


  MODEL:	
  ! configural invariance
  mms BY m1ms1* m1ms2 m1ms3 m1ms4 m1ms5 m1ms6 m1ms7 ;
  fms BY f1ms1* f1ms2 f1ms3 f1ms4 f1ms5 f1ms6 f1ms7 ;
  m1ms1-m1ms7 ;
  f1ms1-f1ms7 ;
  mms@1 ;
  fms@1 ;
  [m1ms1-m1ms7] ;
  [f1ms1-f1ms7] ;

  m1ms1 WITH f1ms1 ;
  m1ms2 WITH f1ms2 ;
  m1ms3 WITH f1ms3 ;
  m1ms4 WITH f1ms4 ;
  m1ms5 WITH f1ms5 ;
  m1ms6 WITH f1ms6 ;
  m1ms7 WITH f1ms7 ;


  OUTPUT:  TECH1; TECH4; TECH8;


*** WARNING in OUTPUT command
  TECH8 option is available only with analysis types MIXTURE, RANDOM, or
  TWOLEVEL with estimators ML, MLF, or MLR or ALGORITHM=INTEGRATION.
  Request for TECH8 is ignored.
*** WARNING
  Data set contains cases with missing on all variables.
  These cases were not included in the analysis.
  Number of cases with missing on all variables:  49
   2 WARNING(S) FOUND IN THE INPUT INSTRUCTIONS


BSEM - Configural Invariance ;

SUMMARY OF ANALYSIS

Number of groups                                                 1
Number of observations                                        3830

Number of dependent variables                                   14
Number of independent variables                                  0
Number of continuous latent variables                            2

Observed dependent variables

  Continuous
   M1MS1       M1MS2       M1MS3       M1MS4       M1MS5       M1MS6
   M1MS7       F1MS1       F1MS2       F1MS3       F1MS4       F1MS5
   F1MS6       F1MS7

Continuous latent variables
   MMS         FMS


Estimator                                                      MLR
Information matrix                                        OBSERVED
Maximum number of iterations                                  1000
Convergence criterion                                    0.500D-04
Maximum number of steepest descent iterations                   20
Maximum number of iterations for H1                           2000
Convergence criterion for H1                             0.100D-03

Input data file(s)
  eng_3830.txt

Input data format  FREE


SUMMARY OF DATA

     Number of missing data patterns            67


COVARIANCE COVERAGE OF DATA

Minimum covariance coverage value   0.100


     PROPORTION OF DATA PRESENT


           Covariance Coverage
              M1MS1         M1MS2         M1MS3         M1MS4         M1MS5
              ________      ________      ________      ________      ________
 M1MS1          0.993
 M1MS2          0.991         0.993
 M1MS3          0.991         0.992         0.994
 M1MS4          0.985         0.986         0.986         0.988
 M1MS5          0.988         0.988         0.988         0.983         0.990
 M1MS6          0.991         0.991         0.991         0.985         0.987
 M1MS7          0.977         0.977         0.977         0.971         0.974
 F1MS1          0.911         0.911         0.912         0.907         0.909
 F1MS2          0.911         0.911         0.912         0.907         0.909
 F1MS3          0.912         0.912         0.913         0.908         0.910
 F1MS4          0.911         0.911         0.911         0.907         0.909
 F1MS5          0.909         0.909         0.910         0.904         0.907
 F1MS6          0.911         0.911         0.912         0.907         0.909
 F1MS7          0.903         0.902         0.903         0.898         0.900


           Covariance Coverage
              M1MS6         M1MS7         F1MS1         F1MS2         F1MS3
              ________      ________      ________      ________      ________
 M1MS6          0.993
 M1MS7          0.977         0.980
 F1MS1          0.911         0.898         0.917
 F1MS2          0.912         0.899         0.913         0.918
 F1MS3          0.912         0.899         0.913         0.914         0.918
 F1MS4          0.911         0.898         0.913         0.914         0.913
 F1MS5          0.909         0.896         0.911         0.911         0.912
 F1MS6          0.911         0.898         0.913         0.914         0.914
 F1MS7          0.902         0.891         0.903         0.904         0.904


           Covariance Coverage
              F1MS4         F1MS5         F1MS6         F1MS7
              ________      ________      ________      ________
 F1MS4          0.917
 F1MS5          0.910         0.915
 F1MS6          0.913         0.911         0.917
 F1MS7          0.903         0.901         0.904         0.908


THE MODEL ESTIMATION TERMINATED NORMALLY


MODEL FIT INFORMATION

Number of Free Parameters                       50

Loglikelihood

          H0 Value                      -59740.984
          H0 Scaling Correction Factor      1.6160
            for MLR
          H1 Value                      -59411.440
          H1 Scaling Correction Factor      1.3420
            for MLR

Information Criteria

          Akaike (AIC)                  119581.968
          Bayesian (BIC)                119894.499
          Sample-Size Adjusted BIC      119735.622
            (n* = (n + 2) / 24)

Chi-Square Test of Model Fit

          Value                            576.381*
          Degrees of Freedom                    69
          P-Value                           0.0000
          Scaling Correction Factor         1.1435
            for MLR

*   The chi-square value for MLM, MLMV, MLR, ULSMV, WLSM and WLSMV cannot be used
    for chi-square difference testing in the regular way.  MLM, MLR and WLSM
    chi-square difference testing is described on the Mplus website.  MLMV, WLSMV,
    and ULSMV difference testing is done using the DIFFTEST option.

RMSEA (Root Mean Square Error Of Approximation)

          Estimate                           0.044
          90 Percent C.I.                    0.041  0.047
          Probability RMSEA <= .05           0.999

CFI/TLI

          CFI                                0.952
          TLI                                0.936

Chi-Square Test of Model Fit for the Baseline Model

          Value                          10615.360
          Degrees of Freedom                    91
          P-Value                           0.0000

SRMR (Standardized Root Mean Square Residual)

          Value                              0.028


MODEL RESULTS

                                                    Two-Tailed
                    Estimate       S.E.  Est./S.E.    P-Value

 MMS      BY
    M1MS1              0.637      0.016     40.250      0.000
    M1MS2              0.663      0.016     40.995      0.000
    M1MS3              0.736      0.016     44.806      0.000
    M1MS4              0.574      0.014     40.516      0.000
    M1MS5              0.766      0.017     44.270      0.000
    M1MS6              0.295      0.014     21.466      0.000
    M1MS7              0.366      0.016     22.401      0.000

 FMS      BY
    F1MS1              0.490      0.016     30.753      0.000
    F1MS2              0.543      0.016     33.247      0.000
    F1MS3              0.595      0.019     31.894      0.000
    F1MS4              0.552      0.015     37.905      0.000
    F1MS5              0.764      0.018     43.197      0.000
    F1MS6              0.292      0.016     18.855      0.000
    F1MS7              0.353      0.018     19.631      0.000

 FMS      WITH
    MMS                0.501      0.018     27.777      0.000

 M1MS1    WITH
    F1MS1              0.009      0.008      1.100      0.271

 M1MS2    WITH
    F1MS2              0.031      0.010      3.150      0.002

 M1MS3    WITH
    F1MS3              0.014      0.013      1.094      0.274

 M1MS4    WITH
    F1MS4              0.060      0.009      6.842      0.000

 M1MS5    WITH
    F1MS5              0.086      0.015      5.915      0.000

 M1MS6    WITH
    F1MS6              0.030      0.007      4.525      0.000

 M1MS7    WITH
    F1MS7              0.095      0.012      7.738      0.000

 Intercepts
    M1MS1              4.053      0.014    281.197      0.000
    M1MS2              4.062      0.015    266.831      0.000
    M1MS3              3.960      0.017    229.394      0.000
    M1MS4              3.630      0.014    253.814      0.000
    M1MS5              3.748      0.018    205.955      0.000
    M1MS6              4.744      0.010    483.875      0.000
    M1MS7              4.128      0.014    298.800      0.000
    F1MS1              3.920      0.013    293.680      0.000
    F1MS2              3.975      0.015    264.315      0.000
    F1MS3              4.093      0.017    243.714      0.000
    F1MS4              3.654      0.014    258.461      0.000
    F1MS5              3.462      0.019    180.272      0.000
    F1MS6              4.697      0.011    417.143      0.000
    F1MS7              4.054      0.015    270.932      0.000

 Variances
    MMS                1.000      0.000    999.000    999.000
    FMS                1.000      0.000    999.000    999.000

 Residual Variances
    M1MS1              0.384      0.016     24.288      0.000
    M1MS2              0.444      0.022     20.440      0.000
    M1MS3              0.592      0.023     25.426      0.000
    M1MS4              0.443      0.015     29.538      0.000
    M1MS5              0.669      0.024     27.349      0.000
    M1MS6              0.276      0.020     13.576      0.000
    M1MS7              0.584      0.024     24.463      0.000
    F1MS1              0.387      0.014     28.353      0.000
    F1MS2              0.504      0.021     24.501      0.000
    F1MS3              0.639      0.027     23.877      0.000
    F1MS4              0.402      0.014     27.843      0.000
    F1MS5              0.719      0.025     29.303      0.000
    F1MS6              0.355      0.026     13.683      0.000
    F1MS7              0.656      0.025     25.935      0.000


QUALITY OF NUMERICAL RESULTS

     Condition Number for the Information Matrix              0.204E-01
       (ratio of smallest to largest eigenvalue)


TECHNICAL 1 OUTPUT


     PARAMETER SPECIFICATION


           NU
              M1MS1         M1MS2         M1MS3         M1MS4         M1MS5
              ________      ________      ________      ________      ________
      1           1             2             3             4             5


           NU
              M1MS6         M1MS7         F1MS1         F1MS2         F1MS3
              ________      ________      ________      ________      ________
      1           6             7             8             9            10


           NU
              F1MS4         F1MS5         F1MS6         F1MS7
              ________      ________      ________      ________
      1          11            12            13            14


           LAMBDA
              MMS           FMS
              ________      ________
 M1MS1             15             0
 M1MS2             16             0
 M1MS3             17             0
 M1MS4             18             0
 M1MS5             19             0
 M1MS6             20             0
 M1MS7             21             0
 F1MS1              0            22
 F1MS2              0            23
 F1MS3              0            24
 F1MS4              0            25
 F1MS5              0            26
 F1MS6              0            27
 F1MS7              0            28


           THETA
              M1MS1         M1MS2         M1MS3         M1MS4         M1MS5
              ________      ________      ________      ________      ________
 M1MS1             29
 M1MS2              0            30
 M1MS3              0             0            31
 M1MS4              0             0             0            32
 M1MS5              0             0             0             0            33
 M1MS6              0             0             0             0             0
 M1MS7              0             0             0             0             0
 F1MS1             36             0             0             0             0
 F1MS2              0            38             0             0             0
 F1MS3              0             0            40             0             0
 F1MS4              0             0             0            42             0
 F1MS5              0             0             0             0            44
 F1MS6              0             0             0             0             0
 F1MS7              0             0             0             0             0


           THETA
              M1MS6         M1MS7         F1MS1         F1MS2         F1MS3
              ________      ________      ________      ________      ________
 M1MS6             34
 M1MS7              0            35
 F1MS1              0             0            37
 F1MS2              0             0             0            39
 F1MS3              0             0             0             0            41
 F1MS4              0             0             0             0             0
 F1MS5              0             0             0             0             0
 F1MS6             46             0             0             0             0
 F1MS7              0            48             0             0             0


           THETA
              F1MS4         F1MS5         F1MS6         F1MS7
              ________      ________      ________      ________
 F1MS4             43
 F1MS5              0            45
 F1MS6              0             0            47
 F1MS7              0             0             0            49


           ALPHA
              MMS           FMS
              ________      ________
      1           0             0


           BETA
              MMS           FMS
              ________      ________
 MMS                0             0
 FMS                0             0


           PSI
              MMS           FMS
              ________      ________
 MMS                0
 FMS               50             0


     STARTING VALUES


           NU
              M1MS1         M1MS2         M1MS3         M1MS4         M1MS5
              ________      ________      ________      ________      ________
      1         4.055         4.064         3.962         3.633         3.751


           NU
              M1MS6         M1MS7         F1MS1         F1MS2         F1MS3
              ________      ________      ________      ________      ________
      1         4.746         4.127         3.923         3.978         4.098


           NU
              F1MS4         F1MS5         F1MS6         F1MS7
              ________      ________      ________      ________
      1         3.657         3.467         4.701         4.055


           LAMBDA
              MMS           FMS
              ________      ________
 M1MS1          1.000         0.000
 M1MS2          1.000         0.000
 M1MS3          1.000         0.000
 M1MS4          1.000         0.000
 M1MS5          1.000         0.000
 M1MS6          1.000         0.000
 M1MS7          1.000         0.000
 F1MS1          0.000         1.000
 F1MS2          0.000         1.000
 F1MS3          0.000         1.000
 F1MS4          0.000         1.000
 F1MS5          0.000         1.000
 F1MS6          0.000         1.000
 F1MS7          0.000         1.000


           THETA
              M1MS1         M1MS2         M1MS3         M1MS4         M1MS5
              ________      ________      ________      ________      ________
 M1MS1          0.395
 M1MS2          0.000         0.441
 M1MS3          0.000         0.000         0.567
 M1MS4          0.000         0.000         0.000         0.388
 M1MS5          0.000         0.000         0.000         0.000         0.628
 M1MS6          0.000         0.000         0.000         0.000         0.000
 M1MS7          0.000         0.000         0.000         0.000         0.000
 F1MS1          0.000         0.000         0.000         0.000         0.000
 F1MS2          0.000         0.000         0.000         0.000         0.000
 F1MS3          0.000         0.000         0.000         0.000         0.000
 F1MS4          0.000         0.000         0.000         0.000         0.000
 F1MS5          0.000         0.000         0.000         0.000         0.000
 F1MS6          0.000         0.000         0.000         0.000         0.000
 F1MS7          0.000         0.000         0.000         0.000         0.000


           THETA
              M1MS6         M1MS7         F1MS1         F1MS2         F1MS3
              ________      ________      ________      ________      ________
 M1MS6          0.182
 M1MS7          0.000         0.360
 F1MS1          0.000         0.000         0.313
 F1MS2          0.000         0.000         0.000         0.399
 F1MS3          0.000         0.000         0.000         0.000         0.496
 F1MS4          0.000         0.000         0.000         0.000         0.000
 F1MS5          0.000         0.000         0.000         0.000         0.000
 F1MS6          0.000         0.000         0.000         0.000         0.000
 F1MS7          0.000         0.000         0.000         0.000         0.000


           THETA
              F1MS4         F1MS5         F1MS6         F1MS7
              ________      ________      ________      ________
 F1MS4          0.355
 F1MS5          0.000         0.654
 F1MS6          0.000         0.000         0.220
 F1MS7          0.000         0.000         0.000         0.392


           ALPHA
              MMS           FMS
              ________      ________
      1         0.000         0.000


           BETA
              MMS           FMS
              ________      ________
 MMS            0.000         0.000
 FMS            0.000         0.000


           PSI
              MMS           FMS
              ________      ________
 MMS            1.000
 FMS            0.000         1.000


TECHNICAL 4 OUTPUT


     ESTIMATES DERIVED FROM THE MODEL


           ESTIMATED MEANS FOR THE LATENT VARIABLES
              MMS           FMS
              ________      ________
      1         0.000         0.000


           ESTIMATED COVARIANCE MATRIX FOR THE LATENT VARIABLES
              MMS           FMS
              ________      ________
 MMS            1.000
 FMS            0.501         1.000


           ESTIMATED CORRELATION MATRIX FOR THE LATENT VARIABLES
              MMS           FMS
              ________      ________
 MMS            1.000
 FMS            0.501         1.000


DIAGRAM INFORMATION

  Use View Diagram under the Diagram menu in the Mplus Editor to view the diagram.
  If running Mplus from the Mplus Diagrammer, the diagram opens automatically.

  Diagram output
    f:\documents\backup finale\080807backup01\documenti\oxford\fccc\marital satisfaction\mplus\eng-a

     Beginning Time:  10:14:27
        Ending Time:  10:14:29
       Elapsed Time:  00:00:02


MUTHEN & MUTHEN
3463 Stoner Ave.
Los Angeles, CA  90066

Tel: (310) 391-9971
Fax: (310) 391-8971
Web: www.StatModel.com
Support: Support@StatModel.com

Copyright (c) 1998-2012 Muthen & Muthen
