# Supplementary material for: An approximate measurement invariance approach to within-couple relationship quality
Source: Front Psychol. 2014 Sep 19;5:983. doi: 10.3389/fpsyg.2014.00983 (PMC4168678; doi:10.3389/fpsyg.2014.00983)
Supplement: Supplementary file 2 [file DataSheet2.ZIP › eng-adv_ml_470.out]

Mplus VERSION 7
MUTHEN & MUTHEN
05/28/2014  10:20 AM

INPUT INSTRUCTIONS

  TITLE: BSEM - Configural Invariance ;

  DATA: FILE IS eng_470.txt ;
  !LISTWISE = ON ;

  VARIABLE: NAMES ARE m1ms1-m1ms7 f1ms1-f1ms7;
  MISSING ALL (-9) ;
  !USEVAR = m1ms1-m1ms7 f1ms1-f1ms7 ;
  !USEOBS (astratum EQ 8) ;

  ANALYSIS:   ESTIMATOR IS MLR;


  MODEL:	
  ! configural invariance
  mms BY m1ms1* m1ms2 m1ms3 m1ms4 m1ms5 m1ms6 m1ms7 ;
  fms BY f1ms1* f1ms2 f1ms3 f1ms4 f1ms5 f1ms6 f1ms7 ;
  m1ms1-m1ms7 ;
  f1ms1-f1ms7 ;
  mms@1 ;
  fms@1 ;
  [m1ms1-m1ms7] ;
  [f1ms1-f1ms7] ;

  m1ms1 WITH f1ms1 ;
  m1ms2 WITH f1ms2 ;
  m1ms3 WITH f1ms3 ;
  m1ms4 WITH f1ms4 ;
  m1ms5 WITH f1ms5 ;
  m1ms6 WITH f1ms6 ;
  m1ms7 WITH f1ms7 ;

  OUTPUT:  TECH1; TECH4; TECH8;


*** WARNING in OUTPUT command
  TECH8 option is available only with analysis types MIXTURE, RANDOM, or
  TWOLEVEL with estimators ML, MLF, or MLR or ALGORITHM=INTEGRATION.
  Request for TECH8 is ignored.
*** WARNING
  Data set contains cases with missing on all variables.
  These cases were not included in the analysis.
  Number of cases with missing on all variables:  8
   2 WARNING(S) FOUND IN THE INPUT INSTRUCTIONS


BSEM - Configural Invariance ;

SUMMARY OF ANALYSIS

Number of groups                                                 1
Number of observations                                         470

Number of dependent variables                                   14
Number of independent variables                                  0
Number of continuous latent variables                            2

Observed dependent variables

  Continuous
   M1MS1       M1MS2       M1MS3       M1MS4       M1MS5       M1MS6
   M1MS7       F1MS1       F1MS2       F1MS3       F1MS4       F1MS5
   F1MS6       F1MS7

Continuous latent variables
   MMS         FMS


Estimator                                                      MLR
Information matrix                                        OBSERVED
Maximum number of iterations                                  1000
Convergence criterion                                    0.500D-04
Maximum number of steepest descent iterations                   20
Maximum number of iterations for H1                           2000
Convergence criterion for H1                             0.100D-03

Input data file(s)
  eng_470.txt

Input data format  FREE


SUMMARY OF DATA

     Number of missing data patterns            19


COVARIANCE COVERAGE OF DATA

Minimum covariance coverage value   0.100


     PROPORTION OF DATA PRESENT


           Covariance Coverage
              M1MS1         M1MS2         M1MS3         M1MS4         M1MS5
              ________      ________      ________      ________      ________
 M1MS1          0.996
 M1MS2          0.996         0.996
 M1MS3          0.996         0.996         0.996
 M1MS4          0.983         0.983         0.983         0.983
 M1MS5          0.989         0.989         0.989         0.979         0.989
 M1MS6          0.994         0.994         0.994         0.981         0.987
 M1MS7          0.979         0.979         0.979         0.966         0.974
 F1MS1          0.921         0.921         0.921         0.913         0.917
 F1MS2          0.917         0.917         0.917         0.909         0.913
 F1MS3          0.915         0.915         0.915         0.906         0.911
 F1MS4          0.917         0.917         0.917         0.909         0.915
 F1MS5          0.911         0.911         0.911         0.902         0.906
 F1MS6          0.915         0.915         0.915         0.906         0.911
 F1MS7          0.900         0.900         0.900         0.891         0.898


           Covariance Coverage
              M1MS6         M1MS7         F1MS1         F1MS2         F1MS3
              ________      ________      ________      ________      ________
 M1MS6          0.994
 M1MS7          0.977         0.979
 F1MS1          0.919         0.904         0.926
 F1MS2          0.915         0.900         0.921         0.921
 F1MS3          0.913         0.898         0.919         0.917         0.919
 F1MS4          0.915         0.900         0.921         0.917         0.915
 F1MS5          0.909         0.896         0.915         0.913         0.911
 F1MS6          0.913         0.898         0.919         0.917         0.915
 F1MS7          0.898         0.887         0.904         0.900         0.898


           Covariance Coverage
              F1MS4         F1MS5         F1MS6         F1MS7
              ________      ________      ________      ________
 F1MS4          0.921
 F1MS5          0.911         0.915
 F1MS6          0.917         0.911         0.919
 F1MS7          0.900         0.894         0.898         0.904


THE MODEL ESTIMATION TERMINATED NORMALLY


MODEL FIT INFORMATION

Number of Free Parameters                       50

Loglikelihood

          H0 Value                       -7426.091
          H0 Scaling Correction Factor      1.6019
            for MLR
          H1 Value                       -7361.281
          H1 Scaling Correction Factor      1.3009
            for MLR

Information Criteria

          Akaike (AIC)                   14952.182
          Bayesian (BIC)                 15159.818
          Sample-Size Adjusted BIC       15001.128
            (n* = (n + 2) / 24)

Chi-Square Test of Model Fit

          Value                            119.710*
          Degrees of Freedom                    69
          P-Value                           0.0001
          Scaling Correction Factor         1.0828
            for MLR

*   The chi-square value for MLM, MLMV, MLR, ULSMV, WLSM and WLSMV cannot be used
    for chi-square difference testing in the regular way.  MLM, MLR and WLSM
    chi-square difference testing is described on the Mplus website.  MLMV, WLSMV,
    and ULSMV difference testing is done using the DIFFTEST option.

RMSEA (Root Mean Square Error Of Approximation)

          Estimate                           0.040
          90 Percent C.I.                    0.027  0.051
          Probability RMSEA <= .05           0.928

CFI/TLI

          CFI                                0.963
          TLI                                0.952

Chi-Square Test of Model Fit for the Baseline Model

          Value                           1474.132
          Degrees of Freedom                    91
          P-Value                           0.0000

SRMR (Standardized Root Mean Square Residual)

          Value                              0.035


MODEL RESULTS

                                                    Two-Tailed
                    Estimate       S.E.  Est./S.E.    P-Value

 MMS      BY
    M1MS1              0.741      0.043     17.323      0.000
    M1MS2              0.763      0.044     17.481      0.000
    M1MS3              0.769      0.047     16.369      0.000
    M1MS4              0.611      0.042     14.623      0.000
    M1MS5              0.764      0.052     14.659      0.000
    M1MS6              0.318      0.041      7.690      0.000
    M1MS7              0.354      0.049      7.218      0.000

 FMS      BY
    F1MS1              0.524      0.043     12.217      0.000
    F1MS2              0.496      0.049     10.134      0.000
    F1MS3              0.609      0.059     10.375      0.000
    F1MS4              0.547      0.042     13.049      0.000
    F1MS5              0.775      0.051     15.154      0.000
    F1MS6              0.257      0.040      6.371      0.000
    F1MS7              0.318      0.050      6.372      0.000

 FMS      WITH
    MMS                0.532      0.049     10.760      0.000

 M1MS1    WITH
    F1MS1              0.035      0.031      1.142      0.253

 M1MS2    WITH
    F1MS2             -0.008      0.025     -0.318      0.750

 M1MS3    WITH
    F1MS3              0.011      0.040      0.266      0.790

 M1MS4    WITH
    F1MS4              0.060      0.023      2.572      0.010

 M1MS5    WITH
    F1MS5              0.084      0.040      2.096      0.036

 M1MS6    WITH
    F1MS6              0.024      0.019      1.276      0.202

 M1MS7    WITH
    F1MS7              0.035      0.029      1.228      0.220

 Intercepts
    M1MS1              3.949      0.044     89.501      0.000
    M1MS2              3.971      0.046     85.989      0.000
    M1MS3              3.924      0.050     78.225      0.000
    M1MS4              3.541      0.042     84.036      0.000
    M1MS5              3.687      0.052     70.757      0.000
    M1MS6              4.691      0.032    144.855      0.000
    M1MS7              4.126      0.040    102.501      0.000
    F1MS1              3.914      0.038    102.396      0.000
    F1MS2              3.978      0.042     93.927      0.000
    F1MS3              4.006      0.051     78.063      0.000
    F1MS4              3.601      0.040     89.729      0.000
    F1MS5              3.478      0.055     62.930      0.000
    F1MS6              4.724      0.029    161.594      0.000
    F1MS7              4.056      0.041     98.832      0.000

 Variances
    MMS                1.000      0.000    999.000    999.000
    FMS                1.000      0.000    999.000    999.000

 Residual Variances
    M1MS1              0.367      0.043      8.585      0.000
    M1MS2              0.416      0.057      7.234      0.000
    M1MS3              0.586      0.067      8.761      0.000
    M1MS4              0.450      0.044     10.278      0.000
    M1MS5              0.678      0.072      9.439      0.000
    M1MS6              0.387      0.073      5.285      0.000
    M1MS7              0.621      0.077      8.059      0.000
    F1MS1              0.366      0.035     10.427      0.000
    F1MS2              0.534      0.064      8.320      0.000
    F1MS3              0.767      0.081      9.455      0.000
    F1MS4              0.405      0.037     10.866      0.000
    F1MS5              0.726      0.065     11.189      0.000
    F1MS6              0.294      0.066      4.482      0.000
    F1MS7              0.618      0.078      7.906      0.000


QUALITY OF NUMERICAL RESULTS

     Condition Number for the Information Matrix              0.225E-01
       (ratio of smallest to largest eigenvalue)


TECHNICAL 1 OUTPUT


     PARAMETER SPECIFICATION


           NU
              M1MS1         M1MS2         M1MS3         M1MS4         M1MS5
              ________      ________      ________      ________      ________
      1           1             2             3             4             5


           NU
              M1MS6         M1MS7         F1MS1         F1MS2         F1MS3
              ________      ________      ________      ________      ________
      1           6             7             8             9            10


           NU
              F1MS4         F1MS5         F1MS6         F1MS7
              ________      ________      ________      ________
      1          11            12            13            14


           LAMBDA
              MMS           FMS
              ________      ________
 M1MS1             15             0
 M1MS2             16             0
 M1MS3             17             0
 M1MS4             18             0
 M1MS5             19             0
 M1MS6             20             0
 M1MS7             21             0
 F1MS1              0            22
 F1MS2              0            23
 F1MS3              0            24
 F1MS4              0            25
 F1MS5              0            26
 F1MS6              0            27
 F1MS7              0            28


           THETA
              M1MS1         M1MS2         M1MS3         M1MS4         M1MS5
              ________      ________      ________      ________      ________
 M1MS1             29
 M1MS2              0            30
 M1MS3              0             0            31
 M1MS4              0             0             0            32
 M1MS5              0             0             0             0            33
 M1MS6              0             0             0             0             0
 M1MS7              0             0             0             0             0
 F1MS1             36             0             0             0             0
 F1MS2              0            38             0             0             0
 F1MS3              0             0            40             0             0
 F1MS4              0             0             0            42             0
 F1MS5              0             0             0             0            44
 F1MS6              0             0             0             0             0
 F1MS7              0             0             0             0             0


           THETA
              M1MS6         M1MS7         F1MS1         F1MS2         F1MS3
              ________      ________      ________      ________      ________
 M1MS6             34
 M1MS7              0            35
 F1MS1              0             0            37
 F1MS2              0             0             0            39
 F1MS3              0             0             0             0            41
 F1MS4              0             0             0             0             0
 F1MS5              0             0             0             0             0
 F1MS6             46             0             0             0             0
 F1MS7              0            48             0             0             0


           THETA
              F1MS4         F1MS5         F1MS6         F1MS7
              ________      ________      ________      ________
 F1MS4             43
 F1MS5              0            45
 F1MS6              0             0            47
 F1MS7              0             0             0            49


           ALPHA
              MMS           FMS
              ________      ________
      1           0             0


           BETA
              MMS           FMS
              ________      ________
 MMS                0             0
 FMS                0             0


           PSI
              MMS           FMS
              ________      ________
 MMS                0
 FMS               50             0


     STARTING VALUES


           NU
              M1MS1         M1MS2         M1MS3         M1MS4         M1MS5
              ________      ________      ________      ________      ________
      1         3.951         3.972         3.925         3.541         3.690


           NU
              M1MS6         M1MS7         F1MS1         F1MS2         F1MS3
              ________      ________      ________      ________      ________
      1         4.692         4.128         3.920         3.982         4.014


           NU
              F1MS4         F1MS5         F1MS6         F1MS7
              ________      ________      ________      ________
      1         3.610         3.491         4.729         4.059


           LAMBDA
              MMS           FMS
              ________      ________
 M1MS1          1.000         0.000
 M1MS2          1.000         0.000
 M1MS3          1.000         0.000
 M1MS4          1.000         0.000
 M1MS5          1.000         0.000
 M1MS6          1.000         0.000
 M1MS7          1.000         0.000
 F1MS1          0.000         1.000
 F1MS2          0.000         1.000
 F1MS3          0.000         1.000
 F1MS4          0.000         1.000
 F1MS5          0.000         1.000
 F1MS6          0.000         1.000
 F1MS7          0.000         1.000


           THETA
              M1MS1         M1MS2         M1MS3         M1MS4         M1MS5
              ________      ________      ________      ________      ________
 M1MS1          0.456
 M1MS2          0.000         0.500
 M1MS3          0.000         0.000         0.589
 M1MS4          0.000         0.000         0.000         0.413
 M1MS5          0.000         0.000         0.000         0.000         0.635
 M1MS6          0.000         0.000         0.000         0.000         0.000
 M1MS7          0.000         0.000         0.000         0.000         0.000
 F1MS1          0.000         0.000         0.000         0.000         0.000
 F1MS2          0.000         0.000         0.000         0.000         0.000
 F1MS3          0.000         0.000         0.000         0.000         0.000
 F1MS4          0.000         0.000         0.000         0.000         0.000
 F1MS5          0.000         0.000         0.000         0.000         0.000
 F1MS6          0.000         0.000         0.000         0.000         0.000
 F1MS7          0.000         0.000         0.000         0.000         0.000


           THETA
              M1MS6         M1MS7         F1MS1         F1MS2         F1MS3
              ________      ________      ________      ________      ________
 M1MS6          0.244
 M1MS7          0.000         0.374
 F1MS1          0.000         0.000         0.318
 F1MS2          0.000         0.000         0.000         0.391
 F1MS3          0.000         0.000         0.000         0.000         0.568
 F1MS4          0.000         0.000         0.000         0.000         0.000
 F1MS5          0.000         0.000         0.000         0.000         0.000
 F1MS6          0.000         0.000         0.000         0.000         0.000
 F1MS7          0.000         0.000         0.000         0.000         0.000


           THETA
              F1MS4         F1MS5         F1MS6         F1MS7
              ________      ________      ________      ________
 F1MS4          0.351
 F1MS5          0.000         0.664
 F1MS6          0.000         0.000         0.180
 F1MS7          0.000         0.000         0.000         0.360


           ALPHA
              MMS           FMS
              ________      ________
      1         0.000         0.000


           BETA
              MMS           FMS
              ________      ________
 MMS            0.000         0.000
 FMS            0.000         0.000


           PSI
              MMS           FMS
              ________      ________
 MMS            1.000
 FMS            0.000         1.000


TECHNICAL 4 OUTPUT


     ESTIMATES DERIVED FROM THE MODEL


           ESTIMATED MEANS FOR THE LATENT VARIABLES
              MMS           FMS
              ________      ________
      1         0.000         0.000


           ESTIMATED COVARIANCE MATRIX FOR THE LATENT VARIABLES
              MMS           FMS
              ________      ________
 MMS            1.000
 FMS            0.532         1.000


           ESTIMATED CORRELATION MATRIX FOR THE LATENT VARIABLES
              MMS           FMS
              ________      ________
 MMS            1.000
 FMS            0.532         1.000


DIAGRAM INFORMATION

  Use View Diagram under the Diagram menu in the Mplus Editor to view the diagram.
  If running Mplus from the Mplus Diagrammer, the diagram opens automatically.

  Diagram output
    f:\documents\backup finale\080807backup01\documenti\oxford\fccc\marital satisfaction\mplus\eng-a

     Beginning Time:  10:20:28
        Ending Time:  10:20:29
       Elapsed Time:  00:00:01


MUTHEN & MUTHEN
3463 Stoner Ave.
Los Angeles, CA  90066

Tel: (310) 391-9971
Fax: (310) 391-8971
Web: www.StatModel.com
Support: Support@StatModel.com

Copyright (c) 1998-2012 Muthen & Muthen
