# Supplementary material for: An approximate measurement invariance approach to within-couple relationship quality
Source: Front Psychol. 2014 Sep 19;5:983. doi: 10.3389/fpsyg.2014.00983 (PMC4168678; doi:10.3389/fpsyg.2014.00983)
Supplement: Supplementary file 2 [file DataSheet2.ZIP › eng-adv_ml_986.out]

Mplus VERSION 7
MUTHEN & MUTHEN
05/28/2014  10:19 AM

INPUT INSTRUCTIONS

  TITLE: BSEM - Configural Invariance ;

  DATA: FILE IS eng_986.txt ;
  !LISTWISE = ON ;

  VARIABLE: NAMES ARE m1ms1-m1ms7 f1ms1-f1ms7;
  MISSING ALL (-9) ;
  !USEVAR = m1ms1-m1ms7 f1ms1-f1ms7 ;
  !USEOBS (astratum EQ 8) ;

  ANALYSIS:   ESTIMATOR IS MLR;


  MODEL:	
  ! configural invariance
  mms BY m1ms1* m1ms2 m1ms3 m1ms4 m1ms5 m1ms6 m1ms7 ;
  fms BY f1ms1* f1ms2 f1ms3 f1ms4 f1ms5 f1ms6 f1ms7 ;
  m1ms1-m1ms7 ;
  f1ms1-f1ms7 ;
  mms@1 ;
  fms@1 ;
  [m1ms1-m1ms7] ;
  [f1ms1-f1ms7] ;

  m1ms1 WITH f1ms1 ;
  m1ms2 WITH f1ms2 ;
  m1ms3 WITH f1ms3 ;
  m1ms4 WITH f1ms4 ;
  m1ms5 WITH f1ms5 ;
  m1ms6 WITH f1ms6 ;
  m1ms7 WITH f1ms7 ;


  OUTPUT:  TECH1; TECH4; TECH8;


*** WARNING in OUTPUT command
  TECH8 option is available only with analysis types MIXTURE, RANDOM, or
  TWOLEVEL with estimators ML, MLF, or MLR or ALGORITHM=INTEGRATION.
  Request for TECH8 is ignored.
*** WARNING
  Data set contains cases with missing on all variables.
  These cases were not included in the analysis.
  Number of cases with missing on all variables:  10
   2 WARNING(S) FOUND IN THE INPUT INSTRUCTIONS


BSEM - Configural Invariance ;

SUMMARY OF ANALYSIS

Number of groups                                                 1
Number of observations                                         976

Number of dependent variables                                   14
Number of independent variables                                  0
Number of continuous latent variables                            2

Observed dependent variables

  Continuous
   M1MS1       M1MS2       M1MS3       M1MS4       M1MS5       M1MS6
   M1MS7       F1MS1       F1MS2       F1MS3       F1MS4       F1MS5
   F1MS6       F1MS7

Continuous latent variables
   MMS         FMS


Estimator                                                      MLR
Information matrix                                        OBSERVED
Maximum number of iterations                                  1000
Convergence criterion                                    0.500D-04
Maximum number of steepest descent iterations                   20
Maximum number of iterations for H1                           2000
Convergence criterion for H1                             0.100D-03

Input data file(s)
  eng_986.txt

Input data format  FREE


SUMMARY OF DATA

     Number of missing data patterns            26


COVARIANCE COVERAGE OF DATA

Minimum covariance coverage value   0.100


     PROPORTION OF DATA PRESENT


           Covariance Coverage
              M1MS1         M1MS2         M1MS3         M1MS4         M1MS5
              ________      ________      ________      ________      ________
 M1MS1          0.998
 M1MS2          0.996         0.996
 M1MS3          0.997         0.996         0.997
 M1MS4          0.994         0.993         0.994         0.994
 M1MS5          0.995         0.994         0.995         0.992         0.995
 M1MS6          0.996         0.994         0.995         0.992         0.993
 M1MS7          0.975         0.973         0.974         0.971         0.972
 F1MS1          0.912         0.910         0.911         0.909         0.909
 F1MS2          0.909         0.907         0.908         0.906         0.906
 F1MS3          0.912         0.910         0.911         0.909         0.909
 F1MS4          0.910         0.908         0.909         0.907         0.907
 F1MS5          0.911         0.909         0.910         0.908         0.908
 F1MS6          0.911         0.909         0.910         0.908         0.908
 F1MS7          0.893         0.891         0.892         0.890         0.890


           Covariance Coverage
              M1MS6         M1MS7         F1MS1         F1MS2         F1MS3
              ________      ________      ________      ________      ________
 M1MS6          0.996
 M1MS7          0.973         0.975
 F1MS1          0.911         0.890         0.914
 F1MS2          0.908         0.887         0.909         0.911
 F1MS3          0.911         0.890         0.911         0.909         0.914
 F1MS4          0.909         0.888         0.910         0.907         0.909
 F1MS5          0.910         0.889         0.911         0.908         0.911
 F1MS6          0.910         0.889         0.911         0.910         0.911
 F1MS7          0.893         0.874         0.892         0.890         0.892


           Covariance Coverage
              F1MS4         F1MS5         F1MS6         F1MS7
              ________      ________      ________      ________
 F1MS4          0.912
 F1MS5          0.909         0.913
 F1MS6          0.909         0.910         0.913
 F1MS7          0.890         0.891         0.891         0.895


THE MODEL ESTIMATION TERMINATED NORMALLY


MODEL FIT INFORMATION

Number of Free Parameters                       50

Loglikelihood

          H0 Value                      -15212.988
          H0 Scaling Correction Factor      1.6024
            for MLR
          H1 Value                      -15097.973
          H1 Scaling Correction Factor      1.3404
            for MLR

Information Criteria

          Akaike (AIC)                   30525.976
          Bayesian (BIC)                 30770.149
          Sample-Size Adjusted BIC       30611.349
            (n* = (n + 2) / 24)

Chi-Square Test of Model Fit

          Value                            199.914*
          Degrees of Freedom                    69
          P-Value                           0.0000
          Scaling Correction Factor         1.1506
            for MLR

*   The chi-square value for MLM, MLMV, MLR, ULSMV, WLSM and WLSMV cannot be used
    for chi-square difference testing in the regular way.  MLM, MLR and WLSM
    chi-square difference testing is described on the Mplus website.  MLMV, WLSMV,
    and ULSMV difference testing is done using the DIFFTEST option.

RMSEA (Root Mean Square Error Of Approximation)

          Estimate                           0.044
          90 Percent C.I.                    0.037  0.051
          Probability RMSEA <= .05           0.910

CFI/TLI

          CFI                                0.948
          TLI                                0.932

Chi-Square Test of Model Fit for the Baseline Model

          Value                           2618.823
          Degrees of Freedom                    91
          P-Value                           0.0000

SRMR (Standardized Root Mean Square Residual)

          Value                              0.031


MODEL RESULTS

                                                    Two-Tailed
                    Estimate       S.E.  Est./S.E.    P-Value

 MMS      BY
    M1MS1              0.613      0.032     19.231      0.000
    M1MS2              0.690      0.031     22.189      0.000
    M1MS3              0.672      0.035     19.466      0.000
    M1MS4              0.546      0.028     19.352      0.000
    M1MS5              0.746      0.036     20.981      0.000
    M1MS6              0.256      0.024     10.532      0.000
    M1MS7              0.374      0.030     12.294      0.000

 FMS      BY
    F1MS1              0.496      0.029     16.887      0.000
    F1MS2              0.502      0.033     15.159      0.000
    F1MS3              0.558      0.038     14.590      0.000
    F1MS4              0.546      0.028     19.474      0.000
    F1MS5              0.752      0.035     21.640      0.000
    F1MS6              0.258      0.033      7.819      0.000
    F1MS7              0.354      0.035     10.032      0.000

 FMS      WITH
    MMS                0.559      0.034     16.291      0.000

 M1MS1    WITH
    F1MS1              0.027      0.017      1.633      0.102

 M1MS2    WITH
    F1MS2              0.046      0.020      2.305      0.021

 M1MS3    WITH
    F1MS3              0.011      0.027      0.405      0.686

 M1MS4    WITH
    F1MS4              0.051      0.016      3.096      0.002

 M1MS5    WITH
    F1MS5              0.100      0.029      3.437      0.001

 M1MS6    WITH
    F1MS6              0.026      0.012      2.273      0.023

 M1MS7    WITH
    F1MS7              0.121      0.026      4.610      0.000

 Intercepts
    M1MS1              4.078      0.028    143.681      0.000
    M1MS2              4.012      0.031    128.053      0.000
    M1MS3              3.965      0.034    116.638      0.000
    M1MS4              3.644      0.028    131.814      0.000
    M1MS5              3.797      0.035    108.171      0.000
    M1MS6              4.749      0.019    248.580      0.000
    M1MS7              4.161      0.027    156.427      0.000
    F1MS1              3.937      0.026    151.929      0.000
    F1MS2              3.983      0.030    133.828      0.000
    F1MS3              4.064      0.034    120.069      0.000
    F1MS4              3.657      0.027    134.572      0.000
    F1MS5              3.498      0.037     94.131      0.000
    F1MS6              4.713      0.022    211.687      0.000
    F1MS7              4.069      0.030    135.773      0.000

 Variances
    MMS                1.000      0.000    999.000    999.000
    FMS                1.000      0.000    999.000    999.000

 Residual Variances
    M1MS1              0.408      0.035     11.805      0.000
    M1MS2              0.479      0.049      9.678      0.000
    M1MS3              0.672      0.052     12.971      0.000
    M1MS4              0.445      0.030     15.058      0.000
    M1MS5              0.641      0.048     13.401      0.000
    M1MS6              0.287      0.042      6.782      0.000
    M1MS7              0.537      0.044     12.323      0.000
    F1MS1              0.359      0.022     16.388      0.000
    F1MS2              0.544      0.043     12.623      0.000
    F1MS3              0.717      0.056     12.816      0.000
    F1MS4              0.364      0.027     13.533      0.000
    F1MS5              0.678      0.046     14.761      0.000
    F1MS6              0.376      0.054      7.008      0.000
    F1MS7              0.671      0.051     13.145      0.000


QUALITY OF NUMERICAL RESULTS

     Condition Number for the Information Matrix              0.214E-01
       (ratio of smallest to largest eigenvalue)


TECHNICAL 1 OUTPUT


     PARAMETER SPECIFICATION


           NU
              M1MS1         M1MS2         M1MS3         M1MS4         M1MS5
              ________      ________      ________      ________      ________
      1           1             2             3             4             5


           NU
              M1MS6         M1MS7         F1MS1         F1MS2         F1MS3
              ________      ________      ________      ________      ________
      1           6             7             8             9            10


           NU
              F1MS4         F1MS5         F1MS6         F1MS7
              ________      ________      ________      ________
      1          11            12            13            14


           LAMBDA
              MMS           FMS
              ________      ________
 M1MS1             15             0
 M1MS2             16             0
 M1MS3             17             0
 M1MS4             18             0
 M1MS5             19             0
 M1MS6             20             0
 M1MS7             21             0
 F1MS1              0            22
 F1MS2              0            23
 F1MS3              0            24
 F1MS4              0            25
 F1MS5              0            26
 F1MS6              0            27
 F1MS7              0            28


           THETA
              M1MS1         M1MS2         M1MS3         M1MS4         M1MS5
              ________      ________      ________      ________      ________
 M1MS1             29
 M1MS2              0            30
 M1MS3              0             0            31
 M1MS4              0             0             0            32
 M1MS5              0             0             0             0            33
 M1MS6              0             0             0             0             0
 M1MS7              0             0             0             0             0
 F1MS1             36             0             0             0             0
 F1MS2              0            38             0             0             0
 F1MS3              0             0            40             0             0
 F1MS4              0             0             0            42             0
 F1MS5              0             0             0             0            44
 F1MS6              0             0             0             0             0
 F1MS7              0             0             0             0             0


           THETA
              M1MS6         M1MS7         F1MS1         F1MS2         F1MS3
              ________      ________      ________      ________      ________
 M1MS6             34
 M1MS7              0            35
 F1MS1              0             0            37
 F1MS2              0             0             0            39
 F1MS3              0             0             0             0            41
 F1MS4              0             0             0             0             0
 F1MS5              0             0             0             0             0
 F1MS6             46             0             0             0             0
 F1MS7              0            48             0             0             0


           THETA
              F1MS4         F1MS5         F1MS6         F1MS7
              ________      ________      ________      ________
 F1MS4             43
 F1MS5              0            45
 F1MS6              0             0            47
 F1MS7              0             0             0            49


           ALPHA
              MMS           FMS
              ________      ________
      1           0             0


           BETA
              MMS           FMS
              ________      ________
 MMS                0             0
 FMS                0             0


           PSI
              MMS           FMS
              ________      ________
 MMS                0
 FMS               50             0


     STARTING VALUES


           NU
              M1MS1         M1MS2         M1MS3         M1MS4         M1MS5
              ________      ________      ________      ________      ________
      1         4.078         4.013         3.966         3.643         3.797


           NU
              M1MS6         M1MS7         F1MS1         F1MS2         F1MS3
              ________      ________      ________      ________      ________
      1         4.750         4.159         3.938         3.984         4.065


           NU
              F1MS4         F1MS5         F1MS6         F1MS7
              ________      ________      ________      ________
      1         3.657         3.499         4.714         4.065


           LAMBDA
              MMS           FMS
              ________      ________
 M1MS1          1.000         0.000
 M1MS2          1.000         0.000
 M1MS3          1.000         0.000
 M1MS4          1.000         0.000
 M1MS5          1.000         0.000
 M1MS6          1.000         0.000
 M1MS7          1.000         0.000
 F1MS1          0.000         1.000
 F1MS2          0.000         1.000
 F1MS3          0.000         1.000
 F1MS4          0.000         1.000
 F1MS5          0.000         1.000
 F1MS6          0.000         1.000
 F1MS7          0.000         1.000


           THETA
              M1MS1         M1MS2         M1MS3         M1MS4         M1MS5
              ________      ________      ________      ________      ________
 M1MS1          0.393
 M1MS2          0.000         0.477
 M1MS3          0.000         0.000         0.563
 M1MS4          0.000         0.000         0.000         0.372
 M1MS5          0.000         0.000         0.000         0.000         0.600
 M1MS6          0.000         0.000         0.000         0.000         0.000
 M1MS7          0.000         0.000         0.000         0.000         0.000
 F1MS1          0.000         0.000         0.000         0.000         0.000
 F1MS2          0.000         0.000         0.000         0.000         0.000
 F1MS3          0.000         0.000         0.000         0.000         0.000
 F1MS4          0.000         0.000         0.000         0.000         0.000
 F1MS5          0.000         0.000         0.000         0.000         0.000
 F1MS6          0.000         0.000         0.000         0.000         0.000
 F1MS7          0.000         0.000         0.000         0.000         0.000


           THETA
              M1MS6         M1MS7         F1MS1         F1MS2         F1MS3
              ________      ________      ________      ________      ________
 M1MS6          0.176
 M1MS7          0.000         0.339
 F1MS1          0.000         0.000         0.303
 F1MS2          0.000         0.000         0.000         0.397
 F1MS3          0.000         0.000         0.000         0.000         0.515
 F1MS4          0.000         0.000         0.000         0.000         0.000
 F1MS5          0.000         0.000         0.000         0.000         0.000
 F1MS6          0.000         0.000         0.000         0.000         0.000
 F1MS7          0.000         0.000         0.000         0.000         0.000


           THETA
              F1MS4         F1MS5         F1MS6         F1MS7
              ________      ________      ________      ________
 F1MS4          0.334
 F1MS5          0.000         0.626
 F1MS6          0.000         0.000         0.221
 F1MS7          0.000         0.000         0.000         0.401


           ALPHA
              MMS           FMS
              ________      ________
      1         0.000         0.000


           BETA
              MMS           FMS
              ________      ________
 MMS            0.000         0.000
 FMS            0.000         0.000


           PSI
              MMS           FMS
              ________      ________
 MMS            1.000
 FMS            0.000         1.000


TECHNICAL 4 OUTPUT


     ESTIMATES DERIVED FROM THE MODEL


           ESTIMATED MEANS FOR THE LATENT VARIABLES
              MMS           FMS
              ________      ________
      1         0.000         0.000


           ESTIMATED COVARIANCE MATRIX FOR THE LATENT VARIABLES
              MMS           FMS
              ________      ________
 MMS            1.000
 FMS            0.559         1.000


           ESTIMATED CORRELATION MATRIX FOR THE LATENT VARIABLES
              MMS           FMS
              ________      ________
 MMS            1.000
 FMS            0.559         1.000


DIAGRAM INFORMATION

  Use View Diagram under the Diagram menu in the Mplus Editor to view the diagram.
  If running Mplus from the Mplus Diagrammer, the diagram opens automatically.

  Diagram output
    f:\documents\backup finale\080807backup01\documenti\oxford\fccc\marital satisfaction\mplus\eng-a

     Beginning Time:  10:19:22
        Ending Time:  10:19:22
       Elapsed Time:  00:00:00


MUTHEN & MUTHEN
3463 Stoner Ave.
Los Angeles, CA  90066

Tel: (310) 391-9971
Fax: (310) 391-8971
Web: www.StatModel.com
Support: Support@StatModel.com

Copyright (c) 1998-2012 Muthen & Muthen
