# Supplementary material for: An approximate measurement invariance approach to within-couple relationship quality
Source: Front Psychol. 2014 Sep 19;5:983. doi: 10.3389/fpsyg.2014.00983 (PMC4168678; doi:10.3389/fpsyg.2014.00983)
Supplement: Supplementary file 2 [file DataSheet2.ZIP › eng_3830.txt]

4	4	4	3	5	5	4	4	4	5	3	5	5	5
4	4	4	3	2	5	4	4	5	5	3	4	5	4
4	2	4	2	4	4	2	2	3	4	3	4	4	4
5	5	5	5	5	5	5	4	4	4	3	4	5	4
5	4	2	2	2	4	3	2	2	4	2	4	5	5
-9	-9	-9	-9	-9	-9	-9	-9	-9	-9	-9	-9	-9	-9
5	5	5	5	5	5	5	4	5	5	3	4	5	4
2	3	3	3	3	5	5	4	4	4	4	4	4	4
5	5	5	5	5	5	5	4	4	5	5	5	5	5
4	5	5	3	5	5	4	4	3	4	3	4	5	4
2	2	4	3	3	5	4	5	4	4	3	4	5	4
4	4	5	4	5	5	4	3	4	4	4	4	4	3
2	3	3	3	2	4	4	4	4	5	4	2	5	1
5	5	5	5	5	5	5	4	4	3	4	4	5	4
3	2	2	3	2	5	5	4	4	5	3	3	5	5
5	5	5	4	4	5	5	5	4	5	3	4	5	4
4	4	3	3	3	4	3	4	4	4	4	4	4	4
4	4	4	4	4	5	-9	4	4	4	4	4	5	5
4	4	4	3	4	4	4	4	4	4	3	3	5	3
4	4	4	2	2	5	4	4	3	4	3	4	5	4
5	4	4	5	4	5	4	5	4	4	5	4	5	5
4	4	3	3	2	5	5	4	5	5	3	3	5	5
5	5	5	5	4	5	5	4	4	5	3	4	5	4
3	4	1	2	2	5	4	3	4	4	3	5	5	5
5	5	5	3	4	5	4	5	4	5	4	5	5	5
2	4	4	2	3	5	5	-9	-9	-9	-9	-9	-9	-9
4	5	5	4	4	5	5	4	4	4	5	5	5	5
4	4	5	5	5	5	4	3	4	4	3	3	5	4
4	4	4	4	5	5	5	-9	-9	-9	-9	-9	-9	-9
4	5	5	4	5	5	4	5	4	4	4	4	5	4
4	4	4	4	3	4	4	4	2	1	2	2	5	5
4	4	4	4	4	5	2	3	5	5	4	5	5	5
3	3	4	2	3	4	3	3	3	5	3	3	5	3
3	3	2	3	3	5	5	-9	-9	-9	-9	-9	-9	-9
5	5	3	5	4	5	5	4	4	4	5	4	5	4
5	3	5	5	5	5	4	4	4	5	4	4	5	5
4	4	5	4	4	5	4	4	5	3	3	2	5	3
4	5	5	4	3	5	3	5	5	5	4	4	5	5
4	3	3	3	2	5	4	5	3	1	3	4	5	4
3	4	5	3	3	5	5	5	4	3	5	3	5	3
4	3	4	3	4	4	4	4	4	4	3	4	5	4
4	4	5	3	4	5	5	4	3	4	4	4	5	4
5	5	4	3	5	5	4	5	5	4	4	4	5	4
2	4	3	4	2	4	5	4	5	4	4	5	5	4
5	5	5	5	5	5	5	4	4	3	3	4	5	4
3	4	3	3	3	5	3	4	4	4	3	1	4	2
5	4	4	4	4	5	2	4	3	2	2	2	-9	4
4	4	2	3	2	5	5	4	5	5	4	5	5	5
-9	-9	-9	-9	-9	-9	-9	-9	-9	-9	-9	-9	-9	-9
5	5	5	5	5	5	5	4	5	5	5	5	5	5
4	4	4	3	5	5	4	4	4	2	4	3	5	4
5	4	5	4	2	5	5	5	5	5	4	3	5	5
5	5	5	4	5	5	4	4	5	5	4	3	5	5
4	4	4	3	2	4	5	4	5	5	4	4	5	5
3	4	4	4	3	4	4	4	3	2	4	2	5	4
5	5	5	5	5	5	5	4	4	5	4	4	5	4
4	5	4	4	3	5	4	5	4	4	5	4	4	5
4	4	4	3	3	4	3	4	4	4	3	4	5	4
4	4	5	4	3	5	4	3	2	4	3	3	5	4
5	5	5	4	5	5	-9	2	3	2	3	3	5	4
3	3	2	3	2	5	3	4	4	4	3	4	5	2
4	3	4	3	4	5	3	-9	3	2	1	2	3	3
4	5	5	5	5	5	5	5	5	5	5	5	5	5
4	3	5	3	5	5	4	3	2	2	4	2	5	3
4	4	4	4	4	5	3	3	2	2	3	2	3	3
4	4	3	3	5	5	4	4	5	5	3	-9	5	2
2	4	2	4	4	4	2	3	2	4	3	2	5	4
4	4	4	2	1	5	4	4	3	3	3	3	4	4
4	2	3	3	4	5	4	4	4	5	5	5	5	5
4	4	4	3	4	5	4	4	5	5	3	4	5	5
5	5	5	4	5	5	4	3	4	4	4	4	5	3
3	4	2	2	2	5	5	4	4	5	3	4	4	4
4	5	5	5	4	5	5	2	4	4	4	2	5	4
5	4	4	4	4	5	4	4	3	5	3	2	4	2
5	5	5	4	5	5	4	4	4	4	4	4	5	4
4	4	2	4	5	5	4	4	4	2	3	2	4	4
4	4	4	3	2	4	4	4	4	4	4	4	5	4
4	4	4	3	4	5	4	-9	-9	-9	-9	-9	-9	-9
5	5	5	5	5	5	5	4	5	5	5	5	5	4
4	5	5	4	5	5	4	4	4	1	4	4	5	4
4	4	3	3	3	4	4	4	5	5	4	4	5	4
4	4	4	4	4	5	4	4	4	4	4	4	5	5
3	3	2	4	3	5	4	4	4	5	4	4	5	5
4	5	5	5	5	5	5	4	5	5	5	5	5	5
4	4	5	4	5	5	4	4	3	3	3	4	5	4
5	5	4	2	4	5	5	2	3	4	2	4	4	4
5	5	2	4	5	5	3	4	4	3	3	3	5	4
4	4	5	4	4	5	4	3	3	4	2	4	5	4
-9	-9	-9	-9	-9	-9	-9	-9	-9	-9	-9	-9	-9	-9
5	5	5	3	5	5	5	4	2	3	3	2	5	3
5	5	5	4	4	4	4	4	5	5	5	5	5	5
4	5	5	3	5	5	5	2	3	2	2	2	4	2
4	4	3	3	4	5	4	4	3	4	2	2	5	1
4	5	4	4	2	5	4	4	4	5	4	4	5	4
4	4	5	4	4	5	4	3	4	4	3	3	5	4
4	4	4	4	4	5	4	4	4	4	4	4	5	4
5	4	4	4	4	4	4	4	4	4	4	4	4	4
4	4	5	3	4	5	5	4	5	4	4	4	5	4
4	4	3	2	3	5	5	4	5	5	3	5	5	3
4	3	4	3	4	5	4	3	4	4	4	4	5	4
4	4	3	4	4	4	4	4	4	4	3	2	5	4
5	5	5	5	5	5	5	3	2	4	4	2	5	5
5	2	4	4	4	4	4	-9	-9	-9	-9	-9	-9	-9
4	3	5	3	4	5	5	-9	-9	-9	-9	-9	-9	-9
4	5	5	3	5	5	5	5	5	5	5	4	5	5
5	5	4	4	4	5	4	4	4	4	4	4	5	4
4	4	5	4	4	5	4	4	5	5	4	4	5	4
4	4	4	2	4	4	4	4	4	4	4	4	4	4
4	5	5	5	-9	5	5	4	5	5	4	5	5	2
5	5	5	5	5	5	5	4	4	5	4	3	5	5
4	4	2	3	3	4	4	3	3	4	3	4	5	5
4	4	2	3	2	4	4	4	4	4	3	4	5	2
5	5	5	5	5	5	5	4	5	5	4	4	5	5
3	4	4	3	2	4	5	4	2	4	3	1	4	2
4	4	4	3	4	4	4	3	4	5	4	4	5	4
5	5	4	4	5	5	4	4	4	4	3	3	5	4
2	2	2	2	3	5	3	4	3	4	3	3	4	2
4	4	4	2	3	5	4	4	4	4	4	4	5	4
4	5	5	4	5	5	4	4	4	3	3	3	1	3
4	4	4	3	4	5	3	3	4	3	5	5	5	4
3	4	4	3	3	5	4	4	4	5	4	5	5	5
5	5	5	4	5	5	5	4	5	5	4	4	4	5
5	4	5	3	4	5	4	4	4	4	4	4	5	4
5	5	5	5	5	5	5	4	4	5	3	4	5	4
5	5	5	5	5	5	5	5	5	5	5	5	5	5
3	4	5	3	3	5	3	4	-9	1	-9	3	-9	4
4	4	4	4	4	5	4	-9	-9	-9	-9	-9	-9	-9
5	5	5	4	5	5	4	4	3	4	3	3	5	4
4	4	4	4	4	5	4	4	4	4	3	4	5	4
5	5	5	3	3	5	4	5	5	4	4	5	5	-9
3	3	3	3	2	3	3	4	4	4	3	3	4	4
4	5	4	5	4	5	4	-9	-9	-9	-9	-9	-9	-9
5	5	5	4	2	5	5	4	5	5	4	5	5	5
4	4	4	4	5	5	5	3	4	4	3	2	5	2
4	4	4	4	4	5	4	2	3	2	4	3	5	5
4	4	5	3	5	5	3	5	5	5	5	5	5	4
2	2	2	3	3	4	3	2	3	2	2	2	4	4
5	5	2	4	2	5	5	4	4	3	4	3	5	4
3	2	2	3	2	4	4	4	4	5	5	5	5	5
5	4	5	3	5	5	4	3	3	4	3	2	5	4
4	5	5	4	5	5	4	4	3	4	-9	5	5	4
5	5	5	5	5	5	5	5	5	5	5	5	5	3
4	4	4	3	4	5	4	3	4	4	4	2	5	3
5	5	5	5	5	5	5	5	4	4	3	3	5	4
5	4	5	4	4	5	5	4	5	5	4	4	5	2
3	4	5	4	5	5	5	3	4	4	4	2	5	5
3	4	5	3	4	5	5	4	4	4	3	3	5	4
4	4	4	2	2	5	3	4	4	4	3	2	5	4
5	4	5	5	5	5	5	5	4	4	4	4	5	4
4	4	4	5	4	5	5	4	2	5	5	5	5	4
4	3	4	4	3	5	4	5	5	5	4	5	5	1
4	4	4	4	4	5	4	4	5	5	4	5	5	4
5	5	5	4	4	5	4	4	4	5	5	3	5	4
-9	-9	-9	-9	-9	-9	-9	5	5	5	5	5	5	5
5	5	5	4	5	5	5	5	5	5	5	5	5	5
2	3	2	4	4	5	3	4	4	5	4	4	5	4
2	3	2	3	4	4	4	4	5	4	4	4	5	4
4	5	5	5	5	5	5	3	4	4	4	4	4	4
4	4	4	4	5	5	5	4	4	4	4	4	5	4
2	4	4	3	2	5	4	4	4	5	4	2	5	5
4	4	4	4	3	5	3	4	4	5	4	4	5	5
5	5	5	4	4	1	4	4	3	3	4	3	5	3
5	5	5	4	5	5	1	4	4	5	4	4	5	4
5	5	4	4	5	5	5	5	5	5	4	3	5	5
5	5	5	3	5	5	4	4	4	4	2	4	5	4
4	2	2	3	2	4	4	-9	-9	-9	-9	-9	-9	-9
5	5	5	4	5	5	5	4	5	5	5	5	5	5
5	5	5	4	4	5	5	3	4	3	3	2	4	3
5	5	4	4	4	5	4	5	4	5	5	5	5	5
4	4	3	3	2	5	5	-9	-9	-9	-9	-9	-9	-9
4	4	4	4	4	4	4	5	5	5	4	5	5	4
5	4	4	2	1	4	4	5	4	4	2	2	4	3
5	5	5	4	4	5	4	5	5	5	5	5	5	5
4	4	3	3	4	5	4	3	4	2	4	3	4	3
4	4	4	4	4	5	4	5	4	4	4	4	4	4
4	4	2	4	4	5	4	5	5	5	5	3	5	5
4	5	5	5	5	5	5	4	3	3	5	5	5	5
3	5	3	3	5	5	1	4	4	5	4	4	5	4
5	5	5	5	5	5	4	4	4	5	4	4	5	4
3	3	2	2	4	4	5	4	4	4	3	4	5	4
5	1	4	3	4	5	4	4	2	4	4	4	4	4
4	4	5	3	3	5	4	4	5	5	4	5	5	5
5	5	5	4	5	5	5	4	5	5	4	5	5	4
5	5	5	3	4	5	5	4	4	4	3	2	5	4
4	4	4	4	4	5	4	5	5	5	4	2	5	5
4	4	-9	3	2	5	4	5	5	5	3	3	5	4
4	3	4	3	5	5	4	4	3	5	4	4	5	4
4	4	4	4	4	5	4	4	4	4	4	4	5	4
4	5	4	3	4	5	4	4	5	5	4	3	5	4
4	3	4	4	4	5	5	4	4	2	3	4	5	3
4	5	2	4	4	4	4	-9	-9	-9	-9	-9	-9	-9
5	5	4	4	5	5	5	4	5	5	4	4	5	4
4	3	2	3	2	4	3	3	2	3	3	2	3	2
4	4	2	3	4	5	4	5	5	5	4	3	5	3
2	5	2	2	2	4	4	4	4	4	3	4	4	4
5	5	5	5	5	5	5	5	4	5	4	4	5	5
5	5	5	5	5	5	5	5	5	5	5	5	5	5
5	5	5	4	5	5	5	5	5	5	5	5	5	4
4	2	5	5	5	5	5	4	5	5	5	5	5	5
4	3	4	3	2	5	3	2	4	4	2	1	4	2
5	5	5	4	4	5	4	4	4	5	4	4	5	4
4	4	4	4	4	4	4	3	4	5	5	4	5	5
3	3	4	4	3	4	4	-9	-9	-9	-9	-9	-9	-9
3	4	4	3	3	5	4	4	4	5	5	5	5	5
4	4	5	4	4	5	5	3	4	4	4	2	5	4
4	4	5	3	4	5	5	4	5	5	4	5	5	5
3	4	4	3	2	5	5	3	2	4	2	2	4	4
5	4	4	4	5	5	5	3	4	4	4	3	5	4
5	5	5	4	4	5	4	5	5	5	5	5	5	5
4	4	4	3	4	5	4	4	4	4	4	4	5	5
5	2	2	4	3	5	3	-9	-9	-9	-9	-9	-9	-9
4	3	5	4	5	5	4	4	4	4	3	3	5	4
4	4	4	4	4	5	5	4	3	5	4	4	5	4
4	4	4	4	4	5	5	3	4	5	3	3	4	3
5	5	5	4	5	5	5	5	5	4	4	5	5	5
3	3	3	3	3	4	4	4	4	5	3	4	3	4
5	5	5	5	1	5	5	-9	-9	-9	-9	-9	-9	-9
2	4	2	2	4	4	4	4	4	4	-9	3	4	4
4	4	2	3	4	5	4	4	3	4	4	3	5	5
4	4	4	2	2	5	2	2	4	4	2	2	5	2
4	4	5	3	4	5	4	5	5	5	5	5	5	5
4	4	4	5	4	5	5	4	4	5	4	4	5	5
4	4	4	3	4	5	5	5	4	5	5	5	5	5
5	4	4	2	2	5	3	4	5	5	4	2	5	5
4	4	2	4	4	5	4	4	4	5	3	4	5	4
5	4	5	5	3	5	5	4	2	5	4	5	5	5
5	5	5	5	5	5	5	4	5	5	5	5	5	5
4	4	5	5	1	5	4	4	4	5	3	2	5	4
4	4	4	3	3	5	5	4	4	5	3	2	5	5
2	3	2	2	2	4	-9	2	2	3	3	1	4	4
4	3	3	3	5	5	4	1	5	4	3	2	5	2
4	5	5	3	5	5	5	4	4	5	4	5	5	4
5	4	4	4	3	5	1	4	4	4	4	3	5	4
5	5	5	5	5	5	5	4	2	4	4	2	5	5
4	2	4	4	4	5	4	2	3	4	3	2	4	2
4	4	4	4	4	4	4	4	5	4	4	4	5	5
5	5	5	5	5	5	5	5	5	5	5	5	5	5
4	4	4	4	4	5	4	4	3	4	2	2	4	5
5	5	4	4	4	5	4	4	5	4	2	4	5	4
5	5	5	5	5	5	5	-9	-9	-9	-9	-9	-9	-9
5	5	4	4	5	5	4	4	5	5	3	4	5	4
5	5	5	5	5	5	5	4	5	4	5	4	5	4
5	5	5	5	5	5	4	4	5	5	4	5	5	5
3	4	2	1	1	2	3	4	4	4	3	4	4	2
3	3	5	3	3	5	5	2	4	4	3	3	4	4
4	-9	4	3	4	5	4	3	4	2	3	4	5	4
3	3	4	3	2	5	3	4	4	4	3	4	5	4
5	3	4	3	3	5	5	4	2	4	3	4	5	5
4	4	4	4	2	5	4	3	4	3	3	3	4	3
4	4	5	4	5	5	1	4	4	4	5	4	4	5
5	1	3	5	3	3	5	2	2	4	3	5	5	5
5	4	4	4	4	5	5	5	5	5	4	4	5	4
5	4	4	4	4	5	4	2	3	5	4	2	5	5
5	5	1	5	4	5	1	4	4	4	4	2	5	4
4	4	5	5	2	5	5	4	4	5	4	3	5	4
4	4	4	4	2	5	4	4	5	4	3	4	5	4
4	4	4	3	3	5	4	5	4	4	3	4	4	5
4	3	2	4	3	4	4	4	3	3	3	2	4	5
5	5	5	5	5	5	5	4	5	5	4	2	5	5
3	4	3	3	3	5	4	4	4	4	4	4	5	4
4	4	4	3	2	5	4	4	3	4	4	3	5	5
4	5	3	3	4	5	4	5	5	4	4	4	5	4
5	4	4	3	3	4	4	5	4	3	3	4	5	4
2	3	3	3	3	4	3	3	2	5	3	3	3	1
4	5	4	3	4	5	5	4	4	4	3	2	5	5
5	5	5	5	5	5	-9	5	5	5	4	3	5	4
4	4	4	3	3	5	-9	4	4	3	3	3	4	-9
3	3	3	3	4	5	4	4	3	3	3	3	5	4
-9	-9	-9	-9	-9	-9	-9	-9	-9	-9	-9	-9	-9	-9
4	4	3	4	4	5	4	3	3	4	3	3	5	4
4	4	4	3	4	5	5	-9	-9	-9	-9	-9	-9	-9
4	4	5	4	4	5	4	4	3	5	4	4	5	4
2	2	2	3	2	4	4	5	5	1	4	4	4	5
5	5	5	4	5	5	5	4	5	5	4	5	5	-9
4	4	4	4	4	5	5	4	4	5	4	5	5	4
4	3	3	4	4	5	4	4	2	4	5	4	5	4
4	5	4	4	4	5	4	4	4	4	3	3	5	5
5	5	2	4	2	5	4	4	2	3	4	4	4	2
4	5	5	5	5	5	5	4	5	5	4	5	5	5
4	5	4	5	5	5	4	5	5	5	5	-9	5	5
2	3	4	3	2	5	5	3	4	4	4	4	4	4
4	4	4	4	4	5	5	4	3	4	3	1	4	4
3	4	4	3	4	5	4	4	4	5	3	4	5	4
4	4	3	3	4	4	3	2	2	2	2	2	-9	1
5	5	2	3	2	5	5	3	4	1	5	1	5	4
4	4	3	2	3	4	4	2	2	1	3	2	3	4
4	4	5	4	4	5	4	4	4	4	4	3	5	4
4	5	5	4	4	4	4	4	4	4	3	2	3	4
3	3	4	5	3	5	5	3	4	3	3	3	5	4
5	2	4	3	3	5	4	3	4	4	3	3	4	2
2	2	2	3	3	5	5	4	3	4	3	4	5	4
-9	-9	-9	-9	-9	-9	4	4	4	4	4	4	5	4
3	4	4	4	3	4	4	4	3	3	3	2	5	4
3	3	5	3	4	5	4	4	4	4	3	3	5	2
-9	-9	-9	-9	-9	-9	-9	-9	-9	-9	-9	-9	-9	-9
5	3	4	3	3	-9	3	-9	-9	-9	-9	-9	-9	-9
4	4	4	3	4	5	4	3	2	4	2	2	4	3
4	4	5	3	5	5	5	5	5	5	5	4	5	5
4	4	4	4	4	5	5	4	4	4	4	5	5	4
5	3	5	3	3	5	5	4	3	5	4	1	5	4
4	4	1	3	1	4	4	2	2	4	3	3	4	3
4	4	4	3	2	5	4	-9	-9	-9	-9	-9	-9	-9
5	5	5	3	4	5	4	4	4	4	4	2	1	4
5	5	5	4	3	5	5	4	4	4	4	4	4	4
4	5	5	4	5	5	5	4	4	4	4	3	5	4
5	5	5	5	5	5	5	4	4	4	3	3	5	4
4	4	3	3	4	5	3	4	4	5	4	4	5	4
5	5	5	4	5	5	4	4	5	5	5	2	5	5
4	3	3	-9	3	5	4	-9	-9	-9	-9	-9	-9	-9
4	3	2	4	2	5	2	4	2	5	5	5	5	4
4	3	4	3	3	5	4	4	3	3	3	2	4	3
2	2	1	3	2	5	5	5	5	5	4	1	5	5
5	5	2	4	5	5	5	4	4	5	4	4	5	4
4	4	4	4	4	5	4	4	4	2	4	2	4	4
4	4	4	3	4	5	4	4	4	5	4	5	5	5
4	4	4	5	5	5	4	3	4	4	3	2	5	4
5	1	4	4	5	5	4	4	5	5	4	5	5	5
5	5	5	3	5	5	4	3	3	4	4	4	5	4
4	5	5	4	5	5	4	4	4	4	3	2	5	4
4	4	4	4	4	5	4	-9	-9	-9	-9	-9	-9	-9
5	5	5	4	4	5	4	4	5	5	4	3	5	5
5	5	5	5	5	5	5	4	4	3	3	4	5	4
3	2	1	2	1	5	4	3	2	4	3	2	4	4
5	5	5	4	4	5	4	4	4	4	4	4	4	4
4	4	4	4	4	5	4	-9	-9	-9	-9	-9	-9	-9
4	4	4	4	4	5	4	-9	-9	-9	-9	-9	-9	-9
5	5	5	5	5	5	-9	5	5	5	4	5	5	5
2	3	2	5	1	5	4	5	4	5	5	5	5	5
5	4	4	4	5	5	4	4	-9	2	4	2	5	3
4	4	5	4	5	5	4	4	5	5	4	3	5	3
5	5	5	5	5	5	5	4	3	4	4	4	5	4
5	5	5	4	4	5	5	3	3	4	3	2	5	4
3	4	2	4	4	4	4	4	2	4	5	4	5	5
4	5	5	3	5	5	5	5	5	5	4	5	5	3
2	2	2	2	2	5	4	5	4	4	5	5	5	3
5	5	5	4	3	4	4	4	4	5	4	3	5	5
4	4	5	3	4	5	5	4	5	4	4	2	5	5
4	4	4	3	4	5	4	4	4	4	4	4	4	4
4	5	5	4	4	5	5	5	5	4	2	5	5	5
5	5	5	4	5	5	4	5	5	2	4	3	5	4
3	4	4	4	4	5	4	3	4	4	4	4	5	5
5	4	4	4	4	4	4	5	4	4	4	4	5	5
4	2	4	3	4	5	5	4	2	4	3	4	4	4
5	5	5	4	5	5	5	4	5	5	4	4	5	5
4	2	2	3	2	3	4	2	2	2	3	4	5	4
5	5	4	4	5	5	5	5	5	4	3	3	5	4
4	5	5	5	5	5	5	5	4	5	4	4	5	5
3	4	4	2	2	5	5	4	4	4	4	4	5	5
5	5	5	5	5	5	1	4	4	4	3	4	5	2
4	4	4	4	4	4	4	4	-9	-9	4	-9	-9	4
5	5	5	5	4	5	4	4	5	5	4	4	5	5
3	3	4	3	3	4	4	5	4	4	3	4	5	4
4	2	4	5	5	5	4	-9	-9	-9	-9	-9	-9	-9
4	5	4	4	4	5	4	4	2	2	2	1	4	4
3	3	4	3	1	4	4	4	5	2	2	2	4	4
2	3	2	2	2	5	3	4	4	4	3	2	4	4
5	5	5	3	2	5	4	4	4	5	4	3	5	3
1	1	1	2	1	2	2	-9	-9	-9	-9	-9	-9	-9
4	3	2	2	3	4	4	4	4	3	3	2	5	2
4	4	2	3	3	5	4	4	4	2	3	2	5	4
5	5	5	4	5	5	5	4	5	5	5	5	5	4
4	4	3	3	4	4	4	2	3	4	3	3	4	4
2	2	2	2	2	5	5	4	4	4	3	3	5	4
-9	-9	-9	-9	-9	-9	-9	-9	-9	-9	-9	-9	-9	-9
4	4	3	4	3	5	4	4	5	5	4	4	5	5
5	4	4	3	2	5	4	4	4	4	3	3	5	4
5	5	4	5	4	5	4	4	4	4	3	3	5	4
4	4	4	4	4	5	4	4	4	5	4	2	5	4
4	5	5	4	5	5	4	4	4	5	5	2	5	5
4	5	5	4	5	5	4	4	5	4	4	4	5	4
4	4	2	2	-9	4	4	4	4	5	3	4	5	3
4	4	4	4	4	5	-9	3	3	4	4	3	5	4
4	5	5	2	5	5	2	5	4	4	4	3	5	5
4	5	4	4	3	5	4	-9	-9	-9	-9	-9	-9	-9
4	3	4	4	3	5	4	4	5	5	5	5	5	5
-9	-9	-9	-9	-9	-9	-9	-9	-9	-9	-9	-9	-9	-9
5	4	4	4	2	5	4	4	4	5	3	3	5	1
3	3	2	3	3	5	4	3	3	5	3	2	4	3
3	5	5	4	4	5	4	5	5	4	3	5	5	5
5	5	5	5	5	5	4	5	5	4	5	5	5	5
5	5	5	4	4	5	5	2	2	5	4	4	5	4
4	4	4	3	4	5	5	3	3	5	4	2	5	5
4	4	4	3	4	5	5	3	3	2	4	1	5	5
3	4	2	3	2	3	3	4	4	4	4	3	3	4
5	5	5	4	4	5	4	4	5	5	4	4	5	5
4	4	4	4	4	1	4	-9	-9	-9	-9	-9	-9	-9
2	2	2	3	3	4	4	4	4	2	2	4	5	5
3	3	3	3	3	3	3	2	3	1	3	1	4	4
4	3	4	3	4	5	4	4	4	3	3	2	5	4
5	5	5	3	3	5	5	4	5	4	2	3	5	4
3	4	4	3	3	5	3	4	4	4	3	4	5	4
-9	-9	-9	-9	-9	-9	-9	-9	-9	-9	-9	-9	-9	-9
4	3	4	3	2	5	3	-9	-9	-9	-9	-9	-9	-9
4	2	5	3	4	5	3	4	3	4	3	3	5	3
5	5	4	3	5	5	5	3	3	4	2	3	5	4
5	5	5	4	5	5	4	3	3	4	4	2	4	4
5	4	5	5	3	5	5	4	5	4	4	5	5	4
5	4	5	4	4	5	5	4	3	4	3	3	5	5
4	4	5	4	4	5	4	4	5	5	5	5	5	5
4	5	2	3	3	3	5	2	4	2	2	2	4	5
4	5	5	4	5	5	5	4	5	4	4	5	5	5
4	5	4	3	4	5	4	4	4	4	3	4	5	5
4	4	4	4	4	5	5	5	5	5	5	5	5	5
5	4	4	3	4	5	4	-9	3	4	4	3	4	4
4	5	4	4	4	5	5	2	4	2	4	2	5	4
3	-9	-9	-9	2	3	-9	4	5	5	4	5	5	4
3	3	2	3	2	5	4	2	3	4	3	3	5	1
4	4	4	4	2	4	3	4	4	4	4	4	5	4
4	4	4	2	5	5	2	3	2	2	2	1	4	2
4	4	4	5	5	5	4	5	4	4	4	4	4	4
4	4	4	4	4	5	4	4	5	5	4	4	5	5
5	5	5	5	5	5	5	4	4	4	4	3	4	4
4	4	4	4	3	5	3	-9	-9	-9	-9	-9	-9	-9
4	4	4	3	4	4	4	4	5	3	3	5	5	5
3	4	4	4	4	5	4	-9	-9	-9	-9	-9	-9	-9
4	4	4	3	4	5	4	-9	-9	-9	-9	-9	-9	-9
4	5	5	4	4	5	4	4	5	4	4	4	5	4
4	4	3	3	2	5	5	2	4	4	4	4	5	4
-9	-9	-9	-9	-9	-9	-9	-9	-9	-9	-9	-9	-9	-9
3	5	4	3	4	4	4	4	4	4	3	2	4	5
3	5	2	4	4	5	4	5	5	1	4	5	1	4
4	4	4	4	4	4	4	5	5	5	5	5	5	5
4	5	5	5	5	5	4	4	5	5	4	5	5	4
4	5	2	4	1	5	5	5	5	4	4	5	5	5
4	4	4	3	4	5	4	4	2	2	4	3	5	5
4	4	4	4	4	5	4	4	4	4	4	4	5	4
4	3	3	3	2	4	4	3	3	5	3	3	4	4
4	5	4	-9	3	5	4	4	5	5	3	5	5	5
-9	4	4	4	5	5	5	4	4	4	3	3	4	4
5	2	4	4	4	5	5	5	5	4	4	5	5	5
2	3	4	5	2	5	5	4	4	5	4	4	5	5
4	3	2	3	4	4	4	5	4	4	4	4	1	5
5	5	5	4	5	5	5	3	4	5	4	3	5	5
4	4	5	3	3	5	4	4	4	4	3	3	5	5
4	2	3	3	3	4	4	-9	-9	-9	-9	-9	-9	-9
2	2	2	2	2	3	4	4	5	5	5	5	5	5
4	4	4	2	4	4	4	4	4	4	4	3	5	4
4	4	4	4	4	5	4	5	5	5	4	3	5	5
5	4	2	4	3	5	4	4	4	4	3	2	4	5
5	4	5	4	4	5	5	4	5	5	5	5	5	4
4	5	2	5	5	5	5	-9	-9	-9	-9	-9	-9	-9
-9	-9	-9	-9	-9	-9	-9	4	4	4	4	4	4	4
3	4	4	3	4	5	5	4	4	5	4	4	4	3
3	4	3	3	3	5	3	2	3	2	2	2	4	2
5	5	5	4	5	5	5	5	4	5	5	5	5	4
3	3	5	4	5	5	5	4	4	5	3	4	5	4
3	3	3	3	3	5	5	4	4	5	5	5	5	5
4	5	2	5	5	5	5	3	4	4	3	3	5	4
4	4	5	3	3	5	2	-9	-9	-9	-9	-9	-9	-9
5	5	5	4	5	5	5	5	5	5	4	4	5	5
1	2	2	2	3	5	4	3	4	4	3	3	4	4
3	4	5	3	2	5	5	-9	-9	-9	-9	-9	-9	-9
4	4	2	4	2	5	5	4	5	5	4	5	5	4
4	4	3	3	2	5	4	4	4	4	3	2	4	4
4	5	5	5	5	5	5	5	5	5	4	4	5	5
4	4	4	3	4	4	4	4	4	4	3	3	5	4
5	5	5	4	5	5	5	5	5	5	5	3	5	5
4	4	4	4	4	5	4	4	4	2	3	3	5	4
3	3	2	3	3	3	3	-9	-9	-9	-9	-9	-9	-9
-9	-9	-9	-9	-9	-9	-9	-9	-9	-9	-9	-9	-9	-9
3	4	4	4	4	5	4	3	3	3	3	3	5	4
4	4	4	4	4	5	3	4	4	4	3	5	4	2
3	4	4	3	3	4	4	4	5	5	3	5	5	4
4	4	3	4	4	4	2	4	5	3	3	1	5	4
4	5	5	4	4	5	4	3	4	5	2	5	5	3
4	4	4	3	2	4	4	3	4	5	3	4	5	4
4	4	5	4	4	5	-9	4	4	4	4	4	5	-9
5	5	4	4	1	5	5	4	4	5	4	4	5	4
3	3	2	3	4	4	4	4	3	4	3	2	4	4
4	4	4	4	3	5	-9	5	4	3	4	3	5	4
4	5	5	4	5	5	4	5	5	1	4	1	5	5
5	5	5	4	5	5	-9	4	5	5	3	4	5	4
5	5	5	4	5	5	4	5	4	5	5	5	5	4
5	4	4	4	4	4	4	5	5	4	5	3	4	3
4	4	5	4	5	5	4	4	5	5	4	5	5	5
5	5	5	5	5	5	5	5	5	5	4	5	5	4
4	2	4	4	5	5	5	-9	-9	-9	-9	-9	-9	-9
4	4	3	3	3	5	3	4	4	2	4	4	5	2
5	4	4	5	4	4	5	3	4	5	4	4	5	5
4	5	5	4	3	5	5	4	4	5	2	2	4	5
3	4	3	3	4	5	3	4	4	4	4	4	5	4
4	4	4	4	2	4	4	3	4	4	3	3	4	4
4	5	4	4	4	5	4	4	4	4	3	4	5	4
4	4	4	3	4	5	4	4	4	2	4	4	5	5
4	4	4	4	4	5	4	3	3	3	3	2	4	4
5	5	5	5	5	5	5	4	5	5	4	4	5	5
2	1	2	4	3	5	5	4	4	3	3	4	5	5
4	4	2	3	4	4	4	4	4	4	3	3	5	4
5	5	5	5	5	5	5	5	5	5	5	5	5	5
5	5	5	5	5	5	1	-9	-9	-9	-9	-9	-9	-9
4	5	5	5	4	5	5	4	4	5	4	4	5	4
4	5	5	4	4	5	4	4	4	4	3	3	5	4
5	5	4	4	5	5	5	5	5	5	5	5	5	5
4	1	2	3	5	5	5	4	4	5	3	3	5	4
2	4	3	5	2	5	5	-9	-9	-9	-9	-9	-9	-9
5	5	5	4	3	5	4	4	4	5	4	4	5	4
5	4	5	2	4	5	5	4	5	2	5	2	5	4
4	4	4	3	2	5	5	3	4	4	3	3	5	4
4	4	4	4	3	5	5	4	3	3	3	2	4	3
4	4	4	3	4	4	4	4	4	5	3	4	5	4
1	4	4	5	3	5	5	-9	-9	-9	-9	-9	-9	-9
4	5	2	3	2	5	4	4	3	2	4	2	4	4
4	5	5	3	5	5	5	4	4	5	3	4	5	2
2	2	2	2	2	4	4	-9	-9	-9	-9	-9	-9	-9
5	5	3	5	5	5	5	5	4	5	4	5	5	4
4	4	4	4	4	5	4	3	3	4	3	3	4	3
4	2	5	5	5	5	4	4	2	2	3	2	4	4
2	5	2	3	4	5	4	4	4	5	3	4	5	4
4	5	5	5	4	5	5	5	4	5	5	5	5	5
5	5	5	3	5	5	5	4	4	4	3	4	5	5
5	5	5	3	4	5	5	3	5	5	4	4	5	5
4	4	5	4	4	4	4	4	4	4	3	4	5	5
4	4	4	4	4	5	4	4	4	4	4	3	4	4
2	3	3	2	3	5	3	4	3	2	3	2	4	2
5	2	3	4	2	2	4	3	4	4	4	4	5	4
3	3	3	3	4	4	-9	4	5	5	5	4	5	3
4	4	4	3	5	5	4	5	5	5	5	5	5	5
3	4	4	4	4	5	4	4	3	4	4	4	5	2
4	4	3	4	4	5	5	-9	-9	-9	-9	-9	-9	-9
4	4	3	3	3	5	4	4	-9	3	2	3	4	5
4	3	3	4	5	5	5	4	4	4	4	4	5	5
4	4	3	4	4	4	4	4	4	2	4	4	5	4
5	5	5	4	3	5	4	4	5	5	4	3	5	4
3	3	3	3	2	5	4	2	5	2	2	3	5	4
4	4	5	5	5	5	4	5	5	5	5	5	5	5
5	5	5	4	5	5	4	4	4	4	4	4	4	4
4	4	4	4	4	5	4	4	4	5	4	4	5	4
4	5	5	2	2	5	5	4	4	5	4	4	5	4
3	4	2	3	2	4	4	4	5	5	3	3	5	3
4	4	2	2	2	4	4	4	5	5	4	3	4	4
5	5	5	4	4	5	1	4	4	4	4	4	5	4
4	5	5	3	2	5	2	5	4	5	4	5	5	5
4	4	4	4	4	5	4	5	1	4	4	2	5	4
5	5	5	4	5	5	4	4	5	5	5	5	5	2
-9	-9	-9	-9	-9	-9	-9	-9	-9	-9	-9	-9	-9	-9
5	5	5	5	5	5	5	5	5	5	5	3	5	5
4	4	5	3	2	5	4	-9	-9	-9	-9	-9	-9	-9
2	3	4	2	2	4	4	3	2	2	2	2	4	4
5	5	5	5	5	5	5	4	4	4	4	4	5	4
4	3	5	4	5	5	-9	3	4	5	3	4	5	5
5	5	5	4	5	5	3	4	4	4	4	4	5	4
4	4	3	3	3	5	4	4	5	5	2	4	5	5
2	2	2	3	1	4	4	4	2	4	3	3	5	4
4	4	2	3	4	4	4	3	4	4	2	2	5	3
4	4	4	3	3	5	4	-9	-9	-9	-9	-9	-9	-9
4	3	2	3	4	5	4	3	4	5	5	3	5	5
4	4	2	3	2	5	4	3	3	5	3	3	5	4
2	4	2	4	4	5	1	3	2	4	3	3	5	4
4	5	4	3	4	5	-9	4	4	4	4	4	5	1
3	4	2	3	3	4	5	4	2	2	2	1	4	3
5	5	5	5	5	5	5	4	5	5	5	5	5	5
-9	-9	-9	-9	-9	-9	-9	-9	-9	-9	-9	-9	-9	-9
5	4	4	3	4	5	5	4	4	4	4	4	5	4
4	5	5	4	5	5	-9	4	5	5	4	5	5	5
4	5	5	4	5	5	5	4	5	4	4	4	5	5
3	3	4	3	4	5	3	4	4	5	3	3	5	1
4	4	5	3	4	5	4	4	4	2	3	3	5	3
4	4	3	2	2	5	4	3	3	2	3	1	4	4
4	4	2	3	4	3	4	3	2	4	3	3	4	4
4	5	5	4	3	5	5	4	4	4	4	2	4	4
4	4	4	4	4	4	-9	4	4	4	4	2	5	5
4	5	4	2	3	5	5	4	5	5	4	5	5	4
3	4	4	3	3	5	4	4	4	5	4	4	5	4
4	5	5	3	4	5	4	3	3	5	5	4	5	5
4	5	5	4	5	5	4	4	4	5	4	4	5	4
3	3	3	3	2	5	2	3	5	2	3	2	4	4
5	4	4	4	4	5	4	4	4	3	4	3	5	4
5	4	2	3	4	5	4	-9	-9	-9	-9	-9	-9	-9
4	3	5	4	5	5	5	4	4	1	5	4	5	4
4	5	5	4	5	5	1	4	5	3	3	3	5	5
4	5	5	4	5	5	4	5	4	5	5	5	5	5
4	3	3	5	1	5	3	4	5	5	4	4	5	4
5	5	4	3	5	5	5	3	3	3	3	3	5	5
5	5	5	4	5	5	4	4	5	5	5	5	5	5
4	3	4	4	3	5	3	4	4	4	3	3	4	3
5	5	4	2	5	5	5	4	4	2	3	4	5	4
4	4	4	4	2	5	4	4	4	4	4	2	5	3
4	4	5	4	3	5	3	4	4	4	3	4	5	4
3	2	3	3	2	3	3	-9	-9	-9	-9	-9	-9	-9
2	2	4	3	2	5	4	3	4	4	3	2	4	4
4	5	5	5	4	5	5	3	3	4	4	1	5	2
4	4	4	4	4	5	4	3	4	2	3	2	4	4
4	4	2	4	4	5	4	5	5	5	4	4	5	4
4	4	2	3	4	5	4	5	5	5	3	2	5	5
5	5	5	1	5	5	5	4	4	4	4	4	4	4
4	4	4	3	4	5	4	4	5	5	4	4	5	3
3	4	3	3	2	4	3	4	4	4	4	1	5	5
5	5	5	5	5	5	5	4	2	5	4	5	5	4
4	5	4	4	5	5	5	5	4	5	5	5	5	4
3	4	2	3	2	5	4	-9	-9	-9	-9	-9	-9	-9
5	5	5	3	5	5	5	3	3	2	3	3	4	4
4	4	3	3	5	5	5	3	3	2	3	3	4	3
5	5	5	3	5	5	5	3	4	4	3	3	4	5
4	2	5	2	-9	5	-9	5	3	5	4	3	5	-9
4	4	4	4	2	4	4	3	3	2	3	2	3	3
3	3	2	3	2	4	4	4	4	4	4	3	5	5
4	4	4	3	4	5	3	2	3	2	3	2	3	2
4	4	3	3	5	5	4	4	5	5	4	3	5	4
5	5	4	4	3	5	5	4	4	4	4	4	5	3
4	5	5	4	5	5	3	3	4	4	4	4	5	4
4	4	5	4	4	5	4	4	4	5	4	4	4	4
4	4	4	4	2	5	4	4	4	5	4	4	5	2
5	4	5	4	4	5	5	5	4	5	5	2	5	4
4	4	4	2	2	4	4	3	4	4	4	2	4	4
4	4	5	4	4	5	4	4	3	4	4	2	5	4
5	5	5	4	5	5	5	3	5	4	3	4	5	4
-9	-9	-9	-9	-9	-9	-9	-9	-9	-9	-9	-9	-9	-9
4	4	5	4	5	5	5	4	4	4	3	3	4	4
4	5	4	4	4	5	5	4	4	4	4	4	5	4
4	4	4	4	4	4	4	4	4	5	4	5	5	5
4	3	5	4	5	5	4	4	2	4	4	2	4	4
4	2	4	3	2	5	5	4	5	2	4	2	5	4
4	4	3	3	3	5	4	3	3	2	1	1	1	2
4	4	4	3	4	5	4	5	5	5	5	5	5	4
4	4	4	4	5	5	5	4	5	5	3	4	5	4
4	4	4	3	4	4	3	4	4	5	4	5	5	2
3	2	5	3	2	5	5	4	4	-9	4	-9	5	5
2	3	3	3	3	5	3	3	3	4	4	1	5	3
5	5	5	4	5	5	5	4	4	4	3	4	5	4
4	4	4	4	4	5	1	-9	-9	-9	-9	-9	-9	-9
5	5	5	3	3	5	4	4	5	5	5	4	5	4
4	5	5	5	5	5	2	4	2	4	4	4	5	4
4	5	4	4	3	5	4	4	4	5	3	3	5	4
4	4	4	3	3	4	4	3	5	5	4	4	5	3
5	5	5	5	5	5	5	5	5	5	5	5	5	4
4	5	5	4	5	5	4	5	5	5	5	5	5	5
4	5	5	4	4	5	5	5	5	5	5	5	5	5
4	4	4	4	4	4	4	5	5	5	3	5	5	4
4	4	4	3	4	5	2	4	4	5	3	5	5	4
2	2	3	5	4	5	4	5	5	5	3	4	5	4
2	4	4	2	1	1	3	2	3	4	2	2	4	4
5	5	5	4	4	5	4	4	5	4	4	3	5	4
4	4	4	3	2	5	4	4	4	4	3	2	5	4
3	3	4	4	4	4	4	4	3	4	3	3	4	4
5	5	3	4	4	5	4	3	3	2	4	3	5	4
2	2	2	2	3	5	5	4	3	5	3	3	5	5
5	4	4	5	4	4	5	4	4	5	5	1	5	5
5	5	5	5	5	5	5	4	4	4	5	4	5	4
4	4	4	4	3	5	3	4	4	4	4	2	5	3
4	4	3	4	2	5	4	3	4	4	3	2	4	4
5	5	1	4	5	5	5	5	5	5	5	5	5	5
5	5	5	5	5	5	5	5	3	4	3	4	5	5
5	4	4	3	4	5	4	5	4	3	4	3	5	4
5	5	5	3	5	5	5	4	5	5	3	3	5	3
4	4	2	2	1	4	4	2	3	5	3	2	4	3
4	4	4	3	2	5	3	-9	-9	-9	-9	-9	-9	-9
4	4	4	4	4	5	4	5	5	5	4	5	5	5
2	3	5	3	5	5	5	4	4	4	3	2	4	4
5	5	4	3	5	5	5	5	5	5	4	5	5	5
4	5	4	4	5	5	5	4	3	2	3	4	5	4
5	5	5	5	5	5	5	5	5	5	4	5	5	5
4	5	5	5	4	5	5	4	5	5	3	4	5	4
2	5	2	3	2	5	3	2	3	5	2	2	2	4
4	4	4	3	5	4	4	5	5	5	5	3	5	3
5	5	4	5	5	5	3	4	5	5	4	2	5	2
5	5	4	4	5	5	5	4	4	5	4	3	5	4
4	4	5	4	4	5	5	4	4	5	2	4	5	4
3	4	4	3	2	5	4	-9	-9	-9	-9	-9	-9	-9
4	5	5	5	3	5	5	-9	3	5	4	4	5	4
5	5	5	5	5	5	5	4	4	5	4	3	5	4
4	5	5	4	5	5	5	3	3	5	4	3	5	5
4	4	2	4	4	4	5	5	5	4	4	4	5	5
4	4	4	4	4	5	4	5	5	5	5	5	5	5
4	4	4	4	4	5	4	3	4	5	2	2	4	4
4	5	5	-9	2	5	4	4	2	3	4	3	4	4
5	4	4	5	4	5	4	4	5	5	5	5	5	4
3	3	4	3	4	5	4	4	5	5	5	5	5	4
4	5	5	4	3	4	5	4	4	3	3	3	3	3
4	4	4	4	4	5	5	4	5	5	4	5	5	4
4	4	2	3	2	4	4	4	3	4	4	2	5	5
5	1	4	5	5	5	5	4	4	5	4	5	5	4
3	4	4	4	2	5	4	4	4	5	3	2	5	4
-9	-9	-9	-9	-9	-9	-9	-9	-9	-9	-9	-9	-9	-9
2	1	1	1	1	3	1	2	1	1	3	1	1	3
4	4	4	3	4	5	4	4	4	5	3	4	5	4
5	5	3	4	5	5	5	3	3	3	4	4	3	5
5	4	5	3	4	4	5	-9	-9	-9	-9	-9	-9	-9
4	4	4	4	2	5	5	3	4	4	2	3	4	4
4	4	5	4	5	5	5	4	4	3	3	4	5	4
4	2	4	3	2	4	4	4	3	3	3	1	3	5
5	5	5	3	5	5	1	5	4	5	5	5	5	1
4	4	4	3	3	5	4	5	1	3	4	4	5	5
4	4	4	5	4	4	4	2	4	3	4	4	5	4
3	4	4	4	4	5	4	4	4	4	4	3	5	4
5	5	4	4	4	4	5	4	5	5	3	5	5	4
4	5	5	4	4	5	-9	4	4	4	4	5	5	4
4	4	4	4	4	5	4	3	4	4	4	3	5	4
5	4	4	4	4	1	-9	4	3	4	4	2	5	5
3	4	2	3	3	4	5	3	4	4	1	3	4	4
5	5	5	4	5	5	5	4	4	4	4	2	5	5
4	4	4	3	2	5	4	-9	-9	-9	-9	-9	-9	-9
4	4	4	4	3	5	5	4	2	4	4	2	5	5
5	5	5	5	5	5	5	4	4	5	4	5	5	4
5	5	4	4	4	5	4	5	4	5	5	1	4	5
4	5	4	5	4	5	4	4	4	5	4	4	5	4
4	4	4	3	3	4	3	2	3	4	4	2	4	3
4	4	4	3	4	5	4	4	5	4	5	4	5	5
4	5	5	3	5	5	4	2	2	2	3	3	4	2
5	5	4	4	2	5	5	4	2	4	3	2	4	4
4	5	5	-9	2	5	-9	3	3	3	3	3	5	5
4	5	4	3	5	5	4	3	4	4	4	2	5	3
5	5	5	5	-9	5	5	-9	-9	-9	-9	-9	-9	-9
4	4	3	3	2	-9	4	3	2	4	2	2	4	4
5	5	1	3	1	-9	5	3	2	4	3	2	4	3
4	5	4	5	4	5	4	5	4	5	5	4	5	4
2	4	4	3	4	5	4	4	4	4	4	4	4	4
3	4	4	4	4	5	4	4	3	4	3	3	5	4
5	5	4	3	4	5	3	4	5	3	4	4	5	3
5	5	1	5	5	5	5	4	4	4	4	2	4	4
2	3	2	2	2	4	3	4	4	4	3	3	5	4
4	3	4	3	3	5	5	4	5	5	4	4	5	4
5	5	5	5	5	5	5	4	4	5	5	5	5	4
4	2	3	4	4	5	4	4	4	4	4	5	5	5
4	2	5	3	4	4	4	4	4	4	4	5	4	2
4	4	5	4	4	5	4	4	4	5	3	2	4	3
5	5	4	5	1	5	5	4	3	5	4	3	5	4
4	4	4	3	4	5	4	4	5	1	4	3	5	4
5	5	5	5	5	5	5	5	5	4	5	5	5	5
3	4	4	4	4	5	2	4	4	4	4	3	5	4
5	5	2	1	5	5	4	5	5	5	5	5	5	5
4	2	2	3	2	4	4	5	4	4	3	2	5	4
4	5	5	3	5	5	4	4	4	2	4	2	5	5
-9	-9	-9	-9	-9	-9	-9	-9	-9	-9	-9	-9	-9	-9
4	4	3	3	4	5	5	4	4	4	4	4	5	4
4	4	4	4	5	5	4	5	5	5	5	5	5	5
3	3	4	3	2	5	4	4	5	4	3	3	5	4
5	5	5	4	5	5	5	4	4	5	4	4	5	5
4	4	5	5	5	5	5	4	4	5	4	5	5	4
2	1	1	2	2	2	4	3	2	2	2	1	2	2
5	4	5	4	3	5	4	4	4	2	4	4	5	-9
2	2	4	2	4	5	5	4	5	4	3	4	5	5
3	4	4	4	4	5	5	3	4	4	3	3	4	5
4	5	5	5	4	5	4	5	5	5	5	5	5	5
5	4	4	4	3	4	4	4	4	5	4	5	5	5
2	4	2	2	3	4	3	2	2	2	3	1	5	-9
4	4	2	4	4	5	5	5	5	5	4	5	5	5
5	4	4	3	1	4	5	5	3	2	3	2	5	5
5	5	5	5	5	5	5	4	4	4	4	3	5	5
4	5	5	3	5	5	4	2	4	5	3	3	5	4
4	3	3	3	3	5	3	4	5	5	4	5	5	4
4	4	5	3	3	5	4	4	5	5	4	5	5	4
5	5	5	5	5	5	4	5	5	5	4	5	5	5
5	4	4	4	3	5	5	4	5	5	5	4	5	5
3	3	5	3	4	5	4	3	4	3	3	2	5	5
5	5	5	5	5	5	5	4	5	5	4	5	5	5
4	4	4	3	4	4	4	4	5	5	4	5	5	4
4	4	4	5	5	5	5	5	5	5	4	5	5	4
4	4	4	4	-9	5	5	3	3	5	4	2	5	4
4	5	3	4	5	5	5	4	4	4	4	4	5	4
3	3	2	3	3	4	3	4	4	4	4	4	5	4
3	3	5	4	5	5	5	4	4	4	4	2	5	4
5	4	4	3	2	4	4	4	4	4	3	2	5	4
4	4	3	3	4	1	5	5	5	5	3	4	5	5
3	3	2	2	2	4	3	2	2	2	2	1	3	2
1	2	4	3	1	4	4	2	2	2	2	2	3	3
4	4	5	3	5	5	5	3	3	4	3	3	5	4
4	4	5	3	2	5	5	5	5	5	4	5	5	4
5	4	4	4	4	5	5	4	4	5	4	5	5	4
4	5	5	4	5	5	5	5	4	5	5	5	5	5
5	4	5	4	4	5	5	5	5	5	5	5	5	5
4	4	2	3	3	4	4	5	5	4	4	4	5	5
2	4	4	1	1	5	1	-9	-9	-9	-9	-9	-9	-9
5	4	4	3	5	5	4	4	3	5	4	5	5	4
5	5	5	5	5	5	5	4	5	5	5	5	5	5
4	4	5	4	5	5	5	4	4	4	3	4	4	5
5	5	5	2	2	5	5	4	4	5	3	5	5	5
3	3	5	5	5	5	4	4	4	2	3	2	5	4
3	4	4	5	4	5	5	5	2	4	4	3	4	5
4	5	4	4	3	5	5	3	4	4	3	3	5	5
5	5	4	3	2	5	5	4	5	5	3	2	5	5
5	5	5	5	5	5	5	3	2	4	4	2	5	2
3	3	2	3	2	2	4	4	5	5	4	4	1	5
2	3	2	3	2	4	3	4	4	5	4	2	5	5
5	4	5	5	4	5	5	5	4	5	4	5	5	5
4	4	4	3	4	4	4	5	2	-9	-9	4	-9	4
5	4	2	3	4	5	4	4	5	5	3	3	5	4
4	3	2	3	2	5	4	4	4	3	3	4	5	-9
4	5	5	4	5	5	3	4	4	5	4	4	5	4
4	4	4	4	4	5	4	3	2	2	3	4	5	4
5	5	5	4	5	5	5	5	4	3	3	4	4	4
5	5	3	3	5	5	4	4	3	2	3	3	4	3
5	2	5	5	5	5	4	4	4	4	4	2	5	4
4	4	5	4	4	5	4	5	5	4	4	3	5	2
5	5	5	5	5	5	2	5	4	2	4	3	5	2
3	3	4	3	5	5	5	3	3	3	2	3	3	4
4	4	4	3	4	5	5	4	2	5	4	2	5	5
4	4	3	4	2	5	4	5	5	5	4	4	5	4
5	4	4	4	3	5	4	3	2	5	3	3	5	2
4	4	4	3	4	5	4	3	4	3	3	2	5	4
5	5	5	3	5	5	5	5	5	5	4	4	5	5
5	5	5	4	4	5	4	4	4	2	4	3	5	5
4	5	2	4	5	5	4	4	4	5	5	2	5	3
4	3	2	3	2	5	4	3	3	3	4	3	5	4
5	5	5	4	5	5	5	5	1	5	4	4	5	5
4	5	4	3	3	5	4	3	3	2	-9	1	5	5
4	1	5	5	5	5	4	4	4	4	3	4	5	4
5	5	5	5	5	5	5	5	5	5	5	5	5	-9
4	4	5	3	4	5	5	4	4	5	5	4	4	5
5	5	4	4	3	4	3	5	5	5	5	4	5	4
5	5	4	4	5	5	1	4	4	4	4	3	5	4
4	5	5	4	5	5	4	4	4	4	4	4	5	4
5	5	5	4	5	5	5	4	5	5	5	5	5	4
4	4	5	4	4	5	4	5	5	5	4	3	5	3
4	5	3	5	5	5	4	4	4	5	2	4	5	4
4	4	4	3	2	4	3	3	4	4	3	4	5	4
5	4	5	1	4	5	5	4	4	5	4	3	5	4
2	2	2	2	2	4	2	3	4	4	3	3	5	4
-9	-9	-9	-9	-9	-9	-9	-9	-9	-9	-9	-9	-9	-9
5	5	2	3	3	5	2	5	2	5	5	3	5	3
4	5	4	5	5	5	5	4	4	4	4	4	5	5
5	5	4	5	4	5	5	4	1	4	4	2	5	5
4	3	3	3	3	5	4	4	4	5	3	3	5	4
4	3	4	4	4	5	4	4	5	5	4	4	5	5
4	4	4	3	5	5	4	3	4	4	3	4	5	4
4	4	4	3	4	5	4	4	3	4	3	5	5	4
4	3	2	3	3	5	4	4	4	4	4	4	5	4
2	2	2	2	1	3	2	3	4	4	2	2	3	4
4	5	5	4	4	5	5	3	4	5	4	5	5	4
5	5	5	4	5	5	5	5	5	5	4	4	5	4
5	5	5	5	1	5	4	5	4	5	4	5	5	5
4	5	5	4	5	5	5	-9	-9	-9	-9	-9	-9	-9
4	4	5	3	5	5	4	4	3	5	4	5	5	4
4	4	4	4	4	5	4	4	2	4	4	3	5	4
-9	-9	-9	-9	-9	-9	-9	3	2	1	2	1	3	3
4	4	4	3	4	5	5	4	4	4	3	2	4	4
4	2	1	4	2	4	4	4	3	4	2	3	4	4
3	3	4	4	4	5	4	5	4	4	4	3	5	4
5	5	5	3	5	5	5	2	4	4	3	1	5	4
5	5	5	5	5	5	5	3	4	4	4	4	5	4
5	5	5	4	5	5	5	4	4	5	3	4	5	5
4	3	5	3	3	5	3	3	2	3	3	4	4	3
4	3	3	4	3	5	5	3	3	4	3	3	5	4
3	3	2	3	3	3	4	3	4	4	3	3	5	4
5	5	5	5	5	5	5	3	4	4	4	4	5	4
5	5	4	4	3	5	5	5	5	5	5	5	5	5
3	3	3	3	3	3	5	4	4	4	2	2	4	4
2	2	2	2	2	2	4	4	3	4	4	4	4	4
-9	-9	-9	-9	-9	-9	-9	5	2	1	5	2	4	5
5	4	4	4	4	5	5	5	5	3	5	4	5	5
4	5	5	4	5	5	5	3	3	4	3	2	5	3
4	2	4	3	4	5	4	4	4	4	4	4	5	4
5	4	2	4	3	5	5	-9	-9	-9	-9	-9	-9	-9
4	5	3	3	5	5	2	4	3	4	3	1	4	4
2	4	4	3	4	5	2	-9	-9	-9	-9	-9	-9	-9
5	5	5	4	5	5	5	5	5	5	5	5	5	5
4	4	4	2	3	5	3	4	5	4	4	2	5	4
4	5	5	4	5	5	4	5	4	4	5	4	5	2
5	5	4	4	5	5	5	4	5	2	3	3	5	5
4	3	2	3	2	4	4	5	4	5	4	3	5	4
5	1	1	3	1	5	4	4	4	4	3	4	4	3
5	5	5	3	5	5	5	4	4	4	3	2	5	4
5	5	4	5	5	5	5	4	4	5	4	5	5	5
4	2	4	3	4	5	4	3	3	5	4	3	5	4
5	4	5	4	5	5	5	4	4	4	3	5	5	4
3	4	3	3	3	5	5	5	5	5	5	5	5	4
3	4	4	4	3	4	4	5	4	3	3	2	5	4
4	2	4	4	4	5	4	3	4	4	4	3	5	4
5	5	5	5	5	5	5	-9	-9	-9	-9	-9	-9	-9
4	5	4	4	4	4	4	4	4	5	4	4	5	4
5	5	4	3	3	5	5	4	5	4	4	2	5	5
4	5	5	4	4	5	4	4	2	3	3	3	5	2
4	4	4	4	4	4	4	4	4	2	4	5	5	3
4	3	4	4	4	5	5	5	5	4	3	4	5	4
4	4	5	3	5	5	4	4	3	5	4	4	5	2
4	4	4	4	4	5	4	4	4	5	3	3	5	4
5	4	2	4	4	5	5	5	4	4	5	4	4	5
4	4	4	3	4	5	4	4	3	5	4	4	5	3
4	3	4	4	4	5	5	4	3	4	4	2	5	4
2	2	2	2	2	4	4	4	4	4	2	2	4	4
5	5	5	5	5	5	5	5	4	5	4	5	5	-9
4	4	4	4	2	4	-9	4	5	4	5	5	5	4
5	5	5	5	5	5	5	4	4	5	3	4	5	5
4	4	5	3	3	5	4	4	5	5	4	5	5	1
5	5	4	3	5	5	4	4	5	5	3	4	5	5
4	4	2	3	2	4	3	3	3	4	3	2	4	4
5	5	5	4	5	5	4	4	5	4	3	5	4	3
4	5	4	4	4	5	5	5	5	4	4	5	5	4
4	3	3	2	2	3	3	3	5	5	3	3	5	3
3	4	4	3	3	5	5	4	4	4	3	3	5	4
2	2	2	2	2	-9	3	5	-9	5	3	-9	5	5
4	5	5	4	5	5	2	4	4	5	4	3	5	4
4	3	5	3	5	5	4	4	4	3	3	4	5	4
4	5	5	4	5	5	5	4	4	4	4	4	4	4
2	2	3	3	4	5	3	4	3	5	3	3	5	5
3	2	2	3	3	4	4	-9	-9	-9	-9	-9	-9	-9
4	4	2	4	4	5	5	4	5	5	3	3	5	5
4	4	4	3	5	5	5	5	5	5	4	3	5	5
5	4	3	4	2	5	4	2	4	2	1	3	5	3
4	4	4	4	4	5	4	4	5	5	4	5	5	4
5	5	4	3	4	5	4	5	5	5	4	5	5	4
4	3	2	2	2	4	3	4	4	4	4	4	5	2
2	3	5	4	3	5	3	4	4	5	4	4	5	4
4	1	4	3	4	4	4	4	5	3	3	4	5	4
4	5	3	4	4	5	4	4	5	4	4	2	5	5
5	5	5	5	5	5	5	5	5	5	5	5	5	5
3	3	3	4	2	5	4	5	5	5	5	5	5	4
2	4	4	4	2	5	4	4	1	5	5	5	5	5
-9	-9	-9	-9	-9	-9	-9	-9	-9	-9	-9	-9	-9	-9
5	5	5	3	4	5	5	4	4	4	4	3	5	4
4	4	4	3	4	4	4	4	4	3	3	2	4	4
4	3	3	4	5	5	4	4	5	5	4	4	5	4
4	5	5	4	4	1	3	4	5	4	4	4	5	5
4	4	5	3	4	5	4	4	4	4	4	4	5	4
4	2	2	2	4	5	4	-9	-9	-9	-9	-9	-9	-9
5	5	5	5	5	5	5	4	4	4	3	4	5	2
5	4	5	4	2	5	4	2	3	3	3	3	5	3
5	5	5	4	4	5	5	-9	4	4	4	4	4	4
5	5	5	2	5	5	1	5	5	4	4	4	5	5
4	3	4	3	4	5	4	3	4	4	4	4	5	4
4	4	4	3	4	5	4	5	4	4	5	4	5	4
5	5	5	4	5	5	4	5	5	5	4	4	5	4
5	5	4	3	4	5	2	5	5	2	3	2	5	4
4	4	5	4	5	5	5	4	5	5	4	5	5	5
3	4	2	3	4	5	4	4	3	4	3	1	4	4
5	5	5	3	5	5	5	-9	-9	-9	-9	-9	-9	-9
5	5	5	5	5	5	5	5	5	5	5	5	5	5
4	4	3	3	4	5	3	4	4	4	3	4	5	4
4	3	4	4	3	5	4	4	4	4	4	4	5	4
5	4	5	3	4	5	4	4	4	4	3	2	5	4
4	4	4	3	4	5	4	5	4	5	5	5	5	5
5	5	4	4	4	5	4	5	5	5	5	5	5	5
4	4	4	4	4	5	4	5	5	3	3	3	4	4
3	3	4	2	2	4	4	5	5	5	3	3	5	4
4	4	4	3	3	5	4	4	4	4	-9	-9	5	5
4	4	4	2	4	5	4	5	4	5	4	3	5	5
4	5	5	4	5	5	4	4	3	3	3	3	5	5
5	4	4	4	2	5	5	4	5	4	4	2	5	4
5	5	5	5	5	5	1	5	5	5	5	5	5	5
4	4	4	4	4	5	4	5	5	5	5	5	5	5
4	5	5	5	-9	5	4	4	4	5	4	5	5	4
3	4	4	3	4	5	5	4	5	5	4	5	5	5
5	4	5	5	4	5	4	5	4	4	4	1	4	5
4	4	4	3	4	5	4	4	2	2	4	2	4	5
5	5	3	4	5	5	5	4	4	2	4	4	4	2
5	5	5	3	2	5	5	3	4	4	4	2	4	4
4	5	5	4	5	5	5	5	5	5	4	3	5	3
5	5	5	1	5	5	5	5	5	5	5	5	5	4
3	4	4	3	4	4	4	-9	-9	-9	-9	-9	-9	-9
4	4	5	3	3	5	2	4	2	4	4	3	5	4
4	4	4	4	5	5	4	3	4	5	3	4	5	4
5	5	5	5	5	5	5	4	5	5	5	5	5	4
5	5	5	5	4	5	1	4	5	5	5	5	5	4
4	4	5	4	5	5	5	5	5	5	5	5	5	4
5	5	5	4	4	5	5	4	4	3	2	2	2	4
2	3	2	3	2	2	2	5	5	1	2	5	5	1
5	5	3	4	5	5	5	4	5	2	3	5	5	4
4	5	5	3	5	5	5	2	4	4	3	2	5	3
5	5	4	3	3	5	4	4	4	4	4	5	5	4
5	5	5	3	4	5	5	5	4	5	4	5	5	4
3	3	2	4	4	5	3	4	4	5	4	5	5	5
4	4	4	3	4	5	3	4	4	4	4	4	5	5
5	2	3	5	4	2	4	4	4	4	4	4	4	5
2	5	4	3	4	5	4	5	5	5	3	2	5	4
4	3	2	3	4	5	5	4	4	4	4	4	5	5
5	5	5	4	5	5	5	4	5	4	3	4	5	4
5	5	5	4	5	5	5	4	5	5	4	5	5	1
4	5	5	3	4	4	4	2	2	3	3	2	4	3
4	4	3	3	3	5	4	4	4	5	4	3	5	4
4	5	5	4	5	5	-9	4	4	5	4	2	5	1
3	4	5	4	4	5	4	2	2	2	4	4	5	2
5	3	4	5	4	4	2	5	5	5	5	5	5	1
4	4	4	4	4	5	5	4	4	4	3	4	4	4
4	4	4	3	2	5	4	4	4	5	4	3	4	4
5	4	4	5	4	5	4	4	4	4	4	5	5	4
4	4	4	3	2	5	4	5	1	1	4	2	4	5
4	4	5	3	5	5	5	4	4	4	4	5	5	4
4	4	4	3	4	5	5	4	5	5	4	4	5	5
3	4	3	4	4	5	4	4	4	4	4	4	5	4
2	3	2	-9	2	5	5	4	4	5	4	4	5	4
4	5	5	4	5	5	4	5	5	5	4	5	5	5
5	5	4	4	4	5	4	4	4	5	4	3	1	4
4	5	5	4	4	5	4	3	4	5	4	4	5	5
5	5	4	4	2	5	5	4	4	4	3	4	5	4
4	4	4	3	2	5	4	4	4	5	5	2	5	4
4	4	4	5	4	4	5	4	4	5	4	4	5	5
-9	-9	-9	-9	-9	-9	-9	4	4	1	4	-9	5	5
5	4	5	5	4	5	5	4	4	4	4	2	5	5
4	4	4	3	3	5	4	3	4	4	4	2	5	4
5	5	5	4	4	5	5	4	5	5	4	4	5	4
4	4	4	4	4	5	4	4	4	4	3	2	4	4
3	3	3	2	3	4	4	4	4	4	3	4	5	4
5	5	5	3	3	5	4	4	5	5	4	4	5	5
4	3	1	4	2	5	5	2	4	4	3	1	4	4
5	5	5	4	5	5	4	4	4	4	4	2	5	4
5	5	5	4	5	5	5	4	4	5	4	5	5	4
4	2	5	3	3	5	5	3	4	4	2	4	4	4
4	4	4	4	4	5	4	4	3	4	3	3	5	5
4	4	4	4	4	5	4	4	4	4	4	4	5	4
3	1	-9	-9	2	5	5	4	5	5	4	2	5	5
4	4	2	3	2	5	4	3	2	3	3	4	4	2
5	5	5	3	3	5	4	2	4	3	3	3	5	4
4	2	2	2	3	5	3	3	4	4	4	3	5	5
5	5	5	5	5	5	5	4	4	3	3	2	5	4
4	4	4	4	2	5	4	5	5	5	4	5	5	1
4	4	4	4	3	5	4	5	5	5	5	5	5	1
5	5	5	5	5	5	5	4	5	5	4	5	5	5
4	4	4	4	4	4	5	3	4	4	3	3	5	4
5	5	5	4	5	5	4	5	4	5	4	5	5	4
3	3	4	3	2	4	2	3	2	-9	3	1	5	3
3	2	2	4	4	5	3	3	4	4	5	3	5	5
5	5	5	5	5	5	4	-9	-9	-9	-9	-9	-9	-9
4	4	4	4	4	5	4	5	5	5	5	5	5	5
4	3	2	3	2	5	4	4	3	4	3	1	5	2
4	4	3	2	1	4	4	4	4	3	4	4	5	4
4	4	5	5	5	5	4	5	5	5	5	5	5	5
5	5	5	4	5	5	4	4	4	5	3	3	5	4
5	5	3	3	5	5	3	5	5	5	4	5	5	5
4	4	4	5	5	5	5	4	4	5	5	3	5	5
5	5	5	4	3	5	5	4	4	5	5	4	5	5
4	4	2	3	2	5	4	4	2	2	3	2	5	3
5	5	4	3	5	5	4	4	4	2	4	2	5	4
5	5	2	3	2	5	2	4	4	4	3	3	1	2
4	4	2	4	3	4	4	4	5	5	5	5	5	5
5	5	5	5	5	5	5	-9	-9	-9	-9	-9	-9	-9
3	3	5	3	2	5	4	4	4	5	2	3	5	4
5	5	5	4	4	5	4	3	5	4	4	2	5	5
5	5	4	3	3	5	4	4	2	4	3	2	5	5
4	2	5	4	5	5	4	3	4	5	4	5	5	5
5	5	5	4	5	5	5	4	5	5	4	5	5	5
5	5	5	5	5	5	5	5	5	5	5	4	5	5
4	5	5	4	5	5	4	5	2	3	5	3	5	1
4	4	5	4	4	5	4	4	4	5	5	4	5	4
4	5	5	4	4	5	5	4	4	5	4	5	5	4
4	5	4	4	3	5	4	4	3	5	4	-9	4	4
4	4	3	3	4	4	3	4	3	4	3	-9	3	5
4	3	3	3	4	5	4	4	3	2	4	1	4	4
5	4	4	5	4	4	5	4	5	5	4	4	5	5
4	5	3	3	3	5	5	-9	-9	-9	-9	-9	-9	-9
4	5	3	3	4	4	3	5	5	4	2	2	5	4
5	5	5	5	5	5	5	5	5	5	4	5	5	5
4	4	5	4	4	5	4	4	4	5	3	5	5	2
4	4	3	4	4	5	5	4	5	5	5	5	5	4
5	5	5	5	5	5	5	5	5	5	4	4	5	5
5	5	5	5	4	5	4	5	5	5	5	5	5	5
2	3	2	4	2	5	1	2	3	4	2	1	5	2
4	4	4	4	4	4	4	5	5	5	5	4	5	5
4	5	5	5	5	5	5	4	5	5	4	4	5	4
3	4	4	3	4	5	4	4	4	4	4	3	5	4
4	4	4	4	5	5	4	5	5	3	4	4	5	5
2	4	4	3	2	4	4	3	3	2	3	2	4	4
3	3	3	3	3	5	1	4	3	4	3	2	3	4
3	3	2	3	4	5	2	3	2	4	3	3	5	4
5	5	5	5	5	5	5	5	4	4	4	4	5	4
3	4	5	5	5	5	5	5	5	5	4	5	5	4
3	2	4	4	5	5	5	4	4	4	4	4	5	4
4	4	4	4	4	5	4	3	4	4	3	4	5	4
4	5	5	5	5	5	4	5	5	5	5	5	5	5
3	4	4	3	4	5	5	5	4	4	3	4	5	4
4	4	2	4	4	5	4	4	4	4	4	4	5	-9
5	5	5	5	5	5	4	4	5	5	5	5	5	4
5	5	5	3	3	5	1	4	4	4	4	3	4	3
4	4	4	4	5	5	5	4	4	4	4	3	5	5
4	3	3	3	5	5	5	5	5	5	4	5	5	4
4	4	2	4	4	5	4	5	5	5	5	4	5	4
5	5	5	5	5	5	3	3	4	4	4	2	5	4
5	5	5	4	4	5	5	5	5	4	1	3	5	5
5	4	4	4	4	5	4	-9	-9	-9	-9	-9	-9	-9
4	4	3	3	4	5	4	4	3	4	3	4	5	3
4	5	4	4	3	5	5	-9	-9	-9	-9	-9	-9	-9
4	5	4	4	5	5	4	4	4	3	4	3	4	4
4	4	4	3	3	5	4	4	4	5	3	3	4	4
3	2	2	3	2	4	2	4	4	4	3	2	4	3
5	5	5	5	5	5	5	4	4	5	5	5	5	4
4	4	5	4	4	5	5	4	4	4	3	3	5	4
4	3	4	3	3	3	3	4	4	4	4	4	4	4
3	4	4	3	4	4	3	2	4	4	3	4	4	4
5	4	5	4	4	5	4	4	1	4	4	5	5	5
3	5	5	4	5	5	4	4	4	4	4	5	5	4
4	5	5	5	4	5	4	5	4	4	4	4	5	4
3	4	4	3	4	5	4	4	2	4	3	1	5	5
5	5	4	4	5	5	5	4	5	5	4	5	5	5
4	5	5	4	5	5	4	3	4	5	3	4	5	3
4	4	4	4	4	5	5	5	5	5	5	5	5	5
5	5	5	4	5	5	5	5	5	5	5	5	5	5
4	5	5	5	5	5	4	4	4	5	4	5	4	4
5	4	4	5	5	5	4	4	4	4	4	4	4	3
5	5	5	5	5	5	5	-9	-9	-9	-9	-9	-9	-9
4	4	4	3	3	5	4	-9	-9	-9	-9	-9	-9	-9
3	4	4	4	3	5	5	5	-9	4	5	4	4	-9
5	5	3	4	4	5	4	5	5	5	4	4	5	4
2	4	4	5	1	5	4	4	4	4	4	4	4	2
-9	-9	2	-9	-9	5	4	4	2	3	4	2	4	2
5	5	5	4	4	5	5	5	5	5	4	4	5	5
3	3	3	2	2	3	2	2	4	4	2	2	4	5
4	4	4	4	4	5	4	4	5	5	3	5	5	5
4	5	4	3	3	5	4	4	3	2	4	4	5	5
5	5	5	4	2	5	4	4	5	5	3	4	5	5
5	4	3	4	3	5	2	4	5	5	4	5	5	5
5	5	5	4	5	5	5	4	5	5	4	4	5	5
-9	-9	-9	-9	-9	-9	-9	-9	-9	-9	-9	-9	-9	-9
2	3	4	3	3	5	4	4	4	4	4	4	5	3
4	4	5	4	4	5	5	4	5	4	3	3	5	5
3	3	3	3	3	5	4	4	4	4	3	2	4	3
2	5	4	3	4	5	4	3	4	4	5	2	5	4
5	5	5	5	5	5	5	4	4	4	4	4	4	4
4	5	5	4	5	5	5	5	5	5	4	5	5	5
4	4	4	4	4	5	5	4	5	5	3	4	5	5
4	5	4	3	3	4	3	-9	-9	-9	-9	-9	-9	-9
3	4	2	3	2	5	4	3	4	4	4	3	5	4
2	3	2	3	2	4	3	4	4	4	3	4	5	4
4	4	4	4	4	4	4	3	3	5	4	4	5	5
5	5	2	4	3	5	4	3	3	3	2	1	5	5
2	2	2	2	2	2	2	2	3	3	2	2	2	3
4	4	5	4	4	5	4	4	5	5	4	3	5	4
4	4	4	3	4	5	5	4	4	5	4	4	5	4
4	4	4	3	5	5	4	5	5	5	5	3	5	5
4	4	4	3	2	5	4	4	4	5	4	4	5	3
5	4	5	3	2	5	5	4	3	4	4	4	5	4
4	5	4	4	5	5	3	-9	3	4	3	5	5	5
2	4	5	4	4	5	4	4	4	3	4	4	5	5
4	4	4	3	2	5	4	5	3	4	3	2	5	4
5	5	5	5	5	5	5	3	4	4	4	4	5	4
5	5	4	-9	5	5	4	3	5	4	4	4	5	4
4	5	4	4	3	5	3	3	3	3	3	3	4	3
4	4	5	3	4	5	5	5	5	5	5	5	5	5
4	5	5	5	5	5	3	5	5	5	4	4	5	4
4	3	4	2	4	4	4	-9	-9	-9	-9	-9	-9	-9
4	3	4	3	5	5	5	4	4	4	4	4	4	4
4	5	5	4	3	5	4	4	4	4	4	4	5	4
4	4	4	4	3	4	5	4	5	5	3	4	5	5
3	4	3	3	4	5	3	3	3	3	3	1	5	4
4	5	4	4	4	5	5	-9	4	4	3	4	1	4
4	4	4	4	4	4	2	3	4	2	3	3	4	4
5	5	5	3	5	5	5	4	4	4	4	4	5	5
4	4	4	2	4	4	4	3	3	2	2	3	4	4
4	3	4	3	4	5	5	3	4	5	4	3	5	5
3	4	4	4	4	5	4	4	4	4	4	5	4	2
4	3	4	3	4	5	5	4	5	5	4	2	5	5
4	5	5	4	5	5	4	4	4	5	4	4	5	4
4	4	4	3	4	5	4	4	5	5	4	3	5	4
4	4	4	3	5	4	4	5	4	5	5	5	5	4
5	5	4	4	4	5	5	4	5	5	5	5	5	4
5	5	5	5	5	5	5	1	1	1	5	2	3	4
5	5	-9	5	5	5	4	5	4	5	5	5	5	5
4	5	5	4	2	5	4	5	5	5	4	4	5	5
5	4	5	5	5	5	4	4	3	2	4	2	4	4
5	5	5	5	5	5	5	5	5	5	5	5	5	5
4	4	2	3	2	4	4	4	4	5	4	4	5	4
3	2	2	4	2	4	4	3	2	3	4	2	5	4
3	3	4	3	4	4	4	3	3	4	3	4	5	3
4	4	4	1	2	4	4	3	3	4	3	1	4	3
5	5	5	4	3	5	4	3	4	4	2	2	5	4
4	5	5	4	4	5	1	5	5	5	4	3	5	4
4	4	4	4	4	5	4	4	5	5	4	5	5	5
4	4	4	3	3	5	4	3	3	4	2	4	5	4
5	4	2	3	4	5	4	4	4	4	3	2	5	4
4	5	4	4	4	5	5	5	5	4	3	4	5	5
4	5	4	4	4	5	4	4	5	5	4	4	5	4
5	4	5	4	5	5	5	4	4	5	5	4	5	5
2	2	2	3	1	3	2	2	5	2	3	2	5	5
4	4	4	3	4	5	4	-9	-9	-9	-9	-9	-9	-9
4	3	4	4	3	4	4	4	4	4	5	2	5	4
3	3	2	3	3	4	4	3	3	5	5	4	5	4
2	2	2	3	2	5	4	2	2	3	3	2	5	2
5	4	4	4	4	4	2	3	3	4	3	4	5	5
-9	-9	-9	-9	-9	-9	-9	4	4	4	4	2	4	4
4	4	5	3	4	5	4	4	5	5	4	3	5	5
4	4	4	4	4	5	4	3	4	4	3	2	5	3
4	3	4	4	3	5	5	4	3	5	4	4	5	5
4	4	-9	-9	2	4	4	-9	-9	-9	-9	-9	-9	-9
5	5	4	4	3	5	5	3	3	4	3	3	5	4
5	5	5	4	4	5	5	4	5	5	4	5	5	4
5	5	5	4	5	4	4	4	4	4	4	4	4	4
5	5	5	4	5	5	5	4	4	4	4	4	4	4
5	5	5	5	5	5	-9	5	5	5	5	-9	5	1
4	5	5	4	4	5	5	4	5	5	4	5	5	1
3	3	3	2	3	4	3	4	4	5	3	2	5	4
2	3	4	3	3	5	4	4	3	4	3	2	4	4
4	4	4	2	2	4	4	4	5	5	5	5	5	5
4	2	3	4	4	5	4	3	4	4	3	3	4	2
4	5	5	3	4	5	2	4	1	4	3	3	5	4
5	5	3	3	4	5	4	5	4	4	3	3	5	4
5	5	5	3	4	5	5	4	4	4	5	2	4	5
4	4	5	4	5	5	2	3	4	5	3	4	5	4
4	5	5	3	5	5	4	4	4	4	3	3	5	4
5	5	5	5	5	5	5	4	4	4	4	5	5	5
4	4	4	4	4	5	2	4	5	5	5	5	5	4
4	4	3	4	4	5	5	4	4	4	4	4	4	4
4	4	4	4	3	5	4	4	4	5	4	5	5	4
4	4	1	2	2	3	4	4	4	3	2	2	4	4
2	2	2	2	2	5	3	2	2	5	4	2	5	2
5	4	4	4	4	5	4	-9	-9	-9	-9	-9	-9	-9
5	5	5	4	5	5	5	5	5	5	5	5	5	5
3	4	5	4	5	5	4	4	5	5	4	4	5	4
4	4	4	4	4	4	4	3	3	4	3	4	4	4
4	4	4	3	4	5	4	4	4	5	3	4	5	4
4	2	2	3	1	4	4	5	2	3	3	1	5	4
3	2	2	2	2	4	4	3	4	4	4	3	4	3
2	4	2	2	2	5	3	4	4	4	3	4	5	5
4	5	2	4	4	5	5	5	5	5	5	4	5	4
4	4	4	4	4	1	4	4	4	4	4	4	5	4
5	5	5	3	5	5	-9	4	4	4	2	4	4	4
4	5	2	4	5	5	-9	5	5	1	4	5	5	3
2	3	3	2	2	4	3	3	3	2	3	2	4	3
4	5	5	4	3	5	5	4	2	4	3	2	5	5
3	2	4	-9	2	4	2	4	4	5	3	4	5	2
5	5	5	5	1	5	5	4	3	5	4	5	5	4
4	5	5	3	4	5	5	5	5	5	5	5	5	4
5	5	5	4	5	5	5	5	5	5	5	5	5	5
4	4	5	4	3	5	4	4	5	5	4	2	5	5
5	5	5	5	5	5	5	4	5	5	4	5	5	4
3	3	4	2	2	5	4	3	4	3	3	2	4	4
3	4	5	3	4	5	5	4	4	5	3	5	5	5
4	4	5	3	4	5	4	4	4	3	4	4	4	3
4	3	2	3	3	5	4	4	5	5	4	5	5	5
4	4	4	3	3	5	4	5	5	5	5	3	5	5
5	5	4	5	3	5	4	4	4	4	4	3	5	3
5	5	3	3	5	5	5	5	5	5	5	4	5	4
3	3	5	4	4	5	1	4	4	4	3	3	5	3
5	5	5	4	5	5	5	4	4	5	3	4	5	3
4	3	4	3	2	4	3	4	4	5	3	3	5	4
5	5	5	5	5	5	5	-9	-9	-9	-9	-9	-9	-9
5	4	4	4	2	5	4	4	5	5	4	5	4	4
4	5	5	4	4	5	4	4	4	4	4	4	4	4
4	5	5	4	5	5	4	4	3	5	4	4	5	4
2	3	3	4	5	5	5	3	4	3	4	2	5	5
4	4	4	4	3	4	4	2	4	4	3	4	5	4
2	2	2	2	2	4	4	4	2	3	4	2	4	4
5	5	5	5	5	5	5	5	5	5	4	5	5	4
5	4	4	4	4	5	5	4	5	5	4	4	5	5
3	3	4	3	3	5	4	4	4	4	3	2	5	3
4	5	5	5	-9	5	5	-9	-9	-9	-9	-9	-9	-9
3	3	2	2	2	4	4	3	3	4	2	2	5	4
4	4	5	4	4	5	4	3	4	5	3	4	5	4
5	5	4	5	4	4	4	5	5	5	5	5	5	5
3	2	2	3	2	5	4	3	2	2	3	1	5	4
4	5	4	3	4	5	4	2	2	5	4	2	5	2
4	4	2	5	4	5	5	5	4	5	5	5	5	4
5	5	5	4	5	5	4	3	3	4	5	4	4	4
5	3	3	3	3	5	4	4	4	4	3	3	4	4
4	3	2	4	5	5	5	5	3	4	4	5	5	3
2	1	2	2	3	4	4	5	4	4	4	3	2	5
5	5	5	4	4	5	4	4	4	4	4	2	4	4
5	5	5	5	5	5	5	4	5	5	4	4	5	5
4	5	2	4	5	5	5	4	4	5	3	4	1	5
-9	-9	-9	-9	-9	-9	-9	2	3	2	2	2	5	4
4	4	5	4	4	5	4	4	3	5	4	5	5	4
4	4	5	4	5	5	5	4	4	5	4	4	5	5
4	4	5	4	5	5	5	5	5	4	4	5	5	5
3	2	3	2	2	4	3	2	2	4	2	2	5	4
2	3	4	2	2	5	4	3	3	4	3	3	5	3
5	5	2	4	3	5	5	3	4	5	4	1	5	3
5	4	5	5	5	5	5	4	4	5	4	5	5	2
4	4	4	3	4	5	4	4	4	4	4	1	4	2
4	4	4	4	4	5	4	4	2	4	3	4	5	4
4	4	4	4	2	4	4	4	4	5	4	4	4	4
4	4	5	4	5	5	-9	2	3	2	3	3	5	3
5	5	2	4	3	5	4	4	4	4	4	2	5	3
4	4	2	3	2	4	4	4	4	4	4	3	4	4
5	5	5	4	5	5	5	-9	-9	-9	-9	-9	-9	-9
5	5	5	4	5	5	5	5	5	5	5	5	5	4
5	5	5	4	5	5	5	4	4	3	4	2	5	4
1	5	5	1	4	5	1	4	5	5	4	4	5	5
4	4	4	4	4	5	4	4	3	4	3	3	5	3
4	4	4	2	4	5	4	5	4	5	3	4	5	4
5	4	4	3	4	5	5	4	4	5	4	4	5	4
4	4	4	3	5	5	4	4	4	4	3	4	4	5
3	3	3	3	3	3	3	4	4	2	3	3	5	4
4	4	5	4	3	5	4	4	4	2	4	4	5	3
4	5	5	4	5	5	5	4	4	5	2	4	5	4
5	5	5	4	5	5	4	4	3	5	4	4	4	4
4	4	2	4	4	5	4	4	4	4	4	3	4	4
4	4	4	4	4	4	4	4	4	4	3	3	5	4
5	5	5	1	1	5	5	4	4	4	4	3	5	4
5	5	5	5	5	5	5	4	2	4	4	4	5	5
5	4	4	5	4	5	4	3	4	2	3	3	4	4
4	4	2	2	2	5	4	4	4	4	4	2	4	4
5	5	5	4	5	5	5	4	5	5	5	4	5	5
4	4	4	3	3	5	4	-9	-9	-9	-9	-9	-9	-9
5	5	5	5	5	5	5	4	4	5	5	4	4	4
5	5	5	5	5	5	5	4	4	3	3	4	5	4
4	4	5	4	5	5	4	5	3	5	4	3	5	4
3	3	4	3	3	4	4	4	5	4	3	4	5	4
5	5	5	5	5	5	5	4	4	4	3	4	5	4
5	5	5	5	5	5	5	4	2	3	4	4	5	4
4	4	4	4	4	5	4	4	5	5	5	5	5	4
2	2	2	3	1	4	3	5	5	5	3	3	5	4
3	4	4	4	5	5	4	4	2	4	3	2	5	4
5	5	5	5	5	5	4	5	5	5	5	5	5	5
4	4	4	-9	-9	5	4	4	4	2	3	2	5	5
5	5	3	3	2	3	4	-9	-9	-9	-9	-9	-9	-9
4	4	4	4	3	5	4	4	4	3	4	2	5	4
5	5	5	5	5	5	5	4	4	4	3	5	5	4
4	4	4	2	2	4	2	4	5	4	4	4	5	4
4	4	4	4	4	5	4	4	4	2	4	4	5	3
5	5	5	4	5	5	5	3	2	1	2	2	3	3
5	4	4	4	4	5	2	5	4	4	3	3	5	5
4	3	4	3	4	5	4	4	5	4	3	4	5	4
3	3	5	3	2	5	4	4	4	4	4	4	4	4
4	4	3	4	4	5	4	5	5	5	4	5	5	5
5	5	5	5	5	5	5	-9	-9	-9	-9	-9	-9	-9
4	5	3	4	5	5	4	-9	-9	-9	-9	-9	-9	-9
5	5	5	4	4	5	4	4	4	4	4	3	5	4
4	4	4	4	4	4	4	5	5	5	5	5	5	4
4	5	4	4	4	5	4	4	4	4	3	3	5	2
4	4	4	4	5	5	5	-9	4	5	5	5	5	4
5	5	5	5	5	5	5	-9	-9	-9	-9	-9	-9	-9
4	4	4	3	4	5	4	5	5	4	4	5	5	4
4	4	4	4	2	5	4	2	4	4	2	4	5	2
3	3	4	3	3	5	4	4	4	2	4	3	5	3
4	5	4	3	4	4	4	-9	-9	-9	-9	-9	-9	-9
4	2	4	4	5	5	4	2	4	5	4	5	5	5
4	4	4	3	4	4	4	4	5	5	3	4	5	-9
4	4	5	4	5	5	4	4	5	5	4	5	5	5
4	4	4	5	4	5	4	4	5	5	4	4	5	4
4	4	2	4	2	5	4	5	4	4	4	4	4	4
5	5	5	4	5	5	4	4	5	5	3	4	5	3
4	4	4	4	4	4	4	4	4	4	4	4	5	4
2	2	2	2	3	2	2	4	3	3	1	2	3	3
4	4	4	4	4	5	4	4	4	5	4	3	5	4
4	4	5	3	4	5	4	4	5	5	3	4	5	4
4	5	5	5	5	5	4	4	5	5	4	5	5	4
5	5	5	4	4	5	4	3	3	4	2	2	4	3
4	5	4	3	4	5	4	4	4	3	2	2	5	4
2	2	3	3	3	4	4	4	5	5	4	4	5	3
3	4	4	3	3	5	4	4	4	4	2	2	4	4
4	4	4	4	4	5	4	4	4	4	3	3	5	5
4	4	3	2	3	5	4	3	5	3	3	2	5	5
5	5	5	4	5	5	4	4	4	4	4	4	5	5
3	4	3	3	3	4	3	3	3	5	2	3	5	3
4	4	3	3	3	1	5	3	4	5	3	5	5	5
2	2	2	3	2	4	4	2	4	2	2	1	5	4
5	4	3	3	4	5	4	4	4	2	3	4	5	4
4	5	5	5	5	5	5	3	3	5	3	3	5	5
5	5	5	4	5	5	5	4	4	4	4	4	4	4
5	5	5	5	5	5	5	-9	4	4	4	-9	5	4
2	1	1	2	1	5	5	4	3	5	3	2	5	3
5	5	5	5	5	5	5	4	5	5	4	5	5	4
5	5	2	5	4	5	5	4	5	4	4	4	5	5
3	4	4	3	3	5	4	5	4	5	3	4	5	4
4	5	5	4	5	5	5	4	4	5	2	4	5	5
4	2	5	5	3	5	4	4	4	4	4	3	5	4
5	5	5	5	5	5	3	5	5	5	4	5	5	-9
4	5	5	4	4	5	5	4	4	4	4	4	5	4
-9	-9	-9	-9	-9	-9	-9	-9	-9	-9	-9	-9	-9	-9
1	1	4	1	5	3	2	3	3	2	4	4	5	4
5	5	5	5	4	5	5	4	5	5	4	4	5	5
4	1	4	4	4	5	4	4	3	5	5	5	5	4
4	2	3	3	3	4	4	3	2	2	3	3	4	4
5	5	5	5	5	5	5	2	3	5	4	4	1	4
5	5	4	4	5	5	5	4	4	5	3	3	5	4
4	5	4	2	4	5	2	3	4	5	4	5	5	3
5	5	5	4	5	5	4	2	3	5	3	3	5	5
5	5	5	4	5	5	4	4	5	5	4	5	5	4
5	5	5	4	4	5	5	5	5	5	4	4	5	4
5	5	5	4	1	1	5	4	2	4	3	3	5	4
2	2	1	3	2	3	3	3	3	4	3	2	4	4
5	5	4	3	4	5	4	4	4	4	3	2	4	4
2	2	2	2	2	5	4	3	3	5	2	2	5	4
4	4	4	3	3	5	4	4	4	4	4	2	4	4
4	2	4	4	3	5	-9	4	4	4	4	3	5	4
3	4	3	3	4	5	4	3	4	3	3	3	5	4
4	4	4	4	4	5	4	4	4	5	4	3	5	4
4	4	5	3	2	5	3	5	1	4	4	5	5	4
5	4	5	4	3	1	5	4	4	5	4	4	5	4
4	5	4	4	3	5	5	3	4	4	3	2	5	5
5	4	4	5	5	5	5	5	4	5	4	4	5	5
5	5	5	4	4	5	4	5	5	5	5	5	5	5
5	5	5	5	1	5	2	5	5	1	5	5	5	4
5	5	5	3	4	5	5	4	5	5	3	2	5	4
4	4	4	4	4	5	1	4	5	5	4	5	5	5
2	5	2	3	2	3	3	4	4	3	4	3	3	3
4	4	4	3	3	4	4	4	4	4	3	3	5	3
4	4	4	3	4	5	4	4	4	4	4	4	5	4
5	4	4	4	4	5	5	5	5	5	5	5	5	5
3	3	4	4	4	5	3	4	3	4	4	4	5	4
4	5	4	4	3	5	5	4	3	4	4	3	5	4
-9	-9	-9	-9	-9	-9	-9	-9	-9	-9	-9	-9	-9	-9
4	2	2	2	2	4	4	5	4	5	2	4	5	4
5	5	4	5	4	5	3	4	4	3	3	3	5	4
4	4	4	4	4	4	4	4	4	4	3	2	4	4
5	4	5	4	5	5	5	4	5	4	4	5	4	4
4	5	5	4	4	4	4	4	4	5	3	2	5	4
4	3	4	3	4	1	5	5	5	4	4	4	5	4
4	5	5	3	2	5	4	5	2	2	5	4	5	5
5	4	5	4	5	5	4	4	4	4	4	5	5	5
4	2	3	5	2	5	5	4	5	5	4	2	5	5
4	4	5	5	5	5	4	4	4	4	5	4	5	5
3	3	2	4	4	5	4	3	2	4	3	3	4	2
5	4	4	5	5	5	5	4	4	2	3	4	5	4
3	3	4	2	3	4	3	3	4	1	3	5	5	5
4	3	3	3	4	5	5	4	5	4	3	3	5	5
5	5	5	5	5	5	5	5	4	4	5	4	4	5
4	3	3	3	3	4	4	2	3	2	3	3	4	3
4	4	3	4	4	5	4	4	3	2	3	2	5	4
4	4	3	3	4	5	5	3	2	3	3	3	4	4
4	4	2	3	4	5	4	-9	-9	-9	-9	-9	-9	-9
5	5	5	5	5	5	-9	4	4	3	4	4	5	5
5	5	4	4	4	5	4	4	4	4	4	3	5	4
5	5	5	4	5	5	4	4	5	5	5	5	5	5
4	4	2	3	4	5	4	4	4	4	5	5	5	4
4	5	5	4	5	5	5	4	4	4	3	3	5	4
5	5	5	4	5	5	4	-9	-9	-9	-9	-9	-9	-9
2	2	2	3	2	5	3	-9	-9	-9	-9	-9	-9	-9
4	4	4	3	4	5	4	5	5	5	5	5	5	5
4	4	4	4	4	5	5	4	4	5	4	3	5	4
4	3	3	4	5	5	4	3	4	5	3	4	5	4
3	2	2	2	3	1	3	2	4	1	2	-9	4	5
5	5	1	3	2	5	5	4	5	5	4	4	5	5
5	5	5	5	5	5	5	5	4	5	4	5	5	5
2	4	3	4	3	5	3	5	4	4	4	1	5	5
3	2	4	3	5	4	3	3	3	4	3	4	4	3
4	4	4	4	4	4	4	5	5	5	5	5	5	5
5	1	5	5	5	5	5	4	4	4	2	3	5	5
5	5	5	5	5	5	5	5	5	5	5	5	5	5
5	5	5	4	5	5	5	5	5	5	3	5	5	5
4	4	5	5	5	5	5	4	4	5	5	5	5	5
4	4	4	3	4	5	4	4	4	5	4	4	5	4
4	4	4	4	4	5	4	4	4	5	4	5	5	1
5	5	3	3	3	5	4	3	3	4	3	3	5	3
5	5	2	5	4	5	5	4	4	4	4	5	5	4
4	4	5	4	4	5	4	4	4	5	4	4	5	4
5	5	5	4	5	5	5	4	3	4	4	3	5	4
5	5	5	3	4	5	4	2	3	2	3	5	5	4
4	5	2	4	5	5	5	4	5	5	5	5	5	-9
2	3	2	2	2	2	4	4	5	5	2	3	2	4
4	4	4	3	1	5	5	5	4	4	4	2	5	4
4	4	2	3	4	4	5	5	5	4	3	2	5	3
4	4	5	4	4	1	4	3	2	3	3	4	5	3
4	5	4	2	3	5	4	3	4	4	3	4	5	4
4	3	5	3	5	5	4	4	4	3	4	4	5	5
3	4	4	4	4	4	4	3	3	4	3	4	5	4
3	4	4	3	4	5	-9	4	4	5	3	4	5	4
4	4	4	4	4	5	5	4	4	2	4	3	5	4
4	4	4	4	2	5	4	-9	-9	-9	-9	-9	-9	-9
5	5	5	4	4	5	5	4	3	5	3	4	5	1
3	4	3	3	4	5	4	4	4	4	4	2	5	5
4	4	5	4	4	5	4	4	2	4	3	4	4	4
-9	4	4	2	4	4	4	4	3	5	5	3	5	5
5	5	5	5	5	5	5	4	4	3	4	4	5	4
3	4	2	2	2	4	4	3	4	3	3	2	5	4
4	4	4	5	5	4	4	5	4	5	4	4	5	4
1	1	2	2	2	5	4	4	4	4	3	3	5	3
3	2	2	3	2	4	4	4	4	4	3	4	4	3
4	4	4	4	4	5	4	3	4	4	3	3	4	3
4	4	4	3	4	5	4	4	5	4	4	5	5	5
4	2	4	3	4	5	4	3	4	4	4	4	5	4
4	5	4	4	4	5	4	4	5	5	5	5	5	5
4	5	5	4	5	5	4	4	4	4	3	4	5	3
4	5	5	4	4	5	4	-9	-9	-9	-9	-9	-9	-9
3	3	4	3	3	5	4	4	2	5	3	2	5	4
5	5	5	4	5	5	5	4	5	5	4	5	5	4
5	5	5	5	5	5	5	5	5	5	5	5	5	5
4	4	5	4	3	5	5	4	4	5	5	5	5	5
4	3	2	3	4	5	5	4	4	3	-9	2	5	5
3	3	3	3	3	4	2	4	4	3	3	3	5	4
5	5	5	5	5	5	3	4	1	3	5	3	3	5
5	5	5	3	5	5	4	5	5	5	4	5	5	5
4	5	5	4	5	5	5	4	4	5	4	4	5	5
4	4	2	5	5	5	4	3	3	3	3	3	4	3
4	4	4	4	5	5	5	4	5	5	5	5	5	4
5	5	5	5	5	5	5	5	5	5	5	5	5	5
5	5	5	5	4	5	4	4	5	5	5	5	5	5
1	2	2	2	3	5	3	3	3	4	4	3	5	4
5	5	4	4	4	5	4	5	5	5	5	5	5	4
4	4	4	4	4	5	5	4	4	4	2	3	5	5
2	3	2	3	3	4	4	3	2	2	3	3	4	4
4	5	5	5	5	5	4	5	5	5	5	5	5	4
4	3	4	4	4	5	5	4	4	4	4	4	4	4
5	5	3	4	5	5	5	4	4	5	4	5	5	4
3	2	5	4	4	5	4	3	3	3	4	2	4	4
3	3	3	3	2	5	4	2	3	3	3	2	4	2
4	4	4	3	4	5	5	4	4	4	5	4	5	4
5	5	5	4	5	5	4	3	3	5	3	4	5	4
4	4	4	4	4	5	4	4	4	2	3	2	4	2
-9	-9	-9	-9	-9	-9	-9	4	5	4	4	3	5	4
4	4	2	2	2	5	5	4	5	2	3	2	5	4
5	5	5	4	5	5	-9	4	4	4	4	4	4	4
5	5	4	5	4	5	5	5	5	4	5	5	5	5
5	5	5	4	4	5	5	4	4	2	3	3	5	5
5	5	5	5	5	5	5	5	5	5	5	5	5	5
4	3	4	4	4	5	4	4	4	4	4	4	5	4
4	4	5	3	4	5	5	3	4	4	4	4	4	4
4	5	5	4	2	5	5	5	5	5	3	4	5	5
5	4	5	4	5	5	5	5	5	5	5	4	5	5
5	5	5	5	5	5	5	5	4	5	5	3	5	5
5	4	4	4	4	5	5	4	5	5	3	4	5	5
5	4	5	4	3	5	5	4	4	4	4	4	5	5
4	4	4	4	4	4	4	4	4	4	4	4	5	5
2	3	3	4	5	5	5	3	2	5	3	3	4	5
4	3	3	3	3	4	4	4	4	4	4	3	4	5
4	5	5	5	5	5	5	-9	-9	-9	-9	-9	-9	-9
4	4	4	4	5	5	4	4	4	4	4	4	5	5
4	4	4	4	4	5	4	4	4	3	4	4	5	3
4	5	5	3	5	5	4	3	3	4	3	3	4	4
4	5	4	4	5	5	4	5	4	3	3	4	4	4
5	5	5	4	5	5	5	5	5	5	4	5	5	5
3	3	3	4	4	5	3	5	5	5	5	5	5	5
5	5	5	5	5	5	1	5	1	5	4	5	5	5
2	3	2	5	2	5	2	2	3	3	3	3	3	4
3	3	4	4	4	4	4	-9	-9	-9	-9	-9	-9	-9
4	3	2	2	2	4	4	2	3	2	3	2	5	1
4	4	4	3	4	5	4	3	4	3	3	3	5	4
4	3	4	4	3	5	4	4	5	5	4	5	5	5
5	5	5	4	4	5	5	5	5	5	5	5	5	5
5	5	5	5	5	5	5	3	4	4	4	4	5	3
4	5	5	3	2	5	5	3	5	2	3	2	5	4
5	5	5	3	5	5	4	4	4	4	3	2	5	5
4	4	4	3	4	4	4	-9	-9	-9	-9	-9	-9	-9
2	4	4	3	2	5	4	4	4	4	3	-9	4	2
4	4	2	3	4	4	4	4	5	4	2	4	5	2
3	3	4	3	3	5	4	5	4	4	4	2	4	4
4	4	4	3	4	5	4	4	4	4	3	2	4	4
5	5	5	4	4	5	4	4	4	4	4	4	5	4
4	2	4	3	4	5	4	4	2	3	4	1	5	4
4	4	4	3	4	5	4	5	4	5	4	3	5	4
5	5	4	4	5	5	3	4	4	4	4	4	5	4
4	4	5	4	5	5	-9	4	3	4	4	3	5	4
4	2	4	2	2	4	2	5	5	5	5	5	5	5
4	5	4	3	3	5	4	5	5	5	5	5	5	5
4	2	2	3	2	5	5	4	3	5	2	3	5	4
3	4	4	2	4	5	4	5	4	3	4	3	5	4
5	5	4	4	5	5	5	5	5	5	4	3	5	5
5	5	5	5	5	5	5	4	5	5	4	5	5	4
4	3	3	2	1	5	4	3	3	3	3	2	4	4
5	5	5	5	5	5	5	5	5	4	4	3	5	4
3	5	5	5	5	5	4	5	5	5	5	4	5	4
4	4	4	4	4	5	4	4	5	4	4	4	1	4
5	4	5	3	2	5	3	-9	-9	-9	-9	-9	-9	-9
3	4	3	3	3	4	4	4	4	4	3	4	5	4
2	1	1	3	1	3	2	4	4	4	4	4	5	4
4	3	3	3	3	4	4	3	2	2	4	2	5	3
5	5	5	5	5	5	5	4	3	2	3	2	3	4
5	5	4	5	2	5	5	4	4	4	3	3	4	5
5	5	4	4	5	5	5	5	5	4	5	5	5	4
4	5	5	4	5	5	5	5	5	4	4	2	5	4
4	4	5	4	3	5	3	-9	-9	-9	-9	-9	-9	-9
3	4	2	-9	1	4	4	-9	-9	-9	-9	-9	-9	-9
4	4	4	3	4	1	4	3	3	4	4	4	4	4
5	5	5	5	5	5	5	-9	-9	-9	-9	-9	-9	-9
3	3	3	3	3	4	2	2	3	4	3	2	5	4
4	4	4	3	4	5	4	3	3	4	3	4	5	4
2	3	4	3	3	4	4	3	4	2	3	1	5	5
-9	-9	-9	-9	-9	-9	-9	2	2	2	3	1	-9	4
4	4	5	4	5	5	5	4	4	5	5	3	5	4
3	3	4	3	2	5	5	4	3	4	3	3	5	3
4	4	3	3	4	5	4	2	4	1	2	1	4	2
4	2	2	4	2	3	4	3	4	5	4	3	5	5
4	2	4	4	5	5	4	4	4	5	3	5	5	2
4	4	4	4	4	5	4	4	4	4	2	3	3	3
4	4	5	3	2	5	4	4	4	1	2	3	1	5
-9	-9	-9	-9	-9	-9	-9	-9	-9	-9	-9	-9	-9	-9
4	4	4	3	2	5	4	4	4	4	3	4	5	4
4	4	4	5	4	5	4	4	4	5	5	5	5	4
5	5	-9	4	5	5	3	-9	-9	-9	-9	-9	-9	-9
2	3	2	3	2	4	4	3	4	2	2	2	5	4
4	4	2	3	3	4	3	4	4	4	4	5	5	4
4	4	5	3	2	5	2	2	2	2	2	2	3	2
3	3	4	4	2	4	4	4	4	5	4	3	5	5
5	5	5	3	3	5	1	4	4	5	4	4	5	5
4	5	5	5	5	5	5	5	5	5	4	5	5	5
5	5	5	4	4	5	5	5	4	5	4	4	5	4
4	2	4	2	2	5	4	4	4	4	4	3	5	4
5	5	5	4	4	5	4	4	4	4	4	2	5	5
4	4	4	4	4	4	4	4	4	4	4	4	5	5
4	5	5	3	4	5	4	4	4	4	3	3	5	4
5	5	5	5	5	5	5	5	4	4	5	4	4	5
4	5	5	4	4	5	4	3	5	5	5	3	5	4
5	5	5	3	2	5	5	4	5	5	4	5	5	5
4	4	4	3	2	4	4	4	4	2	3	3	4	4
-9	-9	-9	-9	-9	-9	-9	-9	-9	-9	-9	-9	-9	-9
3	2	2	2	2	4	4	4	4	4	4	4	5	4
5	5	5	4	5	5	5	4	4	5	4	4	5	5
4	5	5	4	5	5	5	4	4	5	4	4	5	5
4	4	4	4	4	5	4	1	2	1	2	2	3	3
5	4	4	4	5	5	5	3	4	3	3	3	4	4
4	5	3	3	3	5	5	4	4	5	4	4	5	4
5	5	5	5	5	5	5	4	5	5	4	4	5	4
3	3	2	3	2	5	5	3	4	5	4	3	5	4
4	4	2	2	2	5	4	3	3	4	1	2	4	3
4	4	4	4	4	5	4	4	4	5	3	4	5	5
4	4	5	3	4	5	4	4	3	4	3	3	4	3
4	4	4	4	3	4	4	4	4	3	3	3	5	4
5	4	5	4	4	4	4	4	4	5	4	5	5	4
4	4	4	4	4	5	4	5	4	1	4	3	5	5
4	4	2	2	4	5	5	4	4	5	4	4	5	5
4	4	4	4	4	4	4	4	4	5	2	4	5	3
5	5	5	5	4	5	4	4	4	2	3	3	5	5
4	4	4	3	4	4	3	4	4	4	3	3	3	2
4	5	5	5	5	5	5	4	4	2	3	2	5	5
3	2	2	-9	2	5	4	4	4	4	3	3	5	3
4	5	5	4	4	5	4	4	4	5	4	4	4	4
4	4	4	4	3	5	3	4	4	4	3	4	3	4
4	4	4	4	5	5	4	-9	-9	-9	-9	-9	-9	-9
3	3	4	3	3	5	5	4	3	2	2	2	2	4
4	4	4	4	4	5	4	4	4	5	4	5	5	5
4	4	5	5	4	5	5	3	4	4	4	3	5	4
3	4	3	3	2	4	4	3	3	3	3	3	4	4
4	4	2	3	3	5	4	4	5	5	4	4	5	5
5	5	5	5	5	5	5	4	5	4	5	5	5	5
5	4	4	4	4	4	5	4	4	4	3	4	3	4
4	4	4	3	4	5	4	5	4	5	5	1	5	5
4	5	5	4	5	5	4	3	4	4	4	3	4	4
3	3	4	4	4	5	5	4	4	3	4	4	5	4
4	4	4	4	4	5	4	5	4	2	3	4	5	2
5	5	5	5	5	5	5	3	4	4	3	2	5	4
2	3	2	3	4	5	4	4	5	5	4	4	5	4
4	4	4	3	4	4	5	4	2	5	4	5	5	5
3	4	2	3	5	5	5	4	3	5	4	3	5	4
3	2	4	3	5	5	5	4	4	5	4	4	5	5
4	4	5	3	3	5	5	5	5	5	4	3	5	5
4	4	5	3	4	5	4	4	4	4	3	4	4	2
4	4	4	4	4	5	5	1	3	5	5	5	5	5
4	4	4	4	4	5	4	4	4	4	4	4	4	4
4	5	4	4	4	5	4	4	4	4	4	4	4	4
4	5	5	4	5	5	5	4	4	2	3	3	4	3
4	3	4	3	4	5	5	4	5	5	4	5	5	1
4	1	4	3	3	5	4	2	3	2	3	1	4	3
5	1	1	4	4	5	2	-9	-9	-9	-9	-9	-9	-9
5	5	5	5	5	5	5	4	5	5	4	3	5	4
4	4	4	4	3	5	4	3	4	3	3	3	5	3
4	4	5	3	3	5	4	2	2	2	3	3	4	2
3	3	2	2	2	4	4	4	5	5	-9	4	5	5
5	5	5	5	5	5	5	4	5	4	4	4	5	5
5	5	5	5	5	5	5	5	5	5	4	5	5	4
3	4	4	4	4	5	4	4	5	3	4	5	5	5
4	5	5	4	4	5	4	-9	-9	-9	-9	-9	-9	-9
5	5	5	5	5	5	5	4	4	5	3	4	5	4
3	4	3	3	3	5	3	-9	-9	-9	-9	-9	-9	-9
5	5	5	4	5	5	3	-9	-9	-9	-9	-9	-9	-9
3	4	2	3	2	4	3	4	5	5	5	5	5	5
5	5	4	5	5	5	4	4	4	4	4	3	5	5
3	2	3	3	2	5	2	1	3	4	2	4	4	2
2	4	2	2	1	4	3	4	4	4	4	4	5	5
5	5	4	4	5	5	4	4	5	5	4	4	5	4
5	5	5	5	5	5	5	-9	-9	-9	-9	-9	-9	-9
4	4	4	4	2	5	4	-9	-9	-9	-9	-9	-9	-9
5	5	4	5	5	5	5	3	2	4	3	2	4	4
5	5	5	5	5	5	4	-9	-9	-9	-9	-9	-9	-9
4	4	4	3	4	5	4	4	5	5	4	4	5	2
4	4	4	4	4	4	4	2	2	3	2	2	5	4
4	4	4	4	4	5	4	4	5	5	4	5	5	5
4	4	5	5	5	5	4	4	2	5	4	5	5	4
5	5	5	4	4	5	-9	-9	-9	-9	-9	-9	-9	-9
5	5	4	4	4	5	5	3	4	4	3	1	3	3
4	2	5	4	4	5	4	4	4	5	4	5	5	5
4	5	5	4	5	5	5	-9	-9	-9	-9	-9	-9	-9
1	2	2	3	3	5	3	4	4	4	4	4	5	4
4	3	4	3	4	4	5	3	4	4	4	4	5	4
4	4	4	4	4	5	4	4	4	4	4	4	5	5
5	4	4	3	5	5	4	4	4	4	3	2	5	5
4	4	2	4	4	5	4	4	4	4	4	4	5	4
4	3	4	3	4	1	5	3	3	4	3	3	5	-9
5	5	5	3	5	5	5	4	5	5	4	5	5	4
4	4	4	5	1	5	4	5	5	4	4	4	5	4
4	4	2	3	3	5	3	2	2	4	3	2	4	4
4	4	4	2	4	5	4	2	2	2	2	2	4	4
5	5	5	5	5	5	5	4	4	3	4	4	5	4
3	3	2	3	2	4	4	3	3	3	3	2	4	3
2	3	3	2	3	4	3	4	3	4	3	2	4	4
4	5	4	3	4	5	4	4	5	5	5	4	5	5
5	5	5	-9	4	5	5	5	3	5	5	4	5	5
4	5	4	5	5	5	5	4	4	4	4	2	5	4
4	4	4	3	3	4	4	4	4	4	3	3	5	4
5	5	3	4	2	5	4	4	4	4	4	4	4	4
4	5	5	4	5	5	-9	4	5	5	5	5	5	-9
3	2	3	4	2	5	4	3	4	3	3	4	5	5
2	2	4	3	2	4	4	2	4	2	2	1	4	2
3	3	3	3	2	4	4	4	4	5	3	4	4	1
5	4	2	4	4	5	4	4	2	4	4	2	5	4
4	5	5	4	5	5	4	4	4	2	4	2	4	4
5	4	5	4	2	3	5	3	3	5	3	3	5	5
4	5	5	4	5	5	4	4	3	5	4	3	5	4
5	5	4	5	5	5	3	5	5	5	5	1	5	4
5	5	4	5	5	5	5	4	5	4	3	3	5	4
2	2	4	1	2	4	2	3	4	5	3	3	4	4
4	4	4	4	5	5	4	4	5	5	5	5	5	5
4	4	5	2	5	4	4	4	3	4	5	2	5	4
5	5	5	5	5	5	5	3	2	4	3	3	4	4
5	5	5	4	5	5	4	4	5	5	4	5	5	4
5	5	5	5	5	5	4	4	5	5	4	3	5	4
3	4	4	4	2	5	4	-9	-9	-9	-9	-9	-9	-9
5	4	4	3	2	4	4	4	4	4	3	4	5	5
4	4	4	4	4	5	5	4	5	4	5	4	5	5
4	5	5	4	3	5	4	4	5	5	4	4	5	5
2	3	2	3	3	4	4	1	3	4	3	1	-9	2
4	4	5	4	5	5	4	3	4	5	4	2	5	5
5	5	4	4	3	5	5	-9	-9	-9	-9	-9	-9	-9
5	5	5	3	4	5	5	3	5	5	3	5	5	4
4	4	4	4	2	5	3	4	4	4	4	3	5	4
5	5	4	5	4	5	-9	3	4	5	4	-9	5	5
3	3	4	3	1	5	2	3	3	4	3	2	5	3
4	4	4	3	2	4	4	4	4	5	2	2	5	5
3	4	4	3	4	5	-9	4	4	5	3	4	5	4
4	4	3	3	2	4	4	3	4	4	3	1	4	4
3	3	3	3	2	5	5	-9	-9	-9	-9	-9	-9	-9
5	5	5	4	5	5	-9	5	5	5	5	5	5	5
4	4	3	3	2	5	4	4	1	4	3	3	5	5
4	4	4	4	3	5	4	4	2	3	5	3	3	5
3	4	4	3	3	4	4	2	3	1	3	2	3	2
4	2	3	4	4	5	5	4	5	5	3	4	5	2
4	5	4	3	4	5	4	4	4	5	3	3	5	5
2	4	4	5	5	5	5	-9	-9	-9	-9	-9	-9	-9
4	4	4	3	3	4	4	4	5	4	3	5	5	3
5	5	5	4	5	5	4	3	3	3	3	4	4	4
5	5	5	5	5	5	5	5	4	4	4	5	5	5
5	4	4	3	4	5	5	5	5	5	4	5	5	5
4	4	4	3	4	5	5	4	4	4	4	4	5	4
5	5	5	4	5	5	5	4	4	5	5	4	5	5
5	5	5	5	5	5	4	4	4	4	4	4	5	4
5	5	5	4	5	5	5	5	5	5	4	5	5	5
3	3	4	4	4	5	4	4	4	4	4	3	5	4
4	4	5	4	3	5	5	3	3	4	3	2	5	4
4	4	4	5	5	5	1	5	5	1	5	5	5	5
4	3	4	3	2	5	4	4	4	4	4	4	5	4
5	4	4	4	3	5	4	4	5	4	4	3	5	4
5	5	2	2	4	5	4	-9	-9	-9	-9	-9	-9	-9
5	5	5	4	5	5	5	2	3	3	3	2	5	5
3	2	2	4	4	5	4	5	5	5	3	2	2	4
5	4	5	3	4	5	4	2	4	3	2	2	4	2
5	5	5	5	3	5	4	4	4	5	4	3	5	4
4	3	4	2	3	5	3	4	5	5	4	5	5	4
4	4	4	2	3	5	4	-9	-9	-9	-9	-9	-9	-9
4	4	3	3	2	4	2	4	4	3	3	2	4	2
5	5	5	4	5	5	4	4	4	5	4	4	5	5
4	5	5	5	4	5	4	5	5	5	5	3	4	5
5	5	5	4	5	5	3	5	5	5	4	3	5	5
3	2	4	3	1	4	4	4	4	4	3	3	4	4
4	4	4	3	4	5	5	5	5	5	5	5	5	1
5	5	1	5	5	1	4	4	5	5	5	5	5	1
2	2	2	2	4	3	2	2	4	4	2	2	4	4
2	3	2	3	4	5	4	4	4	5	4	3	5	5
4	5	5	4	3	5	4	5	3	3	4	4	5	5
5	5	2	3	2	5	2	3	2	2	3	2	3	2
4	4	4	4	4	5	4	4	4	4	4	4	4	4
3	4	4	3	2	4	3	4	4	3	3	3	4	4
4	2	4	3	2	5	4	4	2	2	2	1	4	4
5	5	5	5	5	5	5	-9	-9	-9	-9	-9	-9	-9
4	2	4	4	4	5	3	4	4	4	4	4	5	3
4	3	5	-9	3	5	5	4	4	5	4	3	5	4
5	5	5	5	3	5	5	5	5	5	4	5	5	5
3	3	3	4	3	3	3	-9	-9	-9	-9	-9	-9	-9
3	2	3	3	2	4	2	2	3	3	3	2	5	4
4	5	5	3	3	4	3	3	4	3	3	3	5	4
2	4	3	2	4	5	2	4	5	3	-9	3	5	5
4	2	2	4	4	5	3	-9	-9	-9	-9	-9	-9	-9
5	5	5	4	4	5	5	4	4	4	3	4	5	4
4	3	5	5	5	5	5	-9	-9	-9	-9	-9	-9	-9
4	1	2	4	1	5	4	4	4	5	4	2	5	5
4	3	3	4	4	4	4	4	4	2	2	2	4	4
4	3	5	4	2	5	5	4	2	4	4	2	5	5
3	4	4	3	2	5	3	4	4	4	3	3	4	2
3	4	2	3	4	5	5	3	3	1	3	1	3	-9
5	5	5	3	5	5	4	4	4	4	4	4	5	4
4	4	4	3	4	5	4	4	5	5	4	3	5	5
3	3	2	3	2	4	4	3	4	5	4	3	5	4
5	5	5	4	5	5	5	4	4	4	3	3	5	5
3	4	3	2	2	3	2	-9	-9	-9	-9	-9	-9	-9
-9	-9	-9	-9	-9	-9	-9	-9	-9	-9	-9	-9	-9	-9
4	4	5	3	4	5	4	3	4	4	3	3	4	3
4	4	4	3	3	5	4	4	4	4	2	-9	5	2
4	5	4	4	4	5	4	4	5	5	4	4	5	5
4	4	5	4	5	5	5	4	4	5	4	3	5	5
2	4	2	3	4	5	5	3	4	2	3	3	4	4
4	4	4	3	4	4	3	4	3	5	3	3	5	4
5	5	5	4	5	5	4	4	3	5	3	5	5	5
4	5	4	3	3	5	4	5	5	1	4	4	1	4
4	4	4	3	4	5	4	3	4	4	4	2	5	4
4	5	4	1	2	5	4	2	2	4	4	4	5	4
5	5	4	3	4	5	4	4	4	4	4	4	5	4
5	5	5	3	5	5	4	5	5	5	4	3	5	4
4	5	4	4	4	5	4	-9	-9	-9	-9	-9	-9	-9
3	4	4	3	3	5	4	4	4	3	3	2	4	4
3	3	3	2	3	4	4	2	2	2	3	2	5	1
2	4	4	3	4	5	4	4	2	5	4	3	5	5
3	4	5	4	4	5	4	4	5	5	4	5	5	5
4	4	2	3	4	5	4	2	2	2	3	2	5	5
5	4	5	4	5	5	4	5	5	5	3	3	5	4
4	4	4	3	2	5	5	4	4	5	3	3	5	4
5	5	5	4	5	5	4	3	4	5	3	4	5	3
4	4	5	4	5	5	4	2	2	2	3	1	4	2
5	5	5	4	4	5	4	5	4	4	4	4	4	5
3	2	3	3	2	4	2	5	5	2	3	4	4	5
4	4	4	3	2	5	4	-9	-9	-9	-9	-9	-9	-9
5	5	1	5	4	5	5	-9	4	4	4	2	5	4
4	5	4	3	3	5	3	4	4	4	3	2	5	2
4	4	4	4	4	5	4	4	4	5	4	4	5	5
4	4	4	3	4	4	4	4	3	4	3	4	4	4
5	4	3	2	4	5	4	4	4	2	3	2	5	4
4	4	4	4	4	4	4	5	5	5	4	5	5	5
4	4	4	3	4	5	5	-9	-9	-9	-9	-9	-9	-9
3	4	5	4	5	5	5	3	3	4	5	3	5	3
4	4	2	3	2	5	3	3	4	2	3	1	4	4
4	3	4	3	4	5	4	4	2	4	2	4	5	2
4	4	4	4	4	5	4	4	4	4	4	4	5	3
5	5	5	5	5	5	5	5	1	1	5	5	5	5
5	5	2	3	5	5	5	5	4	5	5	4	5	5
4	4	5	4	4	5	3	4	4	5	3	3	5	4
5	5	4	3	4	5	5	5	5	5	4	4	5	4
5	5	5	5	5	5	5	4	5	4	5	3	5	1
3	2	5	4	4	5	4	3	3	4	4	3	5	5
4	4	4	4	4	5	4	-9	-9	-9	-9	-9	-9	-9
4	5	5	1	5	5	4	4	4	4	5	-9	5	4
4	4	3	4	4	5	5	4	4	4	3	3	5	4
4	4	5	4	4	5	5	4	4	4	3	2	5	4
2	2	2	2	2	3	2	-9	-9	-9	-9	-9	-9	-9
4	5	4	3	3	5	4	3	4	5	3	2	5	5
3	3	2	3	4	3	4	-9	-9	-9	-9	-9	-9	-9
4	4	5	3	4	5	5	5	4	5	5	2	5	5
3	4	4	4	4	5	4	-9	-9	-9	-9	-9	-9	-9
4	5	5	5	4	5	5	4	4	4	4	4	5	4
4	4	4	4	4	5	4	4	4	4	4	4	5	5
2	2	2	3	4	3	4	-9	-9	-9	-9	-9	-9	-9
4	4	3	5	5	5	5	4	5	5	4	3	5	5
5	5	5	4	4	5	5	4	4	5	4	4	5	5
5	5	5	5	5	5	5	5	5	5	5	5	5	5
4	4	4	4	3	5	5	4	5	5	4	2	5	5
5	5	2	4	4	5	4	4	4	4	4	4	5	4
4	5	2	3	4	5	4	4	3	5	3	4	5	4
4	5	5	3	4	5	4	4	4	5	4	5	5	4
5	5	5	4	4	5	5	5	5	5	4	5	5	5
5	5	5	5	5	5	5	5	5	5	5	5	5	5
5	5	5	5	4	5	5	4	4	5	4	4	5	3
3	4	4	4	4	4	2	4	4	3	4	4	5	2
4	5	5	4	3	5	5	-9	-9	-9	-9	-9	-9	-9
4	4	5	3	4	5	4	4	5	5	4	4	5	4
4	4	4	4	4	5	4	3	4	4	4	4	5	4
4	4	4	3	4	5	3	4	4	5	4	4	5	4
4	3	3	3	4	5	3	4	4	3	3	4	5	5
4	4	4	3	3	5	5	3	5	5	5	5	5	4
5	5	5	4	3	5	5	4	4	5	4	3	5	4
4	4	4	3	4	5	5	2	4	5	5	5	5	4
5	5	5	3	4	5	4	-9	-9	-9	-9	-9	-9	-9
3	4	3	4	2	5	2	4	4	5	4	4	5	4
5	5	5	3	4	5	5	5	4	3	3	3	5	5
4	5	3	3	2	5	4	4	4	2	2	2	5	5
4	4	5	4	3	5	4	4	4	4	4	4	5	4
4	3	2	4	3	5	4	4	4	3	3	2	4	4
5	5	5	4	5	5	4	4	5	4	4	4	5	4
5	4	5	4	5	5	2	4	2	3	3	2	3	3
5	5	5	3	4	5	4	4	4	4	4	4	5	4
5	5	3	3	2	3	3	2	3	4	2	2	3	3
4	4	3	3	3	5	5	3	3	2	3	2	4	4
-9	-9	-9	-9	-9	-9	-9	-9	-9	-9	-9	-9	-9	-9
4	2	5	4	4	5	3	4	5	4	4	5	5	4
4	1	2	4	2	4	3	5	5	4	3	3	5	4
4	4	3	4	5	5	4	4	3	3	2	2	3	4
5	5	5	3	5	5	4	3	4	3	2	2	4	2
4	4	4	3	4	5	4	2	4	4	3	4	5	4
4	4	4	4	4	5	3	5	5	5	5	5	5	4
5	4	4	4	4	4	4	4	3	5	4	2	5	5
4	2	3	3	3	4	3	3	4	5	3	4	5	4
4	4	4	4	4	4	4	4	4	4	3	4	4	4
4	4	4	3	3	5	4	4	4	3	4	3	5	4
5	5	4	4	4	5	4	4	4	4	4	4	5	4
4	3	2	3	3	5	2	5	2	4	3	1	5	3
5	4	4	4	4	4	5	-9	-9	-9	-9	-9	-9	-9
5	4	5	4	4	5	-9	-9	-9	-9	-9	-9	-9	-9
4	4	4	4	2	4	4	4	4	4	1	2	5	4
5	5	4	5	5	5	4	4	5	5	5	5	5	2
5	5	5	5	3	5	5	4	5	5	5	2	5	4
4	4	4	4	4	5	4	4	4	5	3	4	5	4
5	5	5	3	3	5	5	4	4	5	4	2	5	4
1	1	1	2	5	3	3	4	-9	4	4	4	4	4
4	4	2	2	4	5	5	5	5	5	5	4	5	5
5	5	5	5	5	5	5	5	4	4	4	4	5	4
4	5	4	4	4	5	5	3	3	4	3	5	5	1
5	5	5	3	3	5	5	4	5	4	3	4	5	4
4	4	3	3	3	4	4	2	3	3	3	2	4	3
4	5	4	4	5	5	3	4	4	3	4	2	5	3
4	4	5	4	5	5	5	5	4	2	3	4	1	5
4	4	4	4	2	4	5	3	4	4	3	2	5	5
4	5	5	5	5	5	5	5	5	4	4	3	5	5
3	3	4	3	3	5	3	4	3	4	3	2	4	4
4	5	4	4	4	5	4	3	5	5	5	4	5	5
4	3	3	3	3	5	4	-9	-9	-9	-9	-9	-9	-9
4	5	5	3	5	5	4	5	5	5	3	5	5	5
5	5	5	5	5	5	5	4	5	4	4	4	5	4
5	5	5	4	4	5	4	5	2	5	4	5	5	5
4	5	4	3	4	5	4	2	2	2	2	2	4	4
3	3	3	3	1	5	3	4	4	5	3	2	5	4
2	3	2	3	4	5	3	5	5	3	3	-9	5	5
4	4	4	3	3	4	4	4	3	4	4	4	5	4
-9	-9	-9	-9	-9	-9	-9	-9	-9	-9	-9	-9	-9	-9
5	5	5	4	4	5	5	-9	-9	-9	-9	-9	-9	-9
4	4	4	3	4	5	5	-9	-9	-9	-9	-9	-9	-9
5	5	5	5	5	5	5	5	5	5	4	4	5	5
4	5	4	3	4	5	4	-9	-9	-9	-9	-9	-9	-9
4	5	5	3	2	4	4	4	4	3	3	2	5	4
2	2	2	3	2	4	3	4	4	4	3	4	4	4
4	5	4	4	4	4	4	4	5	5	1	4	4	4
5	5	4	4	5	5	5	4	4	5	3	5	5	4
4	4	4	4	4	5	4	4	4	4	4	4	5	5
5	2	4	4	2	5	4	3	4	5	4	4	5	1
5	5	5	4	5	5	4	3	4	5	4	2	5	4
3	4	2	2	2	4	5	4	3	2	3	3	4	4
4	3	2	3	3	5	5	3	3	4	4	4	5	4
4	5	5	4	3	5	3	4	5	5	4	3	5	4
5	5	4	3	5	5	5	4	5	5	4	5	5	5
5	5	3	3	2	4	5	4	4	2	1	2	3	4
5	4	5	4	5	5	5	4	4	4	4	2	4	4
2	2	2	2	1	5	4	4	4	4	3	4	5	4
4	2	2	3	3	4	4	4	4	4	3	2	4	5
5	5	5	3	5	5	5	4	5	4	3	4	5	4
5	5	5	4	5	5	5	-9	-9	-9	-9	-9	-9	-9
5	5	4	4	4	5	4	4	4	5	3	4	5	4
5	5	5	5	5	5	5	-9	-9	-9	-9	-9	-9	-9
5	5	4	4	4	5	4	3	3	2	3	3	4	4
3	3	3	3	1	3	2	2	1	1	2	2	2	1
5	5	5	5	5	5	5	4	5	5	5	5	5	4
4	4	5	4	4	5	4	5	4	5	5	5	5	4
4	4	5	4	3	5	4	4	4	5	4	2	5	5
5	5	4	4	5	5	5	5	5	5	5	5	5	5
2	2	2	3	4	5	4	4	3	5	4	3	5	4
4	4	5	4	4	5	-9	5	4	4	5	3	5	3
5	5	5	4	5	5	4	-9	-9	-9	-9	-9	-9	-9
5	4	5	4	2	5	4	3	3	2	3	2	4	3
4	5	4	3	2	5	5	3	3	3	3	3	4	3
4	4	2	3	3	5	5	4	4	4	4	4	5	5
4	4	5	4	5	5	4	4	5	5	5	5	5	5
3	4	5	4	2	5	5	5	5	4	4	4	5	5
4	4	4	3	3	5	5	4	4	4	4	4	5	4
5	4	4	4	4	5	4	5	5	2	4	5	5	5
5	4	3	4	5	4	5	4	5	5	4	4	5	5
4	4	4	4	4	5	4	3	4	4	3	4	5	4
4	4	4	3	2	4	4	4	4	1	4	4	5	1
5	4	4	4	2	5	2	4	3	4	2	3	5	4
4	4	4	4	3	5	5	-9	-9	-9	-9	-9	-9	-9
4	3	3	4	5	5	5	5	4	4	3	5	5	4
4	4	4	4	4	5	5	5	5	5	4	3	5	5
4	4	4	3	3	5	2	3	4	4	3	2	4	2
4	4	3	4	4	5	4	4	3	4	3	2	4	4
5	5	5	4	5	5	-9	4	5	5	4	4	5	5
3	3	2	2	2	4	4	4	4	4	4	4	4	5
5	5	4	4	2	5	5	4	4	2	4	3	5	4
4	4	5	4	5	5	4	3	4	4	2	2	5	4
4	4	4	4	4	5	4	5	2	5	4	5	5	4
5	4	4	4	4	5	4	5	5	5	5	2	5	5
5	4	5	4	4	5	5	5	5	1	5	4	3	5
5	5	5	4	4	5	5	4	3	5	4	4	5	4
5	4	5	4	4	5	5	4	4	4	4	3	5	4
4	5	5	4	5	5	5	4	4	3	4	5	5	4
5	4	4	5	5	5	4	5	4	5	3	5	5	4
5	4	3	3	3	5	4	4	4	5	4	2	5	4
4	4	4	4	3	5	4	3	4	4	4	4	5	-9
5	5	4	4	4	5	4	4	5	5	4	5	5	4
4	4	5	3	3	5	3	4	5	5	5	5	5	4
2	4	3	1	1	2	2	-9	-9	-9	-9	-9	-9	-9
4	3	2	3	2	5	4	-9	-9	-9	-9	-9	-9	-9
4	5	2	4	4	5	4	3	4	4	4	3	5	3
4	4	4	4	4	5	4	3	3	4	4	4	5	4
5	5	5	2	4	5	4	3	5	4	2	4	5	4
3	4	4	4	4	5	4	3	4	5	5	5	5	4
2	2	3	2	2	1	4	4	4	2	3	2	5	4
4	5	5	3	4	5	5	3	4	4	3	4	5	5
5	5	3	3	2	5	5	4	3	2	3	4	4	4
4	4	5	5	5	5	4	4	5	5	5	5	5	4
5	4	5	4	5	5	4	4	5	5	4	5	5	4
4	2	2	3	2	5	4	4	2	4	3	2	5	4
2	3	2	3	4	5	5	2	2	2	1	3	4	4
5	4	4	4	3	5	5	5	3	4	4	3	4	4
4	4	2	3	2	5	4	4	2	3	4	3	5	4
2	4	3	3	2	5	4	4	3	4	5	4	5	4
4	4	4	4	3	5	4	4	4	4	4	3	5	4
5	5	4	3	4	5	5	4	4	2	3	4	5	4
4	4	4	3	4	5	4	2	2	4	3	4	5	5
1	4	2	2	2	5	4	-9	-9	-9	-9	-9	-9	-9
3	4	4	2	4	5	2	4	5	5	4	4	5	4
4	5	4	5	5	5	5	5	4	5	5	5	5	5
5	5	5	5	5	4	5	5	4	4	4	3	5	5
4	4	4	4	4	5	5	4	5	2	5	3	5	4
4	4	4	4	3	5	4	-9	-9	-9	-9	-9	-9	-9
5	5	5	4	4	5	4	4	4	4	4	4	4	4
5	5	4	3	4	5	3	4	5	5	4	4	5	5
4	4	5	5	2	5	5	4	3	5	3	3	4	3
5	5	5	5	5	5	5	5	5	5	5	5	5	5
4	4	2	4	5	5	4	5	5	5	5	5	5	4
1	1	1	1	1	-9	3	2	4	3	2	2	4	-9
4	4	4	3	4	5	4	4	3	5	4	3	5	4
5	5	5	5	5	5	5	5	5	5	4	5	5	5
4	4	4	4	5	5	4	4	3	4	2	4	5	4
3	5	4	3	1	5	4	4	4	4	4	2	5	3
5	5	5	4	5	5	5	5	5	5	4	1	5	5
4	5	5	5	4	5	5	5	5	4	4	4	5	5
4	4	4	4	4	4	3	4	4	4	2	3	3	2
3	4	4	3	2	5	2	4	4	4	4	3	4	1
5	4	4	4	4	5	4	3	3	4	3	2	5	4
2	2	2	2	2	2	2	4	3	3	2	2	3	2
4	5	4	3	3	5	1	3	3	3	3	3	3	2
2	3	2	3	2	5	4	4	3	4	3	3	5	4
5	5	5	5	5	5	5	5	5	5	5	5	5	4
5	4	3	3	5	5	4	4	4	4	2	4	5	4
4	4	4	3	4	5	4	4	4	3	3	4	5	3
4	3	4	3	4	5	4	5	5	5	4	5	5	5
5	5	5	4	5	5	-9	3	4	4	4	4	4	4
5	5	4	4	4	5	5	4	5	5	4	4	5	5
4	4	5	3	4	5	5	5	5	5	4	4	5	5
2	3	2	3	2	4	4	4	4	3	3	2	5	4
5	5	5	4	5	5	5	4	4	4	3	2	5	4
4	4	4	3	3	4	4	4	5	4	4	4	5	4
5	2	5	5	5	5	5	5	5	4	5	4	5	5
5	5	4	3	2	5	5	4	5	4	3	1	5	4
5	5	5	5	5	5	5	4	4	4	4	4	5	4
5	5	5	5	4	5	5	2	2	5	4	2	5	5
5	5	5	5	5	5	5	5	5	5	5	5	5	5
4	5	5	4	4	5	4	4	5	5	3	4	5	4
5	5	4	3	4	5	4	4	5	5	4	4	5	4
4	3	4	4	4	5	4	4	4	5	4	4	5	5
3	3	3	3	4	5	3	-9	-9	-9	-9	-9	-9	-9
5	5	5	4	3	5	5	4	4	2	3	3	5	4
[truncated: 1,879 more rows]
