# Supplementary material for: An approximate measurement invariance approach to within-couple relationship quality
Source: Front Psychol. 2014 Sep 19;5:983. doi: 10.3389/fpsyg.2014.00983 (PMC4168678; doi:10.3389/fpsyg.2014.00983)
Supplement: Supplementary file 2 [file DataSheet2.ZIP › fmi1 - bsem - configural invariance.out]

Mplus VERSION 7
MUTHEN & MUTHEN
04/28/2014   3:54 PM

INPUT INSTRUCTIONS

  TITLE: FMI1 - BSEM - Configural Invariance ;

  DATA: FILE IS dataset_GRIMS.txt ;

  VARIABLE: NAMES ARE m1ms1-m1ms7 f1ms1-f1ms7; 

  ANALYSIS:   ESTIMATOR IS BAYES;
  Bconvergence = 0.01 ;
  Biterations  = 1000000 (20000) ;
  processor is 2 ;
  chains is 2 ;
  bseed 167 ;

  MODEL:	
  ! configural invariance
  mms BY m1ms1* m1ms2 m1ms3 m1ms4 m1ms5 m1ms6 m1ms7 ;
  fms BY f1ms1* f1ms2 f1ms3 f1ms4 f1ms5 f1ms6 f1ms7 ;
  m1ms1-m1ms7 ;
  f1ms1-f1ms7 ;
  mms@1 ;
  fms@1 ;
  [m1ms1-m1ms7] ;
  [f1ms1-f1ms7] ;

  m1ms1 WITH f1ms1 ;
  m1ms2 WITH f1ms2 ;
  m1ms3 WITH f1ms3 ;
  m1ms4 WITH f1ms4 ;
  m1ms5 WITH f1ms5 ;
  m1ms6 WITH f1ms6 ;
  m1ms7 WITH f1ms7 ;

    !MODEL PRIORS:
    !  DO (1,11) DIFF (tau1_#-tau2_#) ~ N(0,0.5) ;
    !  DO (1,11) DIFF (tau1_#-tau2_#) ~ N(0,0.25) ;
    !  DO (1,11) DIFF (tau1_#-tau2_#) ~ N(0,0.125) ;
    !  DO (1,11) DIFF (tau1_#-tau2_#) ~ N(0,0.05) ;
    !  DO (1,11) DIFF (tau1_#-tau2_#) ~ N(0,0.025) ;
    !  DO (1,11) DIFF (tau1_#-tau2_#) ~ N(0,0.01) ;
    !  DO (1,11) DIFF (tau1_#-tau2_#) ~ N(0,0.005) ;
    !  DO (1,11) DIFF (tau1_#-tau2_#) ~ N(0,0.001) ;
    !  DO (1,11) DIFF (tau1_#-tau2_#) ~ N(0,0.0005) ;

  OUTPUT:  TECH1; TECH4; TECH8;


INPUT READING TERMINATED NORMALLY


FMI1 - BSEM - Configural Invariance ;

SUMMARY OF ANALYSIS

Number of groups                                                 1
Number of observations                                         435

Number of dependent variables                                   14
Number of independent variables                                  0
Number of continuous latent variables                            2

Observed dependent variables

  Continuous
   M1MS1       M1MS2       M1MS3       M1MS4       M1MS5       M1MS6
   M1MS7       F1MS1       F1MS2       F1MS3       F1MS4       F1MS5
   F1MS6       F1MS7

Continuous latent variables
   MMS         FMS


Estimator                                                    BAYES
Specifications for Bayesian Estimation
  Point estimate                                            MEDIAN
  Number of Markov chain Monte Carlo (MCMC) chains               2
  Random seed for the first chain                              167
  Starting value information                           UNPERTURBED
  Treatment of categorical mediator                         LATENT
  Algorithm used for Markov chain Monte Carlo           GIBBS(PX1)
  Convergence criterion                                  0.100D-01
  Maximum number of iterations                             1000000
  K-th iteration used for thinning                               1

Input data file(s)
  dataset_GRIMS.txt
Input data format  FREE


THE MODEL ESTIMATION TERMINATED NORMALLY

     USE THE FBITERATIONS OPTION TO INCREASE THE NUMBER OF ITERATIONS BY A FACTOR
     OF AT LEAST TWO TO CHECK CONVERGENCE AND THAT THE PSR VALUE DOES NOT INCREASE.


MODEL FIT INFORMATION

Number of Free Parameters                              50

Bayesian Posterior Predictive Checking using Chi-Square

          95% Confidence Interval for the Difference Between
          the Observed and the Replicated Chi-Square Values

                                -16.813            58.471

          Posterior Predictive P-Value              0.106

Information Criterion

          Deviance (DIC)                        14062.662
          Estimated Number of Parameters (pD)      49.762
          Bayesian (BIC)                        14266.566


MODEL RESULTS

                                Posterior  One-Tailed         95% C.I.
                    Estimate       S.D.      P-Value   Lower 2.5%  Upper 2.5%  Significance

 MMS      BY
    M1MS1              0.497       0.040      0.000       0.419       0.575      *
    M1MS2              0.487       0.049      0.000       0.389       0.582      *
    M1MS3              0.523       0.046      0.000       0.433       0.614      *
    M1MS4              0.547       0.045      0.000       0.460       0.635      *
    M1MS5              0.602       0.050      0.000       0.503       0.702      *
    M1MS6              0.216       0.029      0.000       0.159       0.274      *
    M1MS7              0.277       0.044      0.000       0.190       0.362      *

 FMS      BY
    F1MS1              0.426       0.039      0.000       0.352       0.504      *
    F1MS2              0.460       0.046      0.000       0.370       0.552      *
    F1MS3              0.496       0.045      0.000       0.411       0.587      *
    F1MS4              0.488       0.040      0.000       0.409       0.567      *
    F1MS5              0.749       0.053      0.000       0.646       0.852      *
    F1MS6              0.233       0.035      0.000       0.165       0.305      *
    F1MS7              0.317       0.048      0.000       0.224       0.413      *

 FMS      WITH
    MMS                0.410       0.058      0.000       0.293       0.519      *

 M1MS1    WITH
    F1MS1             -0.004       0.022      0.427      -0.047       0.039

 M1MS2    WITH
    F1MS2              0.036       0.033      0.138      -0.029       0.102

 M1MS3    WITH
    F1MS3              0.022       0.029      0.213      -0.034       0.080

 M1MS4    WITH
    F1MS4              0.048       0.026      0.029      -0.001       0.099

 M1MS5    WITH
    F1MS5              0.119       0.038      0.001       0.048       0.195      *

 M1MS6    WITH
    F1MS6              0.012       0.016      0.230      -0.019       0.044

 M1MS7    WITH
    F1MS7             -0.011       0.032      0.362      -0.074       0.050

 Intercepts
    M1MS1              4.191       0.038      0.000       4.116       4.267      *
    M1MS2              4.181       0.046      0.000       4.091       4.271      *
    M1MS3              4.179       0.043      0.000       4.092       4.264      *
    M1MS4              3.717       0.043      0.000       3.631       3.800      *
    M1MS5              3.924       0.048      0.000       3.830       4.019      *
    M1MS6              4.807       0.027      0.000       4.755       4.858      *
    M1MS7              4.234       0.038      0.000       4.158       4.309      *
    F1MS1              4.006       0.036      0.000       3.936       4.077      *
    F1MS2              3.965       0.043      0.000       3.880       4.049      *
    F1MS3              4.139       0.042      0.000       4.057       4.221      *
    F1MS4              3.726       0.038      0.000       3.649       3.800      *
    F1MS5              3.513       0.051      0.000       3.412       3.612      *
    F1MS6              4.731       0.032      0.000       4.669       4.792      *
    F1MS7              4.102       0.043      0.000       4.020       4.187      *

 Variances
    MMS                1.000       0.000      0.000       1.000       1.000
    FMS                1.000       0.000      0.000       1.000       1.000

 Residual Variances
    M1MS1              0.379       0.033      0.000       0.319       0.449      *
    M1MS2              0.660       0.052      0.000       0.566       0.771      *
    M1MS3              0.524       0.043      0.000       0.446       0.616      *
    M1MS4              0.477       0.042      0.000       0.403       0.565      *
    M1MS5              0.638       0.054      0.000       0.542       0.753      *
    M1MS6              0.256       0.019      0.000       0.224       0.297      *
    M1MS7              0.567       0.040      0.000       0.497       0.653      *
    F1MS1              0.387       0.031      0.000       0.330       0.454      *
    F1MS2              0.576       0.045      0.000       0.494       0.672      *
    F1MS3              0.510       0.042      0.000       0.436       0.598      *
    F1MS4              0.413       0.035      0.000       0.350       0.488      *
    F1MS5              0.596       0.059      0.000       0.487       0.718      *
    F1MS6              0.388       0.028      0.000       0.337       0.444      *
    F1MS7              0.689       0.050      0.000       0.600       0.794      *


TECHNICAL 1 OUTPUT


     PARAMETER SPECIFICATION


           NU
              M1MS1         M1MS2         M1MS3         M1MS4         M1MS5
              ________      ________      ________      ________      ________
 1                  1             2             3             4             5


           NU
              M1MS6         M1MS7         F1MS1         F1MS2         F1MS3
              ________      ________      ________      ________      ________
 1                  6             7             8             9            10


           NU
              F1MS4         F1MS5         F1MS6         F1MS7
              ________      ________      ________      ________
 1                 11            12            13            14


           LAMBDA
              MMS           FMS
              ________      ________
 M1MS1             15             0
 M1MS2             16             0
 M1MS3             17             0
 M1MS4             18             0
 M1MS5             19             0
 M1MS6             20             0
 M1MS7             21             0
 F1MS1              0            22
 F1MS2              0            23
 F1MS3              0            24
 F1MS4              0            25
 F1MS5              0            26
 F1MS6              0            27
 F1MS7              0            28


           THETA
              M1MS1         M1MS2         M1MS3         M1MS4         M1MS5
              ________      ________      ________      ________      ________
 M1MS1             29
 M1MS2              0            30
 M1MS3              0             0            31
 M1MS4              0             0             0            32
 M1MS5              0             0             0             0            33
 M1MS6              0             0             0             0             0
 M1MS7              0             0             0             0             0
 F1MS1             36             0             0             0             0
 F1MS2              0            38             0             0             0
 F1MS3              0             0            40             0             0
 F1MS4              0             0             0            42             0
 F1MS5              0             0             0             0            44
 F1MS6              0             0             0             0             0
 F1MS7              0             0             0             0             0


           THETA
              M1MS6         M1MS7         F1MS1         F1MS2         F1MS3
              ________      ________      ________      ________      ________
 M1MS6             34
 M1MS7              0            35
 F1MS1              0             0            37
 F1MS2              0             0             0            39
 F1MS3              0             0             0             0            41
 F1MS4              0             0             0             0             0
 F1MS5              0             0             0             0             0
 F1MS6             46             0             0             0             0
 F1MS7              0            48             0             0             0


           THETA
              F1MS4         F1MS5         F1MS6         F1MS7
              ________      ________      ________      ________
 F1MS4             43
 F1MS5              0            45
 F1MS6              0             0            47
 F1MS7              0             0             0            49


           ALPHA
              MMS           FMS
              ________      ________
 1                  0             0


           BETA
              MMS           FMS
              ________      ________
 MMS                0             0
 FMS                0             0


           PSI
              MMS           FMS
              ________      ________
 MMS                0
 FMS               50             0


     STARTING VALUES


           NU
              M1MS1         M1MS2         M1MS3         M1MS4         M1MS5
              ________      ________      ________      ________      ________
 1              4.191         4.182         4.179         3.717         3.924


           NU
              M1MS6         M1MS7         F1MS1         F1MS2         F1MS3
              ________      ________      ________      ________      ________
 1              4.807         4.234         4.007         3.966         4.140


           NU
              F1MS4         F1MS5         F1MS6         F1MS7
              ________      ________      ________      ________
 1              3.726         3.515         4.731         4.103


           LAMBDA
              MMS           FMS
              ________      ________
 M1MS1          1.000         0.000
 M1MS2          1.000         0.000
 M1MS3          1.000         0.000
 M1MS4          1.000         0.000
 M1MS5          1.000         0.000
 M1MS6          1.000         0.000
 M1MS7          1.000         0.000
 F1MS1          0.000         1.000
 F1MS2          0.000         1.000
 F1MS3          0.000         1.000
 F1MS4          0.000         1.000
 F1MS5          0.000         1.000
 F1MS6          0.000         1.000
 F1MS7          0.000         1.000


           THETA
              M1MS1         M1MS2         M1MS3         M1MS4         M1MS5
              ________      ________      ________      ________      ________
 M1MS1          0.308
 M1MS2          0.000         0.441
 M1MS3          0.000         0.000         0.392
 M1MS4          0.000         0.000         0.000         0.385
 M1MS5          0.000         0.000         0.000         0.000         0.491
 M1MS6          0.000         0.000         0.000         0.000         0.000
 M1MS7          0.000         0.000         0.000         0.000         0.000
 F1MS1          0.000         0.000         0.000         0.000         0.000
 F1MS2          0.000         0.000         0.000         0.000         0.000
 F1MS3          0.000         0.000         0.000         0.000         0.000
 F1MS4          0.000         0.000         0.000         0.000         0.000
 F1MS5          0.000         0.000         0.000         0.000         0.000
 F1MS6          0.000         0.000         0.000         0.000         0.000
 F1MS7          0.000         0.000         0.000         0.000         0.000


           THETA
              M1MS6         M1MS7         F1MS1         F1MS2         F1MS3
              ________      ________      ________      ________      ________
 M1MS6          0.150
 M1MS7          0.000         0.318
 F1MS1          0.000         0.000         0.280
 F1MS2          0.000         0.000         0.000         0.388
 F1MS3          0.000         0.000         0.000         0.000         0.374
 F1MS4          0.000         0.000         0.000         0.000         0.000
 F1MS5          0.000         0.000         0.000         0.000         0.000
 F1MS6          0.000         0.000         0.000         0.000         0.000
 F1MS7          0.000         0.000         0.000         0.000         0.000


           THETA
              F1MS4         F1MS5         F1MS6         F1MS7
              ________      ________      ________      ________
 F1MS4          0.321
 F1MS5          0.000         0.570
 F1MS6          0.000         0.000         0.218
 F1MS7          0.000         0.000         0.000         0.390


           ALPHA
              MMS           FMS
              ________      ________
 1              0.000         0.000


           BETA
              MMS           FMS
              ________      ________
 MMS            0.000         0.000
 FMS            0.000         0.000


           PSI
              MMS           FMS
              ________      ________
 MMS            1.000
 FMS            0.000         1.000


     PRIORS FOR ALL PARAMETERS            PRIOR MEAN      PRIOR VARIANCE     PRIOR STD. DEV.

     Parameter 1~N(0.000,infinity)           0.0000            infinity            infinity
     Parameter 2~N(0.000,infinity)           0.0000            infinity            infinity
     Parameter 3~N(0.000,infinity)           0.0000            infinity            infinity
     Parameter 4~N(0.000,infinity)           0.0000            infinity            infinity
     Parameter 5~N(0.000,infinity)           0.0000            infinity            infinity
     Parameter 6~N(0.000,infinity)           0.0000            infinity            infinity
     Parameter 7~N(0.000,infinity)           0.0000            infinity            infinity
     Parameter 8~N(0.000,infinity)           0.0000            infinity            infinity
     Parameter 9~N(0.000,infinity)           0.0000            infinity            infinity
     Parameter 10~N(0.000,infinity)          0.0000            infinity            infinity
     Parameter 11~N(0.000,infinity)          0.0000            infinity            infinity
     Parameter 12~N(0.000,infinity)          0.0000            infinity            infinity
     Parameter 13~N(0.000,infinity)          0.0000            infinity            infinity
     Parameter 14~N(0.000,infinity)          0.0000            infinity            infinity
     Parameter 15~N(0.000,infinity)          0.0000            infinity            infinity
     Parameter 16~N(0.000,infinity)          0.0000            infinity            infinity
     Parameter 17~N(0.000,infinity)          0.0000            infinity            infinity
     Parameter 18~N(0.000,infinity)          0.0000            infinity            infinity
     Parameter 19~N(0.000,infinity)          0.0000            infinity            infinity
     Parameter 20~N(0.000,infinity)          0.0000            infinity            infinity
     Parameter 21~N(0.000,infinity)          0.0000            infinity            infinity
     Parameter 22~N(0.000,infinity)          0.0000            infinity            infinity
     Parameter 23~N(0.000,infinity)          0.0000            infinity            infinity
     Parameter 24~N(0.000,infinity)          0.0000            infinity            infinity
     Parameter 25~N(0.000,infinity)          0.0000            infinity            infinity
     Parameter 26~N(0.000,infinity)          0.0000            infinity            infinity
     Parameter 27~N(0.000,infinity)          0.0000            infinity            infinity
     Parameter 28~N(0.000,infinity)          0.0000            infinity            infinity
     Parameter 29~IW(0.000,-3)             infinity            infinity            infinity
     Parameter 30~IW(0.000,-3)             infinity            infinity            infinity
     Parameter 31~IW(0.000,-3)             infinity            infinity            infinity
     Parameter 32~IW(0.000,-3)             infinity            infinity            infinity
     Parameter 33~IW(0.000,-3)             infinity            infinity            infinity
     Parameter 34~IW(0.000,-3)             infinity            infinity            infinity
     Parameter 35~IW(0.000,-3)             infinity            infinity            infinity
     Parameter 36~IW(0.000,-3)             infinity            infinity            infinity
     Parameter 37~IW(0.000,-3)             infinity            infinity            infinity
     Parameter 38~IW(0.000,-3)             infinity            infinity            infinity
     Parameter 39~IW(0.000,-3)             infinity            infinity            infinity
     Parameter 40~IW(0.000,-3)             infinity            infinity            infinity
     Parameter 41~IW(0.000,-3)             infinity            infinity            infinity
     Parameter 42~IW(0.000,-3)             infinity            infinity            infinity
     Parameter 43~IW(0.000,-3)             infinity            infinity            infinity
     Parameter 44~IW(0.000,-3)             infinity            infinity            infinity
     Parameter 45~IW(0.000,-3)             infinity            infinity            infinity
     Parameter 46~IW(0.000,-3)             infinity            infinity            infinity
     Parameter 47~IW(0.000,-3)             infinity            infinity            infinity
     Parameter 48~IW(0.000,-3)             infinity            infinity            infinity
     Parameter 49~IW(0.000,-3)             infinity            infinity            infinity
     Parameter 50~IW(0.000,-3)


TECHNICAL 4 OUTPUT

     TECHNICAL 4 OUTPUT IS NOT AVAILABLE FOR THIS MODEL.


TECHNICAL 8 OUTPUT

   TECHNICAL 8 OUTPUT FOR BAYES ESTIMATION

                     POTENTIAL       PARAMETER WITH
     ITERATION    SCALE REDUCTION      HIGHEST PSR
     100              1.198               31
     200              1.126               5
     300              1.109               32
     400              1.056               26
     500              1.059               15
     600              1.034               19
     700              1.065               26
     800              1.026               17
     900              1.030               31
     1000             1.047               45
     1100             1.045               45
     1200             1.011               29
     1300             1.012               12
     1400             1.016               12
     1500             1.029               12
     1600             1.029               12
     1700             1.016               11
     1800             1.012               29
     1900             1.017               29
     2000             1.018               29
     2100             1.012               29
     2200             1.009               45
     2300             1.010               15
     2400             1.012               15
     2500             1.012               15
     2600             1.011               12
     2700             1.012               12
     2800             1.010               29
     2900             1.011               19
     3000             1.012               18
     3100             1.013               23
     3200             1.015               45
     3300             1.013               45
     3400             1.011               45
     3500             1.011               11
     3600             1.007               9
     3700             1.008               9
     3800             1.008               24
     3900             1.008               24
     4000             1.009               24
     4100             1.006               24
     4200             1.004               11
     4300             1.003               19
     4400             1.005               19
     4500             1.004               19
     4600             1.006               45
     4700             1.007               31
     4800             1.004               45
     4900             1.006               45
     5000             1.003               45
     5100             1.003               18
     5200             1.003               18
     5300             1.003               41
     5400             1.005               50
     5500             1.003               50
     5600             1.003               41
     5700             1.007               41
     5800             1.007               41
     5900             1.008               41
     6000             1.007               41
     6100             1.005               41
     6200             1.006               41
     6300             1.006               41
     6400             1.006               41
     6500             1.006               41
     6600             1.004               25
     6700             1.003               41
     6800             1.004               3
     6900             1.004               1
     7000             1.005               3
     7100             1.004               3
     7200             1.003               39
     7300             1.004               23
     7400             1.005               23
     7500             1.005               3
     7600             1.003               23
     7700             1.004               23
     7800             1.006               23
     7900             1.004               23
     8000             1.003               12
     8100             1.002               11
     8200             1.002               25
     8300             1.003               22
     8400             1.004               25
     8500             1.003               22
     8600             1.004               22
     8700             1.005               22
     8800             1.005               25
     8900             1.007               25
     9000             1.005               22
     9100             1.003               22
     9200             1.003               8
     9300             1.003               8
     9400             1.003               8
     9500             1.002               8
     9600             1.002               8
     9700             1.002               26
     9800             1.003               26
     9900             1.004               26
     10000            1.005               26
     10100            1.005               26
     10200            1.003               26
     10300            1.002               33
     10400            1.003               26
     10500            1.002               50
     10600            1.002               50
     10700            1.003               50
     10800            1.002               50
     10900            1.001               26
     11000            1.002               45
     11100            1.002               3
     11200            1.003               3
     11300            1.003               25
     11400            1.003               29
     11500            1.002               3
     11600            1.002               3
     11700            1.002               3
     11800            1.003               3
     11900            1.003               3
     12000            1.003               3
     12100            1.003               31
     12200            1.003               31
     12300            1.003               31
     12400            1.005               3
     12500            1.005               3
     12600            1.003               4
     12700            1.003               4
     12800            1.002               27
     12900            1.002               3
     13000            1.002               31
     13100            1.002               31
     13200            1.003               3
     13300            1.002               3
     13400            1.002               3
     13500            1.002               3
     13600            1.002               3
     13700            1.001               3
     13800            1.003               3
     13900            1.002               3
     14000            1.002               45
     14100            1.002               3
     14200            1.002               3
     14300            1.002               3
     14400            1.002               3
     14500            1.001               3
     14600            1.001               19
     14700            1.001               19
     14800            1.002               33
     14900            1.002               33
     15000            1.002               33
     15100            1.003               33
     15200            1.003               19
     15300            1.004               33
     15400            1.003               33
     15500            1.002               33
     15600            1.002               33
     15700            1.001               33
     15800            1.001               37
     15900            1.001               37
     16000            1.001               33
     16100            1.001               33
     16200            1.001               33
     16300            1.001               33
     16400            1.001               33
     16500            1.001               10
     16600            1.001               33
     16700            1.001               11
     16800            1.001               30
     16900            1.001               10
     17000            1.001               10
     17100            1.001               14
     17200            1.001               17
     17300            1.001               18
     17400            1.001               19
     17500            1.001               33
     17600            1.001               17
     17700            1.001               33
     17800            1.001               14
     17900            1.001               33
     18000            1.001               3
     18100            1.001               4
     18200            1.001               15
     18300            1.002               15
     18400            1.002               3
     18500            1.002               3
     18600            1.002               3
     18700            1.002               3
     18800            1.002               15
     18900            1.002               15
     19000            1.002               15
     19100            1.001               15
     19200            1.001               3
     19300            1.001               15
     19400            1.001               15
     19500            1.001               15
     19600            1.001               15
     19700            1.001               3
     19800            1.002               3
     19900            1.002               3
     20000            1.001               3


     Simulated prior distributions

     Parameter       Prior Mean  Prior Variance  Prior Std. Dev.


     Parameter 1 Improper Prior
     Parameter 2 Improper Prior
     Parameter 3 Improper Prior
     Parameter 4 Improper Prior
     Parameter 5 Improper Prior
     Parameter 6 Improper Prior
     Parameter 7 Improper Prior
     Parameter 8 Improper Prior
     Parameter 9 Improper Prior
     Parameter 10 Improper Prior
     Parameter 11 Improper Prior
     Parameter 12 Improper Prior
     Parameter 13 Improper Prior
     Parameter 14 Improper Prior
     Parameter 15 Improper Prior
     Parameter 16 Improper Prior
     Parameter 17 Improper Prior
     Parameter 18 Improper Prior
     Parameter 19 Improper Prior
     Parameter 20 Improper Prior
     Parameter 21 Improper Prior
     Parameter 22 Improper Prior
     Parameter 23 Improper Prior
     Parameter 24 Improper Prior
     Parameter 25 Improper Prior
     Parameter 26 Improper Prior
     Parameter 27 Improper Prior
     Parameter 28 Improper Prior
     Parameter 29 Improper Prior
     Parameter 30 Improper Prior
     Parameter 31 Improper Prior
     Parameter 32 Improper Prior
     Parameter 33 Improper Prior
     Parameter 34 Improper Prior
     Parameter 35 Improper Prior
     Parameter 36 Improper Prior
     Parameter 37 Improper Prior
     Parameter 38 Improper Prior
     Parameter 39 Improper Prior
     Parameter 40 Improper Prior
     Parameter 41 Improper Prior
     Parameter 42 Improper Prior
     Parameter 43 Improper Prior
     Parameter 44 Improper Prior
     Parameter 45 Improper Prior
     Parameter 46 Improper Prior
     Parameter 47 Improper Prior
     Parameter 48 Improper Prior
     Parameter 49 Improper Prior
     Parameter 50 Improper Prior


     Beginning Time:  15:54:07
        Ending Time:  15:54:21
       Elapsed Time:  00:00:14


MUTHEN & MUTHEN
3463 Stoner Ave.
Los Angeles, CA  90066

Tel: (310) 391-9971
Fax: (310) 391-8971
Web: www.StatModel.com
Support: Support@StatModel.com

Copyright (c) 1998-2012 Muthen & Muthen
