# Supplementary material for: An approximate measurement invariance approach to within-couple relationship quality
Source: Front Psychol. 2014 Sep 19;5:983. doi: 10.3389/fpsyg.2014.00983 (PMC4168678; doi:10.3389/fpsyg.2014.00983)
Supplement: Supplementary file 2 [file DataSheet2.ZIP › fmi2 - bsem - weak invariance.out]

Mplus VERSION 7
MUTHEN & MUTHEN
04/29/2014  11:48 AM

INPUT INSTRUCTIONS

  TITLE: FMI2 - BSEM - Weak Invariance ;

  DATA: FILE IS dataset_GRIMS.txt ;


  VARIABLE: NAMES ARE m1ms1-m1ms7 f1ms1-f1ms7;

  ANALYSIS:   ESTIMATOR IS BAYES;
  Bconvergence = 0.01 ;
  Biterations  = 1000000 (20000) ;
  processor is 2 ;
  chains is 2 ;
  bseed 167 ;

  MODEL:	
  ! weak invariance
  mms BY m1ms1* m1ms2 m1ms3 m1ms4 m1ms5 m1ms6 m1ms7 (l1-l7);
  fms BY f1ms1* f1ms2 f1ms3 f1ms4 f1ms5 f1ms6 f1ms7 (l1-l7);
  m1ms1-m1ms7 ;
  f1ms1-f1ms7 ;
  mms@1 ;
  fms@1 ;
  [m1ms1-m1ms7] (tau1_1-tau1_7);
  [f1ms1-f1ms7] (tau2_1-tau2_7);
  [mms@0];
  [fms@0];
  m1ms1 WITH f1ms1 ;
  m1ms2 WITH f1ms2 ;
  m1ms3 WITH f1ms3 ;
  m1ms4 WITH f1ms4 ;
  m1ms5 WITH f1ms5 ;
  m1ms6 WITH f1ms6 ;
  m1ms7 WITH f1ms7 ;

    !MODEL PRIORS:
    !  DO (1,11) DIFF (tau1_#-tau2_#) ~ N(0,0.5) ;
    !  DO (1,11) DIFF (tau1_#-tau2_#) ~ N(0,0.25) ;
    !  DO (1,11) DIFF (tau1_#-tau2_#) ~ N(0,0.125) ;
    !  DO (1,11) DIFF (tau1_#-tau2_#) ~ N(0,0.05) ;
    !  DO (1,11) DIFF (tau1_#-tau2_#) ~ N(0,0.025) ;
    !  DO (1,11) DIFF (tau1_#-tau2_#) ~ N(0,0.01) ;
    !  DO (1,11) DIFF (tau1_#-tau2_#) ~ N(0,0.005) ;
    !  DO (1,11) DIFF (tau1_#-tau2_#) ~ N(0,0.001) ;
    !  DO (1,11) DIFF (tau1_#-tau2_#) ~ N(0,0.0005) ;

  OUTPUT:  tech1;tech8;tech9;


*** WARNING in OUTPUT command
  TECH9 option is only available with Monte Carlo, multiple imputation or
  bootstrap.  Request for TECH9 is ignored.
   1 WARNING(S) FOUND IN THE INPUT INSTRUCTIONS


FMI2 - BSEM - Weak Invariance ;

SUMMARY OF ANALYSIS

Number of groups                                                 1
Number of observations                                         435

Number of dependent variables                                   14
Number of independent variables                                  0
Number of continuous latent variables                            2

Observed dependent variables

  Continuous
   M1MS1       M1MS2       M1MS3       M1MS4       M1MS5       M1MS6
   M1MS7       F1MS1       F1MS2       F1MS3       F1MS4       F1MS5
   F1MS6       F1MS7

Continuous latent variables
   MMS         FMS


Estimator                                                    BAYES
Specifications for Bayesian Estimation
  Point estimate                                            MEDIAN
  Number of Markov chain Monte Carlo (MCMC) chains               2
  Random seed for the first chain                              167
  Starting value information                           UNPERTURBED
  Treatment of categorical mediator                         LATENT
  Algorithm used for Markov chain Monte Carlo           GIBBS(PX1)
  Convergence criterion                                  0.100D-01
  Maximum number of iterations                             1000000
  K-th iteration used for thinning                               1

Input data file(s)
  dataset_GRIMS.txt
Input data format  FREE


THE MODEL ESTIMATION TERMINATED NORMALLY

     USE THE FBITERATIONS OPTION TO INCREASE THE NUMBER OF ITERATIONS BY A FACTOR
     OF AT LEAST TWO TO CHECK CONVERGENCE AND THAT THE PSR VALUE DOES NOT INCREASE.


MODEL FIT INFORMATION

Number of Free Parameters                              43

Bayesian Posterior Predictive Checking using Chi-Square

          95% Confidence Interval for the Difference Between
          the Observed and the Replicated Chi-Square Values

                                -15.348            59.853

          Posterior Predictive P-Value              0.095

Information Criterion

          Deviance (DIC)                        14058.160
          Estimated Number of Parameters (pD)      42.837
          Bayesian (BIC)                        14233.389


MODEL RESULTS

                                Posterior  One-Tailed         95% C.I.
                    Estimate       S.D.      P-Value   Lower 2.5%  Upper 2.5%  Significance

 MMS      BY
    M1MS1              0.459       0.028      0.000       0.404       0.514      *
    M1MS2              0.467       0.034      0.000       0.402       0.537      *
    M1MS3              0.507       0.033      0.000       0.444       0.572      *
    M1MS4              0.513       0.031      0.000       0.451       0.575      *
    M1MS5              0.670       0.039      0.000       0.595       0.748      *
    M1MS6              0.225       0.023      0.000       0.179       0.270      *
    M1MS7              0.293       0.032      0.000       0.230       0.357      *

 FMS      BY
    F1MS1              0.459       0.028      0.000       0.404       0.514      *
    F1MS2              0.467       0.034      0.000       0.402       0.537      *
    F1MS3              0.507       0.033      0.000       0.444       0.572      *
    F1MS4              0.513       0.031      0.000       0.451       0.575      *
    F1MS5              0.670       0.039      0.000       0.595       0.748      *
    F1MS6              0.225       0.023      0.000       0.179       0.270      *
    F1MS7              0.293       0.032      0.000       0.230       0.357      *

 FMS      WITH
    MMS                0.421       0.058      0.000       0.301       0.530      *

 M1MS1    WITH
    F1MS1             -0.005       0.022      0.413      -0.047       0.038

 M1MS2    WITH
    F1MS2              0.038       0.034      0.132      -0.029       0.104

 M1MS3    WITH
    F1MS3              0.021       0.029      0.225      -0.034       0.078

 M1MS4    WITH
    F1MS4              0.049       0.026      0.027      -0.001       0.100

 M1MS5    WITH
    F1MS5              0.116       0.038      0.000       0.044       0.191      *

 M1MS6    WITH
    F1MS6              0.012       0.016      0.222      -0.019       0.044

 M1MS7    WITH
    F1MS7             -0.011       0.031      0.362      -0.073       0.049

 Means
    MMS                0.000       0.000      1.000       0.000       0.000
    FMS                0.000       0.000      1.000       0.000       0.000

 Intercepts
    M1MS1              4.190       0.037      0.000       4.117       4.263      *
    M1MS2              4.181       0.045      0.000       4.094       4.270      *
    M1MS3              4.179       0.043      0.000       4.094       4.261      *
    M1MS4              3.716       0.042      0.000       3.634       3.799      *
    M1MS5              3.923       0.050      0.000       3.828       4.023      *
    M1MS6              4.807       0.026      0.000       4.754       4.858      *
    M1MS7              4.234       0.039      0.000       4.158       4.310      *
    F1MS1              4.006       0.037      0.000       3.933       4.080      *
    F1MS2              3.965       0.043      0.000       3.881       4.050      *
    F1MS3              4.140       0.043      0.000       4.055       4.224      *
    F1MS4              3.726       0.040      0.000       3.648       3.803      *
    F1MS5              3.514       0.051      0.000       3.413       3.612      *
    F1MS6              4.730       0.032      0.000       4.668       4.794      *
    F1MS7              4.103       0.042      0.000       4.020       4.185      *

 Variances
    MMS                1.000       0.000      0.000       1.000       1.000
    FMS                1.000       0.000      0.000       1.000       1.000

 Residual Variances
    M1MS1              0.391       0.032      0.000       0.333       0.458      *
    M1MS2              0.666       0.050      0.000       0.576       0.772      *
    M1MS3              0.525       0.042      0.000       0.450       0.613      *
    M1MS4              0.489       0.040      0.000       0.418       0.576      *
    M1MS5              0.608       0.053      0.000       0.510       0.723      *
    M1MS6              0.254       0.018      0.000       0.221       0.293      *
    M1MS7              0.566       0.041      0.000       0.493       0.653      *
    F1MS1              0.375       0.030      0.000       0.321       0.439      *
    F1MS2              0.576       0.044      0.000       0.496       0.669      *
    F1MS3              0.510       0.041      0.000       0.436       0.598      *
    F1MS4              0.401       0.034      0.000       0.340       0.473      *
    F1MS5              0.639       0.056      0.000       0.538       0.757      *
    F1MS6              0.388       0.027      0.000       0.339       0.448      *
    F1MS7              0.692       0.050      0.000       0.604       0.797      *


TECHNICAL 1 OUTPUT


     PARAMETER SPECIFICATION


           NU
              M1MS1         M1MS2         M1MS3         M1MS4         M1MS5
              ________      ________      ________      ________      ________
 1                  1             2             3             4             5


           NU
              M1MS6         M1MS7         F1MS1         F1MS2         F1MS3
              ________      ________      ________      ________      ________
 1                  6             7             8             9            10


           NU
              F1MS4         F1MS5         F1MS6         F1MS7
              ________      ________      ________      ________
 1                 11            12            13            14


           LAMBDA
              MMS           FMS
              ________      ________
 M1MS1             15             0
 M1MS2             16             0
 M1MS3             17             0
 M1MS4             18             0
 M1MS5             19             0
 M1MS6             20             0
 M1MS7             21             0
 F1MS1              0            15
 F1MS2              0            16
 F1MS3              0            17
 F1MS4              0            18
 F1MS5              0            19
 F1MS6              0            20
 F1MS7              0            21


           THETA
              M1MS1         M1MS2         M1MS3         M1MS4         M1MS5
              ________      ________      ________      ________      ________
 M1MS1             22
 M1MS2              0            23
 M1MS3              0             0            24
 M1MS4              0             0             0            25
 M1MS5              0             0             0             0            26
 M1MS6              0             0             0             0             0
 M1MS7              0             0             0             0             0
 F1MS1             29             0             0             0             0
 F1MS2              0            31             0             0             0
 F1MS3              0             0            33             0             0
 F1MS4              0             0             0            35             0
 F1MS5              0             0             0             0            37
 F1MS6              0             0             0             0             0
 F1MS7              0             0             0             0             0


           THETA
              M1MS6         M1MS7         F1MS1         F1MS2         F1MS3
              ________      ________      ________      ________      ________
 M1MS6             27
 M1MS7              0            28
 F1MS1              0             0            30
 F1MS2              0             0             0            32
 F1MS3              0             0             0             0            34
 F1MS4              0             0             0             0             0
 F1MS5              0             0             0             0             0
 F1MS6             39             0             0             0             0
 F1MS7              0            41             0             0             0


           THETA
              F1MS4         F1MS5         F1MS6         F1MS7
              ________      ________      ________      ________
 F1MS4             36
 F1MS5              0            38
 F1MS6              0             0            40
 F1MS7              0             0             0            42


           ALPHA
              MMS           FMS
              ________      ________
 1                  0             0


           BETA
              MMS           FMS
              ________      ________
 MMS                0             0
 FMS                0             0


           PSI
              MMS           FMS
              ________      ________
 MMS                0
 FMS               43             0


     STARTING VALUES


           NU
              M1MS1         M1MS2         M1MS3         M1MS4         M1MS5
              ________      ________      ________      ________      ________
 1              4.191         4.182         4.179         3.717         3.924


           NU
              M1MS6         M1MS7         F1MS1         F1MS2         F1MS3
              ________      ________      ________      ________      ________
 1              4.807         4.234         4.007         3.966         4.140


           NU
              F1MS4         F1MS5         F1MS6         F1MS7
              ________      ________      ________      ________
 1              3.726         3.515         4.731         4.103


           LAMBDA
              MMS           FMS
              ________      ________
 M1MS1          1.000         0.000
 M1MS2          1.000         0.000
 M1MS3          1.000         0.000
 M1MS4          1.000         0.000
 M1MS5          1.000         0.000
 M1MS6          1.000         0.000
 M1MS7          1.000         0.000
 F1MS1          0.000         1.000
 F1MS2          0.000         1.000
 F1MS3          0.000         1.000
 F1MS4          0.000         1.000
 F1MS5          0.000         1.000
 F1MS6          0.000         1.000
 F1MS7          0.000         1.000


           THETA
              M1MS1         M1MS2         M1MS3         M1MS4         M1MS5
              ________      ________      ________      ________      ________
 M1MS1          0.308
 M1MS2          0.000         0.441
 M1MS3          0.000         0.000         0.392
 M1MS4          0.000         0.000         0.000         0.385
 M1MS5          0.000         0.000         0.000         0.000         0.491
 M1MS6          0.000         0.000         0.000         0.000         0.000
 M1MS7          0.000         0.000         0.000         0.000         0.000
 F1MS1          0.000         0.000         0.000         0.000         0.000
 F1MS2          0.000         0.000         0.000         0.000         0.000
 F1MS3          0.000         0.000         0.000         0.000         0.000
 F1MS4          0.000         0.000         0.000         0.000         0.000
 F1MS5          0.000         0.000         0.000         0.000         0.000
 F1MS6          0.000         0.000         0.000         0.000         0.000
 F1MS7          0.000         0.000         0.000         0.000         0.000


           THETA
              M1MS6         M1MS7         F1MS1         F1MS2         F1MS3
              ________      ________      ________      ________      ________
 M1MS6          0.150
 M1MS7          0.000         0.318
 F1MS1          0.000         0.000         0.280
 F1MS2          0.000         0.000         0.000         0.388
 F1MS3          0.000         0.000         0.000         0.000         0.374
 F1MS4          0.000         0.000         0.000         0.000         0.000
 F1MS5          0.000         0.000         0.000         0.000         0.000
 F1MS6          0.000         0.000         0.000         0.000         0.000
 F1MS7          0.000         0.000         0.000         0.000         0.000


           THETA
              F1MS4         F1MS5         F1MS6         F1MS7
              ________      ________      ________      ________
 F1MS4          0.321
 F1MS5          0.000         0.570
 F1MS6          0.000         0.000         0.218
 F1MS7          0.000         0.000         0.000         0.390


           ALPHA
              MMS           FMS
              ________      ________
 1              0.000         0.000


           BETA
              MMS           FMS
              ________      ________
 MMS            0.000         0.000
 FMS            0.000         0.000


           PSI
              MMS           FMS
              ________      ________
 MMS            1.000
 FMS            0.000         1.000


     PRIORS FOR ALL PARAMETERS            PRIOR MEAN      PRIOR VARIANCE     PRIOR STD. DEV.

     Parameter 1~N(0.000,infinity)           0.0000            infinity            infinity
     Parameter 2~N(0.000,infinity)           0.0000            infinity            infinity
     Parameter 3~N(0.000,infinity)           0.0000            infinity            infinity
     Parameter 4~N(0.000,infinity)           0.0000            infinity            infinity
     Parameter 5~N(0.000,infinity)           0.0000            infinity            infinity
     Parameter 6~N(0.000,infinity)           0.0000            infinity            infinity
     Parameter 7~N(0.000,infinity)           0.0000            infinity            infinity
     Parameter 8~N(0.000,infinity)           0.0000            infinity            infinity
     Parameter 9~N(0.000,infinity)           0.0000            infinity            infinity
     Parameter 10~N(0.000,infinity)          0.0000            infinity            infinity
     Parameter 11~N(0.000,infinity)          0.0000            infinity            infinity
     Parameter 12~N(0.000,infinity)          0.0000            infinity            infinity
     Parameter 13~N(0.000,infinity)          0.0000            infinity            infinity
     Parameter 14~N(0.000,infinity)          0.0000            infinity            infinity
     Parameter 15~N(0.000,infinity)          0.0000            infinity            infinity
     Parameter 16~N(0.000,infinity)          0.0000            infinity            infinity
     Parameter 17~N(0.000,infinity)          0.0000            infinity            infinity
     Parameter 18~N(0.000,infinity)          0.0000            infinity            infinity
     Parameter 19~N(0.000,infinity)          0.0000            infinity            infinity
     Parameter 20~N(0.000,infinity)          0.0000            infinity            infinity
     Parameter 21~N(0.000,infinity)          0.0000            infinity            infinity
     Parameter 22~IW(0.000,-3)             infinity            infinity            infinity
     Parameter 23~IW(0.000,-3)             infinity            infinity            infinity
     Parameter 24~IW(0.000,-3)             infinity            infinity            infinity
     Parameter 25~IW(0.000,-3)             infinity            infinity            infinity
     Parameter 26~IW(0.000,-3)             infinity            infinity            infinity
     Parameter 27~IW(0.000,-3)             infinity            infinity            infinity
     Parameter 28~IW(0.000,-3)             infinity            infinity            infinity
     Parameter 29~IW(0.000,-3)             infinity            infinity            infinity
     Parameter 30~IW(0.000,-3)             infinity            infinity            infinity
     Parameter 31~IW(0.000,-3)             infinity            infinity            infinity
     Parameter 32~IW(0.000,-3)             infinity            infinity            infinity
     Parameter 33~IW(0.000,-3)             infinity            infinity            infinity
     Parameter 34~IW(0.000,-3)             infinity            infinity            infinity
     Parameter 35~IW(0.000,-3)             infinity            infinity            infinity
     Parameter 36~IW(0.000,-3)             infinity            infinity            infinity
     Parameter 37~IW(0.000,-3)             infinity            infinity            infinity
     Parameter 38~IW(0.000,-3)             infinity            infinity            infinity
     Parameter 39~IW(0.000,-3)             infinity            infinity            infinity
     Parameter 40~IW(0.000,-3)             infinity            infinity            infinity
     Parameter 41~IW(0.000,-3)             infinity            infinity            infinity
     Parameter 42~IW(0.000,-3)             infinity            infinity            infinity
     Parameter 43~IW(0.000,-3)


TECHNICAL 8 OUTPUT

   TECHNICAL 8 OUTPUT FOR BAYES ESTIMATION

                     POTENTIAL       PARAMETER WITH
     ITERATION    SCALE REDUCTION      HIGHEST PSR
     100              1.445               9
     200              1.164               16
     300              1.065               18
     400              1.072               26
     500              1.055               31
     600              1.029               18
     700              1.055               18
     800              1.036               38
     900              1.026               11
     1000             1.027               38
     1100             1.021               36
     1200             1.007               9
     1300             1.013               5
     1400             1.011               9
     1500             1.013               15
     1600             1.023               18
     1700             1.017               18
     1800             1.006               18
     1900             1.014               11
     2000             1.008               18
     2100             1.016               11
     2200             1.011               14
     2300             1.014               3
     2400             1.014               5
     2500             1.014               16
     2600             1.015               38
     2700             1.013               38
     2800             1.018               38
     2900             1.013               11
     3000             1.008               11
     3100             1.014               11
     3200             1.007               22
     3300             1.003               43
     3400             1.007               5
     3500             1.007               19
     3600             1.004               37
     3700             1.006               37
     3800             1.008               38
     3900             1.008               10
     4000             1.004               10
     4100             1.006               38
     4200             1.014               38
     4300             1.010               38
     4400             1.005               24
     4500             1.005               43
     4600             1.004               43
     4700             1.003               1
     4800             1.004               43
     4900             1.004               43
     5000             1.005               43
     5100             1.004               43
     5200             1.003               21
     5300             1.003               19
     5400             1.002               26
     5500             1.001               5
     5600             1.003               9
     5700             1.003               43
     5800             1.003               11
     5900             1.004               11
     6000             1.007               43
     6100             1.008               43
     6200             1.006               43
     6300             1.003               43
     6400             1.005               43
     6500             1.005               43
     6600             1.004               43
     6700             1.003               43
     6800             1.003               43
     6900             1.003               24
     7000             1.003               1
     7100             1.003               19
     7200             1.003               12
     7300             1.003               26
     7400             1.002               12
     7500             1.002               15
     7600             1.002               24
     7700             1.001               17
     7800             1.003               5
     7900             1.003               33
     8000             1.004               33
     8100             1.004               33
     8200             1.003               16
     8300             1.003               16
     8400             1.004               17
     8500             1.003               19
     8600             1.002               19
     8700             1.002               19
     8800             1.003               8
     8900             1.002               8
     9000             1.002               8
     9100             1.002               36
     9200             1.003               19
     9300             1.003               38
     9400             1.003               11
     9500             1.003               12
     9600             1.005               11
     9700             1.003               11
     9800             1.003               38
     9900             1.003               38
     10000            1.003               38
     10100            1.003               38
     10200            1.003               38
     10300            1.003               38
     10400            1.003               38
     10500            1.002               38
     10600            1.003               30
     10700            1.003               30
     10800            1.003               30
     10900            1.003               30
     11000            1.002               30
     11100            1.001               30
     11200            1.001               30
     11300            1.002               24
     11400            1.002               30
     11500            1.002               30
     11600            1.001               30
     11700            1.002               30
     11800            1.002               30
     11900            1.002               30
     12000            1.002               30
     12100            1.002               30
     12200            1.001               7
     12300            1.002               7
     12400            1.002               7
     12500            1.002               7
     12600            1.002               7
     12700            1.002               7
     12800            1.002               7
     12900            1.002               1
     13000            1.002               7
     13100            1.002               1
     13200            1.002               1
     13300            1.002               1
     13400            1.003               1
     13500            1.003               1
     13600            1.004               1
     13700            1.006               1
     13800            1.006               1
     13900            1.005               1
     14000            1.005               1
     14100            1.004               1
     14200            1.004               5
     14300            1.004               5
     14400            1.003               1
     14500            1.002               1
     14600            1.003               1
     14700            1.002               1
     14800            1.001               27
     14900            1.001               1
     15000            1.001               27
     15100            1.001               26
     15200            1.001               26
     15300            1.001               26
     15400            1.001               26
     15500            1.001               17
     15600            1.001               27
     15700            1.001               17
     15800            1.001               20
     15900            1.001               37
     16000            1.001               12
     16100            1.002               12
     16200            1.003               12
     16300            1.003               12
     16400            1.002               12
     16500            1.002               12
     16600            1.003               12
     16700            1.003               12
     16800            1.004               12
     16900            1.004               11
     17000            1.004               11
     17100            1.003               11
     17200            1.003               11
     17300            1.003               11
     17400            1.003               11
     17500            1.004               11
     17600            1.003               5
     17700            1.003               12
     17800            1.003               9
     17900            1.003               9
     18000            1.003               5
     18100            1.003               5
     18200            1.004               5
     18300            1.004               5
     18400            1.004               5
     18500            1.004               5
     18600            1.004               5
     18700            1.004               5
     18800            1.004               5
     18900            1.003               5
     19000            1.004               5
     19100            1.004               5
     19200            1.004               5
     19300            1.003               5
     19400            1.003               5
     19500            1.003               1
     19600            1.003               5
     19700            1.002               5
     19800            1.003               38
     19900            1.003               5
     20000            1.003               5


     Simulated prior distributions

     Parameter       Prior Mean  Prior Variance  Prior Std. Dev.


     Parameter 1 Improper Prior
     Parameter 2 Improper Prior
     Parameter 3 Improper Prior
     Parameter 4 Improper Prior
     Parameter 5 Improper Prior
     Parameter 6 Improper Prior
     Parameter 7 Improper Prior
     Parameter 8 Improper Prior
     Parameter 9 Improper Prior
     Parameter 10 Improper Prior
     Parameter 11 Improper Prior
     Parameter 12 Improper Prior
     Parameter 13 Improper Prior
     Parameter 14 Improper Prior
     Parameter 15 Improper Prior
     Parameter 16 Improper Prior
     Parameter 17 Improper Prior
     Parameter 18 Improper Prior
     Parameter 19 Improper Prior
     Parameter 20 Improper Prior
     Parameter 21 Improper Prior
     Parameter 22 Improper Prior
     Parameter 23 Improper Prior
     Parameter 24 Improper Prior
     Parameter 25 Improper Prior
     Parameter 26 Improper Prior
     Parameter 27 Improper Prior
     Parameter 28 Improper Prior
     Parameter 29 Improper Prior
     Parameter 30 Improper Prior
     Parameter 31 Improper Prior
     Parameter 32 Improper Prior
     Parameter 33 Improper Prior
     Parameter 34 Improper Prior
     Parameter 35 Improper Prior
     Parameter 36 Improper Prior
     Parameter 37 Improper Prior
     Parameter 38 Improper Prior
     Parameter 39 Improper Prior
     Parameter 40 Improper Prior
     Parameter 41 Improper Prior
     Parameter 42 Improper Prior
     Parameter 43 Improper Prior


DIAGRAM INFORMATION

  Use View Diagram under the Diagram menu in the Mplus Editor to view the diagram.
  If running Mplus from the Mplus Diagrammer, the diagram opens automatically.

  Diagram output
    f:\documents\backup finale\080807backup01\documenti\oxford\fccc\marital satisfaction\mplus\bsem_

     Beginning Time:  11:48:18
        Ending Time:  11:48:25
       Elapsed Time:  00:00:07


MUTHEN & MUTHEN
3463 Stoner Ave.
Los Angeles, CA  90066

Tel: (310) 391-9971
Fax: (310) 391-8971
Web: www.StatModel.com
Support: Support@StatModel.com

Copyright (c) 1998-2012 Muthen & Muthen
