# Supplementary material for: An approximate measurement invariance approach to within-couple relationship quality
Source: Front Psychol. 2014 Sep 19;5:983. doi: 10.3389/fpsyg.2014.00983 (PMC4168678; doi:10.3389/fpsyg.2014.00983)
Supplement: Supplementary file 2 [file DataSheet2.ZIP › fmi3 - bsem - strong invariance.out]

Mplus VERSION 7
MUTHEN & MUTHEN
04/28/2014   3:54 PM

INPUT INSTRUCTIONS

  TITLE: FMI3 - BSEM - Strong Invariance ;

  DATA: FILE IS dataset_GRIMS.txt ;

  VARIABLE: NAMES ARE m1ms1-m1ms7 f1ms1-f1ms7; 

  ANALYSIS:   ESTIMATOR IS BAYES;
  Bconvergence = 0.01 ;
  Biterations  = 1000000 (20000) ;
  processor is 2 ;
  chains is 2 ;
  bseed 167;

  MODEL:	
  ! strong invariance
  mms BY m1ms1* m1ms2 m1ms3 m1ms4 m1ms5 m1ms6 m1ms7 (l1-l7);
  fms BY f1ms1* f1ms2 f1ms3 f1ms4 f1ms5 f1ms6 f1ms7 (l1-l7);
  m1ms1-m1ms7 ;
  f1ms1-f1ms7 ;
  mms@1 ;
  fms@1 ;
  [m1ms1-m1ms7] (tau1_1-tau1_7);
  [f1ms1-f1ms7] (tau1_1-tau1_7);
  [mms@0];
  [fms];
  m1ms1 WITH f1ms1 ;
  m1ms2 WITH f1ms2 ;
  m1ms3 WITH f1ms3 ;
  m1ms4 WITH f1ms4 ;
  m1ms5 WITH f1ms5 ;
  m1ms6 WITH f1ms6 ;
  m1ms7 WITH f1ms7 ;

    !MODEL PRIORS:
    !  DO (1,11) DIFF (tau1_#-tau2_#) ~ N(0,0.5) ;
    !  DO (1,11) DIFF (tau1_#-tau2_#) ~ N(0,0.25) ;
    !  DO (1,11) DIFF (tau1_#-tau2_#) ~ N(0,0.125) ;
    !  DO (1,11) DIFF (tau1_#-tau2_#) ~ N(0,0.05) ;
    !  DO (1,11) DIFF (tau1_#-tau2_#) ~ N(0,0.025) ;
    !  DO (1,11) DIFF (tau1_#-tau2_#) ~ N(0,0.01) ;
    !  DO (1,11) DIFF (tau1_#-tau2_#) ~ N(0,0.005) ;
    !  DO (1,11) DIFF (tau1_#-tau2_#) ~ N(0,0.001) ;
    !  DO (1,11) DIFF (tau1_#-tau2_#) ~ N(0,0.0005) ;

  OUTPUT:  TECH1; TECH4; TECH8;


INPUT READING TERMINATED NORMALLY


FMI3 - BSEM - Strong Invariance ;

SUMMARY OF ANALYSIS

Number of groups                                                 1
Number of observations                                         435

Number of dependent variables                                   14
Number of independent variables                                  0
Number of continuous latent variables                            2

Observed dependent variables

  Continuous
   M1MS1       M1MS2       M1MS3       M1MS4       M1MS5       M1MS6
   M1MS7       F1MS1       F1MS2       F1MS3       F1MS4       F1MS5
   F1MS6       F1MS7

Continuous latent variables
   MMS         FMS


Estimator                                                    BAYES
Specifications for Bayesian Estimation
  Point estimate                                            MEDIAN
  Number of Markov chain Monte Carlo (MCMC) chains               2
  Random seed for the first chain                              167
  Starting value information                           UNPERTURBED
  Treatment of categorical mediator                         LATENT
  Algorithm used for Markov chain Monte Carlo           GIBBS(PX1)
  Convergence criterion                                  0.100D-01
  Maximum number of iterations                             1000000
  K-th iteration used for thinning                               1

Input data file(s)
  dataset_GRIMS.txt
Input data format  FREE


THE MODEL ESTIMATION TERMINATED NORMALLY

     USE THE FBITERATIONS OPTION TO INCREASE THE NUMBER OF ITERATIONS BY A FACTOR
     OF AT LEAST TWO TO CHECK CONVERGENCE AND THAT THE PSR VALUE DOES NOT INCREASE.


MODEL FIT INFORMATION

Number of Free Parameters                              37

Bayesian Posterior Predictive Checking using Chi-Square

          95% Confidence Interval for the Difference Between
          the Observed and the Replicated Chi-Square Values

                                 20.836            93.107

          Posterior Predictive P-Value              0.001

Information Criterion

          Deviance (DIC)                        14086.189
          Estimated Number of Parameters (pD)      36.799
          Bayesian (BIC)                        14237.070


MODEL RESULTS

                                Posterior  One-Tailed         95% C.I.
                    Estimate       S.D.      P-Value   Lower 2.5%  Upper 2.5%  Significance

 MMS      BY
    M1MS1              0.462       0.028      0.000       0.410       0.518      *
    M1MS2              0.475       0.034      0.000       0.409       0.542      *
    M1MS3              0.490       0.032      0.000       0.427       0.553      *
    M1MS4              0.484       0.031      0.000       0.424       0.545      *
    M1MS5              0.695       0.037      0.000       0.621       0.766      *
    M1MS6              0.225       0.023      0.000       0.181       0.269      *
    M1MS7              0.295       0.032      0.000       0.235       0.358      *

 FMS      BY
    F1MS1              0.462       0.028      0.000       0.410       0.518      *
    F1MS2              0.475       0.034      0.000       0.409       0.542      *
    F1MS3              0.490       0.032      0.000       0.427       0.553      *
    F1MS4              0.484       0.031      0.000       0.424       0.545      *
    F1MS5              0.695       0.037      0.000       0.621       0.766      *
    F1MS6              0.225       0.023      0.000       0.181       0.269      *
    F1MS7              0.295       0.032      0.000       0.235       0.358      *

 FMS      WITH
    MMS                0.419       0.059      0.000       0.301       0.533      *

 M1MS1    WITH
    F1MS1             -0.005       0.022      0.409      -0.048       0.038

 M1MS2    WITH
    F1MS2              0.038       0.033      0.122      -0.026       0.104

 M1MS3    WITH
    F1MS3              0.019       0.029      0.250      -0.037       0.076

 M1MS4    WITH
    F1MS4              0.044       0.026      0.045      -0.008       0.097

 M1MS5    WITH
    F1MS5              0.105       0.038      0.003       0.031       0.181      *

 M1MS6    WITH
    F1MS6              0.012       0.016      0.218      -0.018       0.044

 M1MS7    WITH
    F1MS7             -0.010       0.031      0.371      -0.072       0.051

 Means
    MMS                0.000       0.000      1.000       0.000       0.000
    FMS               -0.340       0.066      0.000      -0.476      -0.211      *

 Intercepts
    M1MS1              4.177       0.032      0.000       4.116       4.240      *
    M1MS2              4.152       0.038      0.000       4.080       4.227      *
    M1MS3              4.244       0.036      0.000       4.173       4.315      *
    M1MS4              3.813       0.036      0.000       3.744       3.884      *
    M1MS5              3.840       0.046      0.000       3.751       3.931      *
    M1MS6              4.807       0.022      0.000       4.764       4.851      *
    M1MS7              4.220       0.031      0.000       4.160       4.282      *
    F1MS1              4.177       0.032      0.000       4.116       4.240      *
    F1MS2              4.152       0.038      0.000       4.080       4.227      *
    F1MS3              4.244       0.036      0.000       4.173       4.315      *
    F1MS4              3.813       0.036      0.000       3.744       3.884      *
    F1MS5              3.840       0.046      0.000       3.751       3.931      *
    F1MS6              4.807       0.022      0.000       4.764       4.851      *
    F1MS7              4.220       0.031      0.000       4.160       4.282      *

 Variances
    MMS                1.000       0.000      0.000       1.000       1.000
    FMS                1.000       0.000      0.000       1.000       1.000

 Residual Variances
    M1MS1              0.390       0.032      0.000       0.332       0.457      *
    M1MS2              0.664       0.051      0.000       0.573       0.775      *
    M1MS3              0.535       0.043      0.000       0.457       0.626      *
    M1MS4              0.513       0.041      0.000       0.438       0.597      *
    M1MS5              0.608       0.054      0.000       0.512       0.723      *
    M1MS6              0.253       0.019      0.000       0.220       0.293      *
    M1MS7              0.567       0.041      0.000       0.495       0.654      *
    F1MS1              0.374       0.030      0.000       0.319       0.438      *
    F1MS2              0.572       0.044      0.000       0.493       0.668      *
    F1MS3              0.517       0.042      0.000       0.441       0.605      *
    F1MS4              0.418       0.034      0.000       0.356       0.490      *
    F1MS5              0.635       0.057      0.000       0.532       0.758      *
    F1MS6              0.387       0.027      0.000       0.339       0.445      *
    F1MS7              0.689       0.049      0.000       0.601       0.794      *


TECHNICAL 1 OUTPUT


     PARAMETER SPECIFICATION


           NU
              M1MS1         M1MS2         M1MS3         M1MS4         M1MS5
              ________      ________      ________      ________      ________
 1                  1             2             3             4             5


           NU
              M1MS6         M1MS7         F1MS1         F1MS2         F1MS3
              ________      ________      ________      ________      ________
 1                  6             7             1             2             3


           NU
              F1MS4         F1MS5         F1MS6         F1MS7
              ________      ________      ________      ________
 1                  4             5             6             7


           LAMBDA
              MMS           FMS
              ________      ________
 M1MS1              8             0
 M1MS2              9             0
 M1MS3             10             0
 M1MS4             11             0
 M1MS5             12             0
 M1MS6             13             0
 M1MS7             14             0
 F1MS1              0             8
 F1MS2              0             9
 F1MS3              0            10
 F1MS4              0            11
 F1MS5              0            12
 F1MS6              0            13
 F1MS7              0            14


           THETA
              M1MS1         M1MS2         M1MS3         M1MS4         M1MS5
              ________      ________      ________      ________      ________
 M1MS1             15
 M1MS2              0            16
 M1MS3              0             0            17
 M1MS4              0             0             0            18
 M1MS5              0             0             0             0            19
 M1MS6              0             0             0             0             0
 M1MS7              0             0             0             0             0
 F1MS1             22             0             0             0             0
 F1MS2              0            24             0             0             0
 F1MS3              0             0            26             0             0
 F1MS4              0             0             0            28             0
 F1MS5              0             0             0             0            30
 F1MS6              0             0             0             0             0
 F1MS7              0             0             0             0             0


           THETA
              M1MS6         M1MS7         F1MS1         F1MS2         F1MS3
              ________      ________      ________      ________      ________
 M1MS6             20
 M1MS7              0            21
 F1MS1              0             0            23
 F1MS2              0             0             0            25
 F1MS3              0             0             0             0            27
 F1MS4              0             0             0             0             0
 F1MS5              0             0             0             0             0
 F1MS6             32             0             0             0             0
 F1MS7              0            34             0             0             0


           THETA
              F1MS4         F1MS5         F1MS6         F1MS7
              ________      ________      ________      ________
 F1MS4             29
 F1MS5              0            31
 F1MS6              0             0            33
 F1MS7              0             0             0            35


           ALPHA
              MMS           FMS
              ________      ________
 1                  0            36


           BETA
              MMS           FMS
              ________      ________
 MMS                0             0
 FMS                0             0


           PSI
              MMS           FMS
              ________      ________
 MMS                0
 FMS               37             0


     STARTING VALUES


           NU
              M1MS1         M1MS2         M1MS3         M1MS4         M1MS5
              ________      ________      ________      ________      ________
 1              4.099         4.074         4.160         3.722         3.720


           NU
              M1MS6         M1MS7         F1MS1         F1MS2         F1MS3
              ________      ________      ________      ________      ________
 1              4.769         4.169         4.099         4.074         4.160


           NU
              F1MS4         F1MS5         F1MS6         F1MS7
              ________      ________      ________      ________
 1              3.722         3.720         4.769         4.169


           LAMBDA
              MMS           FMS
              ________      ________
 M1MS1          1.000         0.000
 M1MS2          1.000         0.000
 M1MS3          1.000         0.000
 M1MS4          1.000         0.000
 M1MS5          1.000         0.000
 M1MS6          1.000         0.000
 M1MS7          1.000         0.000
 F1MS1          0.000         1.000
 F1MS2          0.000         1.000
 F1MS3          0.000         1.000
 F1MS4          0.000         1.000
 F1MS5          0.000         1.000
 F1MS6          0.000         1.000
 F1MS7          0.000         1.000


           THETA
              M1MS1         M1MS2         M1MS3         M1MS4         M1MS5
              ________      ________      ________      ________      ________
 M1MS1          0.308
 M1MS2          0.000         0.441
 M1MS3          0.000         0.000         0.392
 M1MS4          0.000         0.000         0.000         0.385
 M1MS5          0.000         0.000         0.000         0.000         0.491
 M1MS6          0.000         0.000         0.000         0.000         0.000
 M1MS7          0.000         0.000         0.000         0.000         0.000
 F1MS1          0.000         0.000         0.000         0.000         0.000
 F1MS2          0.000         0.000         0.000         0.000         0.000
 F1MS3          0.000         0.000         0.000         0.000         0.000
 F1MS4          0.000         0.000         0.000         0.000         0.000
 F1MS5          0.000         0.000         0.000         0.000         0.000
 F1MS6          0.000         0.000         0.000         0.000         0.000
 F1MS7          0.000         0.000         0.000         0.000         0.000


           THETA
              M1MS6         M1MS7         F1MS1         F1MS2         F1MS3
              ________      ________      ________      ________      ________
 M1MS6          0.150
 M1MS7          0.000         0.318
 F1MS1          0.000         0.000         0.280
 F1MS2          0.000         0.000         0.000         0.388
 F1MS3          0.000         0.000         0.000         0.000         0.374
 F1MS4          0.000         0.000         0.000         0.000         0.000
 F1MS5          0.000         0.000         0.000         0.000         0.000
 F1MS6          0.000         0.000         0.000         0.000         0.000
 F1MS7          0.000         0.000         0.000         0.000         0.000


           THETA
              F1MS4         F1MS5         F1MS6         F1MS7
              ________      ________      ________      ________
 F1MS4          0.321
 F1MS5          0.000         0.570
 F1MS6          0.000         0.000         0.218
 F1MS7          0.000         0.000         0.000         0.390


           ALPHA
              MMS           FMS
              ________      ________
 1              0.000         0.000


           BETA
              MMS           FMS
              ________      ________
 MMS            0.000         0.000
 FMS            0.000         0.000


           PSI
              MMS           FMS
              ________      ________
 MMS            1.000
 FMS            0.000         1.000


     PRIORS FOR ALL PARAMETERS            PRIOR MEAN      PRIOR VARIANCE     PRIOR STD. DEV.

     Parameter 1~N(0.000,infinity)           0.0000            infinity            infinity
     Parameter 2~N(0.000,infinity)           0.0000            infinity            infinity
     Parameter 3~N(0.000,infinity)           0.0000            infinity            infinity
     Parameter 4~N(0.000,infinity)           0.0000            infinity            infinity
     Parameter 5~N(0.000,infinity)           0.0000            infinity            infinity
     Parameter 6~N(0.000,infinity)           0.0000            infinity            infinity
     Parameter 7~N(0.000,infinity)           0.0000            infinity            infinity
     Parameter 8~N(0.000,infinity)           0.0000            infinity            infinity
     Parameter 9~N(0.000,infinity)           0.0000            infinity            infinity
     Parameter 10~N(0.000,infinity)          0.0000            infinity            infinity
     Parameter 11~N(0.000,infinity)          0.0000            infinity            infinity
     Parameter 12~N(0.000,infinity)          0.0000            infinity            infinity
     Parameter 13~N(0.000,infinity)          0.0000            infinity            infinity
     Parameter 14~N(0.000,infinity)          0.0000            infinity            infinity
     Parameter 15~IW(0.000,-3)             infinity            infinity            infinity
     Parameter 16~IW(0.000,-3)             infinity            infinity            infinity
     Parameter 17~IW(0.000,-3)             infinity            infinity            infinity
     Parameter 18~IW(0.000,-3)             infinity            infinity            infinity
     Parameter 19~IW(0.000,-3)             infinity            infinity            infinity
     Parameter 20~IW(0.000,-3)             infinity            infinity            infinity
     Parameter 21~IW(0.000,-3)             infinity            infinity            infinity
     Parameter 22~IW(0.000,-3)             infinity            infinity            infinity
     Parameter 23~IW(0.000,-3)             infinity            infinity            infinity
     Parameter 24~IW(0.000,-3)             infinity            infinity            infinity
     Parameter 25~IW(0.000,-3)             infinity            infinity            infinity
     Parameter 26~IW(0.000,-3)             infinity            infinity            infinity
     Parameter 27~IW(0.000,-3)             infinity            infinity            infinity
     Parameter 28~IW(0.000,-3)             infinity            infinity            infinity
     Parameter 29~IW(0.000,-3)             infinity            infinity            infinity
     Parameter 30~IW(0.000,-3)             infinity            infinity            infinity
     Parameter 31~IW(0.000,-3)             infinity            infinity            infinity
     Parameter 32~IW(0.000,-3)             infinity            infinity            infinity
     Parameter 33~IW(0.000,-3)             infinity            infinity            infinity
     Parameter 34~IW(0.000,-3)             infinity            infinity            infinity
     Parameter 35~IW(0.000,-3)             infinity            infinity            infinity
     Parameter 36~N(0.000,infinity)          0.0000            infinity            infinity
     Parameter 37~IW(0.000,-3)


TECHNICAL 4 OUTPUT

     TECHNICAL 4 OUTPUT IS NOT AVAILABLE FOR THIS MODEL.


TECHNICAL 8 OUTPUT

   TECHNICAL 8 OUTPUT FOR BAYES ESTIMATION

                     POTENTIAL       PARAMETER WITH
     ITERATION    SCALE REDUCTION      HIGHEST PSR
     100              1.357               10
     200              1.461               5
     300              1.501               5
     400              1.100               22
     500              1.143               5
     600              1.048               12
     700              1.018               36
     800              1.026               25
     900              1.023               13
     1000             1.017               20
     1100             1.030               5
     1200             1.012               4
     1300             1.035               4
     1400             1.089               3
     1500             1.088               5
     1600             1.037               2
     1700             1.007               13
     1800             1.007               5
     1900             1.025               5
     2000             1.034               2
     2100             1.011               2
     2200             1.011               2
     2300             1.006               2
     2400             1.004               25
     2500             1.008               26
     2600             1.009               37
     2700             1.008               31
     2800             1.011               18
     2900             1.021               18
     3000             1.011               11
     3100             1.008               18
     3200             1.011               5
     3300             1.011               36
     3400             1.005               15
     3500             1.009               15
     3600             1.009               3
     3700             1.006               31
     3800             1.009               31
     3900             1.012               31
     4000             1.014               31
     4100             1.006               31
     4200             1.006               37
     4300             1.004               24
     4400             1.006               4
     4500             1.009               4
     4600             1.013               4
     4700             1.015               4
     4800             1.018               5
     4900             1.009               36
     5000             1.010               36
     5100             1.006               36
     5200             1.009               5
     5300             1.008               3
     5400             1.006               3
     5500             1.007               17
     5600             1.006               3
     5700             1.006               16
     5800             1.007               16
     5900             1.006               16
     6000             1.005               12
     6100             1.007               2
     6200             1.009               2
     6300             1.012               2
     6400             1.011               2
     6500             1.010               12
     6600             1.008               12
     6700             1.011               12
     6800             1.007               12
     6900             1.007               12
     7000             1.003               12
     7100             1.003               36
     7200             1.004               36
     7300             1.004               36
     7400             1.004               36
     7500             1.003               36
     7600             1.004               10
     7700             1.004               10
     7800             1.003               10
     7900             1.002               17
     8000             1.003               17
     8100             1.002               17
     8200             1.002               17
     8300             1.003               17
     8400             1.002               36
     8500             1.002               36
     8600             1.002               17
     8700             1.002               33
     8800             1.003               17
     8900             1.002               17
     9000             1.002               31
     9100             1.003               12
     9200             1.004               17
     9300             1.003               3
     9400             1.003               19
     9500             1.005               19
     9600             1.005               19
     9700             1.005               12
     9800             1.004               12
     9900             1.004               12
     10000            1.005               19
     10100            1.005               19
     10200            1.004               12
     10300            1.005               5
     10400            1.004               19
     10500            1.006               3
     10600            1.005               3
     10700            1.005               3
     10800            1.004               3
     10900            1.003               3
     11000            1.003               19
     11100            1.003               19
     11200            1.003               11
     11300            1.004               11
     11400            1.003               11
     11500            1.004               10
     11600            1.004               10
     11700            1.005               11
     11800            1.005               11
     11900            1.008               11
     12000            1.007               11
     12100            1.008               11
     12200            1.005               11
     12300            1.006               11
     12400            1.006               11
     12500            1.007               11
     12600            1.006               36
     12700            1.007               11
     12800            1.005               11
     12900            1.005               11
     13000            1.006               11
     13100            1.007               11
     13200            1.006               11
     13300            1.008               11
     13400            1.009               36
     13500            1.008               11
     13600            1.008               36
     13700            1.008               11
     13800            1.008               36
     13900            1.010               36
     14000            1.007               36
     14100            1.005               11
     14200            1.005               11
     14300            1.004               11
     14400            1.003               36
     14500            1.003               36
     14600            1.003               36
     14700            1.003               36
     14800            1.002               11
     14900            1.002               11
     15000            1.002               11
     15100            1.002               36
     15200            1.002               36
     15300            1.003               1
     15400            1.003               1
     15500            1.003               1
     15600            1.004               3
     15700            1.004               3
     15800            1.006               3
     15900            1.005               3
     16000            1.004               3
     16100            1.002               31
     16200            1.002               31
     16300            1.002               31
     16400            1.002               31
     16500            1.001               3
     16600            1.001               31
     16700            1.001               31
     16800            1.001               31
     16900            1.001               31
     17000            1.001               31
     17100            1.001               31
     17200            1.001               31
     17300            1.002               31
     17400            1.002               31
     17500            1.002               31
     17600            1.002               31
     17700            1.002               36
     17800            1.002               36
     17900            1.002               36
     18000            1.001               36
     18100            1.002               36
     18200            1.002               36
     18300            1.002               11
     18400            1.002               36
     18500            1.003               36
     18600            1.003               36
     18700            1.003               36
     18800            1.003               36
     18900            1.003               36
     19000            1.004               36
     19100            1.004               36
     19200            1.004               36
     19300            1.003               36
     19400            1.002               36
     19500            1.003               36
     19600            1.003               36
     19700            1.003               36
     19800            1.003               36
     19900            1.003               36
     20000            1.003               36


     Simulated prior distributions

     Parameter       Prior Mean  Prior Variance  Prior Std. Dev.


     Parameter 1 Improper Prior
     Parameter 2 Improper Prior
     Parameter 3 Improper Prior
     Parameter 4 Improper Prior
     Parameter 5 Improper Prior
     Parameter 6 Improper Prior
     Parameter 7 Improper Prior
     Parameter 8 Improper Prior
     Parameter 9 Improper Prior
     Parameter 10 Improper Prior
     Parameter 11 Improper Prior
     Parameter 12 Improper Prior
     Parameter 13 Improper Prior
     Parameter 14 Improper Prior
     Parameter 15 Improper Prior
     Parameter 16 Improper Prior
     Parameter 17 Improper Prior
     Parameter 18 Improper Prior
     Parameter 19 Improper Prior
     Parameter 20 Improper Prior
     Parameter 21 Improper Prior
     Parameter 22 Improper Prior
     Parameter 23 Improper Prior
     Parameter 24 Improper Prior
     Parameter 25 Improper Prior
     Parameter 26 Improper Prior
     Parameter 27 Improper Prior
     Parameter 28 Improper Prior
     Parameter 29 Improper Prior
     Parameter 30 Improper Prior
     Parameter 31 Improper Prior
     Parameter 32 Improper Prior
     Parameter 33 Improper Prior
     Parameter 34 Improper Prior
     Parameter 35 Improper Prior
     Parameter 36 Improper Prior
     Parameter 37 Improper Prior


     Beginning Time:  15:54:45
        Ending Time:  15:54:59
       Elapsed Time:  00:00:14


MUTHEN & MUTHEN
3463 Stoner Ave.
Los Angeles, CA  90066

Tel: (310) 391-9971
Fax: (310) 391-8971
Web: www.StatModel.com
Support: Support@StatModel.com

Copyright (c) 1998-2012 Muthen & Muthen
