# Supplementary material for: An approximate measurement invariance approach to within-couple relationship quality
Source: Front Psychol. 2014 Sep 19;5:983. doi: 10.3389/fpsyg.2014.00983 (PMC4168678; doi:10.3389/fpsyg.2014.00983)
Supplement: Supplementary file 2 [file DataSheet2.ZIP › ml_01_configural without cus.out]

Mplus VERSION 7
MUTHEN & MUTHEN
05/13/2014   1:56 PM

INPUT INSTRUCTIONS

  TITLE: ML - Configural Invariance without CUs;

  DATA: FILE IS dataset_GRIMS.txt ;

  VARIABLE: NAMES ARE m1ms1-m1ms7 f1ms1-f1ms7; 

  ANALYSIS: ESTIMATOR IS MLR;

  MODEL:	
  ! configural invariance
  mms BY m1ms1* m1ms2 m1ms3 m1ms4 m1ms5 m1ms6 m1ms7 ;
  fms BY f1ms1* f1ms2 f1ms3 f1ms4 f1ms5 f1ms6 f1ms7 ;
  m1ms1-m1ms7 ;
  f1ms1-f1ms7 ;
  mms@1 ;
  fms@1 ;
  [m1ms1-m1ms7] ;
  [f1ms1-f1ms7] ;

  !m1ms1 WITH f1ms1 ;
  !m1ms2 WITH f1ms2 ;
  !m1ms3 WITH f1ms3 ;
  !m1ms4 WITH f1ms4 ;
  !m1ms5 WITH f1ms5 ;
  !m1ms6 WITH f1ms6 ;
  !m1ms7 WITH f1ms7 ;

  OUTPUT:  sampstat;mod(all);TECH1; TECH4;


INPUT READING TERMINATED NORMALLY


ML - Configural Invariance without CUs ;

SUMMARY OF ANALYSIS

Number of groups                                                 1
Number of observations                                         435

Number of dependent variables                                   14
Number of independent variables                                  0
Number of continuous latent variables                            2

Observed dependent variables

  Continuous
   M1MS1       M1MS2       M1MS3       M1MS4       M1MS5       M1MS6
   M1MS7       F1MS1       F1MS2       F1MS3       F1MS4       F1MS5
   F1MS6       F1MS7

Continuous latent variables
   MMS         FMS


Estimator                                                      MLR
Information matrix                                        OBSERVED
Maximum number of iterations                                  1000
Convergence criterion                                    0.500D-04
Maximum number of steepest descent iterations                   20

Input data file(s)
  dataset_GRIMS.txt

Input data format  FREE


SAMPLE STATISTICS


     SAMPLE STATISTICS


           Means
              M1MS1         M1MS2         M1MS3         M1MS4         M1MS5
              ________      ________      ________      ________      ________
      1         4.191         4.182         4.179         3.717         3.924


           Means
              M1MS6         M1MS7         F1MS1         F1MS2         F1MS3
              ________      ________      ________      ________      ________
      1         4.807         4.234         4.007         3.966         4.140


           Means
              F1MS4         F1MS5         F1MS6         F1MS7
              ________      ________      ________      ________
      1         3.726         3.515         4.731         4.103


           Covariances
              M1MS1         M1MS2         M1MS3         M1MS4         M1MS5
              ________      ________      ________      ________      ________
 M1MS1          0.614
 M1MS2          0.289         0.880
 M1MS3          0.196         0.282         0.782
 M1MS4          0.291         0.249         0.290         0.768
 M1MS5          0.290         0.260         0.331         0.319         0.980
 M1MS6          0.097         0.076         0.136         0.090         0.151
 M1MS7          0.164         0.084         0.126         0.184         0.133
 F1MS1          0.068         0.068         0.082         0.094         0.097
 F1MS2          0.092         0.107         0.133         0.089         0.080
 F1MS3          0.047         0.055         0.127         0.106         0.091
 F1MS4          0.128         0.107         0.166         0.189         0.193
 F1MS5          0.116         0.083         0.227         0.173         0.301
 F1MS6          0.049         0.037         0.046         0.046         0.060
 F1MS7          0.035         0.009         0.057         0.027         0.086


           Covariances
              M1MS6         M1MS7         F1MS1         F1MS2         F1MS3
              ________      ________      ________      ________      ________
 M1MS6          0.298
 M1MS7          0.071         0.635
 F1MS1          0.052         0.033         0.559
 F1MS2          0.060         0.043         0.189         0.774
 F1MS3          0.039         0.041         0.197         0.251         0.746
 F1MS4          0.074         0.060         0.243         0.184         0.208
 F1MS5          0.070         0.065         0.295         0.344         0.413
 F1MS6          0.035         0.010         0.078         0.115         0.143
 F1MS7          0.043         0.013         0.156         0.141         0.096


           Covariances
              F1MS4         F1MS5         F1MS6         F1MS7
              ________      ________      ________      ________
 F1MS4          0.640
 F1MS5          0.350         1.137
 F1MS6          0.106         0.161         0.436
 F1MS7          0.178         0.236         0.106         0.778


           Correlations
              M1MS1         M1MS2         M1MS3         M1MS4         M1MS5
              ________      ________      ________      ________      ________
 M1MS1          1.000
 M1MS2          0.394         1.000
 M1MS3          0.282         0.341         1.000
 M1MS4          0.423         0.303         0.374         1.000
 M1MS5          0.374         0.280         0.378         0.367         1.000
 M1MS6          0.226         0.149         0.281         0.188         0.279
 M1MS7          0.263         0.112         0.179         0.263         0.168
 F1MS1          0.115         0.097         0.123         0.143         0.131
 F1MS2          0.133         0.130         0.171         0.116         0.092
 F1MS3          0.069         0.068         0.166         0.140         0.107
 F1MS4          0.204         0.143         0.235         0.270         0.244
 F1MS5          0.138         0.083         0.241         0.185         0.285
 F1MS6          0.095         0.060         0.079         0.079         0.092
 F1MS7          0.051         0.011         0.074         0.035         0.098


           Correlations
              M1MS6         M1MS7         F1MS1         F1MS2         F1MS3
              ________      ________      ________      ________      ________
 M1MS6          1.000
 M1MS7          0.162         1.000
 F1MS1          0.127         0.055         1.000
 F1MS2          0.125         0.061         0.287         1.000
 F1MS3          0.082         0.059         0.305         0.330         1.000
 F1MS4          0.168         0.093         0.407         0.261         0.302
 F1MS5          0.119         0.077         0.371         0.367         0.448
 F1MS6          0.098         0.019         0.158         0.198         0.252
 F1MS7          0.089         0.018         0.236         0.182         0.126


           Correlations
              F1MS4         F1MS5         F1MS6         F1MS7
              ________      ________      ________      ________
 F1MS4          1.000
 F1MS5          0.410         1.000
 F1MS6          0.200         0.229         1.000
 F1MS7          0.252         0.251         0.182         1.000


THE MODEL ESTIMATION TERMINATED NORMALLY


MODEL FIT INFORMATION

Number of Free Parameters                       43

Loglikelihood

          H0 Value                       -6989.758
          H0 Scaling Correction Factor      1.8735
            for MLR
          H1 Value                       -6935.325
          H1 Scaling Correction Factor      1.3869
            for MLR

Information Criteria

          Akaike (AIC)                   14065.517
          Bayesian (BIC)                 14240.757
          Sample-Size Adjusted BIC       14104.298
            (n* = (n + 2) / 24)

Chi-Square Test of Model Fit

          Value                             97.948*
          Degrees of Freedom                    76
          P-Value                           0.0459
          Scaling Correction Factor         1.1115
            for MLR

*   The chi-square value for MLM, MLMV, MLR, ULSMV, WLSM and WLSMV cannot be used
    for chi-square difference testing in the regular way.  MLM, MLR and WLSM
    chi-square difference testing is described on the Mplus website.  MLMV, WLSMV,
    and ULSMV difference testing is done using the DIFFTEST option.

RMSEA (Root Mean Square Error Of Approximation)

          Estimate                           0.026
          90 Percent C.I.                    0.004  0.039
          Probability RMSEA <= .05           0.999

CFI/TLI

          CFI                                0.973
          TLI                                0.967

Chi-Square Test of Model Fit for the Baseline Model

          Value                            894.112
          Degrees of Freedom                    91
          P-Value                           0.0000

SRMR (Standardized Root Mean Square Residual)

          Value                              0.037


MODEL RESULTS

                                                    Two-Tailed
                    Estimate       S.E.  Est./S.E.    P-Value

 MMS      BY
    M1MS1              0.487      0.045     10.843      0.000
    M1MS2              0.477      0.053      9.041      0.000
    M1MS3              0.521      0.046     11.454      0.000
    M1MS4              0.553      0.043     12.711      0.000
    M1MS5              0.601      0.053     11.279      0.000
    M1MS6              0.214      0.038      5.605      0.000
    M1MS7              0.272      0.047      5.750      0.000

 FMS      BY
    F1MS1              0.420      0.045      9.431      0.000
    F1MS2              0.449      0.050      9.023      0.000
    F1MS3              0.492      0.050      9.771      0.000
    F1MS4              0.489      0.044     10.979      0.000
    F1MS5              0.751      0.052     14.459      0.000
    F1MS6              0.232      0.037      6.351      0.000
    F1MS7              0.314      0.052      6.050      0.000

 FMS      WITH
    MMS                0.439      0.062      7.103      0.000

 Intercepts
    M1MS1              4.191      0.038    111.532      0.000
    M1MS2              4.182      0.045     92.989      0.000
    M1MS3              4.179      0.042     98.593      0.000
    M1MS4              3.717      0.042     88.449      0.000
    M1MS5              3.924      0.047     82.656      0.000
    M1MS6              4.807      0.026    183.548      0.000
    M1MS7              4.234      0.038    110.859      0.000
    F1MS1              4.007      0.036    111.818      0.000
    F1MS2              3.966      0.042     94.039      0.000
    F1MS3              4.140      0.041     99.987      0.000
    F1MS4              3.726      0.038     97.143      0.000
    F1MS5              3.515      0.051     68.748      0.000
    F1MS6              4.731      0.032    149.488      0.000
    F1MS7              4.103      0.042     97.042      0.000

 Variances
    MMS                1.000      0.000    999.000    999.000
    FMS                1.000      0.000    999.000    999.000

 Residual Variances
    M1MS1              0.377      0.052      7.297      0.000
    M1MS2              0.653      0.097      6.709      0.000
    M1MS3              0.510      0.054      9.364      0.000
    M1MS4              0.463      0.053      8.711      0.000
    M1MS5              0.619      0.076      8.108      0.000
    M1MS6              0.253      0.061      4.166      0.000
    M1MS7              0.561      0.076      7.369      0.000
    F1MS1              0.382      0.039      9.866      0.000
    F1MS2              0.572      0.075      7.587      0.000
    F1MS3              0.504      0.056      9.013      0.000
    F1MS4              0.401      0.055      7.266      0.000
    F1MS5              0.573      0.058      9.924      0.000
    F1MS6              0.382      0.080      4.784      0.000
    F1MS7              0.679      0.075      9.026      0.000


QUALITY OF NUMERICAL RESULTS

     Condition Number for the Information Matrix              0.242E-01
       (ratio of smallest to largest eigenvalue)


MODEL MODIFICATION INDICES

Minimum M.I. value for printing the modification index    10.000

                            M.I.     E.P.C.  Std E.P.C.  StdYX E.P.C.

ON Statements

M1MS1    ON M1MS3          12.109    -0.201     -0.201       -0.227
M1MS3    ON M1MS1          12.106    -0.272     -0.272       -0.241

WITH Statements

M1MS3    WITH M1MS1        12.107    -0.102     -0.102       -0.234
F1MS5    WITH M1MS5        10.118     0.118      0.118        0.198


TECHNICAL 1 OUTPUT


     PARAMETER SPECIFICATION


           NU
              M1MS1         M1MS2         M1MS3         M1MS4         M1MS5
              ________      ________      ________      ________      ________
      1           0             0             0             0             0


           NU
              M1MS6         M1MS7         F1MS1         F1MS2         F1MS3
              ________      ________      ________      ________      ________
      1           0             0             0             0             0


           NU
              F1MS4         F1MS5         F1MS6         F1MS7
              ________      ________      ________      ________
      1           0             0             0             0


           LAMBDA
              MMS           FMS           M1MS1         M1MS2         M1MS3
              ________      ________      ________      ________      ________
 M1MS1              0             0             0             0             0
 M1MS2              0             0             0             0             0
 M1MS3              0             0             0             0             0
 M1MS4              0             0             0             0             0
 M1MS5              0             0             0             0             0
 M1MS6              0             0             0             0             0
 M1MS7              0             0             0             0             0
 F1MS1              0             0             0             0             0
 F1MS2              0             0             0             0             0
 F1MS3              0             0             0             0             0
 F1MS4              0             0             0             0             0
 F1MS5              0             0             0             0             0
 F1MS6              0             0             0             0             0
 F1MS7              0             0             0             0             0


           LAMBDA
              M1MS4         M1MS5         M1MS6         M1MS7         F1MS1
              ________      ________      ________      ________      ________
 M1MS1              0             0             0             0             0
 M1MS2              0             0             0             0             0
 M1MS3              0             0             0             0             0
 M1MS4              0             0             0             0             0
 M1MS5              0             0             0             0             0
 M1MS6              0             0             0             0             0
 M1MS7              0             0             0             0             0
 F1MS1              0             0             0             0             0
 F1MS2              0             0             0             0             0
 F1MS3              0             0             0             0             0
 F1MS4              0             0             0             0             0
 F1MS5              0             0             0             0             0
 F1MS6              0             0             0             0             0
 F1MS7              0             0             0             0             0


           LAMBDA
              F1MS2         F1MS3         F1MS4         F1MS5         F1MS6
              ________      ________      ________      ________      ________
 M1MS1              0             0             0             0             0
 M1MS2              0             0             0             0             0
 M1MS3              0             0             0             0             0
 M1MS4              0             0             0             0             0
 M1MS5              0             0             0             0             0
 M1MS6              0             0             0             0             0
 M1MS7              0             0             0             0             0
 F1MS1              0             0             0             0             0
 F1MS2              0             0             0             0             0
 F1MS3              0             0             0             0             0
 F1MS4              0             0             0             0             0
 F1MS5              0             0             0             0             0
 F1MS6              0             0             0             0             0
 F1MS7              0             0             0             0             0


           LAMBDA
              F1MS7
              ________
 M1MS1              0
 M1MS2              0
 M1MS3              0
 M1MS4              0
 M1MS5              0
 M1MS6              0
 M1MS7              0
 F1MS1              0
 F1MS2              0
 F1MS3              0
 F1MS4              0
 F1MS5              0
 F1MS6              0
 F1MS7              0


           THETA
              M1MS1         M1MS2         M1MS3         M1MS4         M1MS5
              ________      ________      ________      ________      ________
 M1MS1              0
 M1MS2              0             0
 M1MS3              0             0             0
 M1MS4              0             0             0             0
 M1MS5              0             0             0             0             0
 M1MS6              0             0             0             0             0
 M1MS7              0             0             0             0             0
 F1MS1              0             0             0             0             0
 F1MS2              0             0             0             0             0
 F1MS3              0             0             0             0             0
 F1MS4              0             0             0             0             0
 F1MS5              0             0             0             0             0
 F1MS6              0             0             0             0             0
 F1MS7              0             0             0             0             0


           THETA
              M1MS6         M1MS7         F1MS1         F1MS2         F1MS3
              ________      ________      ________      ________      ________
 M1MS6              0
 M1MS7              0             0
 F1MS1              0             0             0
 F1MS2              0             0             0             0
 F1MS3              0             0             0             0             0
 F1MS4              0             0             0             0             0
 F1MS5              0             0             0             0             0
 F1MS6              0             0             0             0             0
 F1MS7              0             0             0             0             0


           THETA
              F1MS4         F1MS5         F1MS6         F1MS7
              ________      ________      ________      ________
 F1MS4              0
 F1MS5              0             0
 F1MS6              0             0             0
 F1MS7              0             0             0             0


           ALPHA
              MMS           FMS           M1MS1         M1MS2         M1MS3
              ________      ________      ________      ________      ________
      1           0             0             1             2             3


           ALPHA
              M1MS4         M1MS5         M1MS6         M1MS7         F1MS1
              ________      ________      ________      ________      ________
      1           4             5             6             7             8


           ALPHA
              F1MS2         F1MS3         F1MS4         F1MS5         F1MS6
              ________      ________      ________      ________      ________
      1           9            10            11            12            13


           ALPHA
              F1MS7
              ________
      1          14


           BETA
              MMS           FMS           M1MS1         M1MS2         M1MS3
              ________      ________      ________      ________      ________
 MMS                0             0             0             0             0
 FMS                0             0             0             0             0
 M1MS1             15             0             0             0             0
 M1MS2             16             0             0             0             0
 M1MS3             17             0             0             0             0
 M1MS4             18             0             0             0             0
 M1MS5             19             0             0             0             0
 M1MS6             20             0             0             0             0
 M1MS7             21             0             0             0             0
 F1MS1              0            22             0             0             0
 F1MS2              0            23             0             0             0
 F1MS3              0            24             0             0             0
 F1MS4              0            25             0             0             0
 F1MS5              0            26             0             0             0
 F1MS6              0            27             0             0             0
 F1MS7              0            28             0             0             0


           BETA
              M1MS4         M1MS5         M1MS6         M1MS7         F1MS1
              ________      ________      ________      ________      ________
 MMS                0             0             0             0             0
 FMS                0             0             0             0             0
 M1MS1              0             0             0             0             0
 M1MS2              0             0             0             0             0
 M1MS3              0             0             0             0             0
 M1MS4              0             0             0             0             0
 M1MS5              0             0             0             0             0
 M1MS6              0             0             0             0             0
 M1MS7              0             0             0             0             0
 F1MS1              0             0             0             0             0
 F1MS2              0             0             0             0             0
 F1MS3              0             0             0             0             0
 F1MS4              0             0             0             0             0
 F1MS5              0             0             0             0             0
 F1MS6              0             0             0             0             0
 F1MS7              0             0             0             0             0


           BETA
              F1MS2         F1MS3         F1MS4         F1MS5         F1MS6
              ________      ________      ________      ________      ________
 MMS                0             0             0             0             0
 FMS                0             0             0             0             0
 M1MS1              0             0             0             0             0
 M1MS2              0             0             0             0             0
 M1MS3              0             0             0             0             0
 M1MS4              0             0             0             0             0
 M1MS5              0             0             0             0             0
 M1MS6              0             0             0             0             0
 M1MS7              0             0             0             0             0
 F1MS1              0             0             0             0             0
 F1MS2              0             0             0             0             0
 F1MS3              0             0             0             0             0
 F1MS4              0             0             0             0             0
 F1MS5              0             0             0             0             0
 F1MS6              0             0             0             0             0
 F1MS7              0             0             0             0             0


           BETA
              F1MS7
              ________
 MMS                0
 FMS                0
 M1MS1              0
 M1MS2              0
 M1MS3              0
 M1MS4              0
 M1MS5              0
 M1MS6              0
 M1MS7              0
 F1MS1              0
 F1MS2              0
 F1MS3              0
 F1MS4              0
 F1MS5              0
 F1MS6              0
 F1MS7              0


           PSI
              MMS           FMS           M1MS1         M1MS2         M1MS3
              ________      ________      ________      ________      ________
 MMS                0
 FMS               29             0
 M1MS1              0             0            30
 M1MS2              0             0             0            31
 M1MS3              0             0             0             0            32
 M1MS4              0             0             0             0             0
 M1MS5              0             0             0             0             0
 M1MS6              0             0             0             0             0
 M1MS7              0             0             0             0             0
 F1MS1              0             0             0             0             0
 F1MS2              0             0             0             0             0
 F1MS3              0             0             0             0             0
 F1MS4              0             0             0             0             0
 F1MS5              0             0             0             0             0
 F1MS6              0             0             0             0             0
 F1MS7              0             0             0             0             0


           PSI
              M1MS4         M1MS5         M1MS6         M1MS7         F1MS1
              ________      ________      ________      ________      ________
 M1MS4             33
 M1MS5              0            34
 M1MS6              0             0            35
 M1MS7              0             0             0            36
 F1MS1              0             0             0             0            37
 F1MS2              0             0             0             0             0
 F1MS3              0             0             0             0             0
 F1MS4              0             0             0             0             0
 F1MS5              0             0             0             0             0
 F1MS6              0             0             0             0             0
 F1MS7              0             0             0             0             0


           PSI
              F1MS2         F1MS3         F1MS4         F1MS5         F1MS6
              ________      ________      ________      ________      ________
 F1MS2             38
 F1MS3              0            39
 F1MS4              0             0            40
 F1MS5              0             0             0            41
 F1MS6              0             0             0             0            42
 F1MS7              0             0             0             0             0


           PSI
              F1MS7
              ________
 F1MS7             43


     STARTING VALUES


           NU
              M1MS1         M1MS2         M1MS3         M1MS4         M1MS5
              ________      ________      ________      ________      ________
      1         0.000         0.000         0.000         0.000         0.000


           NU
              M1MS6         M1MS7         F1MS1         F1MS2         F1MS3
              ________      ________      ________      ________      ________
      1         0.000         0.000         0.000         0.000         0.000


           NU
              F1MS4         F1MS5         F1MS6         F1MS7
              ________      ________      ________      ________
      1         0.000         0.000         0.000         0.000


           LAMBDA
              MMS           FMS           M1MS1         M1MS2         M1MS3
              ________      ________      ________      ________      ________
 M1MS1          0.000         0.000         1.000         0.000         0.000
 M1MS2          0.000         0.000         0.000         1.000         0.000
 M1MS3          0.000         0.000         0.000         0.000         1.000
 M1MS4          0.000         0.000         0.000         0.000         0.000
 M1MS5          0.000         0.000         0.000         0.000         0.000
 M1MS6          0.000         0.000         0.000         0.000         0.000
 M1MS7          0.000         0.000         0.000         0.000         0.000
 F1MS1          0.000         0.000         0.000         0.000         0.000
 F1MS2          0.000         0.000         0.000         0.000         0.000
 F1MS3          0.000         0.000         0.000         0.000         0.000
 F1MS4          0.000         0.000         0.000         0.000         0.000
 F1MS5          0.000         0.000         0.000         0.000         0.000
 F1MS6          0.000         0.000         0.000         0.000         0.000
 F1MS7          0.000         0.000         0.000         0.000         0.000


           LAMBDA
              M1MS4         M1MS5         M1MS6         M1MS7         F1MS1
              ________      ________      ________      ________      ________
 M1MS1          0.000         0.000         0.000         0.000         0.000
 M1MS2          0.000         0.000         0.000         0.000         0.000
 M1MS3          0.000         0.000         0.000         0.000         0.000
 M1MS4          1.000         0.000         0.000         0.000         0.000
 M1MS5          0.000         1.000         0.000         0.000         0.000
 M1MS6          0.000         0.000         1.000         0.000         0.000
 M1MS7          0.000         0.000         0.000         1.000         0.000
 F1MS1          0.000         0.000         0.000         0.000         1.000
 F1MS2          0.000         0.000         0.000         0.000         0.000
 F1MS3          0.000         0.000         0.000         0.000         0.000
 F1MS4          0.000         0.000         0.000         0.000         0.000
 F1MS5          0.000         0.000         0.000         0.000         0.000
 F1MS6          0.000         0.000         0.000         0.000         0.000
 F1MS7          0.000         0.000         0.000         0.000         0.000


           LAMBDA
              F1MS2         F1MS3         F1MS4         F1MS5         F1MS6
              ________      ________      ________      ________      ________
 M1MS1          0.000         0.000         0.000         0.000         0.000
 M1MS2          0.000         0.000         0.000         0.000         0.000
 M1MS3          0.000         0.000         0.000         0.000         0.000
 M1MS4          0.000         0.000         0.000         0.000         0.000
 M1MS5          0.000         0.000         0.000         0.000         0.000
 M1MS6          0.000         0.000         0.000         0.000         0.000
 M1MS7          0.000         0.000         0.000         0.000         0.000
 F1MS1          0.000         0.000         0.000         0.000         0.000
 F1MS2          1.000         0.000         0.000         0.000         0.000
 F1MS3          0.000         1.000         0.000         0.000         0.000
 F1MS4          0.000         0.000         1.000         0.000         0.000
 F1MS5          0.000         0.000         0.000         1.000         0.000
 F1MS6          0.000         0.000         0.000         0.000         1.000
 F1MS7          0.000         0.000         0.000         0.000         0.000


           LAMBDA
              F1MS7
              ________
 M1MS1          0.000
 M1MS2          0.000
 M1MS3          0.000
 M1MS4          0.000
 M1MS5          0.000
 M1MS6          0.000
 M1MS7          0.000
 F1MS1          0.000
 F1MS2          0.000
 F1MS3          0.000
 F1MS4          0.000
 F1MS5          0.000
 F1MS6          0.000
 F1MS7          1.000


           THETA
              M1MS1         M1MS2         M1MS3         M1MS4         M1MS5
              ________      ________      ________      ________      ________
 M1MS1          0.000
 M1MS2          0.000         0.000
 M1MS3          0.000         0.000         0.000
 M1MS4          0.000         0.000         0.000         0.000
 M1MS5          0.000         0.000         0.000         0.000         0.000
 M1MS6          0.000         0.000         0.000         0.000         0.000
 M1MS7          0.000         0.000         0.000         0.000         0.000
 F1MS1          0.000         0.000         0.000         0.000         0.000
 F1MS2          0.000         0.000         0.000         0.000         0.000
 F1MS3          0.000         0.000         0.000         0.000         0.000
 F1MS4          0.000         0.000         0.000         0.000         0.000
 F1MS5          0.000         0.000         0.000         0.000         0.000
 F1MS6          0.000         0.000         0.000         0.000         0.000
 F1MS7          0.000         0.000         0.000         0.000         0.000


           THETA
              M1MS6         M1MS7         F1MS1         F1MS2         F1MS3
              ________      ________      ________      ________      ________
 M1MS6          0.000
 M1MS7          0.000         0.000
 F1MS1          0.000         0.000         0.000
 F1MS2          0.000         0.000         0.000         0.000
 F1MS3          0.000         0.000         0.000         0.000         0.000
 F1MS4          0.000         0.000         0.000         0.000         0.000
 F1MS5          0.000         0.000         0.000         0.000         0.000
 F1MS6          0.000         0.000         0.000         0.000         0.000
 F1MS7          0.000         0.000         0.000         0.000         0.000


           THETA
              F1MS4         F1MS5         F1MS6         F1MS7
              ________      ________      ________      ________
 F1MS4          0.000
 F1MS5          0.000         0.000
 F1MS6          0.000         0.000         0.000
 F1MS7          0.000         0.000         0.000         0.000


           ALPHA
              MMS           FMS           M1MS1         M1MS2         M1MS3
              ________      ________      ________      ________      ________
      1         0.000         0.000         4.191         4.182         4.179


           ALPHA
              M1MS4         M1MS5         M1MS6         M1MS7         F1MS1
              ________      ________      ________      ________      ________
      1         3.717         3.924         4.807         4.234         4.007


           ALPHA
              F1MS2         F1MS3         F1MS4         F1MS5         F1MS6
              ________      ________      ________      ________      ________
      1         3.966         4.140         3.726         3.515         4.731


           ALPHA
              F1MS7
              ________
      1         4.103


           BETA
              MMS           FMS           M1MS1         M1MS2         M1MS3
              ________      ________      ________      ________      ________
 MMS            0.000         0.000         0.000         0.000         0.000
 FMS            0.000         0.000         0.000         0.000         0.000
 M1MS1          1.000         0.000         0.000         0.000         0.000
 M1MS2          1.000         0.000         0.000         0.000         0.000
 M1MS3          1.000         0.000         0.000         0.000         0.000
 M1MS4          1.000         0.000         0.000         0.000         0.000
 M1MS5          1.000         0.000         0.000         0.000         0.000
 M1MS6          1.000         0.000         0.000         0.000         0.000
 M1MS7          1.000         0.000         0.000         0.000         0.000
 F1MS1          0.000         1.000         0.000         0.000         0.000
 F1MS2          0.000         1.000         0.000         0.000         0.000
 F1MS3          0.000         1.000         0.000         0.000         0.000
 F1MS4          0.000         1.000         0.000         0.000         0.000
 F1MS5          0.000         1.000         0.000         0.000         0.000
 F1MS6          0.000         1.000         0.000         0.000         0.000
 F1MS7          0.000         1.000         0.000         0.000         0.000


           BETA
              M1MS4         M1MS5         M1MS6         M1MS7         F1MS1
              ________      ________      ________      ________      ________
 MMS            0.000         0.000         0.000         0.000         0.000
 FMS            0.000         0.000         0.000         0.000         0.000
 M1MS1          0.000         0.000         0.000         0.000         0.000
 M1MS2          0.000         0.000         0.000         0.000         0.000
 M1MS3          0.000         0.000         0.000         0.000         0.000
 M1MS4          0.000         0.000         0.000         0.000         0.000
 M1MS5          0.000         0.000         0.000         0.000         0.000
 M1MS6          0.000         0.000         0.000         0.000         0.000
 M1MS7          0.000         0.000         0.000         0.000         0.000
 F1MS1          0.000         0.000         0.000         0.000         0.000
 F1MS2          0.000         0.000         0.000         0.000         0.000
 F1MS3          0.000         0.000         0.000         0.000         0.000
 F1MS4          0.000         0.000         0.000         0.000         0.000
 F1MS5          0.000         0.000         0.000         0.000         0.000
 F1MS6          0.000         0.000         0.000         0.000         0.000
 F1MS7          0.000         0.000         0.000         0.000         0.000


           BETA
              F1MS2         F1MS3         F1MS4         F1MS5         F1MS6
              ________      ________      ________      ________      ________
 MMS            0.000         0.000         0.000         0.000         0.000
 FMS            0.000         0.000         0.000         0.000         0.000
 M1MS1          0.000         0.000         0.000         0.000         0.000
 M1MS2          0.000         0.000         0.000         0.000         0.000
 M1MS3          0.000         0.000         0.000         0.000         0.000
 M1MS4          0.000         0.000         0.000         0.000         0.000
 M1MS5          0.000         0.000         0.000         0.000         0.000
 M1MS6          0.000         0.000         0.000         0.000         0.000
 M1MS7          0.000         0.000         0.000         0.000         0.000
 F1MS1          0.000         0.000         0.000         0.000         0.000
 F1MS2          0.000         0.000         0.000         0.000         0.000
 F1MS3          0.000         0.000         0.000         0.000         0.000
 F1MS4          0.000         0.000         0.000         0.000         0.000
 F1MS5          0.000         0.000         0.000         0.000         0.000
 F1MS6          0.000         0.000         0.000         0.000         0.000
 F1MS7          0.000         0.000         0.000         0.000         0.000


           BETA
              F1MS7
              ________
 MMS            0.000
 FMS            0.000
 M1MS1          0.000
 M1MS2          0.000
 M1MS3          0.000
 M1MS4          0.000
 M1MS5          0.000
 M1MS6          0.000
 M1MS7          0.000
 F1MS1          0.000
 F1MS2          0.000
 F1MS3          0.000
 F1MS4          0.000
 F1MS5          0.000
 F1MS6          0.000
 F1MS7          0.000


           PSI
              MMS           FMS           M1MS1         M1MS2         M1MS3
              ________      ________      ________      ________      ________
 MMS            1.000
 FMS            0.000         1.000
 M1MS1          0.000         0.000         0.308
 M1MS2          0.000         0.000         0.000         0.441
 M1MS3          0.000         0.000         0.000         0.000         0.392
 M1MS4          0.000         0.000         0.000         0.000         0.000
 M1MS5          0.000         0.000         0.000         0.000         0.000
 M1MS6          0.000         0.000         0.000         0.000         0.000
 M1MS7          0.000         0.000         0.000         0.000         0.000
 F1MS1          0.000         0.000         0.000         0.000         0.000
 F1MS2          0.000         0.000         0.000         0.000         0.000
 F1MS3          0.000         0.000         0.000         0.000         0.000
 F1MS4          0.000         0.000         0.000         0.000         0.000
 F1MS5          0.000         0.000         0.000         0.000         0.000
 F1MS6          0.000         0.000         0.000         0.000         0.000
 F1MS7          0.000         0.000         0.000         0.000         0.000


           PSI
              M1MS4         M1MS5         M1MS6         M1MS7         F1MS1
              ________      ________      ________      ________      ________
 M1MS4          0.385
 M1MS5          0.000         0.491
 M1MS6          0.000         0.000         0.150
 M1MS7          0.000         0.000         0.000         0.318
 F1MS1          0.000         0.000         0.000         0.000         0.280
 F1MS2          0.000         0.000         0.000         0.000         0.000
 F1MS3          0.000         0.000         0.000         0.000         0.000
 F1MS4          0.000         0.000         0.000         0.000         0.000
 F1MS5          0.000         0.000         0.000         0.000         0.000
 F1MS6          0.000         0.000         0.000         0.000         0.000
 F1MS7          0.000         0.000         0.000         0.000         0.000


           PSI
              F1MS2         F1MS3         F1MS4         F1MS5         F1MS6
              ________      ________      ________      ________      ________
 F1MS2          0.388
 F1MS3          0.000         0.374
 F1MS4          0.000         0.000         0.321
 F1MS5          0.000         0.000         0.000         0.570
 F1MS6          0.000         0.000         0.000         0.000         0.218
 F1MS7          0.000         0.000         0.000         0.000         0.000


           PSI
              F1MS7
              ________
 F1MS7          0.390


TECHNICAL 4 OUTPUT


     ESTIMATES DERIVED FROM THE MODEL


           ESTIMATED MEANS FOR THE LATENT VARIABLES
              MMS           FMS           M1MS1         M1MS2         M1MS3
              ________      ________      ________      ________      ________
      1         0.000         0.000         4.191         4.182         4.179


           ESTIMATED MEANS FOR THE LATENT VARIABLES
              M1MS4         M1MS5         M1MS6         M1MS7         F1MS1
              ________      ________      ________      ________      ________
      1         3.717         3.924         4.807         4.234         4.007


           ESTIMATED MEANS FOR THE LATENT VARIABLES
              F1MS2         F1MS3         F1MS4         F1MS5         F1MS6
              ________      ________      ________      ________      ________
      1         3.966         4.140         3.726         3.515         4.731


           ESTIMATED MEANS FOR THE LATENT VARIABLES
              F1MS7
              ________
      1         4.103


           ESTIMATED COVARIANCE MATRIX FOR THE LATENT VARIABLES
              MMS           FMS           M1MS1         M1MS2         M1MS3
              ________      ________      ________      ________      ________
 MMS            1.000
 FMS            0.439         1.000
 M1MS1          0.487         0.214         0.614
 M1MS2          0.477         0.209         0.232         0.880
 M1MS3          0.521         0.229         0.254         0.248         0.782
 M1MS4          0.553         0.242         0.269         0.263         0.288
 M1MS5          0.601         0.264         0.292         0.286         0.313
 M1MS6          0.214         0.094         0.104         0.102         0.111
 M1MS7          0.272         0.119         0.132         0.130         0.142
 F1MS1          0.184         0.420         0.090         0.088         0.096
 F1MS2          0.197         0.449         0.096         0.094         0.103
 F1MS3          0.216         0.492         0.105         0.103         0.113
 F1MS4          0.214         0.489         0.104         0.102         0.112
 F1MS5          0.330         0.751         0.160         0.157         0.172
 F1MS6          0.102         0.232         0.050         0.049         0.053
 F1MS7          0.138         0.314         0.067         0.066         0.072


           ESTIMATED COVARIANCE MATRIX FOR THE LATENT VARIABLES
              M1MS4         M1MS5         M1MS6         M1MS7         F1MS1
              ________      ________      ________      ________      ________
 M1MS4          0.768
 M1MS5          0.332         0.980
 M1MS6          0.118         0.128         0.298
 M1MS7          0.150         0.163         0.058         0.635
 F1MS1          0.102         0.111         0.039         0.050         0.559
 F1MS2          0.109         0.118         0.042         0.054         0.188
 F1MS3          0.119         0.130         0.046         0.059         0.207
 F1MS4          0.118         0.129         0.046         0.058         0.205
 F1MS5          0.182         0.198         0.070         0.090         0.315
 F1MS6          0.056         0.061         0.022         0.028         0.098
 F1MS7          0.076         0.083         0.029         0.037         0.132


           ESTIMATED COVARIANCE MATRIX FOR THE LATENT VARIABLES
              F1MS2         F1MS3         F1MS4         F1MS5         F1MS6
              ________      ________      ________      ________      ________
 F1MS2          0.774
 F1MS3          0.221         0.746
 F1MS4          0.219         0.240         0.640
 F1MS5          0.337         0.370         0.367         1.137
 F1MS6          0.104         0.114         0.114         0.175         0.436
 F1MS7          0.141         0.155         0.153         0.236         0.073


           ESTIMATED COVARIANCE MATRIX FOR THE LATENT VARIABLES
              F1MS7
              ________
 F1MS7          0.778


           ESTIMATED CORRELATION MATRIX FOR THE LATENT VARIABLES
              MMS           FMS           M1MS1         M1MS2         M1MS3
              ________      ________      ________      ________      ________
 MMS            1.000
 FMS            0.439         1.000
 M1MS1          0.621         0.272         1.000
 M1MS2          0.508         0.223         0.315         1.000
 M1MS3          0.590         0.259         0.366         0.300         1.000
 M1MS4          0.630         0.277         0.392         0.320         0.372
 M1MS5          0.607         0.266         0.377         0.308         0.358
 M1MS6          0.391         0.172         0.243         0.199         0.231
 M1MS7          0.341         0.150         0.212         0.173         0.201
 F1MS1          0.246         0.562         0.153         0.125         0.145
 F1MS2          0.224         0.510         0.139         0.114         0.132
 F1MS3          0.250         0.570         0.155         0.127         0.147
 F1MS4          0.268         0.611         0.166         0.136         0.158
 F1MS5          0.309         0.704         0.192         0.157         0.182
 F1MS6          0.155         0.352         0.096         0.078         0.091
 F1MS7          0.156         0.356         0.097         0.079         0.092


           ESTIMATED CORRELATION MATRIX FOR THE LATENT VARIABLES
              M1MS4         M1MS5         M1MS6         M1MS7         F1MS1
              ________      ________      ________      ________      ________
 M1MS4          1.000
 M1MS5          0.383         1.000
 M1MS6          0.247         0.237         1.000
 M1MS7          0.215         0.207         0.134         1.000
 F1MS1          0.155         0.150         0.096         0.084         1.000
 F1MS2          0.141         0.136         0.088         0.076         0.287
 F1MS3          0.158         0.152         0.098         0.085         0.320
 F1MS4          0.169         0.163         0.105         0.091         0.343
 F1MS5          0.195         0.188         0.121         0.106         0.396
 F1MS6          0.097         0.094         0.060         0.053         0.198
 F1MS7          0.099         0.095         0.061         0.053         0.200


           ESTIMATED CORRELATION MATRIX FOR THE LATENT VARIABLES
              F1MS2         F1MS3         F1MS4         F1MS5         F1MS6
              ________      ________      ________      ________      ________
 F1MS2          1.000
 F1MS3          0.291         1.000
 F1MS4          0.312         0.348         1.000
 F1MS5          0.360         0.402         0.430         1.000
 F1MS6          0.180         0.201         0.215         0.248         1.000
 F1MS7          0.182         0.203         0.217         0.251         0.125


           ESTIMATED CORRELATION MATRIX FOR THE LATENT VARIABLES
              F1MS7
              ________
 F1MS7          1.000


     Beginning Time:  13:56:00
        Ending Time:  13:56:00
       Elapsed Time:  00:00:00


MUTHEN & MUTHEN
3463 Stoner Ave.
Los Angeles, CA  90066

Tel: (310) 391-9971
Fax: (310) 391-8971
Web: www.StatModel.com
Support: Support@StatModel.com

Copyright (c) 1998-2012 Muthen & Muthen
