# Supplementary material for: An approximate measurement invariance approach to within-couple relationship quality
Source: Front Psychol. 2014 Sep 19;5:983. doi: 10.3389/fpsyg.2014.00983 (PMC4168678; doi:10.3389/fpsyg.2014.00983)
Supplement: Supplementary file 2 [file DataSheet2.ZIP › ml_02_weak with cus.out]

Mplus VERSION 7
MUTHEN & MUTHEN
04/28/2014   3:57 PM

INPUT INSTRUCTIONS

  TITLE: ML - Weak Invariance with CUs;

  DATA: FILE IS dataset_GRIMS.txt ;

  VARIABLE: NAMES ARE m1ms1-m1ms7 f1ms1-f1ms7; 

  ANALYSIS: ESTIMATOR IS MLR;

  MODEL:	
  ! weak invariance
  mms BY m1ms1* m1ms2 m1ms3 m1ms4 m1ms5 m1ms6 m1ms7 (l1-l7);
  fms BY f1ms1* f1ms2 f1ms3 f1ms4 f1ms5 f1ms6 f1ms7 (l1-l7);
  m1ms1-m1ms7 ;
  f1ms1-f1ms7 ;
  mms@1 ;
  fms@1 ;
  [m1ms1-m1ms7] ;
  [f1ms1-f1ms7] ;

  m1ms1 WITH f1ms1 ;
  m1ms2 WITH f1ms2 ;
  m1ms3 WITH f1ms3 ;
  m1ms4 WITH f1ms4 ;
  m1ms5 WITH f1ms5 ;
  m1ms6 WITH f1ms6 ;
  m1ms7 WITH f1ms7 ;

  OUTPUT:  sampstat;mod(all);TECH1; TECH4;


INPUT READING TERMINATED NORMALLY


ML - Weak Invariance with CUs;

SUMMARY OF ANALYSIS

Number of groups                                                 1
Number of observations                                         435

Number of dependent variables                                   14
Number of independent variables                                  0
Number of continuous latent variables                            2

Observed dependent variables

  Continuous
   M1MS1       M1MS2       M1MS3       M1MS4       M1MS5       M1MS6
   M1MS7       F1MS1       F1MS2       F1MS3       F1MS4       F1MS5
   F1MS6       F1MS7

Continuous latent variables
   MMS         FMS


Estimator                                                      MLR
Information matrix                                        OBSERVED
Maximum number of iterations                                  1000
Convergence criterion                                    0.500D-04
Maximum number of steepest descent iterations                   20

Input data file(s)
  dataset_GRIMS.txt

Input data format  FREE


SAMPLE STATISTICS


     SAMPLE STATISTICS


           Means
              M1MS1         M1MS2         M1MS3         M1MS4         M1MS5
              ________      ________      ________      ________      ________
      1         4.191         4.182         4.179         3.717         3.924


           Means
              M1MS6         M1MS7         F1MS1         F1MS2         F1MS3
              ________      ________      ________      ________      ________
      1         4.807         4.234         4.007         3.966         4.140


           Means
              F1MS4         F1MS5         F1MS6         F1MS7
              ________      ________      ________      ________
      1         3.726         3.515         4.731         4.103


           Covariances
              M1MS1         M1MS2         M1MS3         M1MS4         M1MS5
              ________      ________      ________      ________      ________
 M1MS1          0.614
 M1MS2          0.289         0.880
 M1MS3          0.196         0.282         0.782
 M1MS4          0.291         0.249         0.290         0.768
 M1MS5          0.290         0.260         0.331         0.319         0.980
 M1MS6          0.097         0.076         0.136         0.090         0.151
 M1MS7          0.164         0.084         0.126         0.184         0.133
 F1MS1          0.068         0.068         0.082         0.094         0.097
 F1MS2          0.092         0.107         0.133         0.089         0.080
 F1MS3          0.047         0.055         0.127         0.106         0.091
 F1MS4          0.128         0.107         0.166         0.189         0.193
 F1MS5          0.116         0.083         0.227         0.173         0.301
 F1MS6          0.049         0.037         0.046         0.046         0.060
 F1MS7          0.035         0.009         0.057         0.027         0.086


           Covariances
              M1MS6         M1MS7         F1MS1         F1MS2         F1MS3
              ________      ________      ________      ________      ________
 M1MS6          0.298
 M1MS7          0.071         0.635
 F1MS1          0.052         0.033         0.559
 F1MS2          0.060         0.043         0.189         0.774
 F1MS3          0.039         0.041         0.197         0.251         0.746
 F1MS4          0.074         0.060         0.243         0.184         0.208
 F1MS5          0.070         0.065         0.295         0.344         0.413
 F1MS6          0.035         0.010         0.078         0.115         0.143
 F1MS7          0.043         0.013         0.156         0.141         0.096


           Covariances
              F1MS4         F1MS5         F1MS6         F1MS7
              ________      ________      ________      ________
 F1MS4          0.640
 F1MS5          0.350         1.137
 F1MS6          0.106         0.161         0.436
 F1MS7          0.178         0.236         0.106         0.778


           Correlations
              M1MS1         M1MS2         M1MS3         M1MS4         M1MS5
              ________      ________      ________      ________      ________
 M1MS1          1.000
 M1MS2          0.394         1.000
 M1MS3          0.282         0.341         1.000
 M1MS4          0.423         0.303         0.374         1.000
 M1MS5          0.374         0.280         0.378         0.367         1.000
 M1MS6          0.226         0.149         0.281         0.188         0.279
 M1MS7          0.263         0.112         0.179         0.263         0.168
 F1MS1          0.115         0.097         0.123         0.143         0.131
 F1MS2          0.133         0.130         0.171         0.116         0.092
 F1MS3          0.069         0.068         0.166         0.140         0.107
 F1MS4          0.204         0.143         0.235         0.270         0.244
 F1MS5          0.138         0.083         0.241         0.185         0.285
 F1MS6          0.095         0.060         0.079         0.079         0.092
 F1MS7          0.051         0.011         0.074         0.035         0.098


           Correlations
              M1MS6         M1MS7         F1MS1         F1MS2         F1MS3
              ________      ________      ________      ________      ________
 M1MS6          1.000
 M1MS7          0.162         1.000
 F1MS1          0.127         0.055         1.000
 F1MS2          0.125         0.061         0.287         1.000
 F1MS3          0.082         0.059         0.305         0.330         1.000
 F1MS4          0.168         0.093         0.407         0.261         0.302
 F1MS5          0.119         0.077         0.371         0.367         0.448
 F1MS6          0.098         0.019         0.158         0.198         0.252
 F1MS7          0.089         0.018         0.236         0.182         0.126


           Correlations
              F1MS4         F1MS5         F1MS6         F1MS7
              ________      ________      ________      ________
 F1MS4          1.000
 F1MS5          0.410         1.000
 F1MS6          0.200         0.229         1.000
 F1MS7          0.252         0.251         0.182         1.000


THE MODEL ESTIMATION TERMINATED NORMALLY


MODEL FIT INFORMATION

Number of Free Parameters                       43

Loglikelihood

          H0 Value                       -6985.722
          H0 Scaling Correction Factor      1.8667
            for MLR
          H1 Value                       -6935.325
          H1 Scaling Correction Factor      1.3869
            for MLR

Information Criteria

          Akaike (AIC)                   14057.443
          Bayesian (BIC)                 14232.683
          Sample-Size Adjusted BIC       14096.224
            (n* = (n + 2) / 24)

Chi-Square Test of Model Fit

          Value                             90.371*
          Degrees of Freedom                    76
          P-Value                           0.1245
          Scaling Correction Factor         1.1153
            for MLR

*   The chi-square value for MLM, MLMV, MLR, ULSMV, WLSM and WLSMV cannot be used
    for chi-square difference testing in the regular way.  MLM, MLR and WLSM
    chi-square difference testing is described on the Mplus website.  MLMV, WLSMV,
    and ULSMV difference testing is done using the DIFFTEST option.

RMSEA (Root Mean Square Error Of Approximation)

          Estimate                           0.021
          90 Percent C.I.                    0.000  0.036
          Probability RMSEA <= .05           1.000

CFI/TLI

          CFI                                0.982
          TLI                                0.979

Chi-Square Test of Model Fit for the Baseline Model

          Value                            894.112
          Degrees of Freedom                    91
          P-Value                           0.0000

SRMR (Standardized Root Mean Square Residual)

          Value                              0.043


MODEL RESULTS

                                                    Two-Tailed
                    Estimate       S.E.  Est./S.E.    P-Value

 MMS      BY
    M1MS1              0.458      0.032     14.129      0.000
    M1MS2              0.465      0.038     12.276      0.000
    M1MS3              0.504      0.035     14.294      0.000
    M1MS4              0.511      0.034     14.860      0.000
    M1MS5              0.666      0.042     15.915      0.000
    M1MS6              0.223      0.028      7.904      0.000
    M1MS7              0.291      0.033      8.812      0.000

 FMS      BY
    F1MS1              0.458      0.032     14.129      0.000
    F1MS2              0.465      0.038     12.276      0.000
    F1MS3              0.504      0.035     14.294      0.000
    F1MS4              0.511      0.034     14.860      0.000
    F1MS5              0.666      0.042     15.915      0.000
    F1MS6              0.223      0.028      7.904      0.000
    F1MS7              0.291      0.033      8.812      0.000

 FMS      WITH
    MMS                0.418      0.061      6.825      0.000

 M1MS1    WITH
    F1MS1             -0.005      0.020     -0.266      0.790

 M1MS2    WITH
    F1MS2              0.037      0.040      0.926      0.354

 M1MS3    WITH
    F1MS3              0.022      0.029      0.740      0.459

 M1MS4    WITH
    F1MS4              0.047      0.027      1.757      0.079

 M1MS5    WITH
    F1MS5              0.113      0.039      2.887      0.004

 M1MS6    WITH
    F1MS6              0.011      0.015      0.746      0.456

 M1MS7    WITH
    F1MS7             -0.011      0.028     -0.386      0.700

 Intercepts
    M1MS1              4.191      0.038    111.532      0.000
    M1MS2              4.182      0.045     92.989      0.000
    M1MS3              4.179      0.042     98.593      0.000
    M1MS4              3.717      0.042     88.449      0.000
    M1MS5              3.924      0.047     82.656      0.000
    M1MS6              4.807      0.026    183.549      0.000
    M1MS7              4.234      0.038    110.859      0.000
    F1MS1              4.007      0.036    111.818      0.000
    F1MS2              3.966      0.042     94.039      0.000
    F1MS3              4.140      0.041     99.987      0.000
    F1MS4              3.726      0.038     97.143      0.000
    F1MS5              3.515      0.051     68.748      0.000
    F1MS6              4.731      0.032    149.488      0.000
    F1MS7              4.103      0.042     97.042      0.000

 Variances
    MMS                1.000      0.000    999.000    999.000
    FMS                1.000      0.000    999.000    999.000

 Residual Variances
    M1MS1              0.384      0.050      7.714      0.000
    M1MS2              0.656      0.094      6.993      0.000
    M1MS3              0.516      0.054      9.615      0.000
    M1MS4              0.481      0.052      9.241      0.000
    M1MS5              0.598      0.074      8.116      0.000
    M1MS6              0.250      0.061      4.111      0.000
    M1MS7              0.559      0.076      7.373      0.000
    F1MS1              0.369      0.038      9.807      0.000
    F1MS2              0.567      0.075      7.508      0.000
    F1MS3              0.502      0.057      8.881      0.000
    F1MS4              0.395      0.052      7.654      0.000
    F1MS5              0.628      0.054     11.686      0.000
    F1MS6              0.383      0.081      4.708      0.000
    F1MS7              0.682      0.076      9.015      0.000


QUALITY OF NUMERICAL RESULTS

     Condition Number for the Information Matrix              0.271E-01
       (ratio of smallest to largest eigenvalue)


MODEL MODIFICATION INDICES

Minimum M.I. value for printing the modification index    10.000

                            M.I.     E.P.C.  Std E.P.C.  StdYX E.P.C.

ON Statements

F1MS5    ON F1MS3          11.038     0.196      0.196        0.165


TECHNICAL 1 OUTPUT


     PARAMETER SPECIFICATION


           NU
              M1MS1         M1MS2         M1MS3         M1MS4         M1MS5
              ________      ________      ________      ________      ________
      1           0             0             0             0             0


           NU
              M1MS6         M1MS7         F1MS1         F1MS2         F1MS3
              ________      ________      ________      ________      ________
      1           0             0             0             0             0


           NU
              F1MS4         F1MS5         F1MS6         F1MS7
              ________      ________      ________      ________
      1           0             0             0             0


           LAMBDA
              MMS           FMS           M1MS1         M1MS2         M1MS3
              ________      ________      ________      ________      ________
 M1MS1              0             0             0             0             0
 M1MS2              0             0             0             0             0
 M1MS3              0             0             0             0             0
 M1MS4              0             0             0             0             0
 M1MS5              0             0             0             0             0
 M1MS6              0             0             0             0             0
 M1MS7              0             0             0             0             0
 F1MS1              0             0             0             0             0
 F1MS2              0             0             0             0             0
 F1MS3              0             0             0             0             0
 F1MS4              0             0             0             0             0
 F1MS5              0             0             0             0             0
 F1MS6              0             0             0             0             0
 F1MS7              0             0             0             0             0


           LAMBDA
              M1MS4         M1MS5         M1MS6         M1MS7         F1MS1
              ________      ________      ________      ________      ________
 M1MS1              0             0             0             0             0
 M1MS2              0             0             0             0             0
 M1MS3              0             0             0             0             0
 M1MS4              0             0             0             0             0
 M1MS5              0             0             0             0             0
 M1MS6              0             0             0             0             0
 M1MS7              0             0             0             0             0
 F1MS1              0             0             0             0             0
 F1MS2              0             0             0             0             0
 F1MS3              0             0             0             0             0
 F1MS4              0             0             0             0             0
 F1MS5              0             0             0             0             0
 F1MS6              0             0             0             0             0
 F1MS7              0             0             0             0             0


           LAMBDA
              F1MS2         F1MS3         F1MS4         F1MS5         F1MS6
              ________      ________      ________      ________      ________
 M1MS1              0             0             0             0             0
 M1MS2              0             0             0             0             0
 M1MS3              0             0             0             0             0
 M1MS4              0             0             0             0             0
 M1MS5              0             0             0             0             0
 M1MS6              0             0             0             0             0
 M1MS7              0             0             0             0             0
 F1MS1              0             0             0             0             0
 F1MS2              0             0             0             0             0
 F1MS3              0             0             0             0             0
 F1MS4              0             0             0             0             0
 F1MS5              0             0             0             0             0
 F1MS6              0             0             0             0             0
 F1MS7              0             0             0             0             0


           LAMBDA
              F1MS7
              ________
 M1MS1              0
 M1MS2              0
 M1MS3              0
 M1MS4              0
 M1MS5              0
 M1MS6              0
 M1MS7              0
 F1MS1              0
 F1MS2              0
 F1MS3              0
 F1MS4              0
 F1MS5              0
 F1MS6              0
 F1MS7              0


           THETA
              M1MS1         M1MS2         M1MS3         M1MS4         M1MS5
              ________      ________      ________      ________      ________
 M1MS1              0
 M1MS2              0             0
 M1MS3              0             0             0
 M1MS4              0             0             0             0
 M1MS5              0             0             0             0             0
 M1MS6              0             0             0             0             0
 M1MS7              0             0             0             0             0
 F1MS1              0             0             0             0             0
 F1MS2              0             0             0             0             0
 F1MS3              0             0             0             0             0
 F1MS4              0             0             0             0             0
 F1MS5              0             0             0             0             0
 F1MS6              0             0             0             0             0
 F1MS7              0             0             0             0             0


           THETA
              M1MS6         M1MS7         F1MS1         F1MS2         F1MS3
              ________      ________      ________      ________      ________
 M1MS6              0
 M1MS7              0             0
 F1MS1              0             0             0
 F1MS2              0             0             0             0
 F1MS3              0             0             0             0             0
 F1MS4              0             0             0             0             0
 F1MS5              0             0             0             0             0
 F1MS6              0             0             0             0             0
 F1MS7              0             0             0             0             0


           THETA
              F1MS4         F1MS5         F1MS6         F1MS7
              ________      ________      ________      ________
 F1MS4              0
 F1MS5              0             0
 F1MS6              0             0             0
 F1MS7              0             0             0             0


           ALPHA
              MMS           FMS           M1MS1         M1MS2         M1MS3
              ________      ________      ________      ________      ________
      1           0             0             1             2             3


           ALPHA
              M1MS4         M1MS5         M1MS6         M1MS7         F1MS1
              ________      ________      ________      ________      ________
      1           4             5             6             7             8


           ALPHA
              F1MS2         F1MS3         F1MS4         F1MS5         F1MS6
              ________      ________      ________      ________      ________
      1           9            10            11            12            13


           ALPHA
              F1MS7
              ________
      1          14


           BETA
              MMS           FMS           M1MS1         M1MS2         M1MS3
              ________      ________      ________      ________      ________
 MMS                0             0             0             0             0
 FMS                0             0             0             0             0
 M1MS1             15             0             0             0             0
 M1MS2             16             0             0             0             0
 M1MS3             17             0             0             0             0
 M1MS4             18             0             0             0             0
 M1MS5             19             0             0             0             0
 M1MS6             20             0             0             0             0
 M1MS7             21             0             0             0             0
 F1MS1              0            15             0             0             0
 F1MS2              0            16             0             0             0
 F1MS3              0            17             0             0             0
 F1MS4              0            18             0             0             0
 F1MS5              0            19             0             0             0
 F1MS6              0            20             0             0             0
 F1MS7              0            21             0             0             0


           BETA
              M1MS4         M1MS5         M1MS6         M1MS7         F1MS1
              ________      ________      ________      ________      ________
 MMS                0             0             0             0             0
 FMS                0             0             0             0             0
 M1MS1              0             0             0             0             0
 M1MS2              0             0             0             0             0
 M1MS3              0             0             0             0             0
 M1MS4              0             0             0             0             0
 M1MS5              0             0             0             0             0
 M1MS6              0             0             0             0             0
 M1MS7              0             0             0             0             0
 F1MS1              0             0             0             0             0
 F1MS2              0             0             0             0             0
 F1MS3              0             0             0             0             0
 F1MS4              0             0             0             0             0
 F1MS5              0             0             0             0             0
 F1MS6              0             0             0             0             0
 F1MS7              0             0             0             0             0


           BETA
              F1MS2         F1MS3         F1MS4         F1MS5         F1MS6
              ________      ________      ________      ________      ________
 MMS                0             0             0             0             0
 FMS                0             0             0             0             0
 M1MS1              0             0             0             0             0
 M1MS2              0             0             0             0             0
 M1MS3              0             0             0             0             0
 M1MS4              0             0             0             0             0
 M1MS5              0             0             0             0             0
 M1MS6              0             0             0             0             0
 M1MS7              0             0             0             0             0
 F1MS1              0             0             0             0             0
 F1MS2              0             0             0             0             0
 F1MS3              0             0             0             0             0
 F1MS4              0             0             0             0             0
 F1MS5              0             0             0             0             0
 F1MS6              0             0             0             0             0
 F1MS7              0             0             0             0             0


           BETA
              F1MS7
              ________
 MMS                0
 FMS                0
 M1MS1              0
 M1MS2              0
 M1MS3              0
 M1MS4              0
 M1MS5              0
 M1MS6              0
 M1MS7              0
 F1MS1              0
 F1MS2              0
 F1MS3              0
 F1MS4              0
 F1MS5              0
 F1MS6              0
 F1MS7              0


           PSI
              MMS           FMS           M1MS1         M1MS2         M1MS3
              ________      ________      ________      ________      ________
 MMS                0
 FMS               22             0
 M1MS1              0             0            23
 M1MS2              0             0             0            24
 M1MS3              0             0             0             0            25
 M1MS4              0             0             0             0             0
 M1MS5              0             0             0             0             0
 M1MS6              0             0             0             0             0
 M1MS7              0             0             0             0             0
 F1MS1              0             0            30             0             0
 F1MS2              0             0             0            32             0
 F1MS3              0             0             0             0            34
 F1MS4              0             0             0             0             0
 F1MS5              0             0             0             0             0
 F1MS6              0             0             0             0             0
 F1MS7              0             0             0             0             0


           PSI
              M1MS4         M1MS5         M1MS6         M1MS7         F1MS1
              ________      ________      ________      ________      ________
 M1MS4             26
 M1MS5              0            27
 M1MS6              0             0            28
 M1MS7              0             0             0            29
 F1MS1              0             0             0             0            31
 F1MS2              0             0             0             0             0
 F1MS3              0             0             0             0             0
 F1MS4             36             0             0             0             0
 F1MS5              0            38             0             0             0
 F1MS6              0             0            40             0             0
 F1MS7              0             0             0            42             0


           PSI
              F1MS2         F1MS3         F1MS4         F1MS5         F1MS6
              ________      ________      ________      ________      ________
 F1MS2             33
 F1MS3              0            35
 F1MS4              0             0            37
 F1MS5              0             0             0            39
 F1MS6              0             0             0             0            41
 F1MS7              0             0             0             0             0


           PSI
              F1MS7
              ________
 F1MS7             43


     STARTING VALUES


           NU
              M1MS1         M1MS2         M1MS3         M1MS4         M1MS5
              ________      ________      ________      ________      ________
      1         0.000         0.000         0.000         0.000         0.000


           NU
              M1MS6         M1MS7         F1MS1         F1MS2         F1MS3
              ________      ________      ________      ________      ________
      1         0.000         0.000         0.000         0.000         0.000


           NU
              F1MS4         F1MS5         F1MS6         F1MS7
              ________      ________      ________      ________
      1         0.000         0.000         0.000         0.000


           LAMBDA
              MMS           FMS           M1MS1         M1MS2         M1MS3
              ________      ________      ________      ________      ________
 M1MS1          0.000         0.000         1.000         0.000         0.000
 M1MS2          0.000         0.000         0.000         1.000         0.000
 M1MS3          0.000         0.000         0.000         0.000         1.000
 M1MS4          0.000         0.000         0.000         0.000         0.000
 M1MS5          0.000         0.000         0.000         0.000         0.000
 M1MS6          0.000         0.000         0.000         0.000         0.000
 M1MS7          0.000         0.000         0.000         0.000         0.000
 F1MS1          0.000         0.000         0.000         0.000         0.000
 F1MS2          0.000         0.000         0.000         0.000         0.000
 F1MS3          0.000         0.000         0.000         0.000         0.000
 F1MS4          0.000         0.000         0.000         0.000         0.000
 F1MS5          0.000         0.000         0.000         0.000         0.000
 F1MS6          0.000         0.000         0.000         0.000         0.000
 F1MS7          0.000         0.000         0.000         0.000         0.000


           LAMBDA
              M1MS4         M1MS5         M1MS6         M1MS7         F1MS1
              ________      ________      ________      ________      ________
 M1MS1          0.000         0.000         0.000         0.000         0.000
 M1MS2          0.000         0.000         0.000         0.000         0.000
 M1MS3          0.000         0.000         0.000         0.000         0.000
 M1MS4          1.000         0.000         0.000         0.000         0.000
 M1MS5          0.000         1.000         0.000         0.000         0.000
 M1MS6          0.000         0.000         1.000         0.000         0.000
 M1MS7          0.000         0.000         0.000         1.000         0.000
 F1MS1          0.000         0.000         0.000         0.000         1.000
 F1MS2          0.000         0.000         0.000         0.000         0.000
 F1MS3          0.000         0.000         0.000         0.000         0.000
 F1MS4          0.000         0.000         0.000         0.000         0.000
 F1MS5          0.000         0.000         0.000         0.000         0.000
 F1MS6          0.000         0.000         0.000         0.000         0.000
 F1MS7          0.000         0.000         0.000         0.000         0.000


           LAMBDA
              F1MS2         F1MS3         F1MS4         F1MS5         F1MS6
              ________      ________      ________      ________      ________
 M1MS1          0.000         0.000         0.000         0.000         0.000
 M1MS2          0.000         0.000         0.000         0.000         0.000
 M1MS3          0.000         0.000         0.000         0.000         0.000
 M1MS4          0.000         0.000         0.000         0.000         0.000
 M1MS5          0.000         0.000         0.000         0.000         0.000
 M1MS6          0.000         0.000         0.000         0.000         0.000
 M1MS7          0.000         0.000         0.000         0.000         0.000
 F1MS1          0.000         0.000         0.000         0.000         0.000
 F1MS2          1.000         0.000         0.000         0.000         0.000
 F1MS3          0.000         1.000         0.000         0.000         0.000
 F1MS4          0.000         0.000         1.000         0.000         0.000
 F1MS5          0.000         0.000         0.000         1.000         0.000
 F1MS6          0.000         0.000         0.000         0.000         1.000
 F1MS7          0.000         0.000         0.000         0.000         0.000


           LAMBDA
              F1MS7
              ________
 M1MS1          0.000
 M1MS2          0.000
 M1MS3          0.000
 M1MS4          0.000
 M1MS5          0.000
 M1MS6          0.000
 M1MS7          0.000
 F1MS1          0.000
 F1MS2          0.000
 F1MS3          0.000
 F1MS4          0.000
 F1MS5          0.000
 F1MS6          0.000
 F1MS7          1.000


           THETA
              M1MS1         M1MS2         M1MS3         M1MS4         M1MS5
              ________      ________      ________      ________      ________
 M1MS1          0.000
 M1MS2          0.000         0.000
 M1MS3          0.000         0.000         0.000
 M1MS4          0.000         0.000         0.000         0.000
 M1MS5          0.000         0.000         0.000         0.000         0.000
 M1MS6          0.000         0.000         0.000         0.000         0.000
 M1MS7          0.000         0.000         0.000         0.000         0.000
 F1MS1          0.000         0.000         0.000         0.000         0.000
 F1MS2          0.000         0.000         0.000         0.000         0.000
 F1MS3          0.000         0.000         0.000         0.000         0.000
 F1MS4          0.000         0.000         0.000         0.000         0.000
 F1MS5          0.000         0.000         0.000         0.000         0.000
 F1MS6          0.000         0.000         0.000         0.000         0.000
 F1MS7          0.000         0.000         0.000         0.000         0.000


           THETA
              M1MS6         M1MS7         F1MS1         F1MS2         F1MS3
              ________      ________      ________      ________      ________
 M1MS6          0.000
 M1MS7          0.000         0.000
 F1MS1          0.000         0.000         0.000
 F1MS2          0.000         0.000         0.000         0.000
 F1MS3          0.000         0.000         0.000         0.000         0.000
 F1MS4          0.000         0.000         0.000         0.000         0.000
 F1MS5          0.000         0.000         0.000         0.000         0.000
 F1MS6          0.000         0.000         0.000         0.000         0.000
 F1MS7          0.000         0.000         0.000         0.000         0.000


           THETA
              F1MS4         F1MS5         F1MS6         F1MS7
              ________      ________      ________      ________
 F1MS4          0.000
 F1MS5          0.000         0.000
 F1MS6          0.000         0.000         0.000
 F1MS7          0.000         0.000         0.000         0.000


           ALPHA
              MMS           FMS           M1MS1         M1MS2         M1MS3
              ________      ________      ________      ________      ________
      1         0.000         0.000         4.191         4.182         4.179


           ALPHA
              M1MS4         M1MS5         M1MS6         M1MS7         F1MS1
              ________      ________      ________      ________      ________
      1         3.717         3.924         4.807         4.234         4.007


           ALPHA
              F1MS2         F1MS3         F1MS4         F1MS5         F1MS6
              ________      ________      ________      ________      ________
      1         3.966         4.140         3.726         3.515         4.731


           ALPHA
              F1MS7
              ________
      1         4.103


           BETA
              MMS           FMS           M1MS1         M1MS2         M1MS3
              ________      ________      ________      ________      ________
 MMS            0.000         0.000         0.000         0.000         0.000
 FMS            0.000         0.000         0.000         0.000         0.000
 M1MS1          1.000         0.000         0.000         0.000         0.000
 M1MS2          1.000         0.000         0.000         0.000         0.000
 M1MS3          1.000         0.000         0.000         0.000         0.000
 M1MS4          1.000         0.000         0.000         0.000         0.000
 M1MS5          1.000         0.000         0.000         0.000         0.000
 M1MS6          1.000         0.000         0.000         0.000         0.000
 M1MS7          1.000         0.000         0.000         0.000         0.000
 F1MS1          0.000         1.000         0.000         0.000         0.000
 F1MS2          0.000         1.000         0.000         0.000         0.000
 F1MS3          0.000         1.000         0.000         0.000         0.000
 F1MS4          0.000         1.000         0.000         0.000         0.000
 F1MS5          0.000         1.000         0.000         0.000         0.000
 F1MS6          0.000         1.000         0.000         0.000         0.000
 F1MS7          0.000         1.000         0.000         0.000         0.000


           BETA
              M1MS4         M1MS5         M1MS6         M1MS7         F1MS1
              ________      ________      ________      ________      ________
 MMS            0.000         0.000         0.000         0.000         0.000
 FMS            0.000         0.000         0.000         0.000         0.000
 M1MS1          0.000         0.000         0.000         0.000         0.000
 M1MS2          0.000         0.000         0.000         0.000         0.000
 M1MS3          0.000         0.000         0.000         0.000         0.000
 M1MS4          0.000         0.000         0.000         0.000         0.000
 M1MS5          0.000         0.000         0.000         0.000         0.000
 M1MS6          0.000         0.000         0.000         0.000         0.000
 M1MS7          0.000         0.000         0.000         0.000         0.000
 F1MS1          0.000         0.000         0.000         0.000         0.000
 F1MS2          0.000         0.000         0.000         0.000         0.000
 F1MS3          0.000         0.000         0.000         0.000         0.000
 F1MS4          0.000         0.000         0.000         0.000         0.000
 F1MS5          0.000         0.000         0.000         0.000         0.000
 F1MS6          0.000         0.000         0.000         0.000         0.000
 F1MS7          0.000         0.000         0.000         0.000         0.000


           BETA
              F1MS2         F1MS3         F1MS4         F1MS5         F1MS6
              ________      ________      ________      ________      ________
 MMS            0.000         0.000         0.000         0.000         0.000
 FMS            0.000         0.000         0.000         0.000         0.000
 M1MS1          0.000         0.000         0.000         0.000         0.000
 M1MS2          0.000         0.000         0.000         0.000         0.000
 M1MS3          0.000         0.000         0.000         0.000         0.000
 M1MS4          0.000         0.000         0.000         0.000         0.000
 M1MS5          0.000         0.000         0.000         0.000         0.000
 M1MS6          0.000         0.000         0.000         0.000         0.000
 M1MS7          0.000         0.000         0.000         0.000         0.000
 F1MS1          0.000         0.000         0.000         0.000         0.000
 F1MS2          0.000         0.000         0.000         0.000         0.000
 F1MS3          0.000         0.000         0.000         0.000         0.000
 F1MS4          0.000         0.000         0.000         0.000         0.000
 F1MS5          0.000         0.000         0.000         0.000         0.000
 F1MS6          0.000         0.000         0.000         0.000         0.000
 F1MS7          0.000         0.000         0.000         0.000         0.000


           BETA
              F1MS7
              ________
 MMS            0.000
 FMS            0.000
 M1MS1          0.000
 M1MS2          0.000
 M1MS3          0.000
 M1MS4          0.000
 M1MS5          0.000
 M1MS6          0.000
 M1MS7          0.000
 F1MS1          0.000
 F1MS2          0.000
 F1MS3          0.000
 F1MS4          0.000
 F1MS5          0.000
 F1MS6          0.000
 F1MS7          0.000


           PSI
              MMS           FMS           M1MS1         M1MS2         M1MS3
              ________      ________      ________      ________      ________
 MMS            1.000
 FMS            0.000         1.000
 M1MS1          0.000         0.000         0.308
 M1MS2          0.000         0.000         0.000         0.441
 M1MS3          0.000         0.000         0.000         0.000         0.392
 M1MS4          0.000         0.000         0.000         0.000         0.000
 M1MS5          0.000         0.000         0.000         0.000         0.000
 M1MS6          0.000         0.000         0.000         0.000         0.000
 M1MS7          0.000         0.000         0.000         0.000         0.000
 F1MS1          0.000         0.000         0.000         0.000         0.000
 F1MS2          0.000         0.000         0.000         0.000         0.000
 F1MS3          0.000         0.000         0.000         0.000         0.000
 F1MS4          0.000         0.000         0.000         0.000         0.000
 F1MS5          0.000         0.000         0.000         0.000         0.000
 F1MS6          0.000         0.000         0.000         0.000         0.000
 F1MS7          0.000         0.000         0.000         0.000         0.000


           PSI
              M1MS4         M1MS5         M1MS6         M1MS7         F1MS1
              ________      ________      ________      ________      ________
 M1MS4          0.385
 M1MS5          0.000         0.491
 M1MS6          0.000         0.000         0.150
 M1MS7          0.000         0.000         0.000         0.318
 F1MS1          0.000         0.000         0.000         0.000         0.280
 F1MS2          0.000         0.000         0.000         0.000         0.000
 F1MS3          0.000         0.000         0.000         0.000         0.000
 F1MS4          0.000         0.000         0.000         0.000         0.000
 F1MS5          0.000         0.000         0.000         0.000         0.000
 F1MS6          0.000         0.000         0.000         0.000         0.000
 F1MS7          0.000         0.000         0.000         0.000         0.000


           PSI
              F1MS2         F1MS3         F1MS4         F1MS5         F1MS6
              ________      ________      ________      ________      ________
 F1MS2          0.388
 F1MS3          0.000         0.374
 F1MS4          0.000         0.000         0.321
 F1MS5          0.000         0.000         0.000         0.570
 F1MS6          0.000         0.000         0.000         0.000         0.218
 F1MS7          0.000         0.000         0.000         0.000         0.000


           PSI
              F1MS7
              ________
 F1MS7          0.390


TECHNICAL 4 OUTPUT


     ESTIMATES DERIVED FROM THE MODEL


           ESTIMATED MEANS FOR THE LATENT VARIABLES
              MMS           FMS           M1MS1         M1MS2         M1MS3
              ________      ________      ________      ________      ________
      1         0.000         0.000         4.191         4.182         4.179


           ESTIMATED MEANS FOR THE LATENT VARIABLES
              M1MS4         M1MS5         M1MS6         M1MS7         F1MS1
              ________      ________      ________      ________      ________
      1         3.717         3.924         4.807         4.234         4.007


           ESTIMATED MEANS FOR THE LATENT VARIABLES
              F1MS2         F1MS3         F1MS4         F1MS5         F1MS6
              ________      ________      ________      ________      ________
      1         3.966         4.140         3.726         3.515         4.731


           ESTIMATED MEANS FOR THE LATENT VARIABLES
              F1MS7
              ________
      1         4.103


           ESTIMATED COVARIANCE MATRIX FOR THE LATENT VARIABLES
              MMS           FMS           M1MS1         M1MS2         M1MS3
              ________      ________      ________      ________      ________
 MMS            1.000
 FMS            0.418         1.000
 M1MS1          0.458         0.191         0.594
 M1MS2          0.465         0.194         0.213         0.872
 M1MS3          0.504         0.211         0.231         0.234         0.771
 M1MS4          0.511         0.214         0.234         0.237         0.258
 M1MS5          0.666         0.279         0.305         0.309         0.336
 M1MS6          0.223         0.093         0.102         0.104         0.113
 M1MS7          0.291         0.122         0.133         0.135         0.147
 F1MS1          0.191         0.458         0.082         0.089         0.097
 F1MS2          0.194         0.465         0.089         0.127         0.098
 F1MS3          0.211         0.504         0.097         0.098         0.128
 F1MS4          0.214         0.511         0.098         0.099         0.108
 F1MS5          0.279         0.666         0.127         0.129         0.141
 F1MS6          0.093         0.223         0.043         0.043         0.047
 F1MS7          0.122         0.291         0.056         0.057         0.062


           ESTIMATED COVARIANCE MATRIX FOR THE LATENT VARIABLES
              M1MS4         M1MS5         M1MS6         M1MS7         F1MS1
              ________      ________      ________      ________      ________
 M1MS4          0.742
 M1MS5          0.340         1.042
 M1MS6          0.114         0.149         0.300
 M1MS7          0.149         0.194         0.065         0.644
 F1MS1          0.098         0.127         0.043         0.056         0.578
 F1MS2          0.099         0.129         0.043         0.057         0.213
 F1MS3          0.108         0.141         0.047         0.062         0.231
 F1MS4          0.156         0.142         0.048         0.062         0.234
 F1MS5          0.142         0.299         0.062         0.081         0.305
 F1MS6          0.048         0.062         0.032         0.027         0.102
 F1MS7          0.062         0.081         0.027         0.025         0.133


           ESTIMATED COVARIANCE MATRIX FOR THE LATENT VARIABLES
              F1MS2         F1MS3         F1MS4         F1MS5         F1MS6
              ________      ________      ________      ________      ________
 F1MS2          0.783
 F1MS3          0.234         0.757
 F1MS4          0.237         0.258         0.656
 F1MS5          0.309         0.336         0.340         1.072
 F1MS6          0.104         0.113         0.114         0.149         0.432
 F1MS7          0.135         0.147         0.149         0.194         0.065


           ESTIMATED COVARIANCE MATRIX FOR THE LATENT VARIABLES
              F1MS7
              ________
 F1MS7          0.767


           ESTIMATED CORRELATION MATRIX FOR THE LATENT VARIABLES
              MMS           FMS           M1MS1         M1MS2         M1MS3
              ________      ________      ________      ________      ________
 MMS            1.000
 FMS            0.418         1.000
 M1MS1          0.594         0.248         1.000
 M1MS2          0.498         0.208         0.296         1.000
 M1MS3          0.575         0.240         0.341         0.286         1.000
 M1MS4          0.593         0.248         0.352         0.295         0.341
 M1MS5          0.652         0.273         0.388         0.325         0.375
 M1MS6          0.408         0.171         0.242         0.203         0.234
 M1MS7          0.363         0.152         0.216         0.181         0.209
 F1MS1          0.252         0.602         0.140         0.125         0.145
 F1MS2          0.220         0.525         0.131         0.154         0.126
 F1MS3          0.243         0.580         0.144         0.121         0.168
 F1MS4          0.264         0.631         0.157         0.131         0.152
 F1MS5          0.269         0.643         0.160         0.134         0.155
 F1MS6          0.142         0.340         0.084         0.071         0.082
 F1MS7          0.139         0.333         0.083         0.069         0.080


           ESTIMATED CORRELATION MATRIX FOR THE LATENT VARIABLES
              M1MS4         M1MS5         M1MS6         M1MS7         F1MS1
              ________      ________      ________      ________      ________
 M1MS4          1.000
 M1MS5          0.387         1.000
 M1MS6          0.242         0.266         1.000
 M1MS7          0.215         0.237         0.148         1.000
 F1MS1          0.149         0.164         0.103         0.091         1.000
 F1MS2          0.130         0.143         0.090         0.080         0.316
 F1MS3          0.144         0.158         0.099         0.088         0.349
 F1MS4          0.224         0.172         0.108         0.096         0.380
 F1MS5          0.160         0.283         0.110         0.098         0.387
 F1MS6          0.084         0.093         0.090         0.052         0.204
 F1MS7          0.083         0.091         0.057         0.035         0.200


           ESTIMATED CORRELATION MATRIX FOR THE LATENT VARIABLES
              F1MS2         F1MS3         F1MS4         F1MS5         F1MS6
              ________      ________      ________      ________      ________
 F1MS2          1.000
 F1MS3          0.305         1.000
 F1MS4          0.331         0.366         1.000
 F1MS5          0.338         0.373         0.406         1.000
 F1MS6          0.178         0.197         0.214         0.219         1.000
 F1MS7          0.175         0.193         0.210         0.214         0.113


           ESTIMATED CORRELATION MATRIX FOR THE LATENT VARIABLES
              F1MS7
              ________
 F1MS7          1.000


     Beginning Time:  15:57:25
        Ending Time:  15:57:26
       Elapsed Time:  00:00:01


MUTHEN & MUTHEN
3463 Stoner Ave.
Los Angeles, CA  90066

Tel: (310) 391-9971
Fax: (310) 391-8971
Web: www.StatModel.com
Support: Support@StatModel.com

Copyright (c) 1998-2012 Muthen & Muthen
