# Supplementary material for: An approximate measurement invariance approach to within-couple relationship quality
Source: Front Psychol. 2014 Sep 19;5:983. doi: 10.3389/fpsyg.2014.00983 (PMC4168678; doi:10.3389/fpsyg.2014.00983)
Supplement: Supplementary file 2 [file DataSheet2.ZIP › ml_03_strong with cus-partial invariance item 4.out]

Mplus VERSION 7
MUTHEN & MUTHEN
04/30/2014   1:33 PM

INPUT INSTRUCTIONS

  TITLE: ML - Strong Invariance with CUs - Partial Invariance item 4 ;

  DATA: FILE IS dataset_GRIMS.txt ;

  VARIABLE: NAMES ARE m1ms1-m1ms7 f1ms1-f1ms7; 

  ANALYSIS: ESTIMATOR IS MLR;

  MODEL:	
  ! strong invariance
  mms BY m1ms1* m1ms2 m1ms3 m1ms4 m1ms5 m1ms6 m1ms7 (l1-l7);
  fms BY f1ms1* f1ms2 f1ms3 f1ms4 f1ms5 f1ms6 f1ms7 (l1-l7);
  m1ms1-m1ms7 ;
  f1ms1-f1ms7 ;
  mms@1 ;
  fms@1 ;
  [m1ms1] (tm01);
  [m1ms2] (tm02);
  [m1ms3] (tm03);
  [m1ms4] (tm04);
  [m1ms5] (tm05);
  [m1ms6] (tm06);
  [m1ms7] (tm07);
  [f1ms1] (tm01);
  [f1ms2] (tm02);
  [f1ms3] (tm03);
  [f1ms4] (tf04); ! not invariant
  [f1ms5] (tm05);
  [f1ms6] (tm06);
  [f1ms7] (tm07);

  [mms@0];
  [fms];
  m1ms1 WITH f1ms1 ;
  m1ms2 WITH f1ms2 ;
  m1ms3 WITH f1ms3 ;
  m1ms4 WITH f1ms4 ;
  m1ms5 WITH f1ms5 ;
  m1ms6 WITH f1ms6 ;
  m1ms7 WITH f1ms7 ;

  OUTPUT:  sampstat;mod(all);TECH1; TECH4; std;


INPUT READING TERMINATED NORMALLY


ML - Strong Invariance with CUs - Partial Invariance item 4 ;

SUMMARY OF ANALYSIS

Number of groups                                                 1
Number of observations                                         435

Number of dependent variables                                   14
Number of independent variables                                  0
Number of continuous latent variables                            2

Observed dependent variables

  Continuous
   M1MS1       M1MS2       M1MS3       M1MS4       M1MS5       M1MS6
   M1MS7       F1MS1       F1MS2       F1MS3       F1MS4       F1MS5
   F1MS6       F1MS7

Continuous latent variables
   MMS         FMS


Estimator                                                      MLR
Information matrix                                        OBSERVED
Maximum number of iterations                                  1000
Convergence criterion                                    0.500D-04
Maximum number of steepest descent iterations                   20

Input data file(s)
  dataset_GRIMS.txt

Input data format  FREE


SAMPLE STATISTICS


     SAMPLE STATISTICS


           Means
              M1MS1         M1MS2         M1MS3         M1MS4         M1MS5
              ________      ________      ________      ________      ________
      1         4.191         4.182         4.179         3.717         3.924


           Means
              M1MS6         M1MS7         F1MS1         F1MS2         F1MS3
              ________      ________      ________      ________      ________
      1         4.807         4.234         4.007         3.966         4.140


           Means
              F1MS4         F1MS5         F1MS6         F1MS7
              ________      ________      ________      ________
      1         3.726         3.515         4.731         4.103


           Covariances
              M1MS1         M1MS2         M1MS3         M1MS4         M1MS5
              ________      ________      ________      ________      ________
 M1MS1          0.614
 M1MS2          0.289         0.880
 M1MS3          0.196         0.282         0.782
 M1MS4          0.291         0.249         0.290         0.768
 M1MS5          0.290         0.260         0.331         0.319         0.980
 M1MS6          0.097         0.076         0.136         0.090         0.151
 M1MS7          0.164         0.084         0.126         0.184         0.133
 F1MS1          0.068         0.068         0.082         0.094         0.097
 F1MS2          0.092         0.107         0.133         0.089         0.080
 F1MS3          0.047         0.055         0.127         0.106         0.091
 F1MS4          0.128         0.107         0.166         0.189         0.193
 F1MS5          0.116         0.083         0.227         0.173         0.301
 F1MS6          0.049         0.037         0.046         0.046         0.060
 F1MS7          0.035         0.009         0.057         0.027         0.086


           Covariances
              M1MS6         M1MS7         F1MS1         F1MS2         F1MS3
              ________      ________      ________      ________      ________
 M1MS6          0.298
 M1MS7          0.071         0.635
 F1MS1          0.052         0.033         0.559
 F1MS2          0.060         0.043         0.189         0.774
 F1MS3          0.039         0.041         0.197         0.251         0.746
 F1MS4          0.074         0.060         0.243         0.184         0.208
 F1MS5          0.070         0.065         0.295         0.344         0.413
 F1MS6          0.035         0.010         0.078         0.115         0.143
 F1MS7          0.043         0.013         0.156         0.141         0.096


           Covariances
              F1MS4         F1MS5         F1MS6         F1MS7
              ________      ________      ________      ________
 F1MS4          0.640
 F1MS5          0.350         1.137
 F1MS6          0.106         0.161         0.436
 F1MS7          0.178         0.236         0.106         0.778


           Correlations
              M1MS1         M1MS2         M1MS3         M1MS4         M1MS5
              ________      ________      ________      ________      ________
 M1MS1          1.000
 M1MS2          0.394         1.000
 M1MS3          0.282         0.341         1.000
 M1MS4          0.423         0.303         0.374         1.000
 M1MS5          0.374         0.280         0.378         0.367         1.000
 M1MS6          0.226         0.149         0.281         0.188         0.279
 M1MS7          0.263         0.112         0.179         0.263         0.168
 F1MS1          0.115         0.097         0.123         0.143         0.131
 F1MS2          0.133         0.130         0.171         0.116         0.092
 F1MS3          0.069         0.068         0.166         0.140         0.107
 F1MS4          0.204         0.143         0.235         0.270         0.244
 F1MS5          0.138         0.083         0.241         0.185         0.285
 F1MS6          0.095         0.060         0.079         0.079         0.092
 F1MS7          0.051         0.011         0.074         0.035         0.098


           Correlations
              M1MS6         M1MS7         F1MS1         F1MS2         F1MS3
              ________      ________      ________      ________      ________
 M1MS6          1.000
 M1MS7          0.162         1.000
 F1MS1          0.127         0.055         1.000
 F1MS2          0.125         0.061         0.287         1.000
 F1MS3          0.082         0.059         0.305         0.330         1.000
 F1MS4          0.168         0.093         0.407         0.261         0.302
 F1MS5          0.119         0.077         0.371         0.367         0.448
 F1MS6          0.098         0.019         0.158         0.198         0.252
 F1MS7          0.089         0.018         0.236         0.182         0.126


           Correlations
              F1MS4         F1MS5         F1MS6         F1MS7
              ________      ________      ________      ________
 F1MS4          1.000
 F1MS5          0.410         1.000
 F1MS6          0.200         0.229         1.000
 F1MS7          0.252         0.251         0.182         1.000


THE MODEL ESTIMATION TERMINATED NORMALLY


MODEL FIT INFORMATION

Number of Free Parameters                       38

Loglikelihood

          H0 Value                       -6995.370
          H0 Scaling Correction Factor      1.9770
            for MLR
          H1 Value                       -6935.325
          H1 Scaling Correction Factor      1.3869
            for MLR

Information Criteria

          Akaike (AIC)                   14066.740
          Bayesian (BIC)                 14221.603
          Sample-Size Adjusted BIC       14101.012
            (n* = (n + 2) / 24)

Chi-Square Test of Model Fit

          Value                            108.190*
          Degrees of Freedom                    81
          P-Value                           0.0235
          Scaling Correction Factor         1.1100
            for MLR

*   The chi-square value for MLM, MLMV, MLR, ULSMV, WLSM and WLSMV cannot be used
    for chi-square difference testing in the regular way.  MLM, MLR and WLSM
    chi-square difference testing is described on the Mplus website.  MLMV, WLSMV,
    and ULSMV difference testing is done using the DIFFTEST option.

RMSEA (Root Mean Square Error Of Approximation)

          Estimate                           0.028
          90 Percent C.I.                    0.011  0.041
          Probability RMSEA <= .05           0.999

CFI/TLI

          CFI                                0.966
          TLI                                0.962

Chi-Square Test of Model Fit for the Baseline Model

          Value                            894.112
          Degrees of Freedom                    91
          P-Value                           0.0000

SRMR (Standardized Root Mean Square Residual)

          Value                              0.050


MODEL RESULTS

                                                    Two-Tailed
                    Estimate       S.E.  Est./S.E.    P-Value

 MMS      BY
    M1MS1              0.457      0.032     14.367      0.000
    M1MS2              0.466      0.037     12.662      0.000
    M1MS3              0.476      0.035     13.490      0.000
    M1MS4              0.512      0.034     14.971      0.000
    M1MS5              0.688      0.040     17.114      0.000
    M1MS6              0.220      0.027      8.206      0.000
    M1MS7              0.293      0.032      9.049      0.000

 FMS      BY
    F1MS1              0.457      0.032     14.367      0.000
    F1MS2              0.466      0.037     12.662      0.000
    F1MS3              0.476      0.035     13.490      0.000
    F1MS4              0.512      0.034     14.971      0.000
    F1MS5              0.688      0.040     17.114      0.000
    F1MS6              0.220      0.027      8.206      0.000
    F1MS7              0.293      0.032      9.049      0.000

 FMS      WITH
    MMS                0.422      0.061      6.891      0.000

 M1MS1    WITH
    F1MS1             -0.006      0.020     -0.293      0.770

 M1MS2    WITH
    F1MS2              0.037      0.040      0.935      0.350

 M1MS3    WITH
    F1MS3              0.015      0.030      0.511      0.610

 M1MS4    WITH
    F1MS4              0.047      0.027      1.759      0.079

 M1MS5    WITH
    F1MS5              0.107      0.039      2.726      0.006

 M1MS6    WITH
    F1MS6              0.011      0.015      0.743      0.457

 M1MS7    WITH
    F1MS7             -0.011      0.028     -0.387      0.699

 Means
    MMS                0.000      0.000    999.000    999.000
    FMS               -0.425      0.071     -5.983      0.000

 Intercepts
    M1MS1              4.196      0.032    132.125      0.000
    M1MS2              4.172      0.038    108.507      0.000
    M1MS3              4.262      0.034    126.208      0.000
    M1MS4              3.717      0.042     88.449      0.000
    M1MS5              3.867      0.048     80.635      0.000
    M1MS6              4.814      0.019    247.366      0.000
    M1MS7              4.232      0.030    139.694      0.000
    F1MS1              4.196      0.032    132.125      0.000
    F1MS2              4.172      0.038    108.507      0.000
    F1MS3              4.262      0.034    126.208      0.000
    F1MS4              3.944      0.048     81.885      0.000
    F1MS5              3.867      0.048     80.635      0.000
    F1MS6              4.814      0.019    247.366      0.000
    F1MS7              4.232      0.030    139.694      0.000

 Variances
    MMS                1.000      0.000    999.000    999.000
    FMS                1.000      0.000    999.000    999.000

 Residual Variances
    M1MS1              0.383      0.050      7.598      0.000
    M1MS2              0.657      0.095      6.945      0.000
    M1MS3              0.534      0.057      9.349      0.000
    M1MS4              0.481      0.052      9.224      0.000
    M1MS5              0.596      0.075      7.910      0.000
    M1MS6              0.251      0.061      4.082      0.000
    M1MS7              0.558      0.076      7.329      0.000
    F1MS1              0.368      0.037      9.867      0.000
    F1MS2              0.567      0.075      7.568      0.000
    F1MS3              0.518      0.055      9.336      0.000
    F1MS4              0.393      0.051      7.658      0.000
    F1MS5              0.622      0.054     11.473      0.000
    F1MS6              0.383      0.081      4.750      0.000
    F1MS7              0.680      0.075      9.099      0.000


STANDARDIZED MODEL RESULTS


STD Standardization

                                                    Two-Tailed
                    Estimate       S.E.  Est./S.E.    P-Value

 MMS      BY
    M1MS1              0.457      0.032     14.367      0.000
    M1MS2              0.466      0.037     12.662      0.000
    M1MS3              0.476      0.035     13.490      0.000
    M1MS4              0.512      0.034     14.971      0.000
    M1MS5              0.688      0.040     17.114      0.000
    M1MS6              0.220      0.027      8.206      0.000
    M1MS7              0.293      0.032      9.049      0.000

 FMS      BY
    F1MS1              0.457      0.032     14.367      0.000
    F1MS2              0.466      0.037     12.662      0.000
    F1MS3              0.476      0.035     13.490      0.000
    F1MS4              0.512      0.034     14.971      0.000
    F1MS5              0.688      0.040     17.114      0.000
    F1MS6              0.220      0.027      8.206      0.000
    F1MS7              0.293      0.032      9.049      0.000

 FMS      WITH
    MMS                0.422      0.061      6.891      0.000

 M1MS1    WITH
    F1MS1             -0.006      0.020     -0.293      0.770

 M1MS2    WITH
    F1MS2              0.037      0.040      0.935      0.350

 M1MS3    WITH
    F1MS3              0.015      0.030      0.511      0.610

 M1MS4    WITH
    F1MS4              0.047      0.027      1.759      0.079

 M1MS5    WITH
    F1MS5              0.107      0.039      2.726      0.006

 M1MS6    WITH
    F1MS6              0.011      0.015      0.743      0.457

 M1MS7    WITH
    F1MS7             -0.011      0.028     -0.387      0.699

 Means
    MMS                0.000      0.000    999.000    999.000
    FMS               -0.425      0.071     -5.983      0.000

 Intercepts
    M1MS1              4.196      0.032    132.125      0.000
    M1MS2              4.172      0.038    108.507      0.000
    M1MS3              4.262      0.034    126.208      0.000
    M1MS4              3.717      0.042     88.449      0.000
    M1MS5              3.867      0.048     80.635      0.000
    M1MS6              4.814      0.019    247.366      0.000
    M1MS7              4.232      0.030    139.694      0.000
    F1MS1              4.196      0.032    132.125      0.000
    F1MS2              4.172      0.038    108.507      0.000
    F1MS3              4.262      0.034    126.208      0.000
    F1MS4              3.944      0.048     81.885      0.000
    F1MS5              3.867      0.048     80.635      0.000
    F1MS6              4.814      0.019    247.366      0.000
    F1MS7              4.232      0.030    139.694      0.000

 Variances
    MMS                1.000      0.000    999.000    999.000
    FMS                1.000      0.000    999.000    999.000

 Residual Variances
    M1MS1              0.383      0.050      7.598      0.000
    M1MS2              0.657      0.095      6.945      0.000
    M1MS3              0.534      0.057      9.349      0.000
    M1MS4              0.481      0.052      9.224      0.000
    M1MS5              0.596      0.075      7.910      0.000
    M1MS6              0.251      0.061      4.082      0.000
    M1MS7              0.558      0.076      7.329      0.000
    F1MS1              0.368      0.037      9.867      0.000
    F1MS2              0.567      0.075      7.568      0.000
    F1MS3              0.518      0.055      9.336      0.000
    F1MS4              0.393      0.051      7.658      0.000
    F1MS5              0.622      0.054     11.473      0.000
    F1MS6              0.383      0.081      4.750      0.000
    F1MS7              0.680      0.075      9.099      0.000


R-SQUARE

    Observed                                        Two-Tailed
    Variable        Estimate       S.E.  Est./S.E.    P-Value

    M1MS1              0.353      0.050      7.002      0.000
    M1MS2              0.249      0.049      5.042      0.000
    M1MS3              0.298      0.044      6.814      0.000
    M1MS4              0.353      0.047      7.564      0.000
    M1MS5              0.442      0.051      8.742      0.000
    M1MS6              0.162      0.038      4.290      0.000
    M1MS7              0.133      0.033      4.028      0.000
    F1MS1              0.362      0.040      9.000      0.000
    F1MS2              0.277      0.047      5.934      0.000
    F1MS3              0.305      0.039      7.714      0.000
    F1MS4              0.400      0.053      7.532      0.000
    F1MS5              0.432      0.044      9.834      0.000
    F1MS6              0.112      0.028      4.029      0.000
    F1MS7              0.112      0.024      4.605      0.000


QUALITY OF NUMERICAL RESULTS

     Condition Number for the Information Matrix              0.116E-01
       (ratio of smallest to largest eigenvalue)


MODEL MODIFICATION INDICES

Minimum M.I. value for printing the modification index    10.000

                            M.I.     E.P.C.  Std E.P.C.  StdYX E.P.C.

ON Statements

M1MS3    ON M1MS1          15.752    -0.055     -0.055       -0.049
M1MS3    ON M1MS3          12.618    -0.049     -0.049       -0.049
M1MS3    ON M1MS4          10.448    -0.050     -0.050       -0.050
M1MS3    ON M1MS5          10.837    -0.049     -0.049       -0.058
M1MS3    ON M1MS6          11.167    -0.040     -0.040       -0.025
M1MS3    ON M1MS7          13.220    -0.049     -0.049       -0.045
M1MS3    ON F1MS1          12.490    -0.050     -0.050       -0.044
M1MS3    ON F1MS3          11.408    -0.048     -0.048       -0.048
M1MS3    ON F1MS6          12.785    -0.043     -0.043       -0.033
M1MS3    ON F1MS7          11.497    -0.046     -0.046       -0.046
F1MS3    ON M1MS2          10.052     0.041      0.041        0.045
F1MS3    ON M1MS3          11.500     0.045      0.045        0.046
F1MS3    ON M1MS4          11.164     0.049      0.049        0.049
F1MS3    ON M1MS6          11.747     0.040      0.040        0.026
F1MS3    ON M1MS7          11.570     0.045      0.045        0.041
F1MS3    ON F1MS1          10.937     0.045      0.045        0.040
F1MS3    ON F1MS2          13.716     0.050      0.050        0.052
F1MS3    ON F1MS3          12.618     0.049      0.049        0.049
F1MS3    ON F1MS5          15.562     0.057      0.057        0.070
F1MS3    ON F1MS6          14.666     0.046      0.046        0.035

Means/Intercepts/Thresholds

[ M1MS3    ]               13.190    -0.083     -0.083       -0.095
[ F1MS3    ]               13.190     0.128      0.128        0.148


TECHNICAL 1 OUTPUT


     PARAMETER SPECIFICATION


           NU
              M1MS1         M1MS2         M1MS3         M1MS4         M1MS5
              ________      ________      ________      ________      ________
      1           0             0             0             0             0


           NU
              M1MS6         M1MS7         F1MS1         F1MS2         F1MS3
              ________      ________      ________      ________      ________
      1           0             0             0             0             0


           NU
              F1MS4         F1MS5         F1MS6         F1MS7
              ________      ________      ________      ________
      1           0             0             0             0


           LAMBDA
              MMS           FMS           M1MS1         M1MS2         M1MS3
              ________      ________      ________      ________      ________
 M1MS1              0             0             0             0             0
 M1MS2              0             0             0             0             0
 M1MS3              0             0             0             0             0
 M1MS4              0             0             0             0             0
 M1MS5              0             0             0             0             0
 M1MS6              0             0             0             0             0
 M1MS7              0             0             0             0             0
 F1MS1              0             0             0             0             0
 F1MS2              0             0             0             0             0
 F1MS3              0             0             0             0             0
 F1MS4              0             0             0             0             0
 F1MS5              0             0             0             0             0
 F1MS6              0             0             0             0             0
 F1MS7              0             0             0             0             0


           LAMBDA
              M1MS4         M1MS5         M1MS6         M1MS7         F1MS1
              ________      ________      ________      ________      ________
 M1MS1              0             0             0             0             0
 M1MS2              0             0             0             0             0
 M1MS3              0             0             0             0             0
 M1MS4              0             0             0             0             0
 M1MS5              0             0             0             0             0
 M1MS6              0             0             0             0             0
 M1MS7              0             0             0             0             0
 F1MS1              0             0             0             0             0
 F1MS2              0             0             0             0             0
 F1MS3              0             0             0             0             0
 F1MS4              0             0             0             0             0
 F1MS5              0             0             0             0             0
 F1MS6              0             0             0             0             0
 F1MS7              0             0             0             0             0


           LAMBDA
              F1MS2         F1MS3         F1MS4         F1MS5         F1MS6
              ________      ________      ________      ________      ________
 M1MS1              0             0             0             0             0
 M1MS2              0             0             0             0             0
 M1MS3              0             0             0             0             0
 M1MS4              0             0             0             0             0
 M1MS5              0             0             0             0             0
 M1MS6              0             0             0             0             0
 M1MS7              0             0             0             0             0
 F1MS1              0             0             0             0             0
 F1MS2              0             0             0             0             0
 F1MS3              0             0             0             0             0
 F1MS4              0             0             0             0             0
 F1MS5              0             0             0             0             0
 F1MS6              0             0             0             0             0
 F1MS7              0             0             0             0             0


           LAMBDA
              F1MS7
              ________
 M1MS1              0
 M1MS2              0
 M1MS3              0
 M1MS4              0
 M1MS5              0
 M1MS6              0
 M1MS7              0
 F1MS1              0
 F1MS2              0
 F1MS3              0
 F1MS4              0
 F1MS5              0
 F1MS6              0
 F1MS7              0


           THETA
              M1MS1         M1MS2         M1MS3         M1MS4         M1MS5
              ________      ________      ________      ________      ________
 M1MS1              0
 M1MS2              0             0
 M1MS3              0             0             0
 M1MS4              0             0             0             0
 M1MS5              0             0             0             0             0
 M1MS6              0             0             0             0             0
 M1MS7              0             0             0             0             0
 F1MS1              0             0             0             0             0
 F1MS2              0             0             0             0             0
 F1MS3              0             0             0             0             0
 F1MS4              0             0             0             0             0
 F1MS5              0             0             0             0             0
 F1MS6              0             0             0             0             0
 F1MS7              0             0             0             0             0


           THETA
              M1MS6         M1MS7         F1MS1         F1MS2         F1MS3
              ________      ________      ________      ________      ________
 M1MS6              0
 M1MS7              0             0
 F1MS1              0             0             0
 F1MS2              0             0             0             0
 F1MS3              0             0             0             0             0
 F1MS4              0             0             0             0             0
 F1MS5              0             0             0             0             0
 F1MS6              0             0             0             0             0
 F1MS7              0             0             0             0             0


           THETA
              F1MS4         F1MS5         F1MS6         F1MS7
              ________      ________      ________      ________
 F1MS4              0
 F1MS5              0             0
 F1MS6              0             0             0
 F1MS7              0             0             0             0


           ALPHA
              MMS           FMS           M1MS1         M1MS2         M1MS3
              ________      ________      ________      ________      ________
      1           0             1             2             3             4


           ALPHA
              M1MS4         M1MS5         M1MS6         M1MS7         F1MS1
              ________      ________      ________      ________      ________
      1           5             6             7             8             2


           ALPHA
              F1MS2         F1MS3         F1MS4         F1MS5         F1MS6
              ________      ________      ________      ________      ________
      1           3             4             9             6             7


           ALPHA
              F1MS7
              ________
      1           8


           BETA
              MMS           FMS           M1MS1         M1MS2         M1MS3
              ________      ________      ________      ________      ________
 MMS                0             0             0             0             0
 FMS                0             0             0             0             0
 M1MS1             10             0             0             0             0
 M1MS2             11             0             0             0             0
 M1MS3             12             0             0             0             0
 M1MS4             13             0             0             0             0
 M1MS5             14             0             0             0             0
 M1MS6             15             0             0             0             0
 M1MS7             16             0             0             0             0
 F1MS1              0            10             0             0             0
 F1MS2              0            11             0             0             0
 F1MS3              0            12             0             0             0
 F1MS4              0            13             0             0             0
 F1MS5              0            14             0             0             0
 F1MS6              0            15             0             0             0
 F1MS7              0            16             0             0             0


           BETA
              M1MS4         M1MS5         M1MS6         M1MS7         F1MS1
              ________      ________      ________      ________      ________
 MMS                0             0             0             0             0
 FMS                0             0             0             0             0
 M1MS1              0             0             0             0             0
 M1MS2              0             0             0             0             0
 M1MS3              0             0             0             0             0
 M1MS4              0             0             0             0             0
 M1MS5              0             0             0             0             0
 M1MS6              0             0             0             0             0
 M1MS7              0             0             0             0             0
 F1MS1              0             0             0             0             0
 F1MS2              0             0             0             0             0
 F1MS3              0             0             0             0             0
 F1MS4              0             0             0             0             0
 F1MS5              0             0             0             0             0
 F1MS6              0             0             0             0             0
 F1MS7              0             0             0             0             0


           BETA
              F1MS2         F1MS3         F1MS4         F1MS5         F1MS6
              ________      ________      ________      ________      ________
 MMS                0             0             0             0             0
 FMS                0             0             0             0             0
 M1MS1              0             0             0             0             0
 M1MS2              0             0             0             0             0
 M1MS3              0             0             0             0             0
 M1MS4              0             0             0             0             0
 M1MS5              0             0             0             0             0
 M1MS6              0             0             0             0             0
 M1MS7              0             0             0             0             0
 F1MS1              0             0             0             0             0
 F1MS2              0             0             0             0             0
 F1MS3              0             0             0             0             0
 F1MS4              0             0             0             0             0
 F1MS5              0             0             0             0             0
 F1MS6              0             0             0             0             0
 F1MS7              0             0             0             0             0


           BETA
              F1MS7
              ________
 MMS                0
 FMS                0
 M1MS1              0
 M1MS2              0
 M1MS3              0
 M1MS4              0
 M1MS5              0
 M1MS6              0
 M1MS7              0
 F1MS1              0
 F1MS2              0
 F1MS3              0
 F1MS4              0
 F1MS5              0
 F1MS6              0
 F1MS7              0


           PSI
              MMS           FMS           M1MS1         M1MS2         M1MS3
              ________      ________      ________      ________      ________
 MMS                0
 FMS               17             0
 M1MS1              0             0            18
 M1MS2              0             0             0            19
 M1MS3              0             0             0             0            20
 M1MS4              0             0             0             0             0
 M1MS5              0             0             0             0             0
 M1MS6              0             0             0             0             0
 M1MS7              0             0             0             0             0
 F1MS1              0             0            25             0             0
 F1MS2              0             0             0            27             0
 F1MS3              0             0             0             0            29
 F1MS4              0             0             0             0             0
 F1MS5              0             0             0             0             0
 F1MS6              0             0             0             0             0
 F1MS7              0             0             0             0             0


           PSI
              M1MS4         M1MS5         M1MS6         M1MS7         F1MS1
              ________      ________      ________      ________      ________
 M1MS4             21
 M1MS5              0            22
 M1MS6              0             0            23
 M1MS7              0             0             0            24
 F1MS1              0             0             0             0            26
 F1MS2              0             0             0             0             0
 F1MS3              0             0             0             0             0
 F1MS4             31             0             0             0             0
 F1MS5              0            33             0             0             0
 F1MS6              0             0            35             0             0
 F1MS7              0             0             0            37             0


           PSI
              F1MS2         F1MS3         F1MS4         F1MS5         F1MS6
              ________      ________      ________      ________      ________
 F1MS2             28
 F1MS3              0            30
 F1MS4              0             0            32
 F1MS5              0             0             0            34
 F1MS6              0             0             0             0            36
 F1MS7              0             0             0             0             0


           PSI
              F1MS7
              ________
 F1MS7             38


     STARTING VALUES


           NU
              M1MS1         M1MS2         M1MS3         M1MS4         M1MS5
              ________      ________      ________      ________      ________
      1         0.000         0.000         0.000         0.000         0.000


           NU
              M1MS6         M1MS7         F1MS1         F1MS2         F1MS3
              ________      ________      ________      ________      ________
      1         0.000         0.000         0.000         0.000         0.000


           NU
              F1MS4         F1MS5         F1MS6         F1MS7
              ________      ________      ________      ________
      1         0.000         0.000         0.000         0.000


           LAMBDA
              MMS           FMS           M1MS1         M1MS2         M1MS3
              ________      ________      ________      ________      ________
 M1MS1          0.000         0.000         1.000         0.000         0.000
 M1MS2          0.000         0.000         0.000         1.000         0.000
 M1MS3          0.000         0.000         0.000         0.000         1.000
 M1MS4          0.000         0.000         0.000         0.000         0.000
 M1MS5          0.000         0.000         0.000         0.000         0.000
 M1MS6          0.000         0.000         0.000         0.000         0.000
 M1MS7          0.000         0.000         0.000         0.000         0.000
 F1MS1          0.000         0.000         0.000         0.000         0.000
 F1MS2          0.000         0.000         0.000         0.000         0.000
 F1MS3          0.000         0.000         0.000         0.000         0.000
 F1MS4          0.000         0.000         0.000         0.000         0.000
 F1MS5          0.000         0.000         0.000         0.000         0.000
 F1MS6          0.000         0.000         0.000         0.000         0.000
 F1MS7          0.000         0.000         0.000         0.000         0.000


           LAMBDA
              M1MS4         M1MS5         M1MS6         M1MS7         F1MS1
              ________      ________      ________      ________      ________
 M1MS1          0.000         0.000         0.000         0.000         0.000
 M1MS2          0.000         0.000         0.000         0.000         0.000
 M1MS3          0.000         0.000         0.000         0.000         0.000
 M1MS4          1.000         0.000         0.000         0.000         0.000
 M1MS5          0.000         1.000         0.000         0.000         0.000
 M1MS6          0.000         0.000         1.000         0.000         0.000
 M1MS7          0.000         0.000         0.000         1.000         0.000
 F1MS1          0.000         0.000         0.000         0.000         1.000
 F1MS2          0.000         0.000         0.000         0.000         0.000
 F1MS3          0.000         0.000         0.000         0.000         0.000
 F1MS4          0.000         0.000         0.000         0.000         0.000
 F1MS5          0.000         0.000         0.000         0.000         0.000
 F1MS6          0.000         0.000         0.000         0.000         0.000
 F1MS7          0.000         0.000         0.000         0.000         0.000


           LAMBDA
              F1MS2         F1MS3         F1MS4         F1MS5         F1MS6
              ________      ________      ________      ________      ________
 M1MS1          0.000         0.000         0.000         0.000         0.000
 M1MS2          0.000         0.000         0.000         0.000         0.000
 M1MS3          0.000         0.000         0.000         0.000         0.000
 M1MS4          0.000         0.000         0.000         0.000         0.000
 M1MS5          0.000         0.000         0.000         0.000         0.000
 M1MS6          0.000         0.000         0.000         0.000         0.000
 M1MS7          0.000         0.000         0.000         0.000         0.000
 F1MS1          0.000         0.000         0.000         0.000         0.000
 F1MS2          1.000         0.000         0.000         0.000         0.000
 F1MS3          0.000         1.000         0.000         0.000         0.000
 F1MS4          0.000         0.000         1.000         0.000         0.000
 F1MS5          0.000         0.000         0.000         1.000         0.000
 F1MS6          0.000         0.000         0.000         0.000         1.000
 F1MS7          0.000         0.000         0.000         0.000         0.000


           LAMBDA
              F1MS7
              ________
 M1MS1          0.000
 M1MS2          0.000
 M1MS3          0.000
 M1MS4          0.000
 M1MS5          0.000
 M1MS6          0.000
 M1MS7          0.000
 F1MS1          0.000
 F1MS2          0.000
 F1MS3          0.000
 F1MS4          0.000
 F1MS5          0.000
 F1MS6          0.000
 F1MS7          1.000


           THETA
              M1MS1         M1MS2         M1MS3         M1MS4         M1MS5
              ________      ________      ________      ________      ________
 M1MS1          0.000
 M1MS2          0.000         0.000
 M1MS3          0.000         0.000         0.000
 M1MS4          0.000         0.000         0.000         0.000
 M1MS5          0.000         0.000         0.000         0.000         0.000
 M1MS6          0.000         0.000         0.000         0.000         0.000
 M1MS7          0.000         0.000         0.000         0.000         0.000
 F1MS1          0.000         0.000         0.000         0.000         0.000
 F1MS2          0.000         0.000         0.000         0.000         0.000
 F1MS3          0.000         0.000         0.000         0.000         0.000
 F1MS4          0.000         0.000         0.000         0.000         0.000
 F1MS5          0.000         0.000         0.000         0.000         0.000
 F1MS6          0.000         0.000         0.000         0.000         0.000
 F1MS7          0.000         0.000         0.000         0.000         0.000


           THETA
              M1MS6         M1MS7         F1MS1         F1MS2         F1MS3
              ________      ________      ________      ________      ________
 M1MS6          0.000
 M1MS7          0.000         0.000
 F1MS1          0.000         0.000         0.000
 F1MS2          0.000         0.000         0.000         0.000
 F1MS3          0.000         0.000         0.000         0.000         0.000
 F1MS4          0.000         0.000         0.000         0.000         0.000
 F1MS5          0.000         0.000         0.000         0.000         0.000
 F1MS6          0.000         0.000         0.000         0.000         0.000
 F1MS7          0.000         0.000         0.000         0.000         0.000


           THETA
              F1MS4         F1MS5         F1MS6         F1MS7
              ________      ________      ________      ________
 F1MS4          0.000
 F1MS5          0.000         0.000
 F1MS6          0.000         0.000         0.000
 F1MS7          0.000         0.000         0.000         0.000


           ALPHA
              MMS           FMS           M1MS1         M1MS2         M1MS3
              ________      ________      ________      ________      ________
      1         0.000         0.000         4.191         4.182         4.179


           ALPHA
              M1MS4         M1MS5         M1MS6         M1MS7         F1MS1
              ________      ________      ________      ________      ________
      1         3.717         3.924         4.807         4.234         4.007


           ALPHA
              F1MS2         F1MS3         F1MS4         F1MS5         F1MS6
              ________      ________      ________      ________      ________
      1         3.966         4.140         3.726         3.515         4.731


           ALPHA
              F1MS7
              ________
      1         4.103


           BETA
              MMS           FMS           M1MS1         M1MS2         M1MS3
              ________      ________      ________      ________      ________
 MMS            0.000         0.000         0.000         0.000         0.000
 FMS            0.000         0.000         0.000         0.000         0.000
 M1MS1          1.000         0.000         0.000         0.000         0.000
 M1MS2          1.000         0.000         0.000         0.000         0.000
 M1MS3          1.000         0.000         0.000         0.000         0.000
 M1MS4          1.000         0.000         0.000         0.000         0.000
 M1MS5          1.000         0.000         0.000         0.000         0.000
 M1MS6          1.000         0.000         0.000         0.000         0.000
 M1MS7          1.000         0.000         0.000         0.000         0.000
 F1MS1          0.000         1.000         0.000         0.000         0.000
 F1MS2          0.000         1.000         0.000         0.000         0.000
 F1MS3          0.000         1.000         0.000         0.000         0.000
 F1MS4          0.000         1.000         0.000         0.000         0.000
 F1MS5          0.000         1.000         0.000         0.000         0.000
 F1MS6          0.000         1.000         0.000         0.000         0.000
 F1MS7          0.000         1.000         0.000         0.000         0.000


           BETA
              M1MS4         M1MS5         M1MS6         M1MS7         F1MS1
              ________      ________      ________      ________      ________
 MMS            0.000         0.000         0.000         0.000         0.000
 FMS            0.000         0.000         0.000         0.000         0.000
 M1MS1          0.000         0.000         0.000         0.000         0.000
 M1MS2          0.000         0.000         0.000         0.000         0.000
 M1MS3          0.000         0.000         0.000         0.000         0.000
 M1MS4          0.000         0.000         0.000         0.000         0.000
 M1MS5          0.000         0.000         0.000         0.000         0.000
 M1MS6          0.000         0.000         0.000         0.000         0.000
 M1MS7          0.000         0.000         0.000         0.000         0.000
 F1MS1          0.000         0.000         0.000         0.000         0.000
 F1MS2          0.000         0.000         0.000         0.000         0.000
 F1MS3          0.000         0.000         0.000         0.000         0.000
 F1MS4          0.000         0.000         0.000         0.000         0.000
 F1MS5          0.000         0.000         0.000         0.000         0.000
 F1MS6          0.000         0.000         0.000         0.000         0.000
 F1MS7          0.000         0.000         0.000         0.000         0.000


           BETA
              F1MS2         F1MS3         F1MS4         F1MS5         F1MS6
              ________      ________      ________      ________      ________
 MMS            0.000         0.000         0.000         0.000         0.000
 FMS            0.000         0.000         0.000         0.000         0.000
 M1MS1          0.000         0.000         0.000         0.000         0.000
 M1MS2          0.000         0.000         0.000         0.000         0.000
 M1MS3          0.000         0.000         0.000         0.000         0.000
 M1MS4          0.000         0.000         0.000         0.000         0.000
 M1MS5          0.000         0.000         0.000         0.000         0.000
 M1MS6          0.000         0.000         0.000         0.000         0.000
 M1MS7          0.000         0.000         0.000         0.000         0.000
 F1MS1          0.000         0.000         0.000         0.000         0.000
 F1MS2          0.000         0.000         0.000         0.000         0.000
 F1MS3          0.000         0.000         0.000         0.000         0.000
 F1MS4          0.000         0.000         0.000         0.000         0.000
 F1MS5          0.000         0.000         0.000         0.000         0.000
 F1MS6          0.000         0.000         0.000         0.000         0.000
 F1MS7          0.000         0.000         0.000         0.000         0.000


           BETA
              F1MS7
              ________
 MMS            0.000
 FMS            0.000
 M1MS1          0.000
 M1MS2          0.000
 M1MS3          0.000
 M1MS4          0.000
 M1MS5          0.000
 M1MS6          0.000
 M1MS7          0.000
 F1MS1          0.000
 F1MS2          0.000
 F1MS3          0.000
 F1MS4          0.000
 F1MS5          0.000
 F1MS6          0.000
 F1MS7          0.000


           PSI
              MMS           FMS           M1MS1         M1MS2         M1MS3
              ________      ________      ________      ________      ________
 MMS            1.000
 FMS            0.000         1.000
 M1MS1          0.000         0.000         0.308
 M1MS2          0.000         0.000         0.000         0.441
 M1MS3          0.000         0.000         0.000         0.000         0.392
 M1MS4          0.000         0.000         0.000         0.000         0.000
 M1MS5          0.000         0.000         0.000         0.000         0.000
 M1MS6          0.000         0.000         0.000         0.000         0.000
 M1MS7          0.000         0.000         0.000         0.000         0.000
 F1MS1          0.000         0.000         0.000         0.000         0.000
 F1MS2          0.000         0.000         0.000         0.000         0.000
 F1MS3          0.000         0.000         0.000         0.000         0.000
 F1MS4          0.000         0.000         0.000         0.000         0.000
 F1MS5          0.000         0.000         0.000         0.000         0.000
 F1MS6          0.000         0.000         0.000         0.000         0.000
 F1MS7          0.000         0.000         0.000         0.000         0.000


           PSI
              M1MS4         M1MS5         M1MS6         M1MS7         F1MS1
              ________      ________      ________      ________      ________
 M1MS4          0.385
 M1MS5          0.000         0.491
 M1MS6          0.000         0.000         0.150
 M1MS7          0.000         0.000         0.000         0.318
 F1MS1          0.000         0.000         0.000         0.000         0.280
 F1MS2          0.000         0.000         0.000         0.000         0.000
 F1MS3          0.000         0.000         0.000         0.000         0.000
 F1MS4          0.000         0.000         0.000         0.000         0.000
 F1MS5          0.000         0.000         0.000         0.000         0.000
 F1MS6          0.000         0.000         0.000         0.000         0.000
 F1MS7          0.000         0.000         0.000         0.000         0.000


           PSI
              F1MS2         F1MS3         F1MS4         F1MS5         F1MS6
              ________      ________      ________      ________      ________
 F1MS2          0.388
 F1MS3          0.000         0.374
 F1MS4          0.000         0.000         0.321
 F1MS5          0.000         0.000         0.000         0.570
 F1MS6          0.000         0.000         0.000         0.000         0.218
 F1MS7          0.000         0.000         0.000         0.000         0.000


           PSI
              F1MS7
              ________
 F1MS7          0.390


TECHNICAL 4 OUTPUT


     ESTIMATES DERIVED FROM THE MODEL


           ESTIMATED MEANS FOR THE LATENT VARIABLES
              MMS           FMS           M1MS1         M1MS2         M1MS3
              ________      ________      ________      ________      ________
      1         0.000        -0.425         4.196         4.172         4.262


           ESTIMATED MEANS FOR THE LATENT VARIABLES
              M1MS4         M1MS5         M1MS6         M1MS7         F1MS1
              ________      ________      ________      ________      ________
      1         3.717         3.867         4.814         4.232         4.002


           ESTIMATED MEANS FOR THE LATENT VARIABLES
              F1MS2         F1MS3         F1MS4         F1MS5         F1MS6
              ________      ________      ________      ________      ________
      1         3.974         4.060         3.726         3.575         4.720


           ESTIMATED MEANS FOR THE LATENT VARIABLES
              F1MS7
              ________
      1         4.107


           ESTIMATED COVARIANCE MATRIX FOR THE LATENT VARIABLES
              MMS           FMS           M1MS1         M1MS2         M1MS3
              ________      ________      ________      ________      ________
 MMS            1.000
 FMS            0.422         1.000
 M1MS1          0.457         0.193         0.592
 M1MS2          0.466         0.197         0.213         0.874
 M1MS3          0.476         0.201         0.218         0.222         0.761
 M1MS4          0.512         0.216         0.234         0.239         0.244
 M1MS5          0.688         0.290         0.315         0.321         0.328
 M1MS6          0.220         0.093         0.101         0.103         0.105
 M1MS7          0.293         0.124         0.134         0.137         0.140
 F1MS1          0.193         0.457         0.082         0.090         0.092
 F1MS2          0.197         0.466         0.090         0.129         0.094
 F1MS3          0.201         0.476         0.092         0.094         0.111
 F1MS4          0.216         0.512         0.099         0.101         0.103
 F1MS5          0.290         0.688         0.133         0.135         0.138
 F1MS6          0.093         0.220         0.043         0.043         0.044
 F1MS7          0.124         0.293         0.057         0.058         0.059


           ESTIMATED COVARIANCE MATRIX FOR THE LATENT VARIABLES
              M1MS4         M1MS5         M1MS6         M1MS7         F1MS1
              ________      ________      ________      ________      ________
 M1MS4          0.742
 M1MS5          0.352         1.069
 M1MS6          0.113         0.151         0.299
 M1MS7          0.150         0.202         0.065         0.644
 F1MS1          0.099         0.133         0.043         0.057         0.577
 F1MS2          0.101         0.135         0.043         0.058         0.213
 F1MS3          0.103         0.138         0.044         0.059         0.218
 F1MS4          0.158         0.149         0.048         0.063         0.234
 F1MS5          0.149         0.307         0.064         0.085         0.315
 F1MS6          0.048         0.064         0.032         0.027         0.101
 F1MS7          0.063         0.085         0.027         0.026         0.134


           ESTIMATED COVARIANCE MATRIX FOR THE LATENT VARIABLES
              F1MS2         F1MS3         F1MS4         F1MS5         F1MS6
              ________      ________      ________      ________      ________
 F1MS2          0.784
 F1MS3          0.222         0.745
 F1MS4          0.239         0.244         0.655
 F1MS5          0.321         0.328         0.352         1.095
 F1MS6          0.103         0.105         0.113         0.151         0.432
 F1MS7          0.137         0.140         0.150         0.202         0.065


           ESTIMATED COVARIANCE MATRIX FOR THE LATENT VARIABLES
              F1MS7
              ________
 F1MS7          0.766


           ESTIMATED CORRELATION MATRIX FOR THE LATENT VARIABLES
              MMS           FMS           M1MS1         M1MS2         M1MS3
              ________      ________      ________      ________      ________
 MMS            1.000
 FMS            0.422         1.000
 M1MS1          0.594         0.251         1.000
 M1MS2          0.499         0.211         0.296         1.000
 M1MS3          0.546         0.230         0.324         0.272         1.000
 M1MS4          0.594         0.251         0.353         0.296         0.324
 M1MS5          0.665         0.281         0.395         0.332         0.363
 M1MS6          0.402         0.170         0.239         0.201         0.220
 M1MS7          0.365         0.154         0.217         0.182         0.199
 F1MS1          0.254         0.602         0.141         0.127         0.139
 F1MS2          0.222         0.527         0.132         0.156         0.121
 F1MS3          0.233         0.552         0.138         0.116         0.147
 F1MS4          0.267         0.632         0.159         0.133         0.146
 F1MS5          0.277         0.657         0.165         0.138         0.151
 F1MS6          0.141         0.335         0.084         0.071         0.077
 F1MS7          0.141         0.335         0.084         0.071         0.077


           ESTIMATED CORRELATION MATRIX FOR THE LATENT VARIABLES
              M1MS4         M1MS5         M1MS6         M1MS7         F1MS1
              ________      ________      ________      ________      ________
 M1MS4          1.000
 M1MS5          0.395         1.000
 M1MS6          0.239         0.268         1.000
 M1MS7          0.217         0.243         0.147         1.000
 F1MS1          0.151         0.169         0.102         0.093         1.000
 F1MS2          0.132         0.148         0.089         0.081         0.317
 F1MS3          0.138         0.155         0.094         0.085         0.332
 F1MS4          0.226         0.178         0.107         0.098         0.380
 F1MS5          0.165         0.283         0.112         0.101         0.395
 F1MS6          0.084         0.094         0.089         0.052         0.202
 F1MS7          0.084         0.094         0.057         0.036         0.202


           ESTIMATED CORRELATION MATRIX FOR THE LATENT VARIABLES
              F1MS2         F1MS3         F1MS4         F1MS5         F1MS6
              ________      ________      ________      ________      ________
 F1MS2          1.000
 F1MS3          0.291         1.000
 F1MS4          0.333         0.349         1.000
 F1MS5          0.346         0.363         0.416         1.000
 F1MS6          0.176         0.185         0.212         0.220         1.000
 F1MS7          0.176         0.185         0.212         0.220         0.112


           ESTIMATED CORRELATION MATRIX FOR THE LATENT VARIABLES
              F1MS7
              ________
 F1MS7          1.000


     Beginning Time:  13:33:55
        Ending Time:  13:33:56
       Elapsed Time:  00:00:01


MUTHEN & MUTHEN
3463 Stoner Ave.
Los Angeles, CA  90066

Tel: (310) 391-9971
Fax: (310) 391-8971
Web: www.StatModel.com
Support: Support@StatModel.com

Copyright (c) 1998-2012 Muthen & Muthen
