# Supplementary material for: An approximate measurement invariance approach to within-couple relationship quality
Source: Front Psychol. 2014 Sep 19;5:983. doi: 10.3389/fpsyg.2014.00983 (PMC4168678; doi:10.3389/fpsyg.2014.00983)
Supplement: Supplementary file 2 [file DataSheet2.ZIP › ml_03_strong with cus.out]

Mplus VERSION 7
MUTHEN & MUTHEN
04/28/2014   3:57 PM

INPUT INSTRUCTIONS

  TITLE: ML - Strong Invariance with CUs ;

  DATA: FILE IS dataset_GRIMS.txt ;

  VARIABLE: NAMES ARE m1ms1-m1ms7 f1ms1-f1ms7; 

  ANALYSIS: ESTIMATOR IS MLR;

  MODEL:	
  ! strong invariance
  mms BY m1ms1* m1ms2 m1ms3 m1ms4 m1ms5 m1ms6 m1ms7 (l1-l7);
  fms BY f1ms1* f1ms2 f1ms3 f1ms4 f1ms5 f1ms6 f1ms7 (l1-l7);
  m1ms1-m1ms7 ;
  f1ms1-f1ms7 ;
  mms@1 ;
  fms@1 ;
  [m1ms1-m1ms7] (i1-i7);
  [f1ms1-f1ms7] (i1-i7);
  [mms@0];
  [fms];
  m1ms1 WITH f1ms1 ;
  m1ms2 WITH f1ms2 ;
  m1ms3 WITH f1ms3 ;
  m1ms4 WITH f1ms4 ;
  m1ms5 WITH f1ms5 ;
  m1ms6 WITH f1ms6 ;
  m1ms7 WITH f1ms7 ;

  OUTPUT:  sampstat;mod(all);TECH1; TECH4;


INPUT READING TERMINATED NORMALLY


ML - Strong Invariance with CUs ;

SUMMARY OF ANALYSIS

Number of groups                                                 1
Number of observations                                         435

Number of dependent variables                                   14
Number of independent variables                                  0
Number of continuous latent variables                            2

Observed dependent variables

  Continuous
   M1MS1       M1MS2       M1MS3       M1MS4       M1MS5       M1MS6
   M1MS7       F1MS1       F1MS2       F1MS3       F1MS4       F1MS5
   F1MS6       F1MS7

Continuous latent variables
   MMS         FMS


Estimator                                                      MLR
Information matrix                                        OBSERVED
Maximum number of iterations                                  1000
Convergence criterion                                    0.500D-04
Maximum number of steepest descent iterations                   20

Input data file(s)
  dataset_GRIMS.txt

Input data format  FREE


SAMPLE STATISTICS


     SAMPLE STATISTICS


           Means
              M1MS1         M1MS2         M1MS3         M1MS4         M1MS5
              ________      ________      ________      ________      ________
      1         4.191         4.182         4.179         3.717         3.924


           Means
              M1MS6         M1MS7         F1MS1         F1MS2         F1MS3
              ________      ________      ________      ________      ________
      1         4.807         4.234         4.007         3.966         4.140


           Means
              F1MS4         F1MS5         F1MS6         F1MS7
              ________      ________      ________      ________
      1         3.726         3.515         4.731         4.103


           Covariances
              M1MS1         M1MS2         M1MS3         M1MS4         M1MS5
              ________      ________      ________      ________      ________
 M1MS1          0.614
 M1MS2          0.289         0.880
 M1MS3          0.196         0.282         0.782
 M1MS4          0.291         0.249         0.290         0.768
 M1MS5          0.290         0.260         0.331         0.319         0.980
 M1MS6          0.097         0.076         0.136         0.090         0.151
 M1MS7          0.164         0.084         0.126         0.184         0.133
 F1MS1          0.068         0.068         0.082         0.094         0.097
 F1MS2          0.092         0.107         0.133         0.089         0.080
 F1MS3          0.047         0.055         0.127         0.106         0.091
 F1MS4          0.128         0.107         0.166         0.189         0.193
 F1MS5          0.116         0.083         0.227         0.173         0.301
 F1MS6          0.049         0.037         0.046         0.046         0.060
 F1MS7          0.035         0.009         0.057         0.027         0.086


           Covariances
              M1MS6         M1MS7         F1MS1         F1MS2         F1MS3
              ________      ________      ________      ________      ________
 M1MS6          0.298
 M1MS7          0.071         0.635
 F1MS1          0.052         0.033         0.559
 F1MS2          0.060         0.043         0.189         0.774
 F1MS3          0.039         0.041         0.197         0.251         0.746
 F1MS4          0.074         0.060         0.243         0.184         0.208
 F1MS5          0.070         0.065         0.295         0.344         0.413
 F1MS6          0.035         0.010         0.078         0.115         0.143
 F1MS7          0.043         0.013         0.156         0.141         0.096


           Covariances
              F1MS4         F1MS5         F1MS6         F1MS7
              ________      ________      ________      ________
 F1MS4          0.640
 F1MS5          0.350         1.137
 F1MS6          0.106         0.161         0.436
 F1MS7          0.178         0.236         0.106         0.778


           Correlations
              M1MS1         M1MS2         M1MS3         M1MS4         M1MS5
              ________      ________      ________      ________      ________
 M1MS1          1.000
 M1MS2          0.394         1.000
 M1MS3          0.282         0.341         1.000
 M1MS4          0.423         0.303         0.374         1.000
 M1MS5          0.374         0.280         0.378         0.367         1.000
 M1MS6          0.226         0.149         0.281         0.188         0.279
 M1MS7          0.263         0.112         0.179         0.263         0.168
 F1MS1          0.115         0.097         0.123         0.143         0.131
 F1MS2          0.133         0.130         0.171         0.116         0.092
 F1MS3          0.069         0.068         0.166         0.140         0.107
 F1MS4          0.204         0.143         0.235         0.270         0.244
 F1MS5          0.138         0.083         0.241         0.185         0.285
 F1MS6          0.095         0.060         0.079         0.079         0.092
 F1MS7          0.051         0.011         0.074         0.035         0.098


           Correlations
              M1MS6         M1MS7         F1MS1         F1MS2         F1MS3
              ________      ________      ________      ________      ________
 M1MS6          1.000
 M1MS7          0.162         1.000
 F1MS1          0.127         0.055         1.000
 F1MS2          0.125         0.061         0.287         1.000
 F1MS3          0.082         0.059         0.305         0.330         1.000
 F1MS4          0.168         0.093         0.407         0.261         0.302
 F1MS5          0.119         0.077         0.371         0.367         0.448
 F1MS6          0.098         0.019         0.158         0.198         0.252
 F1MS7          0.089         0.018         0.236         0.182         0.126


           Correlations
              F1MS4         F1MS5         F1MS6         F1MS7
              ________      ________      ________      ________
 F1MS4          1.000
 F1MS5          0.410         1.000
 F1MS6          0.200         0.229         1.000
 F1MS7          0.252         0.251         0.182         1.000


THE MODEL ESTIMATION TERMINATED NORMALLY


MODEL FIT INFORMATION

Number of Free Parameters                       37

Loglikelihood

          H0 Value                       -7005.824
          H0 Scaling Correction Factor      2.0045
            for MLR
          H1 Value                       -6935.325
          H1 Scaling Correction Factor      1.3869
            for MLR

Information Criteria

          Akaike (AIC)                   14085.648
          Bayesian (BIC)                 14236.436
          Sample-Size Adjusted BIC       14119.017
            (n* = (n + 2) / 24)

Chi-Square Test of Model Fit

          Value                            127.238*
          Degrees of Freedom                    82
          P-Value                           0.0010
          Scaling Correction Factor         1.1081
            for MLR

*   The chi-square value for MLM, MLMV, MLR, ULSMV, WLSM and WLSMV cannot be used
    for chi-square difference testing in the regular way.  MLM, MLR and WLSM
    chi-square difference testing is described on the Mplus website.  MLMV, WLSMV,
    and ULSMV difference testing is done using the DIFFTEST option.

RMSEA (Root Mean Square Error Of Approximation)

          Estimate                           0.036
          90 Percent C.I.                    0.023  0.047
          Probability RMSEA <= .05           0.980

CFI/TLI

          CFI                                0.944
          TLI                                0.937

Chi-Square Test of Model Fit for the Baseline Model

          Value                            894.112
          Degrees of Freedom                    91
          P-Value                           0.0000

SRMR (Standardized Root Mean Square Residual)

          Value                              0.055


MODEL RESULTS

                                                    Two-Tailed
                    Estimate       S.E.  Est./S.E.    P-Value

 MMS      BY
    M1MS1              0.461      0.032     14.230      0.000
    M1MS2              0.472      0.037     12.780      0.000
    M1MS3              0.488      0.035     13.874      0.000
    M1MS4              0.483      0.037     13.065      0.000
    M1MS5              0.692      0.041     16.994      0.000
    M1MS6              0.224      0.027      8.253      0.000
    M1MS7              0.294      0.033      9.008      0.000

 FMS      BY
    F1MS1              0.461      0.032     14.230      0.000
    F1MS2              0.472      0.037     12.780      0.000
    F1MS3              0.488      0.035     13.874      0.000
    F1MS4              0.483      0.037     13.065      0.000
    F1MS5              0.692      0.041     16.994      0.000
    F1MS6              0.224      0.027      8.253      0.000
    F1MS7              0.294      0.033      9.008      0.000

 FMS      WITH
    MMS                0.420      0.062      6.789      0.000

 M1MS1    WITH
    F1MS1             -0.006      0.020     -0.271      0.786

 M1MS2    WITH
    F1MS2              0.036      0.040      0.914      0.361

 M1MS3    WITH
    F1MS3              0.018      0.030      0.601      0.548

 M1MS4    WITH
    F1MS4              0.042      0.028      1.540      0.124

 M1MS5    WITH
    F1MS5              0.102      0.039      2.592      0.010

 M1MS6    WITH
    F1MS6              0.011      0.015      0.744      0.457

 M1MS7    WITH
    F1MS7             -0.011      0.028     -0.403      0.687

 Means
    MMS                0.000      0.000    999.000    999.000
    FMS               -0.341      0.070     -4.847      0.000

 Intercepts
    M1MS1              4.177      0.032    130.090      0.000
    M1MS2              4.152      0.039    106.655      0.000
    M1MS3              4.244      0.034    123.328      0.000
    M1MS4              3.814      0.037    102.843      0.000
    M1MS5              3.840      0.049     78.565      0.000
    M1MS6              4.807      0.020    239.320      0.000
    M1MS7              4.221      0.030    138.906      0.000
    F1MS1              4.177      0.032    130.090      0.000
    F1MS2              4.152      0.039    106.655      0.000
    F1MS3              4.244      0.034    123.328      0.000
    F1MS4              3.814      0.037    102.843      0.000
    F1MS5              3.840      0.049     78.565      0.000
    F1MS6              4.807      0.020    239.320      0.000
    F1MS7              4.221      0.030    138.906      0.000

 Variances
    MMS                1.000      0.000    999.000    999.000
    FMS                1.000      0.000    999.000    999.000

 Residual Variances
    M1MS1              0.383      0.050      7.590      0.000
    M1MS2              0.655      0.094      6.941      0.000
    M1MS3              0.527      0.056      9.344      0.000
    M1MS4              0.504      0.055      9.080      0.000
    M1MS5              0.599      0.076      7.934      0.000
    M1MS6              0.250      0.061      4.086      0.000
    M1MS7              0.559      0.076      7.355      0.000
    F1MS1              0.369      0.038      9.722      0.000
    F1MS2              0.564      0.075      7.490      0.000
    F1MS3              0.509      0.055      9.197      0.000
    F1MS4              0.410      0.051      8.054      0.000
    F1MS5              0.623      0.056     11.170      0.000
    F1MS6              0.382      0.081      4.724      0.000
    F1MS7              0.681      0.075      9.026      0.000


QUALITY OF NUMERICAL RESULTS

     Condition Number for the Information Matrix              0.127E-01
       (ratio of smallest to largest eigenvalue)


MODEL MODIFICATION INDICES

Minimum M.I. value for printing the modification index    10.000

                            M.I.     E.P.C.  Std E.P.C.  StdYX E.P.C.

ON Statements

M1MS3    ON M1MS1          10.116    -0.043     -0.043       -0.038
M1MS4    ON M1MS1          14.034    -0.046     -0.046       -0.042
M1MS4    ON M1MS2          16.557    -0.050     -0.050       -0.055
M1MS4    ON M1MS3          14.418    -0.046     -0.046       -0.047
M1MS4    ON M1MS4          17.054    -0.057     -0.057       -0.057
M1MS4    ON M1MS5          17.741    -0.056     -0.056       -0.068
M1MS4    ON M1MS6          19.488    -0.048     -0.048       -0.030
M1MS4    ON M1MS7          14.038    -0.045     -0.045       -0.042
M1MS4    ON F1MS1          16.489    -0.051     -0.051       -0.045
M1MS4    ON F1MS2          16.434    -0.051     -0.051       -0.053
M1MS4    ON F1MS3          15.383    -0.048     -0.048       -0.049
M1MS4    ON F1MS4          16.959    -0.058     -0.058       -0.055
M1MS4    ON F1MS5          13.315    -0.050     -0.050       -0.061
M1MS4    ON F1MS6          17.550    -0.045     -0.045       -0.035
M1MS4    ON F1MS7          18.900    -0.053     -0.053       -0.054
M1MS5    ON M1MS1          14.215     0.056      0.056        0.042
M1MS5    ON M1MS2          12.229     0.052      0.052        0.047
M1MS5    ON M1MS3          14.299     0.055      0.055        0.047
M1MS5    ON M1MS4          12.336     0.057      0.057        0.047
M1MS5    ON M1MS5          13.817     0.061      0.061        0.061
M1MS5    ON M1MS6          17.242     0.054      0.054        0.028
M1MS5    ON M1MS7          12.557     0.051      0.051        0.040
M1MS5    ON F1MS1          14.886     0.058      0.058        0.043
M1MS5    ON F1MS2          11.936     0.052      0.052        0.044
M1MS5    ON F1MS3          13.860     0.055      0.055        0.046
M1MS5    ON F1MS4          17.645     0.069      0.069        0.053
M1MS5    ON F1MS5          15.009     0.066      0.066        0.067
M1MS5    ON F1MS6          16.427     0.052      0.052        0.033
M1MS5    ON F1MS7          16.698     0.059      0.059        0.050
F1MS4    ON M1MS1          20.129     0.053      0.053        0.051
F1MS4    ON M1MS2          18.856     0.051      0.051        0.060
F1MS4    ON M1MS3          19.678     0.051      0.051        0.056
F1MS4    ON M1MS4          20.437     0.060      0.060        0.064
F1MS4    ON M1MS5          22.775     0.059      0.059        0.077
F1MS4    ON M1MS6          19.492     0.047      0.047        0.032
F1MS4    ON M1MS7          17.415     0.049      0.049        0.049
F1MS4    ON F1MS1          19.252     0.054      0.054        0.051
F1MS4    ON F1MS2          12.315     0.043      0.043        0.047
F1MS4    ON F1MS3          13.716     0.044      0.044        0.048
F1MS4    ON F1MS4          17.055     0.057      0.057        0.057
F1MS4    ON F1MS5          14.017     0.049      0.049        0.064
F1MS4    ON F1MS6          16.574     0.043      0.043        0.035
F1MS4    ON F1MS7          18.702     0.051      0.051        0.056
F1MS5    ON M1MS1          16.383    -0.058     -0.058       -0.043
F1MS5    ON M1MS2          16.973    -0.058     -0.058       -0.052
F1MS5    ON M1MS3          11.509    -0.047     -0.047       -0.040
F1MS5    ON M1MS4          13.020    -0.056     -0.056       -0.046
F1MS5    ON M1MS5          14.842    -0.060     -0.060       -0.060
F1MS5    ON M1MS6          17.047    -0.053     -0.053       -0.027
F1MS5    ON M1MS7          15.548    -0.056     -0.056       -0.043
F1MS5    ON F1MS1          15.803    -0.058     -0.058       -0.042
F1MS5    ON F1MS2          12.611    -0.052     -0.052       -0.044
F1MS5    ON F1MS3          10.628    -0.047     -0.047       -0.039
F1MS5    ON F1MS4          14.956    -0.062     -0.062       -0.047
F1MS5    ON F1MS5          13.818    -0.061     -0.061       -0.061
F1MS5    ON F1MS6          16.145    -0.051     -0.051       -0.032
F1MS5    ON F1MS7          14.048    -0.054     -0.054       -0.045

Means/Intercepts/Thresholds

[ M1MS4    ]               18.181    -0.097     -0.097       -0.113
[ M1MS5    ]               17.224     0.085      0.085        0.081
[ F1MS4    ]               18.183     0.124      0.124        0.155
[ F1MS5    ]               17.225    -0.174     -0.174       -0.165


TECHNICAL 1 OUTPUT


     PARAMETER SPECIFICATION


           NU
              M1MS1         M1MS2         M1MS3         M1MS4         M1MS5
              ________      ________      ________      ________      ________
      1           0             0             0             0             0


           NU
              M1MS6         M1MS7         F1MS1         F1MS2         F1MS3
              ________      ________      ________      ________      ________
      1           0             0             0             0             0


           NU
              F1MS4         F1MS5         F1MS6         F1MS7
              ________      ________      ________      ________
      1           0             0             0             0


           LAMBDA
              MMS           FMS           M1MS1         M1MS2         M1MS3
              ________      ________      ________      ________      ________
 M1MS1              0             0             0             0             0
 M1MS2              0             0             0             0             0
 M1MS3              0             0             0             0             0
 M1MS4              0             0             0             0             0
 M1MS5              0             0             0             0             0
 M1MS6              0             0             0             0             0
 M1MS7              0             0             0             0             0
 F1MS1              0             0             0             0             0
 F1MS2              0             0             0             0             0
 F1MS3              0             0             0             0             0
 F1MS4              0             0             0             0             0
 F1MS5              0             0             0             0             0
 F1MS6              0             0             0             0             0
 F1MS7              0             0             0             0             0


           LAMBDA
              M1MS4         M1MS5         M1MS6         M1MS7         F1MS1
              ________      ________      ________      ________      ________
 M1MS1              0             0             0             0             0
 M1MS2              0             0             0             0             0
 M1MS3              0             0             0             0             0
 M1MS4              0             0             0             0             0
 M1MS5              0             0             0             0             0
 M1MS6              0             0             0             0             0
 M1MS7              0             0             0             0             0
 F1MS1              0             0             0             0             0
 F1MS2              0             0             0             0             0
 F1MS3              0             0             0             0             0
 F1MS4              0             0             0             0             0
 F1MS5              0             0             0             0             0
 F1MS6              0             0             0             0             0
 F1MS7              0             0             0             0             0


           LAMBDA
              F1MS2         F1MS3         F1MS4         F1MS5         F1MS6
              ________      ________      ________      ________      ________
 M1MS1              0             0             0             0             0
 M1MS2              0             0             0             0             0
 M1MS3              0             0             0             0             0
 M1MS4              0             0             0             0             0
 M1MS5              0             0             0             0             0
 M1MS6              0             0             0             0             0
 M1MS7              0             0             0             0             0
 F1MS1              0             0             0             0             0
 F1MS2              0             0             0             0             0
 F1MS3              0             0             0             0             0
 F1MS4              0             0             0             0             0
 F1MS5              0             0             0             0             0
 F1MS6              0             0             0             0             0
 F1MS7              0             0             0             0             0


           LAMBDA
              F1MS7
              ________
 M1MS1              0
 M1MS2              0
 M1MS3              0
 M1MS4              0
 M1MS5              0
 M1MS6              0
 M1MS7              0
 F1MS1              0
 F1MS2              0
 F1MS3              0
 F1MS4              0
 F1MS5              0
 F1MS6              0
 F1MS7              0


           THETA
              M1MS1         M1MS2         M1MS3         M1MS4         M1MS5
              ________      ________      ________      ________      ________
 M1MS1              0
 M1MS2              0             0
 M1MS3              0             0             0
 M1MS4              0             0             0             0
 M1MS5              0             0             0             0             0
 M1MS6              0             0             0             0             0
 M1MS7              0             0             0             0             0
 F1MS1              0             0             0             0             0
 F1MS2              0             0             0             0             0
 F1MS3              0             0             0             0             0
 F1MS4              0             0             0             0             0
 F1MS5              0             0             0             0             0
 F1MS6              0             0             0             0             0
 F1MS7              0             0             0             0             0


           THETA
              M1MS6         M1MS7         F1MS1         F1MS2         F1MS3
              ________      ________      ________      ________      ________
 M1MS6              0
 M1MS7              0             0
 F1MS1              0             0             0
 F1MS2              0             0             0             0
 F1MS3              0             0             0             0             0
 F1MS4              0             0             0             0             0
 F1MS5              0             0             0             0             0
 F1MS6              0             0             0             0             0
 F1MS7              0             0             0             0             0


           THETA
              F1MS4         F1MS5         F1MS6         F1MS7
              ________      ________      ________      ________
 F1MS4              0
 F1MS5              0             0
 F1MS6              0             0             0
 F1MS7              0             0             0             0


           ALPHA
              MMS           FMS           M1MS1         M1MS2         M1MS3
              ________      ________      ________      ________      ________
      1           0             1             2             3             4


           ALPHA
              M1MS4         M1MS5         M1MS6         M1MS7         F1MS1
              ________      ________      ________      ________      ________
      1           5             6             7             8             2


           ALPHA
              F1MS2         F1MS3         F1MS4         F1MS5         F1MS6
              ________      ________      ________      ________      ________
      1           3             4             5             6             7


           ALPHA
              F1MS7
              ________
      1           8


           BETA
              MMS           FMS           M1MS1         M1MS2         M1MS3
              ________      ________      ________      ________      ________
 MMS                0             0             0             0             0
 FMS                0             0             0             0             0
 M1MS1              9             0             0             0             0
 M1MS2             10             0             0             0             0
 M1MS3             11             0             0             0             0
 M1MS4             12             0             0             0             0
 M1MS5             13             0             0             0             0
 M1MS6             14             0             0             0             0
 M1MS7             15             0             0             0             0
 F1MS1              0             9             0             0             0
 F1MS2              0            10             0             0             0
 F1MS3              0            11             0             0             0
 F1MS4              0            12             0             0             0
 F1MS5              0            13             0             0             0
 F1MS6              0            14             0             0             0
 F1MS7              0            15             0             0             0


           BETA
              M1MS4         M1MS5         M1MS6         M1MS7         F1MS1
              ________      ________      ________      ________      ________
 MMS                0             0             0             0             0
 FMS                0             0             0             0             0
 M1MS1              0             0             0             0             0
 M1MS2              0             0             0             0             0
 M1MS3              0             0             0             0             0
 M1MS4              0             0             0             0             0
 M1MS5              0             0             0             0             0
 M1MS6              0             0             0             0             0
 M1MS7              0             0             0             0             0
 F1MS1              0             0             0             0             0
 F1MS2              0             0             0             0             0
 F1MS3              0             0             0             0             0
 F1MS4              0             0             0             0             0
 F1MS5              0             0             0             0             0
 F1MS6              0             0             0             0             0
 F1MS7              0             0             0             0             0


           BETA
              F1MS2         F1MS3         F1MS4         F1MS5         F1MS6
              ________      ________      ________      ________      ________
 MMS                0             0             0             0             0
 FMS                0             0             0             0             0
 M1MS1              0             0             0             0             0
 M1MS2              0             0             0             0             0
 M1MS3              0             0             0             0             0
 M1MS4              0             0             0             0             0
 M1MS5              0             0             0             0             0
 M1MS6              0             0             0             0             0
 M1MS7              0             0             0             0             0
 F1MS1              0             0             0             0             0
 F1MS2              0             0             0             0             0
 F1MS3              0             0             0             0             0
 F1MS4              0             0             0             0             0
 F1MS5              0             0             0             0             0
 F1MS6              0             0             0             0             0
 F1MS7              0             0             0             0             0


           BETA
              F1MS7
              ________
 MMS                0
 FMS                0
 M1MS1              0
 M1MS2              0
 M1MS3              0
 M1MS4              0
 M1MS5              0
 M1MS6              0
 M1MS7              0
 F1MS1              0
 F1MS2              0
 F1MS3              0
 F1MS4              0
 F1MS5              0
 F1MS6              0
 F1MS7              0


           PSI
              MMS           FMS           M1MS1         M1MS2         M1MS3
              ________      ________      ________      ________      ________
 MMS                0
 FMS               16             0
 M1MS1              0             0            17
 M1MS2              0             0             0            18
 M1MS3              0             0             0             0            19
 M1MS4              0             0             0             0             0
 M1MS5              0             0             0             0             0
 M1MS6              0             0             0             0             0
 M1MS7              0             0             0             0             0
 F1MS1              0             0            24             0             0
 F1MS2              0             0             0            26             0
 F1MS3              0             0             0             0            28
 F1MS4              0             0             0             0             0
 F1MS5              0             0             0             0             0
 F1MS6              0             0             0             0             0
 F1MS7              0             0             0             0             0


           PSI
              M1MS4         M1MS5         M1MS6         M1MS7         F1MS1
              ________      ________      ________      ________      ________
 M1MS4             20
 M1MS5              0            21
 M1MS6              0             0            22
 M1MS7              0             0             0            23
 F1MS1              0             0             0             0            25
 F1MS2              0             0             0             0             0
 F1MS3              0             0             0             0             0
 F1MS4             30             0             0             0             0
 F1MS5              0            32             0             0             0
 F1MS6              0             0            34             0             0
 F1MS7              0             0             0            36             0


           PSI
              F1MS2         F1MS3         F1MS4         F1MS5         F1MS6
              ________      ________      ________      ________      ________
 F1MS2             27
 F1MS3              0            29
 F1MS4              0             0            31
 F1MS5              0             0             0            33
 F1MS6              0             0             0             0            35
 F1MS7              0             0             0             0             0


           PSI
              F1MS7
              ________
 F1MS7             37


     STARTING VALUES


           NU
              M1MS1         M1MS2         M1MS3         M1MS4         M1MS5
              ________      ________      ________      ________      ________
      1         0.000         0.000         0.000         0.000         0.000


           NU
              M1MS6         M1MS7         F1MS1         F1MS2         F1MS3
              ________      ________      ________      ________      ________
      1         0.000         0.000         0.000         0.000         0.000


           NU
              F1MS4         F1MS5         F1MS6         F1MS7
              ________      ________      ________      ________
      1         0.000         0.000         0.000         0.000


           LAMBDA
              MMS           FMS           M1MS1         M1MS2         M1MS3
              ________      ________      ________      ________      ________
 M1MS1          0.000         0.000         1.000         0.000         0.000
 M1MS2          0.000         0.000         0.000         1.000         0.000
 M1MS3          0.000         0.000         0.000         0.000         1.000
 M1MS4          0.000         0.000         0.000         0.000         0.000
 M1MS5          0.000         0.000         0.000         0.000         0.000
 M1MS6          0.000         0.000         0.000         0.000         0.000
 M1MS7          0.000         0.000         0.000         0.000         0.000
 F1MS1          0.000         0.000         0.000         0.000         0.000
 F1MS2          0.000         0.000         0.000         0.000         0.000
 F1MS3          0.000         0.000         0.000         0.000         0.000
 F1MS4          0.000         0.000         0.000         0.000         0.000
 F1MS5          0.000         0.000         0.000         0.000         0.000
 F1MS6          0.000         0.000         0.000         0.000         0.000
 F1MS7          0.000         0.000         0.000         0.000         0.000


           LAMBDA
              M1MS4         M1MS5         M1MS6         M1MS7         F1MS1
              ________      ________      ________      ________      ________
 M1MS1          0.000         0.000         0.000         0.000         0.000
 M1MS2          0.000         0.000         0.000         0.000         0.000
 M1MS3          0.000         0.000         0.000         0.000         0.000
 M1MS4          1.000         0.000         0.000         0.000         0.000
 M1MS5          0.000         1.000         0.000         0.000         0.000
 M1MS6          0.000         0.000         1.000         0.000         0.000
 M1MS7          0.000         0.000         0.000         1.000         0.000
 F1MS1          0.000         0.000         0.000         0.000         1.000
 F1MS2          0.000         0.000         0.000         0.000         0.000
 F1MS3          0.000         0.000         0.000         0.000         0.000
 F1MS4          0.000         0.000         0.000         0.000         0.000
 F1MS5          0.000         0.000         0.000         0.000         0.000
 F1MS6          0.000         0.000         0.000         0.000         0.000
 F1MS7          0.000         0.000         0.000         0.000         0.000


           LAMBDA
              F1MS2         F1MS3         F1MS4         F1MS5         F1MS6
              ________      ________      ________      ________      ________
 M1MS1          0.000         0.000         0.000         0.000         0.000
 M1MS2          0.000         0.000         0.000         0.000         0.000
 M1MS3          0.000         0.000         0.000         0.000         0.000
 M1MS4          0.000         0.000         0.000         0.000         0.000
 M1MS5          0.000         0.000         0.000         0.000         0.000
 M1MS6          0.000         0.000         0.000         0.000         0.000
 M1MS7          0.000         0.000         0.000         0.000         0.000
 F1MS1          0.000         0.000         0.000         0.000         0.000
 F1MS2          1.000         0.000         0.000         0.000         0.000
 F1MS3          0.000         1.000         0.000         0.000         0.000
 F1MS4          0.000         0.000         1.000         0.000         0.000
 F1MS5          0.000         0.000         0.000         1.000         0.000
 F1MS6          0.000         0.000         0.000         0.000         1.000
 F1MS7          0.000         0.000         0.000         0.000         0.000


           LAMBDA
              F1MS7
              ________
 M1MS1          0.000
 M1MS2          0.000
 M1MS3          0.000
 M1MS4          0.000
 M1MS5          0.000
 M1MS6          0.000
 M1MS7          0.000
 F1MS1          0.000
 F1MS2          0.000
 F1MS3          0.000
 F1MS4          0.000
 F1MS5          0.000
 F1MS6          0.000
 F1MS7          1.000


           THETA
              M1MS1         M1MS2         M1MS3         M1MS4         M1MS5
              ________      ________      ________      ________      ________
 M1MS1          0.000
 M1MS2          0.000         0.000
 M1MS3          0.000         0.000         0.000
 M1MS4          0.000         0.000         0.000         0.000
 M1MS5          0.000         0.000         0.000         0.000         0.000
 M1MS6          0.000         0.000         0.000         0.000         0.000
 M1MS7          0.000         0.000         0.000         0.000         0.000
 F1MS1          0.000         0.000         0.000         0.000         0.000
 F1MS2          0.000         0.000         0.000         0.000         0.000
 F1MS3          0.000         0.000         0.000         0.000         0.000
 F1MS4          0.000         0.000         0.000         0.000         0.000
 F1MS5          0.000         0.000         0.000         0.000         0.000
 F1MS6          0.000         0.000         0.000         0.000         0.000
 F1MS7          0.000         0.000         0.000         0.000         0.000


           THETA
              M1MS6         M1MS7         F1MS1         F1MS2         F1MS3
              ________      ________      ________      ________      ________
 M1MS6          0.000
 M1MS7          0.000         0.000
 F1MS1          0.000         0.000         0.000
 F1MS2          0.000         0.000         0.000         0.000
 F1MS3          0.000         0.000         0.000         0.000         0.000
 F1MS4          0.000         0.000         0.000         0.000         0.000
 F1MS5          0.000         0.000         0.000         0.000         0.000
 F1MS6          0.000         0.000         0.000         0.000         0.000
 F1MS7          0.000         0.000         0.000         0.000         0.000


           THETA
              F1MS4         F1MS5         F1MS6         F1MS7
              ________      ________      ________      ________
 F1MS4          0.000
 F1MS5          0.000         0.000
 F1MS6          0.000         0.000         0.000
 F1MS7          0.000         0.000         0.000         0.000


           ALPHA
              MMS           FMS           M1MS1         M1MS2         M1MS3
              ________      ________      ________      ________      ________
      1         0.000         0.000         4.191         4.182         4.179


           ALPHA
              M1MS4         M1MS5         M1MS6         M1MS7         F1MS1
              ________      ________      ________      ________      ________
      1         3.717         3.924         4.807         4.234         4.007


           ALPHA
              F1MS2         F1MS3         F1MS4         F1MS5         F1MS6
              ________      ________      ________      ________      ________
      1         3.966         4.140         3.726         3.515         4.731


           ALPHA
              F1MS7
              ________
      1         4.103


           BETA
              MMS           FMS           M1MS1         M1MS2         M1MS3
              ________      ________      ________      ________      ________
 MMS            0.000         0.000         0.000         0.000         0.000
 FMS            0.000         0.000         0.000         0.000         0.000
 M1MS1          1.000         0.000         0.000         0.000         0.000
 M1MS2          1.000         0.000         0.000         0.000         0.000
 M1MS3          1.000         0.000         0.000         0.000         0.000
 M1MS4          1.000         0.000         0.000         0.000         0.000
 M1MS5          1.000         0.000         0.000         0.000         0.000
 M1MS6          1.000         0.000         0.000         0.000         0.000
 M1MS7          1.000         0.000         0.000         0.000         0.000
 F1MS1          0.000         1.000         0.000         0.000         0.000
 F1MS2          0.000         1.000         0.000         0.000         0.000
 F1MS3          0.000         1.000         0.000         0.000         0.000
 F1MS4          0.000         1.000         0.000         0.000         0.000
 F1MS5          0.000         1.000         0.000         0.000         0.000
 F1MS6          0.000         1.000         0.000         0.000         0.000
 F1MS7          0.000         1.000         0.000         0.000         0.000


           BETA
              M1MS4         M1MS5         M1MS6         M1MS7         F1MS1
              ________      ________      ________      ________      ________
 MMS            0.000         0.000         0.000         0.000         0.000
 FMS            0.000         0.000         0.000         0.000         0.000
 M1MS1          0.000         0.000         0.000         0.000         0.000
 M1MS2          0.000         0.000         0.000         0.000         0.000
 M1MS3          0.000         0.000         0.000         0.000         0.000
 M1MS4          0.000         0.000         0.000         0.000         0.000
 M1MS5          0.000         0.000         0.000         0.000         0.000
 M1MS6          0.000         0.000         0.000         0.000         0.000
 M1MS7          0.000         0.000         0.000         0.000         0.000
 F1MS1          0.000         0.000         0.000         0.000         0.000
 F1MS2          0.000         0.000         0.000         0.000         0.000
 F1MS3          0.000         0.000         0.000         0.000         0.000
 F1MS4          0.000         0.000         0.000         0.000         0.000
 F1MS5          0.000         0.000         0.000         0.000         0.000
 F1MS6          0.000         0.000         0.000         0.000         0.000
 F1MS7          0.000         0.000         0.000         0.000         0.000


           BETA
              F1MS2         F1MS3         F1MS4         F1MS5         F1MS6
              ________      ________      ________      ________      ________
 MMS            0.000         0.000         0.000         0.000         0.000
 FMS            0.000         0.000         0.000         0.000         0.000
 M1MS1          0.000         0.000         0.000         0.000         0.000
 M1MS2          0.000         0.000         0.000         0.000         0.000
 M1MS3          0.000         0.000         0.000         0.000         0.000
 M1MS4          0.000         0.000         0.000         0.000         0.000
 M1MS5          0.000         0.000         0.000         0.000         0.000
 M1MS6          0.000         0.000         0.000         0.000         0.000
 M1MS7          0.000         0.000         0.000         0.000         0.000
 F1MS1          0.000         0.000         0.000         0.000         0.000
 F1MS2          0.000         0.000         0.000         0.000         0.000
 F1MS3          0.000         0.000         0.000         0.000         0.000
 F1MS4          0.000         0.000         0.000         0.000         0.000
 F1MS5          0.000         0.000         0.000         0.000         0.000
 F1MS6          0.000         0.000         0.000         0.000         0.000
 F1MS7          0.000         0.000         0.000         0.000         0.000


           BETA
              F1MS7
              ________
 MMS            0.000
 FMS            0.000
 M1MS1          0.000
 M1MS2          0.000
 M1MS3          0.000
 M1MS4          0.000
 M1MS5          0.000
 M1MS6          0.000
 M1MS7          0.000
 F1MS1          0.000
 F1MS2          0.000
 F1MS3          0.000
 F1MS4          0.000
 F1MS5          0.000
 F1MS6          0.000
 F1MS7          0.000


           PSI
              MMS           FMS           M1MS1         M1MS2         M1MS3
              ________      ________      ________      ________      ________
 MMS            1.000
 FMS            0.000         1.000
 M1MS1          0.000         0.000         0.308
 M1MS2          0.000         0.000         0.000         0.441
 M1MS3          0.000         0.000         0.000         0.000         0.392
 M1MS4          0.000         0.000         0.000         0.000         0.000
 M1MS5          0.000         0.000         0.000         0.000         0.000
 M1MS6          0.000         0.000         0.000         0.000         0.000
 M1MS7          0.000         0.000         0.000         0.000         0.000
 F1MS1          0.000         0.000         0.000         0.000         0.000
 F1MS2          0.000         0.000         0.000         0.000         0.000
 F1MS3          0.000         0.000         0.000         0.000         0.000
 F1MS4          0.000         0.000         0.000         0.000         0.000
 F1MS5          0.000         0.000         0.000         0.000         0.000
 F1MS6          0.000         0.000         0.000         0.000         0.000
 F1MS7          0.000         0.000         0.000         0.000         0.000


           PSI
              M1MS4         M1MS5         M1MS6         M1MS7         F1MS1
              ________      ________      ________      ________      ________
 M1MS4          0.385
 M1MS5          0.000         0.491
 M1MS6          0.000         0.000         0.150
 M1MS7          0.000         0.000         0.000         0.318
 F1MS1          0.000         0.000         0.000         0.000         0.280
 F1MS2          0.000         0.000         0.000         0.000         0.000
 F1MS3          0.000         0.000         0.000         0.000         0.000
 F1MS4          0.000         0.000         0.000         0.000         0.000
 F1MS5          0.000         0.000         0.000         0.000         0.000
 F1MS6          0.000         0.000         0.000         0.000         0.000
 F1MS7          0.000         0.000         0.000         0.000         0.000


           PSI
              F1MS2         F1MS3         F1MS4         F1MS5         F1MS6
              ________      ________      ________      ________      ________
 F1MS2          0.388
 F1MS3          0.000         0.374
 F1MS4          0.000         0.000         0.321
 F1MS5          0.000         0.000         0.000         0.570
 F1MS6          0.000         0.000         0.000         0.000         0.218
 F1MS7          0.000         0.000         0.000         0.000         0.000


           PSI
              F1MS7
              ________
 F1MS7          0.390


TECHNICAL 4 OUTPUT


     ESTIMATES DERIVED FROM THE MODEL


           ESTIMATED MEANS FOR THE LATENT VARIABLES
              MMS           FMS           M1MS1         M1MS2         M1MS3
              ________      ________      ________      ________      ________
      1         0.000        -0.341         4.177         4.152         4.244


           ESTIMATED MEANS FOR THE LATENT VARIABLES
              M1MS4         M1MS5         M1MS6         M1MS7         F1MS1
              ________      ________      ________      ________      ________
      1         3.814         3.840         4.807         4.221         4.020


           ESTIMATED MEANS FOR THE LATENT VARIABLES
              F1MS2         F1MS3         F1MS4         F1MS5         F1MS6
              ________      ________      ________      ________      ________
      1         3.991         4.078         3.649         3.604         4.731


           ESTIMATED MEANS FOR THE LATENT VARIABLES
              F1MS7
              ________
      1         4.120


           ESTIMATED COVARIANCE MATRIX FOR THE LATENT VARIABLES
              MMS           FMS           M1MS1         M1MS2         M1MS3
              ________      ________      ________      ________      ________
 MMS            1.000
 FMS            0.420         1.000
 M1MS1          0.461         0.193         0.595
 M1MS2          0.472         0.198         0.218         0.878
 M1MS3          0.488         0.205         0.225         0.231         0.765
 M1MS4          0.483         0.203         0.222         0.228         0.236
 M1MS5          0.692         0.291         0.319         0.327         0.338
 M1MS6          0.224         0.094         0.103         0.106         0.109
 M1MS7          0.294         0.124         0.136         0.139         0.144
 F1MS1          0.193         0.461         0.083         0.091         0.094
 F1MS2          0.198         0.472         0.091         0.130         0.097
 F1MS3          0.205         0.488         0.094         0.097         0.118
 F1MS4          0.203         0.483         0.093         0.096         0.099
 F1MS5          0.291         0.692         0.134         0.137         0.142
 F1MS6          0.094         0.224         0.043         0.044         0.046
 F1MS7          0.124         0.294         0.057         0.058         0.060


           ESTIMATED COVARIANCE MATRIX FOR THE LATENT VARIABLES
              M1MS4         M1MS5         M1MS6         M1MS7         F1MS1
              ________      ________      ________      ________      ________
 M1MS4          0.737
 M1MS5          0.334         1.078
 M1MS6          0.108         0.155         0.300
 M1MS7          0.142         0.204         0.066         0.646
 F1MS1          0.093         0.134         0.043         0.057         0.581
 F1MS2          0.096         0.137         0.044         0.058         0.218
 F1MS3          0.099         0.142         0.046         0.060         0.225
 F1MS4          0.140         0.140         0.045         0.060         0.222
 F1MS5          0.140         0.303         0.065         0.086         0.319
 F1MS6          0.045         0.065         0.033         0.028         0.103
 F1MS7          0.060         0.086         0.028         0.025         0.136


           ESTIMATED COVARIANCE MATRIX FOR THE LATENT VARIABLES
              F1MS2         F1MS3         F1MS4         F1MS5         F1MS6
              ________      ________      ________      ________      ________
 F1MS2          0.787
 F1MS3          0.231         0.748
 F1MS4          0.228         0.236         0.644
 F1MS5          0.327         0.338         0.334         1.102
 F1MS6          0.106         0.109         0.108         0.155         0.433
 F1MS7          0.139         0.144         0.142         0.204         0.066


           ESTIMATED COVARIANCE MATRIX FOR THE LATENT VARIABLES
              F1MS7
              ________
 F1MS7          0.768


           ESTIMATED CORRELATION MATRIX FOR THE LATENT VARIABLES
              MMS           FMS           M1MS1         M1MS2         M1MS3
              ________      ________      ________      ________      ________
 MMS            1.000
 FMS            0.420         1.000
 M1MS1          0.597         0.251         1.000
 M1MS2          0.504         0.212         0.301         1.000
 M1MS3          0.558         0.234         0.333         0.281         1.000
 M1MS4          0.563         0.236         0.336         0.284         0.314
 M1MS5          0.667         0.280         0.398         0.336         0.372
 M1MS6          0.409         0.172         0.244         0.206         0.228
 M1MS7          0.366         0.154         0.219         0.185         0.205
 F1MS1          0.254         0.604         0.142         0.128         0.142
 F1MS2          0.223         0.533         0.133         0.156         0.125
 F1MS3          0.237         0.565         0.142         0.120         0.156
 F1MS4          0.253         0.602         0.151         0.127         0.141
 F1MS5          0.277         0.659         0.165         0.139         0.154
 F1MS6          0.143         0.341         0.085         0.072         0.080
 F1MS7          0.141         0.336         0.084         0.071         0.079


           ESTIMATED CORRELATION MATRIX FOR THE LATENT VARIABLES
              M1MS4         M1MS5         M1MS6         M1MS7         F1MS1
              ________      ________      ________      ________      ________
 M1MS4          1.000
 M1MS5          0.375         1.000
 M1MS6          0.230         0.273         1.000
 M1MS7          0.206         0.244         0.150         1.000
 F1MS1          0.143         0.169         0.104         0.093         1.000
 F1MS2          0.126         0.149         0.091         0.082         0.322
 F1MS3          0.133         0.158         0.097         0.087         0.341
 F1MS4          0.204         0.168         0.103         0.093         0.364
 F1MS5          0.156         0.278         0.113         0.101         0.398
 F1MS6          0.080         0.095         0.090         0.052         0.206
 F1MS7          0.079         0.094         0.058         0.036         0.203


           ESTIMATED CORRELATION MATRIX FOR THE LATENT VARIABLES
              F1MS2         F1MS3         F1MS4         F1MS5         F1MS6
              ________      ________      ________      ________      ________
 F1MS2          1.000
 F1MS3          0.301         1.000
 F1MS4          0.321         0.340         1.000
 F1MS5          0.351         0.372         0.397         1.000
 F1MS6          0.181         0.192         0.205         0.225         1.000
 F1MS7          0.179         0.190         0.202         0.222         0.115


           ESTIMATED CORRELATION MATRIX FOR THE LATENT VARIABLES
              F1MS7
              ________
 F1MS7          1.000


     Beginning Time:  15:57:26
        Ending Time:  15:57:26
       Elapsed Time:  00:00:00


MUTHEN & MUTHEN
3463 Stoner Ave.
Los Angeles, CA  90066

Tel: (310) 391-9971
Fax: (310) 391-8971
Web: www.StatModel.com
Support: Support@StatModel.com

Copyright (c) 1998-2012 Muthen & Muthen
