# Supplementary material for: An approximate measurement invariance approach to within-couple relationship quality
Source: Front Psychol. 2014 Sep 19;5:983. doi: 10.3389/fpsyg.2014.00983 (PMC4168678; doi:10.3389/fpsyg.2014.00983)
Supplement: Supplementary file 2 [file DataSheet2.ZIP › ml_fathers.out]

Mplus VERSION 7
MUTHEN & MUTHEN
05/26/2014   5:02 PM

INPUT INSTRUCTIONS

  TITLE: ML - Fathers ;

  DATA: FILE IS dataset_GRIMS.txt ;

  VARIABLE: NAMES ARE m1ms1-m1ms7 f1ms1-f1ms7; 
  USEVAR = f1ms1-f1ms7;


  ANALYSIS: ESTIMATOR IS MLR;
  
  
  MODEL:	
  ! configural invariance
  fms BY f1ms1* f1ms2-f1ms7 (lam1-lam7);
  fms@1;
  f1ms1-f1ms7 (u1-u7);

  model constraint:
  new(rho);
  rho = (lam1+lam2+lam3+lam4+lam5+lam6+lam7)**2/
  ((lam1+lam2+lam3+lam4+lam5+lam6+lam7)**2 + (u1+u2+u3
  +u4+u5+u6+u7));


  OUTPUT:  sampstat;mod(all);TECH1; TECH4; fsdeterminacy;


*** WARNING in OUTPUT command
  MODINDICES option is not available in conjunction with nonlinear constraints
  through the use of MODEL CONSTRAINT.  Request for MODINDICES is ignored.
   1 WARNING(S) FOUND IN THE INPUT INSTRUCTIONS


ML - Fathers ;

SUMMARY OF ANALYSIS

Number of groups                                                 1
Number of observations                                         435

Number of dependent variables                                    7
Number of independent variables                                  0
Number of continuous latent variables                            1

Observed dependent variables

  Continuous
   F1MS1       F1MS2       F1MS3       F1MS4       F1MS5       F1MS6
   F1MS7

Continuous latent variables
   FMS


Estimator                                                      MLR
Information matrix                                        OBSERVED
Maximum number of iterations                                  1000
Convergence criterion                                    0.500D-04
Maximum number of steepest descent iterations                   20

Input data file(s)
  dataset_GRIMS.txt

Input data format  FREE


SAMPLE STATISTICS


     SAMPLE STATISTICS


           Means
              F1MS1         F1MS2         F1MS3         F1MS4         F1MS5
              ________      ________      ________      ________      ________
      1         4.007         3.966         4.140         3.726         3.515


           Means
              F1MS6         F1MS7
              ________      ________
      1         4.731         4.103


           Covariances
              F1MS1         F1MS2         F1MS3         F1MS4         F1MS5
              ________      ________      ________      ________      ________
 F1MS1          0.559
 F1MS2          0.189         0.774
 F1MS3          0.197         0.251         0.746
 F1MS4          0.243         0.184         0.208         0.640
 F1MS5          0.295         0.344         0.413         0.350         1.137
 F1MS6          0.078         0.115         0.143         0.106         0.161
 F1MS7          0.156         0.141         0.096         0.178         0.236


           Covariances
              F1MS6         F1MS7
              ________      ________
 F1MS6          0.436
 F1MS7          0.106         0.778


           Correlations
              F1MS1         F1MS2         F1MS3         F1MS4         F1MS5
              ________      ________      ________      ________      ________
 F1MS1          1.000
 F1MS2          0.287         1.000
 F1MS3          0.305         0.330         1.000
 F1MS4          0.407         0.261         0.302         1.000
 F1MS5          0.371         0.367         0.448         0.410         1.000
 F1MS6          0.158         0.198         0.252         0.200         0.229
 F1MS7          0.236         0.182         0.126         0.252         0.251


           Correlations
              F1MS6         F1MS7
              ________      ________
 F1MS6          1.000
 F1MS7          0.182         1.000


THE MODEL ESTIMATION TERMINATED NORMALLY


MODEL FIT INFORMATION

Number of Free Parameters                       21

Loglikelihood

          H0 Value                       -3537.416
          H0 Scaling Correction Factor      1.7593
            for MLR
          H1 Value                       -3524.845
          H1 Scaling Correction Factor      1.6520
            for MLR

Information Criteria

          Akaike (AIC)                    7116.832
          Bayesian (BIC)                  7202.415
          Sample-Size Adjusted BIC        7135.772
            (n* = (n + 2) / 24)

Chi-Square Test of Model Fit

          Value                             16.862*
          Degrees of Freedom                    14
          P-Value                           0.2636
          Scaling Correction Factor         1.4911
            for MLR

*   The chi-square value for MLM, MLMV, MLR, ULSMV, WLSM and WLSMV cannot be used
    for chi-square difference testing in the regular way.  MLM, MLR and WLSM
    chi-square difference testing is described on the Mplus website.  MLMV, WLSMV,
    and ULSMV difference testing is done using the DIFFTEST option.

RMSEA (Root Mean Square Error Of Approximation)

          Estimate                           0.022
          90 Percent C.I.                    0.000  0.054
          Probability RMSEA <= .05           0.923

CFI/TLI

          CFI                                0.990
          TLI                                0.985

Chi-Square Test of Model Fit for the Baseline Model

          Value                            315.066
          Degrees of Freedom                    21
          P-Value                           0.0000

SRMR (Standardized Root Mean Square Residual)

          Value                              0.029


MODEL RESULTS

                                                    Two-Tailed
                    Estimate       S.E.  Est./S.E.    P-Value

 FMS      BY
    F1MS1              0.422      0.046      9.201      0.000
    F1MS2              0.451      0.051      8.939      0.000
    F1MS3              0.503      0.052      9.715      0.000
    F1MS4              0.472      0.045     10.503      0.000
    F1MS5              0.751      0.053     14.205      0.000
    F1MS6              0.234      0.037      6.284      0.000
    F1MS7              0.319      0.053      5.997      0.000

 Intercepts
    F1MS1              4.007      0.036    111.818      0.000
    F1MS2              3.966      0.042     94.039      0.000
    F1MS3              4.140      0.041     99.987      0.000
    F1MS4              3.726      0.038     97.143      0.000
    F1MS5              3.515      0.051     68.748      0.000
    F1MS6              4.731      0.032    149.488      0.000
    F1MS7              4.103      0.042     97.042      0.000

 Variances
    FMS                1.000      0.000    999.000    999.000

 Residual Variances
    F1MS1              0.380      0.040      9.565      0.000
    F1MS2              0.570      0.076      7.503      0.000
    F1MS3              0.493      0.058      8.545      0.000
    F1MS4              0.417      0.056      7.484      0.000
    F1MS5              0.573      0.060      9.620      0.000
    F1MS6              0.381      0.080      4.780      0.000
    F1MS7              0.676      0.075      8.983      0.000

 New/Additional Parameters
    RHO                0.740      0.023     31.725      0.000


QUALITY OF NUMERICAL RESULTS

     Condition Number for the Information Matrix              0.159E-03
       (ratio of smallest to largest eigenvalue)


TECHNICAL 1 OUTPUT


     PARAMETER SPECIFICATION


           NU
              F1MS1         F1MS2         F1MS3         F1MS4         F1MS5
              ________      ________      ________      ________      ________
      1           0             0             0             0             0


           NU
              F1MS6         F1MS7
              ________      ________
      1           0             0


           LAMBDA
              FMS           F1MS1         F1MS2         F1MS3         F1MS4
              ________      ________      ________      ________      ________
 F1MS1              0             0             0             0             0
 F1MS2              0             0             0             0             0
 F1MS3              0             0             0             0             0
 F1MS4              0             0             0             0             0
 F1MS5              0             0             0             0             0
 F1MS6              0             0             0             0             0
 F1MS7              0             0             0             0             0


           LAMBDA
              F1MS5         F1MS6         F1MS7
              ________      ________      ________
 F1MS1              0             0             0
 F1MS2              0             0             0
 F1MS3              0             0             0
 F1MS4              0             0             0
 F1MS5              0             0             0
 F1MS6              0             0             0
 F1MS7              0             0             0


           THETA
              F1MS1         F1MS2         F1MS3         F1MS4         F1MS5
              ________      ________      ________      ________      ________
 F1MS1              0
 F1MS2              0             0
 F1MS3              0             0             0
 F1MS4              0             0             0             0
 F1MS5              0             0             0             0             0
 F1MS6              0             0             0             0             0
 F1MS7              0             0             0             0             0


           THETA
              F1MS6         F1MS7
              ________      ________
 F1MS6              0
 F1MS7              0             0


           ALPHA
              FMS           F1MS1         F1MS2         F1MS3         F1MS4
              ________      ________      ________      ________      ________
      1           0             1             2             3             4


           ALPHA
              F1MS5         F1MS6         F1MS7
              ________      ________      ________
      1           5             6             7


           BETA
              FMS           F1MS1         F1MS2         F1MS3         F1MS4
              ________      ________      ________      ________      ________
 FMS                0             0             0             0             0
 F1MS1              8             0             0             0             0
 F1MS2              9             0             0             0             0
 F1MS3             10             0             0             0             0
 F1MS4             11             0             0             0             0
 F1MS5             12             0             0             0             0
 F1MS6             13             0             0             0             0
 F1MS7             14             0             0             0             0


           BETA
              F1MS5         F1MS6         F1MS7
              ________      ________      ________
 FMS                0             0             0
 F1MS1              0             0             0
 F1MS2              0             0             0
 F1MS3              0             0             0
 F1MS4              0             0             0
 F1MS5              0             0             0
 F1MS6              0             0             0
 F1MS7              0             0             0


           PSI
              FMS           F1MS1         F1MS2         F1MS3         F1MS4
              ________      ________      ________      ________      ________
 FMS                0
 F1MS1              0            15
 F1MS2              0             0            16
 F1MS3              0             0             0            17
 F1MS4              0             0             0             0            18
 F1MS5              0             0             0             0             0
 F1MS6              0             0             0             0             0
 F1MS7              0             0             0             0             0


           PSI
              F1MS5         F1MS6         F1MS7
              ________      ________      ________
 F1MS5             19
 F1MS6              0            20
 F1MS7              0             0            21


     PARAMETER SPECIFICATION FOR THE ADDITIONAL PARAMETERS


           New/Additional Parameters
              RHO
              ________
 1                 22


     STARTING VALUES


           NU
              F1MS1         F1MS2         F1MS3         F1MS4         F1MS5
              ________      ________      ________      ________      ________
      1         0.000         0.000         0.000         0.000         0.000


           NU
              F1MS6         F1MS7
              ________      ________
      1         0.000         0.000


           LAMBDA
              FMS           F1MS1         F1MS2         F1MS3         F1MS4
              ________      ________      ________      ________      ________
 F1MS1          0.000         1.000         0.000         0.000         0.000
 F1MS2          0.000         0.000         1.000         0.000         0.000
 F1MS3          0.000         0.000         0.000         1.000         0.000
 F1MS4          0.000         0.000         0.000         0.000         1.000
 F1MS5          0.000         0.000         0.000         0.000         0.000
 F1MS6          0.000         0.000         0.000         0.000         0.000
 F1MS7          0.000         0.000         0.000         0.000         0.000


           LAMBDA
              F1MS5         F1MS6         F1MS7
              ________      ________      ________
 F1MS1          0.000         0.000         0.000
 F1MS2          0.000         0.000         0.000
 F1MS3          0.000         0.000         0.000
 F1MS4          0.000         0.000         0.000
 F1MS5          1.000         0.000         0.000
 F1MS6          0.000         1.000         0.000
 F1MS7          0.000         0.000         1.000


           THETA
              F1MS1         F1MS2         F1MS3         F1MS4         F1MS5
              ________      ________      ________      ________      ________
 F1MS1          0.000
 F1MS2          0.000         0.000
 F1MS3          0.000         0.000         0.000
 F1MS4          0.000         0.000         0.000         0.000
 F1MS5          0.000         0.000         0.000         0.000         0.000
 F1MS6          0.000         0.000         0.000         0.000         0.000
 F1MS7          0.000         0.000         0.000         0.000         0.000


           THETA
              F1MS6         F1MS7
              ________      ________
 F1MS6          0.000
 F1MS7          0.000         0.000


           ALPHA
              FMS           F1MS1         F1MS2         F1MS3         F1MS4
              ________      ________      ________      ________      ________
      1         0.000         4.007         3.966         4.140         3.726


           ALPHA
              F1MS5         F1MS6         F1MS7
              ________      ________      ________
      1         3.515         4.731         4.103


           BETA
              FMS           F1MS1         F1MS2         F1MS3         F1MS4
              ________      ________      ________      ________      ________
 FMS            0.000         0.000         0.000         0.000         0.000
 F1MS1          1.000         0.000         0.000         0.000         0.000
 F1MS2          1.000         0.000         0.000         0.000         0.000
 F1MS3          1.000         0.000         0.000         0.000         0.000
 F1MS4          1.000         0.000         0.000         0.000         0.000
 F1MS5          1.000         0.000         0.000         0.000         0.000
 F1MS6          1.000         0.000         0.000         0.000         0.000
 F1MS7          1.000         0.000         0.000         0.000         0.000


           BETA
              F1MS5         F1MS6         F1MS7
              ________      ________      ________
 FMS            0.000         0.000         0.000
 F1MS1          0.000         0.000         0.000
 F1MS2          0.000         0.000         0.000
 F1MS3          0.000         0.000         0.000
 F1MS4          0.000         0.000         0.000
 F1MS5          0.000         0.000         0.000
 F1MS6          0.000         0.000         0.000
 F1MS7          0.000         0.000         0.000


           PSI
              FMS           F1MS1         F1MS2         F1MS3         F1MS4
              ________      ________      ________      ________      ________
 FMS            1.000
 F1MS1          0.000         0.280
 F1MS2          0.000         0.000         0.388
 F1MS3          0.000         0.000         0.000         0.374
 F1MS4          0.000         0.000         0.000         0.000         0.321
 F1MS5          0.000         0.000         0.000         0.000         0.000
 F1MS6          0.000         0.000         0.000         0.000         0.000
 F1MS7          0.000         0.000         0.000         0.000         0.000


           PSI
              F1MS5         F1MS6         F1MS7
              ________      ________      ________
 F1MS5          0.570
 F1MS6          0.000         0.218
 F1MS7          0.000         0.000         0.390


     STARTING VALUES FOR THE ADDITIONAL PARAMETERS


           New/Additional Parameters
              RHO
              ________
 1              0.500


TECHNICAL 4 OUTPUT


     ESTIMATES DERIVED FROM THE MODEL


           ESTIMATED MEANS FOR THE LATENT VARIABLES
              FMS           F1MS1         F1MS2         F1MS3         F1MS4
              ________      ________      ________      ________      ________
      1         0.000         4.007         3.966         4.140         3.726


           ESTIMATED MEANS FOR THE LATENT VARIABLES
              F1MS5         F1MS6         F1MS7
              ________      ________      ________
      1         3.515         4.731         4.103


           ESTIMATED COVARIANCE MATRIX FOR THE LATENT VARIABLES
              FMS           F1MS1         F1MS2         F1MS3         F1MS4
              ________      ________      ________      ________      ________
 FMS            1.000
 F1MS1          0.422         0.559
 F1MS2          0.451         0.191         0.774
 F1MS3          0.503         0.212         0.227         0.746
 F1MS4          0.472         0.199         0.213         0.237         0.640
 F1MS5          0.751         0.317         0.339         0.378         0.355
 F1MS6          0.234         0.099         0.106         0.118         0.111
 F1MS7          0.319         0.135         0.144         0.161         0.151


           ESTIMATED COVARIANCE MATRIX FOR THE LATENT VARIABLES
              F1MS5         F1MS6         F1MS7
              ________      ________      ________
 F1MS5          1.137
 F1MS6          0.176         0.436
 F1MS7          0.240         0.075         0.778


           ESTIMATED CORRELATION MATRIX FOR THE LATENT VARIABLES
              FMS           F1MS1         F1MS2         F1MS3         F1MS4
              ________      ________      ________      ________      ________
 FMS            1.000
 F1MS1          0.565         1.000
 F1MS2          0.513         0.290         1.000
 F1MS3          0.582         0.329         0.299         1.000
 F1MS4          0.590         0.333         0.303         0.344         1.000
 F1MS5          0.704         0.398         0.362         0.410         0.416
 F1MS6          0.355         0.201         0.182         0.207         0.209
 F1MS7          0.362         0.205         0.186         0.211         0.214


           ESTIMATED CORRELATION MATRIX FOR THE LATENT VARIABLES
              F1MS5         F1MS6         F1MS7
              ________      ________      ________
 F1MS5          1.000
 F1MS6          0.250         1.000
 F1MS7          0.255         0.129         1.000


SUMMARY OF FACTOR SCORES


     FACTOR SCORE INFORMATION (COMPLETE-DATA PATTERN)


           FACTOR DETERMINACIES

           FMS        0.871


     Beginning Time:  17:02:03
        Ending Time:  17:02:03
       Elapsed Time:  00:00:00


MUTHEN & MUTHEN
3463 Stoner Ave.
Los Angeles, CA  90066

Tel: (310) 391-9971
Fax: (310) 391-8971
Web: www.StatModel.com
Support: Support@StatModel.com

Copyright (c) 1998-2012 Muthen & Muthen
