# Supplementary material for: An approximate measurement invariance approach to within-couple relationship quality
Source: Front Psychol. 2014 Sep 19;5:983. doi: 10.3389/fpsyg.2014.00983 (PMC4168678; doi:10.3389/fpsyg.2014.00983)
Supplement: Supplementary file 2 [file DataSheet2.ZIP › ml_mothers.out]

Mplus VERSION 7
MUTHEN & MUTHEN
05/26/2014   5:01 PM

INPUT INSTRUCTIONS

  TITLE: ML - Mothers ;

  DATA: FILE IS dataset_GRIMS.txt ;

  VARIABLE: NAMES ARE m1ms1-m1ms7 f1ms1-f1ms7; 
  USEVAR = m1ms1-m1ms7;


  ANALYSIS: ESTIMATOR IS MLR;

  MODEL:	
  ! configural invariance
  mms BY m1ms1* m1ms2 m1ms3 m1ms4 m1ms5 m1ms6 m1ms7 (lam1-lam7);
  mms@1;

  m1ms1-m1ms7 (u1-u7);

  model constraint:
  new(rho);
  rho = (lam1+lam2+lam3+lam4+lam5+lam6+lam7)**2/
  ((lam1+lam2+lam3+lam4+lam5+lam6+lam7)**2 + (u1+u2+u3
  +u4+u5+u6+u7));
  OUTPUT:  sampstat;mod(all);TECH1; TECH4; fsdeterminacy;


*** WARNING in OUTPUT command
  MODINDICES option is not available in conjunction with nonlinear constraints
  through the use of MODEL CONSTRAINT.  Request for MODINDICES is ignored.
   1 WARNING(S) FOUND IN THE INPUT INSTRUCTIONS


ML - Mothers ;

SUMMARY OF ANALYSIS

Number of groups                                                 1
Number of observations                                         435

Number of dependent variables                                    7
Number of independent variables                                  0
Number of continuous latent variables                            1

Observed dependent variables

  Continuous
   M1MS1       M1MS2       M1MS3       M1MS4       M1MS5       M1MS6
   M1MS7

Continuous latent variables
   MMS


Estimator                                                      MLR
Information matrix                                        OBSERVED
Maximum number of iterations                                  1000
Convergence criterion                                    0.500D-04
Maximum number of steepest descent iterations                   20

Input data file(s)
  dataset_GRIMS.txt

Input data format  FREE


SAMPLE STATISTICS


     SAMPLE STATISTICS


           Means
              M1MS1         M1MS2         M1MS3         M1MS4         M1MS5
              ________      ________      ________      ________      ________
      1         4.191         4.182         4.179         3.717         3.924


           Means
              M1MS6         M1MS7
              ________      ________
      1         4.807         4.234


           Covariances
              M1MS1         M1MS2         M1MS3         M1MS4         M1MS5
              ________      ________      ________      ________      ________
 M1MS1          0.614
 M1MS2          0.289         0.880
 M1MS3          0.196         0.282         0.782
 M1MS4          0.291         0.249         0.290         0.768
 M1MS5          0.290         0.260         0.331         0.319         0.980
 M1MS6          0.097         0.076         0.136         0.090         0.151
 M1MS7          0.164         0.084         0.126         0.184         0.133


           Covariances
              M1MS6         M1MS7
              ________      ________
 M1MS6          0.298
 M1MS7          0.071         0.635


           Correlations
              M1MS1         M1MS2         M1MS3         M1MS4         M1MS5
              ________      ________      ________      ________      ________
 M1MS1          1.000
 M1MS2          0.394         1.000
 M1MS3          0.282         0.341         1.000
 M1MS4          0.423         0.303         0.374         1.000
 M1MS5          0.374         0.280         0.378         0.367         1.000
 M1MS6          0.226         0.149         0.281         0.188         0.279
 M1MS7          0.263         0.112         0.179         0.263         0.168


           Correlations
              M1MS6         M1MS7
              ________      ________
 M1MS6          1.000
 M1MS7          0.162         1.000


THE MODEL ESTIMATION TERMINATED NORMALLY


MODEL FIT INFORMATION

Number of Free Parameters                       21

Loglikelihood

          H0 Value                       -3477.351
          H0 Scaling Correction Factor      2.0368
            for MLR
          H1 Value                       -3459.545
          H1 Scaling Correction Factor      1.6504
            for MLR

Information Criteria

          Akaike (AIC)                    6996.703
          Bayesian (BIC)                  7082.285
          Sample-Size Adjusted BIC        7015.642
            (n* = (n + 2) / 24)

Chi-Square Test of Model Fit

          Value                             33.258*
          Degrees of Freedom                    14
          P-Value                           0.0026
          Scaling Correction Factor         1.0708
            for MLR

*   The chi-square value for MLM, MLMV, MLR, ULSMV, WLSM and WLSMV cannot be used
    for chi-square difference testing in the regular way.  MLM, MLR and WLSM
    chi-square difference testing is described on the Mplus website.  MLMV, WLSMV,
    and ULSMV difference testing is done using the DIFFTEST option.

RMSEA (Root Mean Square Error Of Approximation)

          Estimate                           0.056
          90 Percent C.I.                    0.032  0.081
          Probability RMSEA <= .05           0.307

CFI/TLI

          CFI                                0.944
          TLI                                0.916

Chi-Square Test of Model Fit for the Baseline Model

          Value                            366.507
          Degrees of Freedom                    21
          P-Value                           0.0000

SRMR (Standardized Root Mean Square Residual)

          Value                              0.033


MODEL RESULTS

                                                    Two-Tailed
                    Estimate       S.E.  Est./S.E.    P-Value

 MMS      BY
    M1MS1              0.498      0.045     11.079      0.000
    M1MS2              0.487      0.053      9.279      0.000
    M1MS3              0.510      0.047     10.840      0.000
    M1MS4              0.553      0.045     12.390      0.000
    M1MS5              0.591      0.055     10.651      0.000
    M1MS6              0.209      0.038      5.503      0.000
    M1MS7              0.277      0.048      5.722      0.000

 Intercepts
    M1MS1              4.191      0.038    111.532      0.000
    M1MS2              4.182      0.045     92.989      0.000
    M1MS3              4.179      0.042     98.593      0.000
    M1MS4              3.717      0.042     88.449      0.000
    M1MS5              3.924      0.047     82.656      0.000
    M1MS6              4.807      0.026    183.549      0.000
    M1MS7              4.234      0.038    110.859      0.000

 Variances
    MMS                1.000      0.000    999.000    999.000

 Residual Variances
    M1MS1              0.366      0.051      7.235      0.000
    M1MS2              0.642      0.097      6.591      0.000
    M1MS3              0.522      0.056      9.245      0.000
    M1MS4              0.463      0.054      8.542      0.000
    M1MS5              0.631      0.078      8.086      0.000
    M1MS6              0.255      0.061      4.151      0.000
    M1MS7              0.558      0.075      7.395      0.000

 New/Additional Parameters
    RHO                0.740      0.022     33.208      0.000


QUALITY OF NUMERICAL RESULTS

     Condition Number for the Information Matrix              0.104E-03
       (ratio of smallest to largest eigenvalue)


TECHNICAL 1 OUTPUT


     PARAMETER SPECIFICATION


           NU
              M1MS1         M1MS2         M1MS3         M1MS4         M1MS5
              ________      ________      ________      ________      ________
      1           0             0             0             0             0


           NU
              M1MS6         M1MS7
              ________      ________
      1           0             0


           LAMBDA
              MMS           M1MS1         M1MS2         M1MS3         M1MS4
              ________      ________      ________      ________      ________
 M1MS1              0             0             0             0             0
 M1MS2              0             0             0             0             0
 M1MS3              0             0             0             0             0
 M1MS4              0             0             0             0             0
 M1MS5              0             0             0             0             0
 M1MS6              0             0             0             0             0
 M1MS7              0             0             0             0             0


           LAMBDA
              M1MS5         M1MS6         M1MS7
              ________      ________      ________
 M1MS1              0             0             0
 M1MS2              0             0             0
 M1MS3              0             0             0
 M1MS4              0             0             0
 M1MS5              0             0             0
 M1MS6              0             0             0
 M1MS7              0             0             0


           THETA
              M1MS1         M1MS2         M1MS3         M1MS4         M1MS5
              ________      ________      ________      ________      ________
 M1MS1              0
 M1MS2              0             0
 M1MS3              0             0             0
 M1MS4              0             0             0             0
 M1MS5              0             0             0             0             0
 M1MS6              0             0             0             0             0
 M1MS7              0             0             0             0             0


           THETA
              M1MS6         M1MS7
              ________      ________
 M1MS6              0
 M1MS7              0             0


           ALPHA
              MMS           M1MS1         M1MS2         M1MS3         M1MS4
              ________      ________      ________      ________      ________
      1           0             1             2             3             4


           ALPHA
              M1MS5         M1MS6         M1MS7
              ________      ________      ________
      1           5             6             7


           BETA
              MMS           M1MS1         M1MS2         M1MS3         M1MS4
              ________      ________      ________      ________      ________
 MMS                0             0             0             0             0
 M1MS1              8             0             0             0             0
 M1MS2              9             0             0             0             0
 M1MS3             10             0             0             0             0
 M1MS4             11             0             0             0             0
 M1MS5             12             0             0             0             0
 M1MS6             13             0             0             0             0
 M1MS7             14             0             0             0             0


           BETA
              M1MS5         M1MS6         M1MS7
              ________      ________      ________
 MMS                0             0             0
 M1MS1              0             0             0
 M1MS2              0             0             0
 M1MS3              0             0             0
 M1MS4              0             0             0
 M1MS5              0             0             0
 M1MS6              0             0             0
 M1MS7              0             0             0


           PSI
              MMS           M1MS1         M1MS2         M1MS3         M1MS4
              ________      ________      ________      ________      ________
 MMS                0
 M1MS1              0            15
 M1MS2              0             0            16
 M1MS3              0             0             0            17
 M1MS4              0             0             0             0            18
 M1MS5              0             0             0             0             0
 M1MS6              0             0             0             0             0
 M1MS7              0             0             0             0             0


           PSI
              M1MS5         M1MS6         M1MS7
              ________      ________      ________
 M1MS5             19
 M1MS6              0            20
 M1MS7              0             0            21


     PARAMETER SPECIFICATION FOR THE ADDITIONAL PARAMETERS


           New/Additional Parameters
              RHO
              ________
 1                 22


     STARTING VALUES


           NU
              M1MS1         M1MS2         M1MS3         M1MS4         M1MS5
              ________      ________      ________      ________      ________
      1         0.000         0.000         0.000         0.000         0.000


           NU
              M1MS6         M1MS7
              ________      ________
      1         0.000         0.000


           LAMBDA
              MMS           M1MS1         M1MS2         M1MS3         M1MS4
              ________      ________      ________      ________      ________
 M1MS1          0.000         1.000         0.000         0.000         0.000
 M1MS2          0.000         0.000         1.000         0.000         0.000
 M1MS3          0.000         0.000         0.000         1.000         0.000
 M1MS4          0.000         0.000         0.000         0.000         1.000
 M1MS5          0.000         0.000         0.000         0.000         0.000
 M1MS6          0.000         0.000         0.000         0.000         0.000
 M1MS7          0.000         0.000         0.000         0.000         0.000


           LAMBDA
              M1MS5         M1MS6         M1MS7
              ________      ________      ________
 M1MS1          0.000         0.000         0.000
 M1MS2          0.000         0.000         0.000
 M1MS3          0.000         0.000         0.000
 M1MS4          0.000         0.000         0.000
 M1MS5          1.000         0.000         0.000
 M1MS6          0.000         1.000         0.000
 M1MS7          0.000         0.000         1.000


           THETA
              M1MS1         M1MS2         M1MS3         M1MS4         M1MS5
              ________      ________      ________      ________      ________
 M1MS1          0.000
 M1MS2          0.000         0.000
 M1MS3          0.000         0.000         0.000
 M1MS4          0.000         0.000         0.000         0.000
 M1MS5          0.000         0.000         0.000         0.000         0.000
 M1MS6          0.000         0.000         0.000         0.000         0.000
 M1MS7          0.000         0.000         0.000         0.000         0.000


           THETA
              M1MS6         M1MS7
              ________      ________
 M1MS6          0.000
 M1MS7          0.000         0.000


           ALPHA
              MMS           M1MS1         M1MS2         M1MS3         M1MS4
              ________      ________      ________      ________      ________
      1         0.000         4.191         4.182         4.179         3.717


           ALPHA
              M1MS5         M1MS6         M1MS7
              ________      ________      ________
      1         3.924         4.807         4.234


           BETA
              MMS           M1MS1         M1MS2         M1MS3         M1MS4
              ________      ________      ________      ________      ________
 MMS            0.000         0.000         0.000         0.000         0.000
 M1MS1          1.000         0.000         0.000         0.000         0.000
 M1MS2          1.000         0.000         0.000         0.000         0.000
 M1MS3          1.000         0.000         0.000         0.000         0.000
 M1MS4          1.000         0.000         0.000         0.000         0.000
 M1MS5          1.000         0.000         0.000         0.000         0.000
 M1MS6          1.000         0.000         0.000         0.000         0.000
 M1MS7          1.000         0.000         0.000         0.000         0.000


           BETA
              M1MS5         M1MS6         M1MS7
              ________      ________      ________
 MMS            0.000         0.000         0.000
 M1MS1          0.000         0.000         0.000
 M1MS2          0.000         0.000         0.000
 M1MS3          0.000         0.000         0.000
 M1MS4          0.000         0.000         0.000
 M1MS5          0.000         0.000         0.000
 M1MS6          0.000         0.000         0.000
 M1MS7          0.000         0.000         0.000


           PSI
              MMS           M1MS1         M1MS2         M1MS3         M1MS4
              ________      ________      ________      ________      ________
 MMS            1.000
 M1MS1          0.000         0.308
 M1MS2          0.000         0.000         0.441
 M1MS3          0.000         0.000         0.000         0.392
 M1MS4          0.000         0.000         0.000         0.000         0.385
 M1MS5          0.000         0.000         0.000         0.000         0.000
 M1MS6          0.000         0.000         0.000         0.000         0.000
 M1MS7          0.000         0.000         0.000         0.000         0.000


           PSI
              M1MS5         M1MS6         M1MS7
              ________      ________      ________
 M1MS5          0.491
 M1MS6          0.000         0.150
 M1MS7          0.000         0.000         0.318


     STARTING VALUES FOR THE ADDITIONAL PARAMETERS


           New/Additional Parameters
              RHO
              ________
 1              0.500


TECHNICAL 4 OUTPUT


     ESTIMATES DERIVED FROM THE MODEL


           ESTIMATED MEANS FOR THE LATENT VARIABLES
              MMS           M1MS1         M1MS2         M1MS3         M1MS4
              ________      ________      ________      ________      ________
      1         0.000         4.191         4.182         4.179         3.717


           ESTIMATED MEANS FOR THE LATENT VARIABLES
              M1MS5         M1MS6         M1MS7
              ________      ________      ________
      1         3.924         4.807         4.234


           ESTIMATED COVARIANCE MATRIX FOR THE LATENT VARIABLES
              MMS           M1MS1         M1MS2         M1MS3         M1MS4
              ________      ________      ________      ________      ________
 MMS            1.000
 M1MS1          0.498         0.614
 M1MS2          0.487         0.243         0.880
 M1MS3          0.510         0.254         0.248         0.782
 M1MS4          0.553         0.275         0.269         0.282         0.768
 M1MS5          0.591         0.294         0.288         0.301         0.327
 M1MS6          0.209         0.104         0.102         0.107         0.116
 M1MS7          0.277         0.138         0.135         0.141         0.153


           ESTIMATED COVARIANCE MATRIX FOR THE LATENT VARIABLES
              M1MS5         M1MS6         M1MS7
              ________      ________      ________
 M1MS5          0.980
 M1MS6          0.124         0.298
 M1MS7          0.164         0.058         0.635


           ESTIMATED CORRELATION MATRIX FOR THE LATENT VARIABLES
              MMS           M1MS1         M1MS2         M1MS3         M1MS4
              ________      ________      ________      ________      ________
 MMS            1.000
 M1MS1          0.636         1.000
 M1MS2          0.519         0.330         1.000
 M1MS3          0.577         0.367         0.300         1.000
 M1MS4          0.631         0.401         0.328         0.364         1.000
 M1MS5          0.597         0.379         0.310         0.344         0.376
 M1MS6          0.383         0.244         0.199         0.221         0.242
 M1MS7          0.348         0.221         0.181         0.200         0.219


           ESTIMATED CORRELATION MATRIX FOR THE LATENT VARIABLES
              M1MS5         M1MS6         M1MS7
              ________      ________      ________
 M1MS5          1.000
 M1MS6          0.229         1.000
 M1MS7          0.207         0.133         1.000


SUMMARY OF FACTOR SCORES


     FACTOR SCORE INFORMATION (COMPLETE-DATA PATTERN)


           FACTOR DETERMINACIES

           MMS        0.868


     Beginning Time:  17:01:42
        Ending Time:  17:01:42
       Elapsed Time:  00:00:00


MUTHEN & MUTHEN
3463 Stoner Ave.
Los Angeles, CA  90066

Tel: (310) 391-9971
Fax: (310) 391-8971
Web: www.StatModel.com
Support: Support@StatModel.com

Copyright (c) 1998-2012 Muthen & Muthen
