# Supplementary material for: An approximate measurement invariance approach to within-couple relationship quality
Source: Front Psychol. 2014 Sep 19;5:983. doi: 10.3389/fpsyg.2014.00983 (PMC4168678; doi:10.3389/fpsyg.2014.00983)
Supplement: Supplementary file 2 [file DataSheet2.ZIP › sim_bsem_afmi01_0.50.out]

Mplus VERSION 7
MUTHEN & MUTHEN
05/08/2014  12:02 PM

INPUT INSTRUCTIONS

  TITLE: Simulation for bsem_04_ami01_0.50;
  MONTECARLO: NAMES = m1ms1-m1ms7 f1ms1-f1ms7;
  NOBSERVATIONS = 435;
  NREPS = 1000;
  ANALYSIS: ESTIMATOR = BAYES;
  PROCESSORS = 2;
  BCONVERGENCE =0.01;
  BITERATIONS = (5000);
  bseed=167;
  MODEL POPULATION:
  mms by m1ms1 @ 0.459   ;
  mms by m1ms2 @ 0.467   ;
  mms by m1ms3 @ 0.507   ;
  mms by m1ms4 @ 0.513   ;
  mms by m1ms5 @ 0.669   ;
  mms by m1ms6 @ 0.225   ;
  mms by m1ms7 @ 0.293   ;
  fms by f1ms1 @ 0.459   ;
  fms by f1ms2 @ 0.467   ;
  fms by f1ms3 @ 0.507   ;
  fms by f1ms4 @ 0.513   ;
  fms by f1ms5 @ 0.669   ;
  fms by f1ms6 @ 0.225   ;
  fms by f1ms7 @ 0.293   ;
  fms with mms @ 0.416   ;
  m1ms1 with f1ms1 @ -0.005   ;
  m1ms2 with f1ms2 @ 0.038   ;
  m1ms3 with f1ms3 @ 0.023   ;
  m1ms4 with f1ms4 @ 0.049   ;
  m1ms5 with f1ms5 @ 0.116   ;
  m1ms6 with f1ms6 @ 0.012   ;
  m1ms7 with f1ms7 @ -0.011   ;
  [mms @ 0 ] ;
  [fms @ -0.279 ] ;
  [m1ms1 @ 4.19 ] ;
  [m1ms2 @ 4.181 ] ;
  [m1ms3 @ 4.177 ] ;
  [m1ms4 @ 3.716 ] ;
  [m1ms5 @ 3.922 ] ;
  [m1ms6 @ 4.806 ] ;
  [m1ms7 @ 4.233 ] ;
  [f1ms1 @ 4.133 ] ;
  [f1ms2 @ 4.093 ] ;
  [f1ms3 @ 4.279 ] ;
  [f1ms4 @ 3.867 ] ;
  [f1ms5 @ 3.698 ] ;
  [f1ms6 @ 4.792 ] ;
  [f1ms7 @ 4.184 ] ;
  mms  @ 1   ;
  fms @ 1   ;
  m1ms1 @ 0.391   ;
  m1ms2 @ 0.667   ;
  m1ms3 @ 0.524   ;
  m1ms4 @ 0.489   ;
  m1ms5 @ 0.610   ;
  m1ms6 @ 0.254   ;
  m1ms7 @ 0.567   ;
  f1ms1 @ 0.375   ;
  f1ms2 @ 0.576   ;
  f1ms3 @ 0.510   ;
  f1ms4 @ 0.402   ;
  f1ms5 @ 0.640   ;
  f1ms6 @ 0.389   ;
  f1ms7 @ 0.691   ;
  MODEL:
  mms by m1ms1 * 0.459     ;
  mms by m1ms2 * 0.467     ;
  mms by m1ms3 * 0.507     ;
  mms by m1ms4 * 0.513     ;
  mms by m1ms5 * 0.669     ;
  mms by m1ms6 * 0.225     ;
  mms by m1ms7 * 0.293     ;
  fms by f1ms1 * 0.459     ;
  fms by f1ms2 * 0.467     ;
  fms by f1ms3 * 0.507     ;
  fms by f1ms4 * 0.513     ;
  fms by f1ms5 * 0.669     ;
  fms by f1ms6 * 0.225     ;
  fms by f1ms7 * 0.293     ;
  fms with mms * 0.416     ;
  m1ms1 with f1ms1 * -0.005     ;
  m1ms2 with f1ms2 * 0.038     ;
  m1ms3 with f1ms3 * 0.023     ;
  m1ms4 with f1ms4 * 0.049     ;
  m1ms5 with f1ms5 * 0.116     ;
  m1ms6 with f1ms6 * 0.012     ;
  m1ms7 with f1ms7 * -0.011     ;
  [mms @ 0 ]   ;
  [fms * -0.279 ]   ;
  [m1ms1 * 4.19 ] (tau1_1) ;
  [m1ms2 * 4.181 ] (tau1_2) ;
  [m1ms3 * 4.177 ] (tau1_3) ;
  [m1ms4 * 3.716 ] (tau1_4) ;
  [m1ms5 * 3.922 ] (tau1_5) ;
  [m1ms6 * 4.806 ] (tau1_6) ;
  [m1ms7 * 4.233 ] (tau1_7) ;
  [f1ms1 * 4.133 ] (tau2_1) ;
  [f1ms2 * 4.093 ] (tau2_2) ;
  [f1ms3 * 4.279 ] (tau2_3) ;
  [f1ms4 * 3.867 ] (tau2_4) ;
  [f1ms5 * 3.698 ] (tau2_5) ;
  [f1ms6 * 4.792 ] (tau2_6) ;
  [f1ms7 * 4.184 ] (tau2_7) ;
  mms  @ 1     ;
  fms @ 1     ;
  m1ms1 * 0.391     ;
  m1ms2 * 0.667     ;
  m1ms3 * 0.524     ;
  m1ms4 * 0.489     ;
  m1ms5 * 0.610     ;
  m1ms6 * 0.254     ;
  m1ms7 * 0.567     ;
  f1ms1 * 0.375     ;
  f1ms2 * 0.576     ;
  f1ms3 * 0.510     ;
  f1ms4 * 0.402     ;
  f1ms5 * 0.640     ;
  f1ms6 * 0.389     ;
  f1ms7 * 0.691     ;
  MODEL PRIORS:
  DO (1,7) DIFF (tau1_#-tau2_#) ~ N(0,0.50) ;
  OUTPUT:  TECH1; TECH4; TECH8;


*** WARNING in OUTPUT command
  TECH1 option is the default for MONTECARLO.
*** WARNING in OUTPUT command
  TECH4 option is not available with MONTECARLO.
  Request for TECH4 is ignored.
   2 WARNING(S) FOUND IN THE INPUT INSTRUCTIONS


Simulation for bsem_04_ami01_0.50;

SUMMARY OF ANALYSIS

Number of groups                                                 1
Number of observations                                         435

Number of replications
    Requested                                                 1000
    Completed                                                 1000
Value of seed                                                    0

Number of dependent variables                                   14
Number of independent variables                                  0
Number of continuous latent variables                            2

Observed dependent variables

  Continuous
   M1MS1       M1MS2       M1MS3       M1MS4       M1MS5       M1MS6
   M1MS7       F1MS1       F1MS2       F1MS3       F1MS4       F1MS5
   F1MS6       F1MS7

Continuous latent variables
   MMS         FMS


Estimator                                                    BAYES
Specifications for Bayesian Estimation
  Point estimate                                            MEDIAN
  Number of Markov chain Monte Carlo (MCMC) chains               2
  Random seed for the first chain                              167
  Starting value information                           UNPERTURBED
  Treatment of categorical mediator                         LATENT
  Algorithm used for Markov chain Monte Carlo           GIBBS(PX1)
  Convergence criterion                                  0.100D-01
  Maximum number of iterations                               50000
  K-th iteration used for thinning                               1


MODEL FIT INFORMATION

Number of Free Parameters                       51

Bayesian Posterior Predictive Checking using Chi-Square

    Posterior Predictive P-Value

        Number of successful computations     1000

             Proportions
        Expected    Observed
           0.990       1.000
           0.980       1.000
           0.950       1.000
           0.900       0.993
           0.800       0.924
           0.700       0.812
           0.500       0.529
           0.300       0.248
           0.200       0.128
           0.100       0.044
           0.050       0.017
           0.020       0.006
           0.010       0.001

Information Criterion

    Deviance (DIC)

        Mean                             14122.189
        Std Dev                            106.081
        Number of successful computations     1000

             Proportions                   Percentiles
        Expected    Observed         Expected       Observed
           0.990       0.992        13875.414      13880.107
           0.980       0.978        13904.332      13901.270
           0.950       0.948        13947.697      13943.937
           0.900       0.889        13986.236      13981.358
           0.800       0.797        14032.912      14029.967
           0.700       0.703        14066.561      14067.005
           0.500       0.513        14122.189      14126.170
           0.300       0.312        14177.818      14181.997
           0.200       0.194        14211.467      14208.984
           0.100       0.104        14258.142      14260.059
           0.050       0.048        14296.681      14292.695
           0.020       0.019        14340.047      14338.252
           0.010       0.009        14368.964      14357.959

    Estimated Number of Parameters (pD)

        Mean                                49.682
        Std Dev                              0.591
        Number of successful computations     1000

             Proportions                   Percentiles
        Expected    Observed         Expected       Observed
           0.990       0.987           48.307         48.135
           0.980       0.974           48.469         48.393
           0.950       0.949           48.710         48.701
           0.900       0.900           48.925         48.922
           0.800       0.816           49.185         49.206
           0.700       0.728           49.372         49.411
           0.500       0.499           49.682         49.681
           0.300       0.288           49.992         49.968
           0.200       0.193           50.179         50.172
           0.100       0.098           50.439         50.421
           0.050       0.049           50.654         50.645
           0.020       0.022           50.896         50.940
           0.010       0.014           51.057         51.131

    Bayesian (BIC)

        Mean                             14332.392
        Std Dev                            106.120
        Number of successful computations     1000

             Proportions                   Percentiles
        Expected    Observed         Expected       Observed
           0.990       0.992        14085.526      14092.095
           0.980       0.977        14114.455      14109.819
           0.950       0.947        14157.836      14154.072
           0.900       0.889        14196.389      14191.729
           0.800       0.798        14243.082      14239.875
           0.700       0.704        14276.743      14277.408
           0.500       0.512        14332.392      14337.077
           0.300       0.310        14388.041      14391.727
           0.200       0.193        14421.703      14419.411
           0.100       0.104        14468.395      14470.485
           0.050       0.049        14506.948      14502.347
           0.020       0.019        14550.330      14548.359
           0.010       0.009        14579.258      14569.085


MODEL RESULTS

                           ESTIMATES              S. E.     M. S. E.  95%  % Sig
              Population   Average   Std. Dev.   Average             Cover Coeff
 MMS      BY
  M1MS1            0.459     0.4633     0.0397     0.0400     0.0016 0.951 1.000
  M1MS2            0.467     0.4726     0.0470     0.0496     0.0022 0.967 1.000
  M1MS3            0.507     0.5115     0.0451     0.0458     0.0020 0.942 1.000
  M1MS4            0.513     0.5150     0.0448     0.0444     0.0020 0.949 1.000
  M1MS5            0.669     0.6703     0.0499     0.0514     0.0025 0.959 1.000
  M1MS6            0.225     0.2276     0.0295     0.0297     0.0009 0.948 1.000
  M1MS7            0.293     0.2951     0.0444     0.0440     0.0020 0.950 1.000

 FMS      BY
  F1MS1            0.459     0.4610     0.0380     0.0391     0.0014 0.952 1.000
  F1MS2            0.467     0.4696     0.0459     0.0464     0.0021 0.954 1.000
  F1MS3            0.507     0.5087     0.0449     0.0450     0.0020 0.949 1.000
  F1MS4            0.513     0.5178     0.0405     0.0413     0.0017 0.951 1.000
  F1MS5            0.669     0.6693     0.0510     0.0521     0.0026 0.952 1.000
  F1MS6            0.225     0.2257     0.0369     0.0360     0.0014 0.944 1.000
  F1MS7            0.293     0.2969     0.0467     0.0480     0.0022 0.959 1.000

 FMS      WITH
  MMS              0.416     0.4122     0.0567     0.0573     0.0032 0.947 1.000

 M1MS1    WITH
  F1MS1           -0.005    -0.0048     0.0222     0.0219     0.0005 0.952 0.065

 M1MS2    WITH
  F1MS2            0.038     0.0382     0.0328     0.0335     0.0011 0.959 0.215

 M1MS3    WITH
  F1MS3            0.023     0.0232     0.0292     0.0292     0.0009 0.947 0.129

 M1MS4    WITH
  F1MS4            0.049     0.0492     0.0262     0.0259     0.0007 0.940 0.485

 M1MS5    WITH
  F1MS5            0.116     0.1181     0.0373     0.0382     0.0014 0.959 0.899

 M1MS6    WITH
  F1MS6            0.012     0.0116     0.0159     0.0161     0.0003 0.951 0.103

 M1MS7    WITH
  F1MS7           -0.011    -0.0103     0.0316     0.0319     0.0010 0.950 0.070

 Means
  MMS              0.000     0.0000     0.0000     0.0000     0.0000 1.000 0.000
  FMS             -0.279    -0.3404     0.3598     0.4246     0.1331 0.952 0.123

 Intercepts
  M1MS1            4.190     4.1882     0.0361     0.0375     0.0013 0.955 1.000
  M1MS2            4.181     4.1796     0.0451     0.0455     0.0020 0.957 1.000
  M1MS3            4.177     4.1789     0.0418     0.0428     0.0017 0.961 1.000
  M1MS4            3.716     3.7166     0.0408     0.0419     0.0017 0.956 1.000
  M1MS5            3.922     3.9236     0.0487     0.0496     0.0024 0.949 1.000
  M1MS6            4.806     4.8073     0.0262     0.0267     0.0007 0.950 1.000
  M1MS7            4.233     4.2342     0.0383     0.0390     0.0015 0.948 1.000
  F1MS1            4.133     4.1617     0.1689     0.1978     0.0293 0.957 1.000
  F1MS2            4.093     4.1199     0.1702     0.2029     0.0297 0.954 1.000
  F1MS3            4.279     4.3086     0.1853     0.2183     0.0352 0.954 1.000
  F1MS4            3.867     3.9005     0.1893     0.2215     0.0369 0.954 1.000
  F1MS5            3.698     3.7366     0.2412     0.2857     0.0596 0.954 1.000
  F1MS6            4.792     4.8064     0.0850     0.1026     0.0074 0.966 1.000
  F1MS7            4.184     4.2033     0.1123     0.1349     0.0130 0.957 1.000

 Variances
  MMS              1.000     1.0000     0.0000     0.0000     0.0000 1.000 0.000
  FMS              1.000     1.0000     0.0000     0.0000     0.0000 1.000 0.000

 Residual Variances
  M1MS1            0.391     0.3964     0.0328     0.0332     0.0011 0.950 1.000
  M1MS2            0.667     0.6746     0.0522     0.0521     0.0028 0.949 1.000
  M1MS3            0.524     0.5327     0.0428     0.0438     0.0019 0.951 1.000
  M1MS4            0.489     0.4957     0.0404     0.0414     0.0017 0.952 1.000
  M1MS5            0.610     0.6189     0.0549     0.0558     0.0031 0.940 1.000
  M1MS6            0.254     0.2563     0.0188     0.0189     0.0004 0.946 1.000
  M1MS7            0.567     0.5728     0.0397     0.0415     0.0016 0.956 1.000
  F1MS1            0.375     0.3796     0.0299     0.0319     0.0009 0.958 1.000
  F1MS2            0.576     0.5829     0.0462     0.0457     0.0022 0.947 1.000
  F1MS3            0.510     0.5162     0.0415     0.0424     0.0018 0.945 1.000
  F1MS4            0.402     0.4094     0.0366     0.0358     0.0014 0.941 1.000
  F1MS5            0.640     0.6504     0.0569     0.0576     0.0033 0.949 1.000
  F1MS6            0.389     0.3923     0.0276     0.0282     0.0008 0.964 1.000
  F1MS7            0.691     0.6984     0.0492     0.0501     0.0025 0.944 1.000


DIFFERENCE OUTPUT


            Average Results Across Replications


            Average   Std. Dev.     Deviations from the Mean(% Sig Coeff)

                                           TAU1_1             TAU2_1
      1       4.175      0.102       0.013(0.03) -0.013(0.03)

                                           TAU1_2             TAU2_2
      2       4.150      0.105       0.030(0.05) -0.030(0.05)

                                           TAU1_3             TAU2_3
      3       4.244      0.113      -0.065(0.08)  0.065(0.08)

                                           TAU1_4             TAU2_4
      4       3.809      0.114      -0.092(0.12)  0.092(0.12)

                                           TAU1_5             TAU2_5
      5       3.830      0.147       0.093(0.09) -0.093(0.09)

                                           TAU1_6             TAU2_6
      6       4.807      0.054       0.000(0.03)  0.000(0.03)

                                           TAU1_7             TAU2_7
      7       4.219      0.071       0.015(0.05) -0.015(0.05)


TECHNICAL 1 OUTPUT


     PARAMETER SPECIFICATION


           NU
              M1MS1         M1MS2         M1MS3         M1MS4         M1MS5
              ________      ________      ________      ________      ________
 1                  1             2             3             4             5


           NU
              M1MS6         M1MS7         F1MS1         F1MS2         F1MS3
              ________      ________      ________      ________      ________
 1                  6             7             8             9            10


           NU
              F1MS4         F1MS5         F1MS6         F1MS7
              ________      ________      ________      ________
 1                 11            12            13            14


           LAMBDA
              MMS           FMS
              ________      ________
 M1MS1             15             0
 M1MS2             16             0
 M1MS3             17             0
 M1MS4             18             0
 M1MS5             19             0
 M1MS6             20             0
 M1MS7             21             0
 F1MS1              0            22
 F1MS2              0            23
 F1MS3              0            24
 F1MS4              0            25
 F1MS5              0            26
 F1MS6              0            27
 F1MS7              0            28


           THETA
              M1MS1         M1MS2         M1MS3         M1MS4         M1MS5
              ________      ________      ________      ________      ________
 M1MS1             29
 M1MS2              0            30
 M1MS3              0             0            31
 M1MS4              0             0             0            32
 M1MS5              0             0             0             0            33
 M1MS6              0             0             0             0             0
 M1MS7              0             0             0             0             0
 F1MS1             36             0             0             0             0
 F1MS2              0            38             0             0             0
 F1MS3              0             0            40             0             0
 F1MS4              0             0             0            42             0
 F1MS5              0             0             0             0            44
 F1MS6              0             0             0             0             0
 F1MS7              0             0             0             0             0


           THETA
              M1MS6         M1MS7         F1MS1         F1MS2         F1MS3
              ________      ________      ________      ________      ________
 M1MS6             34
 M1MS7              0            35
 F1MS1              0             0            37
 F1MS2              0             0             0            39
 F1MS3              0             0             0             0            41
 F1MS4              0             0             0             0             0
 F1MS5              0             0             0             0             0
 F1MS6             46             0             0             0             0
 F1MS7              0            48             0             0             0


           THETA
              F1MS4         F1MS5         F1MS6         F1MS7
              ________      ________      ________      ________
 F1MS4             43
 F1MS5              0            45
 F1MS6              0             0            47
 F1MS7              0             0             0            49


           ALPHA
              MMS           FMS
              ________      ________
 1                  0            50


           BETA
              MMS           FMS
              ________      ________
 MMS                0             0
 FMS                0             0


           PSI
              MMS           FMS
              ________      ________
 MMS                0
 FMS               51             0


     STARTING VALUES


           NU
              M1MS1         M1MS2         M1MS3         M1MS4         M1MS5
              ________      ________      ________      ________      ________
 1              4.190         4.181         4.177         3.716         3.922


           NU
              M1MS6         M1MS7         F1MS1         F1MS2         F1MS3
              ________      ________      ________      ________      ________
 1              4.806         4.233         4.133         4.093         4.279


           NU
              F1MS4         F1MS5         F1MS6         F1MS7
              ________      ________      ________      ________
 1              3.867         3.698         4.792         4.184


           LAMBDA
              MMS           FMS
              ________      ________
 M1MS1          0.459         0.000
 M1MS2          0.467         0.000
 M1MS3          0.507         0.000
 M1MS4          0.513         0.000
 M1MS5          0.669         0.000
 M1MS6          0.225         0.000
 M1MS7          0.293         0.000
 F1MS1          0.000         0.459
 F1MS2          0.000         0.467
 F1MS3          0.000         0.507
 F1MS4          0.000         0.513
 F1MS5          0.000         0.669
 F1MS6          0.000         0.225
 F1MS7          0.000         0.293


           THETA
              M1MS1         M1MS2         M1MS3         M1MS4         M1MS5
              ________      ________      ________      ________      ________
 M1MS1          0.391
 M1MS2          0.000         0.667
 M1MS3          0.000         0.000         0.524
 M1MS4          0.000         0.000         0.000         0.489
 M1MS5          0.000         0.000         0.000         0.000         0.610
 M1MS6          0.000         0.000         0.000         0.000         0.000
 M1MS7          0.000         0.000         0.000         0.000         0.000
 F1MS1         -0.005         0.000         0.000         0.000         0.000
 F1MS2          0.000         0.038         0.000         0.000         0.000
 F1MS3          0.000         0.000         0.023         0.000         0.000
 F1MS4          0.000         0.000         0.000         0.049         0.000
 F1MS5          0.000         0.000         0.000         0.000         0.116
 F1MS6          0.000         0.000         0.000         0.000         0.000
 F1MS7          0.000         0.000         0.000         0.000         0.000


           THETA
              M1MS6         M1MS7         F1MS1         F1MS2         F1MS3
              ________      ________      ________      ________      ________
 M1MS6          0.254
 M1MS7          0.000         0.567
 F1MS1          0.000         0.000         0.375
 F1MS2          0.000         0.000         0.000         0.576
 F1MS3          0.000         0.000         0.000         0.000         0.510
 F1MS4          0.000         0.000         0.000         0.000         0.000
 F1MS5          0.000         0.000         0.000         0.000         0.000
 F1MS6          0.012         0.000         0.000         0.000         0.000
 F1MS7          0.000        -0.011         0.000         0.000         0.000


           THETA
              F1MS4         F1MS5         F1MS6         F1MS7
              ________      ________      ________      ________
 F1MS4          0.402
 F1MS5          0.000         0.640
 F1MS6          0.000         0.000         0.389
 F1MS7          0.000         0.000         0.000         0.691


           ALPHA
              MMS           FMS
              ________      ________
 1              0.000        -0.279


           BETA
              MMS           FMS
              ________      ________
 MMS            0.000         0.000
 FMS            0.000         0.000


           PSI
              MMS           FMS
              ________      ________
 MMS            1.000
 FMS            0.416         1.000


     POPULATION VALUES


           NU
              M1MS1         M1MS2         M1MS3         M1MS4         M1MS5
              ________      ________      ________      ________      ________
 1              4.190         4.181         4.177         3.716         3.922


           NU
              M1MS6         M1MS7         F1MS1         F1MS2         F1MS3
              ________      ________      ________      ________      ________
 1              4.806         4.233         4.133         4.093         4.279


           NU
              F1MS4         F1MS5         F1MS6         F1MS7
              ________      ________      ________      ________
 1              3.867         3.698         4.792         4.184


           LAMBDA
              MMS           FMS
              ________      ________
 M1MS1          0.459         0.000
 M1MS2          0.467         0.000
 M1MS3          0.507         0.000
 M1MS4          0.513         0.000
 M1MS5          0.669         0.000
 M1MS6          0.225         0.000
 M1MS7          0.293         0.000
 F1MS1          0.000         0.459
 F1MS2          0.000         0.467
 F1MS3          0.000         0.507
 F1MS4          0.000         0.513
 F1MS5          0.000         0.669
 F1MS6          0.000         0.225
 F1MS7          0.000         0.293


           THETA
              M1MS1         M1MS2         M1MS3         M1MS4         M1MS5
              ________      ________      ________      ________      ________
 M1MS1          0.391
 M1MS2          0.000         0.667
 M1MS3          0.000         0.000         0.524
 M1MS4          0.000         0.000         0.000         0.489
 M1MS5          0.000         0.000         0.000         0.000         0.610
 M1MS6          0.000         0.000         0.000         0.000         0.000
 M1MS7          0.000         0.000         0.000         0.000         0.000
 F1MS1         -0.005         0.000         0.000         0.000         0.000
 F1MS2          0.000         0.038         0.000         0.000         0.000
 F1MS3          0.000         0.000         0.023         0.000         0.000
 F1MS4          0.000         0.000         0.000         0.049         0.000
 F1MS5          0.000         0.000         0.000         0.000         0.116
 F1MS6          0.000         0.000         0.000         0.000         0.000
 F1MS7          0.000         0.000         0.000         0.000         0.000


           THETA
              M1MS6         M1MS7         F1MS1         F1MS2         F1MS3
              ________      ________      ________      ________      ________
 M1MS6          0.254
 M1MS7          0.000         0.567
 F1MS1          0.000         0.000         0.375
 F1MS2          0.000         0.000         0.000         0.576
 F1MS3          0.000         0.000         0.000         0.000         0.510
 F1MS4          0.000         0.000         0.000         0.000         0.000
 F1MS5          0.000         0.000         0.000         0.000         0.000
 F1MS6          0.012         0.000         0.000         0.000         0.000
 F1MS7          0.000        -0.011         0.000         0.000         0.000


           THETA
              F1MS4         F1MS5         F1MS6         F1MS7
              ________      ________      ________      ________
 F1MS4          0.402
 F1MS5          0.000         0.640
 F1MS6          0.000         0.000         0.389
 F1MS7          0.000         0.000         0.000         0.691


           ALPHA
              MMS           FMS
              ________      ________
 1              0.000        -0.279


           BETA
              MMS           FMS
              ________      ________
 MMS            0.000         0.000
 FMS            0.000         0.000


           PSI
              MMS           FMS
              ________      ________
 MMS            1.000
 FMS            0.416         1.000


     PRIORS FOR ALL PARAMETERS            PRIOR MEAN      PRIOR VARIANCE     PRIOR STD. DEV.

     Parameter 1~N(0.000,1000.000)           0.0000           1000.0000             31.6228
     Parameter 2~N(0.000,1000.000)           0.0000           1000.0000             31.6228
     Parameter 3~N(0.000,1000.000)           0.0000           1000.0000             31.6228
     Parameter 4~N(0.000,1000.000)           0.0000           1000.0000             31.6228
     Parameter 5~N(0.000,1000.000)           0.0000           1000.0000             31.6228
     Parameter 6~N(0.000,1000.000)           0.0000           1000.0000             31.6228
     Parameter 7~N(0.000,1000.000)           0.0000           1000.0000             31.6228
     Parameter 8~N(0.000,1000.000)           0.0000           1000.0000             31.6228
     Parameter 9~N(0.000,1000.000)           0.0000           1000.0000             31.6228
     Parameter 10~N(0.000,1000.000)          0.0000           1000.0000             31.6228
     Parameter 11~N(0.000,1000.000)          0.0000           1000.0000             31.6228
     Parameter 12~N(0.000,1000.000)          0.0000           1000.0000             31.6228
     Parameter 13~N(0.000,1000.000)          0.0000           1000.0000             31.6228
     Parameter 14~N(0.000,1000.000)          0.0000           1000.0000             31.6228
     Parameter 15~N(0.000,infinity)          0.0000            infinity            infinity
     Parameter 16~N(0.000,infinity)          0.0000            infinity            infinity
     Parameter 17~N(0.000,infinity)          0.0000            infinity            infinity
     Parameter 18~N(0.000,infinity)          0.0000            infinity            infinity
     Parameter 19~N(0.000,infinity)          0.0000            infinity            infinity
     Parameter 20~N(0.000,infinity)          0.0000            infinity            infinity
     Parameter 21~N(0.000,infinity)          0.0000            infinity            infinity
     Parameter 22~N(0.000,infinity)          0.0000            infinity            infinity
     Parameter 23~N(0.000,infinity)          0.0000            infinity            infinity
     Parameter 24~N(0.000,infinity)          0.0000            infinity            infinity
     Parameter 25~N(0.000,infinity)          0.0000            infinity            infinity
     Parameter 26~N(0.000,infinity)          0.0000            infinity            infinity
     Parameter 27~N(0.000,infinity)          0.0000            infinity            infinity
     Parameter 28~N(0.000,infinity)          0.0000            infinity            infinity
     Parameter 29~IW(0.000,-3)             infinity            infinity            infinity
     Parameter 30~IW(0.000,-3)             infinity            infinity            infinity
     Parameter 31~IW(0.000,-3)             infinity            infinity            infinity
     Parameter 32~IW(0.000,-3)             infinity            infinity            infinity
     Parameter 33~IW(0.000,-3)             infinity            infinity            infinity
     Parameter 34~IW(0.000,-3)             infinity            infinity            infinity
     Parameter 35~IW(0.000,-3)             infinity            infinity            infinity
     Parameter 36~IW(0.000,-3)             infinity            infinity            infinity
     Parameter 37~IW(0.000,-3)             infinity            infinity            infinity
     Parameter 38~IW(0.000,-3)             infinity            infinity            infinity
     Parameter 39~IW(0.000,-3)             infinity            infinity            infinity
     Parameter 40~IW(0.000,-3)             infinity            infinity            infinity
     Parameter 41~IW(0.000,-3)             infinity            infinity            infinity
     Parameter 42~IW(0.000,-3)             infinity            infinity            infinity
     Parameter 43~IW(0.000,-3)             infinity            infinity            infinity
     Parameter 44~IW(0.000,-3)             infinity            infinity            infinity
     Parameter 45~IW(0.000,-3)             infinity            infinity            infinity
     Parameter 46~IW(0.000,-3)             infinity            infinity            infinity
     Parameter 47~IW(0.000,-3)             infinity            infinity            infinity
     Parameter 48~IW(0.000,-3)             infinity            infinity            infinity
     Parameter 49~IW(0.000,-3)             infinity            infinity            infinity
     Parameter 50~N(0.000,infinity)          0.0000            infinity            infinity
     Parameter 51~IW(0.000,-3)
     Cov(Parameter 1,Parameter 8)=999.750000
     Cov(Parameter 2,Parameter 9)=999.750000
     Cov(Parameter 3,Parameter 10)=999.750000
     Cov(Parameter 4,Parameter 11)=999.750000
     Cov(Parameter 5,Parameter 12)=999.750000
     Cov(Parameter 6,Parameter 13)=999.750000
     Cov(Parameter 7,Parameter 14)=999.750000


TECHNICAL 8 OUTPUT

   TECHNICAL 8 OUTPUT FOR BAYES ESTIMATION

     REPLICATION 1:


                     POTENTIAL       PARAMETER WITH
     ITERATION    SCALE REDUCTION      HIGHEST PSR
     100              1.212               8
     200              1.104               11
     300              2.273               50
     400              2.049               50
     500              1.200               50
     600              1.154               11
     700              2.239               50
     800              1.447               11
     900              1.125               50
     1000             2.303               50
     1100             2.838               50
     1200             1.625               50
     1300             1.229               9
     1400             1.028               23
     1500             1.028               17
     1600             1.017               28
     1700             1.030               12
     1800             1.151               12
     1900             1.266               12
     2000             1.122               8
     2100             1.253               8
     2200             1.114               8
     2300             1.025               8
     2400             1.010               2
     2500             1.112               12
     2600             1.259               50
     2700             1.407               50
     2800             1.816               10
     2900             1.983               50
     3000             2.209               50
     3100             2.438               50
     3200             2.586               50
     3300             2.229               50
     3400             1.920               50
     3500             1.635               50
     3600             1.316               50
     3700             1.165               50
     3800             1.056               50
     3900             1.010               24
     4000             1.006               41
     4100             1.029               10
     4200             1.093               10
     4300             1.109               10
     4400             1.112               10
     4500             1.147               10
     4600             1.219               10
     4700             1.269               50
     4800             1.301               50
     4900             1.411               50
     5000             1.454               50
     5100             1.447               50
     5200             1.476               50
     5300             1.475               50
     5400             1.416               50
     5500             1.432               50
     5600             1.472               50
     5700             1.551               50
     5800             1.523               50
     5900             1.524               50
     6000             1.544               50
     6100             1.584               50
     6200             1.678               50
     6300             1.708               50
     6400             1.774               50
     6500             1.904               50
     6600             2.095               50
     6700             2.328               50
     6800             2.759               50
     6900             2.900               50
     7000             2.761               50
     7100             2.378               50
     7200             2.105               50
     7300             1.964               50
     7400             1.745               50
     7500             1.595               50
     7600             1.505               50
     7700             1.408               50
     7800             1.344               12
     7900             1.310               12
     8000             1.259               12
     8100             1.175               12
     8200             1.094               12
     8300             1.044               11
     8400             1.007               13


     Simulated prior distributions

     Parameter       Prior Mean  Prior Variance  Prior Std. Dev.


     Parameter 1         0.0031          0.5027          0.7090
     Parameter 2        -0.0014          0.4777          0.6911
     Parameter 3        -0.0287          0.4733          0.6880
     Parameter 4        -0.0072          0.4884          0.6988
     Parameter 5         0.0006          0.4992          0.7065
     Parameter 6         0.0158          0.5079          0.7126
     Parameter 7        -0.0201          0.5037          0.7097
     Parameter 8         0.0000          0.4825          0.6946
     Parameter 9        -0.0115          0.4959          0.7042
     Parameter 10         0.0307          0.5050          0.7106
     Parameter 11        -0.0109          0.5003          0.7074
     Parameter 12         0.0151          0.5153          0.7178
     Parameter 13         0.0268          0.4852          0.6966
     Parameter 14         0.0505          0.4791          0.6922
     Parameter 15 Improper Prior
     Parameter 16 Improper Prior
     Parameter 17 Improper Prior
     Parameter 18 Improper Prior
     Parameter 19 Improper Prior
     Parameter 20 Improper Prior
     Parameter 21 Improper Prior
     Parameter 22 Improper Prior
     Parameter 23 Improper Prior
     Parameter 24 Improper Prior
     Parameter 25 Improper Prior
     Parameter 26 Improper Prior
     Parameter 27 Improper Prior
     Parameter 28 Improper Prior
     Parameter 29 Improper Prior
     Parameter 30 Improper Prior
     Parameter 31 Improper Prior
     Parameter 32 Improper Prior
     Parameter 33 Improper Prior
     Parameter 34 Improper Prior
     Parameter 35 Improper Prior
     Parameter 36 Improper Prior
     Parameter 37 Improper Prior
     Parameter 38 Improper Prior
     Parameter 39 Improper Prior
     Parameter 40 Improper Prior
     Parameter 41 Improper Prior
     Parameter 42 Improper Prior
     Parameter 43 Improper Prior
     Parameter 44 Improper Prior
     Parameter 45 Improper Prior
     Parameter 46 Improper Prior
     Parameter 47 Improper Prior
     Parameter 48 Improper Prior
     Parameter 49 Improper Prior
     Parameter 50 Improper Prior
     Parameter 51 Improper Prior

     REPLICATION 2:


                     POTENTIAL       PARAMETER WITH
     ITERATION    SCALE REDUCTION      HIGHEST PSR
     100              1.229               36
     200              1.152               19
     300              1.168               25
     400              1.123               9
     500              2.303               11
     600              1.743               11
     700              1.023               12
     800              2.160               50
     900              1.833               8
     1000             1.337               8
     1100             1.091               10
     1200             1.052               11
     1300             1.129               11
     1400             1.515               11
     1500             1.657               11
     1600             1.231               9
     1700             1.018               15
     1800             1.125               50
     1900             1.303               50
     2000             1.459               50
     2100             1.604               50
     2200             1.736               11
     2300             2.012               50
     2400             2.298               50
     2500             2.631               50
     2600             2.680               50
     2700             2.782               50
     2800             2.486               50
     2900             1.748               11
     3000             1.489               12
     3100             1.369               50
     3200             1.283               50
     3300             1.235               50
     3400             1.180               50
     3500             1.150               50
     3600             1.228               50
     3700             1.233               50
     3800             1.208               50
     3900             1.161               50
     4000             1.057               11
     4100             1.013               43
     4200             1.008               43
     4300             1.029               9
     4400             1.024               9
     4500             1.024               12
     4600             1.010               50
     4700             1.015               9
     4800             1.040               50
     4900             1.064               50
     5000             1.086               50
     5100             1.117               50
     5200             1.165               50
     5300             1.172               50
     5400             1.173               50
     5500             1.154               11
     5600             1.111               11
     5700             1.084               11
     5800             1.097               11
     5900             1.114               11
     6000             1.132               50
     6100             1.179               11
     6200             1.239               50
     6300             1.306               50
     6400             1.335               50
     6500             1.263               50
     6600             1.132               50
     6700             1.066               50
     6800             1.022               50
     6900             1.006               12


     Simulated prior distributions

     Parameter       Prior Mean  Prior Variance  Prior Std. Dev.


     Parameter 1         0.0027          0.4724          0.6873
     Parameter 2        -0.0352          0.4621          0.6798
     Parameter 3         0.0093          0.5272          0.7261
     Parameter 4        -0.0084          0.4994          0.7067
     Parameter 5         0.0235          0.5035          0.7096
     Parameter 6        -0.0557          0.4659          0.6825
     Parameter 7         0.0012          0.5379          0.7334
     Parameter 8         0.0128          0.5011          0.7079
     Parameter 9         0.0010          0.4905          0.7003
     Parameter 10         0.0196          0.4875          0.6982
     Parameter 11         0.0105          0.5053          0.7108
     Parameter 12        -0.0087          0.5061          0.7114
     Parameter 13        -0.0056          0.5233          0.7234
     Parameter 14        -0.0288          0.5115          0.7152
     Parameter 15 Improper Prior
     Parameter 16 Improper Prior
     Parameter 17 Improper Prior
     Parameter 18 Improper Prior
     Parameter 19 Improper Prior
     Parameter 20 Improper Prior
     Parameter 21 Improper Prior
     Parameter 22 Improper Prior
     Parameter 23 Improper Prior
     Parameter 24 Improper Prior
     Parameter 25 Improper Prior
     Parameter 26 Improper Prior
     Parameter 27 Improper Prior
     Parameter 28 Improper Prior
     Parameter 29 Improper Prior
     Parameter 30 Improper Prior
     Parameter 31 Improper Prior
     Parameter 32 Improper Prior
     Parameter 33 Improper Prior
     Parameter 34 Improper Prior
     Parameter 35 Improper Prior
     Parameter 36 Improper Prior
     Parameter 37 Improper Prior
     Parameter 38 Improper Prior
     Parameter 39 Improper Prior
     Parameter 40 Improper Prior
     Parameter 41 Improper Prior
     Parameter 42 Improper Prior
     Parameter 43 Improper Prior
     Parameter 44 Improper Prior
     Parameter 45 Improper Prior
     Parameter 46 Improper Prior
     Parameter 47 Improper Prior
     Parameter 48 Improper Prior
     Parameter 49 Improper Prior
     Parameter 50 Improper Prior
     Parameter 51 Improper Prior

     REPLICATION 3:


                     POTENTIAL       PARAMETER WITH
     ITERATION    SCALE REDUCTION      HIGHEST PSR
     100              1.426               15
     200              1.100               50
     300              1.105               18
     400              1.109               15
     500              1.613               12
     600              1.050               30
     700              1.549               50
     800              1.437               11
     900              1.040               15
     1000             1.506               50
     1100             1.158               10
     1200             1.029               9
     1300             1.558               12
     1400             2.116               12
     1500             2.526               50
     1600             2.583               50
     1700             2.550               50
     1800             2.136               12
     1900             2.012               12
     2000             2.532               12
     2100             2.285               12
     2200             1.625               11
     2300             1.144               11
     2400             1.016               32
     2500             1.125               10
     2600             1.415               50
     2700             1.826               50
     2800             2.385               50
     2900             2.837               50
     3000             2.525               50
     3100             1.998               50
     3200             1.548               50
     3300             1.257               50
     3400             1.113               11
     3500             1.070               11
     3600             1.033               11
     3700             1.012               13
     3800             1.004               27
     3900             1.021               14
     4000             1.076               10
     4100             1.144               10
     4200             1.200               50
     4300             1.201               50
     4400             1.113               10
     4500             1.052               10
     4600             1.012               10
     4700             1.004               41
     4800             1.003               15
     4900             1.005               23
     5000             1.009               12


     Simulated prior distributions

     Parameter       Prior Mean  Prior Variance  Prior Std. Dev.


     Parameter 1        -0.0313          0.5274          0.7262
     Parameter 2        -0.0197          0.5093          0.7136
     Parameter 3         0.0095          0.5406          0.7352
     Parameter 4         0.0167          0.4970          0.7050
     Parameter 5         0.0296          0.4743          0.6887
     Parameter 6        -0.0005          0.5309          0.7286
     Parameter 7        -0.0259          0.5193          0.7206
     Parameter 8        -0.0013          0.5125          0.7159
     Parameter 9         0.0192          0.4580          0.6768
     Parameter 10         0.0104          0.5011          0.7079
     Parameter 11         0.0052          0.5061          0.7114
     Parameter 12         0.0293          0.4786          0.6918
     Parameter 13         0.0204          0.4891          0.6993
     Parameter 14        -0.0398          0.5191          0.7205
     Parameter 15 Improper Prior
     Parameter 16 Improper Prior
     Parameter 17 Improper Prior
     Parameter 18 Improper Prior
     Parameter 19 Improper Prior
     Parameter 20 Improper Prior
     Parameter 21 Improper Prior
     Parameter 22 Improper Prior
     Parameter 23 Improper Prior
     Parameter 24 Improper Prior
     Parameter 25 Improper Prior
     Parameter 26 Improper Prior
     Parameter 27 Improper Prior
     Parameter 28 Improper Prior
     Parameter 29 Improper Prior
     Parameter 30 Improper Prior
     Parameter 31 Improper Prior
     Parameter 32 Improper Prior
     Parameter 33 Improper Prior
     Parameter 34 Improper Prior
     Parameter 35 Improper Prior
     Parameter 36 Improper Prior
     Parameter 37 Improper Prior
     Parameter 38 Improper Prior
     Parameter 39 Improper Prior
     Parameter 40 Improper Prior
     Parameter 41 Improper Prior
     Parameter 42 Improper Prior
     Parameter 43 Improper Prior
     Parameter 44 Improper Prior
     Parameter 45 Improper Prior
     Parameter 46 Improper Prior
     Parameter 47 Improper Prior
     Parameter 48 Improper Prior
     Parameter 49 Improper Prior
     Parameter 50 Improper Prior
     Parameter 51 Improper Prior

     REPLICATION 4:


                     POTENTIAL       PARAMETER WITH
     ITERATION    SCALE REDUCTION      HIGHEST PSR
     100              1.147               50
     200              2.074               50
     300              1.059               8
     400              1.098               11
     500              1.560               50
     600              1.485               11
     700              2.035               50
     800              1.553               50
     900              1.518               11
     1000             1.980               50
     1100             1.171               12
     1200             1.043               26
     1300             1.191               50
     1400             1.090               50
     1500             1.012               34
     1600             1.214               50
     1700             1.756               50
     1800             2.113               50
     1900             1.369               9
     2000             1.006               40
     2100             1.086               50
     2200             1.305               50
     2300             1.608               50
     2400             2.192               50
     2500             2.437               50
     2600             1.794               9
     2700             1.376               50
     2800             1.121               12
     2900             1.009               51
     3000             1.058               50
     3100             1.208               50
     3200             1.398               50
     3300             1.439               8
     3400             1.338               50
     3500             1.190               50
     3600             1.096               8
     3700             1.015               13
     3800             1.009               37
     3900             1.042               11
     4000             1.127               50
     4100             1.219               50
     4200             1.260               50
     4300             1.330               50
     4400             1.446               50
     4500             1.431               50
     4600             1.254               50
     4700             1.127               10
     4800             1.043               10
     4900             1.016               26
     5000             1.014               50


     Simulated prior distributions

     Parameter       Prior Mean  Prior Variance  Prior Std. Dev.


     Parameter 1         0.0141          0.4704          0.6859
     Parameter 2         0.0006          0.4830          0.6950
     Parameter 3        -0.0097          0.5099          0.7141
     Parameter 4         0.0436          0.5331          0.7301
     Parameter 5         0.0232          0.5049          0.7106
     Parameter 6         0.0192          0.5054          0.7109
     Parameter 7         0.0237          0.4742          0.6886
     Parameter 8         0.0073          0.4650          0.6819
     Parameter 9        -0.0189          0.5312          0.7288
     Parameter 10         0.0166          0.4894          0.6996
     Parameter 11         0.0133          0.4734          0.6880
     Parameter 12        -0.0306          0.5043          0.7101
     Parameter 13        -0.0190          0.5372          0.7329
     Parameter 14        -0.0359          0.5211          0.7219
     Parameter 15 Improper Prior
     Parameter 16 Improper Prior
     Parameter 17 Improper Prior
     Parameter 18 Improper Prior
     Parameter 19 Improper Prior
     Parameter 20 Improper Prior
     Parameter 21 Improper Prior
     Parameter 22 Improper Prior
     Parameter 23 Improper Prior
     Parameter 24 Improper Prior
     Parameter 25 Improper Prior
     Parameter 26 Improper Prior
     Parameter 27 Improper Prior
     Parameter 28 Improper Prior
     Parameter 29 Improper Prior
     Parameter 30 Improper Prior
     Parameter 31 Improper Prior
     Parameter 32 Improper Prior
     Parameter 33 Improper Prior
     Parameter 34 Improper Prior
     Parameter 35 Improper Prior
     Parameter 36 Improper Prior
     Parameter 37 Improper Prior
     Parameter 38 Improper Prior
     Parameter 39 Improper Prior
     Parameter 40 Improper Prior
     Parameter 41 Improper Prior
     Parameter 42 Improper Prior
     Parameter 43 Improper Prior
     Parameter 44 Improper Prior
     Parameter 45 Improper Prior
     Parameter 46 Improper Prior
     Parameter 47 Improper Prior
     Parameter 48 Improper Prior
     Parameter 49 Improper Prior
     Parameter 50 Improper Prior
     Parameter 51 Improper Prior

     REPLICATION 5:


                     POTENTIAL       PARAMETER WITH
     ITERATION    SCALE REDUCTION      HIGHEST PSR
     100              1.177               32
     200              1.350               12
     300              1.099               45
     400              1.076               41
     500              1.496               50
     600              1.015               4
     700              1.723               50
     800              2.630               50
     900              2.250               50
     1000             1.144               50
     1100             1.052               10
     1200             1.455               9
     1300             1.786               50
     1400             2.025               12
     1500             1.798               12
     1600             1.683               50
     1700             1.387               12
     1800             1.066               50
     1900             1.010               2
     2000             1.008               18
     2100             1.012               8
     2200             1.145               50
     2300             1.371               50
     2400             1.717               50
     2500             2.265               50
     2600             2.256               50
     2700             1.658               50
     2800             1.270               50
     2900             1.075               50
     3000             1.021               51
     3100             1.033               8
     3200             1.177               8
     3300             1.375               50
     3400             1.538               50
     3500             1.752               50
     3600             1.655               50
     3700             1.501               50
     3800             1.363               50
     3900             1.226               50
     4000             1.123               50
     4100             1.053               50
     4200             1.016               51
     4300             1.015               51
     4400             1.011               51
     4500             1.032               11
     4600             1.078               8
     4700             1.171               8
     4800             1.358               8
     4900             1.684               50
     5000             1.920               50
     5100             1.753               50
     5200             1.617               50
     5300             1.511               50
     5400             1.342               50
     5500             1.196               50
     5600             1.080               50
     5700             1.032               8
     5800             1.022               8
     5900             1.014               8


     Simulated prior distributions

     Parameter       Prior Mean  Prior Variance  Prior Std. Dev.


     Parameter 1        -0.0038          0.5074          0.7123
     Parameter 2         0.0356          0.4901          0.7001
     Parameter 3         0.0005          0.5383          0.7337
     Parameter 4         0.0166          0.5063          0.7115
     Parameter 5         0.0198          0.5096          0.7139
     Parameter 6        -0.0022          0.5165          0.7187
     Parameter 7        -0.0014          0.4978          0.7056
     Parameter 8        -0.0020          0.4933          0.7023
     Parameter 9        -0.0067          0.4820          0.6943
     Parameter 10         0.0041          0.5263          0.7255
     Parameter 11         0.0022          0.4938          0.7027
     Parameter 12         0.0369          0.4870          0.6978
     Parameter 13         0.0230          0.5196          0.7208
     Parameter 14         0.0079          0.5355          0.7318
     Parameter 15 Improper Prior
     Parameter 16 Improper Prior
     Parameter 17 Improper Prior
     Parameter 18 Improper Prior
     Parameter 19 Improper Prior
     Parameter 20 Improper Prior
     Parameter 21 Improper Prior
     Parameter 22 Improper Prior
     Parameter 23 Improper Prior
     Parameter 24 Improper Prior
     Parameter 25 Improper Prior
     Parameter 26 Improper Prior
     Parameter 27 Improper Prior
     Parameter 28 Improper Prior
     Parameter 29 Improper Prior
     Parameter 30 Improper Prior
     Parameter 31 Improper Prior
     Parameter 32 Improper Prior
     Parameter 33 Improper Prior
     Parameter 34 Improper Prior
     Parameter 35 Improper Prior
     Parameter 36 Improper Prior
     Parameter 37 Improper Prior
     Parameter 38 Improper Prior
     Parameter 39 Improper Prior
     Parameter 40 Improper Prior
     Parameter 41 Improper Prior
     Parameter 42 Improper Prior
     Parameter 43 Improper Prior
     Parameter 44 Improper Prior
     Parameter 45 Improper Prior
     Parameter 46 Improper Prior
     Parameter 47 Improper Prior
     Parameter 48 Improper Prior
     Parameter 49 Improper Prior
     Parameter 50 Improper Prior
     Parameter 51 Improper Prior

     REPLICATION 6:


                     POTENTIAL       PARAMETER WITH
     ITERATION    SCALE REDUCTION      HIGHEST PSR
     100              1.342               18
     200              1.093               43
     300              2.494               50
     400              1.556               50
     500              1.689               11
     600              1.994               50
     700              1.143               11
     800              1.433               50
     900              1.051               22
     1000             1.175               8
     1100             1.149               8
     1200             1.230               50
     1300             1.261               50
     1400             1.318               50
     1500             1.776               50
     1600             2.580               50
     1700             1.616               50
     1800             1.227               50
     1900             1.021               4
     2000             1.037               13
     2100             1.142               50
     2200             1.135               50
     2300             1.224               50
     2400             1.472               50
     2500             1.494               50
     2600             1.522               50
     2700             1.363               50
     2800             1.250               50
     2900             1.227               12
     3000             1.210               12
     3100             1.117               12
     3200             1.055               12
     3300             1.084               9
     3400             1.063               9
     3500             1.061               9
     3600             1.099               9
     3700             1.101               9
     3800             1.165               8
     3900             1.141               10
     4000             1.101               11
     4100             1.037               8
     4200             1.004               13
     4300             1.004               39
     4400             1.059               50
     4500             1.117               12
     4600             1.112               50
     4700             1.119               50
     4800             1.090               9
     4900             1.022               9
     5000             1.010               23


     Simulated prior distributions

     Parameter       Prior Mean  Prior Variance  Prior Std. Dev.


     Parameter 1         0.0034          0.5059          0.7113
     Parameter 2         0.0065          0.4895          0.6997
     Parameter 3         0.0292          0.4654          0.6822
     Parameter 4        -0.0256          0.5204          0.7214
     Parameter 5         0.0024          0.4902          0.7001
     Parameter 6        -0.0124          0.4782          0.6915
     Parameter 7        -0.0115          0.4787          0.6919
     Parameter 8         0.0137          0.5143          0.7171
     Parameter 9        -0.0037          0.5195          0.7208
     Parameter 10         0.0385          0.4970          0.7050
     Parameter 11        -0.0088          0.5186          0.7201
     Parameter 12        -0.0149          0.5494          0.7412
     Parameter 13        -0.0227          0.5079          0.7126
     Parameter 14        -0.0058          0.5010          0.7078
     Parameter 15 Improper Prior
     Parameter 16 Improper Prior
     Parameter 17 Improper Prior
     Parameter 18 Improper Prior
     Parameter 19 Improper Prior
     Parameter 20 Improper Prior
     Parameter 21 Improper Prior
     Parameter 22 Improper Prior
     Parameter 23 Improper Prior
     Parameter 24 Improper Prior
     Parameter 25 Improper Prior
     Parameter 26 Improper Prior
     Parameter 27 Improper Prior
     Parameter 28 Improper Prior
     Parameter 29 Improper Prior
     Parameter 30 Improper Prior
     Parameter 31 Improper Prior
     Parameter 32 Improper Prior
     Parameter 33 Improper Prior
     Parameter 34 Improper Prior
     Parameter 35 Improper Prior
     Parameter 36 Improper Prior
     Parameter 37 Improper Prior
     Parameter 38 Improper Prior
     Parameter 39 Improper Prior
     Parameter 40 Improper Prior
     Parameter 41 Improper Prior
     Parameter 42 Improper Prior
     Parameter 43 Improper Prior
     Parameter 44 Improper Prior
     Parameter 45 Improper Prior
     Parameter 46 Improper Prior
     Parameter 47 Improper Prior
     Parameter 48 Improper Prior
     Parameter 49 Improper Prior
     Parameter 50 Improper Prior
     Parameter 51 Improper Prior

     REPLICATION 7:


                     POTENTIAL       PARAMETER WITH
     ITERATION    SCALE REDUCTION      HIGHEST PSR
     100              1.227               41
     200              2.100               50
     300              1.092               8
     400              1.313               12
     500              2.237               12
     600              1.574               50
     700              1.145               50
     800              1.186               8
     900              1.560               50
     1000             1.295               50
     1100             1.402               50
     1200             1.379               50
     1300             1.072               9
     1400             1.016               34
     1500             1.074               11
     1600             1.085               11
     1700             1.137               11
     1800             1.538               50
     1900             1.578               50
     2000             1.298               50
     2100             1.144               50
     2200             1.015               10
     2300             1.105               10
     2400             1.304               10
     2500             1.660               11
     2600             2.248               50
     2700             2.704               50
     2800             3.438               50
     2900             2.306               50
     3000             1.840               50
     3100             1.586               50
     3200             1.358               9
     3300             1.272               9
     3400             1.174               12
     3500             1.090               12
     3600             1.028               12
     3700             1.008               26
     3800             1.009               51
     3900             1.007               51
     4000             1.008               51
     4100             1.076               11
     4200             1.220               11
     4300             1.308               11
     4400             1.337               11
     4500             1.372               11
     4600             1.390               50
     4700             1.440               50
     4800             1.390               50
     4900             1.288               50
     5000             1.261               50
     5100             1.162               50
     5200             1.047               11
     5300             1.010               50


     Simulated prior distributions

     Parameter       Prior Mean  Prior Variance  Prior Std. Dev.


     Parameter 1         0.0077          0.4748          0.6890
     Parameter 2        -0.0020          0.4701          0.6856
     Parameter 3         0.0135          0.4643          0.6814
     Parameter 4         0.0047          0.4786          0.6918
     Parameter 5        -0.0052          0.4686          0.6845
     Parameter 6         0.0312          0.4784          0.6917
     Parameter 7         0.0307          0.4911          0.7008
     Parameter 8        -0.0338          0.4571          0.6761
     Parameter 9        -0.0192          0.4730          0.6878
     Parameter 10        -0.0322          0.5070          0.7120
     Parameter 11        -0.0053          0.5182          0.7199
     Parameter 12         0.0334          0.5173          0.7192
     Parameter 13         0.0287          0.4866          0.6975
     Parameter 14         0.0126          0.4753          0.6894
     Parameter 15 Improper Prior
     Parameter 16 Improper Prior
     Parameter 17 Improper Prior
     Parameter 18 Improper Prior
     Parameter 19 Improper Prior
     Parameter 20 Improper Prior
     Parameter 21 Improper Prior
     Parameter 22 Improper Prior
     Parameter 23 Improper Prior
     Parameter 24 Improper Prior
     Parameter 25 Improper Prior
     Parameter 26 Improper Prior
     Parameter 27 Improper Prior
     Parameter 28 Improper Prior
     Parameter 29 Improper Prior
     Parameter 30 Improper Prior
     Parameter 31 Improper Prior
     Parameter 32 Improper Prior
     Parameter 33 Improper Prior
     Parameter 34 Improper Prior
     Parameter 35 Improper Prior
     Parameter 36 Improper Prior
     Parameter 37 Improper Prior
     Parameter 38 Improper Prior
     Parameter 39 Improper Prior
     Parameter 40 Improper Prior
     Parameter 41 Improper Prior
     Parameter 42 Improper Prior
     Parameter 43 Improper Prior
     Parameter 44 Improper Prior
     Parameter 45 Improper Prior
     Parameter 46 Improper Prior
     Parameter 47 Improper Prior
     Parameter 48 Improper Prior
     Parameter 49 Improper Prior
     Parameter 50 Improper Prior
     Parameter 51 Improper Prior

     REPLICATION 8:


                     POTENTIAL       PARAMETER WITH
     ITERATION    SCALE REDUCTION      HIGHEST PSR
     100              1.417               50
     200              1.194               8
     300              1.664               50
     400              1.095               50
     500              1.488               50
     600              1.383               50
     700              1.149               50
     800              2.169               50
     900              2.083               50
     1000             1.700               11
     1100             1.375               50
     1200             1.621               50
     1300             1.874               50
     1400             2.773               50
     1500             1.611               50
     1600             1.267               8
     1700             1.038               8
     1800             1.113               11
     1900             1.373               50
     2000             1.352               50
     2100             1.489               8
     2200             1.826               8
     2300             1.913               50
     2400             1.771               50
     2500             1.742               50
     2600             1.925               50
     2700             2.253               50
     2800             2.482               50
     2900             2.335               50
     3000             1.857               50
     3100             1.458               50
     3200             1.173               50
     3300             1.039               12
     3400             1.004               21
     3500             1.007               13
     3600             1.055               10
     3700             1.149               10
     3800             1.411               8
     3900             1.875               50
     4000             1.921               50
     4100             1.887               50
     4200             1.866               50
     4300             1.796               50
     4400             1.745               50
     4500             1.689               50
     4600             1.665               50
     4700             1.607               50
     4800             1.618               50
     4900             1.740               50
     5000             1.858               50
     5100             1.782               50
     5200             1.590               50
     5300             1.397               50
     5400             1.266               50
     5500             1.183               50
     5600             1.133               50
     5700             1.057               50
     5800             1.005               18


     Simulated prior distributions

     Parameter       Prior Mean  Prior Variance  Prior Std. Dev.


     Parameter 1         0.0393          0.5037          0.7097
     Parameter 2        -0.0130          0.5281          0.7267
     Parameter 3        -0.0184          0.5100          0.7142
     Parameter 4        -0.0372          0.5141          0.7170
     Parameter 5         0.0006          0.5263          0.7255
     Parameter 6        -0.0266          0.5049          0.7106
     Parameter 7        -0.0508          0.4695          0.6852
     Parameter 8        -0.0189          0.5173          0.7193
     Parameter 9         0.0209          0.4880          0.6985
     Parameter 10         0.0197          0.4378          0.6617
     Parameter 11        -0.0518          0.5322          0.7295
     Parameter 12         0.0106          0.5030          0.7092
     Parameter 13        -0.0223          0.4954          0.7038
     Parameter 14        -0.0315          0.4990          0.7064
     Parameter 15 Improper Prior
     Parameter 16 Improper Prior
     Parameter 17 Improper Prior
     Parameter 18 Improper Prior
     Parameter 19 Improper Prior
     Parameter 20 Improper Prior
     Parameter 21 Improper Prior
     Parameter 22 Improper Prior
     Parameter 23 Improper Prior
     Parameter 24 Improper Prior
     Parameter 25 Improper Prior
     Parameter 26 Improper Prior
     Parameter 27 Improper Prior
     Parameter 28 Improper Prior
     Parameter 29 Improper Prior
     Parameter 30 Improper Prior
     Parameter 31 Improper Prior
     Parameter 32 Improper Prior
     Parameter 33 Improper Prior
     Parameter 34 Improper Prior
     Parameter 35 Improper Prior
     Parameter 36 Improper Prior
     Parameter 37 Improper Prior
     Parameter 38 Improper Prior
     Parameter 39 Improper Prior
     Parameter 40 Improper Prior
     Parameter 41 Improper Prior
     Parameter 42 Improper Prior
     Parameter 43 Improper Prior
     Parameter 44 Improper Prior
     Parameter 45 Improper Prior
     Parameter 46 Improper Prior
     Parameter 47 Improper Prior
     Parameter 48 Improper Prior
     Parameter 49 Improper Prior
     Parameter 50 Improper Prior
     Parameter 51 Improper Prior

     REPLICATION 9:


                     POTENTIAL       PARAMETER WITH
     ITERATION    SCALE REDUCTION      HIGHEST PSR
     100              1.261               50
     200              2.798               50
     300              1.375               11
     400              1.102               18
     500              2.737               50
     600              2.194               50
     700              1.240               50
     800              1.070               11
     900              1.218               50
     1000             1.037               15
     1100             1.211               8
     1200             1.102               8
     1300             1.051               50
     1400             1.259               50
     1500             1.434               50
     1600             1.236               50
     1700             1.066               11
     1800             1.022               16
     1900             1.021               16
     2000             1.045               50
     2100             1.016               50
     2200             1.010               45
     2300             1.044               10
     2400             1.167               12
     2500             1.427               50
     2600             1.753               50
     2700             2.276               50
     2800             3.183               50
     2900             3.030               50
     3000             2.730               50
     3100             2.537               50
     3200             2.363               50
     3300             2.187               50
     3400             1.932               50
     3500             1.483               50
     3600             1.269               50
     3700             1.132               50
     3800             1.035               13
     3900             1.013               27
     4000             1.038               12
     4100             1.173               11
     4200             1.490               50
     4300             1.888               50
     4400             2.165               50
     4500             2.414               50
     4600             2.271               50
     4700             2.000               50
     4800             1.887               50
     4900             1.812               50
     5000             1.734               50
     5100             1.823               50
     5200             1.875               50
     5300             1.802               50
     5400             1.716               50
     5500             1.668               50
     5600             1.571               50
     5700             1.508               50
     5800             1.516               50
     5900             1.483               50
     6000             1.473               50
     6100             1.532               50
     6200             1.644               50
     6300             1.802               50
     6400             1.880               50
     6500             2.000               50
     6600             2.079               50
     6700             1.986               50
     6800             1.723               50
     6900             1.544               50
     7000             1.409               50
     7100             1.267               50
     7200             1.179               50
     7300             1.110               50
     7400             1.042               50
     7500             1.005               50


     Simulated prior distributions

     Parameter       Prior Mean  Prior Variance  Prior Std. Dev.


     Parameter 1        -0.0133          0.4783          0.6916
     Parameter 2         0.0180          0.4810          0.6936
     Parameter 3        -0.0233          0.5079          0.7127
     Parameter 4        -0.0096          0.5231          0.7232
     Parameter 5        -0.0121          0.5006          0.7076
     Parameter 6        -0.0193          0.4980          0.7057
     Parameter 7         0.0055          0.5007          0.7076
     Parameter 8         0.0239          0.4901          0.7001
     Parameter 9         0.0141          0.4887          0.6991
     Parameter 10         0.0000          0.4894          0.6996
     Parameter 11         0.0170          0.5060          0.7114
     Parameter 12         0.0345          0.4551          0.6746
     Parameter 13         0.0053          0.5001          0.7072
     Parameter 14        -0.0139          0.4791          0.6922
     Parameter 15 Improper Prior
     Parameter 16 Improper Prior
     Parameter 17 Improper Prior
     Parameter 18 Improper Prior
     Parameter 19 Improper Prior
     Parameter 20 Improper Prior
     Parameter 21 Improper Prior
     Parameter 22 Improper Prior
     Parameter 23 Improper Prior
     Parameter 24 Improper Prior
     Parameter 25 Improper Prior
     Parameter 26 Improper Prior
     Parameter 27 Improper Prior
     Parameter 28 Improper Prior
     Parameter 29 Improper Prior
     Parameter 30 Improper Prior
     Parameter 31 Improper Prior
     Parameter 32 Improper Prior
     Parameter 33 Improper Prior
     Parameter 34 Improper Prior
     Parameter 35 Improper Prior
     Parameter 36 Improper Prior
     Parameter 37 Improper Prior
     Parameter 38 Improper Prior
     Parameter 39 Improper Prior
     Parameter 40 Improper Prior
     Parameter 41 Improper Prior
     Parameter 42 Improper Prior
     Parameter 43 Improper Prior
     Parameter 44 Improper Prior
     Parameter 45 Improper Prior
     Parameter 46 Improper Prior
     Parameter 47 Improper Prior
     Parameter 48 Improper Prior
     Parameter 49 Improper Prior
     Parameter 50 Improper Prior
     Parameter 51 Improper Prior

     REPLICATION 10:


                     POTENTIAL       PARAMETER WITH
     ITERATION    SCALE REDUCTION      HIGHEST PSR
     100              1.240               45
     200              1.389               12
     300              1.050               45
     400              1.062               43
     500              2.479               50
     600              1.076               13
     700              2.105               50
     800              1.035               26
     900              1.445               11
     1000             1.306               50
     1100             1.027               12
     1200             1.184               50
     1300             1.417               50
     1400             1.751               50
     1500             1.572               50
     1600             1.246               50
     1700             1.060               10
     1800             1.051               8
     1900             1.106               8
     2000             1.093               50
     2100             1.052               9
     2200             1.145               50
     2300             1.157               50
     2400             1.284               50
     2500             1.402               50
     2600             1.320               50
     2700             1.165               50
     2800             1.052               50
     2900             1.028               11
     3000             1.037               11
     3100             1.048               50
     3200             1.156               50
     3300             1.260               50
     3400             1.335               50
     3500             1.297               50
     3600             1.208               50
     3700             1.129               50
     3800             1.115               12
     3900             1.086               8
     4000             1.063               8
     4100             1.015               11
     4200             1.004               14
     4300             1.093               50
     4400             1.266               50
     4500             1.498               50
     4600             1.636               50
     4700             1.671               50
     4800             1.728               50
     4900             1.736               50
     5000             1.804               50
     5100             1.874               50
     5200             1.983               50
     5300             2.055               50
     5400             2.000               50
     5500             1.909               50
     5600             1.780               50
     5700             1.445               50
     5800             1.238               8
     5900             1.131               8
     6000             1.095               8
     6100             1.054               8
     6200             1.025               8
     6300             1.005               7


     Simulated prior distributions

     Parameter       Prior Mean  Prior Variance  Prior Std. Dev.


     Parameter 1         0.0153          0.5190          0.7204
     Parameter 2        -0.0023          0.5269          0.7259
     Parameter 3        -0.0202          0.4935          0.7025
     Parameter 4         0.0124          0.4704          0.6858
     Parameter 5         0.0048          0.4784          0.6916
     Parameter 6        -0.0044          0.5208          0.7217
     Parameter 7         0.0153          0.5059          0.7113
     Parameter 8         0.0344          0.4844          0.6960
     Parameter 9        -0.0534          0.5168          0.7189
     Parameter 10         0.0129          0.5005          0.7075
     Parameter 11        -0.0113          0.4882          0.6987
     Parameter 12         0.0041          0.4970          0.7050
     Parameter 13         0.0041          0.5051          0.7107
     Parameter 14        -0.0286          0.4595          0.6779
     Parameter 15 Improper Prior
     Parameter 16 Improper Prior
     Parameter 17 Improper Prior
     Parameter 18 Improper Prior
     Parameter 19 Improper Prior
     Parameter 20 Improper Prior
     Parameter 21 Improper Prior
     Parameter 22 Improper Prior
     Parameter 23 Improper Prior
     Parameter 24 Improper Prior
     Parameter 25 Improper Prior
     Parameter 26 Improper Prior
     Parameter 27 Improper Prior
     Parameter 28 Improper Prior
     Parameter 29 Improper Prior
     Parameter 30 Improper Prior
     Parameter 31 Improper Prior
     Parameter 32 Improper Prior
     Parameter 33 Improper Prior
     Parameter 34 Improper Prior
     Parameter 35 Improper Prior
     Parameter 36 Improper Prior
     Parameter 37 Improper Prior
     Parameter 38 Improper Prior
     Parameter 39 Improper Prior
     Parameter 40 Improper Prior
     Parameter 41 Improper Prior
     Parameter 42 Improper Prior
     Parameter 43 Improper Prior
     Parameter 44 Improper Prior
     Parameter 45 Improper Prior
     Parameter 46 Improper Prior
     Parameter 47 Improper Prior
     Parameter 48 Improper Prior
     Parameter 49 Improper Prior
     Parameter 50 Improper Prior
     Parameter 51 Improper Prior

     REPLICATION 11:


                     POTENTIAL       PARAMETER WITH
     ITERATION    SCALE REDUCTION      HIGHEST PSR
     100              2.510               50
     200              1.354               8
     300              1.267               11
     400              1.832               50
     500              1.176               12
     600              1.234               50
     700              1.622               50
     800              1.288               9
     900              1.036               5
     1000             1.027               7
     1100             1.118               10
     1200             1.186               11
     1300             1.317               50
     1400             1.240               50
     1500             1.022               50
     1600             1.015               2
     1700             1.147               8
     1800             1.314               8
     1900             1.582               8
     2000             1.440               50
     2100             1.223               50
     2200             1.062               50
     2300             1.012               50
     2400             1.010               9
     2500             1.073               10
     2600             1.143               11
     2700             1.161               11
     2800             1.245               11
     2900             1.394               11
     3000             1.621               11
     3100             1.690               11
     3200             1.928               11
     3300             2.160               50
     3400             1.837               50
     3500             1.710               11
     3600             1.663               50
     3700             1.485               50
     3800             1.259               50
     3900             1.204               11
     4000             1.273               50
     4100             1.371               50
     4200             1.418               50
     4300             1.321               50
     4400             1.204               50
     4500             1.062               50
     4600             1.013               12
     4700             1.016               12
     4800             1.016               13
     4900             1.008               12
     5000             1.012               12


     Simulated prior distributions

     Parameter       Prior Mean  Prior Variance  Prior Std. Dev.


     Parameter 1        -0.0309          0.4718          0.6869
     Parameter 2         0.0395          0.4583          0.6770
     Parameter 3        -0.0135          0.4941          0.7029
     Parameter 4         0.0152          0.4925          0.7018
     Parameter 5         0.0253          0.5271          0.7260
     Parameter 6        -0.0136          0.4842          0.6958
     Parameter 7         0.0211          0.4345          0.6591
     Parameter 8         0.0040          0.5210          0.7218
     Parameter 9         0.0019          0.4929          0.7021
     Parameter 10         0.0144          0.4894          0.6996
     Parameter 11         0.0066          0.4750          0.6892
     Parameter 12         0.0069          0.4884          0.6989
     Parameter 13        -0.0237          0.4847          0.6962
     Parameter 14        -0.0064          0.5243          0.7241
     Parameter 15 Improper Prior
     Parameter 16 Improper Prior
     Parameter 17 Improper Prior
     Parameter 18 Improper Prior
     Parameter 19 Improper Prior
     Parameter 20 Improper Prior
     Parameter 21 Improper Prior
     Parameter 22 Improper Prior
     Parameter 23 Improper Prior
     Parameter 24 Improper Prior
     Parameter 25 Improper Prior
     Parameter 26 Improper Prior
     Parameter 27 Improper Prior
     Parameter 28 Improper Prior
     Parameter 29 Improper Prior
     Parameter 30 Improper Prior
     Parameter 31 Improper Prior
     Parameter 32 Improper Prior
     Parameter 33 Improper Prior
     Parameter 34 Improper Prior
     Parameter 35 Improper Prior
     Parameter 36 Improper Prior
     Parameter 37 Improper Prior
     Parameter 38 Improper Prior
     Parameter 39 Improper Prior
     Parameter 40 Improper Prior
     Parameter 41 Improper Prior
     Parameter 42 Improper Prior
     Parameter 43 Improper Prior
     Parameter 44 Improper Prior
     Parameter 45 Improper Prior
     Parameter 46 Improper Prior
     Parameter 47 Improper Prior
     Parameter 48 Improper Prior
     Parameter 49 Improper Prior
     Parameter 50 Improper Prior
     Parameter 51 Improper Prior

     REPLICATION 12:


                     POTENTIAL       PARAMETER WITH
     ITERATION    SCALE REDUCTION      HIGHEST PSR
     100              1.572               50
     200              1.835               50
     300              1.463               11
     400              1.675               10
     500              2.903               50
     600              1.215               50
     700              1.259               50
     800              1.981               10
     900              1.037               24
     1000             1.289               50
     1100             1.516               10
     1200             1.548               10
     1300             1.222               50
     1400             1.017               41
     1500             1.261               50
     1600             1.250               50
     1700             1.269               50
     1800             1.197               50
     1900             1.064               50
     2000             1.048               8
     2100             1.010               18
     2200             1.166               50
     2300             1.459               50
     2400             1.416               50
     2500             1.213               8
     2600             1.295               50
     2700             1.403               50
     2800             1.389               11
     2900             1.513               50
     3000             1.743               50
     3100             1.718               50
     3200             1.385               50
     3300             1.389               50
     3400             1.413               50
     3500             1.199               50
     3600             1.062               11
     3700             1.007               5
     3800             1.039               50
     3900             1.136               50
     4000             1.334               50
     4100             1.443               50
     4200             1.387               50
     4300             1.416               11
     4400             1.405               50
     4500             1.457               50
     4600             1.500               50
     4700             1.423               50
     4800             1.351               50
     4900             1.324               50
     5000             1.249               50
     5100             1.184               50
     5200             1.184               50
     5300             1.203               50
     5400             1.207               50
     5500             1.247               50
     5600             1.259               50
     5700             1.283               50
     5800             1.390               50
     5900             1.529               50
     6000             1.705               50
     6100             1.833               50
     6200             1.844               50
     6300             1.978               50
     6400             1.870               50
     6500             1.809               50
     6600             1.856               50
     6700             1.878               50
     6800             1.785               50
     6900             1.636               50
     7000             1.558               50
     7100             1.500               50
     7200             1.468               50
     7300             1.371               50
     7400             1.255               50
     7500             1.170               10
     7600             1.128               10
     7700             1.084               50
     7800             1.050               10
     7900             1.047               10
     8000             1.053               10
     8100             1.069               10
     8200             1.095               10
     8300             1.114               10
     8400             1.119               10
     8500             1.134               10
     8600             1.148               10
     8700             1.151               50
     8800             1.159               50
     8900             1.132               10
     9000             1.121               50
     9100             1.106               50
     9200             1.060               10
     9300             1.028               50
     9400             1.008               13


     Simulated prior distributions

     Parameter       Prior Mean  Prior Variance  Prior Std. Dev.


     Parameter 1         0.0117          0.4896          0.6997
     Parameter 2         0.0501          0.5062          0.7115
     Parameter 3        -0.0375          0.5137          0.7167
     Parameter 4        -0.0616          0.4756          0.6896
     Parameter 5        -0.0032          0.5535          0.7440
     Parameter 6         0.0172          0.4932          0.7023
     Parameter 7        -0.0399          0.4885          0.6989
     Parameter 8         0.0248          0.4848          0.6963
     Parameter 9        -0.0322          0.5259          0.7252
     Parameter 10         0.0188          0.5078          0.7126
     Parameter 11         0.0028          0.4715          0.6867
     Parameter 12        -0.0395          0.4650          0.6819
     Parameter 13         0.0284          0.5117          0.7153
     Parameter 14         0.0038          0.4799          0.6928
     Parameter 15 Improper Prior
     Parameter 16 Improper Prior
     Parameter 17 Improper Prior
     Parameter 18 Improper Prior
     Parameter 19 Improper Prior
     Parameter 20 Improper Prior
     Parameter 21 Improper Prior
     Parameter 22 Improper Prior
     Parameter 23 Improper Prior
     Parameter 24 Improper Prior
     Parameter 25 Improper Prior
     Parameter 26 Improper Prior
     Parameter 27 Improper Prior
     Parameter 28 Improper Prior
     Parameter 29 Improper Prior
     Parameter 30 Improper Prior
     Parameter 31 Improper Prior
     Parameter 32 Improper Prior
     Parameter 33 Improper Prior
     Parameter 34 Improper Prior
     Parameter 35 Improper Prior
     Parameter 36 Improper Prior
     Parameter 37 Improper Prior
     Parameter 38 Improper Prior
     Parameter 39 Improper Prior
     Parameter 40 Improper Prior
     Parameter 41 Improper Prior
     Parameter 42 Improper Prior
     Parameter 43 Improper Prior
     Parameter 44 Improper Prior
     Parameter 45 Improper Prior
     Parameter 46 Improper Prior
     Parameter 47 Improper Prior
     Parameter 48 Improper Prior
     Parameter 49 Improper Prior
     Parameter 50 Improper Prior
     Parameter 51 Improper Prior

     REPLICATION 13:


                     POTENTIAL       PARAMETER WITH
     ITERATION    SCALE REDUCTION      HIGHEST PSR
     100              3.122               12
     200              1.177               21
     300              1.125               11
     400              1.229               10
     500              1.439               12
     600              1.194               50
     700              1.245               50
     800              1.301               50
     900              1.020               45
     1000             1.036               11
     1100             1.042               10
     1200             1.108               12
     1300             1.062               5
     1400             1.206               50
     1500             1.311               50
     1600             1.376               50
     1700             1.272               50
     1800             1.045               50
     1900             1.031               50
     2000             1.086               50
     2100             1.087               9
     2200             1.074               9
     2300             1.043               9
     2400             1.023               24
     2500             1.021               50
     2600             1.085               11
     2700             1.246               50
     2800             1.239               11
     2900             1.239               50
     3000             1.352               50
     3100             1.314               50
     3200             1.319               50
     3300             1.490               50
     3400             1.644               12
     3500             1.813               12
     3600             1.835               50
     3700             1.879               50
     3800             1.666               50
     3900             1.423               50
     4000             1.203               50
     4100             1.063               8
     4200             1.020               50
     4300             1.008               33
     4400             1.017               11
     4500             1.084               11
     4600             1.104               11
     4700             1.064               11
     4800             1.036               11
     4900             1.027               11
     5000             1.021               9
     5100             1.011               11


     Simulated prior distributions

     Parameter       Prior Mean  Prior Variance  Prior Std. Dev.


     Parameter 1        -0.0196          0.4715          0.6867
     Parameter 2         0.0109          0.4774          0.6909
     Parameter 3         0.0009          0.5056          0.7110
     Parameter 4         0.0208          0.4912          0.7008
     Parameter 5        -0.0285          0.4799          0.6927
     Parameter 6        -0.0271          0.5251          0.7246
     Parameter 7        -0.0217          0.5058          0.7112
     Parameter 8         0.0339          0.4778          0.6912
     Parameter 9         0.0278          0.5101          0.7142
     Parameter 10         0.0052          0.5511          0.7424
     Parameter 11        -0.0167          0.5179          0.7197
     Parameter 12         0.0166          0.4999          0.7070
     Parameter 13        -0.0039          0.4957          0.7040
     Parameter 14        -0.0396          0.5203          0.7213
     Parameter 15 Improper Prior
     Parameter 16 Improper Prior
     Parameter 17 Improper Prior
     Parameter 18 Improper Prior
     Parameter 19 Improper Prior
     Parameter 20 Improper Prior
     Parameter 21 Improper Prior
     Parameter 22 Improper Prior
     Parameter 23 Improper Prior
     Parameter 24 Improper Prior
     Parameter 25 Improper Prior
     Parameter 26 Improper Prior
     Parameter 27 Improper Prior
     Parameter 28 Improper Prior
     Parameter 29 Improper Prior
     Parameter 30 Improper Prior
     Parameter 31 Improper Prior
     Parameter 32 Improper Prior
     Parameter 33 Improper Prior
     Parameter 34 Improper Prior
     Parameter 35 Improper Prior
     Parameter 36 Improper Prior
     Parameter 37 Improper Prior
     Parameter 38 Improper Prior
     Parameter 39 Improper Prior
     Parameter 40 Improper Prior
     Parameter 41 Improper Prior
     Parameter 42 Improper Prior
     Parameter 43 Improper Prior
     Parameter 44 Improper Prior
     Parameter 45 Improper Prior
     Parameter 46 Improper Prior
     Parameter 47 Improper Prior
     Parameter 48 Improper Prior
     Parameter 49 Improper Prior
     Parameter 50 Improper Prior
     Parameter 51 Improper Prior

     REPLICATION 14:


                     POTENTIAL       PARAMETER WITH
     ITERATION    SCALE REDUCTION      HIGHEST PSR
     100              2.122               50
     200              1.762               50
     300              3.038               50
     400              1.066               3
     500              1.249               50
     600              1.426               50
     700              1.526               50
     800              1.421               50
     900              1.033               37
     1000             1.605               50
     1100             2.143               50
     1200             1.368               12
     1300             1.033               12
     1400             1.211               50
     1500             2.039               50
     1600             2.384               50
     1700             1.802               50
     1800             1.176               50
     1900             1.022               20
     2000             1.162               10
     2100             1.601               50
     2200             2.301               50
     2300             2.666               50
     2400             2.307               50
     2500             1.637               50
     2600             1.303               50
     2700             1.185               50
     2800             1.230               50
     2900             1.217               50
     3000             1.231               50
     3100             1.244               50
     3200             1.249               50
     3300             1.396               50
     3400             1.497               50
     3500             1.484               50
     3600             1.449               50
     3700             1.234               11
     3800             1.147               11
     3900             1.140               12
     4000             1.056               10
     4100             1.007               12
     4200             1.010               18
     4300             1.020               50
     4400             1.047               50
     4500             1.101               50
     4600             1.210               50
     4700             1.190               50
     4800             1.116               50
     4900             1.122               50
     5000             1.072               50
     5100             1.049               10
     5200             1.034               50
     5300             1.003               41


     Simulated prior distributions

     Parameter       Prior Mean  Prior Variance  Prior Std. Dev.


     Parameter 1        -0.0037          0.4599          0.6782
     Parameter 2        -0.0050          0.5018          0.7084
     Parameter 3        -0.0024          0.5262          0.7254
     Parameter 4         0.0240          0.4872          0.6980
     Parameter 5         0.0051          0.5328          0.7300
     Parameter 6        -0.0214          0.5365          0.7325
     Parameter 7         0.0112          0.5039          0.7099
     Parameter 8        -0.0437          0.4779          0.6913
     Parameter 9         0.0069          0.5078          0.7126
     Parameter 10         0.0323          0.5433          0.7371
     Parameter 11         0.0120          0.4955          0.7039
     Parameter 12         0.0206          0.5258          0.7251
     Parameter 13        -0.0043          0.5263          0.7255
     Parameter 14        -0.0104          0.4790          0.6921
     Parameter 15 Improper Prior
     Parameter 16 Improper Prior
     Parameter 17 Improper Prior
     Parameter 18 Improper Prior
     Parameter 19 Improper Prior
     Parameter 20 Improper Prior
     Parameter 21 Improper Prior
     Parameter 22 Improper Prior
     Parameter 23 Improper Prior
     Parameter 24 Improper Prior
     Parameter 25 Improper Prior
     Parameter 26 Improper Prior
     Parameter 27 Improper Prior
     Parameter 28 Improper Prior
     Parameter 29 Improper Prior
     Parameter 30 Improper Prior
     Parameter 31 Improper Prior
     Parameter 32 Improper Prior
     Parameter 33 Improper Prior
     Parameter 34 Improper Prior
     Parameter 35 Improper Prior
     Parameter 36 Improper Prior
     Parameter 37 Improper Prior
     Parameter 38 Improper Prior
     Parameter 39 Improper Prior
     Parameter 40 Improper Prior
     Parameter 41 Improper Prior
     Parameter 42 Improper Prior
     Parameter 43 Improper Prior
     Parameter 44 Improper Prior
     Parameter 45 Improper Prior
     Parameter 46 Improper Prior
     Parameter 47 Improper Prior
     Parameter 48 Improper Prior
     Parameter 49 Improper Prior
     Parameter 50 Improper Prior
     Parameter 51 Improper Prior

     REPLICATION 15:


                     POTENTIAL       PARAMETER WITH
     ITERATION    SCALE REDUCTION      HIGHEST PSR
     100              2.047               10
     200              1.750               12
     300              1.817               50
     400              1.055               26
     500              1.417               50
     600              1.122               9
     700              1.455               12
     800              2.541               50
     900              1.801               50
     1000             1.583               8
     1100             1.773               50
     1200             2.179               50
     1300             1.857               50
     1400             1.400               12
     1500             1.022               9
     1600             1.008               4
     1700             1.007               38
     1800             1.025               11
     1900             1.006               37
     2000             1.028               8
     2100             1.051               13
     2200             1.039               50
     2300             1.054               10
     2400             1.034               11
     2500             1.060               12
     2600             1.200               50
     2700             1.547               50
     2800             1.473               50
     2900             1.378               50
     3000             1.319               50
     3100             1.346               50
     3200             1.153               8
     3300             1.011               8
     3400             1.013               14
     3500             1.056               50
     3600             1.166               50
     3700             1.281               50
     3800             1.261               50
     3900             1.097               50
     4000             1.028               8
     4100             1.005               8
     4200             1.006               19
     4300             1.019               12
     4400             1.051               12
     4500             1.060               12
     4600             1.064               50
     4700             1.059               50
     4800             1.061               50
     4900             1.098               50
     5000             1.125               50
     5100             1.088               50
     5200             1.017               11


     Simulated prior distributions

     Parameter       Prior Mean  Prior Variance  Prior Std. Dev.


     Parameter 1        -0.0241          0.5109          0.7148
     Parameter 2         0.0129          0.4906          0.7005
     Parameter 3         0.0297          0.5091          0.7135
     Parameter 4         0.0111          0.4459          0.6678
     Parameter 5        -0.0472          0.4823          0.6945
     Parameter 6         0.0221          0.5277          0.7264
     Parameter 7         0.0097          0.4708          0.6861
     Parameter 8        -0.0375          0.4546          0.6742
     Parameter 9        -0.0013          0.5124          0.7158
     Parameter 10        -0.0239          0.4769          0.6906
     Parameter 11        -0.0299          0.4771          0.6907
     Parameter 12        -0.0337          0.4724          0.6873
     Parameter 13         0.0398          0.5126          0.7160
     Parameter 14        -0.0369          0.5231          0.7233
     Parameter 15 Improper Prior
     Parameter 16 Improper Prior
     Parameter 17 Improper Prior
     Parameter 18 Improper Prior
     Parameter 19 Improper Prior
     Parameter 20 Improper Prior
     Parameter 21 Improper Prior
     Parameter 22 Improper Prior
     Parameter 23 Improper Prior
     Parameter 24 Improper Prior
     Parameter 25 Improper Prior
     Parameter 26 Improper Prior
     Parameter 27 Improper Prior
     Parameter 28 Improper Prior
     Parameter 29 Improper Prior
     Parameter 30 Improper Prior
     Parameter 31 Improper Prior
     Parameter 32 Improper Prior
     Parameter 33 Improper Prior
     Parameter 34 Improper Prior
     Parameter 35 Improper Prior
     Parameter 36 Improper Prior
     Parameter 37 Improper Prior
     Parameter 38 Improper Prior
     Parameter 39 Improper Prior
     Parameter 40 Improper Prior
     Parameter 41 Improper Prior
     Parameter 42 Improper Prior
     Parameter 43 Improper Prior
     Parameter 44 Improper Prior
     Parameter 45 Improper Prior
     Parameter 46 Improper Prior
     Parameter 47 Improper Prior
     Parameter 48 Improper Prior
     Parameter 49 Improper Prior
     Parameter 50 Improper Prior
     Parameter 51 Improper Prior

     REPLICATION 16:


                     POTENTIAL       PARAMETER WITH
     ITERATION    SCALE REDUCTION      HIGHEST PSR
     100              2.143               50
     200              2.100               50
     300              1.361               50
     400              1.065               22
     500              1.051               19
     600              1.028               2
     700              1.409               50
     800              1.612               50
     900              1.315               11
     1000             1.144               11
     1100             1.008               44
     1200             1.068               8
     1300             1.461               11
     1400             1.373               11
     1500             1.532               11
     1600             1.287               50
     1700             1.222               50
     1800             1.358               12
     1900             1.176               9
     2000             1.088               9
     2100             1.028               50
     2200             1.044               50
     2300             1.274               50
     2400             1.420               50
     2500             1.713               50
     2600             2.138               50
     2700             1.845               50
     2800             1.481               50
     2900             1.237               8
     3000             1.116               8
     3100             1.057               50
     3200             1.013               10
     3300             1.030               50
     3400             1.217               50
     3500             1.420               50
     3600             1.454               50
     3700             1.532               50
     3800             1.611               50
     3900             1.773               50
     4000             1.912               11
     4100             2.065               50
     4200             2.299               11
     4300             2.336               12
     4400             2.351               12
     4500             2.273               12
     4600             1.881               10
     4700             1.476               12
     4800             1.155               12
     4900             1.023               12
     5000             1.004               3


     Simulated prior distributions

     Parameter       Prior Mean  Prior Variance  Prior Std. Dev.


     Parameter 1        -0.0015          0.5086          0.7131
     Parameter 2        -0.0045          0.4608          0.6788
     Parameter 3         0.0171          0.4848          0.6963
     Parameter 4        -0.0226          0.5218          0.7223
     Parameter 5        -0.0034          0.4935          0.7025
     Parameter 6         0.0098          0.4733          0.6880
     Parameter 7        -0.0067          0.5013          0.7080
     Parameter 8         0.0099          0.5138          0.7168
     Parameter 9        -0.0354          0.5112          0.7150
     Parameter 10         0.0306          0.4710          0.6863
     Parameter 11         0.0218          0.5207          0.7216
     Parameter 12         0.0259          0.5197          0.7209
     Parameter 13        -0.0105          0.4825          0.6946
     Parameter 14        -0.0383          0.5337          0.7306
     Parameter 15 Improper Prior
     Parameter 16 Improper Prior
     Parameter 17 Improper Prior
     Parameter 18 Improper Prior
     Parameter 19 Improper Prior
     Parameter 20 Improper Prior
     Parameter 21 Improper Prior
     Parameter 22 Improper Prior
     Parameter 23 Improper Prior
     Parameter 24 Improper Prior
     Parameter 25 Improper Prior
     Parameter 26 Improper Prior
     Parameter 27 Improper Prior
     Parameter 28 Improper Prior
     Parameter 29 Improper Prior
     Parameter 30 Improper Prior
     Parameter 31 Improper Prior
     Parameter 32 Improper Prior
     Parameter 33 Improper Prior
     Parameter 34 Improper Prior
     Parameter 35 Improper Prior
     Parameter 36 Improper Prior
     Parameter 37 Improper Prior
     Parameter 38 Improper Prior
     Parameter 39 Improper Prior
     Parameter 40 Improper Prior
     Parameter 41 Improper Prior
     Parameter 42 Improper Prior
     Parameter 43 Improper Prior
     Parameter 44 Improper Prior
     Parameter 45 Improper Prior
     Parameter 46 Improper Prior
     Parameter 47 Improper Prior
     Parameter 48 Improper Prior
     Parameter 49 Improper Prior
     Parameter 50 Improper Prior
     Parameter 51 Improper Prior

     REPLICATION 17:


                     POTENTIAL       PARAMETER WITH
     ITERATION    SCALE REDUCTION      HIGHEST PSR
     100              1.219               8
     200              1.619               50
     300              2.684               9
     400              1.073               16
     500              1.151               12
     600              1.032               15
     700              1.077               2
     800              1.082               50
     900              1.382               50
     1000             1.470               50
     1100             1.014               45
     1200             1.336               12
     1300             2.514               50
     1400             1.780               50
     1500             1.021               13
     1600             1.080               9
     1700             1.414               11
     1800             1.791               11
     1900             2.213               11
     2000             1.775               11
     2100             1.518               11
     2200             1.522               50
     2300             1.822               50
     2400             1.993               50
     2500             2.051               50
     2600             2.452               11
     2700             2.591               12
     2800             2.053               50
     2900             1.437               11
     3000             1.255               11
     3100             1.139               11
     3200             1.097               12
     3300             1.071               12
     3400             1.044               9
     3500             1.026               12
     3600             1.015               14
     3700             1.027               9
     3800             1.027               9
     3900             1.041               9
     4000             1.056               9
     4100             1.055               9
     4200             1.054               9
     4300             1.035               50
     4400             1.021               50
     4500             1.010               50
     4600             1.010               50
     4700             1.012               50
     4800             1.021               50
     4900             1.020               50
     5000             1.012               50


     Simulated prior distributions

     Parameter       Prior Mean  Prior Variance  Prior Std. Dev.


     Parameter 1        -0.0244          0.4952          0.7037
     Parameter 2         0.0029          0.4947          0.7033
     Parameter 3         0.0056          0.4701          0.6856
     Parameter 4         0.0011          0.5012          0.7079
     Parameter 5        -0.0088          0.4790          0.6921
     Parameter 6        -0.0036          0.5266          0.7257
     Parameter 7        -0.0208          0.4833          0.6952
     Parameter 8        -0.0528          0.4632          0.6806
     Parameter 9        -0.0268          0.4870          0.6978
     Parameter 10         0.0267          0.5005          0.7074
     Parameter 11         0.0022          0.4351          0.6596
     Parameter 12        -0.0205          0.5197          0.7209
     Parameter 13        -0.0086          0.5540          0.7443
     Parameter 14         0.0220          0.5189          0.7203
     Parameter 15 Improper Prior
     Parameter 16 Improper Prior
     Parameter 17 Improper Prior
     Parameter 18 Improper Prior
     Parameter 19 Improper Prior
     Parameter 20 Improper Prior
     Parameter 21 Improper Prior
     Parameter 22 Improper Prior
     Parameter 23 Improper Prior
     Parameter 24 Improper Prior
     Parameter 25 Improper Prior
     Parameter 26 Improper Prior
     Parameter 27 Improper Prior
     Parameter 28 Improper Prior
     Parameter 29 Improper Prior
     Parameter 30 Improper Prior
     Parameter 31 Improper Prior
     Parameter 32 Improper Prior
     Parameter 33 Improper Prior
     Parameter 34 Improper Prior
     Parameter 35 Improper Prior
     Parameter 36 Improper Prior
     Parameter 37 Improper Prior
     Parameter 38 Improper Prior
     Parameter 39 Improper Prior
     Parameter 40 Improper Prior
     Parameter 41 Improper Prior
     Parameter 42 Improper Prior
     Parameter 43 Improper Prior
     Parameter 44 Improper Prior
     Parameter 45 Improper Prior
     Parameter 46 Improper Prior
     Parameter 47 Improper Prior
     Parameter 48 Improper Prior
     Parameter 49 Improper Prior
     Parameter 50 Improper Prior
     Parameter 51 Improper Prior

     REPLICATION 18:


                     POTENTIAL       PARAMETER WITH
     ITERATION    SCALE REDUCTION      HIGHEST PSR
     100              1.245               29
     200              1.069               51
     300              1.187               50
     400              1.048               41
     500              2.485               50
     600              1.096               22
     700              1.147               8
     800              1.239               8
     900              1.700               8
     1000             1.794               50
     1100             2.568               50
     1200             2.860               12
     1300             2.223               12
     1400             1.738               11
     1500             1.811               50
     1600             1.547               50
     1700             1.242               50
     1800             1.144               11
     1900             1.182               12
     2000             1.142               50
     2100             1.089               11
     2200             1.080               11
     2300             1.064               11
     2400             1.012               11
     2500             1.015               50
     2600             1.066               50
     2700             1.176               50
     2800             1.308               12
     2900             1.437               12
     3000             1.514               12
     3100             1.401               12
     3200             1.316               11
     3300             1.147               11
     3400             1.068               11
     3500             1.025               11
     3600             1.005               9
     3700             1.007               1
     3800             1.016               1
     3900             1.011               1
     4000             1.021               9
     4100             1.065               50
     4200             1.136               50
     4300             1.209               50
     4400             1.218               50
     4500             1.136               50
     4600             1.093               50
     4700             1.079               50
     4800             1.088               50
     4900             1.174               50
     5000             1.270               50
     5100             1.348               50
     5200             1.499               50
     5300             1.465               50
     5400             1.427               50
     5500             1.328               50
     5600             1.293               50
     5700             1.270               50
     5800             1.277               50
     5900             1.310               50
     6000             1.316               50
     6100             1.285               8
     6200             1.198               8
     6300             1.106               8
     6400             1.058               8
     6500             1.013               8


     Simulated prior distributions

     Parameter       Prior Mean  Prior Variance  Prior Std. Dev.


     Parameter 1         0.0055          0.5170          0.7190
     Parameter 2         0.0055          0.5189          0.7203
     Parameter 3        -0.0390          0.4725          0.6874
     Parameter 4         0.0151          0.5038          0.7098
     Parameter 5         0.0158          0.5006          0.7075
     Parameter 6         0.0024          0.5150          0.7177
     Parameter 7        -0.0363          0.5195          0.7208
     Parameter 8         0.0135          0.4720          0.6870
     Parameter 9         0.0169          0.5285          0.7270
     Parameter 10        -0.0335          0.4996          0.7068
     Parameter 11         0.0002          0.4895          0.6996
     Parameter 12        -0.0018          0.5210          0.7218
     Parameter 13        -0.0113          0.4994          0.7067
     Parameter 14         0.0128          0.4855          0.6968
     Parameter 15 Improper Prior
     Parameter 16 Improper Prior
     Parameter 17 Improper Prior
     Parameter 18 Improper Prior
     Parameter 19 Improper Prior
     Parameter 20 Improper Prior
     Parameter 21 Improper Prior
     Parameter 22 Improper Prior
     Parameter 23 Improper Prior
     Parameter 24 Improper Prior
     Parameter 25 Improper Prior
     Parameter 26 Improper Prior
     Parameter 27 Improper Prior
     Parameter 28 Improper Prior
     Parameter 29 Improper Prior
     Parameter 30 Improper Prior
     Parameter 31 Improper Prior
     Parameter 32 Improper Prior
     Parameter 33 Improper Prior
     Parameter 34 Improper Prior
     Parameter 35 Improper Prior
     Parameter 36 Improper Prior
     Parameter 37 Improper Prior
     Parameter 38 Improper Prior
     Parameter 39 Improper Prior
     Parameter 40 Improper Prior
     Parameter 41 Improper Prior
     Parameter 42 Improper Prior
     Parameter 43 Improper Prior
     Parameter 44 Improper Prior
     Parameter 45 Improper Prior
     Parameter 46 Improper Prior
     Parameter 47 Improper Prior
     Parameter 48 Improper Prior
     Parameter 49 Improper Prior
     Parameter 50 Improper Prior
     Parameter 51 Improper Prior

     REPLICATION 19:


                     POTENTIAL       PARAMETER WITH
     ITERATION    SCALE REDUCTION      HIGHEST PSR
     100              2.081               12
     200              2.849               50
     300              1.740               8
     400              1.058               51
     500              1.712               50
     600              1.038               13
     700              1.634               50
     800              1.858               50
     900              1.301               10
     1000             1.128               8
     1100             1.186               50
     1200             1.126               50
     1300             1.027               15
     1400             1.014               25
     1500             1.028               9
     1600             1.010               7
     1700             1.013               21
     1800             1.220               10
     1900             1.529               50
     2000             1.395               50
     2100             1.109               50
     2200             1.018               50
     2300             1.014               38
     2400             1.142               9
     2500             1.379               9
     2600             1.560               9
     2700             1.773               12
     2800             1.732               50
     2900             1.695               12
     3000             1.730               50
     3100             1.832               50
     3200             1.925               50
     3300             1.721               50
     3400             1.476               50
     3500             1.328               50
     3600             1.303               50
     3700             1.329               50
     3800             1.477               50
     3900             1.430               50
     4000             1.396               50
     4100             1.452               50
     4200             1.373               50
     4300             1.217               50
     4400             1.127               50
     4500             1.057               50
     4600             1.014               8
     4700             1.007               50
     4800             1.004               43
     4900             1.006               10
     5000             1.028               10
     5100             1.072               10
     5200             1.198               50
     5300             1.403               50
     5400             1.647               50
     5500             1.769               50
     5600             1.764               50
     5700             1.783               50
     5800             1.787               50
     5900             1.825               50
     6000             1.884               50
     6100             1.927               50
     6200             2.017               50
     6300             2.057               50
     6400             2.162               50
     6500             2.318               50
     6600             2.375               50
     6700             2.406               50
     6800             2.513               50
     6900             2.320               50
     7000             2.100               50
     7100             1.845               50
     7200             1.568               8
     7300             1.355               50
     7400             1.223               11
     7500             1.126               11
     7600             1.074               50
     7700             1.031               11
     7800             1.006               11


     Simulated prior distributions

     Parameter       Prior Mean  Prior Variance  Prior Std. Dev.


     Parameter 1        -0.0306          0.4807          0.6933
     Parameter 2         0.0087          0.5187          0.7202
     Parameter 3         0.0100          0.5134          0.7165
     Parameter 4         0.0385          0.4858          0.6970
     Parameter 5         0.0174          0.5232          0.7233
     Parameter 6         0.0118          0.4934          0.7024
     Parameter 7         0.0381          0.4919          0.7014
     Parameter 8        -0.0031          0.5168          0.7189
     Parameter 9        -0.0050          0.4707          0.6861
     Parameter 10         0.0189          0.5284          0.7269
     Parameter 11         0.0531          0.4879          0.6985
     Parameter 12         0.0147          0.5366          0.7326
     Parameter 13        -0.0066          0.4850          0.6964
     Parameter 14        -0.0033          0.4839          0.6956
     Parameter 15 Improper Prior
     Parameter 16 Improper Prior
     Parameter 17 Improper Prior
     Parameter 18 Improper Prior
     Parameter 19 Improper Prior
     Parameter 20 Improper Prior
     Parameter 21 Improper Prior
     Parameter 22 Improper Prior
     Parameter 23 Improper Prior
     Parameter 24 Improper Prior
     Parameter 25 Improper Prior
     Parameter 26 Improper Prior
     Parameter 27 Improper Prior
     Parameter 28 Improper Prior
     Parameter 29 Improper Prior
     Parameter 30 Improper Prior
     Parameter 31 Improper Prior
     Parameter 32 Improper Prior
     Parameter 33 Improper Prior
     Parameter 34 Improper Prior
     Parameter 35 Improper Prior
     Parameter 36 Improper Prior
     Parameter 37 Improper Prior
     Parameter 38 Improper Prior
     Parameter 39 Improper Prior
     Parameter 40 Improper Prior
     Parameter 41 Improper Prior
     Parameter 42 Improper Prior
     Parameter 43 Improper Prior
     Parameter 44 Improper Prior
     Parameter 45 Improper Prior
     Parameter 46 Improper Prior
     Parameter 47 Improper Prior
     Parameter 48 Improper Prior
     Parameter 49 Improper Prior
     Parameter 50 Improper Prior
     Parameter 51 Improper Prior

     REPLICATION 20:


                     POTENTIAL       PARAMETER WITH
     ITERATION    SCALE REDUCTION      HIGHEST PSR
     100              2.069               50
     200              1.128               43
     300              1.457               11
     400              1.377               50
     500              1.107               12
     600              1.397               50
     700              1.055               37
     800              1.033               10
     900              1.592               12
     1000             2.339               50
     1100             1.965               50
     1200             1.247               9
     1300             1.018               33
     1400             1.053               8
     1500             1.268               50
     1600             1.455               50
     1700             1.432               50
     1800             1.323               50
     1900             1.070               50
     2000             1.046               50
     2100             1.097               50
     2200             1.100               50
     2300             1.009               3
     2400             1.063               50
     2500             1.220               50
     2600             1.267               50
     2700             1.329               50
     2800             1.156               50
     2900             1.086               50
     3000             1.027               50
     3100             1.028               8
     3200             1.126               8
     3300             1.276               8
     3400             1.376               8
     3500             1.634               50
     3600             1.828               50
     3700             1.853               50
     3800             1.702               50
     3900             1.711               50
     4000             1.491               50
     4100             1.215               50
     4200             1.115               50
     4300             1.099               50
     4400             1.094               50
     4500             1.084               50
     4600             1.068               50
     4700             1.057               50
     4800             1.058               12
     4900             1.064               12
     5000             1.095               50
     5100             1.141               50
     5200             1.163               8
     5300             1.222               8
     5400             1.300               8
     5500             1.348               50
     5600             1.338               50
     5700             1.233               8
     5800             1.158               50
     5900             1.129               11
     6000             1.138               50
     6100             1.166               50
     6200             1.163               50
     6300             1.148               50
     6400             1.091               50
     6500             1.044               50
     6600             1.024               13
     6700             1.021               13
     6800             1.024               13
     6900             1.040               13
     7000             1.050               50
     7100             1.065               50
     7200             1.089               50
     7300             1.120               50
     7400             1.152               10
     7500             1.201               50
     7600             1.249               50
     7700             1.326               50
     7800             1.367               50
     7900             1.349               50
     8000             1.231               12
     8100             1.162               12
     8200             1.108               12
     8300             1.058               14
     8400             1.018               12


     Simulated prior distributions

     Parameter       Prior Mean  Prior Variance  Prior Std. Dev.


     Parameter 1         0.0086          0.4903          0.7002
     Parameter 2        -0.0037          0.4974          0.7053
     Parameter 3         0.0227          0.5348          0.7313
     Parameter 4        -0.0121          0.5117          0.7153
     Parameter 5        -0.0011          0.5166          0.7188
     Parameter 6         0.0172          0.5216          0.7223
     Parameter 7         0.0040          0.5046          0.7103
     Parameter 8        -0.0124          0.5310          0.7287
     Parameter 9         0.0129          0.4597          0.6780
     Parameter 10        -0.0306          0.5043          0.7101
     Parameter 11         0.0125          0.4668          0.6832
     Parameter 12        -0.0036          0.4803          0.6930
     Parameter 13         0.0319          0.5013          0.7080
     Parameter 14         0.0002          0.4694          0.6852
     Parameter 15 Improper Prior
     Parameter 16 Improper Prior
     Parameter 17 Improper Prior
     Parameter 18 Improper Prior
     Parameter 19 Improper Prior
     Parameter 20 Improper Prior
     Parameter 21 Improper Prior
     Parameter 22 Improper Prior
     Parameter 23 Improper Prior
     Parameter 24 Improper Prior
     Parameter 25 Improper Prior
     Parameter 26 Improper Prior
     Parameter 27 Improper Prior
     Parameter 28 Improper Prior
     Parameter 29 Improper Prior
     Parameter 30 Improper Prior
     Parameter 31 Improper Prior
     Parameter 32 Improper Prior
     Parameter 33 Improper Prior
     Parameter 34 Improper Prior
     Parameter 35 Improper Prior
     Parameter 36 Improper Prior
     Parameter 37 Improper Prior
     Parameter 38 Improper Prior
     Parameter 39 Improper Prior
     Parameter 40 Improper Prior
     Parameter 41 Improper Prior
     Parameter 42 Improper Prior
     Parameter 43 Improper Prior
     Parameter 44 Improper Prior
     Parameter 45 Improper Prior
     Parameter 46 Improper Prior
     Parameter 47 Improper Prior
     Parameter 48 Improper Prior
     Parameter 49 Improper Prior
     Parameter 50 Improper Prior
     Parameter 51 Improper Prior

     REPLICATION 21:


                     POTENTIAL       PARAMETER WITH
     ITERATION    SCALE REDUCTION      HIGHEST PSR
     100              1.282               18
     200              1.840               11
     300              2.422               50
     400              1.192               14
     500              1.374               11
     600              1.424               12
     700              1.054               5
     800              1.444               12
     900              2.291               50
     1000             1.406               50
     1100             1.070               12
     1200             1.442               12
     1300             2.325               50
     1400             2.238               50
     1500             2.388               50
     1600             2.086               50
     1700             2.106               50
     1800             2.339               50
     1900             1.703               50
     2000             1.138               50
     2100             1.009               29
     2200             1.158               11
     2300             1.501               11
     2400             2.127               11
     2500             2.952               50
     2600             3.538               11
     2700             3.539               50
     2800             2.992               50
     2900             2.164               50
     3000             1.651               50
     3100             1.317               50
     3200             1.091               50
     3300             1.010               44
     3400             1.014               18
     3500             1.050               8
     3600             1.141               10
     3700             1.346               50
     3800             1.563               50
     3900             1.697               50
     4000             1.685               50
     4100             1.429               11
     4200             1.180               50
     4300             1.066               10
     4400             1.028               10
     4500             1.012               10
     4600             1.008               32
     4700             1.009               32
     4800             1.007               32
     4900             1.005               44
     5000             1.007               44


     Simulated prior distributions

     Parameter       Prior Mean  Prior Variance  Prior Std. Dev.


     Parameter 1         0.0079          0.4952          0.7037
     Parameter 2        -0.0200          0.5220          0.7225
     Parameter 3        -0.0087          0.5463          0.7391
     Parameter 4         0.0123          0.4973          0.7052
     Parameter 5         0.0180          0.4976          0.7054
     Parameter 6        -0.0157          0.5043          0.7101
     Parameter 7         0.0134          0.5037          0.7097
     Parameter 8         0.0077          0.4743          0.6887
     Parameter 9         0.0063          0.4876          0.6983
     Parameter 10        -0.0114          0.5132          0.7164
     Parameter 11        -0.0020          0.5000          0.7071
     Parameter 12        -0.0075          0.4877          0.6984
     Parameter 13        -0.0173          0.4721          0.6871
     Parameter 14         0.0361          0.4818          0.6941
     Parameter 15 Improper Prior
     Parameter 16 Improper Prior
     Parameter 17 Improper Prior
     Parameter 18 Improper Prior
     Parameter 19 Improper Prior
     Parameter 20 Improper Prior
     Parameter 21 Improper Prior
     Parameter 22 Improper Prior
     Parameter 23 Improper Prior
     Parameter 24 Improper Prior
     Parameter 25 Improper Prior
     Parameter 26 Improper Prior
     Parameter 27 Improper Prior
     Parameter 28 Improper Prior
     Parameter 29 Improper Prior
     Parameter 30 Improper Prior
     Parameter 31 Improper Prior
     Parameter 32 Improper Prior
     Parameter 33 Improper Prior
     Parameter 34 Improper Prior
     Parameter 35 Improper Prior
     Parameter 36 Improper Prior
     Parameter 37 Improper Prior
     Parameter 38 Improper Prior
     Parameter 39 Improper Prior
     Parameter 40 Improper Prior
     Parameter 41 Improper Prior
     Parameter 42 Improper Prior
     Parameter 43 Improper Prior
     Parameter 44 Improper Prior
     Parameter 45 Improper Prior
     Parameter 46 Improper Prior
     Parameter 47 Improper Prior
     Parameter 48 Improper Prior
     Parameter 49 Improper Prior
     Parameter 50 Improper Prior
     Parameter 51 Improper Prior

     REPLICATION 22:


                     POTENTIAL       PARAMETER WITH
     ITERATION    SCALE REDUCTION      HIGHEST PSR
     100              1.434               15
     200              1.618               50
     300              1.078               9
     400              1.764               50
     500              1.128               11
     600              2.077               50
     700              1.315               11
     800              1.272               50
     900              1.682               50
     1000             1.579               50
     1100             1.099               10
     1200             1.013               37
     1300             1.081               50
     1400             1.645               50
     1500             1.200               50
     1600             1.021               10
     1700             1.018               8
     1800             1.061               50
     1900             1.273               50
     2000             1.427               50
     2100             1.338               50
     2200             1.040               9
     2300             1.024               12
     2400             1.087               50
     2500             1.057               50
     2600             1.018               9
     2700             1.020               50
     2800             1.041               50
     2900             1.046               50
     3000             1.034               9
     3100             1.007               5
     3200             1.017               11
     3300             1.023               11
     3400             1.003               27
     3500             1.020               10
     3600             1.024               8
     3700             1.005               16
     3800             1.006               44
     3900             1.040               50
     4000             1.102               50
     4100             1.056               50
     4200             1.047               50
     4300             1.037               50
     4400             1.028               50
     4500             1.028               50
     4600             1.010               50
     4700             1.003               5
     4800             1.014               11
     4900             1.033               11
     5000             1.023               11
     5100             1.011               11


     Simulated prior distributions

     Parameter       Prior Mean  Prior Variance  Prior Std. Dev.


     Parameter 1         0.0339          0.5306          0.7284
     Parameter 2         0.0317          0.4976          0.7054
     Parameter 3         0.0198          0.4937          0.7026
     Parameter 4        -0.0173          0.5151          0.7177
     Parameter 5         0.0290          0.4933          0.7024
     Parameter 6         0.0206          0.4859          0.6971
     Parameter 7         0.0208          0.4992          0.7065
     Parameter 8        -0.0067          0.5283          0.7269
     Parameter 9         0.0084          0.4938          0.7027
     Parameter 10         0.0127          0.4889          0.6992
     Parameter 11        -0.0112          0.4978          0.7055
     Parameter 12         0.0161          0.4627          0.6802
     Parameter 13        -0.0030          0.4893          0.6995
     Parameter 14         0.0385          0.5324          0.7297
     Parameter 15 Improper Prior
     Parameter 16 Improper Prior
     Parameter 17 Improper Prior
     Parameter 18 Improper Prior
     Parameter 19 Improper Prior
     Parameter 20 Improper Prior
     Parameter 21 Improper Prior
     Parameter 22 Improper Prior
     Parameter 23 Improper Prior
     Parameter 24 Improper Prior
     Parameter 25 Improper Prior
     Parameter 26 Improper Prior
     Parameter 27 Improper Prior
     Parameter 28 Improper Prior
     Parameter 29 Improper Prior
     Parameter 30 Improper Prior
     Parameter 31 Improper Prior
     Parameter 32 Improper Prior
     Parameter 33 Improper Prior
     Parameter 34 Improper Prior
     Parameter 35 Improper Prior
     Parameter 36 Improper Prior
     Parameter 37 Improper Prior
     Parameter 38 Improper Prior
     Parameter 39 Improper Prior
     Parameter 40 Improper Prior
     Parameter 41 Improper Prior
     Parameter 42 Improper Prior
     Parameter 43 Improper Prior
     Parameter 44 Improper Prior
     Parameter 45 Improper Prior
     Parameter 46 Improper Prior
     Parameter 47 Improper Prior
     Parameter 48 Improper Prior
     Parameter 49 Improper Prior
     Parameter 50 Improper Prior
     Parameter 51 Improper Prior

     REPLICATION 23:


                     POTENTIAL       PARAMETER WITH
     ITERATION    SCALE REDUCTION      HIGHEST PSR
     100              1.700               12
     200              1.204               9
     300              1.508               50
     400              1.127               8
     500              1.124               50
     600              1.096               50
     700              1.357               8
     800              2.669               50
     900              1.914               50
     1000             1.225               50
     1100             1.090               11
     1200             1.022               8
     1300             1.137               8
     1400             1.022               45
     1500             1.018               12
     1600             1.056               9
     1700             1.288               9
     1800             1.191               9
     1900             1.161               9
     2000             1.029               8
     2100             1.062               11
     2200             1.145               11
     2300             1.056               50
     2400             1.007               41
     2500             1.032               14
     2600             1.034               11
     2700             1.047               10
     2800             1.070               10
     2900             1.053               10
     3000             1.048               10
     3100             1.084               10
     3200             1.054               50
     3300             1.007               11
     3400             1.006               5
     3500             1.003               2
     3600             1.008               15
     3700             1.011               15
     3800             1.007               29
     3900             1.010               9
     4000             1.062               9
     4100             1.195               9
     4200             1.383               50
     4300             1.479               50
     4400             1.437               50
     4500             1.434               50
     4600             1.343               50
     4700             1.402               50
     4800             1.454               50
     4900             1.519               50
     5000             1.617               50
     5100             1.643               50
     5200             1.552               11
     5300             1.577               11
     5400             1.599               50
     5500             1.674               50
     5600             1.744               50
     5700             1.873               11
     5800             1.996               8
     5900             2.049               8
     6000             2.030               50
     6100             1.992               50
     6200             1.892               50
     6300             1.652               50
     6400             1.440               50
     6500             1.274               50
     6600             1.180               50
     6700             1.099               10
     6800             1.044               10
     6900             1.004               51


     Simulated prior distributions

     Parameter       Prior Mean  Prior Variance  Prior Std. Dev.


     Parameter 1         0.0130          0.5193          0.7207
     Parameter 2         0.0070          0.4626          0.6801
     Parameter 3         0.0079          0.4698          0.6854
     Parameter 4        -0.0185          0.4376          0.6615
     Parameter 5         0.0060          0.5256          0.7250
     Parameter 6        -0.0501          0.4798          0.6927
     Parameter 7         0.0269          0.4791          0.6922
     Parameter 8        -0.0175          0.5327          0.7298
     Parameter 9        -0.0250          0.5544          0.7446
     Parameter 10        -0.0177          0.5333          0.7302
     Parameter 11         0.0662          0.5536          0.7441
     Parameter 12         0.0094          0.5091          0.7135
     Parameter 13         0.0115          0.4837          0.6955
     Parameter 14        -0.0061          0.5022          0.7087
     Parameter 15 Improper Prior
     Parameter 16 Improper Prior
     Parameter 17 Improper Prior
     Parameter 18 Improper Prior
     Parameter 19 Improper Prior
     Parameter 20 Improper Prior
     Parameter 21 Improper Prior
     Parameter 22 Improper Prior
     Parameter 23 Improper Prior
     Parameter 24 Improper Prior
     Parameter 25 Improper Prior
     Parameter 26 Improper Prior
     Parameter 27 Improper Prior
     Parameter 28 Improper Prior
     Parameter 29 Improper Prior
     Parameter 30 Improper Prior
     Parameter 31 Improper Prior
     Parameter 32 Improper Prior
     Parameter 33 Improper Prior
     Parameter 34 Improper Prior
     Parameter 35 Improper Prior
     Parameter 36 Improper Prior
     Parameter 37 Improper Prior
     Parameter 38 Improper Prior
     Parameter 39 Improper Prior
     Parameter 40 Improper Prior
     Parameter 41 Improper Prior
     Parameter 42 Improper Prior
     Parameter 43 Improper Prior
     Parameter 44 Improper Prior
     Parameter 45 Improper Prior
     Parameter 46 Improper Prior
     Parameter 47 Improper Prior
     Parameter 48 Improper Prior
     Parameter 49 Improper Prior
     Parameter 50 Improper Prior
     Parameter 51 Improper Prior

     REPLICATION 24:


                     POTENTIAL       PARAMETER WITH
     ITERATION    SCALE REDUCTION      HIGHEST PSR
     100              1.259               9
     200              1.124               11
     300              1.247               12
     400              1.038               3
     500              2.343               50
     600              1.423               11
     700              1.070               19
     800              1.272               50
     900              1.018               40
     1000             1.254               50
     1100             1.555               50
     1200             1.286               50
     1300             1.042               3
     1400             1.028               5
     1500             1.007               18
     1600             1.011               8
     1700             1.010               5
     1800             1.071               50
     1900             1.021               50
     2000             1.023               29
     2100             1.051               12
     2200             1.193               10
     2300             1.573               12
     2400             2.102               50
     2500             2.244               50
     2600             2.193               12
     2700             2.483               12
     2800             2.575               12
     2900             2.676               12
     3000             2.715               12
     3100             2.578               50
     3200             2.350               50
     3300             2.103               50
     3400             1.600               50
     3500             1.230               12
     3600             1.086               12
     3700             1.026               12
     3800             1.005               15
     3900             1.022               11
     4000             1.099               8
     4100             1.258               11
     4200             1.538               50
     4300             1.973               50
     4400             2.284               12
     4500             2.151               12
     4600             1.915               50
     4700             1.879               50
     4800             1.940               50
     4900             1.997               50
     5000             1.945               50
     5100             1.933               50
     5200             1.962               50
     5300             1.984               50
     5400             1.970               50
     5500             1.973               50
     5600             1.818               50
     5700             1.750               50
     5800             1.553               50
     5900             1.388               50
     6000             1.229               11
     6100             1.116               10
     6200             1.046               11
     6300             1.014               13


     Simulated prior distributions

     Parameter       Prior Mean  Prior Variance  Prior Std. Dev.


     Parameter 1        -0.0138          0.5112          0.7150
     Parameter 2        -0.0459          0.5025          0.7089
     Parameter 3        -0.0207          0.5337          0.7305
     Parameter 4        -0.0140          0.5242          0.7240
     Parameter 5         0.0046          0.5013          0.7080
     Parameter 6        -0.0237          0.4846          0.6961
     Parameter 7         0.0308          0.4618          0.6795
     Parameter 8        -0.0281          0.4897          0.6998
     Parameter 9        -0.0138          0.4737          0.6882
     Parameter 10        -0.0008          0.4567          0.6758
     Parameter 11         0.0540          0.4764          0.6902
     Parameter 12        -0.0196          0.4909          0.7006
     Parameter 13         0.0170          0.5059          0.7112
     Parameter 14        -0.0199          0.5326          0.7298
     Parameter 15 Improper Prior
     Parameter 16 Improper Prior
     Parameter 17 Improper Prior
     Parameter 18 Improper Prior
     Parameter 19 Improper Prior
     Parameter 20 Improper Prior
     Parameter 21 Improper Prior
     Parameter 22 Improper Prior
     Parameter 23 Improper Prior
     Parameter 24 Improper Prior
     Parameter 25 Improper Prior
     Parameter 26 Improper Prior
     Parameter 27 Improper Prior
     Parameter 28 Improper Prior
     Parameter 29 Improper Prior
     Parameter 30 Improper Prior
     Parameter 31 Improper Prior
     Parameter 32 Improper Prior
     Parameter 33 Improper Prior
     Parameter 34 Improper Prior
     Parameter 35 Improper Prior
     Parameter 36 Improper Prior
     Parameter 37 Improper Prior
     Parameter 38 Improper Prior
     Parameter 39 Improper Prior
     Parameter 40 Improper Prior
     Parameter 41 Improper Prior
     Parameter 42 Improper Prior
     Parameter 43 Improper Prior
     Parameter 44 Improper Prior
     Parameter 45 Improper Prior
     Parameter 46 Improper Prior
     Parameter 47 Improper Prior
     Parameter 48 Improper Prior
     Parameter 49 Improper Prior
     Parameter 50 Improper Prior
     Parameter 51 Improper Prior

     REPLICATION 25:


                     POTENTIAL       PARAMETER WITH
     ITERATION    SCALE REDUCTION      HIGHEST PSR
     100              1.496               25
     200              2.806               11
     300              1.099               50
     400              1.650               50
     500              1.101               11
     600              1.522               11
     700              1.039               37
     800              1.288               11
     900              1.061               1
     1000             1.187               9
     1100             1.690               11
     1200             2.748               50
     1300             2.809               50
     1400             1.937               50
     1500             1.256               50
     1600             1.033               8
     1700             1.025               1
     1800             1.070               50
     1900             1.069               9
     2000             1.148               50
     2100             1.305               12
     2200             1.453               50
     2300             1.593               50
     2400             1.783               50
     2500             1.852               50
     2600             1.361               50
     2700             1.081               50
     2800             1.033               50
     2900             1.041               50
     3000             1.082               50
     3100             1.155               50
     3200             1.225               50
     3300             1.266               50
     3400             1.372               50
     3500             1.637               11
     3600             2.002               50
     3700             2.166               50
     3800             2.010               50
     3900             1.956               50
     4000             1.670               50
     4100             1.545               50
     4200             1.371               50
     4300             1.100               8
     4400             1.003               25
     4500             1.017               10
     4600             1.067               10
     4700             1.122               10
     4800             1.157               10
     4900             1.179               50
     5000             1.224               50
     5100             1.316               11
     5200             1.451               11
     5300             1.528               11
     5400             1.545               11
     5500             1.489               50
     5600             1.379               11
     5700             1.209               11
     5800             1.062               11
     5900             1.004               14


     Simulated prior distributions

     Parameter       Prior Mean  Prior Variance  Prior Std. Dev.


     Parameter 1        -0.0075          0.4916          0.7012
     Parameter 2         0.0201          0.5011          0.7078
     Parameter 3         0.0259          0.4763          0.6901
     Parameter 4         0.0183          0.4861          0.6972
     Parameter 5         0.0414          0.5247          0.7244
     Parameter 6         0.0100          0.4978          0.7055
     Parameter 7        -0.0330          0.5095          0.7138
     Parameter 8        -0.0195          0.5167          0.7188
     Parameter 9        -0.0071          0.5255          0.7249
     Parameter 10        -0.0131          0.5070          0.7120
     Parameter 11        -0.0196          0.4580          0.6767
     Parameter 12         0.0359          0.4440          0.6663
     Parameter 13        -0.0304          0.5072          0.7121
     Parameter 14         0.0444          0.5207          0.7216
     Parameter 15 Improper Prior
     Parameter 16 Improper Prior
     Parameter 17 Improper Prior
     Parameter 18 Improper Prior
     Parameter 19 Improper Prior
     Parameter 20 Improper Prior
     Parameter 21 Improper Prior
     Parameter 22 Improper Prior
     Parameter 23 Improper Prior
     Parameter 24 Improper Prior
     Parameter 25 Improper Prior
     Parameter 26 Improper Prior
     Parameter 27 Improper Prior
     Parameter 28 Improper Prior
     Parameter 29 Improper Prior
     Parameter 30 Improper Prior
     Parameter 31 Improper Prior
     Parameter 32 Improper Prior
     Parameter 33 Improper Prior
     Parameter 34 Improper Prior
     Parameter 35 Improper Prior
     Parameter 36 Improper Prior
     Parameter 37 Improper Prior
     Parameter 38 Improper Prior
     Parameter 39 Improper Prior
     Parameter 40 Improper Prior
     Parameter 41 Improper Prior
     Parameter 42 Improper Prior
     Parameter 43 Improper Prior
     Parameter 44 Improper Prior
     Parameter 45 Improper Prior
     Parameter 46 Improper Prior
     Parameter 47 Improper Prior
     Parameter 48 Improper Prior
     Parameter 49 Improper Prior
     Parameter 50 Improper Prior
     Parameter 51 Improper Prior

     REPLICATION 26:


                     POTENTIAL       PARAMETER WITH
     ITERATION    SCALE REDUCTION      HIGHEST PSR
     100              1.897               50
     200              1.549               50
     300              2.248               50
     400              1.240               11
     500              1.119               1
     600              1.252               10
     700              2.650               50
     800              1.390               50
     900              1.073               50
     1000             2.047               50
     1100             2.504               50
     1200             2.002               50
     1300             1.077               50
     1400             1.064               10
     1500             1.441               50
     1600             2.315               50
     1700             1.637               50
     1800             1.129               50
     1900             1.036               14
     2000             1.260               10
     2100             1.517               10
     2200             1.915               50
     2300             2.812               50
     2400             2.813               50
     2500             1.504               50
     2600             1.126               8
     2700             1.031               8
     2800             1.007               50
     2900             1.093               12
     3000             1.219               50
     3100             1.252               12
     3200             1.425               50
     3300             1.459               50
     3400             1.292               11
     3500             1.128               8
     3600             1.047               8
     3700             1.008               17
     3800             1.058               50
     3900             1.146               50
     4000             1.201               50
     4100             1.202               50
     4200             1.267               50
     4300             1.405               50
     4400             1.540               50
     4500             1.674               50
     4600             1.753               50
     4700             1.580               50
     4800             1.373               11
     4900             1.201               11
     5000             1.077               11
     5100             1.007               10


     Simulated prior distributions

     Parameter       Prior Mean  Prior Variance  Prior Std. Dev.


     Parameter 1        -0.0152          0.4974          0.7053
     Parameter 2         0.0344          0.4838          0.6955
     Parameter 3        -0.0105          0.4889          0.6992
     Parameter 4        -0.0353          0.5728          0.7569
     Parameter 5         0.0121          0.4936          0.7026
     Parameter 6        -0.0226          0.5190          0.7204
     Parameter 7        -0.0131          0.4915          0.7011
     Parameter 8         0.0332          0.4804          0.6931
     Parameter 9         0.0387          0.5050          0.7106
     Parameter 10        -0.0204          0.4969          0.7049
     Parameter 11         0.0089          0.4886          0.6990
     Parameter 12        -0.0287          0.5158          0.7182
     Parameter 13        -0.0343          0.4979          0.7056
     Parameter 14         0.0129          0.5436          0.7373
     Parameter 15 Improper Prior
     Parameter 16 Improper Prior
     Parameter 17 Improper Prior
     Parameter 18 Improper Prior
     Parameter 19 Improper Prior
     Parameter 20 Improper Prior
     Parameter 21 Improper Prior
     Parameter 22 Improper Prior
     Parameter 23 Improper Prior
     Parameter 24 Improper Prior
     Parameter 25 Improper Prior
     Parameter 26 Improper Prior
     Parameter 27 Improper Prior
     Parameter 28 Improper Prior
     Parameter 29 Improper Prior
     Parameter 30 Improper Prior
     Parameter 31 Improper Prior
     Parameter 32 Improper Prior
     Parameter 33 Improper Prior
     Parameter 34 Improper Prior
     Parameter 35 Improper Prior
     Parameter 36 Improper Prior
     Parameter 37 Improper Prior
     Parameter 38 Improper Prior
     Parameter 39 Improper Prior
     Parameter 40 Improper Prior
     Parameter 41 Improper Prior
     Parameter 42 Improper Prior
     Parameter 43 Improper Prior
     Parameter 44 Improper Prior
     Parameter 45 Improper Prior
     Parameter 46 Improper Prior
     Parameter 47 Improper Prior
     Parameter 48 Improper Prior
     Parameter 49 Improper Prior
     Parameter 50 Improper Prior
     Parameter 51 Improper Prior

     REPLICATION 27:


                     POTENTIAL       PARAMETER WITH
     ITERATION    SCALE REDUCTION      HIGHEST PSR
     100              1.631               11
     200              2.617               50
     300              1.633               50
     400              1.634               11
     500              1.125               50
     600              1.293               50
     700              1.450               50
     800              1.021               46
     900              1.204               12
     1000             1.298               8
     1100             1.024               29
     1200             1.521               12
     1300             1.675               12
     1400             1.474               12
     1500             1.525               8
     1600             1.418               11
     1700             1.372               50
     1800             1.281               50
     1900             1.030               50
     2000             1.029               8
     2100             1.257               11
     2200             1.503               11
     2300             1.355               8
     2400             1.019               5
     2500             1.029               9
     2600             1.137               50
     2700             1.268               50
     2800             1.502               50
     2900             1.827               50
     3000             2.662               50
     3100             3.979               50
     3200             3.156               50
     3300             2.689               50
     3400             2.253               12
     3500             1.909               50
     3600             1.624               50
     3700             1.354               10
     3800             1.127               10
     3900             1.016               10
     4000             1.007               50
     4100             1.065               50
     4200             1.174               50
     4300             1.321               50
     4400             1.602               50
     4500             2.047               50
     4600             2.576               50
     4700             3.126               50
     4800             3.475               50
     4900             3.274               50
     5000             2.717               50
     5100             2.360               50
     5200             2.140               50
     5300             1.943               50
     5400             1.858               11
     5500             1.797               11
     5600             1.690               11
     5700             1.605               11
     5800             1.543               11
     5900             1.534               11
     6000             1.489               11
     6100             1.458               11
     6200             1.401               11
     6300             1.379               11
     6400             1.330               50
     6500             1.249               11
     6600             1.142               11
     6700             1.091               11
     6800             1.052               9
     6900             1.021               9
     7000             1.008               9


     Simulated prior distributions

     Parameter       Prior Mean  Prior Variance  Prior Std. Dev.


     Parameter 1        -0.0316          0.4855          0.6968
     Parameter 2        -0.0338          0.4663          0.6829
     Parameter 3        -0.0072          0.5056          0.7111
     Parameter 4        -0.0168          0.4986          0.7061
     Parameter 5        -0.0087          0.5149          0.7176
     Parameter 6         0.0302          0.4744          0.6887
     Parameter 7         0.0174          0.4600          0.6782
     Parameter 8         0.0038          0.4869          0.6978
     Parameter 9         0.0117          0.4993          0.7066
     Parameter 10         0.0013          0.4734          0.6880
     Parameter 11         0.0066          0.5020          0.7085
     Parameter 12         0.0483          0.4641          0.6812
     Parameter 13         0.0036          0.4707          0.6861
     Parameter 14         0.0107          0.4859          0.6971
     Parameter 15 Improper Prior
     Parameter 16 Improper Prior
     Parameter 17 Improper Prior
     Parameter 18 Improper Prior
     Parameter 19 Improper Prior
     Parameter 20 Improper Prior
     Parameter 21 Improper Prior
     Parameter 22 Improper Prior
     Parameter 23 Improper Prior
     Parameter 24 Improper Prior
     Parameter 25 Improper Prior
     Parameter 26 Improper Prior
     Parameter 27 Improper Prior
     Parameter 28 Improper Prior
     Parameter 29 Improper Prior
     Parameter 30 Improper Prior
     Parameter 31 Improper Prior
     Parameter 32 Improper Prior
     Parameter 33 Improper Prior
     Parameter 34 Improper Prior
     Parameter 35 Improper Prior
     Parameter 36 Improper Prior
     Parameter 37 Improper Prior
     Parameter 38 Improper Prior
     Parameter 39 Improper Prior
     Parameter 40 Improper Prior
     Parameter 41 Improper Prior
     Parameter 42 Improper Prior
     Parameter 43 Improper Prior
     Parameter 44 Improper Prior
     Parameter 45 Improper Prior
     Parameter 46 Improper Prior
     Parameter 47 Improper Prior
     Parameter 48 Improper Prior
     Parameter 49 Improper Prior
     Parameter 50 Improper Prior
     Parameter 51 Improper Prior

     REPLICATION 28:


                     POTENTIAL       PARAMETER WITH
     ITERATION    SCALE REDUCTION      HIGHEST PSR
     100              1.432               42
     200              2.181               50
     300              1.104               32
     400              1.628               50
     500              1.630               50
     600              1.680               50
     700              1.159               50
     800              1.193               12
     900              1.020               8
     1000             1.522               50
     1100             1.790               50
     1200             1.347               12
     1300             1.137               8
     1400             1.098               12
     1500             1.123               12
     1600             1.127               12
     1700             1.019               25
     1800             1.083               50
     1900             1.008               44
     2000             1.010               50
     2100             1.137               50
     2200             1.336               50
     2300             1.716               50
     2400             2.054               50
     2500             1.827               50
     2600             1.860               50
     2700             2.076               50
     2800             1.752               11
     2900             1.513               11
     3000             1.492               11
     3100             1.473               11
     3200             1.561               50
     3300             1.641               50
     3400             1.669               50
     3500             1.839               50
     3600             2.013               50
     3700             2.287               50
     3800             2.169               50
     3900             2.073               50
     4000             2.012               50
     4100             1.707               50
     4200             1.452               50
     4300             1.168               50
     4400             1.050               8
     4500             1.003               51
     4600             1.029               11
     4700             1.103               50
     4800             1.166               50
     4900             1.249               50
     5000             1.292               50
     5100             1.307               50
     5200             1.365               50
     5300             1.461               50
     5400             1.492               50
     5500             1.485               50
     5600             1.384               50
     5700             1.241               50
     5800             1.155               50
     5900             1.072               50
     6000             1.016               50


     Simulated prior distributions

     Parameter       Prior Mean  Prior Variance  Prior Std. Dev.


     Parameter 1         0.0193          0.4886          0.6990
     Parameter 2         0.0158          0.4872          0.6980
     Parameter 3         0.0180          0.5015          0.7082
     Parameter 4        -0.0303          0.5589          0.7476
     Parameter 5        -0.0143          0.4924          0.7017
     Parameter 6        -0.0062          0.4641          0.6813
     Parameter 7        -0.0274          0.5348          0.7313
     Parameter 8         0.0633          0.5043          0.7102
     Parameter 9         0.0237          0.5094          0.7138
     Parameter 10         0.0248          0.4734          0.6880
     Parameter 11         0.0462          0.4935          0.7025
     Parameter 12        -0.0092          0.4407          0.6639
     Parameter 13        -0.0063          0.4832          0.6952
     Parameter 14         0.0122          0.5243          0.7241
     Parameter 15 Improper Prior
     Parameter 16 Improper Prior
     Parameter 17 Improper Prior
     Parameter 18 Improper Prior
     Parameter 19 Improper Prior
     Parameter 20 Improper Prior
     Parameter 21 Improper Prior
     Parameter 22 Improper Prior
     Parameter 23 Improper Prior
     Parameter 24 Improper Prior
     Parameter 25 Improper Prior
     Parameter 26 Improper Prior
     Parameter 27 Improper Prior
     Parameter 28 Improper Prior
     Parameter 29 Improper Prior
     Parameter 30 Improper Prior
     Parameter 31 Improper Prior
     Parameter 32 Improper Prior
     Parameter 33 Improper Prior
     Parameter 34 Improper Prior
     Parameter 35 Improper Prior
     Parameter 36 Improper Prior
     Parameter 37 Improper Prior
     Parameter 38 Improper Prior
     Parameter 39 Improper Prior
     Parameter 40 Improper Prior
     Parameter 41 Improper Prior
     Parameter 42 Improper Prior
     Parameter 43 Improper Prior
     Parameter 44 Improper Prior
     Parameter 45 Improper Prior
     Parameter 46 Improper Prior
     Parameter 47 Improper Prior
     Parameter 48 Improper Prior
     Parameter 49 Improper Prior
     Parameter 50 Improper Prior
     Parameter 51 Improper Prior

     REPLICATION 29:


                     POTENTIAL       PARAMETER WITH
     ITERATION    SCALE REDUCTION      HIGHEST PSR
     100              2.395               50
     200              2.327               11
     300              1.107               43
     400              1.530               50
     500              1.989               50
     600              1.988               50
     700              1.057               50
     800              1.048               12
     900              1.072               11
     1000             1.126               50
     1100             1.016               50
     1200             1.272               11
     1300             1.790               11
     1400             1.405               50
     1500             1.110               8
     1600             1.027               11
     1700             1.021               25
     1800             1.009               33
     1900             1.088               50
     2000             1.331               50
     2100             1.492               50
     2200             1.561               50
     2300             1.856               50
     2400             2.240               50
     2500             2.762               50
     2600             2.940               8
     2700             2.098               11
     2800             1.468               10
     2900             1.144               10
     3000             1.018               13
     3100             1.020               33
     3200             1.103               50
     3300             1.299               50
     3400             1.534               50
     3500             1.710               11
     3600             1.731               11
     3700             1.486               11
     3800             1.255               11
     3900             1.147               8
     4000             1.099               8
     4100             1.084               8
     4200             1.097               8
     4300             1.104               8
     4400             1.127               8
     4500             1.137               8
     4600             1.142               8
     4700             1.155               8
     4800             1.185               8
     4900             1.275               8
     5000             1.484               8
     5100             1.827               50
     5200             2.099               50
     5300             2.308               50
     5400             2.393               50
     5500             2.296               50
     5600             2.178               50
     5700             2.089               50
     5800             1.935               50
     5900             1.788               50
     6000             1.643               50
     6100             1.562               50
     6200             1.480               50
     6300             1.423               50
     6400             1.366               50
     6500             1.341               50
     6600             1.305               50
     6700             1.264               50
     6800             1.264               50
     6900             1.305               50
     7000             1.331               50
     7100             1.353               50
     7200             1.379               50
     7300             1.405               50
     7400             1.410               50
     7500             1.402               50
     7600             1.366               50
     7700             1.350               50
     7800             1.315               50
     7900             1.298               50
     8000             1.327               50
     8100             1.299               50
     8200             1.244               50
     8300             1.245               50
     8400             1.226               50
     8500             1.190               50
     8600             1.155               50
     8700             1.130               50
     8800             1.154               50
     8900             1.178               50
     9000             1.208               50
     9100             1.183               50
     9200             1.134               11
     9300             1.093               11
     9400             1.052               11
     9500             1.028               11
     9600             1.018               11


     Simulated prior distributions

     Parameter       Prior Mean  Prior Variance  Prior Std. Dev.


     Parameter 1         0.0116          0.5233          0.7234
     Parameter 2         0.0123          0.5317          0.7292
     Parameter 3         0.0220          0.5159          0.7183
     Parameter 4         0.0029          0.4958          0.7041
     Parameter 5        -0.0334          0.4905          0.7004
     Parameter 6        -0.0300          0.5058          0.7112
     Parameter 7        -0.0068          0.4999          0.7070
     Parameter 8        -0.0110          0.4821          0.6943
     Parameter 9        -0.0431          0.5128          0.7161
     Parameter 10        -0.0164          0.4734          0.6881
     Parameter 11         0.0004          0.4759          0.6898
     Parameter 12        -0.0013          0.4864          0.6974
     Parameter 13         0.0091          0.5125          0.7159
     Parameter 14         0.0086          0.4852          0.6966
     Parameter 15 Improper Prior
     Parameter 16 Improper Prior
     Parameter 17 Improper Prior
     Parameter 18 Improper Prior
     Parameter 19 Improper Prior
     Parameter 20 Improper Prior
     Parameter 21 Improper Prior
     Parameter 22 Improper Prior
     Parameter 23 Improper Prior
     Parameter 24 Improper Prior
     Parameter 25 Improper Prior
     Parameter 26 Improper Prior
     Parameter 27 Improper Prior
     Parameter 28 Improper Prior
     Parameter 29 Improper Prior
     Parameter 30 Improper Prior
     Parameter 31 Improper Prior
     Parameter 32 Improper Prior
     Parameter 33 Improper Prior
     Parameter 34 Improper Prior
     Parameter 35 Improper Prior
     Parameter 36 Improper Prior
     Parameter 37 Improper Prior
     Parameter 38 Improper Prior
     Parameter 39 Improper Prior
     Parameter 40 Improper Prior
     Parameter 41 Improper Prior
     Parameter 42 Improper Prior
     Parameter 43 Improper Prior
     Parameter 44 Improper Prior
     Parameter 45 Improper Prior
     Parameter 46 Improper Prior
     Parameter 47 Improper Prior
     Parameter 48 Improper Prior
     Parameter 49 Improper Prior
     Parameter 50 Improper Prior
     Parameter 51 Improper Prior

     REPLICATION 30:


                     POTENTIAL       PARAMETER WITH
     ITERATION    SCALE REDUCTION      HIGHEST PSR
     100              1.210               25
     200              1.083               5
     300              1.808               8
     400              1.765               11
     500              1.942               50
     600              1.476               50
     700              1.556               50
     800              1.794               50
     900              1.501               50
     1000             1.254               50
     1100             1.018               19
     1200             1.038               8
     1300             1.060               11
     1400             1.384               50
     1500             1.911               11
     1600             2.466               50
     1700             1.486               50
     1800             1.053               25
     1900             1.058               11
     2000             1.276               11
     2100             1.533               50
     2200             1.569               50
     2300             1.558               50
     2400             1.478               50
     2500             1.388               50
     2600             1.316               50
     2700             1.385               50
     2800             1.372               50
     2900             1.350               50
     3000             1.414               50
     3100             1.480               50
     3200             1.354               50
     3300             1.202               50
     3400             1.153               50
     3500             1.124               50
     3600             1.151               50
     3700             1.251               50
     3800             1.439               50
     3900             1.363               50
     4000             1.294               50
     4100             1.289               12
     4200             1.360               12
     4300             1.467               12
     4400             1.522               12
     4500             1.639               12
     4600             1.798               50
     4700             1.962               50
     4800             2.185               50
     4900             2.091               50
     5000             1.899               50
     5100             1.795               50
     5200             1.679               50
     5300             1.577               12
     5400             1.532               12
     5500             1.514               10
     5600             1.412               10
     5700             1.249               12
     5800             1.088               11
     5900             1.022               11
     6000             1.006               32


     Simulated prior distributions

     Parameter       Prior Mean  Prior Variance  Prior Std. Dev.


     Parameter 1         0.0070          0.5222          0.7226
     Parameter 2         0.0118          0.5021          0.7086
     Parameter 3         0.0173          0.5102          0.7143
     Parameter 4        -0.0022          0.4988          0.7062
     Parameter 5         0.0041          0.4549          0.6745
     Parameter 6        -0.0238          0.4826          0.6947
     Parameter 7        -0.0172          0.4713          0.6865
     Parameter 8         0.0427          0.5373          0.7330
     Parameter 9         0.0149          0.5073          0.7123
     Parameter 10        -0.0109          0.4713          0.6865
     Parameter 11         0.0166          0.4672          0.6835
     Parameter 12         0.0466          0.5167          0.7188
     Parameter 13        -0.0476          0.4863          0.6973
     Parameter 14         0.0165          0.5136          0.7166
     Parameter 15 Improper Prior
     Parameter 16 Improper Prior
     Parameter 17 Improper Prior
     Parameter 18 Improper Prior
     Parameter 19 Improper Prior
     Parameter 20 Improper Prior
     Parameter 21 Improper Prior
     Parameter 22 Improper Prior
     Parameter 23 Improper Prior
     Parameter 24 Improper Prior
     Parameter 25 Improper Prior
     Parameter 26 Improper Prior
     Parameter 27 Improper Prior
     Parameter 28 Improper Prior
     Parameter 29 Improper Prior
     Parameter 30 Improper Prior
     Parameter 31 Improper Prior
     Parameter 32 Improper Prior
     Parameter 33 Improper Prior
     Parameter 34 Improper Prior
     Parameter 35 Improper Prior
     Parameter 36 Improper Prior
     Parameter 37 Improper Prior
     Parameter 38 Improper Prior
     Parameter 39 Improper Prior
     Parameter 40 Improper Prior
     Parameter 41 Improper Prior
     Parameter 42 Improper Prior
     Parameter 43 Improper Prior
     Parameter 44 Improper Prior
     Parameter 45 Improper Prior
     Parameter 46 Improper Prior
     Parameter 47 Improper Prior
     Parameter 48 Improper Prior
     Parameter 49 Improper Prior
     Parameter 50 Improper Prior
     Parameter 51 Improper Prior

     REPLICATION 31:


                     POTENTIAL       PARAMETER WITH
     ITERATION    SCALE REDUCTION      HIGHEST PSR
     100              1.150               17
     200              1.275               10
     300              2.032               50
     400              1.599               50
     500              1.949               11
     600              2.321               50
     700              1.046               8
     800              1.026               18
     900              1.239               50
     1000             1.956               50
     1100             1.017               24
     1200             1.129               8
     1300             1.724               11
     1400             2.875               50
     1500             3.273               50
     1600             1.903               10
     1700             1.392               10
     1800             1.136               10
     1900             1.016               23
     2000             1.013               33
     2100             1.008               7
     2200             1.094               50
     2300             1.261               50
     2400             1.446               50
     2500             1.548               50
     2600             1.545               50
     2700             1.421               50
     2800             1.304               50
     2900             1.121               11
     3000             1.036               11
     3100             1.006               29
     3200             1.009               29
     3300             1.014               29
     3400             1.006               8
     3500             1.006               5
     3600             1.010               18
     3700             1.007               18
     3800             1.011               14
     3900             1.012               14
     4000             1.021               14
     4100             1.013               14
     4200             1.005               19
     4300             1.006               19
     4400             1.004               51
     4500             1.004               51
     4600             1.006               51
     4700             1.029               9
     4800             1.117               50
     4900             1.210               50
     5000             1.253               50
     5100             1.326               50
     5200             1.391               11
     5300             1.384               11
     5400             1.385               11
     5500             1.332               11
     5600             1.286               11
     5700             1.255               13
     5800             1.282               13
     5900             1.341               12
     6000             1.383               12
     6100             1.463               12
     6200             1.647               12
     6300             1.788               12
     6400             1.712               12
     6500             1.659               12
     6600             1.570               12
     6700             1.432               12
     6800             1.293               50
     6900             1.185               12
     7000             1.092               9
     7100             1.035               9
     7200             1.011               8


     Simulated prior distributions

     Parameter       Prior Mean  Prior Variance  Prior Std. Dev.


     Parameter 1        -0.0244          0.4642          0.6813
     Parameter 2        -0.0176          0.4948          0.7034
     Parameter 3        -0.0262          0.4898          0.6999
     Parameter 4        -0.0141          0.5125          0.7159
     Parameter 5         0.0002          0.4843          0.6959
     Parameter 6         0.0059          0.5161          0.7184
     Parameter 7        -0.0017          0.5383          0.7337
     Parameter 8        -0.0445          0.4853          0.6967
     Parameter 9         0.0371          0.5267          0.7258
     Parameter 10        -0.0179          0.5082          0.7129
     Parameter 11         0.0326          0.4798          0.6927
     Parameter 12        -0.0012          0.4798          0.6927
     Parameter 13         0.0279          0.5240          0.7239
     Parameter 14         0.0336          0.5267          0.7257
     Parameter 15 Improper Prior
     Parameter 16 Improper Prior
     Parameter 17 Improper Prior
     Parameter 18 Improper Prior
     Parameter 19 Improper Prior
     Parameter 20 Improper Prior
     Parameter 21 Improper Prior
     Parameter 22 Improper Prior
     Parameter 23 Improper Prior
     Parameter 24 Improper Prior
     Parameter 25 Improper Prior
     Parameter 26 Improper Prior
     Parameter 27 Improper Prior
     Parameter 28 Improper Prior
     Parameter 29 Improper Prior
     Parameter 30 Improper Prior
     Parameter 31 Improper Prior
     Parameter 32 Improper Prior
     Parameter 33 Improper Prior
     Parameter 34 Improper Prior
     Parameter 35 Improper Prior
     Parameter 36 Improper Prior
     Parameter 37 Improper Prior
     Parameter 38 Improper Prior
     Parameter 39 Improper Prior
     Parameter 40 Improper Prior
     Parameter 41 Improper Prior
     Parameter 42 Improper Prior
     Parameter 43 Improper Prior
     Parameter 44 Improper Prior
     Parameter 45 Improper Prior
     Parameter 46 Improper Prior
     Parameter 47 Improper Prior
     Parameter 48 Improper Prior
     Parameter 49 Improper Prior
     Parameter 50 Improper Prior
     Parameter 51 Improper Prior

     REPLICATION 32:


                     POTENTIAL       PARAMETER WITH
     ITERATION    SCALE REDUCTION      HIGHEST PSR
     100              1.400               50
     200              1.216               41
     300              1.953               50
     400              1.309               50
     500              1.032               20
     600              2.526               50
     700              1.817               50
     800              1.606               50
     900              1.632               50
     1000             1.915               50
     1100             1.951               50
     1200             2.313               50
     1300             1.498               50
     1400             1.021               22
     1500             1.193               50
     1600             1.748               50
     1700             2.257               50
     1800             1.745               50
     1900             1.448               50
     2000             1.106               11
     2100             1.020               11
     2200             1.025               13
     2300             1.109               9
     2400             1.160               50
     2500             1.069               50
     2600             1.023               17
     2700             1.200               50
     2800             1.379               50
     2900             1.613               50
     3000             1.590               50
     3100             1.617               50
     3200             1.673               50
     3300             1.756               50
     3400             1.755               50
     3500             1.668               50
     3600             1.661               50
     3700             1.631               50
     3800             1.624               50
     3900             1.675               50
     4000             1.810               50
     4100             1.891               50
     4200             1.672               50
     4300             1.434               10
     4400             1.199               10
     4500             1.064               10
     4600             1.009               14
     4700             1.008               50
     4800             1.044               50
     4900             1.098               50
     5000             1.223               50
     5100             1.323               50
     5200             1.364               50
     5300             1.389               50
     5400             1.446               50
     5500             1.471               50
     5600             1.511               50
     5700             1.556               50
     5800             1.570               50
     5900             1.555               50
     6000             1.523               50
     6100             1.498               50
     6200             1.480               50
     6300             1.442               11
     6400             1.397               11
     6500             1.343               11
     6600             1.258               50
     6700             1.163               50
     6800             1.091               50
     6900             1.032               9
     7000             1.007               45


     Simulated prior distributions

     Parameter       Prior Mean  Prior Variance  Prior Std. Dev.


     Parameter 1         0.0292          0.5123          0.7157
     Parameter 2        -0.0159          0.5010          0.7078
     Parameter 3        -0.0183          0.5209          0.7217
     Parameter 4        -0.0017          0.4980          0.7057
     Parameter 5         0.0108          0.4691          0.6849
     Parameter 6        -0.0077          0.5015          0.7082
     Parameter 7         0.0070          0.4775          0.6910
     Parameter 8         0.0145          0.5239          0.7238
     Parameter 9         0.0524          0.5182          0.7199
     Parameter 10         0.0445          0.4878          0.6984
     Parameter 11         0.0075          0.4916          0.7012
     Parameter 12        -0.0332          0.4824          0.6945
     Parameter 13        -0.0289          0.5130          0.7162
     Parameter 14        -0.0095          0.4560          0.6753
     Parameter 15 Improper Prior
     Parameter 16 Improper Prior
     Parameter 17 Improper Prior
     Parameter 18 Improper Prior
     Parameter 19 Improper Prior
     Parameter 20 Improper Prior
     Parameter 21 Improper Prior
     Parameter 22 Improper Prior
     Parameter 23 Improper Prior
     Parameter 24 Improper Prior
     Parameter 25 Improper Prior
     Parameter 26 Improper Prior
     Parameter 27 Improper Prior
     Parameter 28 Improper Prior
     Parameter 29 Improper Prior
     Parameter 30 Improper Prior
     Parameter 31 Improper Prior
     Parameter 32 Improper Prior
     Parameter 33 Improper Prior
     Parameter 34 Improper Prior
     Parameter 35 Improper Prior
     Parameter 36 Improper Prior
     Parameter 37 Improper Prior
     Parameter 38 Improper Prior
     Parameter 39 Improper Prior
     Parameter 40 Improper Prior
     Parameter 41 Improper Prior
     Parameter 42 Improper Prior
     Parameter 43 Improper Prior
     Parameter 44 Improper Prior
     Parameter 45 Improper Prior
     Parameter 46 Improper Prior
     Parameter 47 Improper Prior
     Parameter 48 Improper Prior
     Parameter 49 Improper Prior
     Parameter 50 Improper Prior
     Parameter 51 Improper Prior

     REPLICATION 33:


                     POTENTIAL       PARAMETER WITH
     ITERATION    SCALE REDUCTION      HIGHEST PSR
     100              2.295               50
     200              2.805               50
     300              2.320               50
     400              1.721               12
     500              1.683               8
     600              3.556               50
     700              1.155               50
     800              1.122               8
     900              1.475               50
     1000             1.038               12
     1100             1.023               28
     1200             1.027               6
     1300             1.036               11
     1400             1.249               12
     1500             1.795               50
     1600             1.241               50
     1700             1.021               23
     1800             1.141               10
     1900             1.377               12
     2000             1.719               50
     2100             1.665               50
     2200             1.532               50
     2300             1.280               50
     2400             1.242               50
     2500             1.232               12
     2600             1.102               8
     2700             1.065               8
     2800             1.013               41
     2900             1.036               50
     3000             1.174               50
     3100             1.273               50
     3200             1.345               50
     3300             1.517               50
     3400             1.458               50
     3500             1.402               50
     3600             1.509               50
     3700             1.599               50
     3800             1.560               50
     3900             1.471               50
     4000             1.349               8
     4100             1.230               8
     4200             1.115               8
     4300             1.030               50
     4400             1.004               29
     4500             1.014               9
     4600             1.093               9
     4700             1.306               50
     4800             1.561               12
     4900             1.889               50
     5000             2.085               50
     5100             2.047               50
     5200             2.001               50
     5300             1.952               50
     5400             1.889               50
     5500             1.830               50
     5600             1.836               50
     5700             1.866               50
     5800             1.926               50
     5900             1.921               50
     6000             1.923               50
     6100             1.919               50
     6200             1.846               50
     6300             1.781               50
     6400             1.747               8
     6500             1.740               8
     6600             1.740               8
     6700             1.707               8
     6800             1.580               8
     6900             1.466               8
     7000             1.340               8
     7100             1.249               11
     7200             1.148               8
     7300             1.066               14
     7400             1.020               14
     7500             1.003               19


     Simulated prior distributions

     Parameter       Prior Mean  Prior Variance  Prior Std. Dev.


     Parameter 1        -0.0291          0.5067          0.7118
     Parameter 2        -0.0471          0.5283          0.7269
     Parameter 3         0.0118          0.5061          0.7114
     Parameter 4         0.0479          0.4947          0.7034
     Parameter 5        -0.0119          0.5110          0.7149
     Parameter 6        -0.0194          0.4937          0.7027
     Parameter 7        -0.0326          0.4782          0.6915
     Parameter 8        -0.0237          0.4762          0.6901
     Parameter 9         0.0013          0.5442          0.7377
     Parameter 10         0.0278          0.4858          0.6970
     Parameter 11        -0.0513          0.4658          0.6825
     Parameter 12        -0.0389          0.5314          0.7290
     Parameter 13         0.0186          0.4865          0.6975
     Parameter 14        -0.0315          0.4987          0.7062
     Parameter 15 Improper Prior
     Parameter 16 Improper Prior
     Parameter 17 Improper Prior
     Parameter 18 Improper Prior
     Parameter 19 Improper Prior
     Parameter 20 Improper Prior
     Parameter 21 Improper Prior
     Parameter 22 Improper Prior
     Parameter 23 Improper Prior
     Parameter 24 Improper Prior
     Parameter 25 Improper Prior
     Parameter 26 Improper Prior
     Parameter 27 Improper Prior
     Parameter 28 Improper Prior
     Parameter 29 Improper Prior
     Parameter 30 Improper Prior
     Parameter 31 Improper Prior
     Parameter 32 Improper Prior
     Parameter 33 Improper Prior
     Parameter 34 Improper Prior
     Parameter 35 Improper Prior
     Parameter 36 Improper Prior
     Parameter 37 Improper Prior
     Parameter 38 Improper Prior
     Parameter 39 Improper Prior
     Parameter 40 Improper Prior
     Parameter 41 Improper Prior
     Parameter 42 Improper Prior
     Parameter 43 Improper Prior
     Parameter 44 Improper Prior
     Parameter 45 Improper Prior
     Parameter 46 Improper Prior
     Parameter 47 Improper Prior
     Parameter 48 Improper Prior
     Parameter 49 Improper Prior
     Parameter 50 Improper Prior
     Parameter 51 Improper Prior

     REPLICATION 34:


                     POTENTIAL       PARAMETER WITH
     ITERATION    SCALE REDUCTION      HIGHEST PSR
     100              1.247               26
     200              1.485               9
     300              1.509               50
     400              1.093               8
     500              1.562               50
     600              1.401               50
     700              1.762               50
     800              1.032               37
     900              1.194               9
     1000             1.018               36
     1100             1.122               11
     1200             1.558               50
     1300             1.291               50
     1400             1.652               50
     1500             1.757               50
     1600             1.574               50
     1700             1.180               50
     1800             1.032               51
     1900             1.121               9
     2000             1.291               50
     2100             1.732               50
     2200             1.808               50
     2300             1.661               50
     2400             1.480               50
     2500             1.275               8
     2600             1.122               8
     2700             1.012               17
     2800             1.078               9
     2900             1.173               50
     3000             1.329               50
     3100             1.457               50
     3200             1.451               50
     3300             1.232               50
     3400             1.112               11
     3500             1.013               9
     3600             1.008               31
     3700             1.021               14
     3800             1.067               12
     3900             1.147               12
     4000             1.305               50
     4100             1.462               50
     4200             1.569               50
     4300             1.642               50
     4400             1.451               50
     4500             1.405               50
     4600             1.260               50
     4700             1.179               50
     4800             1.083               50
     4900             1.021               9
     5000             1.004               17


     Simulated prior distributions

     Parameter       Prior Mean  Prior Variance  Prior Std. Dev.


     Parameter 1         0.0018          0.5365          0.7324
     Parameter 2         0.0233          0.5128          0.7161
     Parameter 3        -0.0398          0.4836          0.6954
     Parameter 4         0.0108          0.5312          0.7288
     Parameter 5         0.0155          0.5127          0.7160
     Parameter 6         0.0252          0.4776          0.6911
     Parameter 7         0.0059          0.4785          0.6917
     Parameter 8        -0.0199          0.5193          0.7206
     Parameter 9        -0.0061          0.5036          0.7097
     Parameter 10         0.0024          0.5358          0.7320
     Parameter 11        -0.0098          0.5364          0.7324
     Parameter 12         0.0196          0.4921          0.7015
     Parameter 13        -0.0259          0.4758          0.6898
     Parameter 14        -0.0133          0.5004          0.7074
     Parameter 15 Improper Prior
     Parameter 16 Improper Prior
     Parameter 17 Improper Prior
     Parameter 18 Improper Prior
     Parameter 19 Improper Prior
     Parameter 20 Improper Prior
     Parameter 21 Improper Prior
     Parameter 22 Improper Prior
     Parameter 23 Improper Prior
     Parameter 24 Improper Prior
     Parameter 25 Improper Prior
     Parameter 26 Improper Prior
     Parameter 27 Improper Prior
     Parameter 28 Improper Prior
     Parameter 29 Improper Prior
     Parameter 30 Improper Prior
     Parameter 31 Improper Prior
     Parameter 32 Improper Prior
     Parameter 33 Improper Prior
     Parameter 34 Improper Prior
     Parameter 35 Improper Prior
     Parameter 36 Improper Prior
     Parameter 37 Improper Prior
     Parameter 38 Improper Prior
     Parameter 39 Improper Prior
     Parameter 40 Improper Prior
     Parameter 41 Improper Prior
     Parameter 42 Improper Prior
     Parameter 43 Improper Prior
     Parameter 44 Improper Prior
     Parameter 45 Improper Prior
     Parameter 46 Improper Prior
     Parameter 47 Improper Prior
     Parameter 48 Improper Prior
     Parameter 49 Improper Prior
     Parameter 50 Improper Prior
     Parameter 51 Improper Prior

     REPLICATION 35:


                     POTENTIAL       PARAMETER WITH
     ITERATION    SCALE REDUCTION      HIGHEST PSR
     100              1.375               22
     200              2.044               50
     300              1.907               50
     400              1.164               11
     500              1.142               11
     600              1.154               11
     700              2.200               50
     800              1.062               45
     900              1.401               11
     1000             1.510               50
     1100             1.531               50
     1200             1.855               10
     1300             2.321               50
     1400             1.805               50
     1500             1.192               50
     1600             1.135               50
     1700             1.018               11
     1800             1.022               9
     1900             1.212               50
     2000             1.429               50
     2100             1.782               50
     2200             1.932               50
     2300             1.686               50
     2400             1.343               12
     2500             1.245               12
     2600             1.332               12
     2700             1.261               12
     2800             1.238               12
     2900             1.214               12
     3000             1.155               12
     3100             1.311               12
     3200             1.654               11
     3300             2.002               50
     3400             1.755               50
     3500             1.558               50
     3600             1.448               11
     3700             1.446               11
     3800             1.443               50
     3900             1.482               11
     4000             1.590               11
     4100             1.591               11
     4200             1.541               50
     4300             1.484               50
     4400             1.460               50
     4500             1.427               50
     4600             1.308               50
     4700             1.132               50
     4800             1.024               10
     4900             1.006               12
     5000             1.050               12
     5100             1.089               11
     5200             1.132               11
     5300             1.149               11
     5400             1.192               11
     5500             1.248               11
     5600             1.314               11
     5700             1.350               12
     5800             1.347               12
     5900             1.338               12
     6000             1.299               12
     6100             1.284               11
     6200             1.284               11
     6300             1.251               11
     6400             1.281               50
     6500             1.306               11
     6600             1.354               11
     6700             1.426               50
     6800             1.493               50
     6900             1.466               50
     7000             1.421               50
     7100             1.297               50
     7200             1.180               50
     7300             1.085               8
     7400             1.029               8
     7500             1.005               43


     Simulated prior distributions

     Parameter       Prior Mean  Prior Variance  Prior Std. Dev.


     Parameter 1        -0.0036          0.4938          0.7027
     Parameter 2        -0.0451          0.5379          0.7334
     Parameter 3        -0.0051          0.5028          0.7091
     Parameter 4        -0.0090          0.5216          0.7222
     Parameter 5        -0.0300          0.5060          0.7114
     Parameter 6        -0.0076          0.5097          0.7139
     Parameter 7        -0.0465          0.5288          0.7272
     Parameter 8         0.0116          0.4746          0.6889
     Parameter 9         0.0217          0.5038          0.7098
     Parameter 10        -0.0097          0.4982          0.7058
     Parameter 11        -0.0111          0.5259          0.7252
     Parameter 12         0.0102          0.4840          0.6957
     Parameter 13        -0.0211          0.4725          0.6874
     Parameter 14         0.0272          0.5810          0.7622
     Parameter 15 Improper Prior
     Parameter 16 Improper Prior
     Parameter 17 Improper Prior
     Parameter 18 Improper Prior
     Parameter 19 Improper Prior
     Parameter 20 Improper Prior
     Parameter 21 Improper Prior
     Parameter 22 Improper Prior
     Parameter 23 Improper Prior
     Parameter 24 Improper Prior
     Parameter 25 Improper Prior
     Parameter 26 Improper Prior
     Parameter 27 Improper Prior
     Parameter 28 Improper Prior
     Parameter 29 Improper Prior
     Parameter 30 Improper Prior
     Parameter 31 Improper Prior
     Parameter 32 Improper Prior
     Parameter 33 Improper Prior
     Parameter 34 Improper Prior
     Parameter 35 Improper Prior
     Parameter 36 Improper Prior
     Parameter 37 Improper Prior
     Parameter 38 Improper Prior
     Parameter 39 Improper Prior
     Parameter 40 Improper Prior
     Parameter 41 Improper Prior
     Parameter 42 Improper Prior
     Parameter 43 Improper Prior
     Parameter 44 Improper Prior
     Parameter 45 Improper Prior
     Parameter 46 Improper Prior
     Parameter 47 Improper Prior
     Parameter 48 Improper Prior
     Parameter 49 Improper Prior
     Parameter 50 Improper Prior
     Parameter 51 Improper Prior

     REPLICATION 36:


                     POTENTIAL       PARAMETER WITH
     ITERATION    SCALE REDUCTION      HIGHEST PSR
     100              1.439               50
     200              1.140               33
     300              1.137               8
     400              1.245               11
     500              1.052               18
     600              1.201               50
     700              1.144               50
     800              1.274               50
     900              1.692               12
     1000             1.902               8
     1100             2.314               8
     1200             2.259               50
     1300             1.212               50
     1400             1.051               10
     1500             1.541               12
     1600             2.878               10
     1700             2.610               50
     1800             1.856               50
     1900             1.273               50
     2000             1.049               50
     2100             1.012               10
     2200             1.220               10
     2300             1.693               12
     2400             2.075               50
     2500             1.745               50
     2600             1.359               50
     2700             1.069               50
     2800             1.013               51
     2900             1.012               51
     3000             1.007               42
     3100             1.008               42
     3200             1.007               4
     3300             1.012               10
     3400             1.076               50
     3500             1.109               50
     3600             1.135               50
     3700             1.167               50
     3800             1.117               50
     3900             1.078               12
     4000             1.036               12
     4100             1.023               50
     4200             1.015               50
     4300             1.012               51
     4400             1.008               51
     4500             1.032               10
     4600             1.063               11
     4700             1.038               11
     4800             1.023               12
     4900             1.004               12
     5000             1.006               23


     Simulated prior distributions

     Parameter       Prior Mean  Prior Variance  Prior Std. Dev.


     Parameter 1        -0.0187          0.5111          0.7149
     Parameter 2         0.0011          0.5134          0.7165
     Parameter 3        -0.0221          0.4754          0.6895
     Parameter 4         0.0251          0.4825          0.6946
     Parameter 5        -0.0103          0.4718          0.6869
     Parameter 6         0.0103          0.4619          0.6797
     Parameter 7        -0.0162          0.5397          0.7346
     Parameter 8        -0.0036          0.5011          0.7079
     Parameter 9         0.0150          0.5060          0.7113
     Parameter 10        -0.0243          0.5120          0.7156
     Parameter 11         0.0025          0.5121          0.7156
     Parameter 12        -0.0090          0.4668          0.6832
     Parameter 13        -0.0407          0.5506          0.7420
     Parameter 14         0.0223          0.4860          0.6972
     Parameter 15 Improper Prior
     Parameter 16 Improper Prior
     Parameter 17 Improper Prior
     Parameter 18 Improper Prior
     Parameter 19 Improper Prior
     Parameter 20 Improper Prior
     Parameter 21 Improper Prior
     Parameter 22 Improper Prior
     Parameter 23 Improper Prior
     Parameter 24 Improper Prior
     Parameter 25 Improper Prior
     Parameter 26 Improper Prior
     Parameter 27 Improper Prior
     Parameter 28 Improper Prior
     Parameter 29 Improper Prior
     Parameter 30 Improper Prior
     Parameter 31 Improper Prior
     Parameter 32 Improper Prior
     Parameter 33 Improper Prior
     Parameter 34 Improper Prior
     Parameter 35 Improper Prior
     Parameter 36 Improper Prior
     Parameter 37 Improper Prior
     Parameter 38 Improper Prior
     Parameter 39 Improper Prior
     Parameter 40 Improper Prior
     Parameter 41 Improper Prior
     Parameter 42 Improper Prior
     Parameter 43 Improper Prior
     Parameter 44 Improper Prior
     Parameter 45 Improper Prior
     Parameter 46 Improper Prior
     Parameter 47 Improper Prior
     Parameter 48 Improper Prior
     Parameter 49 Improper Prior
     Parameter 50 Improper Prior
     Parameter 51 Improper Prior

     REPLICATION 37:


                     POTENTIAL       PARAMETER WITH
     ITERATION    SCALE REDUCTION      HIGHEST PSR
     100              1.439               9
     200              2.874               11
     300              1.102               12
     400              1.473               50
     500              1.243               50
     600              1.290               12
     700              1.543               50
     800              1.561               50
     900              2.692               50
     1000             1.804               50
     1100             1.396               50
     1200             1.269               50
     1300             1.060               10
     1400             1.020               37
     1500             1.106               50
     1600             1.221               50
     1700             1.358               50
     1800             1.867               50
     1900             2.563               50
     2000             3.065               50
     2100             2.524               50
     2200             2.113               50
     2300             1.985               50
     2400             1.731               50
     2500             1.458               50
     2600             1.251               50
     2700             1.182               50
     2800             1.081               50
     2900             1.006               7
     3000             1.121               50
     3100             1.242               50
     3200             1.300               50
     3300             1.123               50
     3400             1.056               50
     3500             1.023               50
     3600             1.013               15
     3700             1.017               50
     3800             1.029               50
     3900             1.075               50
     4000             1.070               50
     4100             1.058               50
     4200             1.085               50
     4300             1.123               50
     4400             1.248               50
     4500             1.374               50
     4600             1.494               50
     4700             1.720               50
     4800             1.624               50
     4900             1.407               50
     5000             1.276               12
     5100             1.176               12
     5200             1.123               12
     5300             1.089               12
     5400             1.092               12
     5500             1.083               12
     5600             1.069               12
     5700             1.057               12
     5800             1.038               12
     5900             1.031               12
     6000             1.039               10
     6100             1.040               12
     6200             1.047               12
     6300             1.071               10
     6400             1.143               50
     6500             1.241               50
     6600             1.338               50
     6700             1.463               50
     6800             1.584               50
     6900             1.638               50
     7000             1.609               50
     7100             1.537               50
     7200             1.426               50
     7300             1.347               50
     7400             1.297               50
     7500             1.190               50
     7600             1.158               50
     7700             1.116               50
     7800             1.098               50
     7900             1.097               50
     8000             1.099               50
     8100             1.099               8
     8200             1.087               8
     8300             1.077               8
     8400             1.069               8
     8500             1.051               8
     8600             1.028               9
     8700             1.014               13


     Simulated prior distributions

     Parameter       Prior Mean  Prior Variance  Prior Std. Dev.


     Parameter 1         0.0384          0.5067          0.7118
     Parameter 2        -0.0254          0.4738          0.6883
     Parameter 3        -0.0098          0.5176          0.7194
     Parameter 4        -0.0400          0.5110          0.7149
     Parameter 5         0.0039          0.5116          0.7153
     Parameter 6         0.0099          0.5227          0.7230
     Parameter 7         0.0422          0.4751          0.6893
     Parameter 8        -0.0023          0.5276          0.7263
     Parameter 9        -0.0415          0.5581          0.7471
     Parameter 10        -0.0374          0.4829          0.6949
     Parameter 11        -0.0216          0.4432          0.6658
     Parameter 12        -0.0057          0.4552          0.6746
     Parameter 13         0.0168          0.4743          0.6887
     Parameter 14         0.0159          0.4868          0.6977
     Parameter 15 Improper Prior
     Parameter 16 Improper Prior
     Parameter 17 Improper Prior
     Parameter 18 Improper Prior
     Parameter 19 Improper Prior
     Parameter 20 Improper Prior
     Parameter 21 Improper Prior
     Parameter 22 Improper Prior
     Parameter 23 Improper Prior
     Parameter 24 Improper Prior
     Parameter 25 Improper Prior
     Parameter 26 Improper Prior
     Parameter 27 Improper Prior
     Parameter 28 Improper Prior
     Parameter 29 Improper Prior
     Parameter 30 Improper Prior
     Parameter 31 Improper Prior
     Parameter 32 Improper Prior
     Parameter 33 Improper Prior
     Parameter 34 Improper Prior
     Parameter 35 Improper Prior
     Parameter 36 Improper Prior
     Parameter 37 Improper Prior
     Parameter 38 Improper Prior
     Parameter 39 Improper Prior
     Parameter 40 Improper Prior
     Parameter 41 Improper Prior
     Parameter 42 Improper Prior
     Parameter 43 Improper Prior
     Parameter 44 Improper Prior
     Parameter 45 Improper Prior
     Parameter 46 Improper Prior
     Parameter 47 Improper Prior
     Parameter 48 Improper Prior
     Parameter 49 Improper Prior
     Parameter 50 Improper Prior
     Parameter 51 Improper Prior

     REPLICATION 38:


                     POTENTIAL       PARAMETER WITH
     ITERATION    SCALE REDUCTION      HIGHEST PSR
     100              1.918               50
     200              1.115               23
     300              2.991               50
     400              1.126               21
     500              1.108               50
     600              1.038               50
     700              1.507               11
     800              1.837               50
     900              1.521               50
     1000             1.800               50
     1100             1.308               50
     1200             1.018               51
     1300             1.211               50
     1400             1.492               50
     1500             1.525               50
     1600             1.323               50
     1700             1.576               50
     1800             1.832               50
     1900             1.882               10
     2000             2.055               50
     2100             1.956               50
     2200             1.553               50
     2300             1.314               10
     2400             1.177               8
     2500             1.218               50
     2600             1.301               10
     2700             1.297               50
     2800             1.274               50
     2900             1.156               50
     3000             1.069               50
     3100             1.083               11
     3200             1.108               50
     3300             1.104               10
     3400             1.048               12
     3500             1.009               1
     3600             1.012               22
     3700             1.009               1
     3800             1.012               8
     3900             1.024               8
     4000             1.083               50
     4100             1.221               50
     4200             1.419               50
     4300             1.504               50
     4400             1.480               50
     4500             1.429               50
     4600             1.423               50
     4700             1.386               50
     4800             1.450               50
     4900             1.573               50
     5000             1.600               12
     5100             1.670               12
     5200             1.847               12
     5300             2.083               12
     5400             2.269               12
     5500             2.540               50
     5600             2.677               50
     5700             2.530               50
     5800             2.076               50
     5900             1.692               50
     6000             1.432               50
     6100             1.289               50
     6200             1.236               50
     6300             1.215               50
     6400             1.186               50
     6500             1.129               50
     6600             1.071               50
     6700             1.021               12
     6800             1.002               51


     Simulated prior distributions

     Parameter       Prior Mean  Prior Variance  Prior Std. Dev.


     Parameter 1        -0.0272          0.5225          0.7229
     Parameter 2        -0.0025          0.5000          0.7071
     Parameter 3         0.0153          0.5066          0.7118
     Parameter 4        -0.0157          0.4806          0.6933
     Parameter 5        -0.0152          0.5241          0.7239
     Parameter 6         0.0236          0.4938          0.7027
     Parameter 7        -0.0118          0.4986          0.7061
     Parameter 8         0.0178          0.5224          0.7228
     Parameter 9        -0.0371          0.4897          0.6998
     Parameter 10        -0.0190          0.4977          0.7055
     Parameter 11         0.0118          0.5168          0.7189
     Parameter 12        -0.0111          0.4952          0.7037
     Parameter 13         0.0273          0.4729          0.6877
     Parameter 14        -0.0126          0.4833          0.6952
     Parameter 15 Improper Prior
     Parameter 16 Improper Prior
     Parameter 17 Improper Prior
     Parameter 18 Improper Prior
     Parameter 19 Improper Prior
     Parameter 20 Improper Prior
     Parameter 21 Improper Prior
     Parameter 22 Improper Prior
     Parameter 23 Improper Prior
     Parameter 24 Improper Prior
     Parameter 25 Improper Prior
     Parameter 26 Improper Prior
     Parameter 27 Improper Prior
     Parameter 28 Improper Prior
     Parameter 29 Improper Prior
     Parameter 30 Improper Prior
     Parameter 31 Improper Prior
     Parameter 32 Improper Prior
     Parameter 33 Improper Prior
     Parameter 34 Improper Prior
     Parameter 35 Improper Prior
     Parameter 36 Improper Prior
     Parameter 37 Improper Prior
     Parameter 38 Improper Prior
     Parameter 39 Improper Prior
     Parameter 40 Improper Prior
     Parameter 41 Improper Prior
     Parameter 42 Improper Prior
     Parameter 43 Improper Prior
     Parameter 44 Improper Prior
     Parameter 45 Improper Prior
     Parameter 46 Improper Prior
     Parameter 47 Improper Prior
     Parameter 48 Improper Prior
     Parameter 49 Improper Prior
     Parameter 50 Improper Prior
     Parameter 51 Improper Prior

     REPLICATION 39:


                     POTENTIAL       PARAMETER WITH
     ITERATION    SCALE REDUCTION      HIGHEST PSR
     100              1.422               37
     200              1.931               50
     300              2.249               50
     400              1.340               12
     500              1.597               50
     600              1.462               50
     700              1.056               5
     800              1.626               50
     900              3.875               50
     1000             2.098               50
     1100             1.347               50
     1200             1.125               50
     1300             1.035               9
     1400             1.177               8
     1500             1.519               9
     1600             2.535               11
     1700             1.895               50
     1800             1.196               50
     1900             1.015               13
     2000             1.118               9
     2100             1.446               50
     2200             1.802               50
     2300             2.150               50
     2400             2.267               50
     2500             2.289               50
     2600             1.646               50
     2700             1.189               50
     2800             1.027               13
     2900             1.010               45
     3000             1.154               11
     3100             1.519               50
     3200             1.969               50
     3300             2.241               50
     3400             2.268               50
     3500             1.799               50
     3600             1.496               50
     3700             1.377               50
     3800             1.282               50
     3900             1.163               8
     4000             1.072               8
     4100             1.022               12
     4200             1.006               12
     4300             1.005               9
     4400             1.047               11
     4500             1.108               11
     4600             1.193               11
     4700             1.210               8
     4800             1.221               8
     4900             1.212               8
     5000             1.255               8
     5100             1.263               8
     5200             1.167               8
     5300             1.095               8
     5400             1.049               8
     5500             1.017               8


     Simulated prior distributions

     Parameter       Prior Mean  Prior Variance  Prior Std. Dev.


     Parameter 1         0.0130          0.5095          0.7138
     Parameter 2         0.0061          0.4995          0.7067
     Parameter 3        -0.0152          0.5172          0.7191
     Parameter 4         0.0070          0.4977          0.7055
     Parameter 5        -0.0287          0.4902          0.7002
     Parameter 6        -0.0391          0.5240          0.7239
     Parameter 7        -0.0327          0.4747          0.6890
     Parameter 8        -0.0032          0.4681          0.6842
     Parameter 9        -0.0097          0.5258          0.7251
     Parameter 10        -0.0240          0.4888          0.6991
     Parameter 11         0.0483          0.4948          0.7034
     Parameter 12         0.0097          0.5001          0.7072
     Parameter 13         0.0221          0.4816          0.6940
     Parameter 14         0.0029          0.4830          0.6950
     Parameter 15 Improper Prior
     Parameter 16 Improper Prior
     Parameter 17 Improper Prior
     Parameter 18 Improper Prior
     Parameter 19 Improper Prior
     Parameter 20 Improper Prior
     Parameter 21 Improper Prior
     Parameter 22 Improper Prior
     Parameter 23 Improper Prior
     Parameter 24 Improper Prior
     Parameter 25 Improper Prior
     Parameter 26 Improper Prior
     Parameter 27 Improper Prior
     Parameter 28 Improper Prior
     Parameter 29 Improper Prior
     Parameter 30 Improper Prior
     Parameter 31 Improper Prior
     Parameter 32 Improper Prior
     Parameter 33 Improper Prior
     Parameter 34 Improper Prior
     Parameter 35 Improper Prior
     Parameter 36 Improper Prior
     Parameter 37 Improper Prior
     Parameter 38 Improper Prior
     Parameter 39 Improper Prior
     Parameter 40 Improper Prior
     Parameter 41 Improper Prior
     Parameter 42 Improper Prior
     Parameter 43 Improper Prior
     Parameter 44 Improper Prior
     Parameter 45 Improper Prior
     Parameter 46 Improper Prior
     Parameter 47 Improper Prior
     Parameter 48 Improper Prior
     Parameter 49 Improper Prior
     Parameter 50 Improper Prior
     Parameter 51 Improper Prior

     REPLICATION 40:


                     POTENTIAL       PARAMETER WITH
     ITERATION    SCALE REDUCTION      HIGHEST PSR
     100              1.322               11
     200              2.081               50
     300              1.168               22
     400              1.067               13
     500              2.643               50
     600              2.637               50
     700              1.966               8
     800              1.024               25
     900              1.707               50
     1000             1.536               50
     1100             1.235               10
     1200             1.357               8
     1300             1.426               8
     1400             1.075               9
     1500             1.074               50
     1600             1.259               50
     1700             1.713               50
     1800             3.289               50
     1900             3.254               50
     2000             1.966               50
     2100             1.660               50
     2200             1.351               50
     2300             1.265               8
     2400             1.177               8
     2500             1.109               8
     2600             1.126               8
     2700             1.282               50
     2800             1.186               12
     2900             1.028               12
     3000             1.009               20
     3100             1.009               20
     3200             1.011               12
     3300             1.004               30
     3400             1.005               5
     3500             1.019               50
     3600             1.039               50
     3700             1.015               14
     3800             1.009               43
     3900             1.008               9
     4000             1.010               9
     4100             1.007               15
     4200             1.020               11
     4300             1.014               14
     4400             1.013               15
     4500             1.044               9
     4600             1.105               9
     4700             1.096               9
     4800             1.090               9
     4900             1.028               9
     5000             1.008               26


     Simulated prior distributions

     Parameter       Prior Mean  Prior Variance  Prior Std. Dev.


     Parameter 1         0.0540          0.5026          0.7090
     Parameter 2         0.0149          0.4860          0.6971
     Parameter 3        -0.0376          0.5159          0.7182
     Parameter 4        -0.0124          0.4964          0.7046
     Parameter 5         0.0097          0.5061          0.7114
     Parameter 6        -0.0395          0.5413          0.7357
     Parameter 7         0.0074          0.4776          0.6911
     Parameter 8         0.0068          0.5097          0.7139
     Parameter 9        -0.0341          0.4853          0.6966
     Parameter 10        -0.0086          0.4946          0.7033
     Parameter 11        -0.0367          0.5116          0.7153
     Parameter 12        -0.0058          0.5118          0.7154
     Parameter 13         0.0081          0.5088          0.7133
     Parameter 14         0.0325          0.5360          0.7321
     Parameter 15 Improper Prior
     Parameter 16 Improper Prior
     Parameter 17 Improper Prior
     Parameter 18 Improper Prior
     Parameter 19 Improper Prior
     Parameter 20 Improper Prior
     Parameter 21 Improper Prior
     Parameter 22 Improper Prior
     Parameter 23 Improper Prior
     Parameter 24 Improper Prior
     Parameter 25 Improper Prior
     Parameter 26 Improper Prior
     Parameter 27 Improper Prior
     Parameter 28 Improper Prior
     Parameter 29 Improper Prior
     Parameter 30 Improper Prior
     Parameter 31 Improper Prior
     Parameter 32 Improper Prior
     Parameter 33 Improper Prior
     Parameter 34 Improper Prior
     Parameter 35 Improper Prior
     Parameter 36 Improper Prior
     Parameter 37 Improper Prior
     Parameter 38 Improper Prior
     Parameter 39 Improper Prior
     Parameter 40 Improper Prior
     Parameter 41 Improper Prior
     Parameter 42 Improper Prior
     Parameter 43 Improper Prior
     Parameter 44 Improper Prior
     Parameter 45 Improper Prior
     Parameter 46 Improper Prior
     Parameter 47 Improper Prior
     Parameter 48 Improper Prior
     Parameter 49 Improper Prior
     Parameter 50 Improper Prior
     Parameter 51 Improper Prior

     REPLICATION 41:


                     POTENTIAL       PARAMETER WITH
     ITERATION    SCALE REDUCTION      HIGHEST PSR
     100              1.674               50
     200              1.100               5
     300              1.194               50
     400              2.190               11
     500              2.607               50
     600              1.955               50
     700              1.021               26
     800              1.422               9
     900              2.809               50
     1000             2.038               50
     1100             1.347               50
     1200             1.027               33
     1300             1.360               50
     1400             2.241               50
     1500             1.713               50
     1600             1.259               50
     1700             1.115               50
     1800             1.081               9
     1900             1.021               39
     2000             1.012               44
     2100             1.014               50
     2200             1.228               50
     2300             1.355               50
     2400             1.212               50
     2500             1.137               50
     2600             1.169               50
     2700             1.128               50
     2800             1.004               51
     2900             1.057               8
     3000             1.145               12
     3100             1.165               50
     3200             1.268               50
     3300             1.401               50
     3400             1.628               50
     3500             1.900               50
     3600             1.947               50
     3700             1.773               50
     3800             1.696               50
     3900             1.715               50
     4000             1.782               50
     4100             1.995               50
     4200             2.176               50
     4300             1.951               50
     4400             1.608               10
     4500             1.379               10
     4600             1.172               10
     4700             1.071               10
     4800             1.020               10
     4900             1.008               22
     5000             1.010               22


     Simulated prior distributions

     Parameter       Prior Mean  Prior Variance  Prior Std. Dev.


     Parameter 1         0.0143          0.4617          0.6795
     Parameter 2         0.0200          0.5116          0.7153
     Parameter 3         0.0141          0.4922          0.7016
     Parameter 4        -0.0291          0.5134          0.7165
     Parameter 5         0.0392          0.4863          0.6973
     Parameter 6         0.0133          0.5110          0.7148
     Parameter 7        -0.0104          0.4654          0.6822
     Parameter 8        -0.0197          0.5194          0.7207
     Parameter 9         0.0194          0.5252          0.7247
     Parameter 10        -0.0079          0.4935          0.7025
     Parameter 11        -0.0020          0.5064          0.7116
     Parameter 12         0.0099          0.4959          0.7042
     Parameter 13        -0.0097          0.5031          0.7093
     Parameter 14        -0.0101          0.5251          0.7246
     Parameter 15 Improper Prior
     Parameter 16 Improper Prior
     Parameter 17 Improper Prior
     Parameter 18 Improper Prior
     Parameter 19 Improper Prior
     Parameter 20 Improper Prior
     Parameter 21 Improper Prior
     Parameter 22 Improper Prior
     Parameter 23 Improper Prior
     Parameter 24 Improper Prior
     Parameter 25 Improper Prior
     Parameter 26 Improper Prior
     Parameter 27 Improper Prior
     Parameter 28 Improper Prior
     Parameter 29 Improper Prior
     Parameter 30 Improper Prior
     Parameter 31 Improper Prior
     Parameter 32 Improper Prior
     Parameter 33 Improper Prior
     Parameter 34 Improper Prior
     Parameter 35 Improper Prior
     Parameter 36 Improper Prior
     Parameter 37 Improper Prior
     Parameter 38 Improper Prior
     Parameter 39 Improper Prior
     Parameter 40 Improper Prior
     Parameter 41 Improper Prior
     Parameter 42 Improper Prior
     Parameter 43 Improper Prior
     Parameter 44 Improper Prior
     Parameter 45 Improper Prior
     Parameter 46 Improper Prior
     Parameter 47 Improper Prior
     Parameter 48 Improper Prior
     Parameter 49 Improper Prior
     Parameter 50 Improper Prior
     Parameter 51 Improper Prior

     REPLICATION 42:


                     POTENTIAL       PARAMETER WITH
     ITERATION    SCALE REDUCTION      HIGHEST PSR
     100              1.549               18
     200              1.166               50
     300              1.312               12
     400              1.928               50
     500              1.076               28
     600              2.560               50
     700              1.388               50
     800              1.429               50
     900              1.070               8
     1000             1.121               50
     1100             1.019               32
     1200             1.063               12
     1300             1.060               12
     1400             1.011               22
     1500             1.023               22
     1600             1.017               32
     1700             1.028               10
     1800             1.030               10
     1900             1.075               11
     2000             1.117               11
     2100             1.253               11
     2200             1.418               12
     2300             1.470               12
     2400             1.430               50
     2500             1.351               50
     2600             1.209               50
     2700             1.033               14
     2800             1.034               11
     2900             1.097               11
     3000             1.168               11
     3100             1.159               11
     3200             1.122               11
     3300             1.131               11
     3400             1.154               11
     3500             1.214               11
     3600             1.240               14
     3700             1.246               14
     3800             1.311               14
     3900             1.428               50
     4000             1.355               12
     4100             1.298               12
     4200             1.336               12
     4300             1.258               12
     4400             1.292               50
     4500             1.207               50
     4600             1.100               50
     4700             1.020               50
     4800             1.003               22
     4900             1.012               10
     5000             1.021               8
     5100             1.030               14
     5200             1.073               14
     5300             1.079               8
     5400             1.044               14
     5500             1.015               14


     Simulated prior distributions

     Parameter       Prior Mean  Prior Variance  Prior Std. Dev.


     Parameter 1        -0.0054          0.5103          0.7144
     Parameter 2        -0.0140          0.5152          0.7178
     Parameter 3        -0.0004          0.5146          0.7174
     Parameter 4         0.0443          0.5059          0.7112
     Parameter 5         0.0111          0.4884          0.6989
     Parameter 6         0.0249          0.4917          0.7012
     Parameter 7         0.0039          0.4996          0.7068
     Parameter 8         0.0122          0.5291          0.7274
     Parameter 9         0.0304          0.5170          0.7190
     Parameter 10        -0.0078          0.5007          0.7076
     Parameter 11        -0.0132          0.5295          0.7276
     Parameter 12         0.0066          0.4988          0.7062
     Parameter 13        -0.0357          0.5067          0.7118
     Parameter 14         0.0373          0.5161          0.7184
     Parameter 15 Improper Prior
     Parameter 16 Improper Prior
     Parameter 17 Improper Prior
     Parameter 18 Improper Prior
     Parameter 19 Improper Prior
     Parameter 20 Improper Prior
     Parameter 21 Improper Prior
     Parameter 22 Improper Prior
     Parameter 23 Improper Prior
     Parameter 24 Improper Prior
     Parameter 25 Improper Prior
     Parameter 26 Improper Prior
     Parameter 27 Improper Prior
     Parameter 28 Improper Prior
     Parameter 29 Improper Prior
     Parameter 30 Improper Prior
     Parameter 31 Improper Prior
     Parameter 32 Improper Prior
     Parameter 33 Improper Prior
     Parameter 34 Improper Prior
     Parameter 35 Improper Prior
     Parameter 36 Improper Prior
     Parameter 37 Improper Prior
     Parameter 38 Improper Prior
     Parameter 39 Improper Prior
     Parameter 40 Improper Prior
     Parameter 41 Improper Prior
     Parameter 42 Improper Prior
     Parameter 43 Improper Prior
     Parameter 44 Improper Prior
     Parameter 45 Improper Prior
     Parameter 46 Improper Prior
     Parameter 47 Improper Prior
     Parameter 48 Improper Prior
     Parameter 49 Improper Prior
     Parameter 50 Improper Prior
     Parameter 51 Improper Prior

     REPLICATION 43:


                     POTENTIAL       PARAMETER WITH
     ITERATION    SCALE REDUCTION      HIGHEST PSR
     100              1.115               22
     200              1.696               8
     300              2.472               12
     400              1.323               50
     500              1.209               50
     600              1.198               50
     700              1.610               11
     800              1.039               12
     900              1.704               12
     1000             1.678               50
     1100             1.765               50
     1200             1.196               9
     1300             1.012               37
     1400             1.059               50
     1500             1.099               50
     1600             1.044               14
     1700             1.203               50
     1800             1.535               50
     1900             2.001               12
     2000             2.531               10
     2100             3.038               8
     2200             3.125               50
     2300             2.419               50
     2400             2.146               50
     2500             1.881               50
     2600             1.783               50
     2700             1.767               50
     2800             1.555               50
     2900             1.449               50
     3000             1.361               50
     3100             1.233               11
     3200             1.181               11
     3300             1.203               11
     3400             1.322               50
     3500             1.477               50
     3600             1.537               50
     3700             1.667               50
     3800             1.582               50
     3900             1.614               50
     4000             1.418               50
     4100             1.333               50
     4200             1.340               50
     4300             1.224               50
     4400             1.114               9
     4500             1.011               14
     4600             1.012               11
     4700             1.055               50
     4800             1.119               50
     4900             1.183               50
     5000             1.227               50
     5100             1.284               50
     5200             1.353               50
     5300             1.411               50
     5400             1.532               50
     5500             1.734               50
     5600             2.003               50
     5700             2.058               50
     5800             2.074               50
     5900             2.128               50
     6000             2.105               50
     6100             2.123               50
     6200             2.153               50
     6300             2.143               50
     6400             2.095               50
     6500             2.028               50
     6600             1.966               50
     6700             1.887               50
     6800             1.801               50
     6900             1.765               50
     7000             1.791               50
     7100             1.722               12
     7200             1.631               50
     7300             1.485               50
     7400             1.350               50
     7500             1.240               9
     7600             1.141               9
     7700             1.084               9
     7800             1.037               9
     7900             1.011               3


     Simulated prior distributions

     Parameter       Prior Mean  Prior Variance  Prior Std. Dev.


     Parameter 1        -0.0216          0.4829          0.6949
     Parameter 2        -0.0188          0.5050          0.7107
     Parameter 3        -0.0011          0.4912          0.7008
     Parameter 4        -0.0107          0.4617          0.6795
     Parameter 5         0.0225          0.5152          0.7177
     Parameter 6        -0.0161          0.4809          0.6935
     Parameter 7        -0.0488          0.5032          0.7094
     Parameter 8        -0.0362          0.5367          0.7326
     Parameter 9         0.0089          0.4866          0.6976
     Parameter 10         0.0202          0.5251          0.7246
     Parameter 11        -0.0284          0.5089          0.7134
     Parameter 12         0.0035          0.5024          0.7088
     Parameter 13         0.0010          0.5170          0.7190
     Parameter 14         0.0194          0.5116          0.7152
     Parameter 15 Improper Prior
     Parameter 16 Improper Prior
     Parameter 17 Improper Prior
     Parameter 18 Improper Prior
     Parameter 19 Improper Prior
     Parameter 20 Improper Prior
     Parameter 21 Improper Prior
     Parameter 22 Improper Prior
     Parameter 23 Improper Prior
     Parameter 24 Improper Prior
     Parameter 25 Improper Prior
     Parameter 26 Improper Prior
     Parameter 27 Improper Prior
     Parameter 28 Improper Prior
     Parameter 29 Improper Prior
     Parameter 30 Improper Prior
     Parameter 31 Improper Prior
     Parameter 32 Improper Prior
     Parameter 33 Improper Prior
     Parameter 34 Improper Prior
     Parameter 35 Improper Prior
     Parameter 36 Improper Prior
     Parameter 37 Improper Prior
     Parameter 38 Improper Prior
     Parameter 39 Improper Prior
     Parameter 40 Improper Prior
     Parameter 41 Improper Prior
     Parameter 42 Improper Prior
     Parameter 43 Improper Prior
     Parameter 44 Improper Prior
     Parameter 45 Improper Prior
     Parameter 46 Improper Prior
     Parameter 47 Improper Prior
     Parameter 48 Improper Prior
     Parameter 49 Improper Prior
     Parameter 50 Improper Prior
     Parameter 51 Improper Prior

     REPLICATION 44:


                     POTENTIAL       PARAMETER WITH
     ITERATION    SCALE REDUCTION      HIGHEST PSR
     100              1.486               10
     200              1.169               28
     300              1.099               28
     400              1.060               10
     500              1.236               9
     600              1.159               10
     700              1.630               50
     800              1.889               50
     900              1.921               50
     1000             1.130               12
     1100             1.071               11
     1200             1.807               50
     1300             2.095               50
     1400             1.911               50
     1500             1.459               50
     1600             1.039               12
     1700             1.015               4
     1800             1.099               50
     1900             1.360               50
     2000             1.592               50
     2100             1.447               50
     2200             1.304               50
     2300             1.188               11
     2400             1.029               11
     2500             1.014               5
     2600             1.009               25
     2700             1.010               45
     2800             1.018               11
     2900             1.062               11
     3000             1.155               50
     3100             1.244               50
     3200             1.359               50
     3300             1.250               50
     3400             1.147               50
     3500             1.064               50
     3600             1.017               8
     3700             1.008               7
     3800             1.009               7
     3900             1.009               5
     4000             1.013               5
     4100             1.011               5
     4200             1.022               50
     4300             1.087               50
     4400             1.188               50
     4500             1.402               50
     4600             1.570               50
     4700             1.612               50
     4800             1.349               50
     4900             1.109               50
     5000             1.032               50
     5100             1.009               11


     Simulated prior distributions

     Parameter       Prior Mean  Prior Variance  Prior Std. Dev.


     Parameter 1         0.0060          0.4915          0.7011
     Parameter 2         0.0216          0.5289          0.7273
     Parameter 3         0.0045          0.4918          0.7013
     Parameter 4         0.0387          0.4436          0.6661
     Parameter 5         0.0204          0.5246          0.7243
     Parameter 6         0.0471          0.4736          0.6882
     Parameter 7        -0.0255          0.4944          0.7031
     Parameter 8        -0.0250          0.4677          0.6839
     Parameter 9         0.0059          0.4735          0.6881
     Parameter 10         0.0110          0.5389          0.7341
     Parameter 11         0.0198          0.5047          0.7104
     Parameter 12         0.0273          0.5249          0.7245
     Parameter 13         0.0407          0.5121          0.7156
     Parameter 14        -0.0226          0.4810          0.6936
     Parameter 15 Improper Prior
     Parameter 16 Improper Prior
     Parameter 17 Improper Prior
     Parameter 18 Improper Prior
     Parameter 19 Improper Prior
     Parameter 20 Improper Prior
     Parameter 21 Improper Prior
     Parameter 22 Improper Prior
     Parameter 23 Improper Prior
     Parameter 24 Improper Prior
     Parameter 25 Improper Prior
     Parameter 26 Improper Prior
     Parameter 27 Improper Prior
     Parameter 28 Improper Prior
     Parameter 29 Improper Prior
     Parameter 30 Improper Prior
     Parameter 31 Improper Prior
     Parameter 32 Improper Prior
     Parameter 33 Improper Prior
     Parameter 34 Improper Prior
     Parameter 35 Improper Prior
     Parameter 36 Improper Prior
     Parameter 37 Improper Prior
     Parameter 38 Improper Prior
     Parameter 39 Improper Prior
     Parameter 40 Improper Prior
     Parameter 41 Improper Prior
     Parameter 42 Improper Prior
     Parameter 43 Improper Prior
     Parameter 44 Improper Prior
     Parameter 45 Improper Prior
     Parameter 46 Improper Prior
     Parameter 47 Improper Prior
     Parameter 48 Improper Prior
     Parameter 49 Improper Prior
     Parameter 50 Improper Prior
     Parameter 51 Improper Prior

     REPLICATION 45:


                     POTENTIAL       PARAMETER WITH
     ITERATION    SCALE REDUCTION      HIGHEST PSR
     100              1.945               11
     200              1.292               22
     300              1.428               50
     400              1.180               12
     500              1.061               32
     600              1.545               50
     700              1.129               11
     800              1.073               15
     900              1.131               11
     1000             1.437               50
     1100             1.380               50
     1200             1.477               50
     1300             1.357               10
     1400             1.320               10
     1500             1.326               10
     1600             1.038               10
     1700             1.016               31
     1800             1.030               3
     1900             1.013               11
     2000             1.027               8
     2100             1.190               50
     2200             1.167               50
     2300             1.023               50
     2400             1.023               5
     2500             1.051               10
     2600             1.123               10
     2700             1.202               12
     2800             1.094               12
     2900             1.019               4
     3000             1.015               10
     3100             1.058               10
     3200             1.126               10
     3300             1.175               10
     3400             1.187               10
     3500             1.169               50
     3600             1.141               50
     3700             1.055               12
     3800             1.011               4
     3900             1.033               11
     4000             1.098               50
     4100             1.145               50
     4200             1.224               50
     4300             1.301               50
     4400             1.432               50
     4500             1.527               50
     4600             1.556               50
     4700             1.574               50
     4800             1.681               50
     4900             1.663               50
     5000             1.644               50
     5100             1.572               50
     5200             1.554               10
     5300             1.585               12
     5400             1.464               12
     5500             1.233               10
     5600             1.105               8
     5700             1.050               8
     5800             1.031               11
     5900             1.028               11
     6000             1.035               11
     6100             1.040               11
     6200             1.035               10
     6300             1.026               14
     6400             1.025               14
     6500             1.027               14
     6600             1.022               10
     6700             1.019               14


     Simulated prior distributions

     Parameter       Prior Mean  Prior Variance  Prior Std. Dev.


     Parameter 1        -0.0094          0.4726          0.6875
     Parameter 2         0.0104          0.5001          0.7071
     Parameter 3         0.0112          0.4808          0.6934
     Parameter 4        -0.0361          0.5101          0.7142
     Parameter 5         0.0026          0.5215          0.7221
     Parameter 6         0.0250          0.4500          0.6708
     Parameter 7         0.0129          0.5242          0.7240
     Parameter 8         0.0141          0.4919          0.7014
     Parameter 9        -0.0449          0.5241          0.7240
     Parameter 10        -0.0094          0.4937          0.7026
     Parameter 11         0.0315          0.4671          0.6834
     Parameter 12        -0.0507          0.5229          0.7231
     Parameter 13         0.0245          0.4978          0.7056
     Parameter 14        -0.0221          0.5168          0.7189
     Parameter 15 Improper Prior
     Parameter 16 Improper Prior
     Parameter 17 Improper Prior
     Parameter 18 Improper Prior
     Parameter 19 Improper Prior
     Parameter 20 Improper Prior
     Parameter 21 Improper Prior
     Parameter 22 Improper Prior
     Parameter 23 Improper Prior
     Parameter 24 Improper Prior
     Parameter 25 Improper Prior
     Parameter 26 Improper Prior
     Parameter 27 Improper Prior
     Parameter 28 Improper Prior
     Parameter 29 Improper Prior
     Parameter 30 Improper Prior
     Parameter 31 Improper Prior
     Parameter 32 Improper Prior
     Parameter 33 Improper Prior
     Parameter 34 Improper Prior
     Parameter 35 Improper Prior
     Parameter 36 Improper Prior
     Parameter 37 Improper Prior
     Parameter 38 Improper Prior
     Parameter 39 Improper Prior
     Parameter 40 Improper Prior
     Parameter 41 Improper Prior
     Parameter 42 Improper Prior
     Parameter 43 Improper Prior
     Parameter 44 Improper Prior
     Parameter 45 Improper Prior
     Parameter 46 Improper Prior
     Parameter 47 Improper Prior
     Parameter 48 Improper Prior
     Parameter 49 Improper Prior
     Parameter 50 Improper Prior
     Parameter 51 Improper Prior

     REPLICATION 46:


                     POTENTIAL       PARAMETER WITH
     ITERATION    SCALE REDUCTION      HIGHEST PSR
     100              1.356               12
     200              1.138               50
     300              1.047               17
     400              1.776               50
     500              1.308               50
     600              2.135               50
     700              1.045               18
     800              1.222               8
     900              1.023               13
     1000             1.337               50
     1100             1.721               50
     1200             2.563               50
     1300             1.768               11
     1400             1.392               11
     1500             1.040               8
     1600             1.132               50
     1700             1.671               50
     1800             2.463               50
     1900             2.500               50
     2000             2.353               50
     2100             2.161               50
     2200             1.685               50
     2300             1.408               8
     2400             1.159               12
     2500             1.025               3
     2600             1.022               3
     2700             1.015               50
     2800             1.055               50
     2900             1.105               50
     3000             1.224               50
     3100             1.378               50
     3200             1.345               50
     3300             1.285               50
     3400             1.295               50
     3500             1.473               50
     3600             1.630               50
     3700             1.819               50
     3800             1.742               50
     3900             1.492               50
     4000             1.209               50
     4100             1.074               50
     4200             1.069               9
     4300             1.080               9
     4400             1.062               50
     4500             1.033               9
     4600             1.021               50
     4700             1.007               9
     4800             1.007               18
     4900             1.004               18
     5000             1.026               9
     5100             1.029               12
     5200             1.027               12
     5300             1.046               11
     5400             1.086               11
     5500             1.119               11
     5600             1.083               11
     5700             1.046               8
     5800             1.040               8
     5900             1.064               8
     6000             1.104               12
     6100             1.132               8
     6200             1.194               8
     6300             1.248               11
     6400             1.311               8
     6500             1.329               8
     6600             1.303               8
     6700             1.309               50
     6800             1.415               8
     6900             1.517               50
     7000             1.525               50
     7100             1.529               50
     7200             1.509               50
     7300             1.477               50
     7400             1.360               50
     7500             1.261               8
     7600             1.155               9
     7700             1.078               9
     7800             1.025               13
     7900             1.003               13


     Simulated prior distributions

     Parameter       Prior Mean  Prior Variance  Prior Std. Dev.


     Parameter 1         0.0299          0.4961          0.7044
     Parameter 2        -0.0084          0.5032          0.7094
     Parameter 3         0.0217          0.5146          0.7173
     Parameter 4         0.0125          0.5023          0.7088
     Parameter 5         0.0132          0.4752          0.6893
     Parameter 6        -0.0370          0.4984          0.7060
     Parameter 7         0.0280          0.4986          0.7061
     Parameter 8        -0.0087          0.5192          0.7206
     Parameter 9        -0.0004          0.5486          0.7406
     Parameter 10        -0.0071          0.5268          0.7258
     Parameter 11         0.0288          0.4919          0.7014
     Parameter 12         0.0003          0.4988          0.7062
     Parameter 13        -0.0133          0.5004          0.7074
     Parameter 14         0.0211          0.5155          0.7180
     Parameter 15 Improper Prior
     Parameter 16 Improper Prior
     Parameter 17 Improper Prior
     Parameter 18 Improper Prior
     Parameter 19 Improper Prior
     Parameter 20 Improper Prior
     Parameter 21 Improper Prior
     Parameter 22 Improper Prior
     Parameter 23 Improper Prior
     Parameter 24 Improper Prior
     Parameter 25 Improper Prior
     Parameter 26 Improper Prior
     Parameter 27 Improper Prior
     Parameter 28 Improper Prior
     Parameter 29 Improper Prior
     Parameter 30 Improper Prior
     Parameter 31 Improper Prior
     Parameter 32 Improper Prior
     Parameter 33 Improper Prior
     Parameter 34 Improper Prior
     Parameter 35 Improper Prior
     Parameter 36 Improper Prior
     Parameter 37 Improper Prior
     Parameter 38 Improper Prior
     Parameter 39 Improper Prior
     Parameter 40 Improper Prior
     Parameter 41 Improper Prior
     Parameter 42 Improper Prior
     Parameter 43 Improper Prior
     Parameter 44 Improper Prior
     Parameter 45 Improper Prior
     Parameter 46 Improper Prior
     Parameter 47 Improper Prior
     Parameter 48 Improper Prior
     Parameter 49 Improper Prior
     Parameter 50 Improper Prior
     Parameter 51 Improper Prior

     REPLICATION 47:


                     POTENTIAL       PARAMETER WITH
     ITERATION    SCALE REDUCTION      HIGHEST PSR
     100              1.478               10
     200              2.476               50
     300              1.043               24
     400              1.210               12
     500              2.090               50
     600              1.989               9
     700              2.519               50
     800              1.786               50
     900              1.119               8
     1000             1.341               12
     1100             2.584               50
     1200             3.650               50
     1300             1.819               50
     1400             1.478               9
     1500             1.437               12
     1600             1.625               12
     1700             2.923               50
     1800             3.202               50
     1900             2.591               12
     2000             1.909               12
     2100             1.607               50
     2200             1.295               50
     2300             1.136               50
     2400             1.095               50
     2500             1.086               50
     2600             1.103               50
     2700             1.043               50
     2800             1.010               26
     2900             1.007               22
     3000             1.014               24
     3100             1.010               24
     3200             1.032               10
     3300             1.117               10
     3400             1.345               10
     3500             1.641               50
     3600             1.912               50
     3700             2.117               50
     3800             1.940               50
     3900             1.818               50
     4000             1.662               50
     4100             1.504               50
     4200             1.323               50
     4300             1.221               50
     4400             1.125               50
     4500             1.066               50
     4600             1.051               50
     4700             1.033               50
     4800             1.018               50
     4900             1.006               50
     5000             1.002               32


     Simulated prior distributions

     Parameter       Prior Mean  Prior Variance  Prior Std. Dev.


     Parameter 1        -0.0131          0.5203          0.7214
     Parameter 2        -0.0131          0.4589          0.6774
     Parameter 3         0.0112          0.4882          0.6987
     Parameter 4        -0.0042          0.5331          0.7302
     Parameter 5         0.0109          0.4683          0.6843
     Parameter 6         0.0190          0.5155          0.7180
     Parameter 7        -0.0513          0.4775          0.6910
     Parameter 8        -0.0078          0.5167          0.7188
     Parameter 9        -0.0010          0.4794          0.6924
     Parameter 10         0.0070          0.4932          0.7023
     Parameter 11        -0.0209          0.4941          0.7029
     Parameter 12        -0.0248          0.4855          0.6968
     Parameter 13         0.0081          0.5098          0.7140
     Parameter 14         0.0029          0.5013          0.7080
     Parameter 15 Improper Prior
     Parameter 16 Improper Prior
     Parameter 17 Improper Prior
     Parameter 18 Improper Prior
     Parameter 19 Improper Prior
     Parameter 20 Improper Prior
     Parameter 21 Improper Prior
     Parameter 22 Improper Prior
     Parameter 23 Improper Prior
     Parameter 24 Improper Prior
     Parameter 25 Improper Prior
     Parameter 26 Improper Prior
     Parameter 27 Improper Prior
     Parameter 28 Improper Prior
     Parameter 29 Improper Prior
     Parameter 30 Improper Prior
     Parameter 31 Improper Prior
     Parameter 32 Improper Prior
     Parameter 33 Improper Prior
     Parameter 34 Improper Prior
     Parameter 35 Improper Prior
     Parameter 36 Improper Prior
     Parameter 37 Improper Prior
     Parameter 38 Improper Prior
     Parameter 39 Improper Prior
     Parameter 40 Improper Prior
     Parameter 41 Improper Prior
     Parameter 42 Improper Prior
     Parameter 43 Improper Prior
     Parameter 44 Improper Prior
     Parameter 45 Improper Prior
     Parameter 46 Improper Prior
     Parameter 47 Improper Prior
     Parameter 48 Improper Prior
     Parameter 49 Improper Prior
     Parameter 50 Improper Prior
     Parameter 51 Improper Prior

     REPLICATION 48:


                     POTENTIAL       PARAMETER WITH
     ITERATION    SCALE REDUCTION      HIGHEST PSR
     100              1.301               11
     200              1.057               41
     300              1.191               8
     400              1.166               50
     500              1.139               50
     600              1.134               50
     700              1.045               33
     800              1.280               50
     900              1.446               50
     1000             1.052               12
     1100             1.049               13
     1200             1.020               27
     1300             1.085               12
     1400             1.369               50
     1500             1.203               50
     1600             1.025               9
     1700             1.006               37
     1800             1.010               50
     1900             1.019               12
     2000             1.042               50
     2100             1.008               1
     2200             1.062               11
     2300             1.202               11
     2400             1.525               50
     2500             1.624               50
     2600             1.569               50
     2700             1.501               50
     2800             1.726               50
     2900             1.865               50
     3000             1.857               50
     3100             1.486               50
     3200             1.136               50
     3300             1.012               12
     3400             1.011               17
     3500             1.011               43
     3600             1.051               11
     3700             1.181               11
     3800             1.394               11
     3900             1.546               11
     4000             1.786               11
     4100             1.893               50
     4200             1.720               50
     4300             1.594               50
     4400             1.532               50
     4500             1.385               50
     4600             1.286               50
     4700             1.321               50
     4800             1.261               50
     4900             1.164               50
     5000             1.097               50
     5100             1.029               50
     5200             1.011               19


     Simulated prior distributions

     Parameter       Prior Mean  Prior Variance  Prior Std. Dev.


     Parameter 1         0.0238          0.4803          0.6931
     Parameter 2        -0.0019          0.4578          0.6766
     Parameter 3         0.0242          0.5032          0.7094
     Parameter 4         0.0378          0.5288          0.7272
     Parameter 5         0.0084          0.5122          0.7156
     Parameter 6         0.0068          0.5113          0.7150
     Parameter 7        -0.0337          0.5270          0.7259
     Parameter 8        -0.0486          0.4904          0.7003
     Parameter 9         0.0300          0.4986          0.7061
     Parameter 10         0.0137          0.5162          0.7184
     Parameter 11        -0.0225          0.4949          0.7035
     Parameter 12        -0.0189          0.5143          0.7172
     Parameter 13        -0.0613          0.4953          0.7037
     Parameter 14        -0.0202          0.4911          0.7008
     Parameter 15 Improper Prior
     Parameter 16 Improper Prior
     Parameter 17 Improper Prior
     Parameter 18 Improper Prior
     Parameter 19 Improper Prior
     Parameter 20 Improper Prior
     Parameter 21 Improper Prior
     Parameter 22 Improper Prior
     Parameter 23 Improper Prior
     Parameter 24 Improper Prior
     Parameter 25 Improper Prior
     Parameter 26 Improper Prior
     Parameter 27 Improper Prior
     Parameter 28 Improper Prior
     Parameter 29 Improper Prior
     Parameter 30 Improper Prior
     Parameter 31 Improper Prior
     Parameter 32 Improper Prior
     Parameter 33 Improper Prior
     Parameter 34 Improper Prior
     Parameter 35 Improper Prior
     Parameter 36 Improper Prior
     Parameter 37 Improper Prior
     Parameter 38 Improper Prior
     Parameter 39 Improper Prior
     Parameter 40 Improper Prior
     Parameter 41 Improper Prior
     Parameter 42 Improper Prior
     Parameter 43 Improper Prior
     Parameter 44 Improper Prior
     Parameter 45 Improper Prior
     Parameter 46 Improper Prior
     Parameter 47 Improper Prior
     Parameter 48 Improper Prior
     Parameter 49 Improper Prior
     Parameter 50 Improper Prior
     Parameter 51 Improper Prior

     REPLICATION 49:


                     POTENTIAL       PARAMETER WITH
     ITERATION    SCALE REDUCTION      HIGHEST PSR
     100              1.194               17
     200              1.547               8
     300              1.665               8
     400              1.239               50
     500              1.834               8
     600              1.066               7
     700              1.222               50
     800              1.069               8
     900              1.050               12
     1000             1.647               50
     1100             2.084               50
     1200             2.415               50
     1300             2.439               12
     1400             2.236               50
     1500             1.996               12
     1600             2.215               50
     1700             2.522               50
     1800             2.388               50
     1900             1.649               50
     2000             1.271               11
     2100             1.087               8
     2200             1.014               9
     2300             1.012               16
     2400             1.006               50
     2500             1.034               50
     2600             1.071               8
     2700             1.179               50
     2800             1.320               50
     2900             1.509               50
     3000             1.815               50
     3100             2.389               50
     3200             3.090               50
     3300             2.735               50
     3400             2.178               50
     3500             1.843               50
     3600             1.598               50
     3700             1.269               50
     3800             1.077               12
     3900             1.009               12
     4000             1.003               19
     4100             1.011               11
     4200             1.029               50
     4300             1.044               50
     4400             1.059               12
     4500             1.045               50
     4600             1.041               50
     4700             1.062               50
     4800             1.074               50
     4900             1.046               50
     5000             1.010               50


     Simulated prior distributions

     Parameter       Prior Mean  Prior Variance  Prior Std. Dev.


     Parameter 1        -0.0047          0.4863          0.6973
     Parameter 2        -0.0120          0.5073          0.7123
     Parameter 3        -0.0244          0.5487          0.7408
     Parameter 4        -0.0259          0.4796          0.6925
     Parameter 5         0.0048          0.4649          0.6818
     Parameter 6        -0.0097          0.4981          0.7058
     Parameter 7        -0.0471          0.5274          0.7262
     Parameter 8         0.0068          0.4673          0.6836
     Parameter 9         0.0164          0.4950          0.7036
     Parameter 10        -0.0305          0.4833          0.6952
     Parameter 11        -0.0252          0.5282          0.7268
     Parameter 12         0.0027          0.4817          0.6941
     Parameter 13         0.0425          0.5187          0.7202
     Parameter 14        -0.0330          0.4928          0.7020
     Parameter 15 Improper Prior
     Parameter 16 Improper Prior
     Parameter 17 Improper Prior
     Parameter 18 Improper Prior
     Parameter 19 Improper Prior
     Parameter 20 Improper Prior
     Parameter 21 Improper Prior
     Parameter 22 Improper Prior
     Parameter 23 Improper Prior
     Parameter 24 Improper Prior
     Parameter 25 Improper Prior
     Parameter 26 Improper Prior
     Parameter 27 Improper Prior
     Parameter 28 Improper Prior
     Parameter 29 Improper Prior
     Parameter 30 Improper Prior
     Parameter 31 Improper Prior
     Parameter 32 Improper Prior
     Parameter 33 Improper Prior
     Parameter 34 Improper Prior
     Parameter 35 Improper Prior
     Parameter 36 Improper Prior
     Parameter 37 Improper Prior
     Parameter 38 Improper Prior
     Parameter 39 Improper Prior
     Parameter 40 Improper Prior
     Parameter 41 Improper Prior
     Parameter 42 Improper Prior
     Parameter 43 Improper Prior
     Parameter 44 Improper Prior
     Parameter 45 Improper Prior
     Parameter 46 Improper Prior
     Parameter 47 Improper Prior
     Parameter 48 Improper Prior
     Parameter 49 Improper Prior
     Parameter 50 Improper Prior
     Parameter 51 Improper Prior

     REPLICATION 50:


                     POTENTIAL       PARAMETER WITH
     ITERATION    SCALE REDUCTION      HIGHEST PSR
     100              2.021               10
     200              1.434               9
     300              1.234               24
     400              1.058               10
     500              1.136               10
     600              1.942               10
     700              1.668               50
     800              1.077               12
     900              1.993               12
     1000             2.973               50
     1100             3.065               50
     1200             2.276               50
     1300             2.136               50
     1400             1.770               50
     1500             1.466               10
     1600             1.441               10
     1700             1.193               10
     1800             1.022               10
     1900             1.030               11
     2000             1.062               11
     2100             1.032               50
     2200             1.048               50
     2300             1.007               47
     2400             1.007               42
     2500             1.010               42
     2600             1.031               9
     2700             1.062               50
     2800             1.058               50
     2900             1.113               50
     3000             1.307               50
     3100             1.524               50
     3200             1.349               50
     3300             1.135               50
     3400             1.070               12
     3500             1.040               12
     3600             1.030               12
     3700             1.006               12
     3800             1.006               18
     3900             1.018               50
     4000             1.043               50
     4100             1.072               50
     4200             1.030               50
     4300             1.007               40
     4400             1.008               10
     4500             1.009               10
     4600             1.008               10
     4700             1.004               31
     4800             1.006               24
     4900             1.007               41
     5000             1.016               10


     Simulated prior distributions

     Parameter       Prior Mean  Prior Variance  Prior Std. Dev.


     Parameter 1        -0.0103          0.4621          0.6798
     Parameter 2         0.0247          0.4785          0.6917
     Parameter 3        -0.0036          0.4949          0.7035
     Parameter 4         0.0195          0.5092          0.7136
     Parameter 5        -0.0164          0.5269          0.7259
     Parameter 6        -0.0100          0.4925          0.7018
     Parameter 7        -0.0177          0.4927          0.7019
     Parameter 8        -0.0045          0.4794          0.6924
     Parameter 9        -0.0142          0.4924          0.7017
     Parameter 10        -0.0138          0.4700          0.6855
     Parameter 11         0.0075          0.4817          0.6941
     Parameter 12         0.0184          0.5099          0.7141
     Parameter 13         0.0429          0.4932          0.7023
     Parameter 14         0.0647          0.5050          0.7106
     Parameter 15 Improper Prior
     Parameter 16 Improper Prior
     Parameter 17 Improper Prior
     Parameter 18 Improper Prior
     Parameter 19 Improper Prior
     Parameter 20 Improper Prior
     Parameter 21 Improper Prior
     Parameter 22 Improper Prior
     Parameter 23 Improper Prior
     Parameter 24 Improper Prior
     Parameter 25 Improper Prior
     Parameter 26 Improper Prior
     Parameter 27 Improper Prior
     Parameter 28 Improper Prior
     Parameter 29 Improper Prior
     Parameter 30 Improper Prior
     Parameter 31 Improper Prior
     Parameter 32 Improper Prior
     Parameter 33 Improper Prior
     Parameter 34 Improper Prior
     Parameter 35 Improper Prior
     Parameter 36 Improper Prior
     Parameter 37 Improper Prior
     Parameter 38 Improper Prior
     Parameter 39 Improper Prior
     Parameter 40 Improper Prior
     Parameter 41 Improper Prior
     Parameter 42 Improper Prior
     Parameter 43 Improper Prior
     Parameter 44 Improper Prior
     Parameter 45 Improper Prior
     Parameter 46 Improper Prior
     Parameter 47 Improper Prior
     Parameter 48 Improper Prior
     Parameter 49 Improper Prior
     Parameter 50 Improper Prior
     Parameter 51 Improper Prior

     REPLICATION 51:


                     POTENTIAL       PARAMETER WITH
     ITERATION    SCALE REDUCTION      HIGHEST PSR
     100              1.657               2
     200              1.139               17
     300              2.206               8
     400              1.109               22
     500              1.518               8
     600              1.408               50
     700              2.571               50
     800              1.284               10
     900              1.289               12
     1000             2.214               50
     1100             3.640               10
     1200             1.589               10
     1300             1.051               14
     1400             1.115               11
     1500             1.723               50
     1600             3.106               50
     1700             2.286               50
     1800             1.645               50
     1900             1.527               8
     2000             1.630               8
     2100             1.648               8
     2200             1.598               8
     2300             1.459               50
     2400             1.452               50
     2500             1.681               50
     2600             1.476               50
     2700             1.149               50
     2800             1.015               22
     2900             1.077               8
     3000             1.128               8
     3100             1.204               8
     3200             1.274               11
     3300             1.331               11
     3400             1.379               11
     3500             1.253               11
     3600             1.131               11
     3700             1.062               11
     3800             1.009               36
     3900             1.011               14
     4000             1.046               50
     4100             1.079               50
     4200             1.097               50
     4300             1.109               50
     4400             1.103               50
     4500             1.121               50
     4600             1.178               50
     4700             1.170               50
     4800             1.201               50
     4900             1.272               50
     5000             1.267               11
     5100             1.267               50
     5200             1.138               11
     5300             1.054               11
     5400             1.019               11
     5500             1.007               25


     Simulated prior distributions

     Parameter       Prior Mean  Prior Variance  Prior Std. Dev.


     Parameter 1         0.0284          0.5139          0.7168
     Parameter 2        -0.0437          0.4866          0.6976
     Parameter 3        -0.0090          0.5161          0.7184
     Parameter 4        -0.0027          0.5253          0.7248
     Parameter 5         0.0567          0.4867          0.6976
     Parameter 6        -0.0098          0.4866          0.6975
     Parameter 7         0.0063          0.5252          0.7247
     Parameter 8        -0.0007          0.4989          0.7063
     Parameter 9        -0.0101          0.4812          0.6937
     Parameter 10         0.0528          0.4812          0.6937
     Parameter 11         0.0019          0.4744          0.6888
     Parameter 12        -0.0075          0.4953          0.7038
     Parameter 13         0.0457          0.4865          0.6975
     Parameter 14        -0.0344          0.4888          0.6992
     Parameter 15 Improper Prior
     Parameter 16 Improper Prior
     Parameter 17 Improper Prior
     Parameter 18 Improper Prior
     Parameter 19 Improper Prior
     Parameter 20 Improper Prior
     Parameter 21 Improper Prior
     Parameter 22 Improper Prior
     Parameter 23 Improper Prior
     Parameter 24 Improper Prior
     Parameter 25 Improper Prior
     Parameter 26 Improper Prior
     Parameter 27 Improper Prior
     Parameter 28 Improper Prior
     Parameter 29 Improper Prior
     Parameter 30 Improper Prior
     Parameter 31 Improper Prior
     Parameter 32 Improper Prior
     Parameter 33 Improper Prior
     Parameter 34 Improper Prior
     Parameter 35 Improper Prior
     Parameter 36 Improper Prior
     Parameter 37 Improper Prior
     Parameter 38 Improper Prior
     Parameter 39 Improper Prior
     Parameter 40 Improper Prior
     Parameter 41 Improper Prior
     Parameter 42 Improper Prior
     Parameter 43 Improper Prior
     Parameter 44 Improper Prior
     Parameter 45 Improper Prior
     Parameter 46 Improper Prior
     Parameter 47 Improper Prior
     Parameter 48 Improper Prior
     Parameter 49 Improper Prior
     Parameter 50 Improper Prior
     Parameter 51 Improper Prior

     REPLICATION 52:


                     POTENTIAL       PARAMETER WITH
     ITERATION    SCALE REDUCTION      HIGHEST PSR
     100              1.413               12
     200              1.242               3
     300              1.437               11
     400              1.073               19
     500              1.754               50
     600              1.057               11
     700              1.961               50
     800              1.008               20
     900              1.848               50
     1000             2.683               11
     1100             2.228               50
     1200             2.223               50
     1300             2.038               50
     1400             1.147               50
     1500             1.043               11
     1600             1.548               50
     1700             2.364               8
     1800             2.303               50
     1900             2.126               50
     2000             2.096               50
     2100             1.959               50
     2200             1.798               11
     2300             1.908               11
     2400             2.172               11
     2500             2.388               50
     2600             2.668               50
     2700             2.350               50
     2800             2.153               50
     2900             2.037               8
     3000             1.653               11
     3100             1.552               11
     3200             1.321               11
     3300             1.092               11
     3400             1.011               17
     3500             1.006               17
     3600             1.004               16
     3700             1.004               16
     3800             1.003               18
     3900             1.009               11
     4000             1.003               48
     4100             1.011               10
     4200             1.014               50
     4300             1.054               50
     4400             1.147               50
     4500             1.312               50
     4600             1.501               50
     4700             1.434               50
     4800             1.317               50
     4900             1.121               50
     5000             1.060               50
     5100             1.028               12
     5200             1.006               14


     Simulated prior distributions

     Parameter       Prior Mean  Prior Variance  Prior Std. Dev.


     Parameter 1         0.0089          0.4921          0.7015
     Parameter 2        -0.0023          0.4785          0.6917
     Parameter 3         0.0276          0.4792          0.6922
     Parameter 4        -0.0292          0.4519          0.6722
     Parameter 5        -0.0197          0.5090          0.7134
     Parameter 6        -0.0033          0.4997          0.7069
     Parameter 7        -0.0006          0.5300          0.7280
     Parameter 8         0.0085          0.4958          0.7042
     Parameter 9        -0.0250          0.5096          0.7138
     Parameter 10         0.0041          0.4819          0.6942
     Parameter 11        -0.0245          0.5279          0.7266
     Parameter 12         0.0107          0.4856          0.6969
     Parameter 13         0.0218          0.4869          0.6978
     Parameter 14        -0.0136          0.5234          0.7235
     Parameter 15 Improper Prior
     Parameter 16 Improper Prior
     Parameter 17 Improper Prior
     Parameter 18 Improper Prior
     Parameter 19 Improper Prior
     Parameter 20 Improper Prior
     Parameter 21 Improper Prior
     Parameter 22 Improper Prior
     Parameter 23 Improper Prior
     Parameter 24 Improper Prior
     Parameter 25 Improper Prior
     Parameter 26 Improper Prior
     Parameter 27 Improper Prior
     Parameter 28 Improper Prior
     Parameter 29 Improper Prior
     Parameter 30 Improper Prior
     Parameter 31 Improper Prior
     Parameter 32 Improper Prior
     Parameter 33 Improper Prior
     Parameter 34 Improper Prior
     Parameter 35 Improper Prior
     Parameter 36 Improper Prior
     Parameter 37 Improper Prior
     Parameter 38 Improper Prior
     Parameter 39 Improper Prior
     Parameter 40 Improper Prior
     Parameter 41 Improper Prior
     Parameter 42 Improper Prior
     Parameter 43 Improper Prior
     Parameter 44 Improper Prior
     Parameter 45 Improper Prior
     Parameter 46 Improper Prior
     Parameter 47 Improper Prior
     Parameter 48 Improper Prior
     Parameter 49 Improper Prior
     Parameter 50 Improper Prior
     Parameter 51 Improper Prior

     REPLICATION 53:


                     POTENTIAL       PARAMETER WITH
     ITERATION    SCALE REDUCTION      HIGHEST PSR
     100              2.326               50
     200              1.532               11
     300              1.935               9
     400              1.057               18
     500              1.034               1
     600              1.422               8
     700              1.558               11
     800              1.067               8
     900              1.201               11
     1000             1.497               11
     1100             1.524               50
     1200             1.551               50
     1300             1.180               12
     1400             1.176               12
     1500             1.181               11
     1600             1.013               12
     1700             1.006               24
     1800             1.007               48
     1900             1.011               12
     2000             1.140               50
     2100             1.083               50
     2200             1.022               45
     2300             1.137               12
     2400             1.349               12
     2500             1.365               12
     2600             1.487               11
     2700             1.651               50
     2800             1.804               50
     2900             1.897               50
     3000             2.002               50
     3100             2.283               50
     3200             2.393               50
     3300             1.992               50
     3400             1.546               11
     3500             1.186               11
     3600             1.039               11
     3700             1.005               25
     3800             1.009               50
     3900             1.077               50
     4000             1.180               50
     4100             1.342               50
     4200             1.546               50
     4300             1.816               50
     4400             1.924               50
     4500             2.195               50
     4600             2.412               50
     4700             2.790               50
     4800             2.884               50
     4900             2.964               50
     5000             2.705               50
     5100             2.600               50
     5200             2.472               50
     5300             2.304               50
     5400             2.013               50
     5500             1.722               50
     5600             1.451               50
     5700             1.316               12
     5800             1.231               12
     5900             1.132               12
     6000             1.054               12
     6100             1.024               13
     6200             1.007               45


     Simulated prior distributions

     Parameter       Prior Mean  Prior Variance  Prior Std. Dev.


     Parameter 1        -0.0160          0.4715          0.6866
     Parameter 2        -0.0088          0.4985          0.7060
     Parameter 3         0.0204          0.5185          0.7201
     Parameter 4        -0.0206          0.4606          0.6787
     Parameter 5        -0.0656          0.5031          0.7093
     Parameter 6        -0.0073          0.5131          0.7163
     Parameter 7         0.0002          0.5143          0.7171
     Parameter 8         0.0058          0.4741          0.6886
     Parameter 9         0.0058          0.4960          0.7043
     Parameter 10        -0.0184          0.4917          0.7012
     Parameter 11        -0.0136          0.4762          0.6900
     Parameter 12         0.0243          0.4870          0.6979
     Parameter 13         0.0007          0.4922          0.7016
     Parameter 14         0.0149          0.5112          0.7150
     Parameter 15 Improper Prior
     Parameter 16 Improper Prior
     Parameter 17 Improper Prior
     Parameter 18 Improper Prior
     Parameter 19 Improper Prior
     Parameter 20 Improper Prior
     Parameter 21 Improper Prior
     Parameter 22 Improper Prior
     Parameter 23 Improper Prior
     Parameter 24 Improper Prior
     Parameter 25 Improper Prior
     Parameter 26 Improper Prior
     Parameter 27 Improper Prior
     Parameter 28 Improper Prior
     Parameter 29 Improper Prior
     Parameter 30 Improper Prior
     Parameter 31 Improper Prior
     Parameter 32 Improper Prior
     Parameter 33 Improper Prior
     Parameter 34 Improper Prior
     Parameter 35 Improper Prior
     Parameter 36 Improper Prior
     Parameter 37 Improper Prior
     Parameter 38 Improper Prior
     Parameter 39 Improper Prior
     Parameter 40 Improper Prior
     Parameter 41 Improper Prior
     Parameter 42 Improper Prior
     Parameter 43 Improper Prior
     Parameter 44 Improper Prior
     Parameter 45 Improper Prior
     Parameter 46 Improper Prior
     Parameter 47 Improper Prior
     Parameter 48 Improper Prior
     Parameter 49 Improper Prior
     Parameter 50 Improper Prior
     Parameter 51 Improper Prior

     REPLICATION 54:


                     POTENTIAL       PARAMETER WITH
     ITERATION    SCALE REDUCTION      HIGHEST PSR
     100              1.257               19
     200              1.750               50
     300              1.143               16
     400              1.235               50
     500              2.341               50
     600              1.217               50
     700              1.082               50
     800              1.149               50
     900              1.034               14
     1000             1.099               14
     1100             1.150               50
     1200             1.549               50
     1300             1.225               50
     1400             1.023               45
     1500             1.123               8
     1600             1.635               50
     1700             2.138               50
     1800             1.973               50
     1900             1.645               50
     2000             1.319               11
     2100             1.250               11
     2200             1.242               50
     2300             1.235               50
     2400             1.083               10
     2500             1.012               15
     2600             1.025               11
     2700             1.008               25
     2800             1.027               11
     2900             1.081               11
     3000             1.166               11
     3100             1.354               50
     3200             1.619               50
     3300             1.676               50
     3400             1.864               50
     3500             2.048               50
     3600             1.861               50
     3700             1.463               50
     3800             1.180               50
     3900             1.080               50
     4000             1.029               10
     4100             1.009               13
     4200             1.006               45
     4300             1.050               8
     4400             1.137               8
     4500             1.229               8
     4600             1.314               8
     4700             1.341               50
     4800             1.306               50
     4900             1.281               50
     5000             1.230               50
     5100             1.206               50
     5200             1.237               10
     5300             1.243               10
     5400             1.257               10
     5500             1.206               10
     5600             1.207               50
     5700             1.168               50
     5800             1.174               50
     5900             1.182               50
     6000             1.121               50
     6100             1.049               12
     6200             1.031               50
     6300             1.030               50
     6400             1.035               50
     6500             1.020               50
     6600             1.008               11


     Simulated prior distributions

     Parameter       Prior Mean  Prior Variance  Prior Std. Dev.


     Parameter 1         0.0167          0.5135          0.7166
     Parameter 2         0.0304          0.5208          0.7217
     Parameter 3        -0.0168          0.4651          0.6820
     Parameter 4        -0.0069          0.4791          0.6922
     Parameter 5        -0.0030          0.5076          0.7125
     Parameter 6         0.0306          0.5153          0.7179
     Parameter 7         0.0034          0.5101          0.7142
     Parameter 8         0.0189          0.4520          0.6723
     Parameter 9         0.0166          0.4984          0.7059
     Parameter 10        -0.0144          0.5336          0.7305
     Parameter 11        -0.0043          0.5211          0.7219
     Parameter 12        -0.0287          0.5420          0.7362
     Parameter 13         0.0406          0.5144          0.7172
     Parameter 14        -0.0087          0.4765          0.6903
     Parameter 15 Improper Prior
     Parameter 16 Improper Prior
     Parameter 17 Improper Prior
     Parameter 18 Improper Prior
     Parameter 19 Improper Prior
     Parameter 20 Improper Prior
     Parameter 21 Improper Prior
     Parameter 22 Improper Prior
     Parameter 23 Improper Prior
     Parameter 24 Improper Prior
     Parameter 25 Improper Prior
     Parameter 26 Improper Prior
     Parameter 27 Improper Prior
     Parameter 28 Improper Prior
     Parameter 29 Improper Prior
     Parameter 30 Improper Prior
     Parameter 31 Improper Prior
     Parameter 32 Improper Prior
     Parameter 33 Improper Prior
     Parameter 34 Improper Prior
     Parameter 35 Improper Prior
     Parameter 36 Improper Prior
     Parameter 37 Improper Prior
     Parameter 38 Improper Prior
     Parameter 39 Improper Prior
     Parameter 40 Improper Prior
     Parameter 41 Improper Prior
     Parameter 42 Improper Prior
     Parameter 43 Improper Prior
     Parameter 44 Improper Prior
     Parameter 45 Improper Prior
     Parameter 46 Improper Prior
     Parameter 47 Improper Prior
     Parameter 48 Improper Prior
     Parameter 49 Improper Prior
     Parameter 50 Improper Prior
     Parameter 51 Improper Prior

     REPLICATION 55:


                     POTENTIAL       PARAMETER WITH
     ITERATION    SCALE REDUCTION      HIGHEST PSR
     100              1.394               32
     200              1.045               23
     300              1.151               50
     400              1.967               50
     500              1.041               19
     600              1.073               19
     700              2.082               50
     800              2.149               50
     900              1.093               50
     1000             1.152               12
     1100             2.255               9
     1200             2.214               50
     1300             1.362               50
     1400             1.017               10
     1500             1.111               9
     1600             1.367               9
     1700             1.438               9
     1800             1.383               50
     1900             1.309               50
     2000             1.107               50
     2100             1.050               13
     2200             1.015               13
     2300             1.006               13
     2400             1.008               3
     2500             1.014               15
     2600             1.015               15
     2700             1.024               15
     2800             1.022               15
     2900             1.022               15
     3000             1.025               12
     3100             1.070               12
     3200             1.266               50
     3300             1.500               50
     3400             1.419               50
     3500             1.209               50
     3600             1.066               50
     3700             1.014               12
     3800             1.007               39
     3900             1.057               9
     4000             1.140               50
     4100             1.241               50
     4200             1.341               50
     4300             1.484               50
     4400             1.595               50
     4500             1.650               50
     4600             1.639               50
     4700             1.806               50
     4800             2.091               50
     4900             2.472               50
     5000             2.803               50
     5100             2.827               50
     5200             2.612               50
     5300             2.191               50
     5400             1.892               50
     5500             1.662               50
     5600             1.488               50
     5700             1.339               50
     5800             1.213               50
     5900             1.148               50
     6000             1.066               8
     6100             1.016               8


     Simulated prior distributions

     Parameter       Prior Mean  Prior Variance  Prior Std. Dev.


     Parameter 1        -0.0173          0.5273          0.7262
     Parameter 2         0.0192          0.5152          0.7178
     Parameter 3         0.0224          0.5168          0.7189
     Parameter 4         0.0129          0.4806          0.6933
     Parameter 5         0.0172          0.5090          0.7134
     Parameter 6         0.0371          0.5244          0.7241
     Parameter 7         0.0178          0.5045          0.7102
     Parameter 8        -0.0044          0.4860          0.6972
     Parameter 9         0.0178          0.4856          0.6969
     Parameter 10         0.0096          0.5031          0.7093
     Parameter 11        -0.0030          0.5068          0.7119
     Parameter 12        -0.0074          0.5138          0.7168
     Parameter 13         0.0349          0.4846          0.6961
     Parameter 14        -0.0158          0.4810          0.6935
     Parameter 15 Improper Prior
     Parameter 16 Improper Prior
     Parameter 17 Improper Prior
     Parameter 18 Improper Prior
     Parameter 19 Improper Prior
     Parameter 20 Improper Prior
     Parameter 21 Improper Prior
     Parameter 22 Improper Prior
     Parameter 23 Improper Prior
     Parameter 24 Improper Prior
     Parameter 25 Improper Prior
     Parameter 26 Improper Prior
     Parameter 27 Improper Prior
     Parameter 28 Improper Prior
     Parameter 29 Improper Prior
     Parameter 30 Improper Prior
     Parameter 31 Improper Prior
     Parameter 32 Improper Prior
     Parameter 33 Improper Prior
     Parameter 34 Improper Prior
     Parameter 35 Improper Prior
     Parameter 36 Improper Prior
     Parameter 37 Improper Prior
     Parameter 38 Improper Prior
     Parameter 39 Improper Prior
     Parameter 40 Improper Prior
     Parameter 41 Improper Prior
     Parameter 42 Improper Prior
     Parameter 43 Improper Prior
     Parameter 44 Improper Prior
     Parameter 45 Improper Prior
     Parameter 46 Improper Prior
     Parameter 47 Improper Prior
     Parameter 48 Improper Prior
     Parameter 49 Improper Prior
     Parameter 50 Improper Prior
     Parameter 51 Improper Prior

     REPLICATION 56:


                     POTENTIAL       PARAMETER WITH
     ITERATION    SCALE REDUCTION      HIGHEST PSR
     100              1.975               50
     200              2.159               50
     300              1.212               50
     400              2.541               50
     500              1.096               11
     600              1.082               44
     700              1.948               50
     800              2.467               50
     900              1.753               50
     1000             1.425               50
     1100             1.589               50
     1200             1.268               50
     1300             1.015               9
     1400             1.113               12
     1500             1.369               50
     1600             1.611               50
     1700             1.281               50
     1800             1.073               50
     1900             1.012               40
     2000             1.096               14
     2100             1.593               12
     2200             2.163               12
     2300             1.735               12
     2400             1.442               50
     2500             1.203               50
     2600             1.043               10
     2700             1.007               13
     2800             1.081               11
     2900             1.120               11
     3000             1.140               11
     3100             1.179               50
     3200             1.230               12
     3300             1.279               50
     3400             1.226               10
     3500             1.131               10
     3600             1.014               10
     3700             1.012               14
     3800             1.089               8
     3900             1.182               50
     4000             1.289               11
     4100             1.407               50
     4200             1.446               11
     4300             1.496               11
     4400             1.660               11
     4500             1.903               11
     4600             2.200               50
     4700             2.133               50
     4800             1.548               12
     4900             1.271               50
     5000             1.146               50
     5100             1.093               50
     5200             1.034               13
     5300             1.005               25


     Simulated prior distributions

     Parameter       Prior Mean  Prior Variance  Prior Std. Dev.


     Parameter 1         0.0094          0.5119          0.7155
     Parameter 2        -0.0130          0.4885          0.6989
     Parameter 3         0.0033          0.5245          0.7242
     Parameter 4        -0.0156          0.5134          0.7165
     Parameter 5        -0.0064          0.5195          0.7208
     Parameter 6        -0.0244          0.4923          0.7017
     Parameter 7         0.0077          0.5157          0.7181
     Parameter 8         0.0050          0.5152          0.7178
     Parameter 9         0.0001          0.4587          0.6773
     Parameter 10        -0.0324          0.5333          0.7303
     Parameter 11        -0.0298          0.5122          0.7157
     Parameter 12         0.0339          0.4921          0.7015
     Parameter 13        -0.0149          0.5063          0.7115
     Parameter 14        -0.0075          0.4921          0.7015
     Parameter 15 Improper Prior
     Parameter 16 Improper Prior
     Parameter 17 Improper Prior
     Parameter 18 Improper Prior
     Parameter 19 Improper Prior
     Parameter 20 Improper Prior
     Parameter 21 Improper Prior
     Parameter 22 Improper Prior
     Parameter 23 Improper Prior
     Parameter 24 Improper Prior
     Parameter 25 Improper Prior
     Parameter 26 Improper Prior
     Parameter 27 Improper Prior
     Parameter 28 Improper Prior
     Parameter 29 Improper Prior
     Parameter 30 Improper Prior
     Parameter 31 Improper Prior
     Parameter 32 Improper Prior
     Parameter 33 Improper Prior
     Parameter 34 Improper Prior
     Parameter 35 Improper Prior
     Parameter 36 Improper Prior
     Parameter 37 Improper Prior
     Parameter 38 Improper Prior
     Parameter 39 Improper Prior
     Parameter 40 Improper Prior
     Parameter 41 Improper Prior
     Parameter 42 Improper Prior
     Parameter 43 Improper Prior
     Parameter 44 Improper Prior
     Parameter 45 Improper Prior
     Parameter 46 Improper Prior
     Parameter 47 Improper Prior
     Parameter 48 Improper Prior
     Parameter 49 Improper Prior
     Parameter 50 Improper Prior
     Parameter 51 Improper Prior

     REPLICATION 57:


                     POTENTIAL       PARAMETER WITH
     ITERATION    SCALE REDUCTION      HIGHEST PSR
     100              1.136               17
     200              1.239               11
     300              1.702               50
     400              1.067               19
     500              1.180               10
     600              1.024               5
     700              1.327               50
     800              1.424               50
     900              1.678               50
     1000             1.787               50
     1100             1.044               13
     1200             1.218               50
     1300             1.985               50
     1400             2.929               50
     1500             2.583               50
     1600             2.460               50
     1700             1.992               11
     1800             1.922               50
     1900             2.281               50
     2000             2.197               50
     2100             1.945               50
     2200             1.531               50
     2300             1.296               50
     2400             1.058               11
     2500             1.013               33
     2600             1.023               14
     2700             1.028               14
     2800             1.014               50
     2900             1.030               11
     3000             1.114               50
     3100             1.182               50
     3200             1.293               50
     3300             1.383               50
     3400             1.537               50
     3500             1.615               50
     3600             1.369               50
     3700             1.086               50
     3800             1.008               20
     3900             1.028               12
     4000             1.105               11
     4100             1.221               11
     4200             1.392               12
     4300             1.585               11
     4400             1.893               50
     4500             2.250               50
     4600             2.674               50
     4700             2.872               50
     4800             2.893               12
     4900             2.578               12
     5000             2.303               12
     5100             2.148               50
     5200             2.001               12
     5300             2.052               11
     5400             2.086               11
     5500             2.042               11
     5600             1.922               12
     5700             1.777               12
     5800             1.624               12
     5900             1.499               9
     6000             1.399               9
     6100             1.302               9
     6200             1.223               9
     6300             1.140               11
     6400             1.083               11
     6500             1.046               9
     6600             1.012               9


     Simulated prior distributions

     Parameter       Prior Mean  Prior Variance  Prior Std. Dev.


     Parameter 1         0.0021          0.5144          0.7172
     Parameter 2         0.0041          0.5095          0.7138
     Parameter 3        -0.0407          0.5018          0.7083
     Parameter 4         0.0080          0.4940          0.7028
     Parameter 5         0.0089          0.4566          0.6758
     Parameter 6        -0.0174          0.4925          0.7018
     Parameter 7        -0.0030          0.5015          0.7082
     Parameter 8        -0.0018          0.5307          0.7285
     Parameter 9        -0.0110          0.5006          0.7075
     Parameter 10         0.0289          0.5114          0.7151
     Parameter 11        -0.0230          0.4906          0.7005
     Parameter 12         0.0246          0.5511          0.7424
     Parameter 13         0.0145          0.5175          0.7194
     Parameter 14        -0.0189          0.5146          0.7174
     Parameter 15 Improper Prior
     Parameter 16 Improper Prior
     Parameter 17 Improper Prior
     Parameter 18 Improper Prior
     Parameter 19 Improper Prior
     Parameter 20 Improper Prior
     Parameter 21 Improper Prior
     Parameter 22 Improper Prior
     Parameter 23 Improper Prior
     Parameter 24 Improper Prior
     Parameter 25 Improper Prior
     Parameter 26 Improper Prior
     Parameter 27 Improper Prior
     Parameter 28 Improper Prior
     Parameter 29 Improper Prior
     Parameter 30 Improper Prior
     Parameter 31 Improper Prior
     Parameter 32 Improper Prior
     Parameter 33 Improper Prior
     Parameter 34 Improper Prior
     Parameter 35 Improper Prior
     Parameter 36 Improper Prior
     Parameter 37 Improper Prior
     Parameter 38 Improper Prior
     Parameter 39 Improper Prior
     Parameter 40 Improper Prior
     Parameter 41 Improper Prior
     Parameter 42 Improper Prior
     Parameter 43 Improper Prior
     Parameter 44 Improper Prior
     Parameter 45 Improper Prior
     Parameter 46 Improper Prior
     Parameter 47 Improper Prior
     Parameter 48 Improper Prior
     Parameter 49 Improper Prior
     Parameter 50 Improper Prior
     Parameter 51 Improper Prior

     REPLICATION 58:


                     POTENTIAL       PARAMETER WITH
     ITERATION    SCALE REDUCTION      HIGHEST PSR
     100              2.205               11
     200              1.279               50
     300              1.620               50
     400              1.455               50
     500              2.818               50
     600              1.684               10
     700              1.144               50
     800              1.073               10
     900              1.643               50
     1000             1.785               50
     1100             2.363               50
     1200             2.005               50
     1300             1.600               50
     1400             1.050               10
     1500             1.112               50
     1600             1.476               50
     1700             1.893               50
     1800             1.941               50
     1900             1.875               50
     2000             1.574               50
     2100             1.176               50
     2200             1.011               5
     2300             1.202               11
     2400             1.373               11
     2500             1.447               50
     2600             1.509               50
     2700             1.425               50
     2800             1.362               50
     2900             1.360               50
     3000             1.147               50
     3100             1.039               50
     3200             1.011               10
     3300             1.004               5
     3400             1.011               11
     3500             1.017               11
     3600             1.014               12
     3700             1.016               11
     3800             1.014               11
     3900             1.020               10
     4000             1.018               11
     4100             1.040               11
     4200             1.038               11
     4300             1.048               50
     4400             1.094               11
     4500             1.123               50
     4600             1.179               50
     4700             1.264               50
     4800             1.339               50
     4900             1.416               50
     5000             1.471               50
     5100             1.470               50
     5200             1.386               50
     5300             1.222               50
     5400             1.146               50
     5500             1.192               50
     5600             1.287               50
     5700             1.380               50
     5800             1.375               50
     5900             1.349               50
     6000             1.390               50
     6100             1.379               50
     6200             1.342               50
     6300             1.164               50
     6400             1.082               50
     6500             1.038               50
     6600             1.011               50


     Simulated prior distributions

     Parameter       Prior Mean  Prior Variance  Prior Std. Dev.


     Parameter 1        -0.0069          0.5161          0.7184
     Parameter 2         0.0100          0.4978          0.7056
     Parameter 3        -0.0273          0.5100          0.7141
     Parameter 4        -0.0184          0.5162          0.7185
     Parameter 5         0.0094          0.5199          0.7210
     Parameter 6        -0.0082          0.5356          0.7318
     Parameter 7        -0.0192          0.4929          0.7021
     Parameter 8         0.0135          0.5026          0.7089
     Parameter 9        -0.0170          0.4817          0.6940
     Parameter 10         0.0158          0.4954          0.7039
     Parameter 11        -0.0244          0.4689          0.6847
     Parameter 12        -0.0107          0.4943          0.7030
     Parameter 13        -0.0061          0.4696          0.6853
     Parameter 14        -0.0137          0.4820          0.6942
     Parameter 15 Improper Prior
     Parameter 16 Improper Prior
     Parameter 17 Improper Prior
     Parameter 18 Improper Prior
     Parameter 19 Improper Prior
     Parameter 20 Improper Prior
     Parameter 21 Improper Prior
     Parameter 22 Improper Prior
     Parameter 23 Improper Prior
     Parameter 24 Improper Prior
     Parameter 25 Improper Prior
     Parameter 26 Improper Prior
     Parameter 27 Improper Prior
     Parameter 28 Improper Prior
     Parameter 29 Improper Prior
     Parameter 30 Improper Prior
     Parameter 31 Improper Prior
     Parameter 32 Improper Prior
     Parameter 33 Improper Prior
     Parameter 34 Improper Prior
     Parameter 35 Improper Prior
     Parameter 36 Improper Prior
     Parameter 37 Improper Prior
     Parameter 38 Improper Prior
     Parameter 39 Improper Prior
     Parameter 40 Improper Prior
     Parameter 41 Improper Prior
     Parameter 42 Improper Prior
     Parameter 43 Improper Prior
     Parameter 44 Improper Prior
     Parameter 45 Improper Prior
     Parameter 46 Improper Prior
     Parameter 47 Improper Prior
     Parameter 48 Improper Prior
     Parameter 49 Improper Prior
     Parameter 50 Improper Prior
     Parameter 51 Improper Prior

     REPLICATION 59:


                     POTENTIAL       PARAMETER WITH
     ITERATION    SCALE REDUCTION      HIGHEST PSR
     100              1.171               12
     200              1.258               11
     300              1.737               50
     400              1.686               8
     500              1.046               23
     600              1.020               43
     700              1.735               50
     800              2.964               50
     900              2.372               50
     1000             1.078               9
     1100             1.214               11
     1200             2.417               50
     1300             2.634               50
     1400             1.838               50
     1500             1.965               50
     1600             2.108               50
     1700             2.328               50
     1800             2.042               50
     1900             2.037               50
     2000             2.278               50
     2100             2.045               50
     2200             1.626               10
     2300             1.214               50
     2400             1.064               10
     2500             1.022               19
     2600             1.027               12
     2700             1.195               12
     2800             1.419               12
     2900             1.799               50
     3000             1.849               50
     3100             1.525               50
     3200             1.394               50
     3300             1.367               50
     3400             1.482               50
     3500             1.483               50
     3600             1.397               50
     3700             1.296               50
     3800             1.246               50
     3900             1.122               8
     4000             1.026               8
     4100             1.009               19
     4200             1.013               33
     4300             1.055               50
     4400             1.165               50
     4500             1.307               50
     4600             1.526               50
     4700             1.653               50
     4800             1.585               50
     4900             1.425               50
     5000             1.392               50
     5100             1.357               50
     5200             1.248               50
     5300             1.173               50
     5400             1.136               8
     5500             1.119               8
     5600             1.135               8
     5700             1.166               8
     5800             1.207               12
     5900             1.208               50
     6000             1.120               50
     6100             1.059               50
     6200             1.029               12
     6300             1.013               12


     Simulated prior distributions

     Parameter       Prior Mean  Prior Variance  Prior Std. Dev.


     Parameter 1         0.0092          0.5077          0.7125
     Parameter 2        -0.0462          0.5089          0.7133
     Parameter 3        -0.0310          0.5275          0.7263
     Parameter 4        -0.0078          0.4950          0.7036
     Parameter 5        -0.0010          0.4852          0.6966
     Parameter 6        -0.0163          0.4961          0.7044
     Parameter 7         0.0152          0.5263          0.7255
     Parameter 8         0.0108          0.5146          0.7174
     Parameter 9        -0.0249          0.4932          0.7023
     Parameter 10        -0.0099          0.4870          0.6979
     Parameter 11         0.0324          0.4787          0.6918
     Parameter 12        -0.0521          0.4920          0.7014
     Parameter 13         0.0325          0.4929          0.7021
     Parameter 14        -0.0182          0.5127          0.7160
     Parameter 15 Improper Prior
     Parameter 16 Improper Prior
     Parameter 17 Improper Prior
     Parameter 18 Improper Prior
     Parameter 19 Improper Prior
     Parameter 20 Improper Prior
     Parameter 21 Improper Prior
     Parameter 22 Improper Prior
     Parameter 23 Improper Prior
     Parameter 24 Improper Prior
     Parameter 25 Improper Prior
     Parameter 26 Improper Prior
     Parameter 27 Improper Prior
     Parameter 28 Improper Prior
     Parameter 29 Improper Prior
     Parameter 30 Improper Prior
     Parameter 31 Improper Prior
     Parameter 32 Improper Prior
     Parameter 33 Improper Prior
     Parameter 34 Improper Prior
     Parameter 35 Improper Prior
     Parameter 36 Improper Prior
     Parameter 37 Improper Prior
     Parameter 38 Improper Prior
     Parameter 39 Improper Prior
     Parameter 40 Improper Prior
     Parameter 41 Improper Prior
     Parameter 42 Improper Prior
     Parameter 43 Improper Prior
     Parameter 44 Improper Prior
     Parameter 45 Improper Prior
     Parameter 46 Improper Prior
     Parameter 47 Improper Prior
     Parameter 48 Improper Prior
     Parameter 49 Improper Prior
     Parameter 50 Improper Prior
     Parameter 51 Improper Prior

     REPLICATION 60:


                     POTENTIAL       PARAMETER WITH
     ITERATION    SCALE REDUCTION      HIGHEST PSR
     100              1.354               8
     200              1.428               50
     300              1.069               10
     400              1.200               12
     500              1.097               50
     600              1.201               50
     700              1.030               24
     800              1.962               50
     900              2.128               50
     1000             1.116               11
     1100             1.029               8
     1200             1.085               12
     1300             1.011               24
     1400             1.138               50
     1500             1.564               50
     1600             1.136               8
     1700             1.016               3
     1800             1.122               50
     1900             1.610               50
     2000             2.607               50
     2100             1.847               50
     2200             1.407               50
     2300             1.292               12
     2400             1.164               10
     2500             1.034               10
     2600             1.014               50
     2700             1.114               50
     2800             1.187               50
     2900             1.294               50
     3000             1.520               12
     3100             1.578               8
     3200             1.697               10
     3300             1.754               12
     3400             1.560               50
     3500             1.240               11
     3600             1.080               10
     3700             1.023               11
     3800             1.012               12
     3900             1.139               50
     4000             1.318               50
     4100             1.385               50
     4200             1.515               50
     4300             1.679               50
     4400             1.789               50
     4500             1.821               12
     4600             1.909               12
     4700             1.962               50
     4800             1.834               50
     4900             1.669               50
     5000             1.532               50
     5100             1.362               10
     5200             1.246               10
     5300             1.177               10
     5400             1.139               10
     5500             1.111               10
     5600             1.070               10
     5700             1.016               10


     Simulated prior distributions

     Parameter       Prior Mean  Prior Variance  Prior Std. Dev.


     Parameter 1         0.0316          0.5031          0.7093
     Parameter 2         0.0177          0.5208          0.7217
     Parameter 3        -0.0236          0.5117          0.7153
     Parameter 4        -0.0169          0.4840          0.6957
     Parameter 5         0.0293          0.5034          0.7095
     Parameter 6         0.0227          0.4955          0.7039
     Parameter 7         0.0043          0.4914          0.7010
     Parameter 8        -0.0088          0.4426          0.6653
     Parameter 9         0.0281          0.4890          0.6993
     Parameter 10         0.0089          0.5035          0.7095
     Parameter 11        -0.0042          0.5021          0.7086
     Parameter 12         0.0113          0.5072          0.7122
     Parameter 13        -0.0208          0.5109          0.7148
     Parameter 14        -0.0004          0.4926          0.7018
     Parameter 15 Improper Prior
     Parameter 16 Improper Prior
     Parameter 17 Improper Prior
     Parameter 18 Improper Prior
     Parameter 19 Improper Prior
     Parameter 20 Improper Prior
     Parameter 21 Improper Prior
     Parameter 22 Improper Prior
     Parameter 23 Improper Prior
     Parameter 24 Improper Prior
     Parameter 25 Improper Prior
     Parameter 26 Improper Prior
     Parameter 27 Improper Prior
     Parameter 28 Improper Prior
     Parameter 29 Improper Prior
     Parameter 30 Improper Prior
     Parameter 31 Improper Prior
     Parameter 32 Improper Prior
     Parameter 33 Improper Prior
     Parameter 34 Improper Prior
     Parameter 35 Improper Prior
     Parameter 36 Improper Prior
     Parameter 37 Improper Prior
     Parameter 38 Improper Prior
     Parameter 39 Improper Prior
     Parameter 40 Improper Prior
     Parameter 41 Improper Prior
     Parameter 42 Improper Prior
     Parameter 43 Improper Prior
     Parameter 44 Improper Prior
     Parameter 45 Improper Prior
     Parameter 46 Improper Prior
     Parameter 47 Improper Prior
     Parameter 48 Improper Prior
     Parameter 49 Improper Prior
     Parameter 50 Improper Prior
     Parameter 51 Improper Prior

     REPLICATION 61:


                     POTENTIAL       PARAMETER WITH
     ITERATION    SCALE REDUCTION      HIGHEST PSR
     100              1.622               10
     200              2.031               8
     300              1.075               51
     400              1.065               19
     500              1.139               10
     600              1.098               10
     700              1.255               8
     800              1.097               50
     900              1.048               19
     1000             1.093               50
     1100             1.102               50
     1200             1.091               8
     1300             1.014               3
     1400             1.059               9
     1500             1.024               3
     1600             1.063               13
     1700             1.128               8
     1800             1.182               12
     1900             1.040               9
     2000             1.013               20
     2100             1.040               50
     2200             1.171               50
     2300             1.266               50
     2400             1.362               50
     2500             1.648               50
     2600             1.888               50
     2700             2.029               50
     2800             2.014               50
     2900             1.875               12
     3000             1.584               50
     3100             1.659               50
     3200             1.555               8
     3300             1.439               8
     3400             1.256               12
     3500             1.204               12
     3600             1.161               12
     3700             1.112               12
     3800             1.039               12
     3900             1.031               5
     4000             1.026               5
     4100             1.018               5
     4200             1.014               33
     4300             1.009               33
     4400             1.042               8
     4500             1.054               8
     4600             1.038               8
     4700             1.018               8
     4800             1.015               11
     4900             1.039               50
     5000             1.103               8
     5100             1.190               50
     5200             1.202               50
     5300             1.251               50
     5400             1.224               50
     5500             1.207               10
     5600             1.197               10
     5700             1.106               10
     5800             1.054               10
     5900             1.045               10
     6000             1.072               10
     6100             1.070               10
     6200             1.071               10
     6300             1.050               10
     6400             1.026               10
     6500             1.009               5


     Simulated prior distributions

     Parameter       Prior Mean  Prior Variance  Prior Std. Dev.


     Parameter 1         0.0215          0.5049          0.7105
     Parameter 2        -0.0025          0.5326          0.7298
     Parameter 3         0.0179          0.5241          0.7239
     Parameter 4        -0.0049          0.4684          0.6844
     Parameter 5         0.0504          0.5040          0.7099
     Parameter 6         0.0219          0.4807          0.6934
     Parameter 7        -0.0330          0.4797          0.6926
     Parameter 8        -0.0463          0.4848          0.6963
     Parameter 9        -0.0064          0.5250          0.7246
     Parameter 10        -0.0140          0.5102          0.7143
     Parameter 11         0.0192          0.4919          0.7014
     Parameter 12         0.0104          0.4874          0.6982
     Parameter 13         0.0072          0.5043          0.7102
     Parameter 14        -0.0119          0.5201          0.7211
     Parameter 15 Improper Prior
     Parameter 16 Improper Prior
     Parameter 17 Improper Prior
     Parameter 18 Improper Prior
     Parameter 19 Improper Prior
     Parameter 20 Improper Prior
     Parameter 21 Improper Prior
     Parameter 22 Improper Prior
     Parameter 23 Improper Prior
     Parameter 24 Improper Prior
     Parameter 25 Improper Prior
     Parameter 26 Improper Prior
     Parameter 27 Improper Prior
     Parameter 28 Improper Prior
     Parameter 29 Improper Prior
     Parameter 30 Improper Prior
     Parameter 31 Improper Prior
     Parameter 32 Improper Prior
     Parameter 33 Improper Prior
     Parameter 34 Improper Prior
     Parameter 35 Improper Prior
     Parameter 36 Improper Prior
     Parameter 37 Improper Prior
     Parameter 38 Improper Prior
     Parameter 39 Improper Prior
     Parameter 40 Improper Prior
     Parameter 41 Improper Prior
     Parameter 42 Improper Prior
     Parameter 43 Improper Prior
     Parameter 44 Improper Prior
     Parameter 45 Improper Prior
     Parameter 46 Improper Prior
     Parameter 47 Improper Prior
     Parameter 48 Improper Prior
     Parameter 49 Improper Prior
     Parameter 50 Improper Prior
     Parameter 51 Improper Prior

     REPLICATION 62:


                     POTENTIAL       PARAMETER WITH
     ITERATION    SCALE REDUCTION      HIGHEST PSR
     100              1.168               10
     200              1.594               12
     300              1.422               50
     400              1.154               12
     500              1.286               50
     600              1.044               32
     700              1.024               37
     800              1.061               50
     900              1.743               50
     1000             2.147               50
     1100             1.182               11
     1200             1.037               50
     1300             1.296               8
     1400             1.477               50
     1500             1.202               50
     1600             1.109               12
     1700             1.176               12
     1800             1.299               12
     1900             1.208               12
     2000             1.278               12
     2100             1.408               12
     2200             1.798               12
     2300             1.731               50
     2400             1.551               50
     2500             1.677               50
     2600             1.628               50
     2700             1.521               50
     2800             1.530               50
     2900             1.286               50
     3000             1.229               50
     3100             1.108               50
     3200             1.009               3
     3300             1.126               10
     3400             1.258               50
     3500             1.263               50
     3600             1.355               50
     3700             1.410               50
     3800             1.329               50
     3900             1.255               50
     4000             1.312               50
     4100             1.478               50
     4200             1.473               50
     4300             1.395               50
     4400             1.317               50
     4500             1.305               50
     4600             1.323               50
     4700             1.300               10
     4800             1.298               10
     4900             1.360               50
     5000             1.353               10
     5100             1.340               10
     5200             1.271               10
     5300             1.194               50
     5400             1.142               11
     5500             1.089               11
     5600             1.056               11
     5700             1.019               11
     5800             1.005               11


     Simulated prior distributions

     Parameter       Prior Mean  Prior Variance  Prior Std. Dev.


     Parameter 1        -0.0118          0.4993          0.7066
     Parameter 2        -0.0256          0.5250          0.7245
     Parameter 3        -0.0029          0.4908          0.7006
     Parameter 4         0.0195          0.5333          0.7302
     Parameter 5         0.0256          0.5033          0.7095
     Parameter 6         0.0169          0.5214          0.7221
     Parameter 7         0.0054          0.5432          0.7370
     Parameter 8        -0.0257          0.4809          0.6934
     Parameter 9        -0.0046          0.4942          0.7030
     Parameter 10        -0.0203          0.4869          0.6978
     Parameter 11        -0.0162          0.5347          0.7312
     Parameter 12        -0.0248          0.4948          0.7034
     Parameter 13         0.0160          0.4688          0.6847
     Parameter 14        -0.0182          0.4933          0.7024
     Parameter 15 Improper Prior
     Parameter 16 Improper Prior
     Parameter 17 Improper Prior
     Parameter 18 Improper Prior
     Parameter 19 Improper Prior
     Parameter 20 Improper Prior
     Parameter 21 Improper Prior
     Parameter 22 Improper Prior
     Parameter 23 Improper Prior
     Parameter 24 Improper Prior
     Parameter 25 Improper Prior
     Parameter 26 Improper Prior
     Parameter 27 Improper Prior
     Parameter 28 Improper Prior
     Parameter 29 Improper Prior
     Parameter 30 Improper Prior
     Parameter 31 Improper Prior
     Parameter 32 Improper Prior
     Parameter 33 Improper Prior
     Parameter 34 Improper Prior
     Parameter 35 Improper Prior
     Parameter 36 Improper Prior
     Parameter 37 Improper Prior
     Parameter 38 Improper Prior
     Parameter 39 Improper Prior
     Parameter 40 Improper Prior
     Parameter 41 Improper Prior
     Parameter 42 Improper Prior
     Parameter 43 Improper Prior
     Parameter 44 Improper Prior
     Parameter 45 Improper Prior
     Parameter 46 Improper Prior
     Parameter 47 Improper Prior
     Parameter 48 Improper Prior
     Parameter 49 Improper Prior
     Parameter 50 Improper Prior
     Parameter 51 Improper Prior

     REPLICATION 63:


                     POTENTIAL       PARAMETER WITH
     ITERATION    SCALE REDUCTION      HIGHEST PSR
     100              1.331               20
     200              2.509               12
     300              1.105               26
     400              1.809               50
     500              1.090               15
     600              1.071               18
     700              1.039               12
     800              1.364               50
     900              1.082               50
     1000             1.045               3
     1100             1.053               8
     1200             1.039               51
     1300             1.171               12
     1400             1.911               50
     1500             2.513               50
     1600             3.328               50
     1700             2.326               50
     1800             1.594               10
     1900             1.295               8
     2000             1.085               9
     2100             1.016               43
     2200             1.203               50
     2300             1.421               12
     2400             1.624               8
     2500             1.617               8
     2600             1.527               50
     2700             1.280               12
     2800             1.134               12
     2900             1.124               50
     3000             1.071               50
     3100             1.042               50
     3200             1.005               3
     3300             1.039               12
     3400             1.142               12
     3500             1.150               9
     3600             1.034               9
     3700             1.004               26
     3800             1.015               50
     3900             1.081               50
     4000             1.108               50
     4100             1.141               50
     4200             1.260               50
     4300             1.356               50
     4400             1.284               50
     4500             1.299               50
     4600             1.268               8
     4700             1.241               12
     4800             1.234               8
     4900             1.178               12
     5000             1.140               12
     5100             1.115               12
     5200             1.063               12
     5300             1.042               9
     5400             1.015               9


     Simulated prior distributions

     Parameter       Prior Mean  Prior Variance  Prior Std. Dev.


     Parameter 1        -0.0040          0.5231          0.7232
     Parameter 2         0.0022          0.4962          0.7044
     Parameter 3        -0.0057          0.4922          0.7015
     Parameter 4         0.0394          0.4746          0.6889
     Parameter 5         0.0141          0.4943          0.7031
     Parameter 6         0.0140          0.4928          0.7020
     Parameter 7         0.0091          0.5013          0.7080
     Parameter 8        -0.0185          0.5068          0.7119
     Parameter 9        -0.0263          0.4899          0.6999
     Parameter 10        -0.0137          0.4991          0.7065
     Parameter 11        -0.0412          0.5272          0.7261
     Parameter 12        -0.0199          0.5024          0.7088
     Parameter 13        -0.0111          0.4533          0.6732
     Parameter 14        -0.0157          0.5003          0.7073
     Parameter 15 Improper Prior
     Parameter 16 Improper Prior
     Parameter 17 Improper Prior
     Parameter 18 Improper Prior
     Parameter 19 Improper Prior
     Parameter 20 Improper Prior
     Parameter 21 Improper Prior
     Parameter 22 Improper Prior
     Parameter 23 Improper Prior
     Parameter 24 Improper Prior
     Parameter 25 Improper Prior
     Parameter 26 Improper Prior
     Parameter 27 Improper Prior
     Parameter 28 Improper Prior
     Parameter 29 Improper Prior
     Parameter 30 Improper Prior
     Parameter 31 Improper Prior
     Parameter 32 Improper Prior
     Parameter 33 Improper Prior
     Parameter 34 Improper Prior
     Parameter 35 Improper Prior
     Parameter 36 Improper Prior
     Parameter 37 Improper Prior
     Parameter 38 Improper Prior
     Parameter 39 Improper Prior
     Parameter 40 Improper Prior
     Parameter 41 Improper Prior
     Parameter 42 Improper Prior
     Parameter 43 Improper Prior
     Parameter 44 Improper Prior
     Parameter 45 Improper Prior
     Parameter 46 Improper Prior
     Parameter 47 Improper Prior
     Parameter 48 Improper Prior
     Parameter 49 Improper Prior
     Parameter 50 Improper Prior
     Parameter 51 Improper Prior

     REPLICATION 64:


                     POTENTIAL       PARAMETER WITH
     ITERATION    SCALE REDUCTION      HIGHEST PSR
     100              1.466               12
     200              1.318               11
     300              1.723               50
     400              1.045               50
     500              1.136               11
     600              1.043               17
     700              1.241               50
     800              1.360               50
     900              1.164               10
     1000             1.458               50
     1100             2.103               50
     1200             2.583               50
     1300             1.239               50
     1400             1.022               10
     1500             1.503               50
     1600             2.137               50
     1700             2.702               50
     1800             2.754               50
     1900             2.104               12
     2000             1.547               12
     2100             1.162               12
     2200             1.017               12
     2300             1.010               22
     2400             1.024               50
     2500             1.052               50
     2600             1.095               50
     2700             1.049               50
     2800             1.009               37
     2900             1.009               8
     3000             1.098               50
     3100             1.271               50
     3200             1.389               50
     3300             1.254               50
     3400             1.229               50
     3500             1.225               50
     3600             1.261               50
     3700             1.368               50
     3800             1.495               50
     3900             1.730               50
     4000             1.794               50
     4100             1.755               50
     4200             1.785               50
     4300             1.656               50
     4400             1.665               50
     4500             1.550               50
     4600             1.393               50
     4700             1.187               50
     4800             1.064               12
     4900             1.006               17
     5000             1.013               11


     Simulated prior distributions

     Parameter       Prior Mean  Prior Variance  Prior Std. Dev.


     Parameter 1        -0.0010          0.4981          0.7058
     Parameter 2        -0.0220          0.5416          0.7360
     Parameter 3         0.0054          0.4822          0.6944
     Parameter 4        -0.0312          0.5035          0.7096
     Parameter 5         0.0133          0.5065          0.7117
     Parameter 6        -0.0064          0.5382          0.7337
     Parameter 7         0.0025          0.4673          0.6836
     Parameter 8         0.0066          0.4908          0.7006
     Parameter 9         0.0135          0.5084          0.7130
     Parameter 10        -0.0006          0.5094          0.7137
     Parameter 11         0.0084          0.4992          0.7065
     Parameter 12        -0.0139          0.5491          0.7410
     Parameter 13        -0.0053          0.4604          0.6785
     Parameter 14         0.0122          0.5040          0.7099
     Parameter 15 Improper Prior
     Parameter 16 Improper Prior
     Parameter 17 Improper Prior
     Parameter 18 Improper Prior
     Parameter 19 Improper Prior
     Parameter 20 Improper Prior
     Parameter 21 Improper Prior
     Parameter 22 Improper Prior
     Parameter 23 Improper Prior
     Parameter 24 Improper Prior
     Parameter 25 Improper Prior
     Parameter 26 Improper Prior
     Parameter 27 Improper Prior
     Parameter 28 Improper Prior
     Parameter 29 Improper Prior
     Parameter 30 Improper Prior
     Parameter 31 Improper Prior
     Parameter 32 Improper Prior
     Parameter 33 Improper Prior
     Parameter 34 Improper Prior
     Parameter 35 Improper Prior
     Parameter 36 Improper Prior
     Parameter 37 Improper Prior
     Parameter 38 Improper Prior
     Parameter 39 Improper Prior
     Parameter 40 Improper Prior
     Parameter 41 Improper Prior
     Parameter 42 Improper Prior
     Parameter 43 Improper Prior
     Parameter 44 Improper Prior
     Parameter 45 Improper Prior
     Parameter 46 Improper Prior
     Parameter 47 Improper Prior
     Parameter 48 Improper Prior
     Parameter 49 Improper Prior
     Parameter 50 Improper Prior
     Parameter 51 Improper Prior

     REPLICATION 65:


                     POTENTIAL       PARAMETER WITH
     ITERATION    SCALE REDUCTION      HIGHEST PSR
     100              1.629               50
     200              1.193               39
     300              1.080               51
     400              1.098               26
     500              1.465               50
     600              1.118               19
     700              1.099               50
     800              1.045               50
     900              1.346               50
     1000             2.336               50
     1100             1.886               50
     1200             1.066               13
     1300             1.169               50
     1400             1.599               50
     1500             2.387               50
     1600             2.017               50
     1700             1.340               50
     1800             1.024               14
     1900             1.015               45
     2000             1.072               50
     2100             1.190               50
     2200             1.191               12
     2300             1.173               12
     2400             1.145               12
     2500             1.210               12
     2600             1.154               12
     2700             1.044               12
     2800             1.009               22
     2900             1.059               50
     3000             1.034               50
     3100             1.020               2
     3200             1.012               5
     3300             1.019               5
     3400             1.019               12
     3500             1.037               12
     3600             1.042               9
     3700             1.037               50
     3800             1.048               50
     3900             1.095               50
     4000             1.147               50
     4100             1.253               50
     4200             1.389               50
     4300             1.596               50
     4400             1.942               50
     4500             2.106               50
     4600             2.125               50
     4700             2.183               50
     4800             2.278               50
     4900             2.296               50
     5000             2.611               50
     5100             2.715               50
     5200             2.481               50
     5300             2.086               50
     5400             1.790               50
     5500             1.495               50
     5600             1.287               12
     5700             1.144               11
     5800             1.059               11
     5900             1.018               11


     Simulated prior distributions

     Parameter       Prior Mean  Prior Variance  Prior Std. Dev.


     Parameter 1         0.0026          0.5212          0.7220
     Parameter 2        -0.0602          0.4908          0.7006
     Parameter 3        -0.0126          0.4955          0.7039
     Parameter 4         0.0020          0.4920          0.7015
     Parameter 5        -0.0078          0.4806          0.6933
     Parameter 6        -0.0291          0.4868          0.6977
     Parameter 7         0.0201          0.5014          0.7081
     Parameter 8        -0.0055          0.5163          0.7185
     Parameter 9        -0.0374          0.4883          0.6988
     Parameter 10        -0.0102          0.5297          0.7278
     Parameter 11         0.0325          0.4765          0.6903
     Parameter 12        -0.0306          0.5041          0.7100
     Parameter 13        -0.0295          0.4709          0.6862
     Parameter 14         0.0444          0.4836          0.6954
     Parameter 15 Improper Prior
     Parameter 16 Improper Prior
     Parameter 17 Improper Prior
     Parameter 18 Improper Prior
     Parameter 19 Improper Prior
     Parameter 20 Improper Prior
     Parameter 21 Improper Prior
     Parameter 22 Improper Prior
     Parameter 23 Improper Prior
     Parameter 24 Improper Prior
     Parameter 25 Improper Prior
     Parameter 26 Improper Prior
     Parameter 27 Improper Prior
     Parameter 28 Improper Prior
     Parameter 29 Improper Prior
     Parameter 30 Improper Prior
     Parameter 31 Improper Prior
     Parameter 32 Improper Prior
     Parameter 33 Improper Prior
     Parameter 34 Improper Prior
     Parameter 35 Improper Prior
     Parameter 36 Improper Prior
     Parameter 37 Improper Prior
     Parameter 38 Improper Prior
     Parameter 39 Improper Prior
     Parameter 40 Improper Prior
     Parameter 41 Improper Prior
     Parameter 42 Improper Prior
     Parameter 43 Improper Prior
     Parameter 44 Improper Prior
     Parameter 45 Improper Prior
     Parameter 46 Improper Prior
     Parameter 47 Improper Prior
     Parameter 48 Improper Prior
     Parameter 49 Improper Prior
     Parameter 50 Improper Prior
     Parameter 51 Improper Prior

     REPLICATION 66:


                     POTENTIAL       PARAMETER WITH
     ITERATION    SCALE REDUCTION      HIGHEST PSR
     100              2.801               12
     200              1.306               17
     300              1.301               50
     400              1.548               50
     500              1.020               18
     600              2.282               50
     700              1.759               50
     800              1.876               50
     900              1.060               22
     1000             1.632               50
     1100             1.902               50
     1200             1.509               12
     1300             1.120               12
     1400             1.169               8
     1500             1.264               12
     1600             1.045               50
     1700             1.028               15
     1800             1.034               12
     1900             1.064               12
     2000             1.018               26
     2100             1.016               18
     2200             1.018               12
     2300             1.011               26
     2400             1.071               10
     2500             1.261               50
     2600             1.128               10
     2700             1.020               13
     2800             1.023               5
     2900             1.014               5
     3000             1.016               9
     3100             1.093               50
     3200             1.216               50
     3300             1.419               50
     3400             1.728               50
     3500             2.016               50
     3600             2.284               50
     3700             2.062               50
     3800             1.856               50
     3900             1.652               50
     4000             1.393               50
     4100             1.234               50
     4200             1.154               50
     4300             1.117               10
     4400             1.068               10
     4500             1.052               10
     4600             1.039               8
     4700             1.038               8
     4800             1.015               11
     4900             1.017               50
     5000             1.039               50
     5100             1.060               50
     5200             1.067               50
     5300             1.097               50
     5400             1.103               50
     5500             1.078               50
     5600             1.040               50
     5700             1.005               39


     Simulated prior distributions

     Parameter       Prior Mean  Prior Variance  Prior Std. Dev.


     Parameter 1        -0.0035          0.5119          0.7155
     Parameter 2         0.0111          0.4767          0.6904
     Parameter 3        -0.0041          0.5040          0.7099
     Parameter 4        -0.0084          0.5053          0.7109
     Parameter 5        -0.0148          0.5127          0.7160
     Parameter 6        -0.0200          0.4678          0.6840
     Parameter 7        -0.0045          0.4755          0.6896
     Parameter 8         0.0226          0.5141          0.7170
     Parameter 9        -0.0180          0.5295          0.7277
     Parameter 10         0.0167          0.4759          0.6899
     Parameter 11         0.0000          0.5164          0.7186
     Parameter 12        -0.0024          0.5002          0.7073
     Parameter 13         0.0009          0.4969          0.7049
     Parameter 14         0.0119          0.4991          0.7065
     Parameter 15 Improper Prior
     Parameter 16 Improper Prior
     Parameter 17 Improper Prior
     Parameter 18 Improper Prior
     Parameter 19 Improper Prior
     Parameter 20 Improper Prior
     Parameter 21 Improper Prior
     Parameter 22 Improper Prior
     Parameter 23 Improper Prior
     Parameter 24 Improper Prior
     Parameter 25 Improper Prior
     Parameter 26 Improper Prior
     Parameter 27 Improper Prior
     Parameter 28 Improper Prior
     Parameter 29 Improper Prior
     Parameter 30 Improper Prior
     Parameter 31 Improper Prior
     Parameter 32 Improper Prior
     Parameter 33 Improper Prior
     Parameter 34 Improper Prior
     Parameter 35 Improper Prior
     Parameter 36 Improper Prior
     Parameter 37 Improper Prior
     Parameter 38 Improper Prior
     Parameter 39 Improper Prior
     Parameter 40 Improper Prior
     Parameter 41 Improper Prior
     Parameter 42 Improper Prior
     Parameter 43 Improper Prior
     Parameter 44 Improper Prior
     Parameter 45 Improper Prior
     Parameter 46 Improper Prior
     Parameter 47 Improper Prior
     Parameter 48 Improper Prior
     Parameter 49 Improper Prior
     Parameter 50 Improper Prior
     Parameter 51 Improper Prior

     REPLICATION 67:


                     POTENTIAL       PARAMETER WITH
     ITERATION    SCALE REDUCTION      HIGHEST PSR
     100              1.545               50
     200              1.183               39
     300              1.160               50
     400              2.130               50
     500              1.360               11
     600              1.279               50
     700              1.124               50
     800              1.487               50
     900              2.061               50
     1000             2.825               50
     1100             1.275               11
     1200             1.037               10
     1300             1.005               21
     1400             1.025               12
     1500             1.071               12
     1600             1.169               11
     1700             1.312               12
     1800             1.598               11
     1900             1.781               50
     2000             2.081               50
     2100             2.905               50
     2200             3.172               50
     2300             2.021               50
     2400             1.349               50
     2500             1.059               50
     2600             1.013               8
     2700             1.155               11
     2800             1.378               50
     2900             1.746               50
     3000             2.099               50
     3100             2.573               50
     3200             2.709               50
     3300             2.268               50
     3400             1.813               50
     3500             1.593               50
     3600             1.473               50
     3700             1.414               50
     3800             1.436               50
     3900             1.380               50
     4000             1.278               50
     4100             1.209               11
     4200             1.140               50
     4300             1.087               50
     4400             1.084               50
     4500             1.062               8
     4600             1.032               8
     4700             1.005               21
     4800             1.007               24
     4900             1.009               12
     5000             1.022               12
     5100             1.014               12


     Simulated prior distributions

     Parameter       Prior Mean  Prior Variance  Prior Std. Dev.


     Parameter 1        -0.0110          0.4753          0.6894
     Parameter 2         0.0330          0.4675          0.6837
     Parameter 3        -0.0115          0.5018          0.7084
     Parameter 4        -0.0357          0.5328          0.7299
     Parameter 5         0.0307          0.5451          0.7383
     Parameter 6         0.0365          0.4862          0.6973
     Parameter 7         0.0090          0.4916          0.7012
     Parameter 8         0.0393          0.5110          0.7149
     Parameter 9        -0.0482          0.5010          0.7078
     Parameter 10         0.0054          0.5486          0.7407
     Parameter 11        -0.0069          0.5022          0.7087
     Parameter 12        -0.0165          0.5444          0.7378
     Parameter 13        -0.0381          0.4702          0.6857
     Parameter 14         0.0156          0.5001          0.7072
     Parameter 15 Improper Prior
     Parameter 16 Improper Prior
     Parameter 17 Improper Prior
     Parameter 18 Improper Prior
     Parameter 19 Improper Prior
     Parameter 20 Improper Prior
     Parameter 21 Improper Prior
     Parameter 22 Improper Prior
     Parameter 23 Improper Prior
     Parameter 24 Improper Prior
     Parameter 25 Improper Prior
     Parameter 26 Improper Prior
     Parameter 27 Improper Prior
     Parameter 28 Improper Prior
     Parameter 29 Improper Prior
     Parameter 30 Improper Prior
     Parameter 31 Improper Prior
     Parameter 32 Improper Prior
     Parameter 33 Improper Prior
     Parameter 34 Improper Prior
     Parameter 35 Improper Prior
     Parameter 36 Improper Prior
     Parameter 37 Improper Prior
     Parameter 38 Improper Prior
     Parameter 39 Improper Prior
     Parameter 40 Improper Prior
     Parameter 41 Improper Prior
     Parameter 42 Improper Prior
     Parameter 43 Improper Prior
     Parameter 44 Improper Prior
     Parameter 45 Improper Prior
     Parameter 46 Improper Prior
     Parameter 47 Improper Prior
     Parameter 48 Improper Prior
     Parameter 49 Improper Prior
     Parameter 50 Improper Prior
     Parameter 51 Improper Prior

     REPLICATION 68:


                     POTENTIAL       PARAMETER WITH
     ITERATION    SCALE REDUCTION      HIGHEST PSR
     100              1.460               17
     200              1.753               50
     300              1.449               50
     400              1.593               50
     500              1.392               50
     600              1.066               14
     700              1.260               50
     800              1.257               8
     900              1.027               16
     1000             1.441               50
     1100             2.269               50
     1200             2.031               50
     1300             1.613               10
     1400             1.883               50
     1500             2.301               50
     1600             2.554               50
     1700             1.333               50
     1800             1.100               50
     1900             1.014               13
     2000             1.012               18
     2100             1.007               37
     2200             1.013               8
     2300             1.014               22
     2400             1.073               50
     2500             1.180               50
     2600             1.335               50
     2700             1.640               50
     2800             1.815               50
     2900             2.300               50
     3000             2.370               50
     3100             2.373               50
     3200             2.472               50
     3300             2.576               50
     3400             2.514               50
     3500             2.610               50
     3600             2.549               50
     3700             2.215               50
     3800             2.063               50
     3900             2.016               50
     4000             1.965               50
     4100             1.843               50
     4200             1.772               50
     4300             1.709               50
     4400             1.578               50
     4500             1.497               50
     4600             1.403               50
     4700             1.377               50
     4800             1.440               50
     4900             1.480               50
     5000             1.443               50
     5100             1.431               50
     5200             1.257               50
     5300             1.061               50
     5400             1.002               43


     Simulated prior distributions

     Parameter       Prior Mean  Prior Variance  Prior Std. Dev.


     Parameter 1         0.0091          0.4986          0.7062
     Parameter 2        -0.0109          0.4932          0.7023
     Parameter 3         0.0103          0.4728          0.6876
     Parameter 4         0.0251          0.4758          0.6898
     Parameter 5        -0.0081          0.4908          0.7006
     Parameter 6        -0.0454          0.4627          0.6802
     Parameter 7        -0.0001          0.5051          0.7107
     Parameter 8         0.0158          0.5099          0.7141
     Parameter 9         0.0170          0.4853          0.6967
     Parameter 10         0.0112          0.4677          0.6839
     Parameter 11        -0.0399          0.4948          0.7034
     Parameter 12         0.0186          0.4987          0.7062
     Parameter 13        -0.0067          0.4954          0.7038
     Parameter 14        -0.0100          0.4608          0.6788
     Parameter 15 Improper Prior
     Parameter 16 Improper Prior
     Parameter 17 Improper Prior
     Parameter 18 Improper Prior
     Parameter 19 Improper Prior
     Parameter 20 Improper Prior
     Parameter 21 Improper Prior
     Parameter 22 Improper Prior
     Parameter 23 Improper Prior
     Parameter 24 Improper Prior
     Parameter 25 Improper Prior
     Parameter 26 Improper Prior
     Parameter 27 Improper Prior
     Parameter 28 Improper Prior
     Parameter 29 Improper Prior
     Parameter 30 Improper Prior
     Parameter 31 Improper Prior
     Parameter 32 Improper Prior
     Parameter 33 Improper Prior
     Parameter 34 Improper Prior
     Parameter 35 Improper Prior
     Parameter 36 Improper Prior
     Parameter 37 Improper Prior
     Parameter 38 Improper Prior
     Parameter 39 Improper Prior
     Parameter 40 Improper Prior
     Parameter 41 Improper Prior
     Parameter 42 Improper Prior
     Parameter 43 Improper Prior
     Parameter 44 Improper Prior
     Parameter 45 Improper Prior
     Parameter 46 Improper Prior
     Parameter 47 Improper Prior
     Parameter 48 Improper Prior
     Parameter 49 Improper Prior
     Parameter 50 Improper Prior
     Parameter 51 Improper Prior

     REPLICATION 69:


                     POTENTIAL       PARAMETER WITH
     ITERATION    SCALE REDUCTION      HIGHEST PSR
     100              1.214               20
     200              1.097               29
     300              1.661               8
     400              2.158               10
     500              1.456               12
     600              3.248               50
     700              2.202               50
     800              1.277               50
     900              1.025               4
     1000             1.137               50
     1100             1.218               9
     1200             1.025               13
     1300             1.059               50
     1400             1.027               3
     1500             1.166               13
     1600             1.605               50
     1700             1.705               50
     1800             1.224               50
     1900             1.030               8
     2000             1.019               51
     2100             1.107               13
     2200             1.036               13
     2300             1.025               24
     2400             1.014               24
     2500             1.075               11
     2600             1.230               11
     2700             1.665               11
     2800             2.238               10
     2900             2.132               8
     3000             1.752               50
     3100             1.466               10
     3200             1.236               9
     3300             1.078               9
     3400             1.037               9
     3500             1.010               24
     3600             1.014               15
     3700             1.009               24
     3800             1.007               24
     3900             1.008               24
     4000             1.009               4
     4100             1.011               3
     4200             1.016               3
     4300             1.010               3
     4400             1.011               3
     4500             1.059               50
     4600             1.198               50
     4700             1.280               50
     4800             1.305               50
     4900             1.317               50
     5000             1.278               11
     5100             1.243               10
     5200             1.215               10
     5300             1.220               10
     5400             1.279               10
     5500             1.350               50
     5600             1.383               50
     5700             1.426               50
     5800             1.447               50
     5900             1.492               10
     6000             1.527               10
     6100             1.491               10
     6200             1.417               9
     6300             1.337               50
     6400             1.288               50
     6500             1.277               50
     6600             1.318               50
     6700             1.362               50
     6800             1.411               50
     6900             1.471               50
     7000             1.491               50
     7100             1.550               50
     7200             1.499               50
     7300             1.473               50
     7400             1.441               50
     7500             1.454               50
     7600             1.397               50
     7700             1.304               50
     7800             1.216               11
     7900             1.157               12
     8000             1.115               12
     8100             1.079               12
     8200             1.059               12
     8300             1.046               12
     8400             1.028               11
     8500             1.009               11


     Simulated prior distributions

     Parameter       Prior Mean  Prior Variance  Prior Std. Dev.


     Parameter 1        -0.0359          0.4788          0.6920
     Parameter 2         0.0010          0.5287          0.7271
     Parameter 3        -0.0205          0.4833          0.6952
     Parameter 4         0.0015          0.5330          0.7301
     Parameter 5         0.0005          0.5065          0.7117
     Parameter 6        -0.0605          0.5069          0.7119
     Parameter 7         0.0519          0.5540          0.7443
     Parameter 8        -0.0014          0.5114          0.7151
     Parameter 9         0.0291          0.5226          0.7229
     Parameter 10        -0.0510          0.5415          0.7359
     Parameter 11         0.0038          0.5124          0.7158
     Parameter 12        -0.0229          0.5272          0.7261
     Parameter 13        -0.0104          0.4902          0.7002
     Parameter 14        -0.0038          0.5229          0.7231
     Parameter 15 Improper Prior
     Parameter 16 Improper Prior
     Parameter 17 Improper Prior
     Parameter 18 Improper Prior
     Parameter 19 Improper Prior
     Parameter 20 Improper Prior
     Parameter 21 Improper Prior
     Parameter 22 Improper Prior
     Parameter 23 Improper Prior
     Parameter 24 Improper Prior
     Parameter 25 Improper Prior
     Parameter 26 Improper Prior
     Parameter 27 Improper Prior
     Parameter 28 Improper Prior
     Parameter 29 Improper Prior
     Parameter 30 Improper Prior
     Parameter 31 Improper Prior
     Parameter 32 Improper Prior
     Parameter 33 Improper Prior
     Parameter 34 Improper Prior
     Parameter 35 Improper Prior
     Parameter 36 Improper Prior
     Parameter 37 Improper Prior
     Parameter 38 Improper Prior
     Parameter 39 Improper Prior
     Parameter 40 Improper Prior
     Parameter 41 Improper Prior
     Parameter 42 Improper Prior
     Parameter 43 Improper Prior
     Parameter 44 Improper Prior
     Parameter 45 Improper Prior
     Parameter 46 Improper Prior
     Parameter 47 Improper Prior
     Parameter 48 Improper Prior
     Parameter 49 Improper Prior
     Parameter 50 Improper Prior
     Parameter 51 Improper Prior

     REPLICATION 70:


                     POTENTIAL       PARAMETER WITH
     ITERATION    SCALE REDUCTION      HIGHEST PSR
     100              1.244               5
     200              1.587               50
     300              1.379               8
     400              1.470               50
     500              1.061               45
     600              1.094               10
     700              1.092               8
     800              1.648               12
     900              1.023               45
     1000             1.290               50
     1100             1.769               50
     1200             1.707               50
     1300             1.128               10
     1400             1.018               19
     1500             1.255               50
     1600             1.684               50
     1700             1.411               50
     1800             1.245               50
     1900             1.297               50
     2000             1.319               50
     2100             1.376               50
     2200             1.277               50
     2300             1.327               50
     2400             1.279               50
     2500             1.382               50
     2600             1.220               11
     2700             1.177               11
     2800             1.277               50
     2900             1.548               11
     3000             1.629               11
     3100             1.586               11
     3200             1.581               11
     3300             1.483               11
     3400             1.474               11
     3500             1.745               11
     3600             1.808               12
     3700             1.812               11
     3800             2.062               11
     3900             1.819               50
     4000             1.788               8
     4100             1.622               11
     4200             1.325               8
     4300             1.170               8
     4400             1.075               8
     4500             1.015               13
     4600             1.004               22
     4700             1.020               12
     4800             1.092               12
     4900             1.241               50
     5000             1.438               50
     5100             1.673               50
     5200             1.761               50
     5300             1.967               50
     5400             2.197               50
     5500             2.233               50
     5600             1.971               50
     5700             1.706               11
     5800             1.440               11
     5900             1.338               11
     6000             1.249               11
     6100             1.140               11
     6200             1.066               11
     6300             1.035               11
     6400             1.014               11


     Simulated prior distributions

     Parameter       Prior Mean  Prior Variance  Prior Std. Dev.


     Parameter 1        -0.0040          0.4890          0.6993
     Parameter 2        -0.0022          0.5148          0.7175
     Parameter 3         0.0135          0.4882          0.6987
     Parameter 4        -0.0094          0.5002          0.7073
     Parameter 5         0.0232          0.5225          0.7229
     Parameter 6        -0.0017          0.5296          0.7277
     Parameter 7         0.0511          0.5325          0.7298
     Parameter 8        -0.0173          0.4704          0.6858
     Parameter 9        -0.0114          0.4519          0.6723
     Parameter 10         0.0451          0.5385          0.7338
     Parameter 11         0.0180          0.4822          0.6944
     Parameter 12        -0.0169          0.4797          0.6926
     Parameter 13         0.0119          0.5416          0.7360
     Parameter 14         0.0117          0.4619          0.6796
     Parameter 15 Improper Prior
     Parameter 16 Improper Prior
     Parameter 17 Improper Prior
     Parameter 18 Improper Prior
     Parameter 19 Improper Prior
     Parameter 20 Improper Prior
     Parameter 21 Improper Prior
     Parameter 22 Improper Prior
     Parameter 23 Improper Prior
     Parameter 24 Improper Prior
     Parameter 25 Improper Prior
     Parameter 26 Improper Prior
     Parameter 27 Improper Prior
     Parameter 28 Improper Prior
     Parameter 29 Improper Prior
     Parameter 30 Improper Prior
     Parameter 31 Improper Prior
     Parameter 32 Improper Prior
     Parameter 33 Improper Prior
     Parameter 34 Improper Prior
     Parameter 35 Improper Prior
     Parameter 36 Improper Prior
     Parameter 37 Improper Prior
     Parameter 38 Improper Prior
     Parameter 39 Improper Prior
     Parameter 40 Improper Prior
     Parameter 41 Improper Prior
     Parameter 42 Improper Prior
     Parameter 43 Improper Prior
     Parameter 44 Improper Prior
     Parameter 45 Improper Prior
     Parameter 46 Improper Prior
     Parameter 47 Improper Prior
     Parameter 48 Improper Prior
     Parameter 49 Improper Prior
     Parameter 50 Improper Prior
     Parameter 51 Improper Prior

     REPLICATION 71:


                     POTENTIAL       PARAMETER WITH
     ITERATION    SCALE REDUCTION      HIGHEST PSR
     100              1.285               17
     200              1.565               50
     300              1.099               17
     400              1.074               25
     500              1.037               40
     600              1.064               4
     700              1.738               50
     800              1.331               8
     900              1.034               25
     1000             2.011               50
     1100             2.918               50
     1200             1.938               50
     1300             1.687               50
     1400             1.506               50
     1500             1.563               50
     1600             1.566               50
     1700             1.214               50
     1800             1.025               10
     1900             1.070               50
     2000             1.012               15
     2100             1.010               15
     2200             1.015               5
     2300             1.017               9
     2400             1.038               9
     2500             1.027               33
     2600             1.054               8
     2700             1.126               8
     2800             1.075               8
     2900             1.043               8
     3000             1.047               8
     3100             1.163               8
     3200             1.286               50
     3300             1.340               50
     3400             1.074               50
     3500             1.007               51
     3600             1.049               12
     3700             1.118               12
     3800             1.212               8
     3900             1.357               50
     4000             1.567               50
     4100             1.876               50
     4200             2.347               50
     4300             3.130               50
     4400             3.716               50
     4500             3.212               50
     4600             2.535               50
     4700             2.146               50
     4800             1.951               50
     4900             1.790               50
     5000             1.676               50
     5100             1.568               50
     5200             1.411               50
     5300             1.257               50
     5400             1.172               50
     5500             1.085               50
     5600             1.031               14
     5700             1.005               26


     Simulated prior distributions

     Parameter       Prior Mean  Prior Variance  Prior Std. Dev.


     Parameter 1        -0.0423          0.4602          0.6784
     Parameter 2        -0.0043          0.5062          0.7115
     Parameter 3        -0.0036          0.5338          0.7306
     Parameter 4        -0.0097          0.5155          0.7180
     Parameter 5        -0.0008          0.4928          0.7020
     Parameter 6        -0.0283          0.5132          0.7164
     Parameter 7        -0.0030          0.5058          0.7112
     Parameter 8        -0.0413          0.5255          0.7249
     Parameter 9         0.0601          0.4999          0.7071
     Parameter 10        -0.0063          0.4877          0.6984
     Parameter 11        -0.0200          0.5016          0.7082
     Parameter 12         0.0030          0.5155          0.7180
     Parameter 13         0.0026          0.4928          0.7020
     Parameter 14        -0.0076          0.4754          0.6895
     Parameter 15 Improper Prior
     Parameter 16 Improper Prior
     Parameter 17 Improper Prior
     Parameter 18 Improper Prior
     Parameter 19 Improper Prior
     Parameter 20 Improper Prior
     Parameter 21 Improper Prior
     Parameter 22 Improper Prior
     Parameter 23 Improper Prior
     Parameter 24 Improper Prior
     Parameter 25 Improper Prior
     Parameter 26 Improper Prior
     Parameter 27 Improper Prior
     Parameter 28 Improper Prior
     Parameter 29 Improper Prior
     Parameter 30 Improper Prior
     Parameter 31 Improper Prior
     Parameter 32 Improper Prior
     Parameter 33 Improper Prior
     Parameter 34 Improper Prior
     Parameter 35 Improper Prior
     Parameter 36 Improper Prior
     Parameter 37 Improper Prior
     Parameter 38 Improper Prior
     Parameter 39 Improper Prior
     Parameter 40 Improper Prior
     Parameter 41 Improper Prior
     Parameter 42 Improper Prior
     Parameter 43 Improper Prior
     Parameter 44 Improper Prior
     Parameter 45 Improper Prior
     Parameter 46 Improper Prior
     Parameter 47 Improper Prior
     Parameter 48 Improper Prior
     Parameter 49 Improper Prior
     Parameter 50 Improper Prior
     Parameter 51 Improper Prior

     REPLICATION 72:


                     POTENTIAL       PARAMETER WITH
     ITERATION    SCALE REDUCTION      HIGHEST PSR
     100              1.302               25
     200              2.338               50
     300              1.143               18
     400              1.367               10
     500              1.913               12
     600              1.254               50
     700              2.195               11
     800              1.261               50
     900              1.031               18
     1000             1.051               12
     1100             1.248               12
     1200             1.777               11
     1300             2.359               11
     1400             2.288               50
     1500             2.938               50
     1600             2.833               50
     1700             2.721               50
     1800             2.063               50
     1900             1.973               50
     2000             1.825               11
     2100             1.762               50
     2200             1.744               50
     2300             1.799               50
     2400             1.790               50
     2500             1.171               50
     2600             1.005               51
     2700             1.073               50
     2800             1.199               50
     2900             1.326               50
     3000             1.221               50
     3100             1.146               8
     3200             1.130               8
     3300             1.068               50
     3400             1.025               50
     3500             1.006               9
     3600             1.002               9
     3700             1.004               27
     3800             1.019               8
     3900             1.062               8
     4000             1.145               50
     4100             1.228               50
     4200             1.279               50
     4300             1.314               50
     4400             1.351               11
     4500             1.380               11
     4600             1.390               11
     4700             1.369               11
     4800             1.362               11
     4900             1.326               11
     5000             1.287               11
     5100             1.275               11
     5200             1.337               11
     5300             1.386               11
     5400             1.443               11
     5500             1.582               50
     5600             1.692               50
     5700             1.808               50
     5800             1.838               50
     5900             1.867               50
     6000             1.966               50
     6100             1.951               50
     6200             1.730               50
     6300             1.456               50
     6400             1.331               50
     6500             1.255               50
     6600             1.166               8
     6700             1.089               8
     6800             1.033               50
     6900             1.008               9


     Simulated prior distributions

     Parameter       Prior Mean  Prior Variance  Prior Std. Dev.


     Parameter 1         0.0078          0.5238          0.7238
     Parameter 2        -0.0056          0.4943          0.7030
     Parameter 3         0.0158          0.5161          0.7184
     Parameter 4         0.0126          0.5061          0.7114
     Parameter 5        -0.0271          0.5161          0.7184
     Parameter 6         0.0075          0.4926          0.7019
     Parameter 7         0.0087          0.5370          0.7328
     Parameter 8         0.0122          0.4983          0.7059
     Parameter 9         0.0328          0.4620          0.6797
     Parameter 10         0.0124          0.5229          0.7231
     Parameter 11        -0.0145          0.4837          0.6955
     Parameter 12        -0.0114          0.4831          0.6950
     Parameter 13        -0.0185          0.5050          0.7106
     Parameter 14        -0.0384          0.5219          0.7225
     Parameter 15 Improper Prior
     Parameter 16 Improper Prior
     Parameter 17 Improper Prior
     Parameter 18 Improper Prior
     Parameter 19 Improper Prior
     Parameter 20 Improper Prior
     Parameter 21 Improper Prior
     Parameter 22 Improper Prior
     Parameter 23 Improper Prior
     Parameter 24 Improper Prior
     Parameter 25 Improper Prior
     Parameter 26 Improper Prior
     Parameter 27 Improper Prior
     Parameter 28 Improper Prior
     Parameter 29 Improper Prior
     Parameter 30 Improper Prior
     Parameter 31 Improper Prior
     Parameter 32 Improper Prior
     Parameter 33 Improper Prior
     Parameter 34 Improper Prior
     Parameter 35 Improper Prior
     Parameter 36 Improper Prior
     Parameter 37 Improper Prior
     Parameter 38 Improper Prior
     Parameter 39 Improper Prior
     Parameter 40 Improper Prior
     Parameter 41 Improper Prior
     Parameter 42 Improper Prior
     Parameter 43 Improper Prior
     Parameter 44 Improper Prior
     Parameter 45 Improper Prior
     Parameter 46 Improper Prior
     Parameter 47 Improper Prior
     Parameter 48 Improper Prior
     Parameter 49 Improper Prior
     Parameter 50 Improper Prior
     Parameter 51 Improper Prior

     REPLICATION 73:


                     POTENTIAL       PARAMETER WITH
     ITERATION    SCALE REDUCTION      HIGHEST PSR
     100              1.359               43
[truncated: 4,760,125 more chars]
