# Supplementary material for: An approximate measurement invariance approach to within-couple relationship quality
Source: Front Psychol. 2014 Sep 19;5:983. doi: 10.3389/fpsyg.2014.00983 (PMC4168678; doi:10.3389/fpsyg.2014.00983)
Supplement: Supplementary file 2 [file DataSheet2.ZIP › sim_bsem_afmi02_0.25.out]

Mplus VERSION 7
MUTHEN & MUTHEN
05/08/2014   1:10 PM

INPUT INSTRUCTIONS

  TITLE: Simulation for bsem_05_ami02_0.25;
  MONTECARLO: NAMES = m1ms1-m1ms7 f1ms1-f1ms7;
  NOBSERVATIONS = 435;
  NREPS = 1000;
  ANALYSIS: ESTIMATOR = BAYES;
  PROCESSORS = 2;
  BCONVERGENCE =0.01;
  BITERATIONS = (5000);
  bseed=167;
  MODEL POPULATION:
  mms by m1ms1 @ 0.459   ;
  mms by m1ms2 @ 0.467   ;
  mms by m1ms3 @ 0.507   ;
  mms by m1ms4 @ 0.513   ;
  mms by m1ms5 @ 0.669   ;
  mms by m1ms6 @ 0.225   ;
  mms by m1ms7 @ 0.292   ;
  fms by f1ms1 @ 0.459   ;
  fms by f1ms2 @ 0.467   ;
  fms by f1ms3 @ 0.507   ;
  fms by f1ms4 @ 0.513   ;
  fms by f1ms5 @ 0.669   ;
  fms by f1ms6 @ 0.225   ;
  fms by f1ms7 @ 0.292   ;
  fms with mms @ 0.416   ;
  m1ms1 with f1ms1 @ -0.005   ;
  m1ms2 with f1ms2 @ 0.038   ;
  m1ms3 with f1ms3 @ 0.023   ;
  m1ms4 with f1ms4 @ 0.049   ;
  m1ms5 with f1ms5 @ 0.116   ;
  m1ms6 with f1ms6 @ 0.012   ;
  m1ms7 with f1ms7 @ -0.011   ;
  [mms @ 0 ] ;
  [fms @ -0.315 ] ;
  [m1ms1 @ 4.19 ] ;
  [m1ms2 @ 4.181 ] ;
  [m1ms3 @ 4.178 ] ;
  [m1ms4 @ 3.716 ] ;
  [m1ms5 @ 3.921 ] ;
  [m1ms6 @ 4.806 ] ;
  [m1ms7 @ 4.233 ] ;
  [f1ms1 @ 4.149 ] ;
  [f1ms2 @ 4.11 ] ;
  [f1ms3 @ 4.296 ] ;
  [f1ms4 @ 3.886 ] ;
  [f1ms5 @ 3.725 ] ;
  [f1ms6 @ 4.799 ] ;
  [f1ms7 @ 4.193 ] ;
  mms  @ 1   ;
  fms @ 1   ;
  m1ms1 @ 0.391   ;
  m1ms2 @ 0.666   ;
  m1ms3 @ 0.524   ;
  m1ms4 @ 0.489   ;
  m1ms5 @ 0.610   ;
  m1ms6 @ 0.254   ;
  m1ms7 @ 0.567   ;
  f1ms1 @ 0.375   ;
  f1ms2 @ 0.576   ;
  f1ms3 @ 0.509   ;
  f1ms4 @ 0.402   ;
  f1ms5 @ 0.640   ;
  f1ms6 @ 0.389   ;
  f1ms7 @ 0.691   ;
  MODEL:
  mms by m1ms1 * 0.459     ;
  mms by m1ms2 * 0.467     ;
  mms by m1ms3 * 0.507     ;
  mms by m1ms4 * 0.513     ;
  mms by m1ms5 * 0.669     ;
  mms by m1ms6 * 0.225     ;
  mms by m1ms7 * 0.292     ;
  fms by f1ms1 * 0.459     ;
  fms by f1ms2 * 0.467     ;
  fms by f1ms3 * 0.507     ;
  fms by f1ms4 * 0.513     ;
  fms by f1ms5 * 0.669     ;
  fms by f1ms6 * 0.225     ;
  fms by f1ms7 * 0.292     ;
  fms with mms * 0.416     ;
  m1ms1 with f1ms1 * -0.005     ;
  m1ms2 with f1ms2 * 0.038     ;
  m1ms3 with f1ms3 * 0.023     ;
  m1ms4 with f1ms4 * 0.049     ;
  m1ms5 with f1ms5 * 0.116     ;
  m1ms6 with f1ms6 * 0.012     ;
  m1ms7 with f1ms7 * -0.011     ;
  [mms @ 0 ]   ;
  [fms * -0.315 ]   ;
  [m1ms1 * 4.19 ] (tau1_1) ;
  [m1ms2 * 4.181 ] (tau1_2) ;
  [m1ms3 * 4.178 ] (tau1_3) ;
  [m1ms4 * 3.716 ] (tau1_4) ;
  [m1ms5 * 3.921 ] (tau1_5) ;
  [m1ms6 * 4.806 ] (tau1_6) ;
  [m1ms7 * 4.233 ] (tau1_7) ;
  [f1ms1 * 4.149 ] (tau2_1) ;
  [f1ms2 * 4.11 ] (tau2_2) ;
  [f1ms3 * 4.296 ] (tau2_3) ;
  [f1ms4 * 3.886 ] (tau2_4) ;
  [f1ms5 * 3.725 ] (tau2_5) ;
  [f1ms6 * 4.799 ] (tau2_6) ;
  [f1ms7 * 4.193 ] (tau2_7) ;
  mms  @ 1     ;
  fms @ 1     ;
  m1ms1 * 0.391     ;
  m1ms2 * 0.666     ;
  m1ms3 * 0.524     ;
  m1ms4 * 0.489     ;
  m1ms5 * 0.610     ;
  m1ms6 * 0.254     ;
  m1ms7 * 0.567     ;
  f1ms1 * 0.375     ;
  f1ms2 * 0.576     ;
  f1ms3 * 0.509     ;
  f1ms4 * 0.402     ;
  f1ms5 * 0.640     ;
  f1ms6 * 0.389     ;
  f1ms7 * 0.691     ;
  MODEL PRIORS:
  DO (1,7) DIFF (tau1_#-tau2_#) ~ N(0,0.25) ;
  OUTPUT:  TECH1; TECH4; TECH8;


*** WARNING in OUTPUT command
  TECH1 option is the default for MONTECARLO.
*** WARNING in OUTPUT command
  TECH4 option is not available with MONTECARLO.
  Request for TECH4 is ignored.
   2 WARNING(S) FOUND IN THE INPUT INSTRUCTIONS


Simulation for bsem_05_ami02_0.25;

SUMMARY OF ANALYSIS

Number of groups                                                 1
Number of observations                                         435

Number of replications
    Requested                                                 1000
    Completed                                                 1000
Value of seed                                                    0

Number of dependent variables                                   14
Number of independent variables                                  0
Number of continuous latent variables                            2

Observed dependent variables

  Continuous
   M1MS1       M1MS2       M1MS3       M1MS4       M1MS5       M1MS6
   M1MS7       F1MS1       F1MS2       F1MS3       F1MS4       F1MS5
   F1MS6       F1MS7

Continuous latent variables
   MMS         FMS


Estimator                                                    BAYES
Specifications for Bayesian Estimation
  Point estimate                                            MEDIAN
  Number of Markov chain Monte Carlo (MCMC) chains               2
  Random seed for the first chain                              167
  Starting value information                           UNPERTURBED
  Treatment of categorical mediator                         LATENT
  Algorithm used for Markov chain Monte Carlo           GIBBS(PX1)
  Convergence criterion                                  0.100D-01
  Maximum number of iterations                               50000
  K-th iteration used for thinning                               1


MODEL FIT INFORMATION

Number of Free Parameters                       51

Bayesian Posterior Predictive Checking using Chi-Square

    Posterior Predictive P-Value

        Number of successful computations     1000

             Proportions
        Expected    Observed
           0.990       1.000
           0.980       1.000
           0.950       0.999
           0.900       0.992
           0.800       0.932
           0.700       0.818
           0.500       0.526
           0.300       0.243
           0.200       0.135
           0.100       0.044
           0.050       0.016
           0.020       0.004
           0.010       0.001

Information Criterion

    Deviance (DIC)

        Mean                             14120.595
        Std Dev                            106.092
        Number of successful computations     1000

             Proportions                   Percentiles
        Expected    Observed         Expected       Observed
           0.990       0.992        13873.794      13880.263
           0.980       0.978        13902.714      13898.069
           0.950       0.947        13946.084      13941.375
           0.900       0.889        13984.628      13979.300
           0.800       0.798        14031.308      14027.939
           0.700       0.704        14064.960      14066.185
           0.500       0.512        14120.595      14124.060
           0.300       0.311        14176.229      14179.650
           0.200       0.195        14209.881      14206.804
           0.100       0.103        14256.562      14258.351
           0.050       0.049        14295.105      14291.731
           0.020       0.018        14338.475      14337.187
           0.010       0.009        14367.396      14360.311

    Estimated Number of Parameters (pD)

        Mean                                49.660
        Std Dev                              0.612
        Number of successful computations     1000

             Proportions                   Percentiles
        Expected    Observed         Expected       Observed
           0.990       0.988           48.235         48.179
           0.980       0.976           48.402         48.345
           0.950       0.954           48.653         48.692
           0.900       0.900           48.875         48.871
           0.800       0.802           49.145         49.145
           0.700       0.689           49.339         49.323
           0.500       0.500           49.660         49.659
           0.300       0.297           49.981         49.977
           0.200       0.205           50.176         50.200
           0.100       0.106           50.445         50.453
           0.050       0.050           50.668         50.663
           0.020       0.021           50.918         50.931
           0.010       0.008           51.085         51.019

    Bayesian (BIC)

        Mean                             14330.816
        Std Dev                            106.115
        Number of successful computations     1000

             Proportions                   Percentiles
        Expected    Observed         Expected       Observed
           0.990       0.992        14083.960      14090.486
           0.980       0.977        14112.887      14108.183
           0.950       0.947        14156.267      14152.630
           0.900       0.889        14194.819      14190.174
           0.800       0.798        14241.510      14238.354
           0.700       0.704        14275.170      14275.844
           0.500       0.512        14330.816      14335.505
           0.300       0.310        14386.463      14389.889
           0.200       0.193        14420.123      14417.851
           0.100       0.104        14466.814      14468.855
           0.050       0.049        14505.366      14500.707
           0.020       0.019        14548.746      14546.664
           0.010       0.009        14577.673      14567.474


MODEL RESULTS

                           ESTIMATES              S. E.     M. S. E.  95%  % Sig
              Population   Average   Std. Dev.   Average             Cover Coeff
 MMS      BY
  M1MS1            0.459     0.4633     0.0397     0.0400     0.0016 0.953 1.000
  M1MS2            0.467     0.4726     0.0469     0.0496     0.0022 0.965 1.000
  M1MS3            0.507     0.5116     0.0449     0.0458     0.0020 0.942 1.000
  M1MS4            0.513     0.5150     0.0448     0.0444     0.0020 0.951 1.000
  M1MS5            0.669     0.6704     0.0499     0.0515     0.0025 0.956 1.000
  M1MS6            0.225     0.2277     0.0295     0.0297     0.0009 0.947 1.000
  M1MS7            0.292     0.2942     0.0443     0.0440     0.0020 0.951 1.000

 FMS      BY
  F1MS1            0.459     0.4611     0.0379     0.0391     0.0014 0.949 1.000
  F1MS2            0.467     0.4696     0.0460     0.0464     0.0021 0.955 1.000
  F1MS3            0.507     0.5084     0.0448     0.0449     0.0020 0.950 1.000
  F1MS4            0.513     0.5176     0.0405     0.0413     0.0017 0.948 1.000
  F1MS5            0.669     0.6696     0.0509     0.0520     0.0026 0.949 1.000
  F1MS6            0.225     0.2257     0.0369     0.0360     0.0014 0.949 1.000
  F1MS7            0.292     0.2960     0.0467     0.0480     0.0022 0.958 1.000

 FMS      WITH
  MMS              0.416     0.4121     0.0568     0.0574     0.0032 0.948 1.000

 M1MS1    WITH
  F1MS1           -0.005    -0.0048     0.0222     0.0219     0.0005 0.948 0.063

 M1MS2    WITH
  F1MS2            0.038     0.0381     0.0328     0.0335     0.0011 0.955 0.225

 M1MS3    WITH
  F1MS3            0.023     0.0232     0.0292     0.0292     0.0009 0.951 0.129

 M1MS4    WITH
  F1MS4            0.049     0.0492     0.0263     0.0260     0.0007 0.938 0.488

 M1MS5    WITH
  F1MS5            0.116     0.1180     0.0373     0.0382     0.0014 0.959 0.895

 M1MS6    WITH
  F1MS6            0.012     0.0116     0.0159     0.0161     0.0003 0.949 0.106

 M1MS7    WITH
  F1MS7           -0.011    -0.0103     0.0317     0.0319     0.0010 0.948 0.073

 Means
  MMS              0.000     0.0000     0.0000     0.0000     0.0000 1.000 0.000
  FMS             -0.315    -0.3441     0.1940     0.3458     0.0384 0.995 0.080

 Intercepts
  M1MS1            4.190     4.1882     0.0359     0.0375     0.0013 0.954 1.000
  M1MS2            4.181     4.1795     0.0451     0.0454     0.0020 0.954 1.000
  M1MS3            4.178     4.1802     0.0418     0.0428     0.0017 0.961 1.000
  M1MS4            3.716     3.7171     0.0407     0.0419     0.0017 0.955 1.000
  M1MS5            3.921     3.9222     0.0485     0.0496     0.0023 0.956 1.000
  M1MS6            4.806     4.8073     0.0261     0.0267     0.0007 0.954 1.000
  M1MS7            4.233     4.2341     0.0382     0.0390     0.0015 0.943 1.000
  F1MS1            4.149     4.1639     0.0946     0.1616     0.0092 0.995 1.000
  F1MS2            4.110     4.1222     0.0953     0.1662     0.0092 0.996 1.000
  F1MS3            4.296     4.3089     0.1017     0.1783     0.0105 0.994 1.000
  F1MS4            3.886     3.9019     0.1043     0.1807     0.0111 0.997 1.000
  F1MS5            3.725     3.7437     0.1346     0.2331     0.0184 0.996 1.000
  F1MS6            4.799     4.8058     0.0552     0.0852     0.0031 0.993 1.000
  F1MS7            4.193     4.2025     0.0707     0.1118     0.0051 0.993 1.000

 Variances
  MMS              1.000     1.0000     0.0000     0.0000     0.0000 1.000 0.000
  FMS              1.000     1.0000     0.0000     0.0000     0.0000 1.000 0.000

 Residual Variances
  M1MS1            0.391     0.3964     0.0328     0.0332     0.0011 0.948 1.000
  M1MS2            0.666     0.6736     0.0520     0.0520     0.0028 0.946 1.000
  M1MS3            0.524     0.5326     0.0428     0.0438     0.0019 0.948 1.000
  M1MS4            0.489     0.4957     0.0404     0.0414     0.0017 0.953 1.000
  M1MS5            0.610     0.6188     0.0549     0.0559     0.0031 0.944 1.000
  M1MS6            0.254     0.2563     0.0188     0.0189     0.0004 0.947 1.000
  M1MS7            0.567     0.5728     0.0397     0.0415     0.0016 0.961 1.000
  F1MS1            0.375     0.3796     0.0300     0.0320     0.0009 0.959 1.000
  F1MS2            0.576     0.5828     0.0462     0.0457     0.0022 0.943 1.000
  F1MS3            0.509     0.5153     0.0415     0.0424     0.0018 0.946 1.000
  F1MS4            0.402     0.4095     0.0365     0.0357     0.0014 0.942 1.000
  F1MS5            0.640     0.6503     0.0568     0.0575     0.0033 0.949 1.000
  F1MS6            0.389     0.3923     0.0276     0.0282     0.0008 0.962 1.000
  F1MS7            0.691     0.6983     0.0492     0.0501     0.0025 0.945 1.000


DIFFERENCE OUTPUT


            Average Results Across Replications


            Average   Std. Dev.     Deviations from the Mean(% Sig Coeff)

                                           TAU1_1             TAU2_1
      1       4.176      0.084       0.012(0.00) -0.012(0.00)

                                           TAU1_2             TAU2_2
      2       4.151      0.088       0.029(0.01) -0.029(0.01)

                                           TAU1_3             TAU2_3
      3       4.245      0.094      -0.064(0.04)  0.064(0.04)

                                           TAU1_4             TAU2_4
      4       3.809      0.095      -0.092(0.08)  0.092(0.08)

                                           TAU1_5             TAU2_5
      5       3.833      0.122       0.089(0.04) -0.089(0.04)

                                           TAU1_6             TAU2_6
      6       4.807      0.045       0.001(0.01) -0.001(0.01)

                                           TAU1_7             TAU2_7
      7       4.218      0.060       0.016(0.01) -0.016(0.01)


TECHNICAL 1 OUTPUT


     PARAMETER SPECIFICATION


           NU
              M1MS1         M1MS2         M1MS3         M1MS4         M1MS5
              ________      ________      ________      ________      ________
 1                  1             2             3             4             5


           NU
              M1MS6         M1MS7         F1MS1         F1MS2         F1MS3
              ________      ________      ________      ________      ________
 1                  6             7             8             9            10


           NU
              F1MS4         F1MS5         F1MS6         F1MS7
              ________      ________      ________      ________
 1                 11            12            13            14


           LAMBDA
              MMS           FMS
              ________      ________
 M1MS1             15             0
 M1MS2             16             0
 M1MS3             17             0
 M1MS4             18             0
 M1MS5             19             0
 M1MS6             20             0
 M1MS7             21             0
 F1MS1              0            22
 F1MS2              0            23
 F1MS3              0            24
 F1MS4              0            25
 F1MS5              0            26
 F1MS6              0            27
 F1MS7              0            28


           THETA
              M1MS1         M1MS2         M1MS3         M1MS4         M1MS5
              ________      ________      ________      ________      ________
 M1MS1             29
 M1MS2              0            30
 M1MS3              0             0            31
 M1MS4              0             0             0            32
 M1MS5              0             0             0             0            33
 M1MS6              0             0             0             0             0
 M1MS7              0             0             0             0             0
 F1MS1             36             0             0             0             0
 F1MS2              0            38             0             0             0
 F1MS3              0             0            40             0             0
 F1MS4              0             0             0            42             0
 F1MS5              0             0             0             0            44
 F1MS6              0             0             0             0             0
 F1MS7              0             0             0             0             0


           THETA
              M1MS6         M1MS7         F1MS1         F1MS2         F1MS3
              ________      ________      ________      ________      ________
 M1MS6             34
 M1MS7              0            35
 F1MS1              0             0            37
 F1MS2              0             0             0            39
 F1MS3              0             0             0             0            41
 F1MS4              0             0             0             0             0
 F1MS5              0             0             0             0             0
 F1MS6             46             0             0             0             0
 F1MS7              0            48             0             0             0


           THETA
              F1MS4         F1MS5         F1MS6         F1MS7
              ________      ________      ________      ________
 F1MS4             43
 F1MS5              0            45
 F1MS6              0             0            47
 F1MS7              0             0             0            49


           ALPHA
              MMS           FMS
              ________      ________
 1                  0            50


           BETA
              MMS           FMS
              ________      ________
 MMS                0             0
 FMS                0             0


           PSI
              MMS           FMS
              ________      ________
 MMS                0
 FMS               51             0


     STARTING VALUES


           NU
              M1MS1         M1MS2         M1MS3         M1MS4         M1MS5
              ________      ________      ________      ________      ________
 1              4.190         4.181         4.178         3.716         3.921


           NU
              M1MS6         M1MS7         F1MS1         F1MS2         F1MS3
              ________      ________      ________      ________      ________
 1              4.806         4.233         4.149         4.110         4.296


           NU
              F1MS4         F1MS5         F1MS6         F1MS7
              ________      ________      ________      ________
 1              3.886         3.725         4.799         4.193


           LAMBDA
              MMS           FMS
              ________      ________
 M1MS1          0.459         0.000
 M1MS2          0.467         0.000
 M1MS3          0.507         0.000
 M1MS4          0.513         0.000
 M1MS5          0.669         0.000
 M1MS6          0.225         0.000
 M1MS7          0.292         0.000
 F1MS1          0.000         0.459
 F1MS2          0.000         0.467
 F1MS3          0.000         0.507
 F1MS4          0.000         0.513
 F1MS5          0.000         0.669
 F1MS6          0.000         0.225
 F1MS7          0.000         0.292


           THETA
              M1MS1         M1MS2         M1MS3         M1MS4         M1MS5
              ________      ________      ________      ________      ________
 M1MS1          0.391
 M1MS2          0.000         0.666
 M1MS3          0.000         0.000         0.524
 M1MS4          0.000         0.000         0.000         0.489
 M1MS5          0.000         0.000         0.000         0.000         0.610
 M1MS6          0.000         0.000         0.000         0.000         0.000
 M1MS7          0.000         0.000         0.000         0.000         0.000
 F1MS1         -0.005         0.000         0.000         0.000         0.000
 F1MS2          0.000         0.038         0.000         0.000         0.000
 F1MS3          0.000         0.000         0.023         0.000         0.000
 F1MS4          0.000         0.000         0.000         0.049         0.000
 F1MS5          0.000         0.000         0.000         0.000         0.116
 F1MS6          0.000         0.000         0.000         0.000         0.000
 F1MS7          0.000         0.000         0.000         0.000         0.000


           THETA
              M1MS6         M1MS7         F1MS1         F1MS2         F1MS3
              ________      ________      ________      ________      ________
 M1MS6          0.254
 M1MS7          0.000         0.567
 F1MS1          0.000         0.000         0.375
 F1MS2          0.000         0.000         0.000         0.576
 F1MS3          0.000         0.000         0.000         0.000         0.509
 F1MS4          0.000         0.000         0.000         0.000         0.000
 F1MS5          0.000         0.000         0.000         0.000         0.000
 F1MS6          0.012         0.000         0.000         0.000         0.000
 F1MS7          0.000        -0.011         0.000         0.000         0.000


           THETA
              F1MS4         F1MS5         F1MS6         F1MS7
              ________      ________      ________      ________
 F1MS4          0.402
 F1MS5          0.000         0.640
 F1MS6          0.000         0.000         0.389
 F1MS7          0.000         0.000         0.000         0.691


           ALPHA
              MMS           FMS
              ________      ________
 1              0.000        -0.315


           BETA
              MMS           FMS
              ________      ________
 MMS            0.000         0.000
 FMS            0.000         0.000


           PSI
              MMS           FMS
              ________      ________
 MMS            1.000
 FMS            0.416         1.000


     POPULATION VALUES


           NU
              M1MS1         M1MS2         M1MS3         M1MS4         M1MS5
              ________      ________      ________      ________      ________
 1              4.190         4.181         4.178         3.716         3.921


           NU
              M1MS6         M1MS7         F1MS1         F1MS2         F1MS3
              ________      ________      ________      ________      ________
 1              4.806         4.233         4.149         4.110         4.296


           NU
              F1MS4         F1MS5         F1MS6         F1MS7
              ________      ________      ________      ________
 1              3.886         3.725         4.799         4.193


           LAMBDA
              MMS           FMS
              ________      ________
 M1MS1          0.459         0.000
 M1MS2          0.467         0.000
 M1MS3          0.507         0.000
 M1MS4          0.513         0.000
 M1MS5          0.669         0.000
 M1MS6          0.225         0.000
 M1MS7          0.292         0.000
 F1MS1          0.000         0.459
 F1MS2          0.000         0.467
 F1MS3          0.000         0.507
 F1MS4          0.000         0.513
 F1MS5          0.000         0.669
 F1MS6          0.000         0.225
 F1MS7          0.000         0.292


           THETA
              M1MS1         M1MS2         M1MS3         M1MS4         M1MS5
              ________      ________      ________      ________      ________
 M1MS1          0.391
 M1MS2          0.000         0.666
 M1MS3          0.000         0.000         0.524
 M1MS4          0.000         0.000         0.000         0.489
 M1MS5          0.000         0.000         0.000         0.000         0.610
 M1MS6          0.000         0.000         0.000         0.000         0.000
 M1MS7          0.000         0.000         0.000         0.000         0.000
 F1MS1         -0.005         0.000         0.000         0.000         0.000
 F1MS2          0.000         0.038         0.000         0.000         0.000
 F1MS3          0.000         0.000         0.023         0.000         0.000
 F1MS4          0.000         0.000         0.000         0.049         0.000
 F1MS5          0.000         0.000         0.000         0.000         0.116
 F1MS6          0.000         0.000         0.000         0.000         0.000
 F1MS7          0.000         0.000         0.000         0.000         0.000


           THETA
              M1MS6         M1MS7         F1MS1         F1MS2         F1MS3
              ________      ________      ________      ________      ________
 M1MS6          0.254
 M1MS7          0.000         0.567
 F1MS1          0.000         0.000         0.375
 F1MS2          0.000         0.000         0.000         0.576
 F1MS3          0.000         0.000         0.000         0.000         0.509
 F1MS4          0.000         0.000         0.000         0.000         0.000
 F1MS5          0.000         0.000         0.000         0.000         0.000
 F1MS6          0.012         0.000         0.000         0.000         0.000
 F1MS7          0.000        -0.011         0.000         0.000         0.000


           THETA
              F1MS4         F1MS5         F1MS6         F1MS7
              ________      ________      ________      ________
 F1MS4          0.402
 F1MS5          0.000         0.640
 F1MS6          0.000         0.000         0.389
 F1MS7          0.000         0.000         0.000         0.691


           ALPHA
              MMS           FMS
              ________      ________
 1              0.000        -0.315


           BETA
              MMS           FMS
              ________      ________
 MMS            0.000         0.000
 FMS            0.000         0.000


           PSI
              MMS           FMS
              ________      ________
 MMS            1.000
 FMS            0.416         1.000


     PRIORS FOR ALL PARAMETERS            PRIOR MEAN      PRIOR VARIANCE     PRIOR STD. DEV.

     Parameter 1~N(0.000,1000.000)           0.0000           1000.0000             31.6228
     Parameter 2~N(0.000,1000.000)           0.0000           1000.0000             31.6228
     Parameter 3~N(0.000,1000.000)           0.0000           1000.0000             31.6228
     Parameter 4~N(0.000,1000.000)           0.0000           1000.0000             31.6228
     Parameter 5~N(0.000,1000.000)           0.0000           1000.0000             31.6228
     Parameter 6~N(0.000,1000.000)           0.0000           1000.0000             31.6228
     Parameter 7~N(0.000,1000.000)           0.0000           1000.0000             31.6228
     Parameter 8~N(0.000,1000.000)           0.0000           1000.0000             31.6228
     Parameter 9~N(0.000,1000.000)           0.0000           1000.0000             31.6228
     Parameter 10~N(0.000,1000.000)          0.0000           1000.0000             31.6228
     Parameter 11~N(0.000,1000.000)          0.0000           1000.0000             31.6228
     Parameter 12~N(0.000,1000.000)          0.0000           1000.0000             31.6228
     Parameter 13~N(0.000,1000.000)          0.0000           1000.0000             31.6228
     Parameter 14~N(0.000,1000.000)          0.0000           1000.0000             31.6228
     Parameter 15~N(0.000,infinity)          0.0000            infinity            infinity
     Parameter 16~N(0.000,infinity)          0.0000            infinity            infinity
     Parameter 17~N(0.000,infinity)          0.0000            infinity            infinity
     Parameter 18~N(0.000,infinity)          0.0000            infinity            infinity
     Parameter 19~N(0.000,infinity)          0.0000            infinity            infinity
     Parameter 20~N(0.000,infinity)          0.0000            infinity            infinity
     Parameter 21~N(0.000,infinity)          0.0000            infinity            infinity
     Parameter 22~N(0.000,infinity)          0.0000            infinity            infinity
     Parameter 23~N(0.000,infinity)          0.0000            infinity            infinity
     Parameter 24~N(0.000,infinity)          0.0000            infinity            infinity
     Parameter 25~N(0.000,infinity)          0.0000            infinity            infinity
     Parameter 26~N(0.000,infinity)          0.0000            infinity            infinity
     Parameter 27~N(0.000,infinity)          0.0000            infinity            infinity
     Parameter 28~N(0.000,infinity)          0.0000            infinity            infinity
     Parameter 29~IW(0.000,-3)             infinity            infinity            infinity
     Parameter 30~IW(0.000,-3)             infinity            infinity            infinity
     Parameter 31~IW(0.000,-3)             infinity            infinity            infinity
     Parameter 32~IW(0.000,-3)             infinity            infinity            infinity
     Parameter 33~IW(0.000,-3)             infinity            infinity            infinity
     Parameter 34~IW(0.000,-3)             infinity            infinity            infinity
     Parameter 35~IW(0.000,-3)             infinity            infinity            infinity
     Parameter 36~IW(0.000,-3)             infinity            infinity            infinity
     Parameter 37~IW(0.000,-3)             infinity            infinity            infinity
     Parameter 38~IW(0.000,-3)             infinity            infinity            infinity
     Parameter 39~IW(0.000,-3)             infinity            infinity            infinity
     Parameter 40~IW(0.000,-3)             infinity            infinity            infinity
     Parameter 41~IW(0.000,-3)             infinity            infinity            infinity
     Parameter 42~IW(0.000,-3)             infinity            infinity            infinity
     Parameter 43~IW(0.000,-3)             infinity            infinity            infinity
     Parameter 44~IW(0.000,-3)             infinity            infinity            infinity
     Parameter 45~IW(0.000,-3)             infinity            infinity            infinity
     Parameter 46~IW(0.000,-3)             infinity            infinity            infinity
     Parameter 47~IW(0.000,-3)             infinity            infinity            infinity
     Parameter 48~IW(0.000,-3)             infinity            infinity            infinity
     Parameter 49~IW(0.000,-3)             infinity            infinity            infinity
     Parameter 50~N(0.000,infinity)          0.0000            infinity            infinity
     Parameter 51~IW(0.000,-3)
     Cov(Parameter 1,Parameter 8)=999.875000
     Cov(Parameter 2,Parameter 9)=999.875000
     Cov(Parameter 3,Parameter 10)=999.875000
     Cov(Parameter 4,Parameter 11)=999.875000
     Cov(Parameter 5,Parameter 12)=999.875000
     Cov(Parameter 6,Parameter 13)=999.875000
     Cov(Parameter 7,Parameter 14)=999.875000


TECHNICAL 8 OUTPUT

   TECHNICAL 8 OUTPUT FOR BAYES ESTIMATION

     REPLICATION 1:


                     POTENTIAL       PARAMETER WITH
     ITERATION    SCALE REDUCTION      HIGHEST PSR
     100              1.231               8
     200              1.103               4
     300              2.354               50
     400              1.805               50
     500              1.068               30
     600              1.035               16
     700              2.049               50
     800              1.170               11
     900              1.280               50
     1000             2.622               50
     1100             2.523               50
     1200             1.429               50
     1300             1.110               9
     1400             1.031               23
     1500             1.090               8
     1600             1.033               9
     1700             1.013               19
     1800             1.049               12
     1900             1.112               12
     2000             1.032               8
     2100             1.128               8
     2200             1.034               8
     2300             1.008               5
     2400             1.029               12
     2500             1.168               12
     2600             1.306               50
     2700             1.454               50
     2800             1.937               50
     2900             2.048               50
     3000             2.092               50
     3100             2.057               50
     3200             1.826               50
     3300             1.440               50
     3400             1.284               50
     3500             1.154               50
     3600             1.036               14
     3700             1.011               24
     3800             1.015               9
     3900             1.059               12
     4000             1.086               12
     4100             1.161               10
     4200             1.229               10
     4300             1.162               10
     4400             1.108               10
     4500             1.112               10
     4600             1.147               10
     4700             1.145               11
     4800             1.145               11
     4900             1.195               50
     5000             1.199               50
     5100             1.179               50
     5200             1.201               50
     5300             1.218               50
     5400             1.192               50
     5500             1.209               50
     5600             1.252               50
     5700             1.314               50
     5800             1.275               50
     5900             1.273               50
     6000             1.300               50
     6100             1.359               50
     6200             1.462               50
     6300             1.511               50
     6400             1.591               50
     6500             1.700               50
     6600             1.842               50
     6700             2.010               50
     6800             2.334               50
     6900             2.340               50
     7000             2.164               50
     7100             1.846               50
     7200             1.644               50
     7300             1.551               50
     7400             1.400               50
     7500             1.307               50
     7600             1.265               50
     7700             1.210               50
     7800             1.176               12
     7900             1.163               12
     8000             1.136               12
     8100             1.077               12
     8200             1.026               12
     8300             1.005               13


     Simulated prior distributions

     Parameter       Prior Mean  Prior Variance  Prior Std. Dev.


     Parameter 1         0.0122          0.2388          0.4886
     Parameter 2         0.0168          0.2450          0.4950
     Parameter 3        -0.0101          0.2293          0.4789
     Parameter 4         0.0079          0.2519          0.5019
     Parameter 5         0.0055          0.2336          0.4833
     Parameter 6        -0.0413          0.2597          0.5096
     Parameter 7        -0.0089          0.2507          0.5007
     Parameter 8        -0.0145          0.2636          0.5134
     Parameter 9         0.0168          0.2544          0.5044
     Parameter 10        -0.0155          0.2723          0.5218
     Parameter 11        -0.0099          0.2701          0.5197
     Parameter 12        -0.0049          0.2390          0.4889
     Parameter 13         0.0131          0.2565          0.5065
     Parameter 14        -0.0213          0.2381          0.4880
     Parameter 15 Improper Prior
     Parameter 16 Improper Prior
     Parameter 17 Improper Prior
     Parameter 18 Improper Prior
     Parameter 19 Improper Prior
     Parameter 20 Improper Prior
     Parameter 21 Improper Prior
     Parameter 22 Improper Prior
     Parameter 23 Improper Prior
     Parameter 24 Improper Prior
     Parameter 25 Improper Prior
     Parameter 26 Improper Prior
     Parameter 27 Improper Prior
     Parameter 28 Improper Prior
     Parameter 29 Improper Prior
     Parameter 30 Improper Prior
     Parameter 31 Improper Prior
     Parameter 32 Improper Prior
     Parameter 33 Improper Prior
     Parameter 34 Improper Prior
     Parameter 35 Improper Prior
     Parameter 36 Improper Prior
     Parameter 37 Improper Prior
     Parameter 38 Improper Prior
     Parameter 39 Improper Prior
     Parameter 40 Improper Prior
     Parameter 41 Improper Prior
     Parameter 42 Improper Prior
     Parameter 43 Improper Prior
     Parameter 44 Improper Prior
     Parameter 45 Improper Prior
     Parameter 46 Improper Prior
     Parameter 47 Improper Prior
     Parameter 48 Improper Prior
     Parameter 49 Improper Prior
     Parameter 50 Improper Prior
     Parameter 51 Improper Prior

     REPLICATION 2:


                     POTENTIAL       PARAMETER WITH
     ITERATION    SCALE REDUCTION      HIGHEST PSR
     100              1.713               50
     200              1.563               50
     300              1.052               36
     400              1.467               50
     500              1.582               12
     600              3.149               8
     700              1.585               12
     800              1.073               3
     900              1.349               50
     1000             2.272               50
     1100             1.262               11
     1200             1.036               18
     1300             1.050               50
     1400             1.319               50
     1500             1.902               50
     1600             2.140               50
     1700             2.047               11
     1800             2.407               11
     1900             2.529               50
     2000             1.679               11
     2100             1.187               10
     2200             1.008               43
     2300             1.191               50
     2400             1.477               50
     2500             1.815               50
     2600             2.403               50
     2700             2.699               50
     2800             3.203               50
     2900             3.959               50
     3000             3.122               50
     3100             2.209               50
     3200             1.749               9
     3300             1.494               9
     3400             1.288               8
     3500             1.155               8
     3600             1.048               8
     3700             1.008               3
     3800             1.024               50
     3900             1.145               50
     4000             1.337               50
     4100             1.562               50
     4200             1.761               50
     4300             2.097               50
     4400             2.113               50
     4500             1.920               50
     4600             1.815               50
     4700             1.666               50
     4800             1.386               50
     4900             1.291               50
     5000             1.257               50
     5100             1.218               50
     5200             1.225               50
     5300             1.256               50
     5400             1.308               50
     5500             1.341               50
     5600             1.354               50
     5700             1.315               50
     5800             1.205               50
     5900             1.124               50
     6000             1.059               50
     6100             1.023               12
     6200             1.005               10


     Simulated prior distributions

     Parameter       Prior Mean  Prior Variance  Prior Std. Dev.


     Parameter 1         0.0117          0.2569          0.5069
     Parameter 2         0.0449          0.2377          0.4875
     Parameter 3        -0.0246          0.2326          0.4823
     Parameter 4         0.0169          0.2543          0.5043
     Parameter 5        -0.0181          0.2387          0.4886
     Parameter 6         0.0119          0.2401          0.4900
     Parameter 7         0.0149          0.2579          0.5078
     Parameter 8        -0.0003          0.2433          0.4933
     Parameter 9        -0.0086          0.2432          0.4931
     Parameter 10        -0.0169          0.2599          0.5098
     Parameter 11         0.0160          0.2329          0.4826
     Parameter 12        -0.0056          0.2395          0.4894
     Parameter 13         0.0019          0.2485          0.4985
     Parameter 14        -0.0271          0.2526          0.5026
     Parameter 15 Improper Prior
     Parameter 16 Improper Prior
     Parameter 17 Improper Prior
     Parameter 18 Improper Prior
     Parameter 19 Improper Prior
     Parameter 20 Improper Prior
     Parameter 21 Improper Prior
     Parameter 22 Improper Prior
     Parameter 23 Improper Prior
     Parameter 24 Improper Prior
     Parameter 25 Improper Prior
     Parameter 26 Improper Prior
     Parameter 27 Improper Prior
     Parameter 28 Improper Prior
     Parameter 29 Improper Prior
     Parameter 30 Improper Prior
     Parameter 31 Improper Prior
     Parameter 32 Improper Prior
     Parameter 33 Improper Prior
     Parameter 34 Improper Prior
     Parameter 35 Improper Prior
     Parameter 36 Improper Prior
     Parameter 37 Improper Prior
     Parameter 38 Improper Prior
     Parameter 39 Improper Prior
     Parameter 40 Improper Prior
     Parameter 41 Improper Prior
     Parameter 42 Improper Prior
     Parameter 43 Improper Prior
     Parameter 44 Improper Prior
     Parameter 45 Improper Prior
     Parameter 46 Improper Prior
     Parameter 47 Improper Prior
     Parameter 48 Improper Prior
     Parameter 49 Improper Prior
     Parameter 50 Improper Prior
     Parameter 51 Improper Prior

     REPLICATION 3:


                     POTENTIAL       PARAMETER WITH
     ITERATION    SCALE REDUCTION      HIGHEST PSR
     100              1.219               14
     200              1.082               50
     300              1.985               50
     400              3.085               50
     500              1.262               8
     600              1.054               29
     700              1.293               50
     800              1.686               10
     900              1.954               12
     1000             1.084               8
     1100             1.135               10
     1200             1.665               50
     1300             1.561               50
     1400             1.636               12
     1500             1.756               9
     1600             2.058               11
     1700             1.428               50
     1800             1.334               50
     1900             1.335               50
     2000             1.182               50
     2100             1.015               12
     2200             1.060               11
     2300             1.300               11
     2400             1.755               12
     2500             2.234               50
     2600             2.488               50
     2700             2.580               50
     2800             2.582               50
     2900             1.992               12
     3000             1.566               50
     3100             1.264               12
     3200             1.059               11
     3300             1.005               23
     3400             1.024               10
     3500             1.129               10
     3600             1.340               10
     3700             1.738               50
     3800             2.119               50
     3900             2.275               50
     4000             1.845               50
     4100             1.484               50
     4200             1.238               50
     4300             1.126               50
     4400             1.062               50
     4500             1.049               50
     4600             1.053               50
     4700             1.040               9
     4800             1.030               9
     4900             1.004               13
     5000             1.013               14


     Simulated prior distributions

     Parameter       Prior Mean  Prior Variance  Prior Std. Dev.


     Parameter 1         0.0032          0.2548          0.5047
     Parameter 2        -0.0217          0.2449          0.4948
     Parameter 3         0.0256          0.2464          0.4964
     Parameter 4        -0.0324          0.2511          0.5011
     Parameter 5         0.0071          0.2468          0.4968
     Parameter 6        -0.0124          0.2495          0.4995
     Parameter 7         0.0145          0.2470          0.4970
     Parameter 8         0.0081          0.2425          0.4925
     Parameter 9         0.0090          0.2456          0.4956
     Parameter 10        -0.0301          0.2415          0.4914
     Parameter 11        -0.0049          0.2667          0.5164
     Parameter 12        -0.0255          0.2444          0.4943
     Parameter 13        -0.0316          0.2350          0.4848
     Parameter 14         0.0135          0.2645          0.5143
     Parameter 15 Improper Prior
     Parameter 16 Improper Prior
     Parameter 17 Improper Prior
     Parameter 18 Improper Prior
     Parameter 19 Improper Prior
     Parameter 20 Improper Prior
     Parameter 21 Improper Prior
     Parameter 22 Improper Prior
     Parameter 23 Improper Prior
     Parameter 24 Improper Prior
     Parameter 25 Improper Prior
     Parameter 26 Improper Prior
     Parameter 27 Improper Prior
     Parameter 28 Improper Prior
     Parameter 29 Improper Prior
     Parameter 30 Improper Prior
     Parameter 31 Improper Prior
     Parameter 32 Improper Prior
     Parameter 33 Improper Prior
     Parameter 34 Improper Prior
     Parameter 35 Improper Prior
     Parameter 36 Improper Prior
     Parameter 37 Improper Prior
     Parameter 38 Improper Prior
     Parameter 39 Improper Prior
     Parameter 40 Improper Prior
     Parameter 41 Improper Prior
     Parameter 42 Improper Prior
     Parameter 43 Improper Prior
     Parameter 44 Improper Prior
     Parameter 45 Improper Prior
     Parameter 46 Improper Prior
     Parameter 47 Improper Prior
     Parameter 48 Improper Prior
     Parameter 49 Improper Prior
     Parameter 50 Improper Prior
     Parameter 51 Improper Prior

     REPLICATION 4:


                     POTENTIAL       PARAMETER WITH
     ITERATION    SCALE REDUCTION      HIGHEST PSR
     100              1.222               50
     200              1.131               29
     300              1.417               50
     400              1.066               5
     500              2.220               50
     600              1.353               11
     700              1.406               50
     800              1.069               50
     900              1.101               8
     1000             1.043               11
     1100             1.108               11
     1200             1.021               51
     1300             1.015               18
     1400             1.221               50
     1500             1.045               8
     1600             1.012               51
     1700             1.016               24
     1800             1.166               11
     1900             1.646               11
     2000             1.682               8
     2100             1.397               8
     2200             1.184               8
     2300             1.117               8
     2400             1.033               8
     2500             1.033               50
     2600             1.108               50
     2700             1.154               50
     2800             1.097               50
     2900             1.039               11
     3000             1.004               32
     3100             1.005               24
     3200             1.008               8
     3300             1.023               9
     3400             1.007               41
     3500             1.007               24
     3600             1.037               10
     3700             1.120               10
     3800             1.238               10
     3900             1.286               10
     4000             1.249               50
     4100             1.166               50
     4200             1.057               8
     4300             1.015               13
     4400             1.009               51
     4500             1.026               50
     4600             1.073               50
     4700             1.155               11
     4800             1.282               50
     4900             1.430               11
     5000             1.525               50
     5100             1.662               50
     5200             1.642               50
     5300             1.454               10
     5400             1.279               50
     5500             1.182               10
     5600             1.109               10
     5700             1.041               10
     5800             1.008               10


     Simulated prior distributions

     Parameter       Prior Mean  Prior Variance  Prior Std. Dev.


     Parameter 1         0.0100          0.2352          0.4850
     Parameter 2         0.0004          0.2415          0.4914
     Parameter 3        -0.0069          0.2550          0.5049
     Parameter 4         0.0309          0.2666          0.5163
     Parameter 5         0.0164          0.2525          0.5025
     Parameter 6         0.0136          0.2527          0.5027
     Parameter 7         0.0168          0.2371          0.4869
     Parameter 8         0.0052          0.2325          0.4822
     Parameter 9        -0.0134          0.2656          0.5154
     Parameter 10         0.0117          0.2447          0.4947
     Parameter 11         0.0094          0.2367          0.4865
     Parameter 12        -0.0216          0.2522          0.5022
     Parameter 13        -0.0135          0.2686          0.5183
     Parameter 14        -0.0254          0.2606          0.5104
     Parameter 15 Improper Prior
     Parameter 16 Improper Prior
     Parameter 17 Improper Prior
     Parameter 18 Improper Prior
     Parameter 19 Improper Prior
     Parameter 20 Improper Prior
     Parameter 21 Improper Prior
     Parameter 22 Improper Prior
     Parameter 23 Improper Prior
     Parameter 24 Improper Prior
     Parameter 25 Improper Prior
     Parameter 26 Improper Prior
     Parameter 27 Improper Prior
     Parameter 28 Improper Prior
     Parameter 29 Improper Prior
     Parameter 30 Improper Prior
     Parameter 31 Improper Prior
     Parameter 32 Improper Prior
     Parameter 33 Improper Prior
     Parameter 34 Improper Prior
     Parameter 35 Improper Prior
     Parameter 36 Improper Prior
     Parameter 37 Improper Prior
     Parameter 38 Improper Prior
     Parameter 39 Improper Prior
     Parameter 40 Improper Prior
     Parameter 41 Improper Prior
     Parameter 42 Improper Prior
     Parameter 43 Improper Prior
     Parameter 44 Improper Prior
     Parameter 45 Improper Prior
     Parameter 46 Improper Prior
     Parameter 47 Improper Prior
     Parameter 48 Improper Prior
     Parameter 49 Improper Prior
     Parameter 50 Improper Prior
     Parameter 51 Improper Prior

     REPLICATION 5:


                     POTENTIAL       PARAMETER WITH
     ITERATION    SCALE REDUCTION      HIGHEST PSR
     100              1.257               32
     200              1.334               12
     300              1.092               31
     400              1.110               9
     500              1.334               50
     600              1.020               50
     700              1.802               50
     800              2.612               50
     900              1.845               50
     1000             1.045               23
     1100             1.226               10
     1200             1.679               50
     1300             1.831               50
     1400             1.956               12
     1500             1.706               50
     1600             1.483               50
     1700             1.175               12
     1800             1.012               17
     1900             1.056               12
     2000             1.024               12
     2100             1.008               20
     2200             1.114               50
     2300             1.352               50
     2400             1.744               50
     2500             2.215               50
     2600             1.795               50
     2700             1.277               50
     2800             1.070               50
     2900             1.014               51
     3000             1.025               10
     3100             1.133               12
     3200             1.346               8
     3300             1.543               50
     3400             1.594               50
     3500             1.650               50
     3600             1.453               50
     3700             1.284               50
     3800             1.169               50
     3900             1.079               50
     4000             1.027               50
     4100             1.018               51
     4200             1.016               51
     4300             1.025               11
     4400             1.042               12
     4500             1.069               11
     4600             1.117               8
     4700             1.209               8
     4800             1.379               8
     4900             1.619               50
     5000             1.662               50
     5100             1.444               50
     5200             1.315               50
     5300             1.234               50
     5400             1.133               50
     5500             1.055               50
     5600             1.007               8


     Simulated prior distributions

     Parameter       Prior Mean  Prior Variance  Prior Std. Dev.


     Parameter 1        -0.0017          0.2641          0.5139
     Parameter 2         0.0110          0.2553          0.5053
     Parameter 3        -0.0177          0.2740          0.5234
     Parameter 4        -0.0175          0.2618          0.5116
     Parameter 5        -0.0044          0.2690          0.5186
     Parameter 6        -0.0070          0.2427          0.4926
     Parameter 7         0.0312          0.2321          0.4818
     Parameter 8         0.0123          0.2382          0.4881
     Parameter 9         0.0186          0.2660          0.5157
     Parameter 10        -0.0084          0.2434          0.4934
     Parameter 11        -0.0070          0.2558          0.5058
     Parameter 12         0.0158          0.2511          0.5011
     Parameter 13        -0.0287          0.2748          0.5242
     Parameter 14         0.0151          0.2390          0.4888
     Parameter 15 Improper Prior
     Parameter 16 Improper Prior
     Parameter 17 Improper Prior
     Parameter 18 Improper Prior
     Parameter 19 Improper Prior
     Parameter 20 Improper Prior
     Parameter 21 Improper Prior
     Parameter 22 Improper Prior
     Parameter 23 Improper Prior
     Parameter 24 Improper Prior
     Parameter 25 Improper Prior
     Parameter 26 Improper Prior
     Parameter 27 Improper Prior
     Parameter 28 Improper Prior
     Parameter 29 Improper Prior
     Parameter 30 Improper Prior
     Parameter 31 Improper Prior
     Parameter 32 Improper Prior
     Parameter 33 Improper Prior
     Parameter 34 Improper Prior
     Parameter 35 Improper Prior
     Parameter 36 Improper Prior
     Parameter 37 Improper Prior
     Parameter 38 Improper Prior
     Parameter 39 Improper Prior
     Parameter 40 Improper Prior
     Parameter 41 Improper Prior
     Parameter 42 Improper Prior
     Parameter 43 Improper Prior
     Parameter 44 Improper Prior
     Parameter 45 Improper Prior
     Parameter 46 Improper Prior
     Parameter 47 Improper Prior
     Parameter 48 Improper Prior
     Parameter 49 Improper Prior
     Parameter 50 Improper Prior
     Parameter 51 Improper Prior

     REPLICATION 6:


                     POTENTIAL       PARAMETER WITH
     ITERATION    SCALE REDUCTION      HIGHEST PSR
     100              1.303               50
     200              2.768               50
     300              3.407               50
     400              1.372               50
     500              3.309               50
     600              1.407               50
     700              1.048               3
     800              1.038               15
     900              1.367               50
     1000             2.584               50
     1100             1.766               50
     1200             1.356               50
     1300             1.050               8
     1400             1.092               50
     1500             1.552               50
     1600             2.394               50
     1700             3.177               50
     1800             3.594               50
     1900             2.247               50
     2000             1.654               12
     2100             1.186               10
     2200             1.009               44
     2300             1.102               50
     2400             1.379               50
     2500             1.750               50
     2600             2.448               50
     2700             3.639               11
     2800             2.747               11
     2900             2.208               50
     3000             1.795               50
     3100             1.402               12
     3200             1.235               12
     3300             1.130               12
     3400             1.015               12
     3500             1.004               23
     3600             1.035               10
     3700             1.079               50
     3800             1.100               10
     3900             1.173               11
     4000             1.238               11
     4100             1.272               11
     4200             1.267               50
     4300             1.283               12
     4400             1.235               12
     4500             1.128               12
     4600             1.034               11
     4700             1.005               16
     4800             1.026               50
     4900             1.067               50
     5000             1.094               50
     5100             1.099               50
     5200             1.037               50
     5300             1.015               50


     Simulated prior distributions

     Parameter       Prior Mean  Prior Variance  Prior Std. Dev.


     Parameter 1         0.0024          0.2530          0.5030
     Parameter 2         0.0046          0.2448          0.4948
     Parameter 3         0.0207          0.2327          0.4824
     Parameter 4        -0.0181          0.2602          0.5101
     Parameter 5         0.0017          0.2451          0.4951
     Parameter 6        -0.0088          0.2391          0.4890
     Parameter 7        -0.0081          0.2394          0.4892
     Parameter 8         0.0097          0.2571          0.5071
     Parameter 9        -0.0026          0.2598          0.5097
     Parameter 10         0.0273          0.2485          0.4985
     Parameter 11        -0.0062          0.2593          0.5092
     Parameter 12        -0.0105          0.2747          0.5241
     Parameter 13        -0.0161          0.2539          0.5039
     Parameter 14        -0.0041          0.2505          0.5005
     Parameter 15 Improper Prior
     Parameter 16 Improper Prior
     Parameter 17 Improper Prior
     Parameter 18 Improper Prior
     Parameter 19 Improper Prior
     Parameter 20 Improper Prior
     Parameter 21 Improper Prior
     Parameter 22 Improper Prior
     Parameter 23 Improper Prior
     Parameter 24 Improper Prior
     Parameter 25 Improper Prior
     Parameter 26 Improper Prior
     Parameter 27 Improper Prior
     Parameter 28 Improper Prior
     Parameter 29 Improper Prior
     Parameter 30 Improper Prior
     Parameter 31 Improper Prior
     Parameter 32 Improper Prior
     Parameter 33 Improper Prior
     Parameter 34 Improper Prior
     Parameter 35 Improper Prior
     Parameter 36 Improper Prior
     Parameter 37 Improper Prior
     Parameter 38 Improper Prior
     Parameter 39 Improper Prior
     Parameter 40 Improper Prior
     Parameter 41 Improper Prior
     Parameter 42 Improper Prior
     Parameter 43 Improper Prior
     Parameter 44 Improper Prior
     Parameter 45 Improper Prior
     Parameter 46 Improper Prior
     Parameter 47 Improper Prior
     Parameter 48 Improper Prior
     Parameter 49 Improper Prior
     Parameter 50 Improper Prior
     Parameter 51 Improper Prior

     REPLICATION 7:


                     POTENTIAL       PARAMETER WITH
     ITERATION    SCALE REDUCTION      HIGHEST PSR
     100              1.281               41
     200              2.057               50
     300              1.088               51
     400              1.129               11
     500              2.020               12
     600              1.333               50
     700              1.030               41
     800              1.599               8
     900              1.814               50
     1000             1.215               11
     1100             1.180               11
     1200             1.119               50
     1300             1.016               24
     1400             1.017               34
     1500             1.073               11
     1600             1.029               11
     1700             1.021               11
     1800             1.149               12
     1900             1.101               9
     2000             1.010               45
     2100             1.008               31
     2200             1.174               50
     2300             1.263               50
     2400             1.443               10
     2500             1.815               50
     2600             2.238               50
     2700             2.385               50
     2800             2.578               50
     2900             1.663               50
     3000             1.375               9
     3100             1.250               9
     3200             1.119               9
     3300             1.068               9
     3400             1.022               9
     3500             1.004               3
     3600             1.014               11
     3700             1.043               11
     3800             1.030               11
     3900             1.022               11
     4000             1.037               11
     4100             1.142               11
     4200             1.277               11
     4300             1.301               11
     4400             1.281               11
     4500             1.272               11
     4600             1.253               50
     4700             1.258               50
     4800             1.186               50
     4900             1.080               50
     5000             1.048               50
     5100             1.010               12


     Simulated prior distributions

     Parameter       Prior Mean  Prior Variance  Prior Std. Dev.


     Parameter 1         0.0192          0.2497          0.4997
     Parameter 2         0.0292          0.2497          0.4997
     Parameter 3        -0.0181          0.2404          0.4903
     Parameter 4        -0.0172          0.2366          0.4864
     Parameter 5        -0.0050          0.2709          0.5205
     Parameter 6         0.0097          0.2275          0.4770
     Parameter 7        -0.0236          0.2518          0.5018
     Parameter 8        -0.0215          0.2532          0.5032
     Parameter 9        -0.0118          0.2670          0.5167
     Parameter 10         0.0225          0.2497          0.4997
     Parameter 11         0.0014          0.2436          0.4935
     Parameter 12        -0.0141          0.2388          0.4887
     Parameter 13         0.0118          0.2593          0.5092
     Parameter 14         0.0017          0.2525          0.5025
     Parameter 15 Improper Prior
     Parameter 16 Improper Prior
     Parameter 17 Improper Prior
     Parameter 18 Improper Prior
     Parameter 19 Improper Prior
     Parameter 20 Improper Prior
     Parameter 21 Improper Prior
     Parameter 22 Improper Prior
     Parameter 23 Improper Prior
     Parameter 24 Improper Prior
     Parameter 25 Improper Prior
     Parameter 26 Improper Prior
     Parameter 27 Improper Prior
     Parameter 28 Improper Prior
     Parameter 29 Improper Prior
     Parameter 30 Improper Prior
     Parameter 31 Improper Prior
     Parameter 32 Improper Prior
     Parameter 33 Improper Prior
     Parameter 34 Improper Prior
     Parameter 35 Improper Prior
     Parameter 36 Improper Prior
     Parameter 37 Improper Prior
     Parameter 38 Improper Prior
     Parameter 39 Improper Prior
     Parameter 40 Improper Prior
     Parameter 41 Improper Prior
     Parameter 42 Improper Prior
     Parameter 43 Improper Prior
     Parameter 44 Improper Prior
     Parameter 45 Improper Prior
     Parameter 46 Improper Prior
     Parameter 47 Improper Prior
     Parameter 48 Improper Prior
     Parameter 49 Improper Prior
     Parameter 50 Improper Prior
     Parameter 51 Improper Prior

     REPLICATION 8:


                     POTENTIAL       PARAMETER WITH
     ITERATION    SCALE REDUCTION      HIGHEST PSR
     100              1.863               50
     200              1.134               50
     300              1.711               50
     400              1.143               50
     500              1.934               50
     600              2.532               11
     700              1.332               50
     800              1.288               12
     900              2.577               50
     1000             1.842               50
     1100             1.337               8
     1200             1.057               12
     1300             1.577               50
     1400             1.959               50
     1500             1.724               50
     1600             1.104               9
     1700             1.009               37
     1800             1.114               50
     1900             1.404               50
     2000             1.653               50
     2100             1.461               50
     2200             1.200               50
     2300             1.018               50
     2400             1.010               37
     2500             1.021               12
     2600             1.013               50
     2700             1.025               11
     2800             1.059               50
     2900             1.118               50
     3000             1.204               50
     3100             1.271               50
     3200             1.379               50
     3300             1.517               50
     3400             1.744               50
     3500             1.951               50
     3600             1.765               50
     3700             1.427               50
     3800             1.209               50
     3900             1.110               50
     4000             1.088               50
     4100             1.072               50
     4200             1.037               50
     4300             1.007               8
     4400             1.005               11
     4500             1.024               11
     4600             1.030               11
     4700             1.050               11
     4800             1.089               11
     4900             1.115               11
     5000             1.124               11
     5100             1.088               11
     5200             1.044               11
     5300             1.040               11
     5400             1.052               11
     5500             1.071               11
     5600             1.098               11
     5700             1.135               50
     5800             1.172               8
     5900             1.201               8
     6000             1.257               50
     6100             1.353               50
     6200             1.426               8
     6300             1.361               50
     6400             1.275               10
     6500             1.204               10
     6600             1.168               10
     6700             1.169               50
     6800             1.207               50
     6900             1.274               50
     7000             1.272               50
     7100             1.217               50
     7200             1.157               50
     7300             1.086               50
     7400             1.069               50
     7500             1.059               50
     7600             1.062               50
     7700             1.073               50
     7800             1.060               50
     7900             1.033               10
     8000             1.012               10


     Simulated prior distributions

     Parameter       Prior Mean  Prior Variance  Prior Std. Dev.


     Parameter 1         0.0356          0.2639          0.5137
     Parameter 2         0.0208          0.2546          0.5046
     Parameter 3         0.0116          0.2448          0.4947
     Parameter 4         0.0082          0.2430          0.4929
     Parameter 5         0.0054          0.2585          0.5084
     Parameter 6         0.0168          0.2610          0.5109
     Parameter 7         0.0107          0.2426          0.4925
     Parameter 8        -0.0030          0.2406          0.4905
     Parameter 9        -0.0024          0.2619          0.5118
     Parameter 10        -0.0099          0.2385          0.4884
     Parameter 11        -0.0083          0.2732          0.5226
     Parameter 12        -0.0131          0.2351          0.4849
     Parameter 13        -0.0002          0.2345          0.4843
     Parameter 14         0.0121          0.2277          0.4772
     Parameter 15 Improper Prior
     Parameter 16 Improper Prior
     Parameter 17 Improper Prior
     Parameter 18 Improper Prior
     Parameter 19 Improper Prior
     Parameter 20 Improper Prior
     Parameter 21 Improper Prior
     Parameter 22 Improper Prior
     Parameter 23 Improper Prior
     Parameter 24 Improper Prior
     Parameter 25 Improper Prior
     Parameter 26 Improper Prior
     Parameter 27 Improper Prior
     Parameter 28 Improper Prior
     Parameter 29 Improper Prior
     Parameter 30 Improper Prior
     Parameter 31 Improper Prior
     Parameter 32 Improper Prior
     Parameter 33 Improper Prior
     Parameter 34 Improper Prior
     Parameter 35 Improper Prior
     Parameter 36 Improper Prior
     Parameter 37 Improper Prior
     Parameter 38 Improper Prior
     Parameter 39 Improper Prior
     Parameter 40 Improper Prior
     Parameter 41 Improper Prior
     Parameter 42 Improper Prior
     Parameter 43 Improper Prior
     Parameter 44 Improper Prior
     Parameter 45 Improper Prior
     Parameter 46 Improper Prior
     Parameter 47 Improper Prior
     Parameter 48 Improper Prior
     Parameter 49 Improper Prior
     Parameter 50 Improper Prior
     Parameter 51 Improper Prior

     REPLICATION 9:


                     POTENTIAL       PARAMETER WITH
     ITERATION    SCALE REDUCTION      HIGHEST PSR
     100              1.754               50
     200              1.326               50
     300              1.080               24
     400              1.266               50
     500              1.715               50
     600              2.448               50
     700              1.885               50
     800              1.052               11
     900              2.186               11
     1000             2.751               50
     1100             1.242               50
     1200             1.030               25
     1300             1.062               11
     1400             1.258               50
     1500             1.161               50
     1600             1.013               17
     1700             1.007               23
     1800             1.054               50
     1900             1.117               50
     2000             1.029               2
     2100             1.059               50
     2200             1.245               50
     2300             1.206               50
     2400             1.212               50
     2500             1.096               50
     2600             1.040               50
     2700             1.065               50
     2800             1.121               50
     2900             1.126               50
     3000             1.275               50
     3100             1.444               50
     3200             1.412               50
     3300             1.458               50
     3400             1.415               50
     3500             1.246               50
     3600             1.114               50
     3700             1.016               50
     3800             1.007               12
     3900             1.057               12
     4000             1.203               12
     4100             1.372               50
     4200             1.365               50
     4300             1.353               50
     4400             1.445               50
     4500             1.526               50
     4600             1.693               50
     4700             1.685               50
     4800             1.723               50
     4900             1.838               50
     5000             1.799               50
     5100             1.755               50
     5200             1.663               50
     5300             1.553               50
     5400             1.415               50
     5500             1.359               50
     5600             1.395               50
     5700             1.412               50
     5800             1.320               50
     5900             1.186               50
     6000             1.102               50
     6100             1.025               9
     6200             1.008               9


     Simulated prior distributions

     Parameter       Prior Mean  Prior Variance  Prior Std. Dev.


     Parameter 1         0.0019          0.2465          0.4965
     Parameter 2         0.0078          0.2485          0.4985
     Parameter 3         0.0174          0.2593          0.5092
     Parameter 4        -0.0054          0.2384          0.4883
     Parameter 5         0.0095          0.2426          0.4925
     Parameter 6        -0.0049          0.2500          0.5000
     Parameter 7         0.0131          0.2580          0.5079
     Parameter 8        -0.0027          0.2524          0.5024
     Parameter 9        -0.0175          0.2481          0.4981
     Parameter 10         0.0239          0.2493          0.4993
     Parameter 11        -0.0066          0.2546          0.5046
     Parameter 12        -0.0065          0.2359          0.4857
     Parameter 13        -0.0081          0.2315          0.4812
     Parameter 14         0.0220          0.2272          0.4766
     Parameter 15 Improper Prior
     Parameter 16 Improper Prior
     Parameter 17 Improper Prior
     Parameter 18 Improper Prior
     Parameter 19 Improper Prior
     Parameter 20 Improper Prior
     Parameter 21 Improper Prior
     Parameter 22 Improper Prior
     Parameter 23 Improper Prior
     Parameter 24 Improper Prior
     Parameter 25 Improper Prior
     Parameter 26 Improper Prior
     Parameter 27 Improper Prior
     Parameter 28 Improper Prior
     Parameter 29 Improper Prior
     Parameter 30 Improper Prior
     Parameter 31 Improper Prior
     Parameter 32 Improper Prior
     Parameter 33 Improper Prior
     Parameter 34 Improper Prior
     Parameter 35 Improper Prior
     Parameter 36 Improper Prior
     Parameter 37 Improper Prior
     Parameter 38 Improper Prior
     Parameter 39 Improper Prior
     Parameter 40 Improper Prior
     Parameter 41 Improper Prior
     Parameter 42 Improper Prior
     Parameter 43 Improper Prior
     Parameter 44 Improper Prior
     Parameter 45 Improper Prior
     Parameter 46 Improper Prior
     Parameter 47 Improper Prior
     Parameter 48 Improper Prior
     Parameter 49 Improper Prior
     Parameter 50 Improper Prior
     Parameter 51 Improper Prior

     REPLICATION 10:


                     POTENTIAL       PARAMETER WITH
     ITERATION    SCALE REDUCTION      HIGHEST PSR
     100              1.589               50
     200              1.096               50
     300              1.123               12
     400              2.758               50
     500              2.345               12
     600              1.597               50
     700              1.147               50
     800              1.155               50
     900              1.071               12
     1000             1.643               50
     1100             2.642               50
     1200             1.421               50
     1300             1.267               50
     1400             1.097               50
     1500             1.026               15
     1600             1.019               12
     1700             1.238               50
     1800             1.406               12
     1900             1.862               12
     2000             1.786               50
     2100             1.940               50
     2200             1.670               50
     2300             1.224               50
     2400             1.014               24
     2500             1.098               12
     2600             1.310               50
     2700             1.396               50
     2800             1.598               50
     2900             1.806               50
     3000             2.324               50
     3100             2.401               50
     3200             2.098               50
     3300             1.529               11
     3400             1.141               11
     3500             1.039               11
     3600             1.006               19
     3700             1.010               10
     3800             1.062               10
     3900             1.207               50
     4000             1.361               50
     4100             1.687               50
     4200             1.796               50
     4300             1.905               50
     4400             1.773               50
     4500             1.529               50
     4600             1.340               50
     4700             1.229               11
     4800             1.160               11
     4900             1.080               11
     5000             1.005               11


     Simulated prior distributions

     Parameter       Prior Mean  Prior Variance  Prior Std. Dev.


     Parameter 1        -0.0171          0.2362          0.4860
     Parameter 2        -0.0170          0.2284          0.4780
     Parameter 3         0.0213          0.2552          0.5052
     Parameter 4         0.0318          0.2541          0.5040
     Parameter 5        -0.0225          0.2594          0.5093
     Parameter 6         0.0201          0.2361          0.4859
     Parameter 7         0.0111          0.2278          0.4773
     Parameter 8         0.0050          0.2443          0.4943
     Parameter 9         0.0226          0.2409          0.4908
     Parameter 10         0.0077          0.2412          0.4911
     Parameter 11         0.0249          0.2468          0.4968
     Parameter 12        -0.0149          0.2590          0.5089
     Parameter 13         0.0112          0.2704          0.5200
     Parameter 14         0.0072          0.2530          0.5030
     Parameter 15 Improper Prior
     Parameter 16 Improper Prior
     Parameter 17 Improper Prior
     Parameter 18 Improper Prior
     Parameter 19 Improper Prior
     Parameter 20 Improper Prior
     Parameter 21 Improper Prior
     Parameter 22 Improper Prior
     Parameter 23 Improper Prior
     Parameter 24 Improper Prior
     Parameter 25 Improper Prior
     Parameter 26 Improper Prior
     Parameter 27 Improper Prior
     Parameter 28 Improper Prior
     Parameter 29 Improper Prior
     Parameter 30 Improper Prior
     Parameter 31 Improper Prior
     Parameter 32 Improper Prior
     Parameter 33 Improper Prior
     Parameter 34 Improper Prior
     Parameter 35 Improper Prior
     Parameter 36 Improper Prior
     Parameter 37 Improper Prior
     Parameter 38 Improper Prior
     Parameter 39 Improper Prior
     Parameter 40 Improper Prior
     Parameter 41 Improper Prior
     Parameter 42 Improper Prior
     Parameter 43 Improper Prior
     Parameter 44 Improper Prior
     Parameter 45 Improper Prior
     Parameter 46 Improper Prior
     Parameter 47 Improper Prior
     Parameter 48 Improper Prior
     Parameter 49 Improper Prior
     Parameter 50 Improper Prior
     Parameter 51 Improper Prior

     REPLICATION 11:


                     POTENTIAL       PARAMETER WITH
     ITERATION    SCALE REDUCTION      HIGHEST PSR
     100              1.535               11
     200              1.107               8
     300              1.651               11
     400              1.366               50
     500              1.277               50
     600              3.364               50
     700              1.311               9
     800              1.249               50
     900              2.416               50
     1000             2.580               8
     1100             1.669               50
     1200             1.068               50
     1300             1.135               8
     1400             1.896               50
     1500             1.840               50
     1600             1.557               50
     1700             1.437               50
     1800             1.294               10
     1900             1.222               50
     2000             1.106               50
     2100             1.230               50
     2200             1.292               50
     2300             1.234               50
     2400             1.079               50
     2500             1.011               41
     2600             1.010               19
     2700             1.036               14
     2800             1.130               12
     2900             1.124               12
     3000             1.079               12
     3100             1.057               11
     3200             1.024               11
     3300             1.006               34
     3400             1.010               10
     3500             1.031               12
     3600             1.091               12
     3700             1.168               12
     3800             1.102               50
     3900             1.022               12
     4000             1.005               2
     4100             1.019               8
     4200             1.039               8
     4300             1.087               50
     4400             1.109               50
     4500             1.078               8
     4600             1.062               8
     4700             1.079               8
     4800             1.119               8
     4900             1.215               50
     5000             1.305               50
     5100             1.338               50
     5200             1.367               50
     5300             1.327               50
     5400             1.348               11
     5500             1.450               50
     5600             1.494               50
     5700             1.494               50
     5800             1.564               10
     5900             1.638               50
     6000             1.737               50
     6100             1.641               11
     6200             1.447               11
     6300             1.310               10
     6400             1.184               10
     6500             1.088               10
     6600             1.057               10
     6700             1.039               10
     6800             1.019               10
     6900             1.008               10


     Simulated prior distributions

     Parameter       Prior Mean  Prior Variance  Prior Std. Dev.


     Parameter 1        -0.0111          0.2499          0.4999
     Parameter 2         0.0142          0.2573          0.5073
     Parameter 3         0.0179          0.2396          0.4895
     Parameter 4        -0.0145          0.2580          0.5079
     Parameter 5         0.0020          0.2468          0.4968
     Parameter 6         0.0053          0.2533          0.5033
     Parameter 7         0.0068          0.2514          0.5014
     Parameter 8         0.0066          0.2295          0.4791
     Parameter 9         0.0135          0.2565          0.5065
     Parameter 10        -0.0010          0.2425          0.4925
     Parameter 11        -0.0075          0.2427          0.4927
     Parameter 12         0.0180          0.2330          0.4827
     Parameter 13         0.0155          0.2268          0.4762
     Parameter 14        -0.0063          0.2625          0.5124
     Parameter 15 Improper Prior
     Parameter 16 Improper Prior
     Parameter 17 Improper Prior
     Parameter 18 Improper Prior
     Parameter 19 Improper Prior
     Parameter 20 Improper Prior
     Parameter 21 Improper Prior
     Parameter 22 Improper Prior
     Parameter 23 Improper Prior
     Parameter 24 Improper Prior
     Parameter 25 Improper Prior
     Parameter 26 Improper Prior
     Parameter 27 Improper Prior
     Parameter 28 Improper Prior
     Parameter 29 Improper Prior
     Parameter 30 Improper Prior
     Parameter 31 Improper Prior
     Parameter 32 Improper Prior
     Parameter 33 Improper Prior
     Parameter 34 Improper Prior
     Parameter 35 Improper Prior
     Parameter 36 Improper Prior
     Parameter 37 Improper Prior
     Parameter 38 Improper Prior
     Parameter 39 Improper Prior
     Parameter 40 Improper Prior
     Parameter 41 Improper Prior
     Parameter 42 Improper Prior
     Parameter 43 Improper Prior
     Parameter 44 Improper Prior
     Parameter 45 Improper Prior
     Parameter 46 Improper Prior
     Parameter 47 Improper Prior
     Parameter 48 Improper Prior
     Parameter 49 Improper Prior
     Parameter 50 Improper Prior
     Parameter 51 Improper Prior

     REPLICATION 12:


                     POTENTIAL       PARAMETER WITH
     ITERATION    SCALE REDUCTION      HIGHEST PSR
     100              1.462               25
     200              1.299               50
     300              1.248               50
     400              1.474               50
     500              1.755               11
     600              2.149               50
     700              1.768               8
     800              2.068               50
     900              1.032               36
     1000             1.255               11
     1100             1.368               50
     1200             1.422               50
     1300             1.025               41
     1400             1.271               10
     1500             1.164               10
     1600             1.073               10
     1700             1.026               13
     1800             1.257               50
     1900             1.432               50
     2000             1.193               10
     2100             1.100               10
     2200             1.054               10
     2300             1.022               15
     2400             1.019               15
     2500             1.034               8
     2600             1.143               8
     2700             1.241               8
     2800             1.406               8
     2900             1.441               12
     3000             1.423               50
     3100             1.638               50
     3200             1.809               50
     3300             1.857               50
     3400             1.559               50
     3500             1.138               50
     3600             1.012               50
     3700             1.006               34
     3800             1.013               12
     3900             1.006               12
     4000             1.003               12
     4100             1.007               10
     4200             1.017               10
     4300             1.015               9
     4400             1.009               9
     4500             1.006               16
     4600             1.006               16
     4700             1.006               16
     4800             1.005               10
     4900             1.006               13
     5000             1.006               25


     Simulated prior distributions

     Parameter       Prior Mean  Prior Variance  Prior Std. Dev.


     Parameter 1         0.0107          0.2542          0.5042
     Parameter 2        -0.0169          0.2514          0.5014
     Parameter 3        -0.0039          0.2336          0.4833
     Parameter 4        -0.0156          0.2581          0.5081
     Parameter 5        -0.0083          0.2589          0.5089
     Parameter 6        -0.0283          0.2474          0.4974
     Parameter 7         0.0182          0.2673          0.5171
     Parameter 8         0.0246          0.2512          0.5012
     Parameter 9        -0.0168          0.2522          0.5022
     Parameter 10        -0.0152          0.2680          0.5177
     Parameter 11        -0.0091          0.2492          0.4992
     Parameter 12         0.0103          0.2547          0.5047
     Parameter 13        -0.0436          0.2480          0.4980
     Parameter 14        -0.0029          0.2549          0.5049
     Parameter 15 Improper Prior
     Parameter 16 Improper Prior
     Parameter 17 Improper Prior
     Parameter 18 Improper Prior
     Parameter 19 Improper Prior
     Parameter 20 Improper Prior
     Parameter 21 Improper Prior
     Parameter 22 Improper Prior
     Parameter 23 Improper Prior
     Parameter 24 Improper Prior
     Parameter 25 Improper Prior
     Parameter 26 Improper Prior
     Parameter 27 Improper Prior
     Parameter 28 Improper Prior
     Parameter 29 Improper Prior
     Parameter 30 Improper Prior
     Parameter 31 Improper Prior
     Parameter 32 Improper Prior
     Parameter 33 Improper Prior
     Parameter 34 Improper Prior
     Parameter 35 Improper Prior
     Parameter 36 Improper Prior
     Parameter 37 Improper Prior
     Parameter 38 Improper Prior
     Parameter 39 Improper Prior
     Parameter 40 Improper Prior
     Parameter 41 Improper Prior
     Parameter 42 Improper Prior
     Parameter 43 Improper Prior
     Parameter 44 Improper Prior
     Parameter 45 Improper Prior
     Parameter 46 Improper Prior
     Parameter 47 Improper Prior
     Parameter 48 Improper Prior
     Parameter 49 Improper Prior
     Parameter 50 Improper Prior
     Parameter 51 Improper Prior

     REPLICATION 13:


                     POTENTIAL       PARAMETER WITH
     ITERATION    SCALE REDUCTION      HIGHEST PSR
     100              2.709               50
     200              1.841               8
     300              1.170               45
     400              2.910               50
     500              1.656               50
     600              1.112               11
     700              1.222               9
     800              1.329               9
     900              1.045               8
     1000             1.391               50
     1100             1.159               9
     1200             1.027               22
     1300             1.442               50
     1400             1.794               50
     1500             1.330               11
     1600             1.011               40
     1700             1.145               50
     1800             1.465               50
     1900             1.930               50
     2000             1.471               50
     2100             1.164               50
     2200             1.038               9
     2300             1.007               15
     2400             1.006               45
     2500             1.024               12
     2600             1.020               45
     2700             1.054               11
     2800             1.144               11
     2900             1.166               50
     3000             1.173               50
     3100             1.211               12
     3200             1.364               50
     3300             1.552               50
     3400             1.700               50
     3500             1.571               50
     3600             1.283               10
     3700             1.141               11
     3800             1.093               11
     3900             1.059               11
     4000             1.003               41
     4100             1.031               50
     4200             1.095               50
     4300             1.143               50
     4400             1.185               50
     4500             1.226               50
     4600             1.341               50
     4700             1.406               50
     4800             1.278               50
     4900             1.233               50
     5000             1.226               50
     5100             1.086               50
     5200             1.031               9
     5300             1.005               4


     Simulated prior distributions

     Parameter       Prior Mean  Prior Variance  Prior Std. Dev.


     Parameter 1        -0.0016          0.2646          0.5144
     Parameter 2         0.0361          0.2658          0.5156
     Parameter 3         0.0115          0.2667          0.5164
     Parameter 4         0.0164          0.2328          0.4825
     Parameter 5         0.0204          0.2563          0.5063
     Parameter 6         0.0022          0.2684          0.5180
     Parameter 7        -0.0063          0.2561          0.5061
     Parameter 8         0.0127          0.2448          0.4948
     Parameter 9         0.0298          0.2514          0.5014
     Parameter 10         0.0307          0.2445          0.4944
     Parameter 11         0.0242          0.2397          0.4896
     Parameter 12        -0.0062          0.2587          0.5086
     Parameter 13        -0.0183          0.2538          0.5038
     Parameter 14         0.0075          0.2478          0.4978
     Parameter 15 Improper Prior
     Parameter 16 Improper Prior
     Parameter 17 Improper Prior
     Parameter 18 Improper Prior
     Parameter 19 Improper Prior
     Parameter 20 Improper Prior
     Parameter 21 Improper Prior
     Parameter 22 Improper Prior
     Parameter 23 Improper Prior
     Parameter 24 Improper Prior
     Parameter 25 Improper Prior
     Parameter 26 Improper Prior
     Parameter 27 Improper Prior
     Parameter 28 Improper Prior
     Parameter 29 Improper Prior
     Parameter 30 Improper Prior
     Parameter 31 Improper Prior
     Parameter 32 Improper Prior
     Parameter 33 Improper Prior
     Parameter 34 Improper Prior
     Parameter 35 Improper Prior
     Parameter 36 Improper Prior
     Parameter 37 Improper Prior
     Parameter 38 Improper Prior
     Parameter 39 Improper Prior
     Parameter 40 Improper Prior
     Parameter 41 Improper Prior
     Parameter 42 Improper Prior
     Parameter 43 Improper Prior
     Parameter 44 Improper Prior
     Parameter 45 Improper Prior
     Parameter 46 Improper Prior
     Parameter 47 Improper Prior
     Parameter 48 Improper Prior
     Parameter 49 Improper Prior
     Parameter 50 Improper Prior
     Parameter 51 Improper Prior

     REPLICATION 14:


                     POTENTIAL       PARAMETER WITH
     ITERATION    SCALE REDUCTION      HIGHEST PSR
     100              1.223               8
     200              1.411               10
     300              2.691               50
     400              1.320               12
     500              1.060               51
     600              1.138               50
     700              1.889               50
     800              3.041               50
     900              1.906               11
     1000             1.525               50
     1100             1.519               50
     1200             1.536               12
     1300             1.451               50
     1400             1.016               14
     1500             1.192               11
     1600             1.693               11
     1700             1.975               11
     1800             1.849               11
     1900             1.621               11
     2000             1.466               11
     2100             1.245               8
     2200             1.144               10
     2300             1.021               5
     2400             1.088               50
     2500             1.394               50
     2600             1.792               50
     2700             1.838               50
     2800             1.641               50
     2900             1.809               50
     3000             1.632               50
     3100             1.310               8
     3200             1.056               8
     3300             1.010               33
     3400             1.013               13
     3500             1.012               13
     3600             1.014               13
     3700             1.024               11
     3800             1.055               11
     3900             1.060               11
     4000             1.040               11
     4100             1.013               11
     4200             1.006               15
     4300             1.023               12
     4400             1.026               50
     4500             1.031               50
     4600             1.031               50
     4700             1.011               12
     4800             1.003               44
     4900             1.003               44
     5000             1.002               27


     Simulated prior distributions

     Parameter       Prior Mean  Prior Variance  Prior Std. Dev.


     Parameter 1        -0.0182          0.2521          0.5021
     Parameter 2         0.0325          0.2533          0.5033
     Parameter 3        -0.0137          0.2405          0.4904
     Parameter 4        -0.0245          0.2466          0.4966
     Parameter 5         0.0122          0.2573          0.5072
     Parameter 6        -0.0045          0.2614          0.5113
     Parameter 7        -0.0060          0.2608          0.5107
     Parameter 8         0.0063          0.2670          0.5168
     Parameter 9        -0.0084          0.2673          0.5170
     Parameter 10         0.0054          0.2532          0.5032
     Parameter 11        -0.0111          0.2571          0.5071
     Parameter 12         0.0004          0.2468          0.4968
     Parameter 13         0.0172          0.2430          0.4930
     Parameter 14         0.0067          0.2453          0.4953
     Parameter 15 Improper Prior
     Parameter 16 Improper Prior
     Parameter 17 Improper Prior
     Parameter 18 Improper Prior
     Parameter 19 Improper Prior
     Parameter 20 Improper Prior
     Parameter 21 Improper Prior
     Parameter 22 Improper Prior
     Parameter 23 Improper Prior
     Parameter 24 Improper Prior
     Parameter 25 Improper Prior
     Parameter 26 Improper Prior
     Parameter 27 Improper Prior
     Parameter 28 Improper Prior
     Parameter 29 Improper Prior
     Parameter 30 Improper Prior
     Parameter 31 Improper Prior
     Parameter 32 Improper Prior
     Parameter 33 Improper Prior
     Parameter 34 Improper Prior
     Parameter 35 Improper Prior
     Parameter 36 Improper Prior
     Parameter 37 Improper Prior
     Parameter 38 Improper Prior
     Parameter 39 Improper Prior
     Parameter 40 Improper Prior
     Parameter 41 Improper Prior
     Parameter 42 Improper Prior
     Parameter 43 Improper Prior
     Parameter 44 Improper Prior
     Parameter 45 Improper Prior
     Parameter 46 Improper Prior
     Parameter 47 Improper Prior
     Parameter 48 Improper Prior
     Parameter 49 Improper Prior
     Parameter 50 Improper Prior
     Parameter 51 Improper Prior

     REPLICATION 15:


                     POTENTIAL       PARAMETER WITH
     ITERATION    SCALE REDUCTION      HIGHEST PSR
     100              1.284               21
     200              1.861               50
     300              1.909               50
     400              2.692               50
     500              2.004               50
     600              1.071               25
     700              1.595               50
     800              1.324               50
     900              1.289               50
     1000             1.153               50
     1100             1.099               8
     1200             1.481               50
     1300             2.744               50
     1400             1.372               11
     1500             1.043               9
     1600             1.006               51
     1700             1.245               50
     1800             1.352               50
     1900             1.422               50
     2000             1.339               50
     2100             1.348               50
     2200             1.366               50
     2300             1.097               50
     2400             1.073               50
     2500             1.014               50
     2600             1.038               50
     2700             1.099               50
     2800             1.207               50
     2900             1.328               50
     3000             1.612               50
     3100             1.977               12
     3200             2.160               12
     3300             2.532               50
     3400             2.251               50
     3500             1.654               12
     3600             1.370               12
     3700             1.216               12
     3800             1.105               12
     3900             1.030               12
     4000             1.009               19
     4100             1.012               19
     4200             1.013               19
     4300             1.013               19
     4400             1.013               11
     4500             1.066               50
     4600             1.171               50
     4700             1.262               50
     4800             1.334               50
     4900             1.433               50
     5000             1.465               50
     5100             1.492               50
     5200             1.479               50
     5300             1.515               50
     5400             1.756               50
     5500             2.076               50
     5600             2.249               50
     5700             2.044               50
     5800             1.756               50
     5900             1.634               50
     6000             1.581               50
     6100             1.525               50
     6200             1.435               50
     6300             1.362               50
     6400             1.325               50
     6500             1.301               50
     6600             1.321               50
     6700             1.349               50
     6800             1.330               50
     6900             1.294               50
     7000             1.221               50
     7100             1.149               50
     7200             1.066               50
     7300             1.031               50
     7400             1.018               50


     Simulated prior distributions

     Parameter       Prior Mean  Prior Variance  Prior Std. Dev.


     Parameter 1        -0.0238          0.2450          0.4950
     Parameter 2        -0.0001          0.2543          0.5043
     Parameter 3         0.0102          0.2409          0.4908
     Parameter 4         0.0163          0.2462          0.4962
     Parameter 5        -0.0069          0.2487          0.4987
     Parameter 6         0.0039          0.2425          0.4925
     Parameter 7        -0.0316          0.2569          0.5068
     Parameter 8        -0.0239          0.2621          0.5119
     Parameter 9        -0.0044          0.2497          0.4997
     Parameter 10         0.0335          0.2449          0.4949
     Parameter 11         0.0046          0.2505          0.5005
     Parameter 12         0.0048          0.2397          0.4896
     Parameter 13         0.0227          0.2477          0.4977
     Parameter 14         0.0156          0.2537          0.5037
     Parameter 15 Improper Prior
     Parameter 16 Improper Prior
     Parameter 17 Improper Prior
     Parameter 18 Improper Prior
     Parameter 19 Improper Prior
     Parameter 20 Improper Prior
     Parameter 21 Improper Prior
     Parameter 22 Improper Prior
     Parameter 23 Improper Prior
     Parameter 24 Improper Prior
     Parameter 25 Improper Prior
     Parameter 26 Improper Prior
     Parameter 27 Improper Prior
     Parameter 28 Improper Prior
     Parameter 29 Improper Prior
     Parameter 30 Improper Prior
     Parameter 31 Improper Prior
     Parameter 32 Improper Prior
     Parameter 33 Improper Prior
     Parameter 34 Improper Prior
     Parameter 35 Improper Prior
     Parameter 36 Improper Prior
     Parameter 37 Improper Prior
     Parameter 38 Improper Prior
     Parameter 39 Improper Prior
     Parameter 40 Improper Prior
     Parameter 41 Improper Prior
     Parameter 42 Improper Prior
     Parameter 43 Improper Prior
     Parameter 44 Improper Prior
     Parameter 45 Improper Prior
     Parameter 46 Improper Prior
     Parameter 47 Improper Prior
     Parameter 48 Improper Prior
     Parameter 49 Improper Prior
     Parameter 50 Improper Prior
     Parameter 51 Improper Prior

     REPLICATION 16:


                     POTENTIAL       PARAMETER WITH
     ITERATION    SCALE REDUCTION      HIGHEST PSR
     100              1.551               50
     200              1.056               45
     300              2.696               50
     400              1.128               11
     500              1.721               50
     600              1.485               50
     700              3.316               50
     800              1.225               9
     900              1.113               10
     1000             1.929               50
     1100             1.292               12
     1200             1.023               15
     1300             1.029               17
     1400             1.287               50
     1500             1.026               50
     1600             1.051               11
     1700             1.084               50
     1800             1.126               50
     1900             1.089               50
     2000             1.061               8
     2100             1.044               4
     2200             1.143               12
     2300             1.444               12
     2400             1.611               12
     2500             1.806               50
     2600             2.172               50
     2700             2.172               11
     2800             1.749               11
     2900             1.498               11
     3000             1.242               10
     3100             1.070               10
     3200             1.027               10
     3300             1.042               8
     3400             1.069               10
     3500             1.136               10
     3600             1.228               10
     3700             1.313               8
     3800             1.235               8
     3900             1.164               50
     4000             1.083               8
     4100             1.030               50
     4200             1.010               13
     4300             1.004               33
     4400             1.033               11
     4500             1.103               11
     4600             1.220               10
     4700             1.373               10
     4800             1.599               10
     4900             1.778               10
     5000             1.818               50
     5100             1.872               50
     5200             1.788               50
     5300             1.684               8
     5400             1.553               50
     5500             1.503               50
     5600             1.415               10
     5700             1.305               8
     5800             1.176               8
     5900             1.075               8
     6000             1.022               8
     6100             1.002               45


     Simulated prior distributions

     Parameter       Prior Mean  Prior Variance  Prior Std. Dev.


     Parameter 1        -0.0080          0.2557          0.5057
     Parameter 2        -0.0004          0.2496          0.4996
     Parameter 3         0.0110          0.2420          0.4919
     Parameter 4        -0.0026          0.2713          0.5209
     Parameter 5        -0.0117          0.2452          0.4952
     Parameter 6        -0.0238          0.2403          0.4902
     Parameter 7        -0.0162          0.2571          0.5071
     Parameter 8         0.0167          0.2699          0.5195
     Parameter 9        -0.0279          0.2426          0.4926
     Parameter 10        -0.0073          0.2439          0.4939
     Parameter 11         0.0017          0.2374          0.4873
     Parameter 12        -0.0291          0.2861          0.5349
     Parameter 13        -0.0148          0.2616          0.5115
     Parameter 14         0.0335          0.2475          0.4975
     Parameter 15 Improper Prior
     Parameter 16 Improper Prior
     Parameter 17 Improper Prior
     Parameter 18 Improper Prior
     Parameter 19 Improper Prior
     Parameter 20 Improper Prior
     Parameter 21 Improper Prior
     Parameter 22 Improper Prior
     Parameter 23 Improper Prior
     Parameter 24 Improper Prior
     Parameter 25 Improper Prior
     Parameter 26 Improper Prior
     Parameter 27 Improper Prior
     Parameter 28 Improper Prior
     Parameter 29 Improper Prior
     Parameter 30 Improper Prior
     Parameter 31 Improper Prior
     Parameter 32 Improper Prior
     Parameter 33 Improper Prior
     Parameter 34 Improper Prior
     Parameter 35 Improper Prior
     Parameter 36 Improper Prior
     Parameter 37 Improper Prior
     Parameter 38 Improper Prior
     Parameter 39 Improper Prior
     Parameter 40 Improper Prior
     Parameter 41 Improper Prior
     Parameter 42 Improper Prior
     Parameter 43 Improper Prior
     Parameter 44 Improper Prior
     Parameter 45 Improper Prior
     Parameter 46 Improper Prior
     Parameter 47 Improper Prior
     Parameter 48 Improper Prior
     Parameter 49 Improper Prior
     Parameter 50 Improper Prior
     Parameter 51 Improper Prior

     REPLICATION 17:


                     POTENTIAL       PARAMETER WITH
     ITERATION    SCALE REDUCTION      HIGHEST PSR
     100              1.967               12
     200              2.603               50
     300              1.553               11
     400              1.130               8
     500              1.075               11
     600              1.266               50
     700              1.166               10
     800              1.197               12
     900              1.067               45
     1000             1.414               11
     1100             1.720               50
     1200             3.465               50
     1300             1.464               50
     1400             1.008               20
     1500             1.186               11
     1600             1.554               11
     1700             1.700               11
     1800             1.689               50
     1900             1.272               11
     2000             1.207               11
     2100             1.368               50
     2200             1.633               50
     2300             1.656               50
     2400             1.639               50
     2500             1.755               50
     2600             1.513               50
     2700             1.192               11
     2800             1.032               12
     2900             1.011               51
     3000             1.011               25
     3100             1.007               26
     3200             1.013               50
     3300             1.024               50
     3400             1.025               50
     3500             1.019               50
     3600             1.004               19
     3700             1.008               24
     3800             1.007               1
     3900             1.008               1
     4000             1.006               21
     4100             1.013               9
     4200             1.005               39
     4300             1.006               43
     4400             1.007               39
     4500             1.009               39
     4600             1.007               39
     4700             1.007               39
     4800             1.006               38
     4900             1.006               39
     5000             1.027               9
     5100             1.089               9
     5200             1.192               9
     5300             1.360               9
     5400             1.554               9
     5500             1.628               11
     5600             1.596               8
     5700             1.624               8
     5800             1.659               8
     5900             1.680               11
     6000             1.684               11
     6100             1.749               11
     6200             1.891               11
     6300             2.144               11
     6400             2.379               50
     6500             2.409               11
     6600             2.247               50
     6700             1.955               50
     6800             1.751               50
     6900             1.587               50
     7000             1.494               50
     7100             1.420               50
     7200             1.316               50
     7300             1.206               11
     7400             1.124               11
     7500             1.075               11
     7600             1.041               11
     7700             1.025               50
     7800             1.012               11


     Simulated prior distributions

     Parameter       Prior Mean  Prior Variance  Prior Std. Dev.


     Parameter 1         0.0186          0.2522          0.5022
     Parameter 2         0.0146          0.2474          0.4974
     Parameter 3         0.0078          0.2526          0.5026
     Parameter 4        -0.0071          0.2530          0.5030
     Parameter 5         0.0145          0.2532          0.5032
     Parameter 6         0.0044          0.2414          0.4913
     Parameter 7         0.0322          0.2571          0.5071
     Parameter 8         0.0208          0.2497          0.4997
     Parameter 9         0.0154          0.2395          0.4893
     Parameter 10         0.0051          0.2643          0.5141
     Parameter 11        -0.0024          0.2386          0.4885
     Parameter 12        -0.0106          0.2420          0.4919
     Parameter 13        -0.0135          0.2386          0.4884
     Parameter 14         0.0283          0.2444          0.4943
     Parameter 15 Improper Prior
     Parameter 16 Improper Prior
     Parameter 17 Improper Prior
     Parameter 18 Improper Prior
     Parameter 19 Improper Prior
     Parameter 20 Improper Prior
     Parameter 21 Improper Prior
     Parameter 22 Improper Prior
     Parameter 23 Improper Prior
     Parameter 24 Improper Prior
     Parameter 25 Improper Prior
     Parameter 26 Improper Prior
     Parameter 27 Improper Prior
     Parameter 28 Improper Prior
     Parameter 29 Improper Prior
     Parameter 30 Improper Prior
     Parameter 31 Improper Prior
     Parameter 32 Improper Prior
     Parameter 33 Improper Prior
     Parameter 34 Improper Prior
     Parameter 35 Improper Prior
     Parameter 36 Improper Prior
     Parameter 37 Improper Prior
     Parameter 38 Improper Prior
     Parameter 39 Improper Prior
     Parameter 40 Improper Prior
     Parameter 41 Improper Prior
     Parameter 42 Improper Prior
     Parameter 43 Improper Prior
     Parameter 44 Improper Prior
     Parameter 45 Improper Prior
     Parameter 46 Improper Prior
     Parameter 47 Improper Prior
     Parameter 48 Improper Prior
     Parameter 49 Improper Prior
     Parameter 50 Improper Prior
     Parameter 51 Improper Prior

     REPLICATION 18:


                     POTENTIAL       PARAMETER WITH
     ITERATION    SCALE REDUCTION      HIGHEST PSR
     100              1.313               24
     200              1.710               50
     300              1.613               50
     400              1.091               12
     500              1.776               50
     600              1.067               50
     700              1.063               17
     800              1.099               50
     900              1.852               50
     1000             1.709               50
     1100             1.717               50
     1200             1.062               50
     1300             1.063               26
     1400             1.477               12
     1500             1.366               50
     1600             1.243               12
     1700             1.348               50
     1800             1.284               50
     1900             1.471               50
     2000             1.462               50
     2100             1.398               50
     2200             1.318               50
     2300             1.445               50
     2400             1.442               50
     2500             1.158               50
     2600             1.039               50
     2700             1.012               24
     2800             1.020               50
     2900             1.096               50
     3000             1.175               11
     3100             1.255               10
     3200             1.315               50
     3300             1.415               50
     3400             1.361               50
     3500             1.325               50
     3600             1.383               12
     3700             1.349               50
     3800             1.241               50
     3900             1.085               50
     4000             1.047               50
     4100             1.044               9
     4200             1.052               12
     4300             1.035               12
     4400             1.022               12
     4500             1.015               12
     4600             1.005               32
     4700             1.037               8
     4800             1.080               8
     4900             1.053               8
     5000             1.050               8
     5100             1.020               50
     5200             1.008               24


     Simulated prior distributions

     Parameter       Prior Mean  Prior Variance  Prior Std. Dev.


     Parameter 1         0.0113          0.2664          0.5161
     Parameter 2         0.0204          0.2625          0.5124
     Parameter 3         0.0203          0.2560          0.5060
     Parameter 4        -0.0040          0.2670          0.5167
     Parameter 5         0.0097          0.2546          0.5046
     Parameter 6        -0.0052          0.2554          0.5054
     Parameter 7        -0.0202          0.2349          0.4847
     Parameter 8        -0.0195          0.2553          0.5053
     Parameter 9         0.0363          0.2274          0.4769
     Parameter 10         0.0122          0.2402          0.4901
     Parameter 11         0.0059          0.2568          0.5068
     Parameter 12        -0.0003          0.2380          0.4879
     Parameter 13        -0.0079          0.2520          0.5020
     Parameter 14        -0.0321          0.2359          0.4857
     Parameter 15 Improper Prior
     Parameter 16 Improper Prior
     Parameter 17 Improper Prior
     Parameter 18 Improper Prior
     Parameter 19 Improper Prior
     Parameter 20 Improper Prior
     Parameter 21 Improper Prior
     Parameter 22 Improper Prior
     Parameter 23 Improper Prior
     Parameter 24 Improper Prior
     Parameter 25 Improper Prior
     Parameter 26 Improper Prior
     Parameter 27 Improper Prior
     Parameter 28 Improper Prior
     Parameter 29 Improper Prior
     Parameter 30 Improper Prior
     Parameter 31 Improper Prior
     Parameter 32 Improper Prior
     Parameter 33 Improper Prior
     Parameter 34 Improper Prior
     Parameter 35 Improper Prior
     Parameter 36 Improper Prior
     Parameter 37 Improper Prior
     Parameter 38 Improper Prior
     Parameter 39 Improper Prior
     Parameter 40 Improper Prior
     Parameter 41 Improper Prior
     Parameter 42 Improper Prior
     Parameter 43 Improper Prior
     Parameter 44 Improper Prior
     Parameter 45 Improper Prior
     Parameter 46 Improper Prior
     Parameter 47 Improper Prior
     Parameter 48 Improper Prior
     Parameter 49 Improper Prior
     Parameter 50 Improper Prior
     Parameter 51 Improper Prior

     REPLICATION 19:


                     POTENTIAL       PARAMETER WITH
     ITERATION    SCALE REDUCTION      HIGHEST PSR
     100              1.653               10
     200              2.219               12
     300              1.499               50
     400              1.201               50
     500              2.603               50
     600              1.416               50
     700              1.090               50
     800              1.784               50
     900              2.292               50
     1000             1.818               50
     1100             1.103               50
     1200             1.111               14
     1300             1.691               11
     1400             3.603               50
     1500             3.176               50
     1600             2.535               50
     1700             2.098               50
     1800             1.898               50
     1900             1.913               50
     2000             1.988               50
     2100             2.044               50
     2200             1.763               50
     2300             1.283               50
     2400             1.059               50
     2500             1.021               12
     2600             1.195               50
     2700             1.484               50
     2800             1.745               50
     2900             1.903               50
     3000             1.970               50
     3100             2.172               50
     3200             2.409               50
     3300             2.284               50
     3400             1.745               50
     3500             1.524               50
     3600             1.373               50
     3700             1.283               50
     3800             1.235               50
     3900             1.268               50
     4000             1.409               50
     4100             1.508               50
     4200             1.579               50
     4300             1.644               50
     4400             1.637               50
     4500             1.627               50
     4600             1.681               50
     4700             1.677               50
     4800             1.319               50
     4900             1.168               8
     5000             1.096               8
     5100             1.029               8
     5200             1.005               29


     Simulated prior distributions

     Parameter       Prior Mean  Prior Variance  Prior Std. Dev.


     Parameter 1        -0.0142          0.2336          0.4833
     Parameter 2         0.0039          0.2604          0.5102
     Parameter 3         0.0203          0.2252          0.4745
     Parameter 4         0.0269          0.2443          0.4943
     Parameter 5         0.0073          0.2705          0.5201
     Parameter 6        -0.0071          0.2539          0.5039
     Parameter 7        -0.0152          0.2486          0.4986
     Parameter 8        -0.0414          0.2538          0.5038
     Parameter 9        -0.0174          0.2368          0.4866
     Parameter 10         0.0209          0.2672          0.5169
     Parameter 11         0.0291          0.2260          0.4754
     Parameter 12        -0.0268          0.2460          0.4959
     Parameter 13        -0.0041          0.2627          0.5125
     Parameter 14         0.0061          0.2655          0.5152
     Parameter 15 Improper Prior
     Parameter 16 Improper Prior
     Parameter 17 Improper Prior
     Parameter 18 Improper Prior
     Parameter 19 Improper Prior
     Parameter 20 Improper Prior
     Parameter 21 Improper Prior
     Parameter 22 Improper Prior
     Parameter 23 Improper Prior
     Parameter 24 Improper Prior
     Parameter 25 Improper Prior
     Parameter 26 Improper Prior
     Parameter 27 Improper Prior
     Parameter 28 Improper Prior
     Parameter 29 Improper Prior
     Parameter 30 Improper Prior
     Parameter 31 Improper Prior
     Parameter 32 Improper Prior
     Parameter 33 Improper Prior
     Parameter 34 Improper Prior
     Parameter 35 Improper Prior
     Parameter 36 Improper Prior
     Parameter 37 Improper Prior
     Parameter 38 Improper Prior
     Parameter 39 Improper Prior
     Parameter 40 Improper Prior
     Parameter 41 Improper Prior
     Parameter 42 Improper Prior
     Parameter 43 Improper Prior
     Parameter 44 Improper Prior
     Parameter 45 Improper Prior
     Parameter 46 Improper Prior
     Parameter 47 Improper Prior
     Parameter 48 Improper Prior
     Parameter 49 Improper Prior
     Parameter 50 Improper Prior
     Parameter 51 Improper Prior

     REPLICATION 20:


                     POTENTIAL       PARAMETER WITH
     ITERATION    SCALE REDUCTION      HIGHEST PSR
     100              1.854               8
     200              2.291               50
     300              1.124               37
     400              1.866               50
     500              1.148               10
     600              1.282               50
     700              1.210               12
     800              1.549               12
     900              1.103               50
     1000             1.038               11
     1100             1.291               50
     1200             2.144               50
     1300             1.965               50
     1400             1.354               50
     1500             1.027               45
     1600             1.193               50
     1700             1.808               50
     1800             3.019               50
     1900             2.405               50
     2000             1.594               50
     2100             1.188               50
     2200             1.091               8
     2300             1.028               8
     2400             1.019               32
     2500             1.008               37
     2600             1.036               9
     2700             1.048               9
     2800             1.089               9
     2900             1.215               50
     3000             1.301               50
     3100             1.321               50
     3200             1.240               50
     3300             1.165               12
     3400             1.096               12
     3500             1.041               12
     3600             1.038               12
     3700             1.014               13
     3800             1.005               22
     3900             1.012               8
     4000             1.011               11
     4100             1.007               17
     4200             1.007               19
     4300             1.013               50
     4400             1.032               50
     4500             1.064               50
     4600             1.047               50
     4700             1.014               50
     4800             1.005               14
     4900             1.031               11
     5000             1.062               11
     5100             1.079               12
     5200             1.088               12
     5300             1.077               50
     5400             1.085               50
     5500             1.044               50
     5600             1.010               13


     Simulated prior distributions

     Parameter       Prior Mean  Prior Variance  Prior Std. Dev.


     Parameter 1         0.0129          0.2516          0.5016
     Parameter 2        -0.0032          0.2644          0.5142
     Parameter 3         0.0188          0.2518          0.5018
     Parameter 4         0.0055          0.2459          0.4959
     Parameter 5        -0.0080          0.2289          0.4784
     Parameter 6        -0.0177          0.2457          0.4957
     Parameter 7         0.0058          0.2678          0.5175
     Parameter 8         0.0020          0.2461          0.4961
     Parameter 9        -0.0243          0.2687          0.5184
     Parameter 10         0.0238          0.2416          0.4915
     Parameter 11         0.0040          0.2571          0.5071
     Parameter 12        -0.0100          0.2439          0.4938
     Parameter 13        -0.0186          0.2483          0.4983
     Parameter 14        -0.0060          0.2679          0.5176
     Parameter 15 Improper Prior
     Parameter 16 Improper Prior
     Parameter 17 Improper Prior
     Parameter 18 Improper Prior
     Parameter 19 Improper Prior
     Parameter 20 Improper Prior
     Parameter 21 Improper Prior
     Parameter 22 Improper Prior
     Parameter 23 Improper Prior
     Parameter 24 Improper Prior
     Parameter 25 Improper Prior
     Parameter 26 Improper Prior
     Parameter 27 Improper Prior
     Parameter 28 Improper Prior
     Parameter 29 Improper Prior
     Parameter 30 Improper Prior
     Parameter 31 Improper Prior
     Parameter 32 Improper Prior
     Parameter 33 Improper Prior
     Parameter 34 Improper Prior
     Parameter 35 Improper Prior
     Parameter 36 Improper Prior
     Parameter 37 Improper Prior
     Parameter 38 Improper Prior
     Parameter 39 Improper Prior
     Parameter 40 Improper Prior
     Parameter 41 Improper Prior
     Parameter 42 Improper Prior
     Parameter 43 Improper Prior
     Parameter 44 Improper Prior
     Parameter 45 Improper Prior
     Parameter 46 Improper Prior
     Parameter 47 Improper Prior
     Parameter 48 Improper Prior
     Parameter 49 Improper Prior
     Parameter 50 Improper Prior
     Parameter 51 Improper Prior

     REPLICATION 21:


                     POTENTIAL       PARAMETER WITH
     ITERATION    SCALE REDUCTION      HIGHEST PSR
     100              1.150               29
     200              1.270               50
     300              2.388               50
     400              1.050               1
     500              1.048               26
     600              1.999               50
     700              1.786               12
     800              1.883               50
     900              2.719               50
     1000             1.471               50
     1100             1.034               21
     1200             1.023               44
     1300             1.083               50
     1400             1.058               50
     1500             1.079               50
     1600             1.013               31
     1700             1.014               20
     1800             1.020               5
     1900             1.099               50
     2000             1.467               50
     2100             1.775               50
     2200             1.742               50
     2300             1.837               50
     2400             1.790               50
     2500             1.821               50
     2600             1.835               50
     2700             1.554               50
     2800             1.354               50
     2900             1.042               10
     3000             1.023               11
     3100             1.054               11
     3200             1.062               8
     3300             1.062               8
     3400             1.045               8
     3500             1.012               14
     3600             1.005               51
     3700             1.007               51
     3800             1.007               22
     3900             1.071               50
     4000             1.232               50
     4100             1.366               50
     4200             1.364               50
     4300             1.380               50
     4400             1.296               50
     4500             1.233               50
     4600             1.165               50
     4700             1.107               50
     4800             1.113               50
     4900             1.128               11
     5000             1.128               11
     5100             1.082               11
     5200             1.036               11
     5300             1.005               25


     Simulated prior distributions

     Parameter       Prior Mean  Prior Variance  Prior Std. Dev.


     Parameter 1        -0.0050          0.2656          0.5153
     Parameter 2        -0.0013          0.2185          0.4674
     Parameter 3         0.0106          0.2444          0.4943
     Parameter 4         0.0028          0.2468          0.4968
     Parameter 5        -0.0038          0.2448          0.4948
     Parameter 6        -0.0070          0.2625          0.5124
     Parameter 7        -0.0151          0.2474          0.4974
     Parameter 8        -0.0133          0.2693          0.5189
     Parameter 9        -0.0219          0.2714          0.5209
     Parameter 10         0.0018          0.2568          0.5067
     Parameter 11        -0.0105          0.2410          0.4909
     Parameter 12         0.0194          0.2457          0.4956
     Parameter 13        -0.0023          0.2651          0.5149
     Parameter 14         0.0190          0.2350          0.4847
     Parameter 15 Improper Prior
     Parameter 16 Improper Prior
     Parameter 17 Improper Prior
     Parameter 18 Improper Prior
     Parameter 19 Improper Prior
     Parameter 20 Improper Prior
     Parameter 21 Improper Prior
     Parameter 22 Improper Prior
     Parameter 23 Improper Prior
     Parameter 24 Improper Prior
     Parameter 25 Improper Prior
     Parameter 26 Improper Prior
     Parameter 27 Improper Prior
     Parameter 28 Improper Prior
     Parameter 29 Improper Prior
     Parameter 30 Improper Prior
     Parameter 31 Improper Prior
     Parameter 32 Improper Prior
     Parameter 33 Improper Prior
     Parameter 34 Improper Prior
     Parameter 35 Improper Prior
     Parameter 36 Improper Prior
     Parameter 37 Improper Prior
     Parameter 38 Improper Prior
     Parameter 39 Improper Prior
     Parameter 40 Improper Prior
     Parameter 41 Improper Prior
     Parameter 42 Improper Prior
     Parameter 43 Improper Prior
     Parameter 44 Improper Prior
     Parameter 45 Improper Prior
     Parameter 46 Improper Prior
     Parameter 47 Improper Prior
     Parameter 48 Improper Prior
     Parameter 49 Improper Prior
     Parameter 50 Improper Prior
     Parameter 51 Improper Prior

     REPLICATION 22:


                     POTENTIAL       PARAMETER WITH
     ITERATION    SCALE REDUCTION      HIGHEST PSR
     100              1.197               21
     200              1.201               26
     300              1.088               4
     400              1.118               50
     500              1.044               18
     600              1.177               50
     700              1.143               50
     800              1.100               11
     900              1.019               17
     1000             1.197               11
     1100             1.240               11
     1200             1.153               50
     1300             1.085               13
     1400             1.071               50
     1500             1.388               50
     1600             1.220               8
     1700             1.022               50
     1800             1.253               11
     1900             1.697               50
     2000             2.412               50
     2100             3.274               50
     2200             2.362               50
     2300             1.877               50
     2400             1.703               10
     2500             1.584               8
     2600             1.630               50
     2700             1.560               8
     2800             1.557               50
     2900             1.678               50
     3000             1.804               50
     3100             1.562               50
     3200             1.251               50
     3300             1.049               50
     3400             1.006               13
     3500             1.009               8
     3600             1.045               8
     3700             1.107               8
     3800             1.238               50
     3900             1.520               50
     4000             1.954               50
     4100             1.938               50
     4200             1.902               50
     4300             1.809               50
     4400             1.680               50
     4500             1.552               50
     4600             1.358               50
     4700             1.242               50
     4800             1.184               50
     4900             1.221               50
     5000             1.238               50
     5100             1.239               50
     5200             1.217               50
     5300             1.247               8
     5400             1.324               50
     5500             1.395               8
     5600             1.421               50
     5700             1.414               50
     5800             1.369               50
     5900             1.408               50
     6000             1.446               50
     6100             1.541               50
     6200             1.627               50
     6300             1.826               50
     6400             1.859               50
     6500             1.607               50
     6600             1.462               9
     6700             1.386               50
     6800             1.358               50
     6900             1.282               9
     7000             1.186               9
     7100             1.114               9
     7200             1.082               9
     7300             1.044               9
     7400             1.017               9


     Simulated prior distributions

     Parameter       Prior Mean  Prior Variance  Prior Std. Dev.


     Parameter 1        -0.0001          0.2421          0.4920
     Parameter 2        -0.0139          0.2413          0.4912
     Parameter 3        -0.0051          0.2319          0.4816
     Parameter 4        -0.0003          0.2626          0.5125
     Parameter 5        -0.0009          0.2392          0.4890
     Parameter 6         0.0227          0.2446          0.4946
     Parameter 7         0.0157          0.2433          0.4932
     Parameter 8        -0.0175          0.2530          0.5030
     Parameter 9        -0.0130          0.2302          0.4798
     Parameter 10         0.0135          0.2322          0.4819
     Parameter 11        -0.0081          0.2419          0.4918
     Parameter 12        -0.0332          0.2392          0.4891
     Parameter 13        -0.0009          0.2537          0.5037
     Parameter 14        -0.0150          0.2506          0.5006
     Parameter 15 Improper Prior
     Parameter 16 Improper Prior
     Parameter 17 Improper Prior
     Parameter 18 Improper Prior
     Parameter 19 Improper Prior
     Parameter 20 Improper Prior
     Parameter 21 Improper Prior
     Parameter 22 Improper Prior
     Parameter 23 Improper Prior
     Parameter 24 Improper Prior
     Parameter 25 Improper Prior
     Parameter 26 Improper Prior
     Parameter 27 Improper Prior
     Parameter 28 Improper Prior
     Parameter 29 Improper Prior
     Parameter 30 Improper Prior
     Parameter 31 Improper Prior
     Parameter 32 Improper Prior
     Parameter 33 Improper Prior
     Parameter 34 Improper Prior
     Parameter 35 Improper Prior
     Parameter 36 Improper Prior
     Parameter 37 Improper Prior
     Parameter 38 Improper Prior
     Parameter 39 Improper Prior
     Parameter 40 Improper Prior
     Parameter 41 Improper Prior
     Parameter 42 Improper Prior
     Parameter 43 Improper Prior
     Parameter 44 Improper Prior
     Parameter 45 Improper Prior
     Parameter 46 Improper Prior
     Parameter 47 Improper Prior
     Parameter 48 Improper Prior
     Parameter 49 Improper Prior
     Parameter 50 Improper Prior
     Parameter 51 Improper Prior

     REPLICATION 23:


                     POTENTIAL       PARAMETER WITH
     ITERATION    SCALE REDUCTION      HIGHEST PSR
     100              1.716               50
     200              2.858               50
     300              1.045               31
     400              1.447               11
     500              3.044               10
     600              1.988               50
     700              1.017               37
     800              1.249               50
     900              1.084               11
     1000             1.034               27
     1100             1.063               10
     1200             1.220               50
     1300             1.458               50
     1400             1.639               50
     1500             1.241               12
     1600             1.012               13
     1700             1.061               9
     1800             1.209               50
     1900             1.208               50
     2000             1.131               10
     2100             1.110               50
     2200             1.055               50
     2300             1.175               50
     2400             1.260               50
     2500             1.486               50
     2600             1.535               50
     2700             1.417               50
     2800             1.342               50
     2900             1.573               50
     3000             1.570               50
     3100             1.314               8
     3200             1.277               8
     3300             1.216               8
     3400             1.244               8
     3500             1.194               8
     3600             1.081               11
     3700             1.006               2
     3800             1.048               50
     3900             1.141               50
     4000             1.210               50
     4100             1.216               50
     4200             1.269               50
     4300             1.456               50
     4400             1.637               50
     4500             1.778               50
     4600             1.963               50
     4700             2.143               50
     4800             2.044               50
     4900             1.833               50
     5000             1.730               50
     5100             1.673               50
     5200             1.688               12
     5300             1.575               12
     5400             1.462               50
     5500             1.304               11
     5600             1.171               8
     5700             1.100               12
     5800             1.088               12
     5900             1.071               10
     6000             1.038               10
     6100             1.010               13


     Simulated prior distributions

     Parameter       Prior Mean  Prior Variance  Prior Std. Dev.


     Parameter 1         0.0028          0.2572          0.5071
     Parameter 2         0.0017          0.2629          0.5127
     Parameter 3         0.0206          0.2603          0.5102
     Parameter 4         0.0112          0.2385          0.4883
     Parameter 5        -0.0130          0.2428          0.4927
     Parameter 6         0.0118          0.2588          0.5087
     Parameter 7        -0.0117          0.2510          0.5010
     Parameter 8        -0.0024          0.2500          0.5000
     Parameter 9        -0.0041          0.2635          0.5133
     Parameter 10         0.0098          0.2554          0.5053
     Parameter 11        -0.0061          0.2423          0.4923
     Parameter 12        -0.0088          0.2441          0.4941
     Parameter 13         0.0180          0.2769          0.5262
     Parameter 14         0.0104          0.2511          0.5011
     Parameter 15 Improper Prior
     Parameter 16 Improper Prior
     Parameter 17 Improper Prior
     Parameter 18 Improper Prior
     Parameter 19 Improper Prior
     Parameter 20 Improper Prior
     Parameter 21 Improper Prior
     Parameter 22 Improper Prior
     Parameter 23 Improper Prior
     Parameter 24 Improper Prior
     Parameter 25 Improper Prior
     Parameter 26 Improper Prior
     Parameter 27 Improper Prior
     Parameter 28 Improper Prior
     Parameter 29 Improper Prior
     Parameter 30 Improper Prior
     Parameter 31 Improper Prior
     Parameter 32 Improper Prior
     Parameter 33 Improper Prior
     Parameter 34 Improper Prior
     Parameter 35 Improper Prior
     Parameter 36 Improper Prior
     Parameter 37 Improper Prior
     Parameter 38 Improper Prior
     Parameter 39 Improper Prior
     Parameter 40 Improper Prior
     Parameter 41 Improper Prior
     Parameter 42 Improper Prior
     Parameter 43 Improper Prior
     Parameter 44 Improper Prior
     Parameter 45 Improper Prior
     Parameter 46 Improper Prior
     Parameter 47 Improper Prior
     Parameter 48 Improper Prior
     Parameter 49 Improper Prior
     Parameter 50 Improper Prior
     Parameter 51 Improper Prior

     REPLICATION 24:


                     POTENTIAL       PARAMETER WITH
     ITERATION    SCALE REDUCTION      HIGHEST PSR
     100              1.255               43
     200              1.140               12
     300              1.346               8
     400              1.075               50
     500              1.565               10
     600              1.056               12
     700              1.468               11
     800              2.909               50
     900              2.740               50
     1000             1.691               11
     1100             1.438               11
     1200             1.075               11
     1300             1.015               44
     1400             1.315               50
     1500             1.370               50
     1600             1.456               50
     1700             1.727               50
     1800             2.448               50
     1900             2.416               12
     2000             1.847               12
     2100             1.604               12
     2200             1.545               50
     2300             1.573               50
     2400             1.392               12
     2500             1.255               10
     2600             1.037               10
     2700             1.018               13
     2800             1.193               11
     2900             1.551               11
     3000             1.533               11
     3100             1.503               11
     3200             1.199               10
     3300             1.167               10
     3400             1.201               10
     3500             1.233               12
     3600             1.240               12
     3700             1.206               10
     3800             1.163               10
     3900             1.171               10
     4000             1.195               10
     4100             1.251               8
     4200             1.377               11
     4300             1.626               10
     4400             1.977               50
     4500             2.154               50
     4600             1.946               50
     4700             1.556               50
     4800             1.290               10
     4900             1.179               11
     5000             1.113               11
     5100             1.060               11
     5200             1.007               45


     Simulated prior distributions

     Parameter       Prior Mean  Prior Variance  Prior Std. Dev.


     Parameter 1         0.0066          0.2316          0.4813
     Parameter 2         0.0062          0.2529          0.5028
     Parameter 3        -0.0116          0.2690          0.5186
     Parameter 4         0.0154          0.2581          0.5080
     Parameter 5         0.0003          0.2658          0.5155
     Parameter 6        -0.0160          0.2491          0.4991
     Parameter 7        -0.0070          0.2381          0.4880
     Parameter 8         0.0051          0.2693          0.5189
     Parameter 9        -0.0321          0.2439          0.4938
     Parameter 10         0.0070          0.2423          0.4923
     Parameter 11         0.0365          0.2503          0.5003
     Parameter 12         0.0049          0.2471          0.4971
     Parameter 13        -0.0169          0.2439          0.4938
     Parameter 14         0.0268          0.2622          0.5121
     Parameter 15 Improper Prior
     Parameter 16 Improper Prior
     Parameter 17 Improper Prior
     Parameter 18 Improper Prior
     Parameter 19 Improper Prior
     Parameter 20 Improper Prior
     Parameter 21 Improper Prior
     Parameter 22 Improper Prior
     Parameter 23 Improper Prior
     Parameter 24 Improper Prior
     Parameter 25 Improper Prior
     Parameter 26 Improper Prior
     Parameter 27 Improper Prior
     Parameter 28 Improper Prior
     Parameter 29 Improper Prior
     Parameter 30 Improper Prior
     Parameter 31 Improper Prior
     Parameter 32 Improper Prior
     Parameter 33 Improper Prior
     Parameter 34 Improper Prior
     Parameter 35 Improper Prior
     Parameter 36 Improper Prior
     Parameter 37 Improper Prior
     Parameter 38 Improper Prior
     Parameter 39 Improper Prior
     Parameter 40 Improper Prior
     Parameter 41 Improper Prior
     Parameter 42 Improper Prior
     Parameter 43 Improper Prior
     Parameter 44 Improper Prior
     Parameter 45 Improper Prior
     Parameter 46 Improper Prior
     Parameter 47 Improper Prior
     Parameter 48 Improper Prior
     Parameter 49 Improper Prior
     Parameter 50 Improper Prior
     Parameter 51 Improper Prior

     REPLICATION 25:


                     POTENTIAL       PARAMETER WITH
     ITERATION    SCALE REDUCTION      HIGHEST PSR
     100              1.234               45
     200              1.284               11
     300              1.203               50
     400              1.984               12
     500              1.225               14
     600              1.087               50
     700              1.190               10
     800              1.857               50
     900              1.608               11
     1000             1.043               11
     1100             1.121               8
     1200             1.379               11
     1300             1.884               9
     1400             1.306               9
     1500             1.013               25
     1600             1.139               11
     1700             1.368               50
     1800             1.417               50
     1900             1.471               50
     2000             1.567               50
     2100             1.489               8
     2200             1.402               8
     2300             1.298               12
     2400             1.444               50
     2500             1.881               50
     2600             1.388               50
     2700             1.023               14
     2800             1.021               11
     2900             1.066               50
     3000             1.105               50
     3100             1.129               50
     3200             1.187               50
     3300             1.356               50
     3400             1.353               50
     3500             1.114               50
     3600             1.029               50
     3700             1.007               22
     3800             1.007               37
     3900             1.007               22
     4000             1.032               50
     4100             1.084               50
     4200             1.099               50
     4300             1.170               50
     4400             1.211               50
     4500             1.236               50
     4600             1.183               50
     4700             1.116               50
     4800             1.118               50
     4900             1.098               9
     5000             1.139               9
     5100             1.213               9
     5200             1.158               9
     5300             1.100               9
     5400             1.042               9
     5500             1.006               18


     Simulated prior distributions

     Parameter       Prior Mean  Prior Variance  Prior Std. Dev.


     Parameter 1        -0.0261          0.2572          0.5071
     Parameter 2        -0.0164          0.2567          0.5066
     Parameter 3         0.0019          0.2370          0.4868
     Parameter 4        -0.0238          0.2266          0.4761
     Parameter 5        -0.0094          0.2497          0.4997
     Parameter 6         0.0137          0.2640          0.5138
     Parameter 7        -0.0009          0.2468          0.4968
     Parameter 8         0.0046          0.2413          0.4912
     Parameter 9        -0.0056          0.2502          0.5002
     Parameter 10        -0.0053          0.2581          0.5081
     Parameter 11         0.0058          0.2517          0.5017
     Parameter 12        -0.0122          0.2438          0.4938
     Parameter 13        -0.0041          0.2551          0.5051
     Parameter 14         0.0470          0.2195          0.4685
     Parameter 15 Improper Prior
     Parameter 16 Improper Prior
     Parameter 17 Improper Prior
     Parameter 18 Improper Prior
     Parameter 19 Improper Prior
     Parameter 20 Improper Prior
     Parameter 21 Improper Prior
     Parameter 22 Improper Prior
     Parameter 23 Improper Prior
     Parameter 24 Improper Prior
     Parameter 25 Improper Prior
     Parameter 26 Improper Prior
     Parameter 27 Improper Prior
     Parameter 28 Improper Prior
     Parameter 29 Improper Prior
     Parameter 30 Improper Prior
     Parameter 31 Improper Prior
     Parameter 32 Improper Prior
     Parameter 33 Improper Prior
     Parameter 34 Improper Prior
     Parameter 35 Improper Prior
     Parameter 36 Improper Prior
     Parameter 37 Improper Prior
     Parameter 38 Improper Prior
     Parameter 39 Improper Prior
     Parameter 40 Improper Prior
     Parameter 41 Improper Prior
     Parameter 42 Improper Prior
     Parameter 43 Improper Prior
     Parameter 44 Improper Prior
     Parameter 45 Improper Prior
     Parameter 46 Improper Prior
     Parameter 47 Improper Prior
     Parameter 48 Improper Prior
     Parameter 49 Improper Prior
     Parameter 50 Improper Prior
     Parameter 51 Improper Prior

     REPLICATION 26:


                     POTENTIAL       PARAMETER WITH
     ITERATION    SCALE REDUCTION      HIGHEST PSR
     100              1.306               3
     200              1.149               50
     300              1.364               11
     400              1.064               22
     500              1.099               12
     600              1.778               50
     700              1.808               50
     800              1.655               50
     900              1.039               19
     1000             1.086               11
     1100             1.411               50
     1200             2.031               50
     1300             2.572               50
     1400             2.037               50
     1500             1.351               50
     1600             1.056               10
     1700             1.035               13
     1800             1.374               50
     1900             2.187               50
     2000             2.134               50
     2100             2.426               50
     2200             2.467               50
     2300             1.863               50
     2400             1.483               50
     2500             1.252               11
     2600             1.137               11
     2700             1.029               4
     2800             1.018               4
     2900             1.113               50
     3000             1.113               50
     3100             1.205               50
     3200             1.363               12
     3300             1.333               12
     3400             1.198               10
     3500             1.143               12
     3600             1.051               12
     3700             1.007               4
     3800             1.005               15
     3900             1.009               22
     4000             1.011               14
     4100             1.018               8
     4200             1.013               10
     4300             1.007               13
     4400             1.012               11
     4500             1.020               50
     4600             1.020               50
     4700             1.023               10
     4800             1.043               10
     4900             1.074               10
     5000             1.089               10
     5100             1.146               50
     5200             1.209               50
     5300             1.273               50
     5400             1.322               50
     5500             1.403               50
     5600             1.499               50
     5700             1.542               50
     5800             1.488               50
     5900             1.414               50
     6000             1.253               50
     6100             1.099               50
     6200             1.010               50


     Simulated prior distributions

     Parameter       Prior Mean  Prior Variance  Prior Std. Dev.


     Parameter 1        -0.0116          0.2351          0.4849
     Parameter 2        -0.0070          0.2404          0.4903
     Parameter 3        -0.0007          0.2568          0.5068
     Parameter 4         0.0168          0.2722          0.5217
     Parameter 5         0.0317          0.2596          0.5096
     Parameter 6         0.0189          0.2342          0.4839
     Parameter 7         0.0119          0.2321          0.4818
     Parameter 8         0.0044          0.2313          0.4810
     Parameter 9        -0.0065          0.2349          0.4847
     Parameter 10        -0.0301          0.2570          0.5070
     Parameter 11         0.0018          0.2445          0.4945
     Parameter 12        -0.0169          0.2358          0.4856
     Parameter 13         0.0340          0.2557          0.5057
     Parameter 14         0.0229          0.2536          0.5036
     Parameter 15 Improper Prior
     Parameter 16 Improper Prior
     Parameter 17 Improper Prior
     Parameter 18 Improper Prior
     Parameter 19 Improper Prior
     Parameter 20 Improper Prior
     Parameter 21 Improper Prior
     Parameter 22 Improper Prior
     Parameter 23 Improper Prior
     Parameter 24 Improper Prior
     Parameter 25 Improper Prior
     Parameter 26 Improper Prior
     Parameter 27 Improper Prior
     Parameter 28 Improper Prior
     Parameter 29 Improper Prior
     Parameter 30 Improper Prior
     Parameter 31 Improper Prior
     Parameter 32 Improper Prior
     Parameter 33 Improper Prior
     Parameter 34 Improper Prior
     Parameter 35 Improper Prior
     Parameter 36 Improper Prior
     Parameter 37 Improper Prior
     Parameter 38 Improper Prior
     Parameter 39 Improper Prior
     Parameter 40 Improper Prior
     Parameter 41 Improper Prior
     Parameter 42 Improper Prior
     Parameter 43 Improper Prior
     Parameter 44 Improper Prior
     Parameter 45 Improper Prior
     Parameter 46 Improper Prior
     Parameter 47 Improper Prior
     Parameter 48 Improper Prior
     Parameter 49 Improper Prior
     Parameter 50 Improper Prior
     Parameter 51 Improper Prior

     REPLICATION 27:


                     POTENTIAL       PARAMETER WITH
     ITERATION    SCALE REDUCTION      HIGHEST PSR
     100              1.412               50
     200              1.712               50
     300              1.053               12
     400              1.743               50
     500              1.386               12
     600              1.582               11
     700              1.078               14
     800              1.733               50
     900              1.174               50
     1000             1.157               8
     1100             1.909               50
     1200             2.318               11
     1300             2.167               12
     1400             2.302               50
     1500             1.956               50
     1600             1.248               50
     1700             1.011               51
     1800             1.261               50
     1900             1.360               11
     2000             1.394               11
     2100             1.262               50
     2200             1.124               50
     2300             1.043               50
     2400             1.009               2
     2500             1.015               9
     2600             1.065               11
     2700             1.246               11
     2800             1.372               50
     2900             1.312               50
     3000             1.286               50
     3100             1.092               11
     3200             1.005               24
     3300             1.023               10
     3400             1.142               8
     3500             1.357               50
     3600             1.680               50
     3700             1.928               50
     3800             1.849               50
     3900             1.654               50
     4000             1.670               50
     4100             1.482               50
     4200             1.298               50
     4300             1.173               50
     4400             1.100               12
     4500             1.045               11
     4600             1.014               11
     4700             1.005               37
     4800             1.004               37
     4900             1.009               14
     5000             1.024               14
     5100             1.047               14
     5200             1.080               50
     5300             1.149               50
     5400             1.215               50
     5500             1.270               50
     5600             1.193               50
     5700             1.129               50
     5800             1.062               12
     5900             1.020               12
     6000             1.008               12


     Simulated prior distributions

     Parameter       Prior Mean  Prior Variance  Prior Std. Dev.


     Parameter 1         0.0034          0.2739          0.5233
     Parameter 2         0.0107          0.2298          0.4793
     Parameter 3         0.0007          0.2407          0.4906
     Parameter 4         0.0262          0.2400          0.4899
     Parameter 5         0.0086          0.2358          0.4855
     Parameter 6         0.0120          0.2539          0.5038
     Parameter 7        -0.0061          0.2537          0.5037
     Parameter 8         0.0302          0.2493          0.4993
     Parameter 9        -0.0057          0.2551          0.5051
     Parameter 10         0.0116          0.2238          0.4731
     Parameter 11         0.0139          0.2304          0.4800
     Parameter 12        -0.0320          0.2587          0.5086
     Parameter 13         0.0167          0.2440          0.4940
     Parameter 14        -0.0059          0.2546          0.5046
     Parameter 15 Improper Prior
     Parameter 16 Improper Prior
     Parameter 17 Improper Prior
     Parameter 18 Improper Prior
     Parameter 19 Improper Prior
     Parameter 20 Improper Prior
     Parameter 21 Improper Prior
     Parameter 22 Improper Prior
     Parameter 23 Improper Prior
     Parameter 24 Improper Prior
     Parameter 25 Improper Prior
     Parameter 26 Improper Prior
     Parameter 27 Improper Prior
     Parameter 28 Improper Prior
     Parameter 29 Improper Prior
     Parameter 30 Improper Prior
     Parameter 31 Improper Prior
     Parameter 32 Improper Prior
     Parameter 33 Improper Prior
     Parameter 34 Improper Prior
     Parameter 35 Improper Prior
     Parameter 36 Improper Prior
     Parameter 37 Improper Prior
     Parameter 38 Improper Prior
     Parameter 39 Improper Prior
     Parameter 40 Improper Prior
     Parameter 41 Improper Prior
     Parameter 42 Improper Prior
     Parameter 43 Improper Prior
     Parameter 44 Improper Prior
     Parameter 45 Improper Prior
     Parameter 46 Improper Prior
     Parameter 47 Improper Prior
     Parameter 48 Improper Prior
     Parameter 49 Improper Prior
     Parameter 50 Improper Prior
     Parameter 51 Improper Prior

     REPLICATION 28:


                     POTENTIAL       PARAMETER WITH
     ITERATION    SCALE REDUCTION      HIGHEST PSR
     100              2.030               11
     200              1.584               50
     300              1.273               12
     400              1.457               12
     500              2.406               50
     600              1.068               8
     700              1.042               23
     800              1.395               11
     900              2.172               11
     1000             1.074               23
     1100             1.260               11
     1200             2.219               11
     1300             2.575               11
     1400             1.487               10
     1500             1.320               8
     1600             1.258               8
     1700             1.137               10
     1800             1.268               10
     1900             1.429               50
     2000             1.335               50
     2100             1.257               50
     2200             1.044               50
     2300             1.038               50
     2400             1.136               50
     2500             1.172               50
     2600             1.326               50
     2700             1.712               50
     2800             1.676               50
     2900             1.360               12
     3000             1.059               12
     3100             1.006               33
     3200             1.053               50
     3300             1.130               50
     3400             1.324               50
     3500             1.423               50
     3600             1.277               50
     3700             1.120               50
     3800             1.064               50
     3900             1.013               50
     4000             1.005               35
     4100             1.013               50
     4200             1.089               10
     4300             1.209               50
     4400             1.369               50
     4500             1.669               50
     4600             2.053               50
     4700             2.046               50
     4800             1.865               50
     4900             1.665               50
     5000             1.630               50
     5100             1.593               50
     5200             1.466               50
     5300             1.301               50
     5400             1.223               50
     5500             1.135               50
     5600             1.073               50
     5700             1.044               50
     5800             1.037               50
     5900             1.022               50
     6000             1.009               14


     Simulated prior distributions

     Parameter       Prior Mean  Prior Variance  Prior Std. Dev.


     Parameter 1         0.0114          0.2649          0.5146
     Parameter 2         0.0037          0.2482          0.4982
     Parameter 3        -0.0072          0.2522          0.5022
     Parameter 4        -0.0137          0.2578          0.5077
     Parameter 5         0.0107          0.2579          0.5078
     Parameter 6         0.0165          0.2577          0.5077
     Parameter 7        -0.0100          0.2625          0.5124
     Parameter 8         0.0175          0.2321          0.4817
     Parameter 9        -0.0226          0.2492          0.4992
     Parameter 10        -0.0044          0.2473          0.4973
     Parameter 11        -0.0473          0.2355          0.4853
     Parameter 12         0.0061          0.2613          0.5112
     Parameter 13         0.0001          0.2610          0.5108
     Parameter 14         0.0008          0.2676          0.5173
     Parameter 15 Improper Prior
     Parameter 16 Improper Prior
     Parameter 17 Improper Prior
     Parameter 18 Improper Prior
     Parameter 19 Improper Prior
     Parameter 20 Improper Prior
     Parameter 21 Improper Prior
     Parameter 22 Improper Prior
     Parameter 23 Improper Prior
     Parameter 24 Improper Prior
     Parameter 25 Improper Prior
     Parameter 26 Improper Prior
     Parameter 27 Improper Prior
     Parameter 28 Improper Prior
     Parameter 29 Improper Prior
     Parameter 30 Improper Prior
     Parameter 31 Improper Prior
     Parameter 32 Improper Prior
     Parameter 33 Improper Prior
     Parameter 34 Improper Prior
     Parameter 35 Improper Prior
     Parameter 36 Improper Prior
     Parameter 37 Improper Prior
     Parameter 38 Improper Prior
     Parameter 39 Improper Prior
     Parameter 40 Improper Prior
     Parameter 41 Improper Prior
     Parameter 42 Improper Prior
     Parameter 43 Improper Prior
     Parameter 44 Improper Prior
     Parameter 45 Improper Prior
     Parameter 46 Improper Prior
     Parameter 47 Improper Prior
     Parameter 48 Improper Prior
     Parameter 49 Improper Prior
     Parameter 50 Improper Prior
     Parameter 51 Improper Prior

     REPLICATION 29:


                     POTENTIAL       PARAMETER WITH
     ITERATION    SCALE REDUCTION      HIGHEST PSR
     100              1.440               50
     200              1.084               18
     300              1.083               5
     400              1.799               50
     500              1.047               50
     600              2.078               50
     700              1.071               33
     800              1.641               11
     900              1.911               50
     1000             2.732               50
     1100             1.465               11
     1200             1.022               11
     1300             1.021               29
     1400             1.018               51
     1500             1.010               51
     1600             1.099               50
     1700             1.120               50
     1800             1.137               12
     1900             1.379               12
     2000             1.730               11
     2100             2.192               50
     2200             2.587               50
     2300             2.170               50
     2400             1.436               50
     2500             1.066               50
     2600             1.011               15
     2700             1.047               12
     2800             1.268               50
     2900             1.689               50
     3000             2.002               50
     3100             2.115               50
     3200             2.273               50
     3300             2.347               50
     3400             2.133               50
     3500             2.077               50
     3600             2.009               50
     3700             1.751               50
     3800             1.466               50
     3900             1.351               50
     4000             1.241               50
     4100             1.123               50
     4200             1.040               50
     4300             1.006               25
     4400             1.007               9
     4500             1.005               22
     4600             1.004               22
     4700             1.006               22
     4800             1.007               32
     4900             1.006               19
     5000             1.005               22


     Simulated prior distributions

     Parameter       Prior Mean  Prior Variance  Prior Std. Dev.


     Parameter 1         0.0119          0.2449          0.4949
     Parameter 2         0.0128          0.2555          0.5055
     Parameter 3         0.0097          0.2436          0.4935
     Parameter 4        -0.0107          0.2357          0.4855
     Parameter 5        -0.0200          0.2221          0.4712
     Parameter 6        -0.0131          0.2615          0.5114
     Parameter 7         0.0118          0.2406          0.4905
     Parameter 8        -0.0009          0.2491          0.4991
     Parameter 9         0.0476          0.2434          0.4934
     Parameter 10         0.0152          0.2364          0.4862
     Parameter 11         0.0108          0.2458          0.4958
     Parameter 12         0.0224          0.2558          0.5058
     Parameter 13         0.0176          0.2545          0.5045
     Parameter 14         0.0315          0.2554          0.5054
     Parameter 15 Improper Prior
     Parameter 16 Improper Prior
     Parameter 17 Improper Prior
     Parameter 18 Improper Prior
     Parameter 19 Improper Prior
     Parameter 20 Improper Prior
     Parameter 21 Improper Prior
     Parameter 22 Improper Prior
     Parameter 23 Improper Prior
     Parameter 24 Improper Prior
     Parameter 25 Improper Prior
     Parameter 26 Improper Prior
     Parameter 27 Improper Prior
     Parameter 28 Improper Prior
     Parameter 29 Improper Prior
     Parameter 30 Improper Prior
     Parameter 31 Improper Prior
     Parameter 32 Improper Prior
     Parameter 33 Improper Prior
     Parameter 34 Improper Prior
     Parameter 35 Improper Prior
     Parameter 36 Improper Prior
     Parameter 37 Improper Prior
     Parameter 38 Improper Prior
     Parameter 39 Improper Prior
     Parameter 40 Improper Prior
     Parameter 41 Improper Prior
     Parameter 42 Improper Prior
     Parameter 43 Improper Prior
     Parameter 44 Improper Prior
     Parameter 45 Improper Prior
     Parameter 46 Improper Prior
     Parameter 47 Improper Prior
     Parameter 48 Improper Prior
     Parameter 49 Improper Prior
     Parameter 50 Improper Prior
     Parameter 51 Improper Prior

     REPLICATION 30:


                     POTENTIAL       PARAMETER WITH
     ITERATION    SCALE REDUCTION      HIGHEST PSR
     100              1.663               14
     200              1.533               11
     300              1.150               50
     400              1.048               23
     500              1.053               3
     600              1.555               50
     700              2.640               50
     800              2.171               8
     900              1.036               33
     1000             1.215               8
     1100             1.607               8
     1200             1.022               8
     1300             1.028               19
     1400             1.127               12
     1500             1.052               5
     1600             1.016               45
     1700             1.016               18
     1800             1.105               50
     1900             1.269               50
     2000             1.892               50
     2100             1.971               50
     2200             1.950               8
     2300             1.962               8
     2400             1.867               8
     2500             1.878               50
     2600             1.417               50
     2700             1.191               8
     2800             1.108               50
     2900             1.007               24
     3000             1.075               50
     3100             1.346               50
     3200             1.735               50
     3300             2.135               50
     3400             2.146               50
     3500             1.915               50
     3600             1.853               50
     3700             1.977               50
     3800             2.003               50
     3900             1.709               50
     4000             1.336               50
     4100             1.141               50
     4200             1.065               50
     4300             1.022               11
     4400             1.003               40
     4500             1.005               40
     4600             1.027               12
     4700             1.133               50
     4800             1.331               50
     4900             1.512               50
     5000             1.725               50
     5100             1.881               50
     5200             1.911               50
     5300             1.770               50
     5400             1.661               50
     5500             1.591               50
     5600             1.474               50
     5700             1.401               50
     5800             1.447               50
     5900             1.450               50
     6000             1.393               50
     6100             1.326               50
     6200             1.285               50
     6300             1.198               50
     6400             1.122               50
     6500             1.032               50
     6600             1.005               37


     Simulated prior distributions

     Parameter       Prior Mean  Prior Variance  Prior Std. Dev.


     Parameter 1        -0.0069          0.2502          0.5002
     Parameter 2        -0.0072          0.2433          0.4932
     Parameter 3        -0.0286          0.2330          0.4827
     Parameter 4         0.0081          0.2722          0.5217
     Parameter 5         0.0145          0.2493          0.4993
     Parameter 6         0.0018          0.2413          0.4912
     Parameter 7         0.0106          0.2642          0.5140
     Parameter 8         0.0260          0.2604          0.5103
     Parameter 9        -0.0064          0.2487          0.4987
     Parameter 10        -0.0123          0.2273          0.4768
     Parameter 11        -0.0029          0.2314          0.4810
     Parameter 12        -0.0048          0.2493          0.4993
     Parameter 13         0.0195          0.2672          0.5169
     Parameter 14         0.0095          0.2277          0.4771
     Parameter 15 Improper Prior
     Parameter 16 Improper Prior
     Parameter 17 Improper Prior
     Parameter 18 Improper Prior
     Parameter 19 Improper Prior
     Parameter 20 Improper Prior
     Parameter 21 Improper Prior
     Parameter 22 Improper Prior
     Parameter 23 Improper Prior
     Parameter 24 Improper Prior
     Parameter 25 Improper Prior
     Parameter 26 Improper Prior
     Parameter 27 Improper Prior
     Parameter 28 Improper Prior
     Parameter 29 Improper Prior
     Parameter 30 Improper Prior
     Parameter 31 Improper Prior
     Parameter 32 Improper Prior
     Parameter 33 Improper Prior
     Parameter 34 Improper Prior
     Parameter 35 Improper Prior
     Parameter 36 Improper Prior
     Parameter 37 Improper Prior
     Parameter 38 Improper Prior
     Parameter 39 Improper Prior
     Parameter 40 Improper Prior
     Parameter 41 Improper Prior
     Parameter 42 Improper Prior
     Parameter 43 Improper Prior
     Parameter 44 Improper Prior
     Parameter 45 Improper Prior
     Parameter 46 Improper Prior
     Parameter 47 Improper Prior
     Parameter 48 Improper Prior
     Parameter 49 Improper Prior
     Parameter 50 Improper Prior
     Parameter 51 Improper Prior

     REPLICATION 31:


                     POTENTIAL       PARAMETER WITH
     ITERATION    SCALE REDUCTION      HIGHEST PSR
     100              1.495               50
     200              1.399               12
     300              1.055               26
     400              1.113               12
     500              1.314               50
     600              1.073               50
     700              1.650               50
     800              2.555               50
     900              1.106               50
     1000             1.273               9
     1100             1.915               50
     1200             2.224               50
     1300             1.216               10
     1400             1.040               5
     1500             1.141               12
     1600             1.430               50
     1700             1.651               50
     1800             1.420               10
     1900             1.135               50
     2000             1.116               50
     2100             1.230               50
     2200             1.370               50
     2300             1.452               50
     2400             1.776               50
     2500             1.536               50
     2600             1.142               50
     2700             1.088               50
     2800             1.083               8
     2900             1.017               11
     3000             1.024               50
     3100             1.209               50
     3200             1.532               50
     3300             1.791               50
     3400             1.869               50
     3500             1.731               50
     3600             1.945               50
     3700             2.085               50
     3800             1.893               50
     3900             1.681               50
     4000             1.394               50
     4100             1.241               50
     4200             1.177               50
     4300             1.140               50
     4400             1.100               50
     4500             1.028               50
     4600             1.006               16
     4700             1.022               9
     4800             1.050               9
     4900             1.014               9
     5000             1.005               17


     Simulated prior distributions

     Parameter       Prior Mean  Prior Variance  Prior Std. Dev.


     Parameter 1        -0.0145          0.2223          0.4715
     Parameter 2        -0.0329          0.2644          0.5142
     Parameter 3        -0.0059          0.2518          0.5017
     Parameter 4        -0.0227          0.2534          0.5034
     Parameter 5         0.0099          0.2535          0.5035
     Parameter 6        -0.0025          0.2340          0.4837
     Parameter 7        -0.0197          0.2470          0.4970
     Parameter 8        -0.0044          0.2554          0.5054
     Parameter 9        -0.0040          0.2367          0.4865
     Parameter 10        -0.0213          0.2458          0.4957
     Parameter 11         0.0130          0.2543          0.5043
     Parameter 12         0.0006          0.2427          0.4926
     Parameter 13         0.0040          0.2381          0.4880
     Parameter 14        -0.0315          0.2446          0.4946
     Parameter 15 Improper Prior
     Parameter 16 Improper Prior
     Parameter 17 Improper Prior
     Parameter 18 Improper Prior
     Parameter 19 Improper Prior
     Parameter 20 Improper Prior
     Parameter 21 Improper Prior
     Parameter 22 Improper Prior
     Parameter 23 Improper Prior
     Parameter 24 Improper Prior
     Parameter 25 Improper Prior
     Parameter 26 Improper Prior
     Parameter 27 Improper Prior
     Parameter 28 Improper Prior
     Parameter 29 Improper Prior
     Parameter 30 Improper Prior
     Parameter 31 Improper Prior
     Parameter 32 Improper Prior
     Parameter 33 Improper Prior
     Parameter 34 Improper Prior
     Parameter 35 Improper Prior
     Parameter 36 Improper Prior
     Parameter 37 Improper Prior
     Parameter 38 Improper Prior
     Parameter 39 Improper Prior
     Parameter 40 Improper Prior
     Parameter 41 Improper Prior
     Parameter 42 Improper Prior
     Parameter 43 Improper Prior
     Parameter 44 Improper Prior
     Parameter 45 Improper Prior
     Parameter 46 Improper Prior
     Parameter 47 Improper Prior
     Parameter 48 Improper Prior
     Parameter 49 Improper Prior
     Parameter 50 Improper Prior
     Parameter 51 Improper Prior

     REPLICATION 32:


                     POTENTIAL       PARAMETER WITH
     ITERATION    SCALE REDUCTION      HIGHEST PSR
     100              1.346               50
     200              1.235               16
     300              2.023               50
     400              1.391               11
     500              1.810               50
     600              2.805               50
     700              1.946               11
     800              1.363               12
     900              1.600               50
     1000             1.023               33
     1100             1.026               33
     1200             1.024               44
     1300             1.025               51
     1400             1.112               11
     1500             1.014               35
     1600             1.114               8
     1700             1.458               8
     1800             1.852               50
     1900             2.231               11
     2000             1.592               11
     2100             1.124               11
     2200             1.023               25
     2300             1.036               12
     2400             1.093               8
     2500             1.200               8
     2600             1.222               8
     2700             1.122               50
     2800             1.079               11
     2900             1.099               11
     3000             1.137               11
     3100             1.081               11
     3200             1.017               10
     3300             1.007               1
     3400             1.055               11
     3500             1.168               11
     3600             1.257               50
     3700             1.389               50
     3800             1.628               50
     3900             1.860               50
     4000             2.109               50
     4100             2.350               12
     4200             2.549               50
     4300             2.497               12
     4400             2.713               12
     4500             2.677               50
     4600             2.317               50
     4700             1.896               8
     4800             1.559               8
     4900             1.281               8
     5000             1.160               8
     5100             1.099               8
     5200             1.065               8
     5300             1.050               8
     5400             1.029               8
     5500             1.007               3


     Simulated prior distributions

     Parameter       Prior Mean  Prior Variance  Prior Std. Dev.


     Parameter 1         0.0025          0.2476          0.4976
     Parameter 2         0.0006          0.2435          0.4935
     Parameter 3        -0.0155          0.2614          0.5113
     Parameter 4         0.0239          0.2573          0.5073
     Parameter 5         0.0119          0.2275          0.4769
     Parameter 6         0.0086          0.2546          0.5046
     Parameter 7        -0.0068          0.2780          0.5272
     Parameter 8         0.0060          0.2389          0.4888
     Parameter 9        -0.0073          0.2338          0.4835
     Parameter 10        -0.0213          0.2274          0.4769
     Parameter 11         0.0146          0.2549          0.5049
     Parameter 12        -0.0009          0.2607          0.5106
     Parameter 13        -0.0168          0.2505          0.5005
     Parameter 14         0.0164          0.2250          0.4744
     Parameter 15 Improper Prior
     Parameter 16 Improper Prior
     Parameter 17 Improper Prior
     Parameter 18 Improper Prior
     Parameter 19 Improper Prior
     Parameter 20 Improper Prior
     Parameter 21 Improper Prior
     Parameter 22 Improper Prior
     Parameter 23 Improper Prior
     Parameter 24 Improper Prior
     Parameter 25 Improper Prior
     Parameter 26 Improper Prior
     Parameter 27 Improper Prior
     Parameter 28 Improper Prior
     Parameter 29 Improper Prior
     Parameter 30 Improper Prior
     Parameter 31 Improper Prior
     Parameter 32 Improper Prior
     Parameter 33 Improper Prior
     Parameter 34 Improper Prior
     Parameter 35 Improper Prior
     Parameter 36 Improper Prior
     Parameter 37 Improper Prior
     Parameter 38 Improper Prior
     Parameter 39 Improper Prior
     Parameter 40 Improper Prior
     Parameter 41 Improper Prior
     Parameter 42 Improper Prior
     Parameter 43 Improper Prior
     Parameter 44 Improper Prior
     Parameter 45 Improper Prior
     Parameter 46 Improper Prior
     Parameter 47 Improper Prior
     Parameter 48 Improper Prior
     Parameter 49 Improper Prior
     Parameter 50 Improper Prior
     Parameter 51 Improper Prior

     REPLICATION 33:


                     POTENTIAL       PARAMETER WITH
     ITERATION    SCALE REDUCTION      HIGHEST PSR
     100              1.200               26
     200              1.644               50
     300              1.138               12
     400              1.941               50
     500              1.074               8
     600              2.755               50
     700              2.264               50
     800              2.027               12
     900              1.815               12
     1000             1.015               23
     1100             1.255               50
     1200             2.163               50
     1300             1.825               12
     1400             2.110               50
     1500             1.886               50
     1600             1.205               50
     1700             1.015               8
     1800             1.199               50
     1900             1.203               12
     2000             1.215               12
     2100             1.230               12
     2200             1.098               12
     2300             1.040               13
     2400             1.063               12
     2500             1.215               50
     2600             1.369               50
     2700             1.319               50
     2800             1.362               50
     2900             1.286               50
     3000             1.306               50
     3100             1.159               50
     3200             1.055               9
     3300             1.008               24
     3400             1.025               10
     3500             1.101               12
     3600             1.221               8
     3700             1.442               50
     3800             1.674               50
     3900             2.028               50
     4000             1.935               50
     4100             1.763               50
     4200             1.719               50
     4300             1.651               50
     4400             1.579               50
     4500             1.408               50
     4600             1.236               50
     4700             1.172               50
     4800             1.146               50
     4900             1.142               50
     5000             1.086               50
     5100             1.067               50
     5200             1.077               50
     5300             1.104               50
     5400             1.128               50
     5500             1.148               50
     5600             1.196               50
     5700             1.203               50
     5800             1.187               50
     5900             1.122               50
     6000             1.091               12
     6100             1.055               50
     6200             1.018               50


     Simulated prior distributions

     Parameter       Prior Mean  Prior Variance  Prior Std. Dev.


     Parameter 1        -0.0098          0.2464          0.4964
     Parameter 2        -0.0332          0.2580          0.5080
     Parameter 3         0.0081          0.2457          0.4957
     Parameter 4        -0.0269          0.2605          0.5104
     Parameter 5         0.0209          0.2731          0.5226
     Parameter 6        -0.0056          0.2341          0.4838
     Parameter 7        -0.0126          0.2607          0.5106
     Parameter 8         0.0002          0.2434          0.4934
     Parameter 9        -0.0022          0.2544          0.5044
     Parameter 10         0.0119          0.2794          0.5285
     Parameter 11        -0.0048          0.2593          0.5092
     Parameter 12        -0.0015          0.2523          0.5022
     Parameter 13        -0.0168          0.2498          0.4998
     Parameter 14        -0.0167          0.2561          0.5060
     Parameter 15 Improper Prior
     Parameter 16 Improper Prior
     Parameter 17 Improper Prior
     Parameter 18 Improper Prior
     Parameter 19 Improper Prior
     Parameter 20 Improper Prior
     Parameter 21 Improper Prior
     Parameter 22 Improper Prior
     Parameter 23 Improper Prior
     Parameter 24 Improper Prior
     Parameter 25 Improper Prior
     Parameter 26 Improper Prior
     Parameter 27 Improper Prior
     Parameter 28 Improper Prior
     Parameter 29 Improper Prior
     Parameter 30 Improper Prior
     Parameter 31 Improper Prior
     Parameter 32 Improper Prior
     Parameter 33 Improper Prior
     Parameter 34 Improper Prior
     Parameter 35 Improper Prior
     Parameter 36 Improper Prior
     Parameter 37 Improper Prior
     Parameter 38 Improper Prior
     Parameter 39 Improper Prior
     Parameter 40 Improper Prior
     Parameter 41 Improper Prior
     Parameter 42 Improper Prior
     Parameter 43 Improper Prior
     Parameter 44 Improper Prior
     Parameter 45 Improper Prior
     Parameter 46 Improper Prior
     Parameter 47 Improper Prior
     Parameter 48 Improper Prior
     Parameter 49 Improper Prior
     Parameter 50 Improper Prior
     Parameter 51 Improper Prior

     REPLICATION 34:


                     POTENTIAL       PARAMETER WITH
     ITERATION    SCALE REDUCTION      HIGHEST PSR
     100              1.917               50
     200              1.986               11
     300              1.541               50
     400              1.326               10
     500              1.405               50
     600              1.050               51
     700              1.053               16
     800              1.035               41
     900              1.012               51
     1000             1.041               24
     1100             1.019               41
     1200             1.061               10
     1300             1.279               50
     1400             1.774               50
     1500             1.951               50
     1600             1.339               50
     1700             1.021               11
     1800             1.009               2
     1900             1.007               20
     2000             1.013               51
     2100             1.011               10
     2200             1.142               12
     2300             1.431               50
     2400             1.655               50
     2500             1.786               50
     2600             1.630               50
     2700             1.540               12
     2800             1.407               50
     2900             1.202               50
     3000             1.056               50
     3100             1.008               24
     3200             1.051               12
     3300             1.250               9
     3400             1.564               9
     3500             1.865               50
     3600             2.042               50
     3700             2.012               50
     3800             1.936               50
     3900             1.544               50
     4000             1.347               50
     4100             1.162               11
     4200             1.040               10
     4300             1.007               11
     4400             1.007               1
     4500             1.030               50
     4600             1.079               8
     4700             1.082               50
     4800             1.092               50
     4900             1.086               50
     5000             1.068               12
     5100             1.026               12
     5200             1.003               18


     Simulated prior distributions

     Parameter       Prior Mean  Prior Variance  Prior Std. Dev.


     Parameter 1        -0.0027          0.2565          0.5064
     Parameter 2         0.0031          0.2448          0.4948
     Parameter 3         0.0066          0.2531          0.5031
     Parameter 4        -0.0129          0.2403          0.4902
     Parameter 5         0.0039          0.2650          0.5148
     Parameter 6         0.0085          0.2526          0.5026
     Parameter 7         0.0363          0.2373          0.4872
     Parameter 8         0.0314          0.2577          0.5076
     Parameter 9         0.0030          0.2445          0.4945
     Parameter 10         0.0100          0.2293          0.4788
     Parameter 11        -0.0012          0.2358          0.4855
     Parameter 12         0.0137          0.2413          0.4912
     Parameter 13        -0.0342          0.2248          0.4742
     Parameter 14        -0.0047          0.2725          0.5220
     Parameter 15 Improper Prior
     Parameter 16 Improper Prior
     Parameter 17 Improper Prior
     Parameter 18 Improper Prior
     Parameter 19 Improper Prior
     Parameter 20 Improper Prior
     Parameter 21 Improper Prior
     Parameter 22 Improper Prior
     Parameter 23 Improper Prior
     Parameter 24 Improper Prior
     Parameter 25 Improper Prior
     Parameter 26 Improper Prior
     Parameter 27 Improper Prior
     Parameter 28 Improper Prior
     Parameter 29 Improper Prior
     Parameter 30 Improper Prior
     Parameter 31 Improper Prior
     Parameter 32 Improper Prior
     Parameter 33 Improper Prior
     Parameter 34 Improper Prior
     Parameter 35 Improper Prior
     Parameter 36 Improper Prior
     Parameter 37 Improper Prior
     Parameter 38 Improper Prior
     Parameter 39 Improper Prior
     Parameter 40 Improper Prior
     Parameter 41 Improper Prior
     Parameter 42 Improper Prior
     Parameter 43 Improper Prior
     Parameter 44 Improper Prior
     Parameter 45 Improper Prior
     Parameter 46 Improper Prior
     Parameter 47 Improper Prior
     Parameter 48 Improper Prior
     Parameter 49 Improper Prior
     Parameter 50 Improper Prior
     Parameter 51 Improper Prior

     REPLICATION 35:


                     POTENTIAL       PARAMETER WITH
     ITERATION    SCALE REDUCTION      HIGHEST PSR
     100              1.554               11
     200              2.427               50
     300              1.149               45
     400              2.076               12
     500              1.589               50
     600              1.060               8
     700              1.057               50
     800              1.061               6
     900              1.356               11
     1000             1.713               50
     1100             2.017               50
     1200             1.717               50
     1300             1.026               43
     1400             1.135               12
     1500             1.439               12
     1600             1.717               50
     1700             1.572               50
     1800             1.282               50
     1900             1.115               50
     2000             1.118               50
     2100             1.116               11
     2200             1.119               50
     2300             1.014               28
     2400             1.020               50
     2500             1.141               50
     2600             1.271               50
     2700             1.258               50
     2800             1.273               50
     2900             1.463               50
     3000             1.377               50
     3100             1.357               50
     3200             1.396               50
     3300             1.453               50
     3400             1.454               50
     3500             1.310               50
     3600             1.182               50
     3700             1.091               50
     3800             1.015               25
     3900             1.011               25
     4000             1.029               10
     4100             1.083               11
     4200             1.225               11
     4300             1.592               11
     4400             1.939               50
     4500             2.193               50
     4600             2.084               50
     4700             1.861               50
     4800             1.727               50
     4900             1.611               50
     5000             1.536               50
     5100             1.489               50
     5200             1.490               50
     5300             1.516               50
     5400             1.555               50
     5500             1.538               11
     5600             1.515               11
     5700             1.441               11
     5800             1.355               11
     5900             1.263               11
     6000             1.215               11
     6100             1.186               11
     6200             1.179               11
     6300             1.146               8
     6400             1.068               8
     6500             1.015               8


     Simulated prior distributions

     Parameter       Prior Mean  Prior Variance  Prior Std. Dev.


     Parameter 1        -0.0083          0.2550          0.5049
     Parameter 2        -0.0079          0.2430          0.4929
     Parameter 3         0.0067          0.2453          0.4953
     Parameter 4         0.0057          0.2343          0.4841
     Parameter 5         0.0242          0.2679          0.5176
     Parameter 6        -0.0053          0.2424          0.4923
     Parameter 7        -0.0046          0.2644          0.5142
     Parameter 8        -0.0093          0.2655          0.5153
     Parameter 9         0.0119          0.2710          0.5206
     Parameter 10         0.0191          0.2450          0.4949
     Parameter 11         0.0112          0.2447          0.4946
     Parameter 12        -0.0079          0.2567          0.5066
     Parameter 13         0.0066          0.2371          0.4869
     Parameter 14        -0.0368          0.2461          0.4961
     Parameter 15 Improper Prior
     Parameter 16 Improper Prior
     Parameter 17 Improper Prior
     Parameter 18 Improper Prior
     Parameter 19 Improper Prior
     Parameter 20 Improper Prior
     Parameter 21 Improper Prior
     Parameter 22 Improper Prior
     Parameter 23 Improper Prior
     Parameter 24 Improper Prior
     Parameter 25 Improper Prior
     Parameter 26 Improper Prior
     Parameter 27 Improper Prior
     Parameter 28 Improper Prior
     Parameter 29 Improper Prior
     Parameter 30 Improper Prior
     Parameter 31 Improper Prior
     Parameter 32 Improper Prior
     Parameter 33 Improper Prior
     Parameter 34 Improper Prior
     Parameter 35 Improper Prior
     Parameter 36 Improper Prior
     Parameter 37 Improper Prior
     Parameter 38 Improper Prior
     Parameter 39 Improper Prior
     Parameter 40 Improper Prior
     Parameter 41 Improper Prior
     Parameter 42 Improper Prior
     Parameter 43 Improper Prior
     Parameter 44 Improper Prior
     Parameter 45 Improper Prior
     Parameter 46 Improper Prior
     Parameter 47 Improper Prior
     Parameter 48 Improper Prior
     Parameter 49 Improper Prior
     Parameter 50 Improper Prior
     Parameter 51 Improper Prior

     REPLICATION 36:


                     POTENTIAL       PARAMETER WITH
     ITERATION    SCALE REDUCTION      HIGHEST PSR
     100              1.579               50
     200              1.323               12
     300              1.156               11
     400              1.616               12
     500              1.062               2
     600              1.096               8
     700              1.117               50
     800              1.039               8
     900              2.009               8
     1000             1.942               50
     1100             1.651               11
     1200             1.146               12
     1300             1.007               19
     1400             1.014               2
     1500             1.015               45
     1600             1.088               11
     1700             1.149               9
     1800             1.154               9
     1900             1.026               9
     2000             1.011               20
     2100             1.008               20
     2200             1.026               12
     2300             1.009               36
     2400             1.017               8
     2500             1.128               50
     2600             1.170               50
     2700             1.274               50
     2800             1.501               50
     2900             1.651               50
     3000             1.942               50
     3100             1.930               50
     3200             1.691               50
     3300             1.208               50
     3400             1.045               50
     3500             1.005               30
     3600             1.033               50
     3700             1.100               50
     3800             1.124               50
     3900             1.168               50
     4000             1.269               50
     4100             1.533               50
     4200             1.901               50
     4300             2.077               50
     4400             2.020               50
     4500             1.934               50
     4600             1.874               50
     4700             1.689               50
     4800             1.581               50
     4900             1.441               50
     5000             1.264               50
     5100             1.115               50
     5200             1.033               11
     5300             1.008               24


     Simulated prior distributions

     Parameter       Prior Mean  Prior Variance  Prior Std. Dev.


     Parameter 1        -0.0161          0.2607          0.5106
     Parameter 2        -0.0178          0.2545          0.5045
     Parameter 3        -0.0016          0.2439          0.4938
     Parameter 4        -0.0070          0.2486          0.4986
     Parameter 5         0.0149          0.2486          0.4986
     Parameter 6        -0.0080          0.2312          0.4808
     Parameter 7        -0.0070          0.2445          0.4945
     Parameter 8        -0.0325          0.2490          0.4990
     Parameter 9        -0.0358          0.2602          0.5101
     Parameter 10        -0.0097          0.2545          0.5045
     Parameter 11        -0.0050          0.2783          0.5275
     Parameter 12        -0.0030          0.2411          0.4911
     Parameter 13         0.0255          0.2417          0.4916
     Parameter 14         0.0125          0.2405          0.4904
     Parameter 15 Improper Prior
     Parameter 16 Improper Prior
     Parameter 17 Improper Prior
     Parameter 18 Improper Prior
     Parameter 19 Improper Prior
     Parameter 20 Improper Prior
     Parameter 21 Improper Prior
     Parameter 22 Improper Prior
     Parameter 23 Improper Prior
     Parameter 24 Improper Prior
     Parameter 25 Improper Prior
     Parameter 26 Improper Prior
     Parameter 27 Improper Prior
     Parameter 28 Improper Prior
     Parameter 29 Improper Prior
     Parameter 30 Improper Prior
     Parameter 31 Improper Prior
     Parameter 32 Improper Prior
     Parameter 33 Improper Prior
     Parameter 34 Improper Prior
     Parameter 35 Improper Prior
     Parameter 36 Improper Prior
     Parameter 37 Improper Prior
     Parameter 38 Improper Prior
     Parameter 39 Improper Prior
     Parameter 40 Improper Prior
     Parameter 41 Improper Prior
     Parameter 42 Improper Prior
     Parameter 43 Improper Prior
     Parameter 44 Improper Prior
     Parameter 45 Improper Prior
     Parameter 46 Improper Prior
     Parameter 47 Improper Prior
     Parameter 48 Improper Prior
     Parameter 49 Improper Prior
     Parameter 50 Improper Prior
     Parameter 51 Improper Prior

     REPLICATION 37:


                     POTENTIAL       PARAMETER WITH
     ITERATION    SCALE REDUCTION      HIGHEST PSR
     100              1.526               11
     200              1.880               50
     300              2.826               50
     400              1.385               50
     500              1.259               50
     600              1.074               31
     700              1.331               11
     800              2.621               50
     900              2.062               11
     1000             1.056               11
     1100             1.066               9
     1200             1.820               50
     1300             1.776               50
     1400             1.591               8
     1500             1.212               10
     1600             1.054               11
     1700             1.030               11
     1800             1.027               11
     1900             1.017               45
     2000             1.153               50
     2100             1.138               50
     2200             1.015               43
     2300             1.022               17
     2400             1.086               11
     2500             1.235               50
     2600             1.515               50
     2700             2.098               50
     2800             2.382               50
     2900             1.824               50
     3000             1.532               50
     3100             1.355               50
     3200             1.184               12
     3300             1.067               12
     3400             1.029               12
     3500             1.007               41
     3600             1.010               41
     3700             1.025               13
     3800             1.062               8
     3900             1.154               50
     4000             1.173               8
     4100             1.255               50
     4200             1.253               50
     4300             1.049               8
     4400             1.009               50
     4500             1.058               50
     4600             1.106               50
     4700             1.166               50
     4800             1.166               50
     4900             1.092               50
     5000             1.072               50
     5100             1.042               8
     5200             1.025               50
     5300             1.005               21


     Simulated prior distributions

     Parameter       Prior Mean  Prior Variance  Prior Std. Dev.


     Parameter 1        -0.0049          0.2373          0.4871
     Parameter 2         0.0304          0.2794          0.5286
     Parameter 3        -0.0052          0.2401          0.4900
     Parameter 4        -0.0189          0.2251          0.4744
     Parameter 5        -0.0349          0.2568          0.5068
     Parameter 6        -0.0073          0.2508          0.5008
     Parameter 7         0.0045          0.2820          0.5311
     Parameter 8        -0.0112          0.2534          0.5034
     Parameter 9         0.0182          0.2578          0.5078
     Parameter 10         0.0169          0.2472          0.4971
     Parameter 11         0.0030          0.2448          0.4948
     Parameter 12         0.0053          0.2416          0.4915
     Parameter 13         0.0133          0.2799          0.5290
     Parameter 14        -0.0033          0.2620          0.5119
     Parameter 15 Improper Prior
     Parameter 16 Improper Prior
     Parameter 17 Improper Prior
     Parameter 18 Improper Prior
     Parameter 19 Improper Prior
     Parameter 20 Improper Prior
     Parameter 21 Improper Prior
     Parameter 22 Improper Prior
     Parameter 23 Improper Prior
     Parameter 24 Improper Prior
     Parameter 25 Improper Prior
     Parameter 26 Improper Prior
     Parameter 27 Improper Prior
     Parameter 28 Improper Prior
     Parameter 29 Improper Prior
     Parameter 30 Improper Prior
     Parameter 31 Improper Prior
     Parameter 32 Improper Prior
     Parameter 33 Improper Prior
     Parameter 34 Improper Prior
     Parameter 35 Improper Prior
     Parameter 36 Improper Prior
     Parameter 37 Improper Prior
     Parameter 38 Improper Prior
     Parameter 39 Improper Prior
     Parameter 40 Improper Prior
     Parameter 41 Improper Prior
     Parameter 42 Improper Prior
     Parameter 43 Improper Prior
     Parameter 44 Improper Prior
     Parameter 45 Improper Prior
     Parameter 46 Improper Prior
     Parameter 47 Improper Prior
     Parameter 48 Improper Prior
     Parameter 49 Improper Prior
     Parameter 50 Improper Prior
     Parameter 51 Improper Prior

     REPLICATION 38:


                     POTENTIAL       PARAMETER WITH
     ITERATION    SCALE REDUCTION      HIGHEST PSR
     100              2.747               9
     200              1.109               17
     300              1.351               12
     400              1.381               10
     500              1.878               50
     600              1.957               50
     700              3.058               50
     800              1.708               10
     900              1.068               33
     1000             1.115               50
     1100             1.294               50
     1200             1.015               41
     1300             1.122               50
     1400             1.458               50
     1500             1.555               50
     1600             1.158               50
     1700             1.021               50
     1800             1.008               3
     1900             1.028               12
     2000             1.015               8
     2100             1.015               1
     2200             1.020               1
     2300             1.078               50
     2400             1.162               50
     2500             1.038               50
     2600             1.020               1
     2700             1.008               23
     2800             1.013               22
     2900             1.016               22
     3000             1.017               8
     3100             1.081               8
     3200             1.179               8
     3300             1.250               8
     3400             1.243               8
     3500             1.229               8
     3600             1.166               12
     3700             1.216               12
     3800             1.202               50
     3900             1.241               50
     4000             1.333               50
     4100             1.291               50
     4200             1.152               50
     4300             1.097               50
     4400             1.059               50
     4500             1.071               12
     4600             1.084               12
     4700             1.057               11
     4800             1.052               12
     4900             1.003               14
     5000             1.002               9


     Simulated prior distributions

     Parameter       Prior Mean  Prior Variance  Prior Std. Dev.


     Parameter 1        -0.0193          0.2370          0.4868
     Parameter 2         0.0124          0.2553          0.5053
     Parameter 3        -0.0296          0.2653          0.5151
     Parameter 4         0.0219          0.2544          0.5044
     Parameter 5         0.0175          0.2513          0.5013
     Parameter 6        -0.0021          0.2599          0.5098
     Parameter 7         0.0117          0.2441          0.4940
     Parameter 8         0.0185          0.2481          0.4981
     Parameter 9        -0.0005          0.2372          0.4870
     Parameter 10         0.0100          0.2361          0.4859
     Parameter 11        -0.0148          0.2470          0.4970
     Parameter 12         0.0190          0.2474          0.4973
     Parameter 13         0.0195          0.2432          0.4931
     Parameter 14        -0.0148          0.2599          0.5098
     Parameter 15 Improper Prior
     Parameter 16 Improper Prior
     Parameter 17 Improper Prior
     Parameter 18 Improper Prior
     Parameter 19 Improper Prior
     Parameter 20 Improper Prior
     Parameter 21 Improper Prior
     Parameter 22 Improper Prior
     Parameter 23 Improper Prior
     Parameter 24 Improper Prior
     Parameter 25 Improper Prior
     Parameter 26 Improper Prior
     Parameter 27 Improper Prior
     Parameter 28 Improper Prior
     Parameter 29 Improper Prior
     Parameter 30 Improper Prior
     Parameter 31 Improper Prior
     Parameter 32 Improper Prior
     Parameter 33 Improper Prior
     Parameter 34 Improper Prior
     Parameter 35 Improper Prior
     Parameter 36 Improper Prior
     Parameter 37 Improper Prior
     Parameter 38 Improper Prior
     Parameter 39 Improper Prior
     Parameter 40 Improper Prior
     Parameter 41 Improper Prior
     Parameter 42 Improper Prior
     Parameter 43 Improper Prior
     Parameter 44 Improper Prior
     Parameter 45 Improper Prior
     Parameter 46 Improper Prior
     Parameter 47 Improper Prior
     Parameter 48 Improper Prior
     Parameter 49 Improper Prior
     Parameter 50 Improper Prior
     Parameter 51 Improper Prior

     REPLICATION 39:


                     POTENTIAL       PARAMETER WITH
     ITERATION    SCALE REDUCTION      HIGHEST PSR
     100              1.228               12
     200              1.321               50
     300              2.120               50
     400              1.066               12
     500              1.169               12
     600              1.027               37
     700              1.142               12
     800              1.032               17
     900              1.365               50
     1000             2.407               50
     1100             2.266               50
     1200             1.679               50
     1300             1.574               50
     1400             1.159               8
     1500             1.023               2
     1600             1.186               50
     1700             1.437               50
     1800             1.300               50
     1900             1.328               50
     2000             1.452               50
     2100             1.639               50
     2200             1.423               50
     2300             1.481               50
     2400             1.362               11
     2500             1.425               50
     2600             1.496               11
     2700             1.447               8
     2800             1.345               8
     2900             1.481               8
     3000             1.516               11
     3100             1.631               50
     3200             1.596               50
     3300             1.476               50
     3400             1.197               50
     3500             1.055               50
     3600             1.055               50
     3700             1.019               50
     3800             1.023               5
     3900             1.071               12
     4000             1.125               12
     4100             1.181               12
     4200             1.266               8
     4300             1.404               50
     4400             1.524               10
     4500             1.561               10
     4600             1.478               10
     4700             1.491               10
     4800             1.610               10
     4900             1.731               10
     5000             1.411               50
     5100             1.271               50
     5200             1.140               11
     5300             1.070               11
     5400             1.017               10


     Simulated prior distributions

     Parameter       Prior Mean  Prior Variance  Prior Std. Dev.


     Parameter 1         0.0070          0.2509          0.5009
     Parameter 2        -0.0257          0.2387          0.4886
     Parameter 3        -0.0041          0.2521          0.5021
     Parameter 4         0.0300          0.2374          0.4872
     Parameter 5        -0.0099          0.2484          0.4984
     Parameter 6         0.0226          0.2440          0.4939
     Parameter 7        -0.0093          0.2676          0.5173
     Parameter 8         0.0054          0.2344          0.4841
     Parameter 9         0.0273          0.2386          0.4885
     Parameter 10        -0.0168          0.2551          0.5051
     Parameter 11        -0.0111          0.2436          0.4936
     Parameter 12        -0.0088          0.2467          0.4967
     Parameter 13         0.0109          0.2372          0.4870
     Parameter 14         0.0070          0.2541          0.5041
     Parameter 15 Improper Prior
     Parameter 16 Improper Prior
     Parameter 17 Improper Prior
     Parameter 18 Improper Prior
     Parameter 19 Improper Prior
     Parameter 20 Improper Prior
     Parameter 21 Improper Prior
     Parameter 22 Improper Prior
     Parameter 23 Improper Prior
     Parameter 24 Improper Prior
     Parameter 25 Improper Prior
     Parameter 26 Improper Prior
     Parameter 27 Improper Prior
     Parameter 28 Improper Prior
     Parameter 29 Improper Prior
     Parameter 30 Improper Prior
     Parameter 31 Improper Prior
     Parameter 32 Improper Prior
     Parameter 33 Improper Prior
     Parameter 34 Improper Prior
     Parameter 35 Improper Prior
     Parameter 36 Improper Prior
     Parameter 37 Improper Prior
     Parameter 38 Improper Prior
     Parameter 39 Improper Prior
     Parameter 40 Improper Prior
     Parameter 41 Improper Prior
     Parameter 42 Improper Prior
     Parameter 43 Improper Prior
     Parameter 44 Improper Prior
     Parameter 45 Improper Prior
     Parameter 46 Improper Prior
     Parameter 47 Improper Prior
     Parameter 48 Improper Prior
     Parameter 49 Improper Prior
     Parameter 50 Improper Prior
     Parameter 51 Improper Prior

     REPLICATION 40:


                     POTENTIAL       PARAMETER WITH
     ITERATION    SCALE REDUCTION      HIGHEST PSR
     100              1.154               18
     200              2.426               50
     300              1.056               12
     400              1.534               50
     500              1.789               50
     600              1.131               10
     700              2.474               50
     800              1.037               42
     900              1.590               8
     1000             1.902               50
     1100             1.223               12
     1200             1.099               50
     1300             1.653               8
     1400             2.997               12
     1500             2.527               12
     1600             1.386               10
     1700             1.053               10
     1800             1.014               23
     1900             1.115               50
     2000             1.420               50
     2100             2.118               50
     2200             2.775               50
     2300             2.164               50
     2400             1.980               50
     2500             1.519               50
     2600             1.209               11
     2700             1.129               11
     2800             1.106               11
     2900             1.052               11
     3000             1.005               41
     3100             1.117               50
     3200             1.440               50
     3300             1.609               50
     3400             1.542               50
     3500             1.379               50
     3600             1.368               50
     3700             1.445               50
     3800             1.370               50
     3900             1.261               50
     4000             1.062               50
     4100             1.031               10
     4200             1.016               10
     4300             1.003               45
     4400             1.003               14
     4500             1.036               14
     4600             1.044               50
     4700             1.065               50
     4800             1.069               50
     4900             1.034               50
     5000             1.006               9


     Simulated prior distributions

     Parameter       Prior Mean  Prior Variance  Prior Std. Dev.


     Parameter 1        -0.0047          0.2738          0.5232
     Parameter 2        -0.0151          0.2647          0.5145
     Parameter 3         0.0188          0.2568          0.5067
     Parameter 4        -0.0104          0.2482          0.4982
     Parameter 5         0.0278          0.2745          0.5239
     Parameter 6         0.0035          0.2547          0.5047
     Parameter 7         0.0170          0.2623          0.5121
     Parameter 8        -0.0260          0.2446          0.4946
     Parameter 9         0.0301          0.2290          0.4785
     Parameter 10        -0.0150          0.2468          0.4968
     Parameter 11        -0.0303          0.2509          0.5009
     Parameter 12         0.0144          0.2564          0.5064
     Parameter 13        -0.0299          0.2464          0.4964
     Parameter 14         0.0033          0.2403          0.4902
     Parameter 15 Improper Prior
     Parameter 16 Improper Prior
     Parameter 17 Improper Prior
     Parameter 18 Improper Prior
     Parameter 19 Improper Prior
     Parameter 20 Improper Prior
     Parameter 21 Improper Prior
     Parameter 22 Improper Prior
     Parameter 23 Improper Prior
     Parameter 24 Improper Prior
     Parameter 25 Improper Prior
     Parameter 26 Improper Prior
     Parameter 27 Improper Prior
     Parameter 28 Improper Prior
     Parameter 29 Improper Prior
     Parameter 30 Improper Prior
     Parameter 31 Improper Prior
     Parameter 32 Improper Prior
     Parameter 33 Improper Prior
     Parameter 34 Improper Prior
     Parameter 35 Improper Prior
     Parameter 36 Improper Prior
     Parameter 37 Improper Prior
     Parameter 38 Improper Prior
     Parameter 39 Improper Prior
     Parameter 40 Improper Prior
     Parameter 41 Improper Prior
     Parameter 42 Improper Prior
     Parameter 43 Improper Prior
     Parameter 44 Improper Prior
     Parameter 45 Improper Prior
     Parameter 46 Improper Prior
     Parameter 47 Improper Prior
     Parameter 48 Improper Prior
     Parameter 49 Improper Prior
     Parameter 50 Improper Prior
     Parameter 51 Improper Prior

     REPLICATION 41:


                     POTENTIAL       PARAMETER WITH
     ITERATION    SCALE REDUCTION      HIGHEST PSR
     100              2.134               50
     200              2.517               50
     300              1.073               12
     400              1.048               51
     500              2.901               50
     600              1.283               50
     700              1.165               50
     800              2.195               50
     900              2.213               50
     1000             1.663               50
     1100             1.747               50
     1200             1.595               50
     1300             1.211               11
     1400             1.029               25
     1500             1.033               13
     1600             1.039               50
     1700             1.049               11
     1800             1.365               50
     1900             1.595               50
     2000             1.919               50
     2100             2.046               8
     2200             2.349               12
     2300             2.140               50
     2400             2.026               8
     2500             1.877               8
     2600             1.995               50
     2700             2.028               50
     2800             1.376               8
     2900             1.135               8
     3000             1.069               12
     3100             1.018               11
     3200             1.014               50
     3300             1.084               50
     3400             1.203               10
     3500             1.299               50
     3600             1.554               50
     3700             1.565               50
     3800             1.665               10
     3900             1.919               50
     4000             2.248               50
     4100             2.431               50
     4200             1.978               10
     4300             1.820               50
     4400             1.594               50
     4500             1.398               50
     4600             1.252               10
     4700             1.210               8
     4800             1.138               12
     4900             1.034               8
     5000             1.009               15


     Simulated prior distributions

     Parameter       Prior Mean  Prior Variance  Prior Std. Dev.


     Parameter 1         0.0091          0.2455          0.4955
     Parameter 2        -0.0020          0.2474          0.4974
     Parameter 3        -0.0093          0.2388          0.4887
     Parameter 4         0.0050          0.2465          0.4965
     Parameter 5         0.0138          0.2399          0.4898
     Parameter 6        -0.0123          0.2513          0.5013
     Parameter 7        -0.0058          0.2634          0.5132
     Parameter 8         0.0226          0.2608          0.5107
     Parameter 9         0.0098          0.2462          0.4962
     Parameter 10        -0.0239          0.2787          0.5279
     Parameter 11        -0.0021          0.2570          0.5070
     Parameter 12        -0.0020          0.2579          0.5079
     Parameter 13        -0.0382          0.2533          0.5033
     Parameter 14        -0.0217          0.2530          0.5030
     Parameter 15 Improper Prior
     Parameter 16 Improper Prior
     Parameter 17 Improper Prior
     Parameter 18 Improper Prior
     Parameter 19 Improper Prior
     Parameter 20 Improper Prior
     Parameter 21 Improper Prior
     Parameter 22 Improper Prior
     Parameter 23 Improper Prior
     Parameter 24 Improper Prior
     Parameter 25 Improper Prior
     Parameter 26 Improper Prior
     Parameter 27 Improper Prior
     Parameter 28 Improper Prior
     Parameter 29 Improper Prior
     Parameter 30 Improper Prior
     Parameter 31 Improper Prior
     Parameter 32 Improper Prior
     Parameter 33 Improper Prior
     Parameter 34 Improper Prior
     Parameter 35 Improper Prior
     Parameter 36 Improper Prior
     Parameter 37 Improper Prior
     Parameter 38 Improper Prior
     Parameter 39 Improper Prior
     Parameter 40 Improper Prior
     Parameter 41 Improper Prior
     Parameter 42 Improper Prior
     Parameter 43 Improper Prior
     Parameter 44 Improper Prior
     Parameter 45 Improper Prior
     Parameter 46 Improper Prior
     Parameter 47 Improper Prior
     Parameter 48 Improper Prior
     Parameter 49 Improper Prior
     Parameter 50 Improper Prior
     Parameter 51 Improper Prior

     REPLICATION 42:


                     POTENTIAL       PARAMETER WITH
     ITERATION    SCALE REDUCTION      HIGHEST PSR
     100              2.485               50
     200              1.189               23
     300              4.312               50
     400              1.072               18
     500              1.540               50
     600              2.009               50
     700              2.884               50
     800              1.862               12
     900              1.071               9
     1000             1.416               50
     1100             1.527               12
     1200             1.253               8
     1300             1.126               8
     1400             1.117               50
     1500             1.077               50
     1600             1.096               8
     1700             1.160               50
     1800             1.193               11
     1900             1.264               50
     2000             1.380               50
     2100             1.460               50
     2200             1.498               50
     2300             1.594               50
     2400             1.300               50
     2500             1.020               14
     2600             1.030               8
     2700             1.142               11
     2800             1.327               8
     2900             1.412               8
     3000             1.456               50
     3100             1.567               50
     3200             1.787               50
     3300             1.955               50
     3400             1.910               50
     3500             1.733               50
     3600             1.286               50
     3700             1.078               50
     3800             1.017               14
     3900             1.005               31
     4000             1.004               21
     4100             1.048               12
     4200             1.162               12
     4300             1.252               12
     4400             1.369               50
     4500             1.423               50
     4600             1.431               12
     4700             1.276               50
     4800             1.177               50
     4900             1.105               50
     5000             1.070               50
     5100             1.059               50
     5200             1.040               14
     5300             1.061               14
     5400             1.057               14
     5500             1.055               50
     5600             1.067               50
     5700             1.077               50
     5800             1.065               50
     5900             1.045               50
     6000             1.027               50
     6100             1.022               50
     6200             1.040               50
     6300             1.062               50
     6400             1.064               50
     6500             1.046               50
     6600             1.022               50
     6700             1.007               50


     Simulated prior distributions

     Parameter       Prior Mean  Prior Variance  Prior Std. Dev.


     Parameter 1        -0.0036          0.2404          0.4903
     Parameter 2         0.0330          0.2392          0.4891
     Parameter 3        -0.0285          0.2388          0.4887
     Parameter 4         0.0080          0.2582          0.5081
     Parameter 5         0.0026          0.2520          0.5020
     Parameter 6         0.0174          0.2516          0.5016
     Parameter 7         0.0161          0.2502          0.5002
     Parameter 8         0.0223          0.2641          0.5140
     Parameter 9         0.0070          0.2473          0.4973
     Parameter 10         0.0079          0.2331          0.4828
     Parameter 11        -0.0172          0.2394          0.4893
     Parameter 12         0.0081          0.2609          0.5108
     Parameter 13         0.0268          0.2490          0.4990
     Parameter 14        -0.0086          0.2724          0.5219
     Parameter 15 Improper Prior
     Parameter 16 Improper Prior
     Parameter 17 Improper Prior
     Parameter 18 Improper Prior
     Parameter 19 Improper Prior
     Parameter 20 Improper Prior
     Parameter 21 Improper Prior
     Parameter 22 Improper Prior
     Parameter 23 Improper Prior
     Parameter 24 Improper Prior
     Parameter 25 Improper Prior
     Parameter 26 Improper Prior
     Parameter 27 Improper Prior
     Parameter 28 Improper Prior
     Parameter 29 Improper Prior
     Parameter 30 Improper Prior
     Parameter 31 Improper Prior
     Parameter 32 Improper Prior
     Parameter 33 Improper Prior
     Parameter 34 Improper Prior
     Parameter 35 Improper Prior
     Parameter 36 Improper Prior
     Parameter 37 Improper Prior
     Parameter 38 Improper Prior
     Parameter 39 Improper Prior
     Parameter 40 Improper Prior
     Parameter 41 Improper Prior
     Parameter 42 Improper Prior
     Parameter 43 Improper Prior
     Parameter 44 Improper Prior
     Parameter 45 Improper Prior
     Parameter 46 Improper Prior
     Parameter 47 Improper Prior
     Parameter 48 Improper Prior
     Parameter 49 Improper Prior
     Parameter 50 Improper Prior
     Parameter 51 Improper Prior

     REPLICATION 43:


                     POTENTIAL       PARAMETER WITH
     ITERATION    SCALE REDUCTION      HIGHEST PSR
     100              1.226               50
     200              1.460               50
     300              1.804               50
     400              1.091               8
     500              1.692               50
     600              1.151               10
     700              1.382               50
     800              1.166               12
     900              1.695               50
     1000             1.454               50
     1100             1.200               10
     1200             1.373               10
     1300             1.839               10
     1400             2.221               50
     1500             2.154               50
     1600             1.669               12
     1700             1.710               50
     1800             1.507               50
     1900             1.173               50
     2000             1.154               50
     2100             1.247               12
     2200             1.116               12
     2300             1.016               14
     2400             1.006               16
     2500             1.005               45
     2600             1.057               50
     2700             1.205               50
     2800             1.637               50
     2900             2.034               50
     3000             1.596               50
     3100             1.314               9
     3200             1.199               8
     3300             1.090               8
     3400             1.023               9
     3500             1.008               22
     3600             1.009               38
     3700             1.050               50
     3800             1.121               50
     3900             1.129               50
     4000             1.093               50
     4100             1.100               50
     4200             1.097               8
     4300             1.092               8
     4400             1.050               8
     4500             1.031               8
     4600             1.064               10
     4700             1.073               12
     4800             1.028               10
     4900             1.014               5
     5000             1.010               5


     Simulated prior distributions

     Parameter       Prior Mean  Prior Variance  Prior Std. Dev.


     Parameter 1         0.0222          0.2663          0.5160
     Parameter 2         0.0017          0.2385          0.4883
     Parameter 3         0.0096          0.2477          0.4977
     Parameter 4         0.0039          0.2551          0.5051
     Parameter 5        -0.0036          0.2471          0.4971
     Parameter 6         0.0378          0.2552          0.5052
     Parameter 7         0.0034          0.2481          0.4981
     Parameter 8        -0.0039          0.2505          0.5005
     Parameter 9        -0.0023          0.2294          0.4790
     Parameter 10         0.0257          0.2362          0.4860
     Parameter 11        -0.0228          0.2549          0.5048
     Parameter 12         0.0003          0.2657          0.5154
     Parameter 13        -0.0083          0.2423          0.4922
     Parameter 14         0.0211          0.2463          0.4963
     Parameter 15 Improper Prior
     Parameter 16 Improper Prior
     Parameter 17 Improper Prior
     Parameter 18 Improper Prior
     Parameter 19 Improper Prior
     Parameter 20 Improper Prior
     Parameter 21 Improper Prior
     Parameter 22 Improper Prior
     Parameter 23 Improper Prior
     Parameter 24 Improper Prior
     Parameter 25 Improper Prior
     Parameter 26 Improper Prior
     Parameter 27 Improper Prior
     Parameter 28 Improper Prior
     Parameter 29 Improper Prior
     Parameter 30 Improper Prior
     Parameter 31 Improper Prior
     Parameter 32 Improper Prior
     Parameter 33 Improper Prior
     Parameter 34 Improper Prior
     Parameter 35 Improper Prior
     Parameter 36 Improper Prior
     Parameter 37 Improper Prior
     Parameter 38 Improper Prior
     Parameter 39 Improper Prior
     Parameter 40 Improper Prior
     Parameter 41 Improper Prior
     Parameter 42 Improper Prior
     Parameter 43 Improper Prior
     Parameter 44 Improper Prior
     Parameter 45 Improper Prior
     Parameter 46 Improper Prior
     Parameter 47 Improper Prior
     Parameter 48 Improper Prior
     Parameter 49 Improper Prior
     Parameter 50 Improper Prior
     Parameter 51 Improper Prior

     REPLICATION 44:


                     POTENTIAL       PARAMETER WITH
     ITERATION    SCALE REDUCTION      HIGHEST PSR
     100              1.130               23
     200              1.069               2
     300              3.185               11
     400              1.171               8
     500              2.630               50
     600              2.010               50
     700              1.445               9
     800              1.751               50
     900              1.616               50
     1000             1.049               12
     1100             1.064               50
     1200             1.018               37
     1300             1.049               10
     1400             1.056               50
     1500             1.042               50
     1600             1.189               50
     1700             1.512               50
     1800             2.289               50
     1900             2.887               50
     2000             2.466               50
     2100             2.477               50
     2200             2.129               50
     2300             1.743               50
     2400             1.449               50
     2500             1.298               50
     2600             1.319               9
     2700             1.215               9
     2800             1.137               12
     2900             1.136               9
     3000             1.086               50
     3100             1.090               9
     3200             1.091               12
     3300             1.180               50
     3400             1.300               50
     3500             1.151               50
     3600             1.060               50
     3700             1.008               3
     3800             1.040               8
     3900             1.137               9
     4000             1.205               9
     4100             1.276               12
     4200             1.366               9
     4300             1.454               50
     4400             1.516               50
     4500             1.554               50
     4600             1.575               50
     4700             1.603               50
     4800             1.411               50
     4900             1.188               50
     5000             1.090               50
     5100             1.021               50
     5200             1.003               5


     Simulated prior distributions

     Parameter       Prior Mean  Prior Variance  Prior Std. Dev.


     Parameter 1        -0.0345          0.2492          0.4992
     Parameter 2         0.0137          0.2350          0.4848
     Parameter 3         0.0028          0.2574          0.5073
     Parameter 4        -0.0061          0.2548          0.5048
     Parameter 5         0.0140          0.2422          0.4922
     Parameter 6         0.0078          0.2373          0.4871
     Parameter 7         0.0094          0.2443          0.4943
     Parameter 8         0.0287          0.2612          0.5111
     Parameter 9         0.0203          0.2538          0.5038
     Parameter 10         0.0004          0.2470          0.4970
     Parameter 11         0.0051          0.2438          0.4937
     Parameter 12         0.0332          0.2492          0.4992
     Parameter 13         0.0326          0.2386          0.4885
     Parameter 14        -0.0243          0.2527          0.5027
     Parameter 15 Improper Prior
     Parameter 16 Improper Prior
     Parameter 17 Improper Prior
     Parameter 18 Improper Prior
     Parameter 19 Improper Prior
     Parameter 20 Improper Prior
     Parameter 21 Improper Prior
     Parameter 22 Improper Prior
     Parameter 23 Improper Prior
     Parameter 24 Improper Prior
     Parameter 25 Improper Prior
     Parameter 26 Improper Prior
     Parameter 27 Improper Prior
     Parameter 28 Improper Prior
     Parameter 29 Improper Prior
     Parameter 30 Improper Prior
     Parameter 31 Improper Prior
     Parameter 32 Improper Prior
     Parameter 33 Improper Prior
     Parameter 34 Improper Prior
     Parameter 35 Improper Prior
     Parameter 36 Improper Prior
     Parameter 37 Improper Prior
     Parameter 38 Improper Prior
     Parameter 39 Improper Prior
     Parameter 40 Improper Prior
     Parameter 41 Improper Prior
     Parameter 42 Improper Prior
     Parameter 43 Improper Prior
     Parameter 44 Improper Prior
     Parameter 45 Improper Prior
     Parameter 46 Improper Prior
     Parameter 47 Improper Prior
     Parameter 48 Improper Prior
     Parameter 49 Improper Prior
     Parameter 50 Improper Prior
     Parameter 51 Improper Prior

     REPLICATION 45:


                     POTENTIAL       PARAMETER WITH
     ITERATION    SCALE REDUCTION      HIGHEST PSR
     100              1.802               50
     200              1.372               50
     300              2.534               50
     400              1.849               11
     500              1.120               12
     600              1.803               50
     700              2.480               50
     800              2.269               50
     900              1.888               50
     1000             1.024               45
     1100             1.309               11
     1200             2.529               50
     1300             1.746               50
     1400             1.054               50
     1500             1.021               10
     1600             1.079               50
     1700             1.006               36
     1800             1.111               12
     1900             1.292               50
     2000             1.452               11
     2100             1.391               12
     2200             1.069               12
     2300             1.013               5
     2400             1.007               51
     2500             1.022               12
     2600             1.042               12
     2700             1.142               50
     2800             1.143               50
     2900             1.082               50
     3000             1.116               50
     3100             1.194               50
     3200             1.170               50
     3300             1.212               50
     3400             1.319               50
     3500             1.480               50
     3600             1.449               50
     3700             1.475               50
     3800             1.459               50
     3900             1.248               50
     4000             1.173               50
     4100             1.153               50
     4200             1.225               50
     4300             1.283               50
     4400             1.286               50
     4500             1.203               10
     4600             1.148               10
     4700             1.125               10
     4800             1.128               10
     4900             1.106               10
     5000             1.059               10
     5100             1.075               10
     5200             1.121               10
     5300             1.122               10
     5400             1.073               11
     5500             1.019               10


     Simulated prior distributions

     Parameter       Prior Mean  Prior Variance  Prior Std. Dev.


     Parameter 1         0.0092          0.2490          0.4990
     Parameter 2        -0.0083          0.2530          0.5030
     Parameter 3        -0.0171          0.2333          0.4830
     Parameter 4        -0.0106          0.2653          0.5150
     Parameter 5         0.0058          0.2448          0.4948
     Parameter 6        -0.0178          0.2424          0.4923
     Parameter 7         0.0012          0.2526          0.5026
     Parameter 8        -0.0137          0.2485          0.4985
     Parameter 9         0.0009          0.2396          0.4895
     Parameter 10         0.0094          0.2343          0.4840
     Parameter 11        -0.0335          0.2490          0.4990
     Parameter 12        -0.0014          0.2489          0.4989
     Parameter 13         0.0012          0.2424          0.4923
     Parameter 14         0.0031          0.2472          0.4971
     Parameter 15 Improper Prior
     Parameter 16 Improper Prior
     Parameter 17 Improper Prior
     Parameter 18 Improper Prior
     Parameter 19 Improper Prior
     Parameter 20 Improper Prior
     Parameter 21 Improper Prior
     Parameter 22 Improper Prior
     Parameter 23 Improper Prior
     Parameter 24 Improper Prior
     Parameter 25 Improper Prior
     Parameter 26 Improper Prior
     Parameter 27 Improper Prior
     Parameter 28 Improper Prior
     Parameter 29 Improper Prior
     Parameter 30 Improper Prior
     Parameter 31 Improper Prior
     Parameter 32 Improper Prior
     Parameter 33 Improper Prior
     Parameter 34 Improper Prior
     Parameter 35 Improper Prior
     Parameter 36 Improper Prior
     Parameter 37 Improper Prior
     Parameter 38 Improper Prior
     Parameter 39 Improper Prior
     Parameter 40 Improper Prior
     Parameter 41 Improper Prior
     Parameter 42 Improper Prior
     Parameter 43 Improper Prior
     Parameter 44 Improper Prior
     Parameter 45 Improper Prior
     Parameter 46 Improper Prior
     Parameter 47 Improper Prior
     Parameter 48 Improper Prior
     Parameter 49 Improper Prior
     Parameter 50 Improper Prior
     Parameter 51 Improper Prior

     REPLICATION 46:


                     POTENTIAL       PARAMETER WITH
     ITERATION    SCALE REDUCTION      HIGHEST PSR
     100              1.392               12
     200              1.733               50
     300              1.113               14
     400              2.156               50
     500              1.199               50
     600              1.899               50
     700              2.478               50
     800              1.391               11
     900              1.223               11
     1000             1.026               16
     1100             1.474               50
     1200             1.385               50
     1300             1.026               50
     1400             1.054               10
     1500             1.016               12
     1600             1.016               30
     1700             1.018               30
     1800             1.018               3
     1900             1.083               50
     2000             1.207               50
     2100             1.351               50
     2200             1.401               50
     2300             1.214               11
     2400             1.097               11
     2500             1.012               10
     2600             1.016               39
     2700             1.010               39
     2800             1.006               4
     2900             1.010               17
     3000             1.011               4
     3100             1.008               5
     3200             1.016               11
     3300             1.047               12
     3400             1.020               10
     3500             1.007               21
     3600             1.025               50
     3700             1.023               12
     3800             1.007               12
     3900             1.009               3
     4000             1.032               50
     4100             1.067               50
     4200             1.114               50
     4300             1.167               50
     4400             1.153               50
     4500             1.159               12
     4600             1.255               50
     4700             1.391               50
     4800             1.412               50
     4900             1.330               12
     5000             1.317               50
     5100             1.243               12
     5200             1.128               12
     5300             1.063               11
     5400             1.019               14


     Simulated prior distributions

     Parameter       Prior Mean  Prior Variance  Prior Std. Dev.


     Parameter 1        -0.0070          0.2746          0.5240
     Parameter 2        -0.0025          0.2454          0.4954
     Parameter 3        -0.0230          0.2411          0.4910
     Parameter 4         0.0001          0.2524          0.5024
     Parameter 5         0.0387          0.2510          0.5010
     Parameter 6        -0.0063          0.2505          0.5005
     Parameter 7        -0.0107          0.2432          0.4932
     Parameter 8         0.0176          0.2497          0.4997
     Parameter 9        -0.0083          0.2319          0.4815
     Parameter 10        -0.0036          0.2435          0.4934
     Parameter 11         0.0175          0.2654          0.5151
     Parameter 12         0.0206          0.2444          0.4944
     Parameter 13         0.0028          0.2532          0.5032
     Parameter 14         0.0020          0.2822          0.5312
     Parameter 15 Improper Prior
     Parameter 16 Improper Prior
     Parameter 17 Improper Prior
     Parameter 18 Improper Prior
     Parameter 19 Improper Prior
     Parameter 20 Improper Prior
     Parameter 21 Improper Prior
     Parameter 22 Improper Prior
     Parameter 23 Improper Prior
     Parameter 24 Improper Prior
     Parameter 25 Improper Prior
     Parameter 26 Improper Prior
     Parameter 27 Improper Prior
     Parameter 28 Improper Prior
     Parameter 29 Improper Prior
     Parameter 30 Improper Prior
     Parameter 31 Improper Prior
     Parameter 32 Improper Prior
     Parameter 33 Improper Prior
     Parameter 34 Improper Prior
     Parameter 35 Improper Prior
     Parameter 36 Improper Prior
     Parameter 37 Improper Prior
     Parameter 38 Improper Prior
     Parameter 39 Improper Prior
     Parameter 40 Improper Prior
     Parameter 41 Improper Prior
     Parameter 42 Improper Prior
     Parameter 43 Improper Prior
     Parameter 44 Improper Prior
     Parameter 45 Improper Prior
     Parameter 46 Improper Prior
     Parameter 47 Improper Prior
     Parameter 48 Improper Prior
     Parameter 49 Improper Prior
     Parameter 50 Improper Prior
     Parameter 51 Improper Prior

     REPLICATION 47:


                     POTENTIAL       PARAMETER WITH
     ITERATION    SCALE REDUCTION      HIGHEST PSR
     100              1.236               51
     200              1.958               50
     300              1.790               50
     400              1.274               11
     500              1.036               37
     600              1.035               50
     700              1.595               50
     800              2.076               50
     900              1.289               11
     1000             1.045               8
     1100             1.056               50
     1200             1.017               9
     1300             1.154               11
     1400             1.458               11
     1500             1.901               50
     1600             2.914               12
     1700             2.175               12
     1800             1.401               12
     1900             1.022               9
     2000             1.071               8
     2100             1.383               50
     2200             1.545               50
     2300             1.482               50
     2400             1.327               12
     2500             1.219               10
     2600             1.078               10
     2700             1.030               8
     2800             1.012               1
     2900             1.013               50
     3000             1.016               8
     3100             1.059               50
     3200             1.178               50
     3300             1.317               50
     3400             1.486               50
     3500             1.671               50
     3600             1.884               50
     3700             1.910               50
     3800             1.342               10
     3900             1.114               50
     4000             1.041               13
     4100             1.009               14
     4200             1.003               19
     4300             1.023               9
     4400             1.041               9
     4500             1.087               9
     4600             1.168               12
     4700             1.247               12
     4800             1.344               12
     4900             1.375               12
     5000             1.297               12
     5100             1.219               10
     5200             1.133               10
     5300             1.081               10
     5400             1.053               8
     5500             1.051               14
     5600             1.084               50
     5700             1.124               50
     5800             1.159               50
     5900             1.152               50
     6000             1.115               50
     6100             1.067               14
     6200             1.051               14
     6300             1.037               14
     6400             1.037               50
     6500             1.053               50
     6600             1.070               50
     6700             1.040               50
     6800             1.024               50
     6900             1.023               50
     7000             1.015               11


     Simulated prior distributions

     Parameter       Prior Mean  Prior Variance  Prior Std. Dev.


     Parameter 1         0.0216          0.2703          0.5199
     Parameter 2         0.0129          0.2572          0.5071
     Parameter 3         0.0148          0.2426          0.4925
     Parameter 4         0.0324          0.2581          0.5080
     Parameter 5        -0.0159          0.2417          0.4916
     Parameter 6        -0.0098          0.2484          0.4984
     Parameter 7         0.0030          0.2692          0.5189
     Parameter 8        -0.0063          0.2290          0.4785
     Parameter 9         0.0032          0.2562          0.5062
     Parameter 10         0.0043          0.2681          0.5178
     Parameter 11         0.0092          0.2332          0.4829
     Parameter 12         0.0023          0.2664          0.5162
     Parameter 13         0.0041          0.2549          0.5048
     Parameter 14        -0.0120          0.2716          0.5211
     Parameter 15 Improper Prior
     Parameter 16 Improper Prior
     Parameter 17 Improper Prior
     Parameter 18 Improper Prior
     Parameter 19 Improper Prior
     Parameter 20 Improper Prior
     Parameter 21 Improper Prior
     Parameter 22 Improper Prior
     Parameter 23 Improper Prior
     Parameter 24 Improper Prior
     Parameter 25 Improper Prior
     Parameter 26 Improper Prior
     Parameter 27 Improper Prior
     Parameter 28 Improper Prior
     Parameter 29 Improper Prior
     Parameter 30 Improper Prior
     Parameter 31 Improper Prior
     Parameter 32 Improper Prior
     Parameter 33 Improper Prior
     Parameter 34 Improper Prior
     Parameter 35 Improper Prior
     Parameter 36 Improper Prior
     Parameter 37 Improper Prior
     Parameter 38 Improper Prior
     Parameter 39 Improper Prior
     Parameter 40 Improper Prior
     Parameter 41 Improper Prior
     Parameter 42 Improper Prior
     Parameter 43 Improper Prior
     Parameter 44 Improper Prior
     Parameter 45 Improper Prior
     Parameter 46 Improper Prior
     Parameter 47 Improper Prior
     Parameter 48 Improper Prior
     Parameter 49 Improper Prior
     Parameter 50 Improper Prior
     Parameter 51 Improper Prior

     REPLICATION 48:


                     POTENTIAL       PARAMETER WITH
     ITERATION    SCALE REDUCTION      HIGHEST PSR
     100              1.648               50
     200              2.576               50
     300              1.614               50
     400              1.087               50
     500              1.052               31
     600              1.149               9
     700              1.373               11
     800              2.170               50
     900              1.241               8
     1000             1.064               10
     1100             1.429               50
     1200             2.382               50
     1300             2.420               11
     1400             1.795               50
     1500             1.503               8
     1600             1.265               8
     1700             1.166               11
     1800             1.125               50
     1900             1.005               31
     2000             1.106               9
     2100             1.387               9
     2200             1.748               50
     2300             2.167               50
     2400             3.110               11
     2500             3.494               50
     2600             2.577               50
     2700             2.312               50
     2800             1.903               50
     2900             1.562               12
     3000             1.395               12
     3100             1.211               8
     3200             1.121               12
     3300             1.064               12
     3400             1.025               8
     3500             1.010               37
     3600             1.116               50
     3700             1.275               50
     3800             1.418               50
     3900             1.615               50
     4000             1.817               50
     4100             1.954               50
     4200             1.810               50
     4300             1.700               12
     4400             1.769               12
     4500             1.893               11
     4600             1.731               11
     4700             1.428               12
     4800             1.235               12
     4900             1.134               12
     5000             1.072               12
     5100             1.012               12


     Simulated prior distributions

     Parameter       Prior Mean  Prior Variance  Prior Std. Dev.


     Parameter 1        -0.0017          0.2454          0.4954
     Parameter 2         0.0141          0.2668          0.5165
     Parameter 3        -0.0142          0.2679          0.5175
     Parameter 4        -0.0017          0.2521          0.5020
     Parameter 5         0.0164          0.2579          0.5078
     Parameter 6         0.0009          0.2619          0.5117
     Parameter 7        -0.0150          0.2522          0.5022
     Parameter 8         0.0061          0.2406          0.4905
     Parameter 9        -0.0078          0.2589          0.5088
     Parameter 10        -0.0008          0.2352          0.4850
     Parameter 11        -0.0024          0.2405          0.4904
     Parameter 12         0.0137          0.2442          0.4942
     Parameter 13         0.0113          0.2486          0.4986
     Parameter 14         0.0120          0.2377          0.4876
     Parameter 15 Improper Prior
     Parameter 16 Improper Prior
     Parameter 17 Improper Prior
     Parameter 18 Improper Prior
     Parameter 19 Improper Prior
     Parameter 20 Improper Prior
     Parameter 21 Improper Prior
     Parameter 22 Improper Prior
     Parameter 23 Improper Prior
     Parameter 24 Improper Prior
     Parameter 25 Improper Prior
     Parameter 26 Improper Prior
     Parameter 27 Improper Prior
     Parameter 28 Improper Prior
     Parameter 29 Improper Prior
     Parameter 30 Improper Prior
     Parameter 31 Improper Prior
     Parameter 32 Improper Prior
     Parameter 33 Improper Prior
     Parameter 34 Improper Prior
     Parameter 35 Improper Prior
     Parameter 36 Improper Prior
     Parameter 37 Improper Prior
     Parameter 38 Improper Prior
     Parameter 39 Improper Prior
     Parameter 40 Improper Prior
     Parameter 41 Improper Prior
     Parameter 42 Improper Prior
     Parameter 43 Improper Prior
     Parameter 44 Improper Prior
     Parameter 45 Improper Prior
     Parameter 46 Improper Prior
     Parameter 47 Improper Prior
     Parameter 48 Improper Prior
     Parameter 49 Improper Prior
     Parameter 50 Improper Prior
     Parameter 51 Improper Prior

     REPLICATION 49:


                     POTENTIAL       PARAMETER WITH
     ITERATION    SCALE REDUCTION      HIGHEST PSR
     100              1.133               20
     200              1.222               8
     300              1.199               22
     400              1.329               8
     500              1.044               41
     600              1.405               50
     700              2.526               50
     800              1.577               50
     900              1.041               19
     1000             1.353               8
     1100             2.083               50
     1200             2.047               50
     1300             1.386               50
     1400             1.246               11
     1500             1.481               12
     1600             1.244               50
     1700             1.019               26
     1800             1.041               13
     1900             1.332               50
     2000             1.777               50
     2100             1.808               50
     2200             1.681               50
     2300             1.455               50
     2400             1.389               50
     2500             1.319               11
     2600             1.128               11
     2700             1.006               8
     2800             1.010               9
     2900             1.105               50
     3000             1.265               50
     3100             1.550               50
     3200             1.897               50
     3300             2.487               50
     3400             2.886               50
     3500             2.446               50
     3600             2.002               50
     3700             1.734               50
     3800             1.484               50
     3900             1.282               50
     4000             1.195               50
     4100             1.153               50
     4200             1.047               10
     4300             1.007               18
     4400             1.030               11
     4500             1.059               50
     4600             1.085               50
     4700             1.162               50
     4800             1.262               50
     4900             1.370               50
     5000             1.415               50
     5100             1.439               50
     5200             1.390               50
     5300             1.270               50
     5400             1.205               50
     5500             1.138               10
     5600             1.055               10
     5700             1.016               10


     Simulated prior distributions

     Parameter       Prior Mean  Prior Variance  Prior Std. Dev.


     Parameter 1        -0.0046          0.2505          0.5005
     Parameter 2        -0.0153          0.2559          0.5059
     Parameter 3         0.0157          0.2508          0.5008
     Parameter 4        -0.0225          0.2742          0.5237
     Parameter 5         0.0121          0.2493          0.4993
     Parameter 6        -0.0187          0.2505          0.5005
     Parameter 7        -0.0126          0.2586          0.5085
     Parameter 8        -0.0147          0.2397          0.4895
     Parameter 9        -0.0148          0.2536          0.5036
     Parameter 10         0.0314          0.2508          0.5008
     Parameter 11         0.0013          0.2487          0.4987
     Parameter 12         0.0022          0.2383          0.4881
     Parameter 13        -0.0116          0.2623          0.5122
     Parameter 14        -0.0026          0.2397          0.4896
     Parameter 15 Improper Prior
     Parameter 16 Improper Prior
     Parameter 17 Improper Prior
     Parameter 18 Improper Prior
     Parameter 19 Improper Prior
     Parameter 20 Improper Prior
     Parameter 21 Improper Prior
     Parameter 22 Improper Prior
     Parameter 23 Improper Prior
     Parameter 24 Improper Prior
     Parameter 25 Improper Prior
     Parameter 26 Improper Prior
     Parameter 27 Improper Prior
     Parameter 28 Improper Prior
     Parameter 29 Improper Prior
     Parameter 30 Improper Prior
     Parameter 31 Improper Prior
     Parameter 32 Improper Prior
     Parameter 33 Improper Prior
     Parameter 34 Improper Prior
     Parameter 35 Improper Prior
     Parameter 36 Improper Prior
     Parameter 37 Improper Prior
     Parameter 38 Improper Prior
     Parameter 39 Improper Prior
     Parameter 40 Improper Prior
     Parameter 41 Improper Prior
     Parameter 42 Improper Prior
     Parameter 43 Improper Prior
     Parameter 44 Improper Prior
     Parameter 45 Improper Prior
     Parameter 46 Improper Prior
     Parameter 47 Improper Prior
     Parameter 48 Improper Prior
     Parameter 49 Improper Prior
     Parameter 50 Improper Prior
     Parameter 51 Improper Prior

     REPLICATION 50:


                     POTENTIAL       PARAMETER WITH
     ITERATION    SCALE REDUCTION      HIGHEST PSR
     100              1.529               27
     200              2.266               11
     300              1.096               41
     400              2.616               10
     500              1.158               10
     600              1.644               50
     700              1.416               10
     800              1.982               10
     900              2.525               50
     1000             1.186               50
     1100             1.034               41
     1200             1.401               10
     1300             2.115               10
     1400             2.057               50
     1500             2.159               50
     1600             1.771               50
     1700             1.297               10
     1800             1.214               50
     1900             1.135               10
     2000             1.014               22
     2100             1.067               9
     2200             1.159               10
     2300             1.221               50
     2400             1.283               11
     2500             1.236               11
     2600             1.086               50
     2700             1.006               32
     2800             1.024               9
     2900             1.116               50
     3000             1.129               50
     3100             1.129               50
     3200             1.066               50
     3300             1.018               14
     3400             1.007               21
     3500             1.011               35
     3600             1.010               8
     3700             1.009               8
     3800             1.039               8
     3900             1.151               8
     4000             1.396               8
     4100             1.711               50
     4200             1.807               50
     4300             1.649               50
     4400             1.344               50
     4500             1.229               10
     4600             1.148               50
     4700             1.030               9
     4800             1.007               47
     4900             1.015               8
     5000             1.037               8
     5100             1.061               12
     5200             1.102               8
     5300             1.150               8
     5400             1.226               10
     5500             1.256               10
     5600             1.287               10
     5700             1.309               10
     5800             1.337               50
     5900             1.380               50
     6000             1.499               50
     6100             1.567               50
     6200             1.531               50
     6300             1.432               50
     6400             1.380               50
     6500             1.399               50
     6600             1.439               50
     6700             1.554               50
     6800             1.720               50
     6900             1.771               50
     7000             1.836               50
     7100             1.835               50
     7200             1.879               50
     7300             1.924               50
     7400             1.963               50
     7500             1.938               50
     7600             1.965               50
     7700             1.842               50
     7800             1.653               50
     7900             1.538               50
     8000             1.423               50
     8100             1.317               12
     8200             1.247               12
     8300             1.187               12
     8400             1.157               12
     8500             1.107               11
     8600             1.061               9
     8700             1.035               11
     8800             1.015               9


     Simulated prior distributions

     Parameter       Prior Mean  Prior Variance  Prior Std. Dev.


     Parameter 1        -0.0099          0.2700          0.5196
     Parameter 2         0.0074          0.2595          0.5094
     Parameter 3        -0.0080          0.2864          0.5352
     Parameter 4         0.0025          0.2458          0.4957
     Parameter 5         0.0494          0.2419          0.4919
     Parameter 6         0.0048          0.2514          0.5014
     Parameter 7         0.0008          0.2470          0.4970
     Parameter 8        -0.0202          0.2739          0.5234
     Parameter 9         0.0131          0.2351          0.4849
     Parameter 10        -0.0111          0.2354          0.4852
     Parameter 11         0.0137          0.2401          0.4899
     Parameter 12        -0.0281          0.2586          0.5085
     Parameter 13        -0.0114          0.2434          0.4934
     Parameter 14         0.0041          0.2445          0.4945
     Parameter 15 Improper Prior
     Parameter 16 Improper Prior
     Parameter 17 Improper Prior
     Parameter 18 Improper Prior
     Parameter 19 Improper Prior
     Parameter 20 Improper Prior
     Parameter 21 Improper Prior
     Parameter 22 Improper Prior
     Parameter 23 Improper Prior
     Parameter 24 Improper Prior
     Parameter 25 Improper Prior
     Parameter 26 Improper Prior
     Parameter 27 Improper Prior
     Parameter 28 Improper Prior
     Parameter 29 Improper Prior
     Parameter 30 Improper Prior
     Parameter 31 Improper Prior
     Parameter 32 Improper Prior
     Parameter 33 Improper Prior
     Parameter 34 Improper Prior
     Parameter 35 Improper Prior
     Parameter 36 Improper Prior
     Parameter 37 Improper Prior
     Parameter 38 Improper Prior
     Parameter 39 Improper Prior
     Parameter 40 Improper Prior
     Parameter 41 Improper Prior
     Parameter 42 Improper Prior
     Parameter 43 Improper Prior
     Parameter 44 Improper Prior
     Parameter 45 Improper Prior
     Parameter 46 Improper Prior
     Parameter 47 Improper Prior
     Parameter 48 Improper Prior
     Parameter 49 Improper Prior
     Parameter 50 Improper Prior
     Parameter 51 Improper Prior

     REPLICATION 51:


                     POTENTIAL       PARAMETER WITH
     ITERATION    SCALE REDUCTION      HIGHEST PSR
     100              1.296               8
     200              1.560               50
     300              1.093               1
     400              1.396               50
     500              1.214               11
     600              1.170               8
     700              1.082               12
     800              2.124               8
     900              1.330               8
     1000             1.302               10
     1100             1.794               50
     1200             1.819               50
     1300             1.181               50
     1400             1.028               22
     1500             1.232               12
     1600             2.153               12
     1700             2.569               50
     1800             2.192               8
     1900             2.271               50
     2000             2.377               50
     2100             2.390               50
     2200             2.670               50
     2300             1.685               50
     2400             1.172               50
     2500             1.017               8
     2600             1.003               28
     2700             1.032               50
     2800             1.154               50
     2900             1.392               50
     3000             1.369               50
     3100             1.208               50
     3200             1.126               10
     3300             1.057               50
     3400             1.052               50
     3500             1.102               50
     3600             1.063               50
     3700             1.052               50
     3800             1.022               50
     3900             1.018               8
     4000             1.015               50
     4100             1.010               12
     4200             1.005               45
     4300             1.026               50
     4400             1.107               50
     4500             1.094               50
     4600             1.107               50
     4700             1.168               50
     4800             1.163               50
     4900             1.203               50
     5000             1.115               50
     5100             1.050               50
     5200             1.030               50
     5300             1.022               50
     5400             1.018               50


     Simulated prior distributions

     Parameter       Prior Mean  Prior Variance  Prior Std. Dev.


     Parameter 1        -0.0437          0.2516          0.5016
     Parameter 2         0.0007          0.2448          0.4948
     Parameter 3         0.0011          0.2541          0.5041
     Parameter 4         0.0287          0.2388          0.4886
     Parameter 5         0.0410          0.2536          0.5036
     Parameter 6         0.0220          0.2434          0.4934
     Parameter 7        -0.0123          0.2499          0.4999
     Parameter 8         0.0089          0.2589          0.5088
     Parameter 9        -0.0027          0.2438          0.4938
     Parameter 10         0.0218          0.2878          0.5365
     Parameter 11         0.0064          0.2558          0.5058
     Parameter 12         0.0109          0.2533          0.5033
     Parameter 13        -0.0044          0.2650          0.5148
     Parameter 14        -0.0039          0.2478          0.4978
     Parameter 15 Improper Prior
     Parameter 16 Improper Prior
     Parameter 17 Improper Prior
     Parameter 18 Improper Prior
     Parameter 19 Improper Prior
     Parameter 20 Improper Prior
     Parameter 21 Improper Prior
     Parameter 22 Improper Prior
     Parameter 23 Improper Prior
     Parameter 24 Improper Prior
     Parameter 25 Improper Prior
     Parameter 26 Improper Prior
     Parameter 27 Improper Prior
     Parameter 28 Improper Prior
     Parameter 29 Improper Prior
     Parameter 30 Improper Prior
     Parameter 31 Improper Prior
     Parameter 32 Improper Prior
     Parameter 33 Improper Prior
     Parameter 34 Improper Prior
     Parameter 35 Improper Prior
     Parameter 36 Improper Prior
     Parameter 37 Improper Prior
     Parameter 38 Improper Prior
     Parameter 39 Improper Prior
     Parameter 40 Improper Prior
     Parameter 41 Improper Prior
     Parameter 42 Improper Prior
     Parameter 43 Improper Prior
     Parameter 44 Improper Prior
     Parameter 45 Improper Prior
     Parameter 46 Improper Prior
     Parameter 47 Improper Prior
     Parameter 48 Improper Prior
     Parameter 49 Improper Prior
     Parameter 50 Improper Prior
     Parameter 51 Improper Prior

     REPLICATION 52:


                     POTENTIAL       PARAMETER WITH
     ITERATION    SCALE REDUCTION      HIGHEST PSR
     100              1.274               19
     200              1.062               43
     300              1.428               50
     400              2.087               11
     500              1.432               50
     600              1.054               22
     700              2.076               50
     800              2.190               50
     900              2.083               11
     1000             1.647               11
     1100             1.089               10
     1200             1.021               41
     1300             1.015               1
     1400             1.020               3
     1500             1.098               50
     1600             1.089               50
     1700             1.031               50
     1800             1.046               37
     1900             1.019               43
     2000             1.009               43
     2100             1.131               50
     2200             1.329               50
     2300             1.320               50
     2400             1.399               50
     2500             1.642               50
     2600             2.104               50
     2700             1.897               50
     2800             1.320               8
     2900             1.166               8
     3000             1.047               12
     3100             1.014               12
     3200             1.005               44
     3300             1.006               29
     3400             1.007               30
     3500             1.008               30
     3600             1.012               30
     3700             1.009               22
     3800             1.007               30
     3900             1.004               30
     4000             1.004               14
     4100             1.018               14
     4200             1.020               14
     4300             1.005               4
     4400             1.008               29
     4500             1.009               12
     4600             1.014               12
     4700             1.011               12
     4800             1.017               12
     4900             1.006               12
     5000             1.006               24


     Simulated prior distributions

     Parameter       Prior Mean  Prior Variance  Prior Std. Dev.


     Parameter 1        -0.0126          0.2368          0.4866
     Parameter 2        -0.0094          0.2437          0.4937
     Parameter 3         0.0036          0.2439          0.4939
     Parameter 4        -0.0040          0.2492          0.4992
     Parameter 5        -0.0077          0.2305          0.4801
     Parameter 6        -0.0390          0.2494          0.4994
     Parameter 7        -0.0372          0.2551          0.5050
     Parameter 8         0.0093          0.2373          0.4872
     Parameter 9         0.0106          0.2563          0.5063
     Parameter 10         0.0424          0.2530          0.5030
     Parameter 11         0.0225          0.2542          0.5042
     Parameter 12         0.0096          0.2437          0.4937
     Parameter 13         0.0109          0.2392          0.4891
     Parameter 14         0.0141          0.2384          0.4882
     Parameter 15 Improper Prior
     Parameter 16 Improper Prior
     Parameter 17 Improper Prior
     Parameter 18 Improper Prior
     Parameter 19 Improper Prior
     Parameter 20 Improper Prior
     Parameter 21 Improper Prior
     Parameter 22 Improper Prior
     Parameter 23 Improper Prior
     Parameter 24 Improper Prior
     Parameter 25 Improper Prior
     Parameter 26 Improper Prior
     Parameter 27 Improper Prior
     Parameter 28 Improper Prior
     Parameter 29 Improper Prior
     Parameter 30 Improper Prior
     Parameter 31 Improper Prior
     Parameter 32 Improper Prior
     Parameter 33 Improper Prior
     Parameter 34 Improper Prior
     Parameter 35 Improper Prior
     Parameter 36 Improper Prior
     Parameter 37 Improper Prior
     Parameter 38 Improper Prior
     Parameter 39 Improper Prior
     Parameter 40 Improper Prior
     Parameter 41 Improper Prior
     Parameter 42 Improper Prior
     Parameter 43 Improper Prior
     Parameter 44 Improper Prior
     Parameter 45 Improper Prior
     Parameter 46 Improper Prior
     Parameter 47 Improper Prior
     Parameter 48 Improper Prior
     Parameter 49 Improper Prior
     Parameter 50 Improper Prior
     Parameter 51 Improper Prior

     REPLICATION 53:


                     POTENTIAL       PARAMETER WITH
     ITERATION    SCALE REDUCTION      HIGHEST PSR
     100              1.569               11
     200              1.779               11
     300              2.079               50
     400              1.032               48
     500              1.052               25
     600              1.209               11
     700              1.390               12
     800              2.412               50
     900              1.243               8
     1000             1.118               12
     1100             1.400               12
     1200             1.383               50
     1300             1.029               45
     1400             1.050               45
     1500             1.184               9
     1600             1.494               50
     1700             2.337               50
     1800             3.298               50
     1900             2.064               50
     2000             1.559               50
     2100             1.275               50
     2200             1.055               12
     2300             1.014               10
     2400             1.161               9
     2500             1.468               50
     2600             1.699               50
     2700             1.609               12
     2800             1.432               50
     2900             1.147               11
     3000             1.014               32
     3100             1.047               11
     3200             1.199               11
     3300             1.369               11
     3400             1.679               50
     3500             1.698               50
     3600             1.577               11
     3700             1.452               12
     3800             1.390               50
     3900             1.260               11
     4000             1.191               50
     4100             1.189               50
     4200             1.140               50
     4300             1.108               50
     4400             1.050               8
     4500             1.020               12
     4600             1.027               12
     4700             1.037               12
     4800             1.075               50
     4900             1.166               50
     5000             1.183               50
     5100             1.103               50
     5200             1.065               50
     5300             1.054               11
     5400             1.048               11
     5500             1.047               12
     5600             1.019               12
     5700             1.014               11


     Simulated prior distributions

     Parameter       Prior Mean  Prior Variance  Prior Std. Dev.


     Parameter 1         0.0089          0.2418          0.4917
     Parameter 2        -0.0184          0.2553          0.5053
     Parameter 3         0.0135          0.2443          0.4942
     Parameter 4        -0.0066          0.2596          0.5095
     Parameter 5         0.0087          0.2455          0.4955
     Parameter 6        -0.0004          0.2580          0.5079
     Parameter 7         0.0102          0.2486          0.4986
     Parameter 8        -0.0163          0.2539          0.5038
     Parameter 9         0.0178          0.2475          0.4975
     Parameter 10         0.0070          0.2420          0.4919
     Parameter 11         0.0079          0.2429          0.4928
     Parameter 12         0.0033          0.2427          0.4926
     Parameter 13        -0.0131          0.2568          0.5067
     Parameter 14        -0.0024          0.2645          0.5143
     Parameter 15 Improper Prior
     Parameter 16 Improper Prior
     Parameter 17 Improper Prior
     Parameter 18 Improper Prior
     Parameter 19 Improper Prior
     Parameter 20 Improper Prior
     Parameter 21 Improper Prior
     Parameter 22 Improper Prior
     Parameter 23 Improper Prior
     Parameter 24 Improper Prior
     Parameter 25 Improper Prior
     Parameter 26 Improper Prior
     Parameter 27 Improper Prior
     Parameter 28 Improper Prior
     Parameter 29 Improper Prior
     Parameter 30 Improper Prior
     Parameter 31 Improper Prior
     Parameter 32 Improper Prior
     Parameter 33 Improper Prior
     Parameter 34 Improper Prior
     Parameter 35 Improper Prior
     Parameter 36 Improper Prior
     Parameter 37 Improper Prior
     Parameter 38 Improper Prior
     Parameter 39 Improper Prior
     Parameter 40 Improper Prior
     Parameter 41 Improper Prior
     Parameter 42 Improper Prior
     Parameter 43 Improper Prior
     Parameter 44 Improper Prior
     Parameter 45 Improper Prior
     Parameter 46 Improper Prior
     Parameter 47 Improper Prior
     Parameter 48 Improper Prior
     Parameter 49 Improper Prior
     Parameter 50 Improper Prior
     Parameter 51 Improper Prior

     REPLICATION 54:


                     POTENTIAL       PARAMETER WITH
     ITERATION    SCALE REDUCTION      HIGHEST PSR
     100              1.447               8
     200              1.696               9
     300              2.439               50
     400              1.092               50
     500              1.173               50
     600              1.030               50
     700              1.212               10
     800              2.065               50
     900              2.105               12
     1000             1.402               12
     1100             1.039               50
     1200             1.576               50
     1300             2.614               50
     1400             1.459               12
     1500             1.089               12
     1600             1.029               12
     1700             1.024               12
     1800             1.017               12
     1900             1.013               27
     2000             1.037               8
     2100             1.100               8
     2200             1.028               12
     2300             1.041               12
     2400             1.008               25
     2500             1.029               14
     2600             1.087               50
     2700             1.084               50
     2800             1.023               50
     2900             1.030               9
     3000             1.107               9
     3100             1.181               9
     3200             1.260               9
     3300             1.498               9
     3400             1.702               50
     3500             1.733               12
     3600             1.596               50
     3700             1.462               50
     3800             1.259               50
     3900             1.113               50
     4000             1.058               50
     4100             1.041               50
     4200             1.041               50
     4300             1.028               50
     4400             1.021               13
     4500             1.006               13
     4600             1.004               28
     4700             1.030               9
     4800             1.072               9
     4900             1.128               9
     5000             1.225               12
     5100             1.372               50
     5200             1.435               50
     5300             1.509               50
     5400             1.577               50
     5500             1.640               50
     5600             1.675               50
     5700             1.715               50
     5800             1.852               50
     5900             1.942               50
     6000             1.794               50
     6100             1.713               50
     6200             1.361               50
     6300             1.176               50
     6400             1.086               10
     6500             1.027               10
     6600             1.011               10


     Simulated prior distributions

     Parameter       Prior Mean  Prior Variance  Prior Std. Dev.


     Parameter 1        -0.0139          0.2333          0.4830
     Parameter 2         0.0021          0.2520          0.5020
     Parameter 3         0.0130          0.2479          0.4979
     Parameter 4         0.0176          0.2579          0.5079
     Parameter 5        -0.0379          0.2557          0.5057
     Parameter 6         0.0009          0.2601          0.5100
     Parameter 7        -0.0085          0.2553          0.5053
     Parameter 8        -0.0114          0.2393          0.4891
     Parameter 9         0.0225          0.2301          0.4797
     Parameter 10        -0.0287          0.2404          0.4903
     Parameter 11        -0.0101          0.2453          0.4953
     Parameter 12        -0.0026          0.2565          0.5064
     Parameter 13         0.0028          0.2497          0.4997
     Parameter 14        -0.0002          0.2384          0.4883
     Parameter 15 Improper Prior
     Parameter 16 Improper Prior
     Parameter 17 Improper Prior
     Parameter 18 Improper Prior
     Parameter 19 Improper Prior
     Parameter 20 Improper Prior
     Parameter 21 Improper Prior
     Parameter 22 Improper Prior
     Parameter 23 Improper Prior
     Parameter 24 Improper Prior
     Parameter 25 Improper Prior
     Parameter 26 Improper Prior
     Parameter 27 Improper Prior
     Parameter 28 Improper Prior
     Parameter 29 Improper Prior
     Parameter 30 Improper Prior
     Parameter 31 Improper Prior
     Parameter 32 Improper Prior
     Parameter 33 Improper Prior
     Parameter 34 Improper Prior
     Parameter 35 Improper Prior
     Parameter 36 Improper Prior
     Parameter 37 Improper Prior
     Parameter 38 Improper Prior
     Parameter 39 Improper Prior
     Parameter 40 Improper Prior
     Parameter 41 Improper Prior
     Parameter 42 Improper Prior
     Parameter 43 Improper Prior
     Parameter 44 Improper Prior
     Parameter 45 Improper Prior
     Parameter 46 Improper Prior
     Parameter 47 Improper Prior
     Parameter 48 Improper Prior
     Parameter 49 Improper Prior
     Parameter 50 Improper Prior
     Parameter 51 Improper Prior

     REPLICATION 55:


                     POTENTIAL       PARAMETER WITH
     ITERATION    SCALE REDUCTION      HIGHEST PSR
     100              1.743               50
     200              1.122               25
     300              1.350               50
     400              1.640               50
     500              1.067               24
     600              1.865               8
     700              2.812               50
     800              1.361               10
     900              1.035               42
     1000             1.038               17
     1100             1.049               50
     1200             1.185               50
     1300             1.025               43
     1400             1.095               50
     1500             1.388               50
     1600             1.736               9
     1700             2.053               50
     1800             2.001               50
     1900             1.508               50
     2000             1.106               50
     2100             1.015               11
     2200             1.167               8
     2300             1.167               50
     2400             1.150               50
     2500             1.138               11
     2600             1.017               11
     2700             1.037               8
     2800             1.141               8
     2900             1.313               50
     3000             1.342               50
     3100             1.260               50
     3200             1.172               50
     3300             1.066               50
     3400             1.015               1
     3500             1.018               12
     3600             1.124               9
     3700             1.256               50
     3800             1.386               50
     3900             1.445               50
     4000             1.567               50
     4100             1.634               50
     4200             1.516               50
     4300             1.367               50
     4400             1.231               50
     4500             1.138               50
     4600             1.070               8
     4700             1.039               8
     4800             1.017               8
     4900             1.005               19
     5000             1.003               19


     Simulated prior distributions

     Parameter       Prior Mean  Prior Variance  Prior Std. Dev.


     Parameter 1        -0.0274          0.2353          0.4851
     Parameter 2         0.0021          0.2482          0.4982
     Parameter 3        -0.0121          0.2398          0.4896
     Parameter 4        -0.0027          0.2314          0.4810
     Parameter 5         0.0242          0.2552          0.5051
     Parameter 6        -0.0245          0.2483          0.4983
     Parameter 7        -0.0029          0.2600          0.5099
     Parameter 8        -0.0139          0.2568          0.5068
     Parameter 9        -0.0016          0.2251          0.4745
     Parameter 10        -0.0059          0.2550          0.5050
     Parameter 11        -0.0091          0.2520          0.5020
     Parameter 12        -0.0243          0.2510          0.5010
     Parameter 13        -0.0180          0.2382          0.4881
     Parameter 14        -0.0277          0.2295          0.4790
     Parameter 15 Improper Prior
     Parameter 16 Improper Prior
     Parameter 17 Improper Prior
     Parameter 18 Improper Prior
     Parameter 19 Improper Prior
     Parameter 20 Improper Prior
     Parameter 21 Improper Prior
     Parameter 22 Improper Prior
     Parameter 23 Improper Prior
     Parameter 24 Improper Prior
     Parameter 25 Improper Prior
     Parameter 26 Improper Prior
     Parameter 27 Improper Prior
     Parameter 28 Improper Prior
     Parameter 29 Improper Prior
     Parameter 30 Improper Prior
     Parameter 31 Improper Prior
     Parameter 32 Improper Prior
     Parameter 33 Improper Prior
     Parameter 34 Improper Prior
     Parameter 35 Improper Prior
     Parameter 36 Improper Prior
     Parameter 37 Improper Prior
     Parameter 38 Improper Prior
     Parameter 39 Improper Prior
     Parameter 40 Improper Prior
     Parameter 41 Improper Prior
     Parameter 42 Improper Prior
     Parameter 43 Improper Prior
     Parameter 44 Improper Prior
     Parameter 45 Improper Prior
     Parameter 46 Improper Prior
     Parameter 47 Improper Prior
     Parameter 48 Improper Prior
     Parameter 49 Improper Prior
     Parameter 50 Improper Prior
     Parameter 51 Improper Prior

     REPLICATION 56:


                     POTENTIAL       PARAMETER WITH
     ITERATION    SCALE REDUCTION      HIGHEST PSR
     100              1.383               50
     200              1.131               2
     300              1.261               50
     400              1.713               50
     500              2.169               50
     600              1.109               1
     700              2.363               12
     800              2.506               50
     900              1.107               8
     1000             1.209               50
     1100             1.449               50
     1200             1.369               12
     1300             1.039               18
     1400             1.061               8
     1500             1.011               10
     1600             1.153               12
     1700             1.159               12
     1800             1.496               11
     1900             1.283               11
     2000             1.183               12
     2100             1.065               11
     2200             1.022               1
     2300             1.016               50
     2400             1.130               50
     2500             1.087               10
     2600             1.021               10
     2700             1.013               31
     2800             1.094               50
     2900             1.262               50
     3000             1.468               50
     3100             1.619               50
     3200             1.813               50
     3300             1.784               50
     3400             1.573               50
     3500             1.434               50
     3600             1.240               50
     3700             1.148               50
     3800             1.055               50
     3900             1.006               1
     4000             1.023               11
     4100             1.113               11
     4200             1.240               11
     4300             1.265               11
     4400             1.205               50
     4500             1.131               11
     4600             1.088               11
     4700             1.093               8
     4800             1.100               50
     4900             1.111               50
     5000             1.172               50
     5100             1.137               50
     5200             1.061               9
     5300             1.014               9


     Simulated prior distributions

     Parameter       Prior Mean  Prior Variance  Prior Std. Dev.


     Parameter 1        -0.0079          0.2469          0.4969
     Parameter 2        -0.0169          0.2574          0.5073
     Parameter 3        -0.0066          0.2494          0.4994
     Parameter 4        -0.0017          0.2404          0.4903
     Parameter 5        -0.0213          0.2397          0.4896
     Parameter 6         0.0204          0.2538          0.5038
     Parameter 7        -0.0143          0.2694          0.5190
     Parameter 8        -0.0037          0.2582          0.5082
     Parameter 9        -0.0217          0.2459          0.4959
     Parameter 10         0.0041          0.2447          0.4946
     Parameter 11        -0.0209          0.2543          0.5043
     Parameter 12        -0.0247          0.2391          0.4890
     Parameter 13        -0.0357          0.2674          0.5171
     Parameter 14        -0.0081          0.2404          0.4903
     Parameter 15 Improper Prior
     Parameter 16 Improper Prior
     Parameter 17 Improper Prior
     Parameter 18 Improper Prior
     Parameter 19 Improper Prior
     Parameter 20 Improper Prior
     Parameter 21 Improper Prior
     Parameter 22 Improper Prior
     Parameter 23 Improper Prior
     Parameter 24 Improper Prior
     Parameter 25 Improper Prior
     Parameter 26 Improper Prior
     Parameter 27 Improper Prior
     Parameter 28 Improper Prior
     Parameter 29 Improper Prior
     Parameter 30 Improper Prior
     Parameter 31 Improper Prior
     Parameter 32 Improper Prior
     Parameter 33 Improper Prior
     Parameter 34 Improper Prior
     Parameter 35 Improper Prior
     Parameter 36 Improper Prior
     Parameter 37 Improper Prior
     Parameter 38 Improper Prior
     Parameter 39 Improper Prior
     Parameter 40 Improper Prior
     Parameter 41 Improper Prior
     Parameter 42 Improper Prior
     Parameter 43 Improper Prior
     Parameter 44 Improper Prior
     Parameter 45 Improper Prior
     Parameter 46 Improper Prior
     Parameter 47 Improper Prior
     Parameter 48 Improper Prior
     Parameter 49 Improper Prior
     Parameter 50 Improper Prior
     Parameter 51 Improper Prior

     REPLICATION 57:


                     POTENTIAL       PARAMETER WITH
     ITERATION    SCALE REDUCTION      HIGHEST PSR
     100              2.385               12
     200              2.567               11
     300              2.234               50
     400              1.095               50
     500              1.085               9
     600              1.175               10
     700              1.058               4
     800              1.154               11
     900              1.138               10
     1000             1.589               10
     1100             3.059               50
     1200             1.821               50
     1300             1.372               50
     1400             1.087               50
     1500             1.102               12
     1600             1.035               8
     1700             1.016               33
     1800             1.026               9
     1900             1.115               9
     2000             1.229               50
     2100             1.020               50
     2200             1.017               50
     2300             1.009               29
     2400             1.008               29
     2500             1.007               5
     2600             1.010               8
     2700             1.035               8
     2800             1.184               12
     2900             1.159               12
     3000             1.091               12
     3100             1.054               12
     3200             1.080               12
     3300             1.096               9
     3400             1.120               9
     3500             1.106               50
     3600             1.132               50
     3700             1.096               50
     3800             1.043               50
     3900             1.025               50
     4000             1.021               50
     4100             1.019               50
     4200             1.009               25
     4300             1.009               25
     4400             1.054               11
     4500             1.133               11
     4600             1.142               11
     4700             1.137               50
     4800             1.176               11
     4900             1.212               12
     5000             1.172               10
     5100             1.112               9
     5200             1.071               9
     5300             1.022               50
     5400             1.006               9


     Simulated prior distributions

     Parameter       Prior Mean  Prior Variance  Prior Std. Dev.


     Parameter 1        -0.0386          0.2436          0.4936
     Parameter 2        -0.0125          0.2704          0.5200
     Parameter 3         0.0074          0.2685          0.5182
     Parameter 4         0.0000          0.2504          0.5004
     Parameter 5         0.0162          0.2544          0.5043
     Parameter 6         0.0075          0.2380          0.4878
     Parameter 7        -0.0004          0.2691          0.5188
     Parameter 8         0.0057          0.2668          0.5165
     Parameter 9        -0.0277          0.2525          0.5024
     Parameter 10        -0.0160          0.2199          0.4689
     Parameter 11        -0.0066          0.2445          0.4945
     Parameter 12         0.0429          0.2475          0.4975
     Parameter 13         0.0160          0.2528          0.5028
     Parameter 14        -0.0099          0.2361          0.4859
     Parameter 15 Improper Prior
     Parameter 16 Improper Prior
     Parameter 17 Improper Prior
     Parameter 18 Improper Prior
     Parameter 19 Improper Prior
     Parameter 20 Improper Prior
     Parameter 21 Improper Prior
     Parameter 22 Improper Prior
     Parameter 23 Improper Prior
     Parameter 24 Improper Prior
     Parameter 25 Improper Prior
     Parameter 26 Improper Prior
     Parameter 27 Improper Prior
     Parameter 28 Improper Prior
     Parameter 29 Improper Prior
     Parameter 30 Improper Prior
     Parameter 31 Improper Prior
     Parameter 32 Improper Prior
     Parameter 33 Improper Prior
     Parameter 34 Improper Prior
     Parameter 35 Improper Prior
     Parameter 36 Improper Prior
     Parameter 37 Improper Prior
     Parameter 38 Improper Prior
     Parameter 39 Improper Prior
     Parameter 40 Improper Prior
     Parameter 41 Improper Prior
     Parameter 42 Improper Prior
     Parameter 43 Improper Prior
     Parameter 44 Improper Prior
     Parameter 45 Improper Prior
     Parameter 46 Improper Prior
     Parameter 47 Improper Prior
     Parameter 48 Improper Prior
     Parameter 49 Improper Prior
     Parameter 50 Improper Prior
     Parameter 51 Improper Prior

     REPLICATION 58:


                     POTENTIAL       PARAMETER WITH
     ITERATION    SCALE REDUCTION      HIGHEST PSR
     100              1.449               51
     200              1.665               50
     300              1.640               50
     400              1.536               50
     500              1.084               32
     600              1.632               11
     700              2.048               50
     800              1.135               50
     900              1.140               12
     1000             2.037               11
     1100             1.926               50
     1200             1.448               50
     1300             1.572               50
     1400             2.130               50
     1500             1.760               50
     1600             1.560               50
     1700             1.240               11
     1800             1.040               50
     1900             1.068               12
     2000             1.151               50
     2100             1.313               50
     2200             1.411               50
     2300             1.198               50
     2400             1.138               50
     2500             1.049               50
     2600             1.009               50
     2700             1.077               50
     2800             1.124               50
     2900             1.155               50
     3000             1.177               50
     3100             1.187               50
     3200             1.225               50
     3300             1.200               50
     3400             1.224               50
     3500             1.141               50
     3600             1.074               50
     3700             1.019               13
     3800             1.009               9
     3900             1.024               9
     4000             1.042               9
     4100             1.050               9
     4200             1.039               9
     4300             1.013               18
     4400             1.008               5
     4500             1.035               8
     4600             1.095               50
     4700             1.123               50
     4800             1.158               50
     4900             1.072               50
     5000             1.029               50
     5100             1.014               9


     Simulated prior distributions

     Parameter       Prior Mean  Prior Variance  Prior Std. Dev.


     Parameter 1        -0.0047          0.2402          0.4901
     Parameter 2         0.0325          0.2574          0.5074
     Parameter 3        -0.0133          0.2531          0.5030
     Parameter 4         0.0060          0.2567          0.5066
     Parameter 5        -0.0072          0.2550          0.5049
     Parameter 6        -0.0078          0.2509          0.5009
     Parameter 7         0.0110          0.2280          0.4774
     Parameter 8         0.0018          0.2592          0.5091
     Parameter 9         0.0073          0.2518          0.5018
     Parameter 10        -0.0060          0.2380          0.4879
     Parameter 11        -0.0020          0.2414          0.4913
     Parameter 12         0.0250          0.2364          0.4862
     Parameter 13        -0.0283          0.2566          0.5065
     Parameter 14        -0.0007          0.2395          0.4894
     Parameter 15 Improper Prior
     Parameter 16 Improper Prior
     Parameter 17 Improper Prior
     Parameter 18 Improper Prior
     Parameter 19 Improper Prior
     Parameter 20 Improper Prior
     Parameter 21 Improper Prior
     Parameter 22 Improper Prior
     Parameter 23 Improper Prior
     Parameter 24 Improper Prior
     Parameter 25 Improper Prior
     Parameter 26 Improper Prior
     Parameter 27 Improper Prior
     Parameter 28 Improper Prior
     Parameter 29 Improper Prior
     Parameter 30 Improper Prior
     Parameter 31 Improper Prior
     Parameter 32 Improper Prior
     Parameter 33 Improper Prior
     Parameter 34 Improper Prior
     Parameter 35 Improper Prior
     Parameter 36 Improper Prior
     Parameter 37 Improper Prior
     Parameter 38 Improper Prior
     Parameter 39 Improper Prior
     Parameter 40 Improper Prior
     Parameter 41 Improper Prior
     Parameter 42 Improper Prior
     Parameter 43 Improper Prior
     Parameter 44 Improper Prior
     Parameter 45 Improper Prior
     Parameter 46 Improper Prior
     Parameter 47 Improper Prior
     Parameter 48 Improper Prior
     Parameter 49 Improper Prior
     Parameter 50 Improper Prior
     Parameter 51 Improper Prior

     REPLICATION 59:


                     POTENTIAL       PARAMETER WITH
     ITERATION    SCALE REDUCTION      HIGHEST PSR
     100              1.256               8
     200              1.261               8
     300              1.259               50
     400              1.136               9
     500              1.616               50
     600              1.328               12
     700              1.487               50
     800              1.019               19
     900              1.349               12
     1000             2.192               50
     1100             1.863               50
     1200             2.252               12
     1300             2.633               50
     1400             1.544               50
     1500             1.043               50
     1600             1.060               9
     1700             1.365               50
     1800             2.302               12
     1900             2.054               50
     2000             1.831               50
     2100             1.666               50
     2200             1.415               50
     2300             1.171               50
     2400             1.044               50
     2500             1.010               26
     2600             1.029               12
     2700             1.209               12
     2800             1.368               12
     2900             1.170               12
     3000             1.068               12
     3100             1.008               5
     3200             1.008               5
     3300             1.007               1
     3400             1.008               1
     3500             1.030               12
     3600             1.003               31
     3700             1.026               50
     3800             1.039               50
     3900             1.039               11
     4000             1.046               50
     4100             1.045               12
     4200             1.068               50
     4300             1.083               50
     4400             1.066               12
     4500             1.100               12
     4600             1.100               12
     4700             1.075               12
     4800             1.031               12
     4900             1.007               1
     5000             1.011               8


     Simulated prior distributions

     Parameter       Prior Mean  Prior Variance  Prior Std. Dev.


     Parameter 1         0.0133          0.2478          0.4978
     Parameter 2         0.0052          0.2664          0.5161
     Parameter 3         0.0087          0.2486          0.4985
     Parameter 4         0.0093          0.2608          0.5107
     Parameter 5        -0.0062          0.2564          0.5063
     Parameter 6        -0.0228          0.2475          0.4975
     Parameter 7        -0.0027          0.2274          0.4768
     Parameter 8        -0.0147          0.2426          0.4926
     Parameter 9        -0.0162          0.2564          0.5063
     Parameter 10         0.0120          0.2522          0.5022
     Parameter 11         0.0234          0.2444          0.4944
     Parameter 12        -0.0161          0.2730          0.5225
     Parameter 13         0.0045          0.2538          0.5038
     Parameter 14         0.0034          0.2413          0.4912
     Parameter 15 Improper Prior
     Parameter 16 Improper Prior
     Parameter 17 Improper Prior
     Parameter 18 Improper Prior
     Parameter 19 Improper Prior
     Parameter 20 Improper Prior
     Parameter 21 Improper Prior
     Parameter 22 Improper Prior
     Parameter 23 Improper Prior
     Parameter 24 Improper Prior
     Parameter 25 Improper Prior
     Parameter 26 Improper Prior
     Parameter 27 Improper Prior
     Parameter 28 Improper Prior
     Parameter 29 Improper Prior
     Parameter 30 Improper Prior
     Parameter 31 Improper Prior
     Parameter 32 Improper Prior
     Parameter 33 Improper Prior
     Parameter 34 Improper Prior
     Parameter 35 Improper Prior
     Parameter 36 Improper Prior
     Parameter 37 Improper Prior
     Parameter 38 Improper Prior
     Parameter 39 Improper Prior
     Parameter 40 Improper Prior
     Parameter 41 Improper Prior
     Parameter 42 Improper Prior
     Parameter 43 Improper Prior
     Parameter 44 Improper Prior
     Parameter 45 Improper Prior
     Parameter 46 Improper Prior
     Parameter 47 Improper Prior
     Parameter 48 Improper Prior
     Parameter 49 Improper Prior
     Parameter 50 Improper Prior
     Parameter 51 Improper Prior

     REPLICATION 60:


                     POTENTIAL       PARAMETER WITH
     ITERATION    SCALE REDUCTION      HIGHEST PSR
     100              1.500               17
     200              1.124               42
     300              1.116               9
     400              1.075               41
     500              2.694               12
     600              2.349               50
     700              1.066               51
     800              2.505               50
     900              2.132               50
     1000             1.367               50
     1100             1.063               51
     1200             1.146               50
     1300             1.764               50
     1400             3.080               50
     1500             2.261               50
     1600             1.439               8
     1700             1.019               24
     1800             1.093               12
     1900             1.383               50
     2000             1.412               50
     2100             1.259               8
     2200             1.111               8
     2300             1.026               8
     2400             1.018               18
     2500             1.108               12
     2600             1.017               12
     2700             1.018               26
     2800             1.014               22
     2900             1.015               19
     3000             1.059               50
     3100             1.061               50
     3200             1.016               25
     3300             1.011               25
     3400             1.031               10
     3500             1.098               10
     3600             1.186               50
     3700             1.271               50
     3800             1.336               50
     3900             1.341               50
     4000             1.273               50
     4100             1.197               50
     4200             1.240               50
     4300             1.294               50
     4400             1.226               50
     4500             1.127               50
     4600             1.045               50
     4700             1.020               50
     4800             1.003               15
     4900             1.005               15
     5000             1.054               8
     5100             1.190               8
     5200             1.280               8
     5300             1.336               50
     5400             1.365               50
     5500             1.382               50
     5600             1.478               50
     5700             1.561               50
     5800             1.543               50
     5900             1.450               50
     6000             1.381               50
     6100             1.262               50
     6200             1.192               50
     6300             1.145               50
     6400             1.115               50
     6500             1.125               50
     6600             1.110               50
     6700             1.074               50
     6800             1.026               50
     6900             1.023               50
     7000             1.029               50
     7100             1.021               50
     7200             1.005               50


     Simulated prior distributions

     Parameter       Prior Mean  Prior Variance  Prior Std. Dev.


     Parameter 1        -0.0034          0.2189          0.4679
     Parameter 2        -0.0076          0.2591          0.5091
     Parameter 3         0.0089          0.2540          0.5040
     Parameter 4        -0.0009          0.2604          0.5103
     Parameter 5         0.0183          0.2626          0.5124
     Parameter 6        -0.0227          0.2558          0.5058
     Parameter 7        -0.0113          0.2343          0.4841
     Parameter 8         0.0250          0.2528          0.5028
     Parameter 9        -0.0055          0.2520          0.5020
     Parameter 10         0.0078          0.2446          0.4946
     Parameter 11        -0.0078          0.2444          0.4943
     Parameter 12        -0.0130          0.2711          0.5207
     Parameter 13        -0.0024          0.2541          0.5041
     Parameter 14        -0.0117          0.2555          0.5055
     Parameter 15 Improper Prior
     Parameter 16 Improper Prior
     Parameter 17 Improper Prior
     Parameter 18 Improper Prior
     Parameter 19 Improper Prior
     Parameter 20 Improper Prior
     Parameter 21 Improper Prior
     Parameter 22 Improper Prior
     Parameter 23 Improper Prior
     Parameter 24 Improper Prior
     Parameter 25 Improper Prior
     Parameter 26 Improper Prior
     Parameter 27 Improper Prior
     Parameter 28 Improper Prior
     Parameter 29 Improper Prior
     Parameter 30 Improper Prior
     Parameter 31 Improper Prior
     Parameter 32 Improper Prior
     Parameter 33 Improper Prior
     Parameter 34 Improper Prior
     Parameter 35 Improper Prior
     Parameter 36 Improper Prior
     Parameter 37 Improper Prior
     Parameter 38 Improper Prior
     Parameter 39 Improper Prior
     Parameter 40 Improper Prior
     Parameter 41 Improper Prior
     Parameter 42 Improper Prior
     Parameter 43 Improper Prior
     Parameter 44 Improper Prior
     Parameter 45 Improper Prior
     Parameter 46 Improper Prior
     Parameter 47 Improper Prior
     Parameter 48 Improper Prior
     Parameter 49 Improper Prior
     Parameter 50 Improper Prior
     Parameter 51 Improper Prior

     REPLICATION 61:


                     POTENTIAL       PARAMETER WITH
     ITERATION    SCALE REDUCTION      HIGHEST PSR
     100              1.756               12
     200              2.603               12
     300              1.223               11
     400              1.806               50
     500              1.297               8
     600              1.509               50
     700              1.341               50
     800              1.111               12
     900              1.152               11
     1000             1.027               1
     1100             1.024               8
     1200             1.071               50
     1300             1.546               50
     1400             2.192               50
     1500             2.566               50
     1600             2.380               10
     1700             2.297               12
     1800             1.739               50
     1900             1.068               50
     2000             1.034               12
     2100             1.276               12
     2200             1.685               8
     2300             2.458               50
     2400             2.515               50
     2500             1.849               50
     2600             1.501               8
     2700             1.295               50
     2800             1.237               50
     2900             1.107               8
     3000             1.069               13
     3100             1.068               8
     3200             1.079               8
     3300             1.073               8
     3400             1.019               13
     3500             1.009               26
     3600             1.056               50
     3700             1.100               50
     3800             1.126               50
     3900             1.167               50
     4000             1.172               50
     4100             1.206               50
     4200             1.187               50
     4300             1.128               50
     4400             1.024               8
     4500             1.003               17
     4600             1.015               50
     4700             1.064               50
     4800             1.115               50
     4900             1.103               50
     5000             1.096               50
     5100             1.116               50
     5200             1.176               50
     5300             1.204               50
     5400             1.289               50
     5500             1.487               50
     5600             1.519               50
     5700             1.523               50
     5800             1.341               50
     5900             1.141               12
     6000             1.042               12
     6100             1.008               12


     Simulated prior distributions

     Parameter       Prior Mean  Prior Variance  Prior Std. Dev.


     Parameter 1        -0.0171          0.2648          0.5146
     Parameter 2        -0.0088          0.2512          0.5012
     Parameter 3        -0.0012          0.2493          0.4993
     Parameter 4        -0.0250          0.2462          0.4962
     Parameter 5        -0.0043          0.2539          0.5039
     Parameter 6        -0.0093          0.2409          0.4908
     Parameter 7         0.0382          0.2525          0.5025
     Parameter 8         0.0076          0.2592          0.5091
     Parameter 9         0.0122          0.2293          0.4789
     Parameter 10        -0.0143          0.2357          0.4855
     Parameter 11         0.0110          0.2397          0.4896
     Parameter 12        -0.0222          0.2462          0.4962
     Parameter 13         0.0054          0.2467          0.4967
     Parameter 14        -0.0068          0.2430          0.4930
     Parameter 15 Improper Prior
     Parameter 16 Improper Prior
     Parameter 17 Improper Prior
     Parameter 18 Improper Prior
     Parameter 19 Improper Prior
     Parameter 20 Improper Prior
     Parameter 21 Improper Prior
     Parameter 22 Improper Prior
     Parameter 23 Improper Prior
     Parameter 24 Improper Prior
     Parameter 25 Improper Prior
     Parameter 26 Improper Prior
     Parameter 27 Improper Prior
     Parameter 28 Improper Prior
     Parameter 29 Improper Prior
     Parameter 30 Improper Prior
     Parameter 31 Improper Prior
     Parameter 32 Improper Prior
     Parameter 33 Improper Prior
     Parameter 34 Improper Prior
     Parameter 35 Improper Prior
     Parameter 36 Improper Prior
     Parameter 37 Improper Prior
     Parameter 38 Improper Prior
     Parameter 39 Improper Prior
     Parameter 40 Improper Prior
     Parameter 41 Improper Prior
     Parameter 42 Improper Prior
     Parameter 43 Improper Prior
     Parameter 44 Improper Prior
     Parameter 45 Improper Prior
     Parameter 46 Improper Prior
     Parameter 47 Improper Prior
     Parameter 48 Improper Prior
     Parameter 49 Improper Prior
     Parameter 50 Improper Prior
     Parameter 51 Improper Prior

     REPLICATION 62:


                     POTENTIAL       PARAMETER WITH
     ITERATION    SCALE REDUCTION      HIGHEST PSR
     100              2.161               50
     200              1.183               9
     300              1.236               50
     400              1.092               23
     500              1.232               12
     600              1.151               12
     700              1.865               50
     800              2.934               50
     900              1.768               12
     1000             2.041               12
     1100             3.060               50
     1200             1.866               12
     1300             1.374               12
     1400             1.046               9
     1500             1.065               12
     1600             1.431               12
     1700             2.402               12
     1800             3.113               11
     1900             2.490               50
     2000             2.013               50
     2100             1.744               12
     2200             1.724               10
     2300             1.702               50
     2400             1.652               12
     2500             1.887               12
     2600             1.937               12
     2700             1.562               12
     2800             1.296               12
     2900             1.085               11
     3000             1.004               43
     3100             1.021               12
     3200             1.094               50
     3300             1.159               50
     3400             1.105               10
     3500             1.013               10
     3600             1.030               26
     3700             1.025               26
     3800             1.060               50
     3900             1.174               50
     4000             1.341               50
     4100             1.494               50
     4200             1.534               50
     4300             1.516               50
     4400             1.475               12
     4500             1.422               12
     4600             1.300               12
     4700             1.216               12
     4800             1.173               12
     4900             1.123               11
     5000             1.088               11
     5100             1.054               12
     5200             1.028               12
     5300             1.025               11
     5400             1.042               11
     5500             1.032               11
     5600             1.021               9
     5700             1.008               9


     Simulated prior distributions

     Parameter       Prior Mean  Prior Variance  Prior Std. Dev.


     Parameter 1        -0.0169          0.2524          0.5024
     Parameter 2         0.0064          0.2597          0.5096
     Parameter 3         0.0004          0.2537          0.5036
     Parameter 4         0.0110          0.2544          0.5044
     Parameter 5        -0.0186          0.2618          0.5117
     Parameter 6         0.0112          0.2433          0.4932
     Parameter 7        -0.0196          0.2481          0.4981
     Parameter 8        -0.0206          0.2619          0.5118
     Parameter 9         0.0127          0.2560          0.5060
     Parameter 10        -0.0117          0.2341          0.4839
     Parameter 11        -0.0129          0.2403          0.4902
     Parameter 12         0.0175          0.2630          0.5129
     Parameter 13         0.0193          0.2509          0.5009
     Parameter 14        -0.0149          0.2582          0.5082
     Parameter 15 Improper Prior
     Parameter 16 Improper Prior
     Parameter 17 Improper Prior
     Parameter 18 Improper Prior
     Parameter 19 Improper Prior
     Parameter 20 Improper Prior
     Parameter 21 Improper Prior
     Parameter 22 Improper Prior
     Parameter 23 Improper Prior
     Parameter 24 Improper Prior
     Parameter 25 Improper Prior
     Parameter 26 Improper Prior
     Parameter 27 Improper Prior
     Parameter 28 Improper Prior
     Parameter 29 Improper Prior
     Parameter 30 Improper Prior
     Parameter 31 Improper Prior
     Parameter 32 Improper Prior
     Parameter 33 Improper Prior
     Parameter 34 Improper Prior
     Parameter 35 Improper Prior
     Parameter 36 Improper Prior
     Parameter 37 Improper Prior
     Parameter 38 Improper Prior
     Parameter 39 Improper Prior
     Parameter 40 Improper Prior
     Parameter 41 Improper Prior
     Parameter 42 Improper Prior
     Parameter 43 Improper Prior
     Parameter 44 Improper Prior
     Parameter 45 Improper Prior
     Parameter 46 Improper Prior
     Parameter 47 Improper Prior
     Parameter 48 Improper Prior
     Parameter 49 Improper Prior
     Parameter 50 Improper Prior
     Parameter 51 Improper Prior

     REPLICATION 63:


                     POTENTIAL       PARAMETER WITH
     ITERATION    SCALE REDUCTION      HIGHEST PSR
     100              1.759               3
     200              2.003               50
     300              1.306               12
     400              2.116               50
     500              1.160               11
     600              1.239               50
     700              1.064               8
     800              1.833               50
     900              1.208               50
     1000             1.016               18
     1100             1.350               50
     1200             1.864               50
     1300             2.462               50
     1400             2.921               50
     1500             1.563               50
     1600             1.133               50
     1700             1.071               12
     1800             1.014               4
     1900             1.028               37
     2000             1.023               11
     2100             1.012               26
     2200             1.109               8
     2300             1.174               8
     2400             1.271               8
     2500             1.448               8
     2600             1.847               50
     2700             2.104               12
     2800             1.706               50
     2900             1.348               8
     3000             1.103               8
     3100             1.007               8
     3200             1.051               12
     3300             1.239               50
     3400             1.399               50
     3500             1.478               50
     3600             1.516               50
     3700             1.468               50
     3800             1.564               50
     3900             1.615               50
     4000             1.573               50
     4100             1.385               50
     4200             1.116               50
     4300             1.012               22
     4400             1.015               22
     4500             1.016               12
     4600             1.042               12
     4700             1.091               50
     4800             1.209               50
     4900             1.360               50
     5000             1.472               50
     5100             1.538               50
     5200             1.664               50
     5300             1.830               50
     5400             1.876               50
     5500             1.857               50
     5600             1.663               50
     5700             1.498               50
     5800             1.429               50
     5900             1.473               50
     6000             1.457               50
     6100             1.435               50
     6200             1.349               50
     6300             1.238               50
     6400             1.119               50
     6500             1.056               50
     6600             1.039               50
     6700             1.030               50
     6800             1.017               50


     Simulated prior distributions

     Parameter       Prior Mean  Prior Variance  Prior Std. Dev.


     Parameter 1         0.0187          0.2629          0.5127
     Parameter 2        -0.0183          0.2638          0.5136
     Parameter 3         0.0036          0.2434          0.4934
     Parameter 4        -0.0102          0.2447          0.4947
     Parameter 5        -0.0021          0.2425          0.4924
     Parameter 6         0.0078          0.2514          0.5014
     Parameter 7        -0.0235          0.2576          0.5076
     Parameter 8         0.0026          0.2427          0.4927
     Parameter 9         0.0088          0.2447          0.4946
     Parameter 10        -0.0260          0.2608          0.5107
     Parameter 11         0.0051          0.2500          0.5000
     Parameter 12         0.0028          0.2413          0.4913
     Parameter 13         0.0191          0.2707          0.5203
     Parameter 14        -0.0207          0.2209          0.4700
     Parameter 15 Improper Prior
     Parameter 16 Improper Prior
     Parameter 17 Improper Prior
     Parameter 18 Improper Prior
     Parameter 19 Improper Prior
     Parameter 20 Improper Prior
     Parameter 21 Improper Prior
     Parameter 22 Improper Prior
     Parameter 23 Improper Prior
     Parameter 24 Improper Prior
     Parameter 25 Improper Prior
     Parameter 26 Improper Prior
     Parameter 27 Improper Prior
     Parameter 28 Improper Prior
     Parameter 29 Improper Prior
     Parameter 30 Improper Prior
     Parameter 31 Improper Prior
     Parameter 32 Improper Prior
     Parameter 33 Improper Prior
     Parameter 34 Improper Prior
     Parameter 35 Improper Prior
     Parameter 36 Improper Prior
     Parameter 37 Improper Prior
     Parameter 38 Improper Prior
     Parameter 39 Improper Prior
     Parameter 40 Improper Prior
     Parameter 41 Improper Prior
     Parameter 42 Improper Prior
     Parameter 43 Improper Prior
     Parameter 44 Improper Prior
     Parameter 45 Improper Prior
     Parameter 46 Improper Prior
     Parameter 47 Improper Prior
     Parameter 48 Improper Prior
     Parameter 49 Improper Prior
     Parameter 50 Improper Prior
     Parameter 51 Improper Prior

     REPLICATION 64:


                     POTENTIAL       PARAMETER WITH
     ITERATION    SCALE REDUCTION      HIGHEST PSR
     100              1.733               12
     200              1.276               50
     300              1.651               50
     400              1.086               14
     500              1.252               50
     600              1.517               50
     700              1.059               38
     800              1.041               43
     900              1.062               8
     1000             1.395               50
     1100             1.518               50
     1200             1.689               50
     1300             2.467               50
     1400             1.738               50
     1500             1.590               50
     1600             1.604               50
     1700             1.985               50
     1800             2.171               50
     1900             2.093               50
     2000             1.703               50
     2100             1.938               50
     2200             1.481               50
     2300             1.116               8
     2400             1.010               22
     2500             1.034               9
     2600             1.147               50
     2700             1.495               50
     2800             1.937               50
     2900             1.976               50
     3000             1.887               50
     3100             1.640               50
     3200             1.508               50
     3300             1.502               50
     3400             1.485               50
     3500             1.492               50
     3600             1.506               50
     3700             1.537               50
     3800             1.560               50
     3900             1.730               50
     4000             2.029               50
     4100             1.797               50
     4200             1.589               50
     4300             1.452               50
     4400             1.330               50
     4500             1.212               50
     4600             1.091               8
     4700             1.090               8
     4800             1.119               8
     4900             1.117               8
     5000             1.088               8
     5100             1.079               8
     5200             1.091               8
     5300             1.099               8
     5400             1.110               10
     5500             1.139               10
     5600             1.142               8
     5700             1.185               8
     5800             1.238               8
     5900             1.234               50
     6000             1.195               50
     6100             1.233               50
     6200             1.209               50
     6300             1.137               50
     6400             1.071               50
     6500             1.023               50
     6600             1.005               25


     Simulated prior distributions

     Parameter       Prior Mean  Prior Variance  Prior Std. Dev.


     Parameter 1        -0.0114          0.2367          0.4865
     Parameter 2         0.0107          0.2385          0.4883
     Parameter 3        -0.0042          0.2451          0.4951
     Parameter 4        -0.0061          0.2341          0.4838
     Parameter 5         0.0014          0.2493          0.4993
     Parameter 6         0.0241          0.2514          0.5014
     Parameter 7         0.0249          0.2557          0.5057
     Parameter 8        -0.0101          0.2621          0.5120
     Parameter 9         0.0084          0.2600          0.5099
     Parameter 10        -0.0049          0.2477          0.4977
     Parameter 11         0.0164          0.2641          0.5139
     Parameter 12         0.0322          0.2907          0.5391
     Parameter 13         0.0141          0.2537          0.5037
     Parameter 14         0.0121          0.2467          0.4967
     Parameter 15 Improper Prior
     Parameter 16 Improper Prior
     Parameter 17 Improper Prior
     Parameter 18 Improper Prior
     Parameter 19 Improper Prior
     Parameter 20 Improper Prior
     Parameter 21 Improper Prior
     Parameter 22 Improper Prior
     Parameter 23 Improper Prior
     Parameter 24 Improper Prior
     Parameter 25 Improper Prior
     Parameter 26 Improper Prior
     Parameter 27 Improper Prior
     Parameter 28 Improper Prior
     Parameter 29 Improper Prior
     Parameter 30 Improper Prior
     Parameter 31 Improper Prior
     Parameter 32 Improper Prior
     Parameter 33 Improper Prior
     Parameter 34 Improper Prior
     Parameter 35 Improper Prior
     Parameter 36 Improper Prior
     Parameter 37 Improper Prior
     Parameter 38 Improper Prior
     Parameter 39 Improper Prior
     Parameter 40 Improper Prior
     Parameter 41 Improper Prior
     Parameter 42 Improper Prior
     Parameter 43 Improper Prior
     Parameter 44 Improper Prior
     Parameter 45 Improper Prior
     Parameter 46 Improper Prior
     Parameter 47 Improper Prior
     Parameter 48 Improper Prior
     Parameter 49 Improper Prior
     Parameter 50 Improper Prior
     Parameter 51 Improper Prior

     REPLICATION 65:


                     POTENTIAL       PARAMETER WITH
     ITERATION    SCALE REDUCTION      HIGHEST PSR
     100              2.154               50
     200              1.225               33
     300              1.059               34
     400              1.070               16
     500              1.118               44
     600              1.110               50
     700              1.483               50
     800              1.479               50
     900              1.330               12
     1000             1.798               12
     1100             1.732               50
     1200             1.019               20
     1300             1.074               12
     1400             1.288               50
     1500             1.353               50
     1600             1.090               12
     1700             1.005               33
     1800             1.080               50
     1900             1.033               14
     2000             1.010               22
     2100             1.038               50
     2200             1.152               50
     2300             1.181               50
     2400             1.141               9
     2500             1.225               10
     2600             1.515               50
     2700             1.778               50
     2800             2.030               50
     2900             1.907               50
     3000             1.707               50
     3100             1.275               12
     3200             1.072               8
     3300             1.030               8
     3400             1.004               1
     3500             1.005               10
     3600             1.011               10
     3700             1.015               10
     3800             1.049               10
     3900             1.102               50
     4000             1.149               12
     4100             1.158               12
     4200             1.196               50
     4300             1.215               50
     4400             1.257               50
     4500             1.316               50
     4600             1.384               50
     4700             1.403               50
     4800             1.393               50
     4900             1.367               12
     5000             1.423               12
     5100             1.433               50
     5200             1.537               50
     5300             1.524               50
     5400             1.519               50
     5500             1.481               50
     5600             1.339               50
     5700             1.323               50
     5800             1.419               50
     5900             1.450               50
     6000             1.350               50
     6100             1.284               50
     6200             1.232               50
     6300             1.168               50
     6400             1.176               50
     6500             1.206               50
     6600             1.248               50
     6700             1.217               50
     6800             1.157               50
     6900             1.106               50
     7000             1.075               50
     7100             1.037               50
     7200             1.017               12


     Simulated prior distributions

     Parameter       Prior Mean  Prior Variance  Prior Std. Dev.


     Parameter 1         0.0022          0.2474          0.4974
     Parameter 2         0.0092          0.2406          0.4905
     Parameter 3        -0.0214          0.2546          0.5046
     Parameter 4         0.0247          0.2586          0.5085
     Parameter 5        -0.0317          0.2496          0.4996
     Parameter 6         0.0256          0.2547          0.5047
     Parameter 7         0.0153          0.2559          0.5059
     Parameter 8        -0.0108          0.2645          0.5143
     Parameter 9        -0.0060          0.2545          0.5045
     Parameter 10         0.0007          0.2458          0.4958
     Parameter 11         0.0109          0.2573          0.5072
     Parameter 12         0.0172          0.2428          0.4927
     Parameter 13        -0.0082          0.2409          0.4908
     Parameter 14        -0.0095          0.2426          0.4925
     Parameter 15 Improper Prior
     Parameter 16 Improper Prior
     Parameter 17 Improper Prior
     Parameter 18 Improper Prior
     Parameter 19 Improper Prior
     Parameter 20 Improper Prior
     Parameter 21 Improper Prior
     Parameter 22 Improper Prior
     Parameter 23 Improper Prior
     Parameter 24 Improper Prior
     Parameter 25 Improper Prior
     Parameter 26 Improper Prior
     Parameter 27 Improper Prior
     Parameter 28 Improper Prior
     Parameter 29 Improper Prior
     Parameter 30 Improper Prior
     Parameter 31 Improper Prior
     Parameter 32 Improper Prior
     Parameter 33 Improper Prior
     Parameter 34 Improper Prior
     Parameter 35 Improper Prior
     Parameter 36 Improper Prior
     Parameter 37 Improper Prior
     Parameter 38 Improper Prior
     Parameter 39 Improper Prior
     Parameter 40 Improper Prior
     Parameter 41 Improper Prior
     Parameter 42 Improper Prior
     Parameter 43 Improper Prior
     Parameter 44 Improper Prior
     Parameter 45 Improper Prior
     Parameter 46 Improper Prior
     Parameter 47 Improper Prior
     Parameter 48 Improper Prior
     Parameter 49 Improper Prior
     Parameter 50 Improper Prior
     Parameter 51 Improper Prior

     REPLICATION 66:


                     POTENTIAL       PARAMETER WITH
     ITERATION    SCALE REDUCTION      HIGHEST PSR
     100              1.760               50
     200              1.609               50
     300              1.060               28
     400              1.244               12
     500              1.899               50
     600              1.088               8
     700              1.017               4
     800              1.422               12
     900              2.240               50
     1000             2.661               50
     1100             1.540               50
     1200             1.029               12
     1300             1.422               8
     1400             2.060               12
     1500             2.898               50
     1600             1.595               50
     1700             1.200               8
     1800             1.018               8
     1900             1.070               50
     2000             1.290               50
     2100             1.565               50
     2200             1.987               50
     2300             1.286               50
     2400             1.006               45
     2500             1.042               12
     2600             1.178               50
     2700             1.250               50
     2800             1.322               50
     2900             1.468               50
     3000             1.560               50
     3100             1.369               50
     3200             1.275               50
     3300             1.281               50
     3400             1.283               50
     3500             1.345               50
     3600             1.502               50
     3700             1.640               50
     3800             1.590               50
     3900             1.387               50
     4000             1.249               50
     4100             1.195               50
     4200             1.122               50
     4300             1.057               12
     4400             1.013               12
     4500             1.004               43
     4600             1.002               46
     4700             1.003               3
     4800             1.004               4
     4900             1.008               4
     5000             1.010               3


     Simulated prior distributions

     Parameter       Prior Mean  Prior Variance  Prior Std. Dev.


     Parameter 1        -0.0180          0.2579          0.5078
     Parameter 2         0.0231          0.2419          0.4918
     Parameter 3        -0.0257          0.2494          0.4994
     Parameter 4         0.0014          0.2508          0.5008
     Parameter 5         0.0359          0.2576          0.5075
     Parameter 6        -0.0148          0.2768          0.5261
     Parameter 7        -0.0227          0.2467          0.4967
     Parameter 8         0.0091          0.2497          0.4997
     Parameter 9        -0.0129          0.2320          0.4817
     Parameter 10         0.0052          0.2518          0.5018
     Parameter 11        -0.0256          0.2428          0.4928
     Parameter 12         0.0145          0.2578          0.5077
     Parameter 13        -0.0200          0.2492          0.4992
     Parameter 14         0.0236          0.2349          0.4847
     Parameter 15 Improper Prior
     Parameter 16 Improper Prior
     Parameter 17 Improper Prior
     Parameter 18 Improper Prior
     Parameter 19 Improper Prior
     Parameter 20 Improper Prior
     Parameter 21 Improper Prior
     Parameter 22 Improper Prior
     Parameter 23 Improper Prior
     Parameter 24 Improper Prior
     Parameter 25 Improper Prior
     Parameter 26 Improper Prior
     Parameter 27 Improper Prior
     Parameter 28 Improper Prior
     Parameter 29 Improper Prior
     Parameter 30 Improper Prior
     Parameter 31 Improper Prior
     Parameter 32 Improper Prior
     Parameter 33 Improper Prior
     Parameter 34 Improper Prior
     Parameter 35 Improper Prior
     Parameter 36 Improper Prior
     Parameter 37 Improper Prior
     Parameter 38 Improper Prior
     Parameter 39 Improper Prior
     Parameter 40 Improper Prior
     Parameter 41 Improper Prior
     Parameter 42 Improper Prior
     Parameter 43 Improper Prior
     Parameter 44 Improper Prior
     Parameter 45 Improper Prior
     Parameter 46 Improper Prior
     Parameter 47 Improper Prior
     Parameter 48 Improper Prior
     Parameter 49 Improper Prior
     Parameter 50 Improper Prior
     Parameter 51 Improper Prior

     REPLICATION 67:


                     POTENTIAL       PARAMETER WITH
     ITERATION    SCALE REDUCTION      HIGHEST PSR
     100              1.940               50
     200              3.263               50
     300              3.275               12
     400              1.210               50
     500              1.520               50
     600              1.336               50
     700              3.035               8
     800              1.374               8
     900              1.066               37
     1000             1.099               11
     1100             1.054               11
     1200             1.135               8
     1300             1.581               50
     1400             1.705               50
     1500             1.778               50
     1600             1.209               50
     1700             1.032               14
     1800             1.014               14
     1900             1.012               4
     2000             1.010               11
     2100             1.031               11
     2200             1.066               50
     2300             1.178               50
     2400             1.086               8
     2500             1.115               50
     2600             1.080               50
     2700             1.238               50
     2800             1.291               50
     2900             1.265               50
     3000             1.190               50
     3100             1.246               50
     3200             1.378               50
     3300             1.552               50
     3400             1.786               50
     3500             1.909               50
     3600             1.689               50
     3700             1.394               50
     3800             1.242               50
     3900             1.206               50
     4000             1.105               50
     4100             1.017               9
     4200             1.007               10
     4300             1.075               10
     4400             1.144               50
     4500             1.270               50
     4600             1.278               50
     4700             1.381               50
     4800             1.431               50
     4900             1.374               50
     5000             1.333               50
     5100             1.357               50
     5200             1.449               12
     5300             1.427               12
     5400             1.383               12
     5500             1.348               12
     5600             1.288               12
     5700             1.265               12
     5800             1.280               12
     5900             1.266               12
     6000             1.240               50
     6100             1.268               50
     6200             1.313               50
     6300             1.244               50
     6400             1.149               50
     6500             1.083               50
     6600             1.042               50
     6700             1.007               50


     Simulated prior distributions

     Parameter       Prior Mean  Prior Variance  Prior Std. Dev.


     Parameter 1         0.0064          0.2684          0.5181
     Parameter 2        -0.0310          0.2446          0.4946
     Parameter 3         0.0162          0.2425          0.4924
     Parameter 4        -0.0009          0.2475          0.4975
     Parameter 5        -0.0045          0.2567          0.5067
     Parameter 6        -0.0284          0.2393          0.4892
     Parameter 7         0.0184          0.2640          0.5138
     Parameter 8         0.0086          0.2577          0.5076
     Parameter 9        -0.0199          0.2669          0.5166
     Parameter 10        -0.0242          0.2537          0.5036
     Parameter 11         0.0061          0.2511          0.5011
     Parameter 12         0.0035          0.2406          0.4905
     Parameter 13         0.0162          0.2494          0.4994
     Parameter 14         0.0096          0.2615          0.5113
     Parameter 15 Improper Prior
     Parameter 16 Improper Prior
     Parameter 17 Improper Prior
     Parameter 18 Improper Prior
     Parameter 19 Improper Prior
     Parameter 20 Improper Prior
     Parameter 21 Improper Prior
     Parameter 22 Improper Prior
     Parameter 23 Improper Prior
     Parameter 24 Improper Prior
     Parameter 25 Improper Prior
     Parameter 26 Improper Prior
     Parameter 27 Improper Prior
     Parameter 28 Improper Prior
     Parameter 29 Improper Prior
     Parameter 30 Improper Prior
     Parameter 31 Improper Prior
     Parameter 32 Improper Prior
     Parameter 33 Improper Prior
     Parameter 34 Improper Prior
     Parameter 35 Improper Prior
     Parameter 36 Improper Prior
     Parameter 37 Improper Prior
     Parameter 38 Improper Prior
     Parameter 39 Improper Prior
     Parameter 40 Improper Prior
     Parameter 41 Improper Prior
     Parameter 42 Improper Prior
     Parameter 43 Improper Prior
     Parameter 44 Improper Prior
     Parameter 45 Improper Prior
     Parameter 46 Improper Prior
     Parameter 47 Improper Prior
     Parameter 48 Improper Prior
     Parameter 49 Improper Prior
     Parameter 50 Improper Prior
     Parameter 51 Improper Prior

     REPLICATION 68:


                     POTENTIAL       PARAMETER WITH
     ITERATION    SCALE REDUCTION      HIGHEST PSR
     100              2.024               11
     200              1.732               11
     300              1.765               8
     400              1.168               50
     500              2.969               11
     600              1.034               28
     700              1.422               50
     800              1.050               18
     900              1.318               9
     1000             1.156               50
     1100             1.053               12
     1200             1.866               50
     1300             2.619               50
     1400             2.779               50
     1500             1.870               50
     1600             1.647               50
     1700             1.575               50
     1800             1.116               10
     1900             1.055               50
     2000             1.221               50
     2100             1.614               50
     2200             1.762               12
     2300             2.045               12
     2400             1.757               8
     2500             1.187               12
     2600             1.038               2
     2700             1.025               2
     2800             1.027               2
     2900             1.025               2
     3000             1.023               2
     3100             1.016               11
     3200             1.023               11
     3300             1.070               11
     3400             1.156               11
     3500             1.159               8
     3600             1.091               12
     3700             1.034               9
     3800             1.011               17
     3900             1.013               17
     4000             1.052               10
     4100             1.112               12
     4200             1.176               12
     4300             1.269               8
     4400             1.418               10
     4500             1.578               10
     4600             1.804               10
     4700             1.918               50
     4800             2.121               50
     4900             2.222               50
     5000             2.282               50
     5100             2.271               50
     5200             2.072               50
     5300             1.733               50
     5400             1.439               50
     5500             1.286               50
     5600             1.125               50
     5700             1.040               9
     5800             1.008               23


     Simulated prior distributions

     Parameter       Prior Mean  Prior Variance  Prior Std. Dev.


     Parameter 1         0.0019          0.2517          0.5017
     Parameter 2        -0.0066          0.2345          0.4842
     Parameter 3         0.0214          0.2453          0.4953
     Parameter 4        -0.0239          0.2661          0.5158
     Parameter 5        -0.0027          0.2442          0.4942
     Parameter 6         0.0209          0.2542          0.5042
     Parameter 7         0.0238          0.2534          0.5034
     Parameter 8        -0.0172          0.2487          0.4987
     Parameter 9        -0.0096          0.2584          0.5083
     Parameter 10        -0.0002          0.2679          0.5175
     Parameter 11        -0.0049          0.2515          0.5015
     Parameter 12        -0.0160          0.2313          0.4810
     Parameter 13        -0.0075          0.2529          0.5029
     Parameter 14        -0.0004          0.2394          0.4892
     Parameter 15 Improper Prior
     Parameter 16 Improper Prior
     Parameter 17 Improper Prior
     Parameter 18 Improper Prior
     Parameter 19 Improper Prior
     Parameter 20 Improper Prior
     Parameter 21 Improper Prior
     Parameter 22 Improper Prior
     Parameter 23 Improper Prior
     Parameter 24 Improper Prior
     Parameter 25 Improper Prior
     Parameter 26 Improper Prior
     Parameter 27 Improper Prior
     Parameter 28 Improper Prior
     Parameter 29 Improper Prior
     Parameter 30 Improper Prior
     Parameter 31 Improper Prior
     Parameter 32 Improper Prior
     Parameter 33 Improper Prior
     Parameter 34 Improper Prior
     Parameter 35 Improper Prior
     Parameter 36 Improper Prior
     Parameter 37 Improper Prior
     Parameter 38 Improper Prior
     Parameter 39 Improper Prior
     Parameter 40 Improper Prior
     Parameter 41 Improper Prior
     Parameter 42 Improper Prior
     Parameter 43 Improper Prior
     Parameter 44 Improper Prior
     Parameter 45 Improper Prior
     Parameter 46 Improper Prior
     Parameter 47 Improper Prior
     Parameter 48 Improper Prior
     Parameter 49 Improper Prior
     Parameter 50 Improper Prior
     Parameter 51 Improper Prior

     REPLICATION 69:


                     POTENTIAL       PARAMETER WITH
     ITERATION    SCALE REDUCTION      HIGHEST PSR
     100              1.594               8
     200              1.734               12
     300              1.089               17
     400              1.116               10
     500              1.148               50
     600              3.066               50
     700              1.062               8
     800              1.041               50
     900              1.291               50
     1000             1.184               8
     1100             1.025               10
     1200             1.450               50
     1300             2.880               50
     1400             2.800               50
     1500             1.628               11
     1600             1.126               10
     1700             1.011               29
     1800             1.072               50
     1900             1.285               50
     2000             1.569               50
     2100             1.351               50
     2200             1.078               13
     2300             1.056               50
     2400             1.062               50
     2500             1.088               50
     2600             1.028               50
     2700             1.009               19
     2800             1.019               4
     2900             1.039               50
     3000             1.169               50
     3100             1.126               50
     3200             1.208               50
     3300             1.286               50
     3400             1.383               50
     3500             1.538               50
     3600             1.713               50
     3700             1.808               50
     3800             1.922               50
     3900             1.762               50
     4000             1.591               50
     4100             1.539               50
     4200             1.356               50
     4300             1.207               50
     4400             1.092               50
     4500             1.065               10
     4600             1.044               10
     4700             1.029               10
     4800             1.014               10
     4900             1.013               3
     5000             1.009               5


     Simulated prior distributions

     Parameter       Prior Mean  Prior Variance  Prior Std. Dev.


     Parameter 1        -0.0139          0.2692          0.5189
     Parameter 2         0.0082          0.2598          0.5097
     Parameter 3        -0.0343          0.2637          0.5135
     Parameter 4        -0.0044          0.2526          0.5026
     Parameter 5        -0.0064          0.2518          0.5018
     Parameter 6        -0.0115          0.2538          0.5038
     Parameter 7         0.0064          0.2366          0.4865
     Parameter 8         0.0015          0.2596          0.5095
     Parameter 9         0.0281          0.2330          0.4827
     Parameter 10         0.0091          0.2657          0.5155
     Parameter 11         0.0118          0.2292          0.4787
     Parameter 12        -0.0288          0.2450          0.4950
     Parameter 13         0.0155          0.2363          0.4861
     Parameter 14        -0.0060          0.2592          0.5091
     Parameter 15 Improper Prior
     Parameter 16 Improper Prior
     Parameter 17 Improper Prior
     Parameter 18 Improper Prior
     Parameter 19 Improper Prior
     Parameter 20 Improper Prior
     Parameter 21 Improper Prior
     Parameter 22 Improper Prior
     Parameter 23 Improper Prior
     Parameter 24 Improper Prior
     Parameter 25 Improper Prior
     Parameter 26 Improper Prior
     Parameter 27 Improper Prior
     Parameter 28 Improper Prior
     Parameter 29 Improper Prior
     Parameter 30 Improper Prior
     Parameter 31 Improper Prior
     Parameter 32 Improper Prior
     Parameter 33 Improper Prior
     Parameter 34 Improper Prior
     Parameter 35 Improper Prior
     Parameter 36 Improper Prior
     Parameter 37 Improper Prior
     Parameter 38 Improper Prior
     Parameter 39 Improper Prior
     Parameter 40 Improper Prior
     Parameter 41 Improper Prior
     Parameter 42 Improper Prior
     Parameter 43 Improper Prior
     Parameter 44 Improper Prior
     Parameter 45 Improper Prior
     Parameter 46 Improper Prior
     Parameter 47 Improper Prior
     Parameter 48 Improper Prior
     Parameter 49 Improper Prior
     Parameter 50 Improper Prior
     Parameter 51 Improper Prior

     REPLICATION 70:


                     POTENTIAL       PARAMETER WITH
     ITERATION    SCALE REDUCTION      HIGHEST PSR
     100              1.721               10
     200              1.434               11
     300              1.330               11
     400              2.425               50
     500              1.783               50
     600              2.089               50
     700              1.023               9
     800              1.365               50
     900              1.976               50
     1000             2.140               50
     1100             1.938               12
     1200             1.399               12
     1300             1.237               12
     1400             1.638               50
     1500             2.337               11
     1600             2.377               50
     1700             1.486               11
     1800             1.010               23
     1900             1.034               9
     2000             1.187               50
     2100             1.501               50
     2200             2.026               50
     2300             2.308               50
     2400             1.672               50
     2500             1.347               50
     2600             1.250               50
     2700             1.264               50
     2800             1.292               50
     2900             1.278               50
     3000             1.308               50
     3100             1.361               50
     3200             1.379               50
     3300             1.613               50
     3400             1.949               50
     3500             1.642               50
     3600             1.581               50
     3700             1.511               50
     3800             1.387               12
     3900             1.122               12
     4000             1.026               8
     4100             1.007               13
     4200             1.098               50
     4300             1.198               50
     4400             1.291               11
     4500             1.396               50
     4600             1.415               50
     4700             1.370               50
     4800             1.379               50
     4900             1.340               12
     5000             1.326               12
     5100             1.343               12
     5200             1.229               12
     5300             1.126               10
     5400             1.067               12
     5500             1.014               12


     Simulated prior distributions

     Parameter       Prior Mean  Prior Variance  Prior Std. Dev.


     Parameter 1        -0.0149          0.2440          0.4939
     Parameter 2         0.0425          0.2562          0.5062
     Parameter 3        -0.0042          0.2223          0.4715
     Parameter 4         0.0056          0.2466          0.4966
     Parameter 5         0.0174          0.2624          0.5123
     Parameter 6        -0.0117          0.2533          0.5033
     Parameter 7        -0.0127          0.2401          0.4900
     Parameter 8        -0.0164          0.2654          0.5152
     Parameter 9        -0.0090          0.2447          0.4947
     Parameter 10        -0.0016          0.2558          0.5057
     Parameter 11        -0.0022          0.2264          0.4758
     Parameter 12         0.0046          0.2378          0.4877
     Parameter 13         0.0063          0.2538          0.5038
     Parameter 14         0.0017          0.2552          0.5052
     Parameter 15 Improper Prior
     Parameter 16 Improper Prior
     Parameter 17 Improper Prior
     Parameter 18 Improper Prior
     Parameter 19 Improper Prior
     Parameter 20 Improper Prior
     Parameter 21 Improper Prior
     Parameter 22 Improper Prior
     Parameter 23 Improper Prior
     Parameter 24 Improper Prior
     Parameter 25 Improper Prior
     Parameter 26 Improper Prior
     Parameter 27 Improper Prior
     Parameter 28 Improper Prior
     Parameter 29 Improper Prior
     Parameter 30 Improper Prior
     Parameter 31 Improper Prior
     Parameter 32 Improper Prior
     Parameter 33 Improper Prior
     Parameter 34 Improper Prior
     Parameter 35 Improper Prior
     Parameter 36 Improper Prior
     Parameter 37 Improper Prior
     Parameter 38 Improper Prior
     Parameter 39 Improper Prior
     Parameter 40 Improper Prior
     Parameter 41 Improper Prior
     Parameter 42 Improper Prior
     Parameter 43 Improper Prior
     Parameter 44 Improper Prior
     Parameter 45 Improper Prior
     Parameter 46 Improper Prior
     Parameter 47 Improper Prior
     Parameter 48 Improper Prior
     Parameter 49 Improper Prior
     Parameter 50 Improper Prior
     Parameter 51 Improper Prior

     REPLICATION 71:


                     POTENTIAL       PARAMETER WITH
     ITERATION    SCALE REDUCTION      HIGHEST PSR
     100              1.215               47
     200              1.159               8
     300              1.761               50
     400              1.022               35
     500              2.046               50
     600              1.153               8
     700              2.057               50
     800              1.528               50
     900              1.026               16
     1000             1.157               8
     1100             1.526               50
     1200             1.531               50
     1300             1.506               50
     1400             1.731               50
     1500             1.576               50
     1600             1.723               50
     1700             1.949               50
     1800             1.224               50
     1900             1.007               36
     2000             1.119               12
     2100             1.440               50
     2200             1.723               50
     2300             1.565               50
     2400             1.236               50
     2500             1.035               50
     2600             1.005               26
     2700             1.005               23
     2800             1.008               8
     2900             1.011               16
     3000             1.005               43
     3100             1.009               43
     3200             1.010               43
     3300             1.029               12
     3400             1.095               12
     3500             1.166               12
     3600             1.151               12
     3700             1.138               8
     3800             1.120               8
     3900             1.158               9
     4000             1.214               9
     4100             1.354               50
     4200             1.605               50
     4300             1.698               50
     4400             1.655               50
     4500             1.688               50
     4600             1.655               50
     4700             1.636               50
     4800             1.579               50
     4900             1.582               50
     5000             1.531               50
     5100             1.380               50
     5200             1.248               50
     5300             1.240               50
     5400             1.340               50
     5500             1.406               50
     5600             1.402               50
     5700             1.230               50
     5800             1.100               50
     5900             1.019               50
     6000             1.005               45


     Simulated prior distributions

     Parameter       Prior Mean  Prior Variance  Prior Std. Dev.


     Parameter 1         0.0120          0.2589          0.5088
     Parameter 2         0.0131          0.2515          0.5015
     Parameter 3         0.0408          0.2548          0.5048
     Parameter 4        -0.0091          0.2473          0.4973
     Parameter 5         0.0124          0.2842          0.5331
     Parameter 6         0.0086          0.2373          0.4871
     Parameter 7         0.0140          0.2485          0.4985
     Parameter 8        -0.0020          0.2553          0.5053
     Parameter 9        -0.0020          0.2388          0.4887
     Parameter 10         0.0167          0.2660          0.5157
     Parameter 11        -0.0074          0.2455          0.4955
     Parameter 12         0.0026          0.2616          0.5115
     Parameter 13         0.0149          0.2514          0.5014
     Parameter 14        -0.0225          0.2405          0.4904
     Parameter 15 Improper Prior
     Parameter 16 Improper Prior
     Parameter 17 Improper Prior
     Parameter 18 Improper Prior
     Parameter 19 Improper Prior
     Parameter 20 Improper Prior
     Parameter 21 Improper Prior
     Parameter 22 Improper Prior
     Parameter 23 Improper Prior
     Parameter 24 Improper Prior
     Parameter 25 Improper Prior
     Parameter 26 Improper Prior
     Parameter 27 Improper Prior
     Parameter 28 Improper Prior
     Parameter 29 Improper Prior
     Parameter 30 Improper Prior
     Parameter 31 Improper Prior
     Parameter 32 Improper Prior
     Parameter 33 Improper Prior
     Parameter 34 Improper Prior
     Parameter 35 Improper Prior
     Parameter 36 Improper Prior
     Parameter 37 Improper Prior
     Parameter 38 Improper Prior
     Parameter 39 Improper Prior
     Parameter 40 Improper Prior
     Parameter 41 Improper Prior
     Parameter 42 Improper Prior
     Parameter 43 Improper Prior
     Parameter 44 Improper Prior
     Parameter 45 Improper Prior
     Parameter 46 Improper Prior
     Parameter 47 Improper Prior
     Parameter 48 Improper Prior
     Parameter 49 Improper Prior
     Parameter 50 Improper Prior
     Parameter 51 Improper Prior

     REPLICATION 72:


                     POTENTIAL       PARAMETER WITH
     ITERATION    SCALE REDUCTION      HIGHEST PSR
     100              1.760               11
     200              1.261               10
     300              1.345               8
     400              2.457               8
     500              2.074               50
     600              1.154               10
     700              2.257               50
     800              1.434               50
     900              1.191               50
     1000             1.570               50
     1100             2.117               12
     1200             1.767               8
     1300             1.370               12
     1400             1.443               11
     1500             1.214               11
     1600             1.011               15
     1700             1.154               8
     1800             1.236               13
     1900             1.229               8
     2000             1.213               8
     2100             1.100               13
     2200             1.017               10
     2300             1.008               5
     2400             1.016               51
     2500             1.088               50
     2600             1.244               8
     2700             1.175               8
     2800             1.022               8
     2900             1.022               11
     3000             1.134               11
     3100             1.334               11
     3200             1.491               11
     3300             1.576               11
     3400             1.564               11
     3500             1.402               11
     3600             1.351               11
     3700             1.261               11
     3800             1.172               8
     3900             1.122               11
     4000             1.118               13
     4100             1.083               13
     4200             1.032               9
     4300             1.008               6
     4400             1.009               50
     4500             1.080               11
     4600             1.124               11
     4700             1.161               50
     4800             1.131               11
     4900             1.104               11
     5000             1.086               10
     5100             1.070               10
     5200             1.091               10
     5300             1.124               10
     5400             1.182               10
     5500             1.189               10
     5600             1.207               50
     5700             1.253               50
     5800             1.298               10
     5900             1.312               10
     6000             1.272               10
     6100             1.198               9
     6200             1.128               9
     6300             1.100               11
     6400             1.112               50
     6500             1.161               50
     6600             1.199               50
     6700             1.250               50
     6800             1.291               50
     6900             1.314               50
     7000             1.360               50
     7100             1.302               50
     7200             1.261               50
     7300             1.247               50
     7400             1.249               50
     7500             1.191               50
     7600             1.121               11
     7700             1.070               12
     7800             1.044               12
     7900             1.028               12
     8000             1.018               12


     Simulated prior distributions

     Parameter       Prior Mean  Prior Variance  Prior Std. Dev.


     Parameter 1         0.0022          0.2621          0.5119
     Parameter 2        -0.0282          0.2648          0.5146
     Parameter 3         0.0022          0.2314          0.4811
     Parameter 4         0.0124          0.2365          0.4863
     Parameter 5         0.0126          0.2616          0.5115
     Parameter 6        -0.0210          0.2441          0.4941
     Parameter 7         0.0065          0.2351          0.4849
     Parameter 8        -0.0035          0.2563          0.5062
     Parameter 9         0.0026          0.2631          0.5129
     Parameter 10         0.0038          0.2341          0.4839
     Parameter 11        -0.0187          0.2555          0.5054
     Parameter 12        -0.0016          0.2419          0.4919
     Parameter 13        -0.0088          0.2479          0.4979
     Parameter 14         0.0193          0.2382          0.4881
     Parameter 15 Improper Prior
     Parameter 16 Improper Prior
     Parameter 17 Improper Prior
     Parameter 18 Improper Prior
     Parameter 19 Improper Prior
     Parameter 20 Improper Prior
     Parameter 21 Improper Prior
     Parameter 22 Improper Prior
     Parameter 23 Improper Prior
     Parameter 24 Improper Prior
     Parameter 25 Improper Prior
     Parameter 26 Improper Prior
     Parameter 27 Improper Prior
     Parameter 28 Improper Prior
     Parameter 29 Improper Prior
     Parameter 30 Improper Prior
     Parameter 31 Improper Prior
     Parameter 32 Improper Prior
     Parameter 33 Improper Prior
     Parameter 34 Improper Prior
     Parameter 35 Improper Prior
     Parameter 36 Improper Prior
     Parameter 37 Improper Prior
     Parameter 38 Improper Prior
     Parameter 39 Improper Prior
     Parameter 40 Improper Prior
     Parameter 41 Improper Prior
     Parameter 42 Improper Prior
     Parameter 43 Improper Prior
     Parameter 44 Improper Prior
     Parameter 45 Improper Prior
     Parameter 46 Improper Prior
     Parameter 47 Improper Prior
     Parameter 48 Improper Prior
     Parameter 49 Improper Prior
     Parameter 50 Improper Prior
     Parameter 51 Improper Prior

     REPLICATION 73:


                     POTENTIAL       PARAMETER WITH
     ITERATION    SCALE REDUCTION      HIGHEST PSR
     100              1.394               18
     200              1.168               8
     300              1.511               50
     400              1.894               11
     500              1.200               50
     600              1.271               50
     700              2.330               50
     800              1.693               50
     900              1.026               33
     1000             1.033               27
     1100             1.231               50
     1200             1.020               18
     1300             1.218               11
     1400             1.337               9
     1500             1.843               50
     1600             1.782               50
     1700             1.137               50
     1800             1.019               15
     1900             1.040               11
     2000             1.264               50
     2100             1.707               50
     2200             1.684               50
     2300             1.505               50
     2400             1.505               50
     2500             1.384               50
     2600             1.267               50
     2700             1.322               50
     2800             1.282               50
     2900             1.277               11
     3000             1.203               8
     3100             1.128               9
     3200             1.079               9
     3300             1.134               9
     3400             1.330               11
     3500             1.448               11
     3600             1.406               11
     3700             1.405               11
     3800             1.331               11
     3900             1.297               11
     4000             1.459               11
     4100             1.600               12
     4200             1.572               11
     4300             1.503               50
     4400             1.415               9
     4500             1.339               11
     4600             1.135               8
     4700             1.047               8
     4800             1.027               8
     4900             1.005               22
     5000             1.006               22


     Simulated prior distributions

     Parameter       Prior Mean  Prior Variance  Prior Std. Dev.


     Parameter 1         0.0055          0.2600          0.5099
     Parameter 2         0.0217          0.2378          0.4876
     Parameter 3        -0.0294          0.2535          0.5035
     Parameter 4         0.0124          0.2390          0.4889
     Parameter 5         0.0090          0.2372          0.4870
     Parameter 6        -0.0013          0.2521          0.5021
     Parameter 7        -0.0099          0.2351          0.4849
     Parameter 8        -0.0168          0.2658          0.5155
     Parameter 9         0.0024          0.2740          0.5235
     Parameter 10        -0.0028          0.2499          0.4999
     Parameter 11         0.0041          0.2419          0.4918
     Parameter 12        -0.0093          0.2655          0.5153
     Parameter 13        -0.0307          0.2589          0.5088
     Parameter 14         0.0044          0.2279          0.4774
     Parameter 15 Improper Prior
     Parameter 16 Improper Prior
     Parameter 17 Improper Prior
     Parameter 18 Improper Prior
     Parameter 19 Improper Prior
     Parameter 20 Improper Prior
     Parameter 21 Improper Prior
     Parameter 22 Improper Prior
     Parameter 23 Improper Prior
     Parameter 24 Improper Prior
     Parameter 25 Improper Prior
     Parameter 26 Improper Prior
     Parameter 27 Improper Prior
     Parameter 28 Improper Prior
     Parameter 29 Improper Prior
     Parameter 30 Improper Prior
     Parameter 31 Improper Prior
     Parameter 32 Improper Prior
     Parameter 33 Improper Prior
     Parameter 34 Improper Prior
     Parameter 35 Improper Prior
     Parameter 36 Improper Prior
     Parameter 37 Improper Prior
     Parameter 38 Improper Prior
     Parameter 39 Improper Prior
     Parameter 40 Improper Prior
     Parameter 41 Improper Prior
     Parameter 42 Improper Prior
     Parameter 43 Improper Prior
     Parameter 44 Improper Prior
     Parameter 45 Improper Prior
     Parameter 46 Improper Prior
     Parameter 47 Improper Prior
     Parameter 48 Improper Prior
     Parameter 49 Improper Prior
     Parameter 50 Improper Prior
     Parameter 51 Improper Prior

     REPLICATION 74:


                     POTENTIAL       PARAMETER WITH
     ITERATION    SCALE REDUCTION      HIGHEST PSR
     100              1.514               9
     200              1.606               50
     300              1.468               50
     400              1.028               18
     500              2.109               12
     600              2.143               50
     700              1.112               11
     800              1.261               50
     900              1.762               50
     1000             2.059               50
     1100             2.350               50
     1200             1.354               12
     1300             1.014               22
     1400             1.171               50
     1500             1.348               50
     1600             1.737               50
     1700             1.193               50
     1800             1.015               23
     1900             1.247               50
     2000             1.775               50
     2100             2.248               50
     2200             2.123               50
     2300             2.006               50
     2400             1.626               50
     2500             1.233               50
     2600             1.008               24
     2700             1.069               10
     2800             1.311               11
     2900             1.552               10
     3000             1.782               9
     3100             2.194               50
     3200             2.254               50
     3300             1.985               50
     3400             1.475               50
     3500             1.282               50
     3600             1.091               8
     3700             1.013               8
     3800             1.009               38
     3900             1.053               50
     4000             1.172               50
     4100             1.301               50
     4200             1.363               50
     4300             1.353               50
     4400             1.246               9
     4500             1.163               9
     4600             1.137               9
     4700             1.118               9
     4800             1.083               12
     4900             1.058               12
     5000             1.035               12
     5100             1.026               12
     5200             1.024               12
     5300             1.009               12


     Simulated prior distributions

     Parameter       Prior Mean  Prior Variance  Prior Std. Dev.


     Parameter 1         0.0086          0.2677          0.5174
     Parameter 2        -0.0059          0.2489          0.4989
     Parameter 3        -0.0069          0.2439          0.4938
     Parameter 4         0.0039          0.2388          0.4887
     Parameter 5         0.0160          0.2662          0.5159
     Parameter 6         0.0079          0.2565          0.5065
     Parameter 7         0.0050          0.2522          0.5022
     Parameter 8        -0.0073          0.2493          0.4993
     Parameter 9         0.0073          0.2455          0.4954
     Parameter 10        -0.0306          0.2734          0.5228
     Parameter 11         0.0000          0.2417          0.4916
     Parameter 12        -0.0029          0.2636          0.5134
     Parameter 13        -0.0101          0.2564          0.5064
     Parameter 14         0.0141          0.2625          0.5123
     Parameter 15 Improper Prior
     Parameter 16 Improper Prior
     Parameter 17 Improper Prior
     Parameter 18 Improper Prior
     Parameter 19 Improper Prior
     Parameter 20 Improper Prior
     Parameter 21 Improper Prior
     Parameter 22 Improper Prior
     Parameter 23 Improper Prior
     Parameter 24 Improper Prior
     Parameter 25 Improper Prior
     Parameter 26 Improper Prior
     Parameter 27 Improper Prior
     Parameter 28 Improper Prior
     Parameter 29 Improper Prior
     Parameter 30 Improper Prior
     Parameter 31 Improper Prior
     Parameter 32 Improper Prior
     Parameter 33 Improper Prior
     Parameter 34 Improper Prior
     Parameter 35 Improper Prior
     Parameter 36 Improper Prior
     Parameter 37 Improper Prior
     Parameter 38 Improper Prior
     Parameter 39 Improper Prior
[truncated: 4,633,473 more chars]
