# Supplementary material for: An approximate measurement invariance approach to within-couple relationship quality
Source: Front Psychol. 2014 Sep 19;5:983. doi: 10.3389/fpsyg.2014.00983 (PMC4168678; doi:10.3389/fpsyg.2014.00983)
Supplement: Supplementary file 2 [file DataSheet2.ZIP › sim_bsem_afmi03_0.125.out]

Mplus VERSION 7
MUTHEN & MUTHEN
05/08/2014   2:16 PM

INPUT INSTRUCTIONS

  TITLE: Simulation for bsem_06_ami03_0.125;
  MONTECARLO: NAMES = m1ms1-m1ms7 f1ms1-f1ms7;
  NOBSERVATIONS = 435;
  NREPS = 1000;
  ANALYSIS: ESTIMATOR = BAYES;
  PROCESSORS = 2;
  BCONVERGENCE =0.01;
  BITERATIONS = (5000);
  bseed=167;
  MODEL POPULATION:
  mms by m1ms1 @ 0.459   ;
  mms by m1ms2 @ 0.467   ;
  mms by m1ms3 @ 0.506   ;
  mms by m1ms4 @ 0.513   ;
  mms by m1ms5 @ 0.669   ;
  mms by m1ms6 @ 0.225   ;
  mms by m1ms7 @ 0.293   ;
  fms by f1ms1 @ 0.459   ;
  fms by f1ms2 @ 0.467   ;
  fms by f1ms3 @ 0.506   ;
  fms by f1ms4 @ 0.513   ;
  fms by f1ms5 @ 0.669   ;
  fms by f1ms6 @ 0.225   ;
  fms by f1ms7 @ 0.293   ;
  fms with mms @ 0.416   ;
  m1ms1 with f1ms1 @ -0.005   ;
  m1ms2 with f1ms2 @ 0.038   ;
  m1ms3 with f1ms3 @ 0.022   ;
  m1ms4 with f1ms4 @ 0.049   ;
  m1ms5 with f1ms5 @ 0.116   ;
  m1ms6 with f1ms6 @ 0.012   ;
  m1ms7 with f1ms7 @ -0.011   ;
  [mms @ 0 ] ;
  [fms @ -0.333 ] ;
  [m1ms1 @ 4.189 ] ;
  [m1ms2 @ 4.181 ] ;
  [m1ms3 @ 4.179 ] ;
  [m1ms4 @ 3.717 ] ;
  [m1ms5 @ 3.921 ] ;
  [m1ms6 @ 4.806 ] ;
  [m1ms7 @ 4.233 ] ;
  [f1ms1 @ 4.158 ] ;
  [f1ms2 @ 4.119 ] ;
  [f1ms3 @ 4.305 ] ;
  [f1ms4 @ 3.895 ] ;
  [f1ms5 @ 3.737 ] ;
  [f1ms6 @ 4.805 ] ;
  [f1ms7 @ 4.2 ] ;
  mms  @ 1   ;
  fms @ 1   ;
  m1ms1 @ 0.391   ;
  m1ms2 @ 0.666   ;
  m1ms3 @ 0.524   ;
  m1ms4 @ 0.489   ;
  m1ms5 @ 0.610   ;
  m1ms6 @ 0.254   ;
  m1ms7 @ 0.567   ;
  f1ms1 @ 0.375   ;
  f1ms2 @ 0.575   ;
  f1ms3 @ 0.510   ;
  f1ms4 @ 0.402   ;
  f1ms5 @ 0.639   ;
  f1ms6 @ 0.388   ;
  f1ms7 @ 0.691   ;
  MODEL:
  mms by m1ms1 * 0.459     ;
  mms by m1ms2 * 0.467     ;
  mms by m1ms3 * 0.506     ;
  mms by m1ms4 * 0.513     ;
  mms by m1ms5 * 0.669     ;
  mms by m1ms6 * 0.225     ;
  mms by m1ms7 * 0.293     ;
  fms by f1ms1 * 0.459     ;
  fms by f1ms2 * 0.467     ;
  fms by f1ms3 * 0.506     ;
  fms by f1ms4 * 0.513     ;
  fms by f1ms5 * 0.669     ;
  fms by f1ms6 * 0.225     ;
  fms by f1ms7 * 0.293     ;
  fms with mms * 0.416     ;
  m1ms1 with f1ms1 * -0.005     ;
  m1ms2 with f1ms2 * 0.038     ;
  m1ms3 with f1ms3 * 0.022     ;
  m1ms4 with f1ms4 * 0.049     ;
  m1ms5 with f1ms5 * 0.116     ;
  m1ms6 with f1ms6 * 0.012     ;
  m1ms7 with f1ms7 * -0.011     ;
  [mms @ 0 ]   ;
  [fms * -0.333 ]   ;
  [m1ms1 * 4.189 ] (tau1_1) ;
  [m1ms2 * 4.181 ] (tau1_2) ;
  [m1ms3 * 4.179 ] (tau1_3) ;
  [m1ms4 * 3.717 ] (tau1_4) ;
  [m1ms5 * 3.921 ] (tau1_5) ;
  [m1ms6 * 4.806 ] (tau1_6) ;
  [m1ms7 * 4.233 ] (tau1_7) ;
  [f1ms1 * 4.158 ] (tau2_1) ;
  [f1ms2 * 4.119 ] (tau2_2) ;
  [f1ms3 * 4.305 ] (tau2_3) ;
  [f1ms4 * 3.895 ] (tau2_4) ;
  [f1ms5 * 3.737 ] (tau2_5) ;
  [f1ms6 * 4.805 ] (tau2_6) ;
  [f1ms7 * 4.2 ] (tau2_7) ;
  mms  @ 1     ;
  fms @ 1     ;
  m1ms1 * 0.391     ;
  m1ms2 * 0.666     ;
  m1ms3 * 0.524     ;
  m1ms4 * 0.489     ;
  m1ms5 * 0.610     ;
  m1ms6 * 0.254     ;
  m1ms7 * 0.567     ;
  f1ms1 * 0.375     ;
  f1ms2 * 0.575     ;
  f1ms3 * 0.510     ;
  f1ms4 * 0.402     ;
  f1ms5 * 0.639     ;
  f1ms6 * 0.388     ;
  f1ms7 * 0.691     ;
  MODEL PRIORS:
  DO (1,7) DIFF (tau1_#-tau2_#) ~ N(0,0.125) ;
  OUTPUT:  TECH1; TECH4; TECH8;


*** WARNING in OUTPUT command
  TECH1 option is the default for MONTECARLO.
*** WARNING in OUTPUT command
  TECH4 option is not available with MONTECARLO.
  Request for TECH4 is ignored.
   2 WARNING(S) FOUND IN THE INPUT INSTRUCTIONS


Simulation for bsem_06_ami03_0.125;

SUMMARY OF ANALYSIS

Number of groups                                                 1
Number of observations                                         435

Number of replications
    Requested                                                 1000
    Completed                                                 1000
Value of seed                                                    0

Number of dependent variables                                   14
Number of independent variables                                  0
Number of continuous latent variables                            2

Observed dependent variables

  Continuous
   M1MS1       M1MS2       M1MS3       M1MS4       M1MS5       M1MS6
   M1MS7       F1MS1       F1MS2       F1MS3       F1MS4       F1MS5
   F1MS6       F1MS7

Continuous latent variables
   MMS         FMS


Estimator                                                    BAYES
Specifications for Bayesian Estimation
  Point estimate                                            MEDIAN
  Number of Markov chain Monte Carlo (MCMC) chains               2
  Random seed for the first chain                              167
  Starting value information                           UNPERTURBED
  Treatment of categorical mediator                         LATENT
  Algorithm used for Markov chain Monte Carlo           GIBBS(PX1)
  Convergence criterion                                  0.100D-01
  Maximum number of iterations                               50000
  K-th iteration used for thinning                               1


MODEL FIT INFORMATION

Number of Free Parameters                       51

Bayesian Posterior Predictive Checking using Chi-Square

    Posterior Predictive P-Value

        Number of successful computations     1000

             Proportions
        Expected    Observed
           0.990       1.000
           0.980       1.000
           0.950       0.999
           0.900       0.991
           0.800       0.929
           0.700       0.801
           0.500       0.525
           0.300       0.244
           0.200       0.134
           0.100       0.043
           0.050       0.017
           0.020       0.005
           0.010       0.001

Information Criterion

    Deviance (DIC)

        Mean                             14118.830
        Std Dev                            106.149
        Number of successful computations     1000

             Proportions                   Percentiles
        Expected    Observed         Expected       Observed
           0.990       0.992        13871.895      13876.954
           0.980       0.977        13900.831      13897.191
           0.950       0.947        13944.225      13939.900
           0.900       0.889        13982.789      13977.614
           0.800       0.796        14029.495      14027.267
           0.700       0.701        14063.165      14063.633
           0.500       0.513        14118.830      14122.717
           0.300       0.312        14174.495      14177.362
           0.200       0.194        14208.166      14206.560
           0.100       0.103        14254.871      14256.139
           0.050       0.048        14293.435      14289.422
           0.020       0.019        14336.829      14334.297
           0.010       0.009        14365.766      14355.524

    Estimated Number of Parameters (pD)

        Mean                                49.637
        Std Dev                              0.620
        Number of successful computations     1000

             Proportions                   Percentiles
        Expected    Observed         Expected       Observed
           0.990       0.988           48.196         48.144
           0.980       0.975           48.365         48.334
           0.950       0.956           48.618         48.651
           0.900       0.911           48.843         48.876
           0.800       0.808           49.116         49.123
           0.700       0.693           49.312         49.296
           0.500       0.498           49.637         49.633
           0.300       0.291           49.962         49.944
           0.200       0.196           50.159         50.141
           0.100       0.102           50.431         50.434
           0.050       0.055           50.656         50.698
           0.020       0.024           50.910         51.000
           0.010       0.011           51.079         51.085

    Bayesian (BIC)

        Mean                             14329.084
        Std Dev                            106.119
        Number of successful computations     1000

             Proportions                   Percentiles
        Expected    Observed         Expected       Observed
           0.990       0.992        14082.220      14088.723
           0.980       0.978        14111.148      14106.527
           0.950       0.947        14154.529      14150.882
           0.900       0.889        14193.082      14188.405
           0.800       0.798        14239.774      14236.593
           0.700       0.704        14273.435      14274.212
           0.500       0.512        14329.084      14333.744
           0.300       0.310        14384.732      14388.153
           0.200       0.194        14418.393      14416.152
           0.100       0.104        14465.085      14467.211
           0.050       0.049        14503.638      14498.990
           0.020       0.019        14547.020      14544.931
           0.010       0.009        14575.948      14565.682


MODEL RESULTS

                           ESTIMATES              S. E.     M. S. E.  95%  % Sig
              Population   Average   Std. Dev.   Average             Cover Coeff
 MMS      BY
  M1MS1            0.459     0.4634     0.0397     0.0400     0.0016 0.949 1.000
  M1MS2            0.467     0.4726     0.0469     0.0496     0.0022 0.965 1.000
  M1MS3            0.506     0.5105     0.0451     0.0458     0.0020 0.944 1.000
  M1MS4            0.513     0.5150     0.0447     0.0445     0.0020 0.947 1.000
  M1MS5            0.669     0.6704     0.0499     0.0515     0.0025 0.957 1.000
  M1MS6            0.225     0.2277     0.0295     0.0297     0.0009 0.950 1.000
  M1MS7            0.293     0.2951     0.0443     0.0439     0.0020 0.948 1.000

 FMS      BY
  F1MS1            0.459     0.4611     0.0380     0.0391     0.0014 0.949 1.000
  F1MS2            0.467     0.4698     0.0460     0.0463     0.0021 0.951 1.000
  F1MS3            0.506     0.5072     0.0450     0.0450     0.0020 0.953 1.000
  F1MS4            0.513     0.5172     0.0405     0.0413     0.0017 0.952 1.000
  F1MS5            0.669     0.6701     0.0510     0.0520     0.0026 0.951 1.000
  F1MS6            0.225     0.2257     0.0368     0.0359     0.0014 0.946 1.000
  F1MS7            0.293     0.2971     0.0467     0.0480     0.0022 0.956 1.000

 FMS      WITH
  MMS              0.416     0.4122     0.0569     0.0574     0.0032 0.946 1.000

 M1MS1    WITH
  F1MS1           -0.005    -0.0048     0.0222     0.0219     0.0005 0.950 0.064

 M1MS2    WITH
  F1MS2            0.038     0.0382     0.0328     0.0335     0.0011 0.955 0.217

 M1MS3    WITH
  F1MS3            0.022     0.0222     0.0293     0.0292     0.0009 0.950 0.125

 M1MS4    WITH
  F1MS4            0.049     0.0492     0.0262     0.0260     0.0007 0.942 0.486

 M1MS5    WITH
  F1MS5            0.116     0.1180     0.0373     0.0381     0.0014 0.957 0.896

 M1MS6    WITH
  F1MS6            0.012     0.0116     0.0159     0.0161     0.0003 0.950 0.101

 M1MS7    WITH
  F1MS7           -0.011    -0.0103     0.0317     0.0319     0.0010 0.949 0.070

 Means
  MMS              0.000     0.0000     0.0000     0.0000     0.0000 1.000 0.000
  FMS             -0.333    -0.3396     0.1167     0.2658     0.0136 1.000 0.119

 Intercepts
  M1MS1            4.189     4.1870     0.0359     0.0375     0.0013 0.952 1.000
  M1MS2            4.181     4.1791     0.0450     0.0453     0.0020 0.959 1.000
  M1MS3            4.179     4.1818     0.0417     0.0426     0.0017 0.963 1.000
  M1MS4            3.717     3.7187     0.0407     0.0418     0.0017 0.956 1.000
  M1MS5            3.921     3.9214     0.0485     0.0495     0.0024 0.955 1.000
  M1MS6            4.806     4.8072     0.0261     0.0267     0.0007 0.953 1.000
  M1MS7            4.233     4.2340     0.0382     0.0389     0.0015 0.948 1.000
  F1MS1            4.158     4.1624     0.0598     0.1253     0.0036 1.000 1.000
  F1MS2            4.119     4.1215     0.0617     0.1292     0.0038 0.999 1.000
  F1MS3            4.305     4.3055     0.0640     0.1377     0.0041 0.999 1.000
  F1MS4            3.895     3.8988     0.0656     0.1395     0.0043 1.000 1.000
  F1MS5            3.737     3.7414     0.0842     0.1800     0.0071 1.000 1.000
  F1MS6            4.805     4.8069     0.0401     0.0683     0.0016 0.996 1.000
  F1MS7            4.200     4.2039     0.0524     0.0895     0.0028 0.997 1.000

 Variances
  MMS              1.000     1.0000     0.0000     0.0000     0.0000 1.000 0.000
  FMS              1.000     1.0000     0.0000     0.0000     0.0000 1.000 0.000

 Residual Variances
  M1MS1            0.391     0.3964     0.0328     0.0333     0.0011 0.952 1.000
  M1MS2            0.666     0.6736     0.0521     0.0520     0.0028 0.948 1.000
  M1MS3            0.524     0.5327     0.0429     0.0438     0.0019 0.948 1.000
  M1MS4            0.489     0.4956     0.0404     0.0414     0.0017 0.952 1.000
  M1MS5            0.610     0.6188     0.0549     0.0559     0.0031 0.945 1.000
  M1MS6            0.254     0.2563     0.0188     0.0189     0.0004 0.948 1.000
  M1MS7            0.567     0.5728     0.0396     0.0415     0.0016 0.960 1.000
  F1MS1            0.375     0.3796     0.0299     0.0320     0.0009 0.958 1.000
  F1MS2            0.575     0.5818     0.0462     0.0456     0.0022 0.942 1.000
  F1MS3            0.510     0.5165     0.0415     0.0424     0.0018 0.943 1.000
  F1MS4            0.402     0.4096     0.0366     0.0358     0.0014 0.940 1.000
  F1MS5            0.639     0.6491     0.0568     0.0575     0.0033 0.950 1.000
  F1MS6            0.388     0.3912     0.0276     0.0281     0.0008 0.963 1.000
  F1MS7            0.691     0.6983     0.0491     0.0501     0.0025 0.943 1.000


DIFFERENCE OUTPUT


            Average Results Across Replications


            Average   Std. Dev.     Deviations from the Mean(% Sig Coeff)

                                           TAU1_1             TAU2_1
      1       4.175      0.067       0.012(0.00) -0.012(0.00)

                                           TAU1_2             TAU2_2
      2       4.150      0.071       0.029(0.00) -0.029(0.00)

                                           TAU1_3             TAU2_3
      3       4.244      0.075      -0.062(0.03)  0.062(0.03)

                                           TAU1_4             TAU2_4
      4       3.809      0.076      -0.090(0.12)  0.090(0.12)

                                           TAU1_5             TAU2_5
      5       3.831      0.097       0.090(0.03) -0.090(0.03)

                                           TAU1_6             TAU2_6
      6       4.807      0.038       0.000(0.00)  0.000(0.00)

                                           TAU1_7             TAU2_7
      7       4.219      0.050       0.015(0.01) -0.015(0.01)


TECHNICAL 1 OUTPUT


     PARAMETER SPECIFICATION


           NU
              M1MS1         M1MS2         M1MS3         M1MS4         M1MS5
              ________      ________      ________      ________      ________
 1                  1             2             3             4             5


           NU
              M1MS6         M1MS7         F1MS1         F1MS2         F1MS3
              ________      ________      ________      ________      ________
 1                  6             7             8             9            10


           NU
              F1MS4         F1MS5         F1MS6         F1MS7
              ________      ________      ________      ________
 1                 11            12            13            14


           LAMBDA
              MMS           FMS
              ________      ________
 M1MS1             15             0
 M1MS2             16             0
 M1MS3             17             0
 M1MS4             18             0
 M1MS5             19             0
 M1MS6             20             0
 M1MS7             21             0
 F1MS1              0            22
 F1MS2              0            23
 F1MS3              0            24
 F1MS4              0            25
 F1MS5              0            26
 F1MS6              0            27
 F1MS7              0            28


           THETA
              M1MS1         M1MS2         M1MS3         M1MS4         M1MS5
              ________      ________      ________      ________      ________
 M1MS1             29
 M1MS2              0            30
 M1MS3              0             0            31
 M1MS4              0             0             0            32
 M1MS5              0             0             0             0            33
 M1MS6              0             0             0             0             0
 M1MS7              0             0             0             0             0
 F1MS1             36             0             0             0             0
 F1MS2              0            38             0             0             0
 F1MS3              0             0            40             0             0
 F1MS4              0             0             0            42             0
 F1MS5              0             0             0             0            44
 F1MS6              0             0             0             0             0
 F1MS7              0             0             0             0             0


           THETA
              M1MS6         M1MS7         F1MS1         F1MS2         F1MS3
              ________      ________      ________      ________      ________
 M1MS6             34
 M1MS7              0            35
 F1MS1              0             0            37
 F1MS2              0             0             0            39
 F1MS3              0             0             0             0            41
 F1MS4              0             0             0             0             0
 F1MS5              0             0             0             0             0
 F1MS6             46             0             0             0             0
 F1MS7              0            48             0             0             0


           THETA
              F1MS4         F1MS5         F1MS6         F1MS7
              ________      ________      ________      ________
 F1MS4             43
 F1MS5              0            45
 F1MS6              0             0            47
 F1MS7              0             0             0            49


           ALPHA
              MMS           FMS
              ________      ________
 1                  0            50


           BETA
              MMS           FMS
              ________      ________
 MMS                0             0
 FMS                0             0


           PSI
              MMS           FMS
              ________      ________
 MMS                0
 FMS               51             0


     STARTING VALUES


           NU
              M1MS1         M1MS2         M1MS3         M1MS4         M1MS5
              ________      ________      ________      ________      ________
 1              4.189         4.181         4.179         3.717         3.921


           NU
              M1MS6         M1MS7         F1MS1         F1MS2         F1MS3
              ________      ________      ________      ________      ________
 1              4.806         4.233         4.158         4.119         4.305


           NU
              F1MS4         F1MS5         F1MS6         F1MS7
              ________      ________      ________      ________
 1              3.895         3.737         4.805         4.200


           LAMBDA
              MMS           FMS
              ________      ________
 M1MS1          0.459         0.000
 M1MS2          0.467         0.000
 M1MS3          0.506         0.000
 M1MS4          0.513         0.000
 M1MS5          0.669         0.000
 M1MS6          0.225         0.000
 M1MS7          0.293         0.000
 F1MS1          0.000         0.459
 F1MS2          0.000         0.467
 F1MS3          0.000         0.506
 F1MS4          0.000         0.513
 F1MS5          0.000         0.669
 F1MS6          0.000         0.225
 F1MS7          0.000         0.293


           THETA
              M1MS1         M1MS2         M1MS3         M1MS4         M1MS5
              ________      ________      ________      ________      ________
 M1MS1          0.391
 M1MS2          0.000         0.666
 M1MS3          0.000         0.000         0.524
 M1MS4          0.000         0.000         0.000         0.489
 M1MS5          0.000         0.000         0.000         0.000         0.610
 M1MS6          0.000         0.000         0.000         0.000         0.000
 M1MS7          0.000         0.000         0.000         0.000         0.000
 F1MS1         -0.005         0.000         0.000         0.000         0.000
 F1MS2          0.000         0.038         0.000         0.000         0.000
 F1MS3          0.000         0.000         0.022         0.000         0.000
 F1MS4          0.000         0.000         0.000         0.049         0.000
 F1MS5          0.000         0.000         0.000         0.000         0.116
 F1MS6          0.000         0.000         0.000         0.000         0.000
 F1MS7          0.000         0.000         0.000         0.000         0.000


           THETA
              M1MS6         M1MS7         F1MS1         F1MS2         F1MS3
              ________      ________      ________      ________      ________
 M1MS6          0.254
 M1MS7          0.000         0.567
 F1MS1          0.000         0.000         0.375
 F1MS2          0.000         0.000         0.000         0.575
 F1MS3          0.000         0.000         0.000         0.000         0.510
 F1MS4          0.000         0.000         0.000         0.000         0.000
 F1MS5          0.000         0.000         0.000         0.000         0.000
 F1MS6          0.012         0.000         0.000         0.000         0.000
 F1MS7          0.000        -0.011         0.000         0.000         0.000


           THETA
              F1MS4         F1MS5         F1MS6         F1MS7
              ________      ________      ________      ________
 F1MS4          0.402
 F1MS5          0.000         0.639
 F1MS6          0.000         0.000         0.388
 F1MS7          0.000         0.000         0.000         0.691


           ALPHA
              MMS           FMS
              ________      ________
 1              0.000        -0.333


           BETA
              MMS           FMS
              ________      ________
 MMS            0.000         0.000
 FMS            0.000         0.000


           PSI
              MMS           FMS
              ________      ________
 MMS            1.000
 FMS            0.416         1.000


     POPULATION VALUES


           NU
              M1MS1         M1MS2         M1MS3         M1MS4         M1MS5
              ________      ________      ________      ________      ________
 1              4.189         4.181         4.179         3.717         3.921


           NU
              M1MS6         M1MS7         F1MS1         F1MS2         F1MS3
              ________      ________      ________      ________      ________
 1              4.806         4.233         4.158         4.119         4.305


           NU
              F1MS4         F1MS5         F1MS6         F1MS7
              ________      ________      ________      ________
 1              3.895         3.737         4.805         4.200


           LAMBDA
              MMS           FMS
              ________      ________
 M1MS1          0.459         0.000
 M1MS2          0.467         0.000
 M1MS3          0.506         0.000
 M1MS4          0.513         0.000
 M1MS5          0.669         0.000
 M1MS6          0.225         0.000
 M1MS7          0.293         0.000
 F1MS1          0.000         0.459
 F1MS2          0.000         0.467
 F1MS3          0.000         0.506
 F1MS4          0.000         0.513
 F1MS5          0.000         0.669
 F1MS6          0.000         0.225
 F1MS7          0.000         0.293


           THETA
              M1MS1         M1MS2         M1MS3         M1MS4         M1MS5
              ________      ________      ________      ________      ________
 M1MS1          0.391
 M1MS2          0.000         0.666
 M1MS3          0.000         0.000         0.524
 M1MS4          0.000         0.000         0.000         0.489
 M1MS5          0.000         0.000         0.000         0.000         0.610
 M1MS6          0.000         0.000         0.000         0.000         0.000
 M1MS7          0.000         0.000         0.000         0.000         0.000
 F1MS1         -0.005         0.000         0.000         0.000         0.000
 F1MS2          0.000         0.038         0.000         0.000         0.000
 F1MS3          0.000         0.000         0.022         0.000         0.000
 F1MS4          0.000         0.000         0.000         0.049         0.000
 F1MS5          0.000         0.000         0.000         0.000         0.116
 F1MS6          0.000         0.000         0.000         0.000         0.000
 F1MS7          0.000         0.000         0.000         0.000         0.000


           THETA
              M1MS6         M1MS7         F1MS1         F1MS2         F1MS3
              ________      ________      ________      ________      ________
 M1MS6          0.254
 M1MS7          0.000         0.567
 F1MS1          0.000         0.000         0.375
 F1MS2          0.000         0.000         0.000         0.575
 F1MS3          0.000         0.000         0.000         0.000         0.510
 F1MS4          0.000         0.000         0.000         0.000         0.000
 F1MS5          0.000         0.000         0.000         0.000         0.000
 F1MS6          0.012         0.000         0.000         0.000         0.000
 F1MS7          0.000        -0.011         0.000         0.000         0.000


           THETA
              F1MS4         F1MS5         F1MS6         F1MS7
              ________      ________      ________      ________
 F1MS4          0.402
 F1MS5          0.000         0.639
 F1MS6          0.000         0.000         0.388
 F1MS7          0.000         0.000         0.000         0.691


           ALPHA
              MMS           FMS
              ________      ________
 1              0.000        -0.333


           BETA
              MMS           FMS
              ________      ________
 MMS            0.000         0.000
 FMS            0.000         0.000


           PSI
              MMS           FMS
              ________      ________
 MMS            1.000
 FMS            0.416         1.000


     PRIORS FOR ALL PARAMETERS            PRIOR MEAN      PRIOR VARIANCE     PRIOR STD. DEV.

     Parameter 1~N(0.000,1000.000)           0.0000           1000.0000             31.6228
     Parameter 2~N(0.000,1000.000)           0.0000           1000.0000             31.6228
     Parameter 3~N(0.000,1000.000)           0.0000           1000.0000             31.6228
     Parameter 4~N(0.000,1000.000)           0.0000           1000.0000             31.6228
     Parameter 5~N(0.000,1000.000)           0.0000           1000.0000             31.6228
     Parameter 6~N(0.000,1000.000)           0.0000           1000.0000             31.6228
     Parameter 7~N(0.000,1000.000)           0.0000           1000.0000             31.6228
     Parameter 8~N(0.000,1000.000)           0.0000           1000.0000             31.6228
     Parameter 9~N(0.000,1000.000)           0.0000           1000.0000             31.6228
     Parameter 10~N(0.000,1000.000)          0.0000           1000.0000             31.6228
     Parameter 11~N(0.000,1000.000)          0.0000           1000.0000             31.6228
     Parameter 12~N(0.000,1000.000)          0.0000           1000.0000             31.6228
     Parameter 13~N(0.000,1000.000)          0.0000           1000.0000             31.6228
     Parameter 14~N(0.000,1000.000)          0.0000           1000.0000             31.6228
     Parameter 15~N(0.000,infinity)          0.0000            infinity            infinity
     Parameter 16~N(0.000,infinity)          0.0000            infinity            infinity
     Parameter 17~N(0.000,infinity)          0.0000            infinity            infinity
     Parameter 18~N(0.000,infinity)          0.0000            infinity            infinity
     Parameter 19~N(0.000,infinity)          0.0000            infinity            infinity
     Parameter 20~N(0.000,infinity)          0.0000            infinity            infinity
     Parameter 21~N(0.000,infinity)          0.0000            infinity            infinity
     Parameter 22~N(0.000,infinity)          0.0000            infinity            infinity
     Parameter 23~N(0.000,infinity)          0.0000            infinity            infinity
     Parameter 24~N(0.000,infinity)          0.0000            infinity            infinity
     Parameter 25~N(0.000,infinity)          0.0000            infinity            infinity
     Parameter 26~N(0.000,infinity)          0.0000            infinity            infinity
     Parameter 27~N(0.000,infinity)          0.0000            infinity            infinity
     Parameter 28~N(0.000,infinity)          0.0000            infinity            infinity
     Parameter 29~IW(0.000,-3)             infinity            infinity            infinity
     Parameter 30~IW(0.000,-3)             infinity            infinity            infinity
     Parameter 31~IW(0.000,-3)             infinity            infinity            infinity
     Parameter 32~IW(0.000,-3)             infinity            infinity            infinity
     Parameter 33~IW(0.000,-3)             infinity            infinity            infinity
     Parameter 34~IW(0.000,-3)             infinity            infinity            infinity
     Parameter 35~IW(0.000,-3)             infinity            infinity            infinity
     Parameter 36~IW(0.000,-3)             infinity            infinity            infinity
     Parameter 37~IW(0.000,-3)             infinity            infinity            infinity
     Parameter 38~IW(0.000,-3)             infinity            infinity            infinity
     Parameter 39~IW(0.000,-3)             infinity            infinity            infinity
     Parameter 40~IW(0.000,-3)             infinity            infinity            infinity
     Parameter 41~IW(0.000,-3)             infinity            infinity            infinity
     Parameter 42~IW(0.000,-3)             infinity            infinity            infinity
     Parameter 43~IW(0.000,-3)             infinity            infinity            infinity
     Parameter 44~IW(0.000,-3)             infinity            infinity            infinity
     Parameter 45~IW(0.000,-3)             infinity            infinity            infinity
     Parameter 46~IW(0.000,-3)             infinity            infinity            infinity
     Parameter 47~IW(0.000,-3)             infinity            infinity            infinity
     Parameter 48~IW(0.000,-3)             infinity            infinity            infinity
     Parameter 49~IW(0.000,-3)             infinity            infinity            infinity
     Parameter 50~N(0.000,infinity)          0.0000            infinity            infinity
     Parameter 51~IW(0.000,-3)
     Cov(Parameter 1,Parameter 8)=999.937500
     Cov(Parameter 2,Parameter 9)=999.937500
     Cov(Parameter 3,Parameter 10)=999.937500
     Cov(Parameter 4,Parameter 11)=999.937500
     Cov(Parameter 5,Parameter 12)=999.937500
     Cov(Parameter 6,Parameter 13)=999.937500
     Cov(Parameter 7,Parameter 14)=999.937500


TECHNICAL 8 OUTPUT

   TECHNICAL 8 OUTPUT FOR BAYES ESTIMATION

     REPLICATION 1:


                     POTENTIAL       PARAMETER WITH
     ITERATION    SCALE REDUCTION      HIGHEST PSR
     100              1.265               8
     200              1.102               4
     300              2.409               50
     400              1.448               50
     500              1.068               30
     600              1.035               16
     700              1.800               50
     800              1.038               25
     900              1.458               50
     1000             2.642               50
     1100             1.968               11
     1200             1.159               9
     1300             1.018               23
     1400             1.173               50
     1500             1.203               50
     1600             1.046               9
     1700             1.013               19
     1800             1.030               12
     1900             1.065               12
     2000             1.009               41
     2100             1.074               8
     2200             1.010               39
     2300             1.008               22
     2400             1.039               12
     2500             1.169               12
     2600             1.274               50
     2700             1.426               50
     2800             1.932               50
     2900             1.849               50
     3000             1.627               50
     3100             1.491               50
     3200             1.274               50
     3300             1.094               50
     3400             1.047               50
     3500             1.010               24
     3600             1.009               24
     3700             1.035               12
     3800             1.095               9
     3900             1.134               12
     4000             1.118               12
     4100             1.156               10
     4200             1.161               10
     4300             1.075               10
     4400             1.033               10
     4500             1.036               10
     4600             1.053               10
     4700             1.046               11
     4800             1.046               11
     4900             1.072               11
     5000             1.065               50
     5100             1.052               12
     5200             1.064               50
     5300             1.074               50
     5400             1.057               50
     5500             1.065               50
     5600             1.095               50
     5700             1.121               50
     5800             1.081               50
     5900             1.081               50
     6000             1.107               50
     6100             1.167               50
     6200             1.253               50
     6300             1.307               50
     6400             1.378               50
     6500             1.438               50
     6600             1.512               50
     6700             1.603               50
     6800             1.782               50
     6900             1.718               50
     7000             1.588               50
     7100             1.402               50
     7200             1.298               50
     7300             1.259               50
     7400             1.175               50
     7500             1.132               50
     7600             1.125               50
     7700             1.099               50
     7800             1.084               50
     7900             1.083               12
     8000             1.069               12
     8100             1.029               12
     8200             1.006               1


     Simulated prior distributions

     Parameter       Prior Mean  Prior Variance  Prior Std. Dev.


     Parameter 1         0.0095          0.1311          0.3621
     Parameter 2         0.0141          0.1200          0.3463
     Parameter 3        -0.0042          0.1324          0.3639
     Parameter 4        -0.0151          0.1215          0.3485
     Parameter 5        -0.0081          0.1212          0.3481
     Parameter 6        -0.0023          0.1303          0.3610
     Parameter 7        -0.0136          0.1157          0.3401
     Parameter 8         0.0060          0.1180          0.3435
     Parameter 9         0.0015          0.1294          0.3597
     Parameter 10        -0.0022          0.1136          0.3370
     Parameter 11        -0.0030          0.1286          0.3586
     Parameter 12         0.0027          0.1275          0.3571
     Parameter 13         0.0043          0.1261          0.3551
     Parameter 14         0.0074          0.1245          0.3529
     Parameter 15 Improper Prior
     Parameter 16 Improper Prior
     Parameter 17 Improper Prior
     Parameter 18 Improper Prior
     Parameter 19 Improper Prior
     Parameter 20 Improper Prior
     Parameter 21 Improper Prior
     Parameter 22 Improper Prior
     Parameter 23 Improper Prior
     Parameter 24 Improper Prior
     Parameter 25 Improper Prior
     Parameter 26 Improper Prior
     Parameter 27 Improper Prior
     Parameter 28 Improper Prior
     Parameter 29 Improper Prior
     Parameter 30 Improper Prior
     Parameter 31 Improper Prior
     Parameter 32 Improper Prior
     Parameter 33 Improper Prior
     Parameter 34 Improper Prior
     Parameter 35 Improper Prior
     Parameter 36 Improper Prior
     Parameter 37 Improper Prior
     Parameter 38 Improper Prior
     Parameter 39 Improper Prior
     Parameter 40 Improper Prior
     Parameter 41 Improper Prior
     Parameter 42 Improper Prior
     Parameter 43 Improper Prior
     Parameter 44 Improper Prior
     Parameter 45 Improper Prior
     Parameter 46 Improper Prior
     Parameter 47 Improper Prior
     Parameter 48 Improper Prior
     Parameter 49 Improper Prior
     Parameter 50 Improper Prior
     Parameter 51 Improper Prior

     REPLICATION 2:


                     POTENTIAL       PARAMETER WITH
     ITERATION    SCALE REDUCTION      HIGHEST PSR
     100              1.291               3
     200              1.541               12
     300              1.561               11
     400              1.049               27
     500              1.567               11
     600              1.042               27
     700              1.411               11
     800              1.041               25
     900              1.103               50
     1000             1.031               16
     1100             1.045               16
     1200             1.014               20
     1300             1.230               11
     1400             1.795               12
     1500             1.342               8
     1600             1.034               16
     1700             1.016               3
     1800             1.035               8
     1900             1.137               8
     2000             1.503               12
     2100             1.630               12
     2200             1.350               50
     2300             1.322               50
     2400             1.272               50
     2500             1.419               50
     2600             1.512               50
     2700             1.491               50
     2800             1.389               50
     2900             1.173               50
     3000             1.031               9
     3100             1.014               29
     3200             1.014               29
     3300             1.025               10
     3400             1.143               10
     3500             1.132               10
     3600             1.307               50
     3700             1.500               50
     3800             1.660               50
     3900             1.775               50
     4000             1.490               11
     4100             1.229               8
     4200             1.141               8
     4300             1.107               8
     4400             1.062               8
     4500             1.021               8
     4600             1.004               51
     4700             1.005               17
     4800             1.024               10
     4900             1.091               10
     5000             1.146               10
     5100             1.152               10
     5200             1.107               10
     5300             1.080               10
     5400             1.042               10
     5500             1.013               10


     Simulated prior distributions

     Parameter       Prior Mean  Prior Variance  Prior Std. Dev.


     Parameter 1        -0.0092          0.1243          0.3526
     Parameter 2        -0.0031          0.1214          0.3484
     Parameter 3         0.0150          0.1309          0.3617
     Parameter 4         0.0050          0.1252          0.3538
     Parameter 5        -0.0321          0.1229          0.3506
     Parameter 6         0.0075          0.1245          0.3528
     Parameter 7         0.0094          0.1327          0.3643
     Parameter 8        -0.0028          0.1254          0.3541
     Parameter 9        -0.0164          0.1274          0.3569
     Parameter 10         0.0115          0.1251          0.3537
     Parameter 11         0.0000          0.1238          0.3518
     Parameter 12        -0.0002          0.1252          0.3538
     Parameter 13         0.0085          0.1381          0.3716
     Parameter 14         0.0081          0.1278          0.3575
     Parameter 15 Improper Prior
     Parameter 16 Improper Prior
     Parameter 17 Improper Prior
     Parameter 18 Improper Prior
     Parameter 19 Improper Prior
     Parameter 20 Improper Prior
     Parameter 21 Improper Prior
     Parameter 22 Improper Prior
     Parameter 23 Improper Prior
     Parameter 24 Improper Prior
     Parameter 25 Improper Prior
     Parameter 26 Improper Prior
     Parameter 27 Improper Prior
     Parameter 28 Improper Prior
     Parameter 29 Improper Prior
     Parameter 30 Improper Prior
     Parameter 31 Improper Prior
     Parameter 32 Improper Prior
     Parameter 33 Improper Prior
     Parameter 34 Improper Prior
     Parameter 35 Improper Prior
     Parameter 36 Improper Prior
     Parameter 37 Improper Prior
     Parameter 38 Improper Prior
     Parameter 39 Improper Prior
     Parameter 40 Improper Prior
     Parameter 41 Improper Prior
     Parameter 42 Improper Prior
     Parameter 43 Improper Prior
     Parameter 44 Improper Prior
     Parameter 45 Improper Prior
     Parameter 46 Improper Prior
     Parameter 47 Improper Prior
     Parameter 48 Improper Prior
     Parameter 49 Improper Prior
     Parameter 50 Improper Prior
     Parameter 51 Improper Prior

     REPLICATION 3:


                     POTENTIAL       PARAMETER WITH
     ITERATION    SCALE REDUCTION      HIGHEST PSR
     100              1.552               50
     200              1.987               12
     300              2.063               50
     400              1.864               12
     500              1.513               50
     600              1.386               12
     700              1.466               50
     800              1.531               50
     900              1.772               50
     1000             1.042               24
     1100             1.394               10
     1200             1.226               50
     1300             1.031               15
     1400             1.184               10
     1500             1.693               50
     1600             2.075               50
     1700             2.056               50
     1800             1.601               50
     1900             1.126               50
     2000             1.012               26
     2100             1.148               10
     2200             1.374               11
     2300             1.549               12
     2400             1.536               11
     2500             1.467               50
     2600             1.212               12
     2700             1.088               50
     2800             1.029               12
     2900             1.048               50
     3000             1.093               50
     3100             1.178               50
     3200             1.208               50
     3300             1.206               50
     3400             1.206               50
     3500             1.154               50
     3600             1.162               11
     3700             1.243               50
     3800             1.368               11
     3900             1.551               12
     4000             1.522               12
     4100             1.331               12
     4200             1.151               12
     4300             1.074               12
     4400             1.020               12
     4500             1.013               45
     4600             1.032               11
     4700             1.088               50
     4800             1.111               50
     4900             1.164               50
     5000             1.229               50
     5100             1.273               50
     5200             1.336               50
     5300             1.420               11
     5400             1.612               11
     5500             1.744               50
     5600             1.423               50
     5700             1.305               12
     5800             1.289               12
     5900             1.229               12
     6000             1.154               12
     6100             1.104               12
     6200             1.068               12
     6300             1.073               12
     6400             1.084               12
     6500             1.073               12
     6600             1.057               12
     6700             1.026               12
     6800             1.014               12


     Simulated prior distributions

     Parameter       Prior Mean  Prior Variance  Prior Std. Dev.


     Parameter 1         0.0156          0.1253          0.3540
     Parameter 2        -0.0004          0.1197          0.3460
     Parameter 3        -0.0066          0.1199          0.3463
     Parameter 4        -0.0117          0.1242          0.3524
     Parameter 5         0.0062          0.1314          0.3625
     Parameter 6         0.0068          0.1302          0.3609
     Parameter 7         0.0019          0.1140          0.3377
     Parameter 8         0.0125          0.1248          0.3533
     Parameter 9         0.0004          0.1215          0.3486
     Parameter 10         0.0000          0.1250          0.3535
     Parameter 11        -0.0008          0.1314          0.3625
     Parameter 12         0.0140          0.1232          0.3511
     Parameter 13        -0.0026          0.1159          0.3405
     Parameter 14         0.0123          0.1269          0.3562
     Parameter 15 Improper Prior
     Parameter 16 Improper Prior
     Parameter 17 Improper Prior
     Parameter 18 Improper Prior
     Parameter 19 Improper Prior
     Parameter 20 Improper Prior
     Parameter 21 Improper Prior
     Parameter 22 Improper Prior
     Parameter 23 Improper Prior
     Parameter 24 Improper Prior
     Parameter 25 Improper Prior
     Parameter 26 Improper Prior
     Parameter 27 Improper Prior
     Parameter 28 Improper Prior
     Parameter 29 Improper Prior
     Parameter 30 Improper Prior
     Parameter 31 Improper Prior
     Parameter 32 Improper Prior
     Parameter 33 Improper Prior
     Parameter 34 Improper Prior
     Parameter 35 Improper Prior
     Parameter 36 Improper Prior
     Parameter 37 Improper Prior
     Parameter 38 Improper Prior
     Parameter 39 Improper Prior
     Parameter 40 Improper Prior
     Parameter 41 Improper Prior
     Parameter 42 Improper Prior
     Parameter 43 Improper Prior
     Parameter 44 Improper Prior
     Parameter 45 Improper Prior
     Parameter 46 Improper Prior
     Parameter 47 Improper Prior
     Parameter 48 Improper Prior
     Parameter 49 Improper Prior
     Parameter 50 Improper Prior
     Parameter 51 Improper Prior

     REPLICATION 4:


                     POTENTIAL       PARAMETER WITH
     ITERATION    SCALE REDUCTION      HIGHEST PSR
     100              3.026               50
     200              1.416               50
     300              1.329               11
     400              1.131               12
     500              1.812               50
     600              1.458               50
     700              1.660               50
     800              2.522               50
     900              2.028               50
     1000             1.137               12
     1100             1.015               51
     1200             1.062               50
     1300             1.441               50
     1400             2.242               50
     1500             1.282               50
     1600             1.020               19
     1700             1.075               14
     1800             1.376               50
     1900             1.826               50
     2000             2.129               50
     2100             2.117               12
     2200             1.521               8
     2300             1.192               8
     2400             1.010               16
     2500             1.046               10
     2600             1.227               11
     2700             1.531               50
     2800             1.582               50
     2900             1.284               50
     3000             1.122               8
     3100             1.021               8
     3200             1.011               41
     3300             1.062               50
     3400             1.191               50
     3500             1.435               11
     3600             1.766               50
     3700             2.083               50
     3800             2.280               50
     3900             1.971               50
     4000             1.627               50
     4100             1.467               50
     4200             1.276               50
     4300             1.097               10
     4400             1.014               10
     4500             1.005               51
     4600             1.019               50
     4700             1.093               50
     4800             1.138               50
     4900             1.192               50
     5000             1.298               50
     5100             1.490               50
     5200             1.679               50
     5300             1.662               50
     5400             1.555               50
     5500             1.571               50
     5600             1.418               50
     5700             1.217               50
     5800             1.099               11
     5900             1.049               11
     6000             1.028               11
     6100             1.015               11


     Simulated prior distributions

     Parameter       Prior Mean  Prior Variance  Prior Std. Dev.


     Parameter 1         0.0117          0.1181          0.3436
     Parameter 2         0.0051          0.1284          0.3583
     Parameter 3         0.0020          0.1264          0.3555
     Parameter 4         0.0020          0.1249          0.3534
     Parameter 5        -0.0072          0.1274          0.3569
     Parameter 6         0.0070          0.1210          0.3478
     Parameter 7        -0.0049          0.1307          0.3616
     Parameter 8        -0.0005          0.1167          0.3416
     Parameter 9        -0.0105          0.1255          0.3543
     Parameter 10         0.0069          0.1239          0.3520
     Parameter 11         0.0077          0.1359          0.3686
     Parameter 12         0.0065          0.1216          0.3488
     Parameter 13        -0.0059          0.1179          0.3434
     Parameter 14         0.0007          0.1403          0.3746
     Parameter 15 Improper Prior
     Parameter 16 Improper Prior
     Parameter 17 Improper Prior
     Parameter 18 Improper Prior
     Parameter 19 Improper Prior
     Parameter 20 Improper Prior
     Parameter 21 Improper Prior
     Parameter 22 Improper Prior
     Parameter 23 Improper Prior
     Parameter 24 Improper Prior
     Parameter 25 Improper Prior
     Parameter 26 Improper Prior
     Parameter 27 Improper Prior
     Parameter 28 Improper Prior
     Parameter 29 Improper Prior
     Parameter 30 Improper Prior
     Parameter 31 Improper Prior
     Parameter 32 Improper Prior
     Parameter 33 Improper Prior
     Parameter 34 Improper Prior
     Parameter 35 Improper Prior
     Parameter 36 Improper Prior
     Parameter 37 Improper Prior
     Parameter 38 Improper Prior
     Parameter 39 Improper Prior
     Parameter 40 Improper Prior
     Parameter 41 Improper Prior
     Parameter 42 Improper Prior
     Parameter 43 Improper Prior
     Parameter 44 Improper Prior
     Parameter 45 Improper Prior
     Parameter 46 Improper Prior
     Parameter 47 Improper Prior
     Parameter 48 Improper Prior
     Parameter 49 Improper Prior
     Parameter 50 Improper Prior
     Parameter 51 Improper Prior

     REPLICATION 5:


                     POTENTIAL       PARAMETER WITH
     ITERATION    SCALE REDUCTION      HIGHEST PSR
     100              1.159               17
     200              1.131               33
     300              1.850               50
     400              1.182               9
     500              1.797               50
     600              1.032               11
     700              1.466               50
     800              1.765               50
     900              1.803               50
     1000             1.011               32
     1100             1.526               50
     1200             2.133               50
     1300             1.398               50
     1400             1.032               14
     1500             1.043               8
     1600             1.059               13
     1700             1.014               13
     1800             1.018               23
     1900             1.065               9
     2000             1.254               12
     2100             1.189               12
     2200             1.015               26
     2300             1.017               11
     2400             1.024               11
     2500             1.073               11
     2600             1.233               50
     2700             1.594               50
     2800             1.508               50
     2900             1.338               50
     3000             1.205               9
     3100             1.137               8
     3200             1.035               9
     3300             1.003               24
     3400             1.010               10
     3500             1.034               10
     3600             1.070               12
     3700             1.048               50
     3800             1.023               43
     3900             1.017               43
     4000             1.020               10
     4100             1.013               10
     4200             1.011               43
     4300             1.009               43
     4400             1.037               11
     4500             1.066               11
     4600             1.022               50
     4700             1.005               43
     4800             1.004               25
     4900             1.003               6
     5000             1.010               9


     Simulated prior distributions

     Parameter       Prior Mean  Prior Variance  Prior Std. Dev.


     Parameter 1        -0.0083          0.1258          0.3547
     Parameter 2        -0.0090          0.1121          0.3348
     Parameter 3         0.0105          0.1256          0.3543
     Parameter 4         0.0020          0.1239          0.3520
     Parameter 5         0.0132          0.1242          0.3524
     Parameter 6        -0.0136          0.1198          0.3461
     Parameter 7         0.0137          0.1209          0.3478
     Parameter 8         0.0029          0.1132          0.3365
     Parameter 9        -0.0028          0.1161          0.3408
     Parameter 10         0.0070          0.1274          0.3569
     Parameter 11         0.0103          0.1290          0.3592
     Parameter 12         0.0053          0.1230          0.3507
     Parameter 13        -0.0082          0.1282          0.3581
     Parameter 14         0.0185          0.1295          0.3598
     Parameter 15 Improper Prior
     Parameter 16 Improper Prior
     Parameter 17 Improper Prior
     Parameter 18 Improper Prior
     Parameter 19 Improper Prior
     Parameter 20 Improper Prior
     Parameter 21 Improper Prior
     Parameter 22 Improper Prior
     Parameter 23 Improper Prior
     Parameter 24 Improper Prior
     Parameter 25 Improper Prior
     Parameter 26 Improper Prior
     Parameter 27 Improper Prior
     Parameter 28 Improper Prior
     Parameter 29 Improper Prior
     Parameter 30 Improper Prior
     Parameter 31 Improper Prior
     Parameter 32 Improper Prior
     Parameter 33 Improper Prior
     Parameter 34 Improper Prior
     Parameter 35 Improper Prior
     Parameter 36 Improper Prior
     Parameter 37 Improper Prior
     Parameter 38 Improper Prior
     Parameter 39 Improper Prior
     Parameter 40 Improper Prior
     Parameter 41 Improper Prior
     Parameter 42 Improper Prior
     Parameter 43 Improper Prior
     Parameter 44 Improper Prior
     Parameter 45 Improper Prior
     Parameter 46 Improper Prior
     Parameter 47 Improper Prior
     Parameter 48 Improper Prior
     Parameter 49 Improper Prior
     Parameter 50 Improper Prior
     Parameter 51 Improper Prior

     REPLICATION 6:


                     POTENTIAL       PARAMETER WITH
     ITERATION    SCALE REDUCTION      HIGHEST PSR
     100              1.376               10
     200              1.422               50
     300              2.753               50
     400              1.157               11
     500              1.043               2
     600              1.666               50
     700              1.649               50
     800              1.034               33
     900              1.252               50
     1000             1.126               8
     1100             1.150               50
     1200             1.506               50
     1300             1.485               50
     1400             1.433               50
     1500             1.386               50
     1600             1.719               50
     1700             1.791               50
     1800             1.131               50
     1900             1.017               51
     2000             1.037               10
     2100             1.239               50
     2200             1.415               50
     2300             1.595               50
     2400             1.644               50
     2500             1.641               50
     2600             1.688               50
     2700             1.180               50
     2800             1.023               51
     2900             1.040               8
     3000             1.015               8
     3100             1.021               1
     3200             1.017               8
     3300             1.039               11
     3400             1.055               11
     3500             1.080               11
     3600             1.019               50
     3700             1.013               51
     3800             1.028               11
     3900             1.065               11
     4000             1.028               11
     4100             1.016               51
     4200             1.015               51
     4300             1.012               51
     4400             1.008               6
     4500             1.008               6
     4600             1.006               11
     4700             1.004               23
     4800             1.005               23
     4900             1.005               11
     5000             1.006               26


     Simulated prior distributions

     Parameter       Prior Mean  Prior Variance  Prior Std. Dev.


     Parameter 1        -0.0251          0.1267          0.3560
     Parameter 2         0.0017          0.1278          0.3576
     Parameter 3        -0.0051          0.1295          0.3599
     Parameter 4        -0.0096          0.1274          0.3570
     Parameter 5        -0.0011          0.1208          0.3475
     Parameter 6        -0.0168          0.1317          0.3629
     Parameter 7         0.0168          0.1108          0.3328
     Parameter 8         0.0040          0.1179          0.3434
     Parameter 9         0.0097          0.1237          0.3517
     Parameter 10        -0.0013          0.1337          0.3656
     Parameter 11         0.0104          0.1194          0.3456
     Parameter 12         0.0028          0.1166          0.3414
     Parameter 13        -0.0017          0.1200          0.3464
     Parameter 14         0.0178          0.1325          0.3640
     Parameter 15 Improper Prior
     Parameter 16 Improper Prior
     Parameter 17 Improper Prior
     Parameter 18 Improper Prior
     Parameter 19 Improper Prior
     Parameter 20 Improper Prior
     Parameter 21 Improper Prior
     Parameter 22 Improper Prior
     Parameter 23 Improper Prior
     Parameter 24 Improper Prior
     Parameter 25 Improper Prior
     Parameter 26 Improper Prior
     Parameter 27 Improper Prior
     Parameter 28 Improper Prior
     Parameter 29 Improper Prior
     Parameter 30 Improper Prior
     Parameter 31 Improper Prior
     Parameter 32 Improper Prior
     Parameter 33 Improper Prior
     Parameter 34 Improper Prior
     Parameter 35 Improper Prior
     Parameter 36 Improper Prior
     Parameter 37 Improper Prior
     Parameter 38 Improper Prior
     Parameter 39 Improper Prior
     Parameter 40 Improper Prior
     Parameter 41 Improper Prior
     Parameter 42 Improper Prior
     Parameter 43 Improper Prior
     Parameter 44 Improper Prior
     Parameter 45 Improper Prior
     Parameter 46 Improper Prior
     Parameter 47 Improper Prior
     Parameter 48 Improper Prior
     Parameter 49 Improper Prior
     Parameter 50 Improper Prior
     Parameter 51 Improper Prior

     REPLICATION 7:


                     POTENTIAL       PARAMETER WITH
     ITERATION    SCALE REDUCTION      HIGHEST PSR
     100              1.518               18
     200              1.133               18
     300              1.082               33
     400              1.049               47
     500              1.393               50
     600              1.104               50
     700              1.617               50
     800              1.644               50
     900              1.308               11
     1000             1.064               32
     1100             1.200               50
     1200             1.293               50
     1300             1.078               8
     1400             1.181               12
     1500             1.118               11
     1600             1.142               8
     1700             1.467               50
     1800             1.279               50
     1900             1.016               33
     2000             1.075               8
     2100             1.146               8
     2200             1.236               8
     2300             1.304               8
     2400             1.093               9
     2500             1.018               26
     2600             1.017               32
     2700             1.007               26
     2800             1.005               15
     2900             1.032               50
     3000             1.077               11
     3100             1.090               11
     3200             1.049               11
     3300             1.022               11
     3400             1.009               11
     3500             1.036               11
     3600             1.116               11
     3700             1.113               9
     3800             1.084               9
     3900             1.059               11
     4000             1.034               9
     4100             1.045               11
     4200             1.043               12
     4300             1.011               11
     4400             1.003               33
     4500             1.003               33
     4600             1.004               8
     4700             1.030               50
     4800             1.051               11
     4900             1.034               11
     5000             1.049               11
     5100             1.049               11
     5200             1.051               11
     5300             1.080               11
     5400             1.147               50
     5500             1.228               50
     5600             1.288               50
     5700             1.324               50
     5800             1.363               50
     5900             1.268               50
     6000             1.155               50
     6100             1.118               50
     6200             1.059               50
     6300             1.010               8


     Simulated prior distributions

     Parameter       Prior Mean  Prior Variance  Prior Std. Dev.


     Parameter 1        -0.0035          0.1326          0.3641
     Parameter 2        -0.0192          0.1272          0.3566
     Parameter 3         0.0143          0.1347          0.3671
     Parameter 4        -0.0039          0.1162          0.3408
     Parameter 5        -0.0043          0.1236          0.3515
     Parameter 6         0.0065          0.1302          0.3608
     Parameter 7        -0.0189          0.1259          0.3549
     Parameter 8         0.0047          0.1290          0.3592
     Parameter 9        -0.0007          0.1318          0.3630
     Parameter 10        -0.0169          0.1214          0.3484
     Parameter 11        -0.0027          0.1239          0.3520
     Parameter 12        -0.0087          0.1258          0.3547
     Parameter 13         0.0050          0.1325          0.3640
     Parameter 14         0.0232          0.1217          0.3488
     Parameter 15 Improper Prior
     Parameter 16 Improper Prior
     Parameter 17 Improper Prior
     Parameter 18 Improper Prior
     Parameter 19 Improper Prior
     Parameter 20 Improper Prior
     Parameter 21 Improper Prior
     Parameter 22 Improper Prior
     Parameter 23 Improper Prior
     Parameter 24 Improper Prior
     Parameter 25 Improper Prior
     Parameter 26 Improper Prior
     Parameter 27 Improper Prior
     Parameter 28 Improper Prior
     Parameter 29 Improper Prior
     Parameter 30 Improper Prior
     Parameter 31 Improper Prior
     Parameter 32 Improper Prior
     Parameter 33 Improper Prior
     Parameter 34 Improper Prior
     Parameter 35 Improper Prior
     Parameter 36 Improper Prior
     Parameter 37 Improper Prior
     Parameter 38 Improper Prior
     Parameter 39 Improper Prior
     Parameter 40 Improper Prior
     Parameter 41 Improper Prior
     Parameter 42 Improper Prior
     Parameter 43 Improper Prior
     Parameter 44 Improper Prior
     Parameter 45 Improper Prior
     Parameter 46 Improper Prior
     Parameter 47 Improper Prior
     Parameter 48 Improper Prior
     Parameter 49 Improper Prior
     Parameter 50 Improper Prior
     Parameter 51 Improper Prior

     REPLICATION 8:


                     POTENTIAL       PARAMETER WITH
     ITERATION    SCALE REDUCTION      HIGHEST PSR
     100              2.190               12
     200              1.203               11
     300              1.109               20
     400              2.802               50
     500              1.059               22
     600              1.667               8
     700              1.640               50
     800              1.273               50
     900              1.145               10
     1000             1.113               10
     1100             1.129               50
     1200             1.376               50
     1300             1.643               50
     1400             1.397               11
     1500             1.090               50
     1600             1.040               50
     1700             1.077               11
     1800             1.172               10
     1900             1.193               10
     2000             1.057               11
     2100             1.031               50
     2200             1.212               50
     2300             1.433               50
     2400             1.492               11
     2500             1.373               11
     2600             1.219               11
     2700             1.113               11
     2800             1.097               11
     2900             1.054               11
     3000             1.008               30
     3100             1.028               8
     3200             1.048               50
     3300             1.010               14
     3400             1.005               30
     3500             1.005               12
     3600             1.013               8
     3700             1.016               8
     3800             1.027               8
     3900             1.060               8
     4000             1.078               8
     4100             1.061               10
     4200             1.039               10
     4300             1.045               10
     4400             1.043               8
     4500             1.074               8
     4600             1.110               8
     4700             1.144               8
     4800             1.117               10
     4900             1.075               11
     5000             1.047               9
     5100             1.026               14
     5200             1.033               10
     5300             1.081               10
     5400             1.127               50
     5500             1.109               50
     5600             1.065               50
     5700             1.009               50


     Simulated prior distributions

     Parameter       Prior Mean  Prior Variance  Prior Std. Dev.


     Parameter 1        -0.0191          0.1251          0.3536
     Parameter 2        -0.0008          0.1200          0.3464
     Parameter 3        -0.0003          0.1201          0.3465
     Parameter 4         0.0037          0.1311          0.3621
     Parameter 5        -0.0135          0.1314          0.3625
     Parameter 6         0.0213          0.1131          0.3364
     Parameter 7         0.0003          0.1243          0.3526
     Parameter 8        -0.0170          0.1175          0.3428
     Parameter 9        -0.0090          0.1299          0.3604
     Parameter 10        -0.0032          0.1307          0.3615
     Parameter 11        -0.0031          0.1233          0.3511
     Parameter 12         0.0020          0.1201          0.3465
     Parameter 13         0.0112          0.1213          0.3482
     Parameter 14        -0.0074          0.1252          0.3539
     Parameter 15 Improper Prior
     Parameter 16 Improper Prior
     Parameter 17 Improper Prior
     Parameter 18 Improper Prior
     Parameter 19 Improper Prior
     Parameter 20 Improper Prior
     Parameter 21 Improper Prior
     Parameter 22 Improper Prior
     Parameter 23 Improper Prior
     Parameter 24 Improper Prior
     Parameter 25 Improper Prior
     Parameter 26 Improper Prior
     Parameter 27 Improper Prior
     Parameter 28 Improper Prior
     Parameter 29 Improper Prior
     Parameter 30 Improper Prior
     Parameter 31 Improper Prior
     Parameter 32 Improper Prior
     Parameter 33 Improper Prior
     Parameter 34 Improper Prior
     Parameter 35 Improper Prior
     Parameter 36 Improper Prior
     Parameter 37 Improper Prior
     Parameter 38 Improper Prior
     Parameter 39 Improper Prior
     Parameter 40 Improper Prior
     Parameter 41 Improper Prior
     Parameter 42 Improper Prior
     Parameter 43 Improper Prior
     Parameter 44 Improper Prior
     Parameter 45 Improper Prior
     Parameter 46 Improper Prior
     Parameter 47 Improper Prior
     Parameter 48 Improper Prior
     Parameter 49 Improper Prior
     Parameter 50 Improper Prior
     Parameter 51 Improper Prior

     REPLICATION 9:


                     POTENTIAL       PARAMETER WITH
     ITERATION    SCALE REDUCTION      HIGHEST PSR
     100              1.290               2
     200              1.263               15
     300              1.463               50
     400              1.107               32
     500              1.423               11
     600              1.053               33
     700              1.042               8
     800              1.072               8
     900              1.046               8
     1000             1.019               15
     1100             1.213               50
     1200             1.112               12
     1300             1.048               51
     1400             1.103               50
     1500             1.301               50
     1600             1.313               50
     1700             1.214               8
     1800             1.097               8
     1900             1.039               50
     2000             1.015               51
     2100             1.218               11
     2200             1.560               50
     2300             1.310               50
     2400             1.119               50
     2500             1.089               11
     2600             1.134               11
     2700             1.122               8
     2800             1.084               50
     2900             1.100               50
     3000             1.067               50
     3100             1.077               50
     3200             1.089               50
     3300             1.086               50
     3400             1.111               50
     3500             1.123               50
     3600             1.122               50
     3700             1.128               50
     3800             1.093               50
     3900             1.067               50
     4000             1.113               50
     4100             1.132               50
     4200             1.126               50
     4300             1.130               50
     4400             1.068               50
     4500             1.006               24
     4600             1.016               12
     4700             1.113               50
     4800             1.220               50
     4900             1.288               50
     5000             1.374               50
     5100             1.310               50
     5200             1.242               50
     5300             1.267               50
     5400             1.223               50
     5500             1.229               50
     5600             1.239               50
     5700             1.258               50
     5800             1.316               50
     5900             1.349               50
     6000             1.346               50
     6100             1.303               50
     6200             1.261               50
     6300             1.194               50
     6400             1.154               50
     6500             1.149               50
     6600             1.119               50
     6700             1.071               50
     6800             1.024               9
     6900             1.015               9


     Simulated prior distributions

     Parameter       Prior Mean  Prior Variance  Prior Std. Dev.


     Parameter 1         0.0014          0.1233          0.3511
     Parameter 2         0.0055          0.1242          0.3525
     Parameter 3         0.0123          0.1297          0.3601
     Parameter 4        -0.0038          0.1192          0.3453
     Parameter 5         0.0067          0.1213          0.3483
     Parameter 6        -0.0034          0.1250          0.3535
     Parameter 7         0.0092          0.1290          0.3591
     Parameter 8        -0.0019          0.1262          0.3553
     Parameter 9        -0.0124          0.1241          0.3522
     Parameter 10         0.0169          0.1246          0.3530
     Parameter 11        -0.0047          0.1273          0.3568
     Parameter 12        -0.0046          0.1180          0.3434
     Parameter 13        -0.0057          0.1158          0.3403
     Parameter 14         0.0155          0.1136          0.3370
     Parameter 15 Improper Prior
     Parameter 16 Improper Prior
     Parameter 17 Improper Prior
     Parameter 18 Improper Prior
     Parameter 19 Improper Prior
     Parameter 20 Improper Prior
     Parameter 21 Improper Prior
     Parameter 22 Improper Prior
     Parameter 23 Improper Prior
     Parameter 24 Improper Prior
     Parameter 25 Improper Prior
     Parameter 26 Improper Prior
     Parameter 27 Improper Prior
     Parameter 28 Improper Prior
     Parameter 29 Improper Prior
     Parameter 30 Improper Prior
     Parameter 31 Improper Prior
     Parameter 32 Improper Prior
     Parameter 33 Improper Prior
     Parameter 34 Improper Prior
     Parameter 35 Improper Prior
     Parameter 36 Improper Prior
     Parameter 37 Improper Prior
     Parameter 38 Improper Prior
     Parameter 39 Improper Prior
     Parameter 40 Improper Prior
     Parameter 41 Improper Prior
     Parameter 42 Improper Prior
     Parameter 43 Improper Prior
     Parameter 44 Improper Prior
     Parameter 45 Improper Prior
     Parameter 46 Improper Prior
     Parameter 47 Improper Prior
     Parameter 48 Improper Prior
     Parameter 49 Improper Prior
     Parameter 50 Improper Prior
     Parameter 51 Improper Prior

     REPLICATION 10:


                     POTENTIAL       PARAMETER WITH
     ITERATION    SCALE REDUCTION      HIGHEST PSR
     100              1.752               50
     200              1.083               3
     300              1.289               12
     400              2.833               50
     500              2.028               12
     600              1.125               50
     700              1.065               10
     800              1.028               12
     900              1.216               12
     1000             1.914               50
     1100             2.391               50
     1200             1.238               50
     1300             1.118               8
     1400             1.010               26
     1500             1.027               15
     1600             1.018               29
     1700             1.085               12
     1800             1.235               12
     1900             1.616               12
     2000             1.283               11
     2100             1.233               50
     2200             1.120               11
     2300             1.011               24
     2400             1.061               12
     2500             1.349               12
     2600             1.555               50
     2700             1.447               50
     2800             1.452               50
     2900             1.510               50
     3000             1.705               50
     3100             1.582               50
     3200             1.376               50
     3300             1.115               11
     3400             1.007               19
     3500             1.016               50
     3600             1.063               50
     3700             1.117               50
     3800             1.213               50
     3900             1.403               50
     4000             1.531               50
     4100             1.801               50
     4200             1.685               50
     4300             1.629               50
     4400             1.439               50
     4500             1.254               50
     4600             1.141               50
     4700             1.089               11
     4800             1.058               11
     4900             1.018               11
     5000             1.007               14


     Simulated prior distributions

     Parameter       Prior Mean  Prior Variance  Prior Std. Dev.


     Parameter 1        -0.0121          0.1181          0.3437
     Parameter 2        -0.0120          0.1142          0.3380
     Parameter 3         0.0150          0.1276          0.3572
     Parameter 4         0.0225          0.1270          0.3564
     Parameter 5        -0.0159          0.1297          0.3601
     Parameter 6         0.0142          0.1181          0.3436
     Parameter 7         0.0079          0.1139          0.3375
     Parameter 8         0.0035          0.1222          0.3495
     Parameter 9         0.0160          0.1204          0.3470
     Parameter 10         0.0055          0.1206          0.3473
     Parameter 11         0.0176          0.1234          0.3513
     Parameter 12        -0.0105          0.1295          0.3599
     Parameter 13         0.0079          0.1352          0.3677
     Parameter 14         0.0051          0.1265          0.3556
     Parameter 15 Improper Prior
     Parameter 16 Improper Prior
     Parameter 17 Improper Prior
     Parameter 18 Improper Prior
     Parameter 19 Improper Prior
     Parameter 20 Improper Prior
     Parameter 21 Improper Prior
     Parameter 22 Improper Prior
     Parameter 23 Improper Prior
     Parameter 24 Improper Prior
     Parameter 25 Improper Prior
     Parameter 26 Improper Prior
     Parameter 27 Improper Prior
     Parameter 28 Improper Prior
     Parameter 29 Improper Prior
     Parameter 30 Improper Prior
     Parameter 31 Improper Prior
     Parameter 32 Improper Prior
     Parameter 33 Improper Prior
     Parameter 34 Improper Prior
     Parameter 35 Improper Prior
     Parameter 36 Improper Prior
     Parameter 37 Improper Prior
     Parameter 38 Improper Prior
     Parameter 39 Improper Prior
     Parameter 40 Improper Prior
     Parameter 41 Improper Prior
     Parameter 42 Improper Prior
     Parameter 43 Improper Prior
     Parameter 44 Improper Prior
     Parameter 45 Improper Prior
     Parameter 46 Improper Prior
     Parameter 47 Improper Prior
     Parameter 48 Improper Prior
     Parameter 49 Improper Prior
     Parameter 50 Improper Prior
     Parameter 51 Improper Prior

     REPLICATION 11:


                     POTENTIAL       PARAMETER WITH
     ITERATION    SCALE REDUCTION      HIGHEST PSR
     100              1.515               11
     200              1.352               8
     300              1.572               50
     400              2.165               11
     500              1.036               45
     600              1.894               50
     700              1.248               50
     800              1.119               10
     900              1.263               10
     1000             1.978               50
     1100             1.496               8
     1200             1.028               11
     1300             1.104               8
     1400             1.502               8
     1500             1.726               12
     1600             1.705               50
     1700             1.277               50
     1800             1.066               10
     1900             1.032               13
     2000             1.054               50
     2100             1.120               50
     2200             1.205               12
     2300             1.513               50
     2400             1.265               50
     2500             1.013               39
     2600             1.005               20
     2700             1.008               20
     2800             1.012               32
     2900             1.011               42
     3000             1.014               42
     3100             1.013               50
     3200             1.007               50
     3300             1.009               8
     3400             1.097               8
     3500             1.160               8
     3600             1.069               10
     3700             1.053               8
     3800             1.022               8
     3900             1.006               43
     4000             1.010               17
     4100             1.009               17
     4200             1.008               17
     4300             1.014               17
     4400             1.009               17
     4500             1.008               11
     4600             1.050               11
     4700             1.049               11
     4800             1.034               11
     4900             1.022               10
     5000             1.038               10
     5100             1.041               10
     5200             1.024               10
     5300             1.015               10


     Simulated prior distributions

     Parameter       Prior Mean  Prior Variance  Prior Std. Dev.


     Parameter 1         0.0044          0.1274          0.3569
     Parameter 2        -0.0030          0.1225          0.3500
     Parameter 3         0.0088          0.1177          0.3431
     Parameter 4        -0.0038          0.1191          0.3451
     Parameter 5         0.0071          0.1263          0.3554
     Parameter 6        -0.0073          0.1264          0.3556
     Parameter 7        -0.0015          0.1184          0.3441
     Parameter 8        -0.0109          0.1183          0.3440
     Parameter 9        -0.0067          0.1360          0.3688
     Parameter 10         0.0014          0.1270          0.3563
     Parameter 11         0.0022          0.1259          0.3548
     Parameter 12         0.0048          0.1228          0.3504
     Parameter 13        -0.0268          0.1177          0.3431
     Parameter 14         0.0167          0.1271          0.3565
     Parameter 15 Improper Prior
     Parameter 16 Improper Prior
     Parameter 17 Improper Prior
     Parameter 18 Improper Prior
     Parameter 19 Improper Prior
     Parameter 20 Improper Prior
     Parameter 21 Improper Prior
     Parameter 22 Improper Prior
     Parameter 23 Improper Prior
     Parameter 24 Improper Prior
     Parameter 25 Improper Prior
     Parameter 26 Improper Prior
     Parameter 27 Improper Prior
     Parameter 28 Improper Prior
     Parameter 29 Improper Prior
     Parameter 30 Improper Prior
     Parameter 31 Improper Prior
     Parameter 32 Improper Prior
     Parameter 33 Improper Prior
     Parameter 34 Improper Prior
     Parameter 35 Improper Prior
     Parameter 36 Improper Prior
     Parameter 37 Improper Prior
     Parameter 38 Improper Prior
     Parameter 39 Improper Prior
     Parameter 40 Improper Prior
     Parameter 41 Improper Prior
     Parameter 42 Improper Prior
     Parameter 43 Improper Prior
     Parameter 44 Improper Prior
     Parameter 45 Improper Prior
     Parameter 46 Improper Prior
     Parameter 47 Improper Prior
     Parameter 48 Improper Prior
     Parameter 49 Improper Prior
     Parameter 50 Improper Prior
     Parameter 51 Improper Prior

     REPLICATION 12:


                     POTENTIAL       PARAMETER WITH
     ITERATION    SCALE REDUCTION      HIGHEST PSR
     100              1.898               50
     200              1.869               12
     300              1.265               50
     400              1.796               50
     500              3.374               12
     600              1.231               50
     700              1.473               50
     800              2.906               50
     900              1.867               50
     1000             1.593               11
     1100             1.403               10
     1200             1.019               40
     1300             1.110               11
     1400             1.771               50
     1500             1.924               11
     1600             1.295               12
     1700             1.060               12
     1800             1.016               29
     1900             1.168               50
     2000             1.234               11
     2100             1.144               50
     2200             1.056               12
     2300             1.011               4
     2400             1.008               45
     2500             1.026               10
     2600             1.010               33
     2700             1.014               5
     2800             1.016               5
     2900             1.013               20
     3000             1.011               15
     3100             1.006               20
     3200             1.005               33
     3300             1.007               33
     3400             1.009               33
     3500             1.062               50
     3600             1.196               50
     3700             1.141               11
     3800             1.089               12
     3900             1.095               12
     4000             1.087               10
     4100             1.052               50
     4200             1.008               12
     4300             1.003               34
     4400             1.056               11
     4500             1.123               50
     4600             1.199               50
     4700             1.290               50
     4800             1.358               50
     4900             1.299               50
     5000             1.258               50
     5100             1.163               50
     5200             1.157               50
     5300             1.251               50
     5400             1.266               11
     5500             1.198               11
     5600             1.128               11
     5700             1.078               50
     5800             1.049               50
     5900             1.016               9


     Simulated prior distributions

     Parameter       Prior Mean  Prior Variance  Prior Std. Dev.


     Parameter 1        -0.0084          0.1324          0.3639
     Parameter 2         0.0120          0.1314          0.3624
     Parameter 3        -0.0029          0.1159          0.3405
     Parameter 4         0.0355          0.1280          0.3577
     Parameter 5        -0.0169          0.1336          0.3656
     Parameter 6        -0.0130          0.1300          0.3606
     Parameter 7        -0.0047          0.1138          0.3374
     Parameter 8         0.0037          0.1288          0.3589
     Parameter 9        -0.0074          0.1238          0.3519
     Parameter 10         0.0014          0.1304          0.3612
     Parameter 11         0.0061          0.1194          0.3455
     Parameter 12        -0.0032          0.1326          0.3642
     Parameter 13        -0.0042          0.1285          0.3584
     Parameter 14        -0.0124          0.1261          0.3551
     Parameter 15 Improper Prior
     Parameter 16 Improper Prior
     Parameter 17 Improper Prior
     Parameter 18 Improper Prior
     Parameter 19 Improper Prior
     Parameter 20 Improper Prior
     Parameter 21 Improper Prior
     Parameter 22 Improper Prior
     Parameter 23 Improper Prior
     Parameter 24 Improper Prior
     Parameter 25 Improper Prior
     Parameter 26 Improper Prior
     Parameter 27 Improper Prior
     Parameter 28 Improper Prior
     Parameter 29 Improper Prior
     Parameter 30 Improper Prior
     Parameter 31 Improper Prior
     Parameter 32 Improper Prior
     Parameter 33 Improper Prior
     Parameter 34 Improper Prior
     Parameter 35 Improper Prior
     Parameter 36 Improper Prior
     Parameter 37 Improper Prior
     Parameter 38 Improper Prior
     Parameter 39 Improper Prior
     Parameter 40 Improper Prior
     Parameter 41 Improper Prior
     Parameter 42 Improper Prior
     Parameter 43 Improper Prior
     Parameter 44 Improper Prior
     Parameter 45 Improper Prior
     Parameter 46 Improper Prior
     Parameter 47 Improper Prior
     Parameter 48 Improper Prior
     Parameter 49 Improper Prior
     Parameter 50 Improper Prior
     Parameter 51 Improper Prior

     REPLICATION 13:


                     POTENTIAL       PARAMETER WITH
     ITERATION    SCALE REDUCTION      HIGHEST PSR
     100              1.588               8
     200              2.774               12
     300              1.547               11
     400              1.196               50
     500              1.082               18
     600              1.033               31
     700              1.153               11
     800              1.611               12
     900              1.560               11
     1000             1.097               10
     1100             1.212               8
     1200             1.095               8
     1300             1.331               50
     1400             1.180               50
     1500             1.019               15
     1600             1.026               12
     1700             1.322               12
     1800             1.619               8
     1900             1.759               8
     2000             1.743               11
     2100             1.542               11
     2200             1.118               11
     2300             1.038               11
     2400             1.009               33
     2500             1.200               50
     2600             1.577               50
     2700             1.590               50
     2800             1.771               8
     2900             1.807               50
     3000             1.550               50
     3100             1.443               11
     3200             1.266               11
     3300             1.042               11
     3400             1.014               45
     3500             1.010               45
     3600             1.014               12
     3700             1.061               11
     3800             1.202               50
     3900             1.414               50
     4000             1.458               50
     4100             1.507               11
     4200             1.562               11
     4300             1.503               11
     4400             1.402               11
     4500             1.373               11
     4600             1.398               11
     4700             1.256               8
     4800             1.092               8
     4900             1.019               8
     5000             1.009               45


     Simulated prior distributions

     Parameter       Prior Mean  Prior Variance  Prior Std. Dev.


     Parameter 1        -0.0040          0.1241          0.3523
     Parameter 2         0.0085          0.1356          0.3683
     Parameter 3        -0.0123          0.1158          0.3403
     Parameter 4        -0.0086          0.1223          0.3498
     Parameter 5        -0.0117          0.1232          0.3510
     Parameter 6        -0.0141          0.1315          0.3627
     Parameter 7        -0.0082          0.1318          0.3630
     Parameter 8         0.0317          0.1320          0.3633
     Parameter 9         0.0091          0.1275          0.3571
     Parameter 10         0.0015          0.1383          0.3719
     Parameter 11        -0.0007          0.1224          0.3498
     Parameter 12         0.0297          0.1283          0.3581
     Parameter 13        -0.0014          0.1194          0.3455
     Parameter 14        -0.0103          0.1231          0.3509
     Parameter 15 Improper Prior
     Parameter 16 Improper Prior
     Parameter 17 Improper Prior
     Parameter 18 Improper Prior
     Parameter 19 Improper Prior
     Parameter 20 Improper Prior
     Parameter 21 Improper Prior
     Parameter 22 Improper Prior
     Parameter 23 Improper Prior
     Parameter 24 Improper Prior
     Parameter 25 Improper Prior
     Parameter 26 Improper Prior
     Parameter 27 Improper Prior
     Parameter 28 Improper Prior
     Parameter 29 Improper Prior
     Parameter 30 Improper Prior
     Parameter 31 Improper Prior
     Parameter 32 Improper Prior
     Parameter 33 Improper Prior
     Parameter 34 Improper Prior
     Parameter 35 Improper Prior
     Parameter 36 Improper Prior
     Parameter 37 Improper Prior
     Parameter 38 Improper Prior
     Parameter 39 Improper Prior
     Parameter 40 Improper Prior
     Parameter 41 Improper Prior
     Parameter 42 Improper Prior
     Parameter 43 Improper Prior
     Parameter 44 Improper Prior
     Parameter 45 Improper Prior
     Parameter 46 Improper Prior
     Parameter 47 Improper Prior
     Parameter 48 Improper Prior
     Parameter 49 Improper Prior
     Parameter 50 Improper Prior
     Parameter 51 Improper Prior

     REPLICATION 14:


                     POTENTIAL       PARAMETER WITH
     ITERATION    SCALE REDUCTION      HIGHEST PSR
     100              1.315               33
     200              1.244               50
     300              1.734               11
     400              1.391               11
     500              1.301               50
     600              1.395               11
     700              1.372               50
     800              1.043               22
     900              1.531               50
     1000             1.837               50
     1100             1.159               11
     1200             1.098               11
     1300             1.111               11
     1400             1.026               4
     1500             1.233               50
     1600             1.590               50
     1700             1.811               50
     1800             1.991               50
     1900             1.865               50
     2000             1.472               50
     2100             1.042               9
     2200             1.030               50
     2300             1.219               50
     2400             1.529               50
     2500             1.977               50
     2600             1.927               50
     2700             1.486               50
     2800             1.146               10
     2900             1.012               33
     3000             1.019               33
     3100             1.048               50
     3200             1.157               50
     3300             1.175               50
     3400             1.138               50
     3500             1.081               50
     3600             1.048               50
     3700             1.050               50
     3800             1.029               50
     3900             1.015               50
     4000             1.016               50
     4100             1.032               50
     4200             1.022               50
     4300             1.007               1
     4400             1.013               33
     4500             1.019               33
     4600             1.011               33
     4700             1.011               33
     4800             1.010               33
     4900             1.012               33
     5000             1.009               33


     Simulated prior distributions

     Parameter       Prior Mean  Prior Variance  Prior Std. Dev.


     Parameter 1         0.0070          0.1280          0.3577
     Parameter 2        -0.0211          0.1263          0.3553
     Parameter 3         0.0000          0.1294          0.3597
     Parameter 4        -0.0176          0.1265          0.3557
     Parameter 5         0.0198          0.1239          0.3520
     Parameter 6         0.0054          0.1268          0.3561
     Parameter 7        -0.0079          0.1273          0.3568
     Parameter 8         0.0131          0.1267          0.3560
     Parameter 9         0.0025          0.1201          0.3466
     Parameter 10         0.0163          0.1284          0.3584
     Parameter 11        -0.0254          0.1195          0.3457
     Parameter 12         0.0053          0.1233          0.3512
     Parameter 13        -0.0204          0.1324          0.3639
     Parameter 14         0.0034          0.1248          0.3533
     Parameter 15 Improper Prior
     Parameter 16 Improper Prior
     Parameter 17 Improper Prior
     Parameter 18 Improper Prior
     Parameter 19 Improper Prior
     Parameter 20 Improper Prior
     Parameter 21 Improper Prior
     Parameter 22 Improper Prior
     Parameter 23 Improper Prior
     Parameter 24 Improper Prior
     Parameter 25 Improper Prior
     Parameter 26 Improper Prior
     Parameter 27 Improper Prior
     Parameter 28 Improper Prior
     Parameter 29 Improper Prior
     Parameter 30 Improper Prior
     Parameter 31 Improper Prior
     Parameter 32 Improper Prior
     Parameter 33 Improper Prior
     Parameter 34 Improper Prior
     Parameter 35 Improper Prior
     Parameter 36 Improper Prior
     Parameter 37 Improper Prior
     Parameter 38 Improper Prior
     Parameter 39 Improper Prior
     Parameter 40 Improper Prior
     Parameter 41 Improper Prior
     Parameter 42 Improper Prior
     Parameter 43 Improper Prior
     Parameter 44 Improper Prior
     Parameter 45 Improper Prior
     Parameter 46 Improper Prior
     Parameter 47 Improper Prior
     Parameter 48 Improper Prior
     Parameter 49 Improper Prior
     Parameter 50 Improper Prior
     Parameter 51 Improper Prior

     REPLICATION 15:


                     POTENTIAL       PARAMETER WITH
     ITERATION    SCALE REDUCTION      HIGHEST PSR
     100              1.424               16
     200              1.362               12
     300              1.160               19
     400              2.741               50
     500              1.821               50
     600              1.049               10
     700              1.541               50
     800              1.639               50
     900              1.114               50
     1000             1.230               50
     1100             1.076               12
     1200             1.057               50
     1300             1.351               50
     1400             1.028               15
     1500             1.018               34
     1600             1.039               11
     1700             1.136               50
     1800             1.067               9
     1900             1.011               31
     2000             1.051               50
     2100             1.007               51
     2200             1.008               51
     2300             1.020               8
     2400             1.008               22
     2500             1.003               33
     2600             1.016               9
     2700             1.007               51
     2800             1.010               50
     2900             1.050               50
     3000             1.131               50
     3100             1.143               50
     3200             1.089               50
     3300             1.014               50
     3400             1.024               50
     3500             1.051               50
     3600             1.097               50
     3700             1.170               50
     3800             1.221               50
     3900             1.248               50
     4000             1.283               50
     4100             1.319               50
     4200             1.277               50
     4300             1.354               12
     4400             1.542               12
     4500             1.568               12
     4600             1.584               12
     4700             1.450               50
     4800             1.234               12
     4900             1.109               12
     5000             1.071               12
     5100             1.040               12
     5200             1.011               19


     Simulated prior distributions

     Parameter       Prior Mean  Prior Variance  Prior Std. Dev.


     Parameter 1         0.0008          0.1156          0.3401
     Parameter 2        -0.0053          0.1296          0.3600
     Parameter 3         0.0080          0.1239          0.3520
     Parameter 4         0.0132          0.1203          0.3469
     Parameter 5        -0.0017          0.1279          0.3576
     Parameter 6        -0.0108          0.1251          0.3537
     Parameter 7        -0.0048          0.1223          0.3497
     Parameter 8         0.0122          0.1248          0.3533
     Parameter 9         0.0011          0.1214          0.3484
     Parameter 10         0.0256          0.1258          0.3547
     Parameter 11        -0.0185          0.1281          0.3579
     Parameter 12         0.0055          0.1240          0.3521
     Parameter 13        -0.0093          0.1126          0.3356
     Parameter 14        -0.0272          0.1296          0.3600
     Parameter 15 Improper Prior
     Parameter 16 Improper Prior
     Parameter 17 Improper Prior
     Parameter 18 Improper Prior
     Parameter 19 Improper Prior
     Parameter 20 Improper Prior
     Parameter 21 Improper Prior
     Parameter 22 Improper Prior
     Parameter 23 Improper Prior
     Parameter 24 Improper Prior
     Parameter 25 Improper Prior
     Parameter 26 Improper Prior
     Parameter 27 Improper Prior
     Parameter 28 Improper Prior
     Parameter 29 Improper Prior
     Parameter 30 Improper Prior
     Parameter 31 Improper Prior
     Parameter 32 Improper Prior
     Parameter 33 Improper Prior
     Parameter 34 Improper Prior
     Parameter 35 Improper Prior
     Parameter 36 Improper Prior
     Parameter 37 Improper Prior
     Parameter 38 Improper Prior
     Parameter 39 Improper Prior
     Parameter 40 Improper Prior
     Parameter 41 Improper Prior
     Parameter 42 Improper Prior
     Parameter 43 Improper Prior
     Parameter 44 Improper Prior
     Parameter 45 Improper Prior
     Parameter 46 Improper Prior
     Parameter 47 Improper Prior
     Parameter 48 Improper Prior
     Parameter 49 Improper Prior
     Parameter 50 Improper Prior
     Parameter 51 Improper Prior

     REPLICATION 16:


                     POTENTIAL       PARAMETER WITH
     ITERATION    SCALE REDUCTION      HIGHEST PSR
     100              1.927               50
     200              2.834               12
     300              1.680               8
     400              1.471               10
     500              1.075               50
     600              1.044               51
     700              1.695               50
     800              1.030               19
     900              1.062               25
     1000             1.239               11
     1100             1.026               2
     1200             1.022               50
     1300             1.168               50
     1400             1.267               10
     1500             1.235               10
     1600             1.408               50
     1700             1.403               50
     1800             1.212               11
     1900             1.009               4
     2000             1.128               12
     2100             1.219               12
     2200             1.445               12
     2300             1.715               12
     2400             1.441               12
     2500             1.189               12
     2600             1.091               8
     2700             1.076               8
     2800             1.042               50
     2900             1.028               12
     3000             1.191               12
     3100             1.360               12
     3200             1.303               12
     3300             1.296               12
     3400             1.333               50
     3500             1.131               50
     3600             1.096               50
     3700             1.048               50
     3800             1.011               50
     3900             1.005               15
     4000             1.068               12
     4100             1.179               12
     4200             1.239               12
     4300             1.207               12
     4400             1.203               12
     4500             1.244               12
     4600             1.203               12
     4700             1.138               12
     4800             1.117               12
     4900             1.101               12
     5000             1.084               12
     5100             1.121               12
     5200             1.152               50
     5300             1.100               12
     5400             1.050               12
     5500             1.014               12


     Simulated prior distributions

     Parameter       Prior Mean  Prior Variance  Prior Std. Dev.


     Parameter 1         0.0092          0.1297          0.3601
     Parameter 2         0.0080          0.1268          0.3560
     Parameter 3         0.0010          0.1440          0.3795
     Parameter 4        -0.0047          0.1274          0.3569
     Parameter 5        -0.0018          0.1266          0.3558
     Parameter 6        -0.0077          0.1271          0.3565
     Parameter 7         0.0032          0.1207          0.3474
     Parameter 8        -0.0088          0.1301          0.3607
     Parameter 9        -0.0184          0.1201          0.3465
     Parameter 10         0.0113          0.1212          0.3482
     Parameter 11        -0.0030          0.1304          0.3611
     Parameter 12        -0.0137          0.1343          0.3665
     Parameter 13         0.0032          0.1205          0.3472
     Parameter 14         0.0103          0.1279          0.3576
     Parameter 15 Improper Prior
     Parameter 16 Improper Prior
     Parameter 17 Improper Prior
     Parameter 18 Improper Prior
     Parameter 19 Improper Prior
     Parameter 20 Improper Prior
     Parameter 21 Improper Prior
     Parameter 22 Improper Prior
     Parameter 23 Improper Prior
     Parameter 24 Improper Prior
     Parameter 25 Improper Prior
     Parameter 26 Improper Prior
     Parameter 27 Improper Prior
     Parameter 28 Improper Prior
     Parameter 29 Improper Prior
     Parameter 30 Improper Prior
     Parameter 31 Improper Prior
     Parameter 32 Improper Prior
     Parameter 33 Improper Prior
     Parameter 34 Improper Prior
     Parameter 35 Improper Prior
     Parameter 36 Improper Prior
     Parameter 37 Improper Prior
     Parameter 38 Improper Prior
     Parameter 39 Improper Prior
     Parameter 40 Improper Prior
     Parameter 41 Improper Prior
     Parameter 42 Improper Prior
     Parameter 43 Improper Prior
     Parameter 44 Improper Prior
     Parameter 45 Improper Prior
     Parameter 46 Improper Prior
     Parameter 47 Improper Prior
     Parameter 48 Improper Prior
     Parameter 49 Improper Prior
     Parameter 50 Improper Prior
     Parameter 51 Improper Prior

     REPLICATION 17:


                     POTENTIAL       PARAMETER WITH
     ITERATION    SCALE REDUCTION      HIGHEST PSR
     100              1.411               8
     200              1.091               8
     300              1.233               8
     400              1.429               50
     500              1.042               23
     600              1.586               10
     700              1.088               50
     800              1.663               12
     900              1.115               12
     1000             1.021               48
     1100             1.208               50
     1200             1.744               50
     1300             1.716               12
     1400             1.272               50
     1500             1.036               5
     1600             1.078               9
     1700             1.117               10
     1800             1.504               50
     1900             1.239               50
     2000             1.090               50
     2100             1.038               50
     2200             1.038               50
     2300             1.080               50
     2400             1.007               19
     2500             1.091               11
     2600             1.163               10
     2700             1.307               50
     2800             1.389               50
     2900             1.391               50
     3000             1.418               50
     3100             1.413               10
     3200             1.351               10
     3300             1.257               12
     3400             1.162               9
     3500             1.100               9
     3600             1.056               9
     3700             1.014               9
     3800             1.022               9
     3900             1.034               8
     4000             1.066               11
     4100             1.125               11
     4200             1.136               50
     4300             1.139               8
     4400             1.157               8
     4500             1.154               50
     4600             1.110               8
     4700             1.083               50
     4800             1.091               50
     4900             1.142               50
     5000             1.160               50
     5100             1.125               50
     5200             1.064               50
     5300             1.019               50


     Simulated prior distributions

     Parameter       Prior Mean  Prior Variance  Prior Std. Dev.


     Parameter 1        -0.0165          0.1289          0.3590
     Parameter 2        -0.0007          0.1262          0.3553
     Parameter 3        -0.0035          0.1264          0.3555
     Parameter 4        -0.0121          0.1280          0.3578
     Parameter 5        -0.0183          0.1257          0.3545
     Parameter 6        -0.0002          0.1162          0.3408
     Parameter 7        -0.0045          0.1343          0.3665
     Parameter 8         0.0146          0.1188          0.3446
     Parameter 9        -0.0001          0.1293          0.3595
     Parameter 10        -0.0060          0.1289          0.3591
     Parameter 11         0.0079          0.1307          0.3615
     Parameter 12         0.0177          0.1194          0.3455
     Parameter 13         0.0019          0.1254          0.3540
     Parameter 14        -0.0141          0.1267          0.3560
     Parameter 15 Improper Prior
     Parameter 16 Improper Prior
     Parameter 17 Improper Prior
     Parameter 18 Improper Prior
     Parameter 19 Improper Prior
     Parameter 20 Improper Prior
     Parameter 21 Improper Prior
     Parameter 22 Improper Prior
     Parameter 23 Improper Prior
     Parameter 24 Improper Prior
     Parameter 25 Improper Prior
     Parameter 26 Improper Prior
     Parameter 27 Improper Prior
     Parameter 28 Improper Prior
     Parameter 29 Improper Prior
     Parameter 30 Improper Prior
     Parameter 31 Improper Prior
     Parameter 32 Improper Prior
     Parameter 33 Improper Prior
     Parameter 34 Improper Prior
     Parameter 35 Improper Prior
     Parameter 36 Improper Prior
     Parameter 37 Improper Prior
     Parameter 38 Improper Prior
     Parameter 39 Improper Prior
     Parameter 40 Improper Prior
     Parameter 41 Improper Prior
     Parameter 42 Improper Prior
     Parameter 43 Improper Prior
     Parameter 44 Improper Prior
     Parameter 45 Improper Prior
     Parameter 46 Improper Prior
     Parameter 47 Improper Prior
     Parameter 48 Improper Prior
     Parameter 49 Improper Prior
     Parameter 50 Improper Prior
     Parameter 51 Improper Prior

     REPLICATION 18:


                     POTENTIAL       PARAMETER WITH
     ITERATION    SCALE REDUCTION      HIGHEST PSR
     100              1.877               50
     200              1.125               12
     300              1.844               12
     400              1.963               50
     500              1.215               10
     600              1.594               50
     700              3.801               50
     800              1.367               50
     900              1.016               34
     1000             1.098               11
     1100             1.100               12
     1200             1.106               8
     1300             1.186               8
     1400             1.222               50
     1500             1.374               50
     1600             1.254               50
     1700             1.174               50
     1800             1.074               50
     1900             1.010               3
     2000             1.012               23
     2100             1.016               23
     2200             1.100               11
     2300             1.188               11
     2400             1.192               12
     2500             1.153               12
     2600             1.050               12
     2700             1.009               51
     2800             1.010               50
     2900             1.039               50
     3000             1.085               50
     3100             1.165               11
     3200             1.274               11
     3300             1.565               11
     3400             1.546               11
     3500             1.379               11
     3600             1.218               11
     3700             1.142               11
     3800             1.070               11
     3900             1.007               13
     4000             1.006               51
     4100             1.009               45
     4200             1.008               51
     4300             1.026               8
     4400             1.039               8
     4500             1.020               50
     4600             1.014               8
     4700             1.006               51
     4800             1.008               11
     4900             1.030               11
     5000             1.081               12
     5100             1.084               11
     5200             1.142               50
     5300             1.119               50
     5400             1.134               12
     5500             1.160               12
     5600             1.145               11
     5700             1.130               11
     5800             1.101               11
     5900             1.102               11
     6000             1.094               11
     6100             1.055               11
     6200             1.041               11
     6300             1.041               11
     6400             1.013               11


     Simulated prior distributions

     Parameter       Prior Mean  Prior Variance  Prior Std. Dev.


     Parameter 1         0.0051          0.1253          0.3540
     Parameter 2        -0.0102          0.1317          0.3630
     Parameter 3         0.0055          0.1211          0.3479
     Parameter 4        -0.0179          0.1265          0.3557
     Parameter 5         0.0171          0.1291          0.3593
     Parameter 6         0.0030          0.1302          0.3608
     Parameter 7         0.0250          0.1316          0.3628
     Parameter 8         0.0187          0.1241          0.3523
     Parameter 9         0.0076          0.1271          0.3565
     Parameter 10        -0.0151          0.1253          0.3540
     Parameter 11        -0.0159          0.1303          0.3610
     Parameter 12         0.0029          0.1241          0.3523
     Parameter 13        -0.0077          0.1225          0.3500
     Parameter 14        -0.0051          0.1210          0.3479
     Parameter 15 Improper Prior
     Parameter 16 Improper Prior
     Parameter 17 Improper Prior
     Parameter 18 Improper Prior
     Parameter 19 Improper Prior
     Parameter 20 Improper Prior
     Parameter 21 Improper Prior
     Parameter 22 Improper Prior
     Parameter 23 Improper Prior
     Parameter 24 Improper Prior
     Parameter 25 Improper Prior
     Parameter 26 Improper Prior
     Parameter 27 Improper Prior
     Parameter 28 Improper Prior
     Parameter 29 Improper Prior
     Parameter 30 Improper Prior
     Parameter 31 Improper Prior
     Parameter 32 Improper Prior
     Parameter 33 Improper Prior
     Parameter 34 Improper Prior
     Parameter 35 Improper Prior
     Parameter 36 Improper Prior
     Parameter 37 Improper Prior
     Parameter 38 Improper Prior
     Parameter 39 Improper Prior
     Parameter 40 Improper Prior
     Parameter 41 Improper Prior
     Parameter 42 Improper Prior
     Parameter 43 Improper Prior
     Parameter 44 Improper Prior
     Parameter 45 Improper Prior
     Parameter 46 Improper Prior
     Parameter 47 Improper Prior
     Parameter 48 Improper Prior
     Parameter 49 Improper Prior
     Parameter 50 Improper Prior
     Parameter 51 Improper Prior

     REPLICATION 19:


                     POTENTIAL       PARAMETER WITH
     ITERATION    SCALE REDUCTION      HIGHEST PSR
     100              1.252               43
     200              1.136               50
     300              1.692               50
     400              2.007               50
     500              2.197               50
     600              1.945               50
     700              1.044               22
     800              1.128               50
     900              1.183               11
     1000             1.126               9
     1100             1.130               50
     1200             1.438               50
     1300             1.165               50
     1400             1.014               8
     1500             1.221               8
     1600             1.299               50
     1700             1.282               50
     1800             1.051               11
     1900             1.018               8
     2000             1.075               8
     2100             1.059               8
     2200             1.007               42
     2300             1.082               12
     2400             1.195               12
     2500             1.148               12
     2600             1.108               12
     2700             1.067               9
     2800             1.036               8
     2900             1.015               8
     3000             1.010               50
     3100             1.045               11
     3200             1.037               11
     3300             1.027               11
     3400             1.033               11
     3500             1.102               11
     3600             1.037               11
     3700             1.004               3
     3800             1.009               50
     3900             1.009               11
     4000             1.009               50
     4100             1.025               50
     4200             1.084               50
     4300             1.122               12
     4400             1.109               12
     4500             1.067               8
     4600             1.030               8
     4700             1.020               8
     4800             1.068               8
     4900             1.136               8
     5000             1.140               12
     5100             1.099               10
     5200             1.047               8
     5300             1.033               12
     5400             1.017               12


     Simulated prior distributions

     Parameter       Prior Mean  Prior Variance  Prior Std. Dev.


     Parameter 1        -0.0116          0.1332          0.3650
     Parameter 2        -0.0222          0.1242          0.3524
     Parameter 3        -0.0086          0.1230          0.3508
     Parameter 4        -0.0071          0.1248          0.3532
     Parameter 5        -0.0098          0.1296          0.3600
     Parameter 6         0.0027          0.1282          0.3580
     Parameter 7         0.0005          0.1290          0.3591
     Parameter 8        -0.0207          0.1292          0.3595
     Parameter 9        -0.0063          0.1258          0.3547
     Parameter 10         0.0012          0.1303          0.3609
     Parameter 11         0.0140          0.1296          0.3600
     Parameter 12         0.0070          0.1270          0.3564
     Parameter 13         0.0013          0.1237          0.3517
     Parameter 14         0.0149          0.1324          0.3638
     Parameter 15 Improper Prior
     Parameter 16 Improper Prior
     Parameter 17 Improper Prior
     Parameter 18 Improper Prior
     Parameter 19 Improper Prior
     Parameter 20 Improper Prior
     Parameter 21 Improper Prior
     Parameter 22 Improper Prior
     Parameter 23 Improper Prior
     Parameter 24 Improper Prior
     Parameter 25 Improper Prior
     Parameter 26 Improper Prior
     Parameter 27 Improper Prior
     Parameter 28 Improper Prior
     Parameter 29 Improper Prior
     Parameter 30 Improper Prior
     Parameter 31 Improper Prior
     Parameter 32 Improper Prior
     Parameter 33 Improper Prior
     Parameter 34 Improper Prior
     Parameter 35 Improper Prior
     Parameter 36 Improper Prior
     Parameter 37 Improper Prior
     Parameter 38 Improper Prior
     Parameter 39 Improper Prior
     Parameter 40 Improper Prior
     Parameter 41 Improper Prior
     Parameter 42 Improper Prior
     Parameter 43 Improper Prior
     Parameter 44 Improper Prior
     Parameter 45 Improper Prior
     Parameter 46 Improper Prior
     Parameter 47 Improper Prior
     Parameter 48 Improper Prior
     Parameter 49 Improper Prior
     Parameter 50 Improper Prior
     Parameter 51 Improper Prior

     REPLICATION 20:


                     POTENTIAL       PARAMETER WITH
     ITERATION    SCALE REDUCTION      HIGHEST PSR
     100              1.258               33
     200              1.242               5
     300              2.399               50
     400              1.078               15
     500              1.640               50
     600              1.058               22
     700              1.288               50
     800              1.063               50
     900              1.421               8
     1000             1.621               50
     1100             1.685               12
     1200             1.364               50
     1300             1.019               4
     1400             1.144               8
     1500             1.234               12
     1600             1.111               12
     1700             1.010               41
     1800             1.006               1
     1900             1.008               37
     2000             1.027               8
     2100             1.028               8
     2200             1.011               18
     2300             1.069               11
     2400             1.095               12
     2500             1.054               11
     2600             1.006               32
     2700             1.018               3
     2800             1.007               35
     2900             1.011               8
     3000             1.006               22
     3100             1.006               37
     3200             1.005               37
     3300             1.006               47
     3400             1.004               47
     3500             1.014               4
     3600             1.057               8
     3700             1.081               12
     3800             1.072               12
     3900             1.005               45
     4000             1.023               50
     4100             1.084               50
     4200             1.095               50
     4300             1.133               50
     4400             1.076               50
     4500             1.033               50
     4600             1.014               8
     4700             1.006               36
     4800             1.007               36
     4900             1.012               9
     5000             1.029               9
     5100             1.060               9
     5200             1.128               8
     5300             1.221               50
     5400             1.308               50
     5500             1.337               50
     5600             1.419               50
     5700             1.489               50
     5800             1.401               50
     5900             1.339               50
     6000             1.325               50
     6100             1.328               50
     6200             1.282               50
     6300             1.159               50
     6400             1.081               8
     6500             1.060               8
     6600             1.036               8
     6700             1.016               8


     Simulated prior distributions

     Parameter       Prior Mean  Prior Variance  Prior Std. Dev.


     Parameter 1        -0.0108          0.1217          0.3489
     Parameter 2         0.0205          0.1279          0.3576
     Parameter 3         0.0007          0.1434          0.3787
     Parameter 4         0.0075          0.1211          0.3480
     Parameter 5         0.0057          0.1192          0.3452
     Parameter 6         0.0004          0.1199          0.3463
     Parameter 7         0.0157          0.1293          0.3596
     Parameter 8        -0.0006          0.1254          0.3541
     Parameter 9        -0.0096          0.1278          0.3574
     Parameter 10         0.0085          0.1239          0.3520
     Parameter 11         0.0004          0.1230          0.3508
     Parameter 12        -0.0086          0.1089          0.3299
     Parameter 13        -0.0028          0.1379          0.3714
     Parameter 14        -0.0138          0.1275          0.3570
     Parameter 15 Improper Prior
     Parameter 16 Improper Prior
     Parameter 17 Improper Prior
     Parameter 18 Improper Prior
     Parameter 19 Improper Prior
     Parameter 20 Improper Prior
     Parameter 21 Improper Prior
     Parameter 22 Improper Prior
     Parameter 23 Improper Prior
     Parameter 24 Improper Prior
     Parameter 25 Improper Prior
     Parameter 26 Improper Prior
     Parameter 27 Improper Prior
     Parameter 28 Improper Prior
     Parameter 29 Improper Prior
     Parameter 30 Improper Prior
     Parameter 31 Improper Prior
     Parameter 32 Improper Prior
     Parameter 33 Improper Prior
     Parameter 34 Improper Prior
     Parameter 35 Improper Prior
     Parameter 36 Improper Prior
     Parameter 37 Improper Prior
     Parameter 38 Improper Prior
     Parameter 39 Improper Prior
     Parameter 40 Improper Prior
     Parameter 41 Improper Prior
     Parameter 42 Improper Prior
     Parameter 43 Improper Prior
     Parameter 44 Improper Prior
     Parameter 45 Improper Prior
     Parameter 46 Improper Prior
     Parameter 47 Improper Prior
     Parameter 48 Improper Prior
     Parameter 49 Improper Prior
     Parameter 50 Improper Prior
     Parameter 51 Improper Prior

     REPLICATION 21:


                     POTENTIAL       PARAMETER WITH
     ITERATION    SCALE REDUCTION      HIGHEST PSR
     100              1.167               49
     200              1.179               50
     300              1.136               51
     400              1.299               50
     500              1.192               11
     600              2.128               50
     700              1.225               50
     800              1.154               50
     900              1.153               50
     1000             1.113               9
     1100             1.398               50
     1200             2.096               50
     1300             1.538               50
     1400             1.152               8
     1500             1.133               8
     1600             1.014               43
     1700             1.087               9
     1800             1.008               4
     1900             1.051               50
     2000             1.127               50
     2100             1.176               50
     2200             1.283               50
     2300             1.276               50
     2400             1.153               12
     2500             1.036               12
     2600             1.035               50
     2700             1.240               50
     2800             1.500               50
     2900             1.635               50
     3000             1.745               50
     3100             1.713               50
     3200             1.661               50
     3300             1.545               50
     3400             1.330               11
     3500             1.154               12
     3600             1.033               12
     3700             1.005               1
     3800             1.040               50
     3900             1.102               50
     4000             1.175               50
     4100             1.276               50
     4200             1.372               50
     4300             1.343               50
     4400             1.328               50
     4500             1.387               50
     4600             1.502               50
     4700             1.664               50
     4800             1.526               50
     4900             1.424               50
     5000             1.346               50
     5100             1.221               12
     5200             1.143               50
     5300             1.142               50
     5400             1.147               50
     5500             1.137               12
     5600             1.103               11
     5700             1.073               11
     5800             1.063               11
     5900             1.038               11
     6000             1.004               4


     Simulated prior distributions

     Parameter       Prior Mean  Prior Variance  Prior Std. Dev.


     Parameter 1        -0.0208          0.1221          0.3494
     Parameter 2        -0.0026          0.1163          0.3410
     Parameter 3        -0.0223          0.1286          0.3586
     Parameter 4        -0.0088          0.1158          0.3402
     Parameter 5        -0.0155          0.1316          0.3627
     Parameter 6        -0.0185          0.1271          0.3565
     Parameter 7         0.0031          0.1281          0.3579
     Parameter 8        -0.0044          0.1304          0.3612
     Parameter 9         0.0089          0.1279          0.3576
     Parameter 10        -0.0144          0.1245          0.3529
     Parameter 11         0.0080          0.1270          0.3564
     Parameter 12         0.0041          0.1189          0.3449
     Parameter 13        -0.0189          0.1260          0.3549
     Parameter 14        -0.0036          0.1326          0.3641
     Parameter 15 Improper Prior
     Parameter 16 Improper Prior
     Parameter 17 Improper Prior
     Parameter 18 Improper Prior
     Parameter 19 Improper Prior
     Parameter 20 Improper Prior
     Parameter 21 Improper Prior
     Parameter 22 Improper Prior
     Parameter 23 Improper Prior
     Parameter 24 Improper Prior
     Parameter 25 Improper Prior
     Parameter 26 Improper Prior
     Parameter 27 Improper Prior
     Parameter 28 Improper Prior
     Parameter 29 Improper Prior
     Parameter 30 Improper Prior
     Parameter 31 Improper Prior
     Parameter 32 Improper Prior
     Parameter 33 Improper Prior
     Parameter 34 Improper Prior
     Parameter 35 Improper Prior
     Parameter 36 Improper Prior
     Parameter 37 Improper Prior
     Parameter 38 Improper Prior
     Parameter 39 Improper Prior
     Parameter 40 Improper Prior
     Parameter 41 Improper Prior
     Parameter 42 Improper Prior
     Parameter 43 Improper Prior
     Parameter 44 Improper Prior
     Parameter 45 Improper Prior
     Parameter 46 Improper Prior
     Parameter 47 Improper Prior
     Parameter 48 Improper Prior
     Parameter 49 Improper Prior
     Parameter 50 Improper Prior
     Parameter 51 Improper Prior

     REPLICATION 22:


                     POTENTIAL       PARAMETER WITH
     ITERATION    SCALE REDUCTION      HIGHEST PSR
     100              1.337               50
     200              1.346               12
     300              1.609               8
     400              1.217               5
     500              1.914               50
     600              1.341               10
     700              1.419               50
     800              1.041               4
     900              1.329               50
     1000             1.377               50
     1100             1.395               8
     1200             1.636               50
     1300             1.560               50
     1400             1.101               50
     1500             1.018               33
     1600             1.056               8
     1700             1.026               51
     1800             1.114               8
     1900             1.333               50
     2000             1.318               50
     2100             1.176               8
     2200             1.050               11
     2300             1.016               22
     2400             1.021               22
     2500             1.030               9
     2600             1.030               9
     2700             1.063               50
     2800             1.055               50
     2900             1.053               50
     3000             1.118               50
     3100             1.136               8
     3200             1.245               50
     3300             1.239               8
     3400             1.329               50
     3500             1.254               8
     3600             1.171               8
     3700             1.066               11
     3800             1.007               29
     3900             1.015               12
     4000             1.012               12
     4100             1.019               12
     4200             1.014               12
     4300             1.009               12
     4400             1.012               12
     4500             1.027               8
     4600             1.036               50
     4700             1.071               50
     4800             1.077               50
     4900             1.068               50
     5000             1.043               50
     5100             1.015               50


     Simulated prior distributions

     Parameter       Prior Mean  Prior Variance  Prior Std. Dev.


     Parameter 1        -0.0095          0.1219          0.3491
     Parameter 2        -0.0248          0.1377          0.3711
     Parameter 3        -0.0050          0.1226          0.3502
     Parameter 4        -0.0198          0.1189          0.3448
     Parameter 5        -0.0029          0.1204          0.3470
     Parameter 6         0.0121          0.1221          0.3494
     Parameter 7         0.0064          0.1218          0.3490
     Parameter 8         0.0086          0.1274          0.3570
     Parameter 9         0.0050          0.1254          0.3542
     Parameter 10         0.0066          0.1270          0.3563
     Parameter 11         0.0081          0.1295          0.3599
     Parameter 12        -0.0006          0.1251          0.3536
     Parameter 13        -0.0069          0.1239          0.3519
     Parameter 14        -0.0142          0.1294          0.3598
     Parameter 15 Improper Prior
     Parameter 16 Improper Prior
     Parameter 17 Improper Prior
     Parameter 18 Improper Prior
     Parameter 19 Improper Prior
     Parameter 20 Improper Prior
     Parameter 21 Improper Prior
     Parameter 22 Improper Prior
     Parameter 23 Improper Prior
     Parameter 24 Improper Prior
     Parameter 25 Improper Prior
     Parameter 26 Improper Prior
     Parameter 27 Improper Prior
     Parameter 28 Improper Prior
     Parameter 29 Improper Prior
     Parameter 30 Improper Prior
     Parameter 31 Improper Prior
     Parameter 32 Improper Prior
     Parameter 33 Improper Prior
     Parameter 34 Improper Prior
     Parameter 35 Improper Prior
     Parameter 36 Improper Prior
     Parameter 37 Improper Prior
     Parameter 38 Improper Prior
     Parameter 39 Improper Prior
     Parameter 40 Improper Prior
     Parameter 41 Improper Prior
     Parameter 42 Improper Prior
     Parameter 43 Improper Prior
     Parameter 44 Improper Prior
     Parameter 45 Improper Prior
     Parameter 46 Improper Prior
     Parameter 47 Improper Prior
     Parameter 48 Improper Prior
     Parameter 49 Improper Prior
     Parameter 50 Improper Prior
     Parameter 51 Improper Prior

     REPLICATION 23:


                     POTENTIAL       PARAMETER WITH
     ITERATION    SCALE REDUCTION      HIGHEST PSR
     100              2.920               11
     200              1.401               10
     300              1.189               8
     400              1.238               50
     500              1.146               50
     600              1.117               11
     700              1.183               12
     800              1.087               43
     900              1.194               10
     1000             1.224               12
     1100             1.313               12
     1200             1.600               50
     1300             1.839               50
     1400             1.149               50
     1500             1.020               11
     1600             1.164               11
     1700             1.165               50
     1800             1.179               12
     1900             1.240               50
     2000             1.162               50
     2100             1.178               50
     2200             1.200               50
     2300             1.341               50
     2400             1.260               50
     2500             1.159               50
     2600             1.069               50
     2700             1.037               50
     2800             1.077               8
     2900             1.086               50
     3000             1.099               50
     3100             1.068               50
     3200             1.024               8
     3300             1.006               11
     3400             1.061               50
     3500             1.054               11
     3600             1.016               50
     3700             1.024               12
     3800             1.010               50
     3900             1.008               50
     4000             1.039               50
     4100             1.119               50
     4200             1.313               50
     4300             1.324               50
     4400             1.251               50
     4500             1.261               50
     4600             1.325               50
     4700             1.382               50
     4800             1.462               50
     4900             1.475               50
     5000             1.447               50
     5100             1.242               50
     5200             1.177               50
     5300             1.094               50
     5400             1.066               50
     5500             1.059               50
     5600             1.049               50
     5700             1.070               50
     5800             1.115               50
     5900             1.156               50
     6000             1.139               50
     6100             1.062               50
     6200             1.034               50
     6300             1.016               50


     Simulated prior distributions

     Parameter       Prior Mean  Prior Variance  Prior Std. Dev.


     Parameter 1         0.0158          0.1274          0.3569
     Parameter 2        -0.0171          0.1223          0.3497
     Parameter 3         0.0148          0.1275          0.3571
     Parameter 4         0.0005          0.1150          0.3391
     Parameter 5         0.0062          0.1265          0.3556
     Parameter 6        -0.0294          0.1315          0.3627
     Parameter 7        -0.0179          0.1155          0.3399
     Parameter 8         0.0133          0.1227          0.3503
     Parameter 9         0.0013          0.1261          0.3551
     Parameter 10         0.0149          0.1233          0.3512
     Parameter 11         0.0188          0.1238          0.3518
     Parameter 12         0.0075          0.1202          0.3468
     Parameter 13         0.0035          0.1205          0.3471
     Parameter 14        -0.0147          0.1311          0.3621
     Parameter 15 Improper Prior
     Parameter 16 Improper Prior
     Parameter 17 Improper Prior
     Parameter 18 Improper Prior
     Parameter 19 Improper Prior
     Parameter 20 Improper Prior
     Parameter 21 Improper Prior
     Parameter 22 Improper Prior
     Parameter 23 Improper Prior
     Parameter 24 Improper Prior
     Parameter 25 Improper Prior
     Parameter 26 Improper Prior
     Parameter 27 Improper Prior
     Parameter 28 Improper Prior
     Parameter 29 Improper Prior
     Parameter 30 Improper Prior
     Parameter 31 Improper Prior
     Parameter 32 Improper Prior
     Parameter 33 Improper Prior
     Parameter 34 Improper Prior
     Parameter 35 Improper Prior
     Parameter 36 Improper Prior
     Parameter 37 Improper Prior
     Parameter 38 Improper Prior
     Parameter 39 Improper Prior
     Parameter 40 Improper Prior
     Parameter 41 Improper Prior
     Parameter 42 Improper Prior
     Parameter 43 Improper Prior
     Parameter 44 Improper Prior
     Parameter 45 Improper Prior
     Parameter 46 Improper Prior
     Parameter 47 Improper Prior
     Parameter 48 Improper Prior
     Parameter 49 Improper Prior
     Parameter 50 Improper Prior
     Parameter 51 Improper Prior

     REPLICATION 24:


                     POTENTIAL       PARAMETER WITH
     ITERATION    SCALE REDUCTION      HIGHEST PSR
     100              1.556               50
     200              1.252               12
     300              1.734               50
     400              1.038               48
     500              1.235               50
     600              2.376               50
     700              1.515               50
     800              1.043               32
     900              1.419               11
     1000             1.023               42
     1100             1.031               50
     1200             1.023               2
     1300             1.020               2
     1400             1.027               26
     1500             1.094               10
     1600             1.026               51
     1700             1.119               9
     1800             1.313               11
     1900             1.233               50
     2000             1.255               50
     2100             1.266               50
     2200             1.240               11
     2300             1.067               50
     2400             1.006               51
     2500             1.005               13
     2600             1.036               50
     2700             1.034               50
     2800             1.015               11
     2900             1.063               11
     3000             1.120               11
     3100             1.186               11
     3200             1.311               50
     3300             1.255               50
     3400             1.152               11
     3500             1.063               50
     3600             1.024               50
     3700             1.015               50
     3800             1.009               44
     3900             1.007               44
     4000             1.037               12
     4100             1.051               12
     4200             1.053               12
     4300             1.064               12
     4400             1.008               14
     4500             1.004               19
     4600             1.008               5
     4700             1.008               19
     4800             1.012               50
     4900             1.014               50
     5000             1.042               50
     5100             1.091               50
     5200             1.204               50
     5300             1.370               50
     5400             1.395               50
     5500             1.406               12
     5600             1.430               11
     5700             1.411               11
     5800             1.297               12
     5900             1.203               12
     6000             1.201               12
     6100             1.141               11
     6200             1.110               12
     6300             1.098               12
     6400             1.066               12
     6500             1.071               12
     6600             1.065               11
     6700             1.029               11
     6800             1.016               14


     Simulated prior distributions

     Parameter       Prior Mean  Prior Variance  Prior Std. Dev.


     Parameter 1        -0.0278          0.1244          0.3527
     Parameter 2         0.0017          0.1211          0.3481
     Parameter 3        -0.0087          0.1215          0.3485
     Parameter 4        -0.0017          0.1143          0.3381
     Parameter 5         0.0081          0.1196          0.3458
     Parameter 6         0.0029          0.1190          0.3449
     Parameter 7         0.0035          0.1262          0.3553
     Parameter 8         0.0249          0.1263          0.3553
     Parameter 9        -0.0140          0.1241          0.3522
     Parameter 10        -0.0014          0.1375          0.3708
     Parameter 11        -0.0103          0.1186          0.3444
     Parameter 12         0.0090          0.1296          0.3600
     Parameter 13        -0.0036          0.1147          0.3387
     Parameter 14         0.0041          0.1285          0.3585
     Parameter 15 Improper Prior
     Parameter 16 Improper Prior
     Parameter 17 Improper Prior
     Parameter 18 Improper Prior
     Parameter 19 Improper Prior
     Parameter 20 Improper Prior
     Parameter 21 Improper Prior
     Parameter 22 Improper Prior
     Parameter 23 Improper Prior
     Parameter 24 Improper Prior
     Parameter 25 Improper Prior
     Parameter 26 Improper Prior
     Parameter 27 Improper Prior
     Parameter 28 Improper Prior
     Parameter 29 Improper Prior
     Parameter 30 Improper Prior
     Parameter 31 Improper Prior
     Parameter 32 Improper Prior
     Parameter 33 Improper Prior
     Parameter 34 Improper Prior
     Parameter 35 Improper Prior
     Parameter 36 Improper Prior
     Parameter 37 Improper Prior
     Parameter 38 Improper Prior
     Parameter 39 Improper Prior
     Parameter 40 Improper Prior
     Parameter 41 Improper Prior
     Parameter 42 Improper Prior
     Parameter 43 Improper Prior
     Parameter 44 Improper Prior
     Parameter 45 Improper Prior
     Parameter 46 Improper Prior
     Parameter 47 Improper Prior
     Parameter 48 Improper Prior
     Parameter 49 Improper Prior
     Parameter 50 Improper Prior
     Parameter 51 Improper Prior

     REPLICATION 25:


                     POTENTIAL       PARAMETER WITH
     ITERATION    SCALE REDUCTION      HIGHEST PSR
     100              1.415               8
     200              1.459               10
     300              1.376               8
     400              1.069               19
     500              2.110               50
     600              1.066               51
     700              1.240               10
     800              1.543               50
     900              1.067               50
     1000             1.014               11
     1100             1.014               13
     1200             1.189               50
     1300             1.380               50
     1400             1.212               50
     1500             1.009               18
     1600             1.267               11
     1700             1.625               50
     1800             1.267               50
     1900             1.022               33
     2000             1.035               8
     2100             1.219               8
     2200             1.396               50
     2300             1.801               50
     2400             1.751               50
     2500             1.408               50
     2600             1.111               11
     2700             1.029               10
     2800             1.025               11
     2900             1.056               11
     3000             1.031               11
     3100             1.007               43
     3200             1.031               50
     3300             1.120               50
     3400             1.179               50
     3500             1.250               50
     3600             1.268               50
     3700             1.349               50
     3800             1.544               50
     3900             1.809               50
     4000             1.989               50
     4100             2.279               50
     4200             2.174               50
     4300             2.187               12
     4400             2.183               12
     4500             1.949               50
     4600             1.476               50
     4700             1.277               50
     4800             1.121               50
     4900             1.072               50
     5000             1.019               10
     5100             1.006               10


     Simulated prior distributions

     Parameter       Prior Mean  Prior Variance  Prior Std. Dev.


     Parameter 1         0.0105          0.1233          0.3511
     Parameter 2        -0.0116          0.1220          0.3493
     Parameter 3         0.0123          0.1242          0.3524
     Parameter 4         0.0121          0.1247          0.3532
     Parameter 5        -0.0005          0.1296          0.3599
     Parameter 6        -0.0016          0.1322          0.3635
     Parameter 7         0.0011          0.1292          0.3594
     Parameter 8         0.0032          0.1313          0.3623
     Parameter 9         0.0041          0.1272          0.3566
     Parameter 10         0.0035          0.1272          0.3567
     Parameter 11        -0.0085          0.1233          0.3512
     Parameter 12         0.0003          0.1266          0.3559
     Parameter 13        -0.0012          0.1280          0.3578
     Parameter 14         0.0029          0.1302          0.3608
     Parameter 15 Improper Prior
     Parameter 16 Improper Prior
     Parameter 17 Improper Prior
     Parameter 18 Improper Prior
     Parameter 19 Improper Prior
     Parameter 20 Improper Prior
     Parameter 21 Improper Prior
     Parameter 22 Improper Prior
     Parameter 23 Improper Prior
     Parameter 24 Improper Prior
     Parameter 25 Improper Prior
     Parameter 26 Improper Prior
     Parameter 27 Improper Prior
     Parameter 28 Improper Prior
     Parameter 29 Improper Prior
     Parameter 30 Improper Prior
     Parameter 31 Improper Prior
     Parameter 32 Improper Prior
     Parameter 33 Improper Prior
     Parameter 34 Improper Prior
     Parameter 35 Improper Prior
     Parameter 36 Improper Prior
     Parameter 37 Improper Prior
     Parameter 38 Improper Prior
     Parameter 39 Improper Prior
     Parameter 40 Improper Prior
     Parameter 41 Improper Prior
     Parameter 42 Improper Prior
     Parameter 43 Improper Prior
     Parameter 44 Improper Prior
     Parameter 45 Improper Prior
     Parameter 46 Improper Prior
     Parameter 47 Improper Prior
     Parameter 48 Improper Prior
     Parameter 49 Improper Prior
     Parameter 50 Improper Prior
     Parameter 51 Improper Prior

     REPLICATION 26:


                     POTENTIAL       PARAMETER WITH
     ITERATION    SCALE REDUCTION      HIGHEST PSR
     100              2.100               11
     200              1.416               5
     300              1.649               50
     400              1.274               11
     500              1.231               50
     600              1.048               11
     700              1.045               12
     800              1.040               50
     900              1.018               12
     1000             1.223               50
     1100             1.079               50
     1200             1.048               50
     1300             1.087               50
     1400             1.406               50
     1500             1.517               50
     1600             1.258               50
     1700             1.157               50
     1800             1.016               26
     1900             1.015               7
     2000             1.021               50
     2100             1.070               50
     2200             1.203               50
     2300             1.252               50
     2400             1.699               50
     2500             1.757               50
     2600             1.553               50
     2700             1.581               50
     2800             1.504               50
     2900             1.228               12
     3000             1.103               50
     3100             1.041               50
     3200             1.006               12
     3300             1.013               19
     3400             1.064               10
     3500             1.200               50
     3600             1.384               50
     3700             1.395               50
     3800             1.275               11
     3900             1.210               11
     4000             1.107               11
     4100             1.083               10
     4200             1.089               10
     4300             1.064               10
     4400             1.043               8
     4500             1.035               8
     4600             1.049               10
     4700             1.084               10
     4800             1.113               11
     4900             1.093               10
     5000             1.105               50
     5100             1.104               50
     5200             1.084               50
     5300             1.080               50
     5400             1.028               8
     5500             1.010               50


     Simulated prior distributions

     Parameter       Prior Mean  Prior Variance  Prior Std. Dev.


     Parameter 1         0.0130          0.1142          0.3380
     Parameter 2         0.0008          0.1139          0.3374
     Parameter 3         0.0110          0.1217          0.3489
     Parameter 4         0.0039          0.1148          0.3388
     Parameter 5         0.0072          0.1158          0.3403
     Parameter 6         0.0012          0.1267          0.3560
     Parameter 7        -0.0162          0.1233          0.3512
     Parameter 8         0.0004          0.1273          0.3568
     Parameter 9         0.0052          0.1330          0.3647
     Parameter 10         0.0174          0.1172          0.3424
     Parameter 11        -0.0263          0.1177          0.3431
     Parameter 12         0.0094          0.1208          0.3476
     Parameter 13        -0.0041          0.1257          0.3545
     Parameter 14         0.0040          0.1263          0.3554
     Parameter 15 Improper Prior
     Parameter 16 Improper Prior
     Parameter 17 Improper Prior
     Parameter 18 Improper Prior
     Parameter 19 Improper Prior
     Parameter 20 Improper Prior
     Parameter 21 Improper Prior
     Parameter 22 Improper Prior
     Parameter 23 Improper Prior
     Parameter 24 Improper Prior
     Parameter 25 Improper Prior
     Parameter 26 Improper Prior
     Parameter 27 Improper Prior
     Parameter 28 Improper Prior
     Parameter 29 Improper Prior
     Parameter 30 Improper Prior
     Parameter 31 Improper Prior
     Parameter 32 Improper Prior
     Parameter 33 Improper Prior
     Parameter 34 Improper Prior
     Parameter 35 Improper Prior
     Parameter 36 Improper Prior
     Parameter 37 Improper Prior
     Parameter 38 Improper Prior
     Parameter 39 Improper Prior
     Parameter 40 Improper Prior
     Parameter 41 Improper Prior
     Parameter 42 Improper Prior
     Parameter 43 Improper Prior
     Parameter 44 Improper Prior
     Parameter 45 Improper Prior
     Parameter 46 Improper Prior
     Parameter 47 Improper Prior
     Parameter 48 Improper Prior
     Parameter 49 Improper Prior
     Parameter 50 Improper Prior
     Parameter 51 Improper Prior

     REPLICATION 27:


                     POTENTIAL       PARAMETER WITH
     ITERATION    SCALE REDUCTION      HIGHEST PSR
     100              2.886               50
     200              1.215               18
     300              1.439               11
     400              2.400               50
     500              1.951               11
     600              1.072               51
     700              1.682               11
     800              2.979               11
     900              1.365               11
     1000             1.094               12
     1100             1.110               12
     1200             1.066               12
     1300             1.016               19
     1400             1.038               42
     1500             1.093               50
     1600             1.023               37
     1700             1.123               50
     1800             1.303               8
     1900             1.356               11
     2000             1.393               50
     2100             1.112               11
     2200             1.014               25
     2300             1.046               12
     2400             1.131               12
     2500             1.099               12
     2600             1.167               50
     2700             1.267               50
     2800             1.121               50
     2900             1.023               50
     3000             1.009               4
     3100             1.034               10
     3200             1.167               11
     3300             1.237               11
     3400             1.235               11
     3500             1.300               11
     3600             1.309               11
     3700             1.268               11
     3800             1.258               50
     3900             1.320               50
     4000             1.315               50
     4100             1.230               50
     4200             1.040               50
     4300             1.014               22
     4400             1.018               22
     4500             1.012               9
     4600             1.036               9
     4700             1.071               9
     4800             1.104               50
     4900             1.124               50
     5000             1.116               50
     5100             1.126               50
     5200             1.242               50
     5300             1.301               50
     5400             1.345               11
     5500             1.345               50
     5600             1.332               50
     5700             1.296               12
     5800             1.154               12
     5900             1.125               12
     6000             1.072               12
     6100             1.031               12
     6200             1.015               12


     Simulated prior distributions

     Parameter       Prior Mean  Prior Variance  Prior Std. Dev.


     Parameter 1         0.0095          0.1196          0.3458
     Parameter 2        -0.0020          0.1189          0.3448
     Parameter 3        -0.0184          0.1161          0.3407
     Parameter 4        -0.0105          0.1146          0.3386
     Parameter 5         0.0184          0.1151          0.3393
     Parameter 6         0.0030          0.1308          0.3617
     Parameter 7         0.0049          0.1267          0.3560
     Parameter 8         0.0042          0.1378          0.3712
     Parameter 9        -0.0071          0.1123          0.3352
     Parameter 10         0.0127          0.1299          0.3604
     Parameter 11        -0.0003          0.1226          0.3502
     Parameter 12        -0.0106          0.1193          0.3453
     Parameter 13        -0.0061          0.1261          0.3551
     Parameter 14         0.0104          0.1264          0.3556
     Parameter 15 Improper Prior
     Parameter 16 Improper Prior
     Parameter 17 Improper Prior
     Parameter 18 Improper Prior
     Parameter 19 Improper Prior
     Parameter 20 Improper Prior
     Parameter 21 Improper Prior
     Parameter 22 Improper Prior
     Parameter 23 Improper Prior
     Parameter 24 Improper Prior
     Parameter 25 Improper Prior
     Parameter 26 Improper Prior
     Parameter 27 Improper Prior
     Parameter 28 Improper Prior
     Parameter 29 Improper Prior
     Parameter 30 Improper Prior
     Parameter 31 Improper Prior
     Parameter 32 Improper Prior
     Parameter 33 Improper Prior
     Parameter 34 Improper Prior
     Parameter 35 Improper Prior
     Parameter 36 Improper Prior
     Parameter 37 Improper Prior
     Parameter 38 Improper Prior
     Parameter 39 Improper Prior
     Parameter 40 Improper Prior
     Parameter 41 Improper Prior
     Parameter 42 Improper Prior
     Parameter 43 Improper Prior
     Parameter 44 Improper Prior
     Parameter 45 Improper Prior
     Parameter 46 Improper Prior
     Parameter 47 Improper Prior
     Parameter 48 Improper Prior
     Parameter 49 Improper Prior
     Parameter 50 Improper Prior
     Parameter 51 Improper Prior

     REPLICATION 28:


                     POTENTIAL       PARAMETER WITH
     ITERATION    SCALE REDUCTION      HIGHEST PSR
     100              1.250               3
     200              1.323               50
     300              2.383               50
     400              1.278               50
     500              2.356               50
     600              1.568               12
     700              1.537               50
     800              1.055               3
     900              1.299               12
     1000             1.345               50
     1100             1.625               50
     1200             1.641               50
     1300             1.092               50
     1400             1.030               18
     1500             1.399               10
     1600             1.535               10
     1700             1.317               50
     1800             1.054               9
     1900             1.024               14
     2000             1.019               33
     2100             1.016               33
     2200             1.043               10
     2300             1.021               10
     2400             1.050               12
     2500             1.083               12
     2600             1.023               12
     2700             1.010               37
     2800             1.012               31
     2900             1.014               37
     3000             1.016               26
     3100             1.010               8
     3200             1.050               8
     3300             1.008               22
     3400             1.013               50
     3500             1.060               50
     3600             1.109               50
     3700             1.197               50
     3800             1.344               50
     3900             1.477               50
     4000             1.644               50
     4100             1.769               50
     4200             2.130               50
     4300             1.801               11
     4400             1.350               11
     4500             1.179               11
     4600             1.056               11
     4700             1.011               11
     4800             1.005               26
     4900             1.009               50
     5000             1.036               50
     5100             1.104               50
     5200             1.184               50
     5300             1.258               50
     5400             1.345               50
     5500             1.393               50
     5600             1.531               50
     5700             1.521               50
     5800             1.519               50
     5900             1.567               50
     6000             1.574               50
     6100             1.475               50
     6200             1.350               50
     6300             1.319               11
     6400             1.265               11
     6500             1.187               11
     6600             1.160               11
     6700             1.149               11
     6800             1.142               11
     6900             1.136               11
     7000             1.126               11
     7100             1.086               11
     7200             1.051               11
     7300             1.021               8
     7400             1.010               11


     Simulated prior distributions

     Parameter       Prior Mean  Prior Variance  Prior Std. Dev.


     Parameter 1         0.0105          0.1190          0.3449
     Parameter 2         0.0045          0.1208          0.3476
     Parameter 3        -0.0008          0.1238          0.3518
     Parameter 4        -0.0065          0.1159          0.3404
     Parameter 5         0.0064          0.1142          0.3380
     Parameter 6        -0.0097          0.1234          0.3513
     Parameter 7         0.0092          0.1238          0.3518
     Parameter 8         0.0235          0.1322          0.3636
     Parameter 9        -0.0046          0.1410          0.3755
     Parameter 10         0.0143          0.1205          0.3472
     Parameter 11         0.0190          0.1295          0.3598
     Parameter 12         0.0014          0.1249          0.3534
     Parameter 13         0.0007          0.1248          0.3533
     Parameter 14         0.0099          0.1216          0.3486
     Parameter 15 Improper Prior
     Parameter 16 Improper Prior
     Parameter 17 Improper Prior
     Parameter 18 Improper Prior
     Parameter 19 Improper Prior
     Parameter 20 Improper Prior
     Parameter 21 Improper Prior
     Parameter 22 Improper Prior
     Parameter 23 Improper Prior
     Parameter 24 Improper Prior
     Parameter 25 Improper Prior
     Parameter 26 Improper Prior
     Parameter 27 Improper Prior
     Parameter 28 Improper Prior
     Parameter 29 Improper Prior
     Parameter 30 Improper Prior
     Parameter 31 Improper Prior
     Parameter 32 Improper Prior
     Parameter 33 Improper Prior
     Parameter 34 Improper Prior
     Parameter 35 Improper Prior
     Parameter 36 Improper Prior
     Parameter 37 Improper Prior
     Parameter 38 Improper Prior
     Parameter 39 Improper Prior
     Parameter 40 Improper Prior
     Parameter 41 Improper Prior
     Parameter 42 Improper Prior
     Parameter 43 Improper Prior
     Parameter 44 Improper Prior
     Parameter 45 Improper Prior
     Parameter 46 Improper Prior
     Parameter 47 Improper Prior
     Parameter 48 Improper Prior
     Parameter 49 Improper Prior
     Parameter 50 Improper Prior
     Parameter 51 Improper Prior

     REPLICATION 29:


                     POTENTIAL       PARAMETER WITH
     ITERATION    SCALE REDUCTION      HIGHEST PSR
     100              1.291               45
     200              1.134               12
     300              1.128               27
     400              1.329               50
     500              1.035               24
     600              1.354               50
     700              1.090               50
     800              1.895               50
     900              1.503               11
     1000             1.013               16
     1100             1.043               50
     1200             1.173               50
     1300             1.013               19
     1400             1.016               36
     1500             1.156               50
     1600             1.157               50
     1700             1.492               50
     1800             1.375               50
     1900             1.209               50
     2000             1.103               12
     2100             1.170               12
     2200             1.033               50
     2300             1.017               25
     2400             1.012               12
     2500             1.012               33
     2600             1.013               33
     2700             1.063               50
     2800             1.212               50
     2900             1.243               50
     3000             1.257               50
     3100             1.216               50
     3200             1.119               50
     3300             1.130               50
     3400             1.180               8
     3500             1.128               12
     3600             1.119               50
     3700             1.179               50
     3800             1.234               12
     3900             1.285               50
     4000             1.373               50
     4100             1.329               50
     4200             1.381               50
     4300             1.271               50
     4400             1.141               50
     4500             1.088               9
     4600             1.039               9
     4700             1.006               9
     4800             1.005               4
     4900             1.007               50
     5000             1.052               50
     5100             1.076               50
     5200             1.163               50
     5300             1.178               50
     5400             1.144               50
     5500             1.128               50
     5600             1.161               50
     5700             1.165               50
     5800             1.157               50
     5900             1.156               50
     6000             1.211               50
     6100             1.156               50
     6200             1.093               50
     6300             1.044               50
     6400             1.005               33


     Simulated prior distributions

     Parameter       Prior Mean  Prior Variance  Prior Std. Dev.


     Parameter 1         0.0031          0.1318          0.3630
     Parameter 2        -0.0158          0.1198          0.3461
     Parameter 3        -0.0033          0.1256          0.3543
     Parameter 4         0.0073          0.1196          0.3458
     Parameter 5        -0.0124          0.1222          0.3495
     Parameter 6        -0.0089          0.1206          0.3473
     Parameter 7         0.0010          0.1325          0.3640
     Parameter 8         0.0024          0.1221          0.3494
     Parameter 9         0.0038          0.1277          0.3573
     Parameter 10        -0.0165          0.1238          0.3519
     Parameter 11         0.0020          0.1270          0.3563
     Parameter 12        -0.0043          0.1243          0.3526
     Parameter 13         0.0089          0.1247          0.3531
     Parameter 14         0.0049          0.1253          0.3540
     Parameter 15 Improper Prior
     Parameter 16 Improper Prior
     Parameter 17 Improper Prior
     Parameter 18 Improper Prior
     Parameter 19 Improper Prior
     Parameter 20 Improper Prior
     Parameter 21 Improper Prior
     Parameter 22 Improper Prior
     Parameter 23 Improper Prior
     Parameter 24 Improper Prior
     Parameter 25 Improper Prior
     Parameter 26 Improper Prior
     Parameter 27 Improper Prior
     Parameter 28 Improper Prior
     Parameter 29 Improper Prior
     Parameter 30 Improper Prior
     Parameter 31 Improper Prior
     Parameter 32 Improper Prior
     Parameter 33 Improper Prior
     Parameter 34 Improper Prior
     Parameter 35 Improper Prior
     Parameter 36 Improper Prior
     Parameter 37 Improper Prior
     Parameter 38 Improper Prior
     Parameter 39 Improper Prior
     Parameter 40 Improper Prior
     Parameter 41 Improper Prior
     Parameter 42 Improper Prior
     Parameter 43 Improper Prior
     Parameter 44 Improper Prior
     Parameter 45 Improper Prior
     Parameter 46 Improper Prior
     Parameter 47 Improper Prior
     Parameter 48 Improper Prior
     Parameter 49 Improper Prior
     Parameter 50 Improper Prior
     Parameter 51 Improper Prior

     REPLICATION 30:


                     POTENTIAL       PARAMETER WITH
     ITERATION    SCALE REDUCTION      HIGHEST PSR
     100              1.177               33
     200              1.098               21
     300              2.329               50
     400              1.063               51
     500              1.107               50
     600              1.054               50
     700              1.555               50
     800              1.258               8
     900              1.453               50
     1000             1.792               50
     1100             1.064               8
     1200             1.180               12
     1300             1.169               50
     1400             1.036               12
     1500             1.034               5
     1600             1.111               11
     1700             1.153               11
     1800             1.045               50
     1900             1.015               33
     2000             1.097               50
     2100             1.162               50
     2200             1.153               12
     2300             1.226               12
     2400             1.409               50
     2500             1.663               12
     2600             1.501               50
     2700             1.192               50
     2800             1.082               50
     2900             1.012               18
     3000             1.024               12
     3100             1.162               50
     3200             1.343               50
     3300             1.589               50
     3400             1.622               50
     3500             1.604               50
     3600             1.553               50
     3700             1.753               50
     3800             1.767               50
     3900             1.608               50
     4000             1.588               50
     4100             1.554               50
     4200             1.578               50
     4300             1.465               50
     4400             1.300               8
     4500             1.220               8
     4600             1.126               8
     4700             1.037               8
     4800             1.006               8
     4900             1.005               14
     5000             1.027               14
     5100             1.051               12
     5200             1.115               50
     5300             1.208               50
     5400             1.387               50
     5500             1.554               50
     5600             1.576               50
     5700             1.327               50
     5800             1.185               50
     5900             1.153               50
     6000             1.144               50
     6100             1.137               50
     6200             1.082               50
     6300             1.041               50
     6400             1.018               50


     Simulated prior distributions

     Parameter       Prior Mean  Prior Variance  Prior Std. Dev.


     Parameter 1        -0.0027          0.1324          0.3638
     Parameter 2         0.0105          0.1264          0.3555
     Parameter 3         0.0235          0.1294          0.3597
     Parameter 4         0.0017          0.1284          0.3583
     Parameter 5        -0.0093          0.1254          0.3542
     Parameter 6         0.0079          0.1329          0.3645
     Parameter 7         0.0124          0.1247          0.3531
     Parameter 8         0.0156          0.1239          0.3520
     Parameter 9        -0.0108          0.1337          0.3656
     Parameter 10         0.0077          0.1182          0.3438
     Parameter 11        -0.0090          0.1279          0.3576
     Parameter 12         0.0076          0.1188          0.3447
     Parameter 13         0.0197          0.1225          0.3500
     Parameter 14         0.0023          0.1257          0.3546
     Parameter 15 Improper Prior
     Parameter 16 Improper Prior
     Parameter 17 Improper Prior
     Parameter 18 Improper Prior
     Parameter 19 Improper Prior
     Parameter 20 Improper Prior
     Parameter 21 Improper Prior
     Parameter 22 Improper Prior
     Parameter 23 Improper Prior
     Parameter 24 Improper Prior
     Parameter 25 Improper Prior
     Parameter 26 Improper Prior
     Parameter 27 Improper Prior
     Parameter 28 Improper Prior
     Parameter 29 Improper Prior
     Parameter 30 Improper Prior
     Parameter 31 Improper Prior
     Parameter 32 Improper Prior
     Parameter 33 Improper Prior
     Parameter 34 Improper Prior
     Parameter 35 Improper Prior
     Parameter 36 Improper Prior
     Parameter 37 Improper Prior
     Parameter 38 Improper Prior
     Parameter 39 Improper Prior
     Parameter 40 Improper Prior
     Parameter 41 Improper Prior
     Parameter 42 Improper Prior
     Parameter 43 Improper Prior
     Parameter 44 Improper Prior
     Parameter 45 Improper Prior
     Parameter 46 Improper Prior
     Parameter 47 Improper Prior
     Parameter 48 Improper Prior
     Parameter 49 Improper Prior
     Parameter 50 Improper Prior
     Parameter 51 Improper Prior

     REPLICATION 31:


                     POTENTIAL       PARAMETER WITH
     ITERATION    SCALE REDUCTION      HIGHEST PSR
     100              1.314               24
     200              1.123               18
     300              1.116               50
     400              1.901               50
     500              1.244               50
     600              1.190               12
     700              1.065               50
     800              1.221               10
     900              1.750               50
     1000             1.615               50
     1100             1.154               50
     1200             1.064               50
     1300             1.039               10
     1400             1.051               10
     1500             1.033               10
     1600             1.020               26
     1700             1.048               8
     1800             1.033               2
     1900             1.041               10
     2000             1.229               10
     2100             1.518               10
     2200             1.421               50
     2300             1.253               50
     2400             1.091               50
     2500             1.040               50
     2600             1.038               50
     2700             1.012               23
     2800             1.029               8
     2900             1.099               8
     3000             1.175               50
     3100             1.315               50
     3200             1.181               50
     3300             1.111               12
     3400             1.120               50
     3500             1.093               50
     3600             1.064               50
     3700             1.036               14
     3800             1.008               28
     3900             1.039               50
     4000             1.092               50
     4100             1.255               50
     4200             1.348               50
     4300             1.397               50
     4400             1.280               50
     4500             1.156               50
     4600             1.178               50
     4700             1.204               50
     4800             1.130               50
     4900             1.101               50
     5000             1.058               50
     5100             1.016               50


     Simulated prior distributions

     Parameter       Prior Mean  Prior Variance  Prior Std. Dev.


     Parameter 1         0.0059          0.1247          0.3531
     Parameter 2        -0.0099          0.1281          0.3579
     Parameter 3        -0.0020          0.1303          0.3610
     Parameter 4        -0.0312          0.1281          0.3579
     Parameter 5         0.0086          0.1225          0.3500
     Parameter 6         0.0018          0.1231          0.3508
     Parameter 7        -0.0017          0.1225          0.3501
     Parameter 8        -0.0080          0.1275          0.3571
     Parameter 9        -0.0092          0.1353          0.3678
     Parameter 10        -0.0011          0.1276          0.3572
     Parameter 11         0.0045          0.1272          0.3566
     Parameter 12        -0.0164          0.1201          0.3466
     Parameter 13        -0.0106          0.1226          0.3501
     Parameter 14        -0.0065          0.1337          0.3656
     Parameter 15 Improper Prior
     Parameter 16 Improper Prior
     Parameter 17 Improper Prior
     Parameter 18 Improper Prior
     Parameter 19 Improper Prior
     Parameter 20 Improper Prior
     Parameter 21 Improper Prior
     Parameter 22 Improper Prior
     Parameter 23 Improper Prior
     Parameter 24 Improper Prior
     Parameter 25 Improper Prior
     Parameter 26 Improper Prior
     Parameter 27 Improper Prior
     Parameter 28 Improper Prior
     Parameter 29 Improper Prior
     Parameter 30 Improper Prior
     Parameter 31 Improper Prior
     Parameter 32 Improper Prior
     Parameter 33 Improper Prior
     Parameter 34 Improper Prior
     Parameter 35 Improper Prior
     Parameter 36 Improper Prior
     Parameter 37 Improper Prior
     Parameter 38 Improper Prior
     Parameter 39 Improper Prior
     Parameter 40 Improper Prior
     Parameter 41 Improper Prior
     Parameter 42 Improper Prior
     Parameter 43 Improper Prior
     Parameter 44 Improper Prior
     Parameter 45 Improper Prior
     Parameter 46 Improper Prior
     Parameter 47 Improper Prior
     Parameter 48 Improper Prior
     Parameter 49 Improper Prior
     Parameter 50 Improper Prior
     Parameter 51 Improper Prior

     REPLICATION 32:


                     POTENTIAL       PARAMETER WITH
     ITERATION    SCALE REDUCTION      HIGHEST PSR
     100              1.233               27
     200              1.141               26
     300              1.071               33
     400              1.900               50
     500              1.146               11
     600              1.274               50
     700              1.252               11
     800              1.028               50
     900              1.083               9
     1000             1.023               19
     1100             1.027               7
     1200             1.223               50
     1300             1.630               50
     1400             2.553               50
     1500             1.687               50
     1600             1.065               50
     1700             1.042               51
     1800             1.179               12
     1900             1.451               10
     2000             1.766               10
     2100             1.411               50
     2200             1.194               11
     2300             1.085               11
     2400             1.044               11
     2500             1.017               11
     2600             1.024               11
     2700             1.132               11
     2800             1.374               50
     2900             1.647               50
     3000             1.508               50
     3100             1.443               50
     3200             1.397               50
     3300             1.421               50
     3400             1.392               50
     3500             1.326               50
     3600             1.204               50
     3700             1.170               50
     3800             1.077               50
     3900             1.072               12
     4000             1.105               12
     4100             1.102               12
     4200             1.050               10
     4300             1.014               8
     4400             1.005               2
     4500             1.023               50
     4600             1.052               50
     4700             1.041               50
     4800             1.013               11
     4900             1.008               25
     5000             1.009               43


     Simulated prior distributions

     Parameter       Prior Mean  Prior Variance  Prior Std. Dev.


     Parameter 1         0.0179          0.1178          0.3432
     Parameter 2        -0.0249          0.1238          0.3519
     Parameter 3         0.0275          0.1181          0.3436
     Parameter 4        -0.0086          0.1293          0.3596
     Parameter 5        -0.0051          0.1378          0.3712
     Parameter 6        -0.0128          0.1183          0.3439
     Parameter 7        -0.0195          0.1281          0.3579
     Parameter 8        -0.0042          0.1186          0.3444
     Parameter 9         0.0031          0.1194          0.3456
     Parameter 10        -0.0096          0.1321          0.3634
     Parameter 11        -0.0155          0.1267          0.3560
     Parameter 12         0.0062          0.1317          0.3629
     Parameter 13        -0.0017          0.1347          0.3670
     Parameter 14         0.0059          0.1203          0.3468
     Parameter 15 Improper Prior
     Parameter 16 Improper Prior
     Parameter 17 Improper Prior
     Parameter 18 Improper Prior
     Parameter 19 Improper Prior
     Parameter 20 Improper Prior
     Parameter 21 Improper Prior
     Parameter 22 Improper Prior
     Parameter 23 Improper Prior
     Parameter 24 Improper Prior
     Parameter 25 Improper Prior
     Parameter 26 Improper Prior
     Parameter 27 Improper Prior
     Parameter 28 Improper Prior
     Parameter 29 Improper Prior
     Parameter 30 Improper Prior
     Parameter 31 Improper Prior
     Parameter 32 Improper Prior
     Parameter 33 Improper Prior
     Parameter 34 Improper Prior
     Parameter 35 Improper Prior
     Parameter 36 Improper Prior
     Parameter 37 Improper Prior
     Parameter 38 Improper Prior
     Parameter 39 Improper Prior
     Parameter 40 Improper Prior
     Parameter 41 Improper Prior
     Parameter 42 Improper Prior
     Parameter 43 Improper Prior
     Parameter 44 Improper Prior
     Parameter 45 Improper Prior
     Parameter 46 Improper Prior
     Parameter 47 Improper Prior
     Parameter 48 Improper Prior
     Parameter 49 Improper Prior
     Parameter 50 Improper Prior
     Parameter 51 Improper Prior

     REPLICATION 33:


                     POTENTIAL       PARAMETER WITH
     ITERATION    SCALE REDUCTION      HIGHEST PSR
     100              2.579               50
     200              1.161               8
     300              2.063               50
     400              1.071               51
     500              1.567               50
     600              1.087               12
     700              1.858               50
     800              2.522               50
     900              1.656               50
     1000             1.202               50
     1100             1.109               50
     1200             1.037               3
     1300             1.121               50
     1400             1.644               50
     1500             1.648               50
     1600             1.045               50
     1700             1.030               17
     1800             1.161               8
     1900             1.324               8
     2000             1.219               8
     2100             1.109               8
     2200             1.034               8
     2300             1.038               8
     2400             1.041               50
     2500             1.020               8
     2600             1.005               48
     2700             1.017               50
     2800             1.075               50
     2900             1.082               50
     3000             1.107               50
     3100             1.157               50
     3200             1.098               50
     3300             1.024               11
     3400             1.003               45
     3500             1.016               14
     3600             1.060               9
     3700             1.101               9
     3800             1.075               9
     3900             1.028               9
     4000             1.055               9
     4100             1.070               11
     4200             1.083               11
     4300             1.089               11
     4400             1.078               11
     4500             1.069               11
     4600             1.069               13
     4700             1.082               13
     4800             1.115               13
     4900             1.118               11
     5000             1.145               11
     5100             1.202               12
     5200             1.206               12
     5300             1.079               12
     5400             1.038               11
     5500             1.022               11
     5600             1.011               4


     Simulated prior distributions

     Parameter       Prior Mean  Prior Variance  Prior Std. Dev.


     Parameter 1        -0.0059          0.1272          0.3567
     Parameter 2        -0.0037          0.1224          0.3499
     Parameter 3        -0.0010          0.1218          0.3490
     Parameter 4         0.0061          0.1263          0.3554
     Parameter 5         0.0036          0.1311          0.3621
     Parameter 6        -0.0006          0.1234          0.3513
     Parameter 7         0.0011          0.1321          0.3635
     Parameter 8         0.0109          0.1281          0.3580
     Parameter 9        -0.0072          0.1314          0.3625
     Parameter 10        -0.0106          0.1317          0.3629
     Parameter 11        -0.0027          0.1332          0.3650
     Parameter 12        -0.0127          0.1272          0.3566
     Parameter 13        -0.0057          0.1193          0.3454
     Parameter 14        -0.0087          0.1286          0.3586
     Parameter 15 Improper Prior
     Parameter 16 Improper Prior
     Parameter 17 Improper Prior
     Parameter 18 Improper Prior
     Parameter 19 Improper Prior
     Parameter 20 Improper Prior
     Parameter 21 Improper Prior
     Parameter 22 Improper Prior
     Parameter 23 Improper Prior
     Parameter 24 Improper Prior
     Parameter 25 Improper Prior
     Parameter 26 Improper Prior
     Parameter 27 Improper Prior
     Parameter 28 Improper Prior
     Parameter 29 Improper Prior
     Parameter 30 Improper Prior
     Parameter 31 Improper Prior
     Parameter 32 Improper Prior
     Parameter 33 Improper Prior
     Parameter 34 Improper Prior
     Parameter 35 Improper Prior
     Parameter 36 Improper Prior
     Parameter 37 Improper Prior
     Parameter 38 Improper Prior
     Parameter 39 Improper Prior
     Parameter 40 Improper Prior
     Parameter 41 Improper Prior
     Parameter 42 Improper Prior
     Parameter 43 Improper Prior
     Parameter 44 Improper Prior
     Parameter 45 Improper Prior
     Parameter 46 Improper Prior
     Parameter 47 Improper Prior
     Parameter 48 Improper Prior
     Parameter 49 Improper Prior
     Parameter 50 Improper Prior
     Parameter 51 Improper Prior

     REPLICATION 34:


                     POTENTIAL       PARAMETER WITH
     ITERATION    SCALE REDUCTION      HIGHEST PSR
     100              1.816               50
     200              1.196               50
     300              1.625               50
     400              2.423               50
     500              1.300               9
     600              1.397               12
     700              4.006               50
     800              1.250               8
     900              1.022               2
     1000             2.078               50
     1100             1.710               50
     1200             1.749               50
     1300             2.016               50
     1400             2.174               50
     1500             1.471               9
     1600             1.034               12
     1700             1.008               5
     1800             1.130               50
     1900             1.619               50
     2000             1.502               50
     2100             1.173               50
     2200             1.082               10
     2300             1.111               9
     2400             1.112               8
     2500             1.014               5
     2600             1.053               50
     2700             1.125               50
     2800             1.105               50
     2900             1.096               50
     3000             1.114               10
     3100             1.147               50
     3200             1.244               50
     3300             1.315               50
     3400             1.152               50
     3500             1.063               9
     3600             1.038               9
     3700             1.012               9
     3800             1.009               51
     3900             1.042               50
     4000             1.065               50
     4100             1.070               50
     4200             1.018               50
     4300             1.007               10
     4400             1.015               10
     4500             1.019               50
     4600             1.020               50
     4700             1.006               1
     4800             1.025               50
     4900             1.011               50
     5000             1.008               30


     Simulated prior distributions

     Parameter       Prior Mean  Prior Variance  Prior Std. Dev.


     Parameter 1        -0.0010          0.1215          0.3485
     Parameter 2         0.0081          0.1238          0.3519
     Parameter 3        -0.0048          0.1303          0.3609
     Parameter 4         0.0021          0.1300          0.3606
     Parameter 5         0.0080          0.1228          0.3504
     Parameter 6        -0.0146          0.1202          0.3467
     Parameter 7        -0.0218          0.1219          0.3491
     Parameter 8         0.0028          0.1173          0.3425
     Parameter 9        -0.0103          0.1266          0.3559
     Parameter 10        -0.0187          0.1226          0.3501
     Parameter 11        -0.0177          0.1252          0.3538
     Parameter 12         0.0097          0.1176          0.3429
     Parameter 13         0.0082          0.1335          0.3654
     Parameter 14         0.0131          0.1293          0.3595
     Parameter 15 Improper Prior
     Parameter 16 Improper Prior
     Parameter 17 Improper Prior
     Parameter 18 Improper Prior
     Parameter 19 Improper Prior
     Parameter 20 Improper Prior
     Parameter 21 Improper Prior
     Parameter 22 Improper Prior
     Parameter 23 Improper Prior
     Parameter 24 Improper Prior
     Parameter 25 Improper Prior
     Parameter 26 Improper Prior
     Parameter 27 Improper Prior
     Parameter 28 Improper Prior
     Parameter 29 Improper Prior
     Parameter 30 Improper Prior
     Parameter 31 Improper Prior
     Parameter 32 Improper Prior
     Parameter 33 Improper Prior
     Parameter 34 Improper Prior
     Parameter 35 Improper Prior
     Parameter 36 Improper Prior
     Parameter 37 Improper Prior
     Parameter 38 Improper Prior
     Parameter 39 Improper Prior
     Parameter 40 Improper Prior
     Parameter 41 Improper Prior
     Parameter 42 Improper Prior
     Parameter 43 Improper Prior
     Parameter 44 Improper Prior
     Parameter 45 Improper Prior
     Parameter 46 Improper Prior
     Parameter 47 Improper Prior
     Parameter 48 Improper Prior
     Parameter 49 Improper Prior
     Parameter 50 Improper Prior
     Parameter 51 Improper Prior

     REPLICATION 35:


                     POTENTIAL       PARAMETER WITH
     ITERATION    SCALE REDUCTION      HIGHEST PSR
     100              1.947               50
     200              1.906               11
     300              1.914               12
     400              2.379               50
     500              1.231               12
     600              1.638               12
     700              1.916               12
     800              2.256               11
     900              1.989               50
     1000             1.810               50
     1100             1.421               50
     1200             1.161               50
     1300             1.017               6
     1400             1.456               12
     1500             1.642               12
     1600             1.605               12
     1700             1.819               50
     1800             1.940               50
     1900             1.488               50
     2000             1.297               50
     2100             1.180               50
     2200             1.127               50
     2300             1.083               50
     2400             1.019               12
     2500             1.006               33
     2600             1.070               50
     2700             1.154               50
     2800             1.250               50
     2900             1.235               50
     3000             1.295               50
     3100             1.453               50
     3200             1.558               50
     3300             1.820               50
     3400             1.878               50
     3500             1.896               50
     3600             1.949               50
     3700             1.595               50
     3800             1.258               10
     3900             1.114               10
     4000             1.030               13
     4100             1.004               46
     4200             1.005               46
     4300             1.006               46
     4400             1.024               50
     4500             1.043               50
     4600             1.090               50
     4700             1.229               50
     4800             1.297               50
     4900             1.277               50
     5000             1.279               50
     5100             1.287               50
     5200             1.345               50
     5300             1.376               50
     5400             1.384               50
     5500             1.431               50
     5600             1.432               12
     5700             1.322               11
     5800             1.197               11
     5900             1.105               11
     6000             1.068               11
     6100             1.047               11
     6200             1.034               12
     6300             1.021               11
     6400             1.020               11
     6500             1.029               11
     6600             1.029               11
     6700             1.021               11
     6800             1.007               11


     Simulated prior distributions

     Parameter       Prior Mean  Prior Variance  Prior Std. Dev.


     Parameter 1         0.0088          0.1305          0.3613
     Parameter 2        -0.0113          0.1176          0.3429
     Parameter 3        -0.0062          0.1265          0.3557
     Parameter 4        -0.0126          0.1236          0.3516
     Parameter 5        -0.0112          0.1235          0.3514
     Parameter 6         0.0139          0.1259          0.3548
     Parameter 7        -0.0022          0.1255          0.3543
     Parameter 8         0.0114          0.1251          0.3537
     Parameter 9        -0.0079          0.1223          0.3497
     Parameter 10        -0.0106          0.1316          0.3628
     Parameter 11        -0.0104          0.1170          0.3421
     Parameter 12         0.0003          0.1275          0.3570
     Parameter 13         0.0029          0.1167          0.3416
     Parameter 14         0.0022          0.1262          0.3552
     Parameter 15 Improper Prior
     Parameter 16 Improper Prior
     Parameter 17 Improper Prior
     Parameter 18 Improper Prior
     Parameter 19 Improper Prior
     Parameter 20 Improper Prior
     Parameter 21 Improper Prior
     Parameter 22 Improper Prior
     Parameter 23 Improper Prior
     Parameter 24 Improper Prior
     Parameter 25 Improper Prior
     Parameter 26 Improper Prior
     Parameter 27 Improper Prior
     Parameter 28 Improper Prior
     Parameter 29 Improper Prior
     Parameter 30 Improper Prior
     Parameter 31 Improper Prior
     Parameter 32 Improper Prior
     Parameter 33 Improper Prior
     Parameter 34 Improper Prior
     Parameter 35 Improper Prior
     Parameter 36 Improper Prior
     Parameter 37 Improper Prior
     Parameter 38 Improper Prior
     Parameter 39 Improper Prior
     Parameter 40 Improper Prior
     Parameter 41 Improper Prior
     Parameter 42 Improper Prior
     Parameter 43 Improper Prior
     Parameter 44 Improper Prior
     Parameter 45 Improper Prior
     Parameter 46 Improper Prior
     Parameter 47 Improper Prior
     Parameter 48 Improper Prior
     Parameter 49 Improper Prior
     Parameter 50 Improper Prior
     Parameter 51 Improper Prior

     REPLICATION 36:


                     POTENTIAL       PARAMETER WITH
     ITERATION    SCALE REDUCTION      HIGHEST PSR
     100              1.453               10
     200              1.544               11
     300              1.095               13
     400              1.842               50
     500              1.061               51
     600              1.190               8
     700              1.345               50
     800              1.519               50
     900              1.173               50
     1000             1.014               22
     1100             1.101               50
     1200             1.263               10
     1300             1.297               50
     1400             1.167               10
     1500             1.202               50
     1600             1.551               50
     1700             2.108               50
     1800             2.238               50
     1900             1.406               50
     2000             1.087               9
     2100             1.010               51
     2200             1.007               7
     2300             1.018               50
     2400             1.086               9
     2500             1.228               50
     2600             1.292               50
     2700             1.295               50
     2800             1.256               50
     2900             1.308               50
     3000             1.430               50
     3100             1.402               50
     3200             1.161               50
     3300             1.033               8
     3400             1.020               8
     3500             1.027               8
     3600             1.017               8
     3700             1.018               19
     3800             1.023               19
     3900             1.016               19
     4000             1.010               32
     4100             1.010               19
     4200             1.006               22
     4300             1.011               22
     4400             1.011               22
     4500             1.010               37
     4600             1.008               37
     4700             1.011               11
     4800             1.013               9
     4900             1.028               50
     5000             1.039               9
     5100             1.031               9
     5200             1.030               9
     5300             1.017               9


     Simulated prior distributions

     Parameter       Prior Mean  Prior Variance  Prior Std. Dev.


     Parameter 1         0.0015          0.1243          0.3525
     Parameter 2         0.0032          0.1355          0.3681
     Parameter 3         0.0071          0.1278          0.3575
     Parameter 4         0.0033          0.1281          0.3579
     Parameter 5         0.0054          0.1262          0.3552
     Parameter 6        -0.0100          0.1242          0.3525
     Parameter 7         0.0130          0.1138          0.3373
     Parameter 8         0.0121          0.1189          0.3448
     Parameter 9         0.0107          0.1110          0.3331
     Parameter 10         0.0051          0.1267          0.3560
     Parameter 11        -0.0027          0.1220          0.3493
     Parameter 12        -0.0073          0.1179          0.3433
     Parameter 13        -0.0074          0.1178          0.3432
     Parameter 14         0.0051          0.1167          0.3417
     Parameter 15 Improper Prior
     Parameter 16 Improper Prior
     Parameter 17 Improper Prior
     Parameter 18 Improper Prior
     Parameter 19 Improper Prior
     Parameter 20 Improper Prior
     Parameter 21 Improper Prior
     Parameter 22 Improper Prior
     Parameter 23 Improper Prior
     Parameter 24 Improper Prior
     Parameter 25 Improper Prior
     Parameter 26 Improper Prior
     Parameter 27 Improper Prior
     Parameter 28 Improper Prior
     Parameter 29 Improper Prior
     Parameter 30 Improper Prior
     Parameter 31 Improper Prior
     Parameter 32 Improper Prior
     Parameter 33 Improper Prior
     Parameter 34 Improper Prior
     Parameter 35 Improper Prior
     Parameter 36 Improper Prior
     Parameter 37 Improper Prior
     Parameter 38 Improper Prior
     Parameter 39 Improper Prior
     Parameter 40 Improper Prior
     Parameter 41 Improper Prior
     Parameter 42 Improper Prior
     Parameter 43 Improper Prior
     Parameter 44 Improper Prior
     Parameter 45 Improper Prior
     Parameter 46 Improper Prior
     Parameter 47 Improper Prior
     Parameter 48 Improper Prior
     Parameter 49 Improper Prior
     Parameter 50 Improper Prior
     Parameter 51 Improper Prior

     REPLICATION 37:


                     POTENTIAL       PARAMETER WITH
     ITERATION    SCALE REDUCTION      HIGHEST PSR
     100              1.263               12
     200              1.122               17
     300              1.439               11
     400              1.085               17
     500              1.107               10
     600              2.505               50
     700              1.100               50
     800              1.433               11
     900              1.897               11
     1000             1.651               11
     1100             1.955               11
     1200             1.795               50
     1300             1.728               50
     1400             1.353               50
     1500             1.186               50
     1600             1.035               17
     1700             1.237               11
     1800             1.293               50
     1900             1.414               11
     2000             1.114               11
     2100             1.035               50
     2200             1.013               19
     2300             1.009               15
     2400             1.006               15
     2500             1.011               24
     2600             1.015               24
     2700             1.104               50
     2800             1.103               50
     2900             1.064               50
     3000             1.043               50
     3100             1.036               50
     3200             1.051               50
     3300             1.050               50
     3400             1.064               12
     3500             1.019               50
     3600             1.022               11
     3700             1.119               11
     3800             1.226               11
     3900             1.310               11
     4000             1.331               50
     4100             1.354               11
     4200             1.457               50
     4300             1.422               50
     4400             1.248               50
     4500             1.209               50
     4600             1.154               50
     4700             1.046               50
     4800             1.004               43
     4900             1.005               10
     5000             1.005               10


     Simulated prior distributions

     Parameter       Prior Mean  Prior Variance  Prior Std. Dev.


     Parameter 1        -0.0093          0.1140          0.3377
     Parameter 2        -0.0173          0.1248          0.3532
     Parameter 3        -0.0176          0.1187          0.3445
     Parameter 4         0.0102          0.1332          0.3649
     Parameter 5         0.0076          0.1115          0.3339
     Parameter 6        -0.0079          0.1257          0.3546
     Parameter 7         0.0147          0.1276          0.3573
     Parameter 8        -0.0073          0.1287          0.3588
     Parameter 9         0.0052          0.1251          0.3537
     Parameter 10        -0.0035          0.1223          0.3497
     Parameter 11         0.0224          0.1287          0.3588
     Parameter 12         0.0032          0.1286          0.3586
     Parameter 13        -0.0102          0.1202          0.3467
     Parameter 14        -0.0029          0.1232          0.3510
     Parameter 15 Improper Prior
     Parameter 16 Improper Prior
     Parameter 17 Improper Prior
     Parameter 18 Improper Prior
     Parameter 19 Improper Prior
     Parameter 20 Improper Prior
     Parameter 21 Improper Prior
     Parameter 22 Improper Prior
     Parameter 23 Improper Prior
     Parameter 24 Improper Prior
     Parameter 25 Improper Prior
     Parameter 26 Improper Prior
     Parameter 27 Improper Prior
     Parameter 28 Improper Prior
     Parameter 29 Improper Prior
     Parameter 30 Improper Prior
     Parameter 31 Improper Prior
     Parameter 32 Improper Prior
     Parameter 33 Improper Prior
     Parameter 34 Improper Prior
     Parameter 35 Improper Prior
     Parameter 36 Improper Prior
     Parameter 37 Improper Prior
     Parameter 38 Improper Prior
     Parameter 39 Improper Prior
     Parameter 40 Improper Prior
     Parameter 41 Improper Prior
     Parameter 42 Improper Prior
     Parameter 43 Improper Prior
     Parameter 44 Improper Prior
     Parameter 45 Improper Prior
     Parameter 46 Improper Prior
     Parameter 47 Improper Prior
     Parameter 48 Improper Prior
     Parameter 49 Improper Prior
     Parameter 50 Improper Prior
     Parameter 51 Improper Prior

     REPLICATION 38:


                     POTENTIAL       PARAMETER WITH
     ITERATION    SCALE REDUCTION      HIGHEST PSR
     100              1.523               50
     200              1.719               50
     300              1.095               33
     400              1.078               51
     500              1.264               50
     600              1.632               50
     700              1.824               50
     800              1.040               50
     900              1.017               45
     1000             1.030               5
     1100             1.227               50
     1200             1.114               50
     1300             1.031               28
     1400             1.282               10
     1500             1.184               50
     1600             1.100               50
     1700             1.049               9
     1800             1.011               29
     1900             1.135               10
     2000             1.164               10
     2100             1.131               11
     2200             1.081               50
     2300             1.014               8
     2400             1.014               2
     2500             1.107               12
     2600             1.464               12
     2700             1.542               50
     2800             1.449               10
     2900             1.314               50
     3000             1.095               50
     3100             1.015               50
     3200             1.008               46
     3300             1.011               46
     3400             1.009               1
     3500             1.022               12
     3600             1.060               12
     3700             1.174               12
     3800             1.454               50
     3900             1.956               50
     4000             1.883               50
     4100             1.708               50
     4200             1.560               12
     4300             1.547               12
     4400             1.532               12
     4500             1.434               12
     4600             1.412               50
     4700             1.325               50
     4800             1.320               50
     4900             1.392               50
     5000             1.318               50
     5100             1.332               50
     5200             1.316               50
     5300             1.176               50
     5400             1.090               50
     5500             1.048               50
     5600             1.019               50


     Simulated prior distributions

     Parameter       Prior Mean  Prior Variance  Prior Std. Dev.


     Parameter 1         0.0002          0.1229          0.3506
     Parameter 2         0.0060          0.1197          0.3460
     Parameter 3        -0.0085          0.1276          0.3573
     Parameter 4         0.0202          0.1255          0.3543
     Parameter 5        -0.0174          0.1331          0.3648
     Parameter 6        -0.0031          0.1266          0.3558
     Parameter 7        -0.0119          0.1234          0.3512
     Parameter 8         0.0168          0.1253          0.3540
     Parameter 9        -0.0022          0.1332          0.3650
     Parameter 10        -0.0209          0.1238          0.3518
     Parameter 11         0.0263          0.1351          0.3676
     Parameter 12         0.0074          0.1266          0.3558
     Parameter 13         0.0090          0.1321          0.3634
     Parameter 14        -0.0104          0.1234          0.3512
     Parameter 15 Improper Prior
     Parameter 16 Improper Prior
     Parameter 17 Improper Prior
     Parameter 18 Improper Prior
     Parameter 19 Improper Prior
     Parameter 20 Improper Prior
     Parameter 21 Improper Prior
     Parameter 22 Improper Prior
     Parameter 23 Improper Prior
     Parameter 24 Improper Prior
     Parameter 25 Improper Prior
     Parameter 26 Improper Prior
     Parameter 27 Improper Prior
     Parameter 28 Improper Prior
     Parameter 29 Improper Prior
     Parameter 30 Improper Prior
     Parameter 31 Improper Prior
     Parameter 32 Improper Prior
     Parameter 33 Improper Prior
     Parameter 34 Improper Prior
     Parameter 35 Improper Prior
     Parameter 36 Improper Prior
     Parameter 37 Improper Prior
     Parameter 38 Improper Prior
     Parameter 39 Improper Prior
     Parameter 40 Improper Prior
     Parameter 41 Improper Prior
     Parameter 42 Improper Prior
     Parameter 43 Improper Prior
     Parameter 44 Improper Prior
     Parameter 45 Improper Prior
     Parameter 46 Improper Prior
     Parameter 47 Improper Prior
     Parameter 48 Improper Prior
     Parameter 49 Improper Prior
     Parameter 50 Improper Prior
     Parameter 51 Improper Prior

     REPLICATION 39:


                     POTENTIAL       PARAMETER WITH
     ITERATION    SCALE REDUCTION      HIGHEST PSR
     100              1.252               2
     200              1.096               25
     300              1.147               10
     400              1.255               10
     500              2.045               50
     600              1.098               12
     700              1.067               9
     800              1.753               50
     900              2.880               50
     1000             1.706               50
     1100             1.214               50
     1200             1.021               12
     1300             1.642               50
     1400             1.776               10
     1500             1.892               50
     1600             1.348               10
     1700             1.333               50
     1800             1.425               10
     1900             1.484               50
     2000             1.400               50
     2100             1.184               50
     2200             1.038               11
     2300             1.008               5
     2400             1.060               50
     2500             1.174               50
     2600             1.550               50
     2700             1.885               50
     2800             2.417               50
     2900             2.419               50
     3000             1.739               50
     3100             1.355               12
     3200             1.197               50
     3300             1.118               50
     3400             1.026               12
     3500             1.006               19
     3600             1.010               17
     3700             1.006               50
     3800             1.016               50
     3900             1.014               50
     4000             1.004               12
     4100             1.003               51
     4200             1.005               51
     4300             1.005               51
     4400             1.005               11
     4500             1.025               11
     4600             1.078               11
     4700             1.130               12
     4800             1.068               10
     4900             1.032               10
     5000             1.005               5


     Simulated prior distributions

     Parameter       Prior Mean  Prior Variance  Prior Std. Dev.


     Parameter 1        -0.0014          0.1190          0.3450
     Parameter 2         0.0194          0.1217          0.3489
     Parameter 3        -0.0032          0.1172          0.3424
     Parameter 4         0.0117          0.1286          0.3586
     Parameter 5        -0.0080          0.1214          0.3485
     Parameter 6        -0.0002          0.1165          0.3413
     Parameter 7        -0.0001          0.1195          0.3457
     Parameter 8         0.0074          0.1316          0.3628
     Parameter 9        -0.0068          0.1192          0.3453
     Parameter 10        -0.0076          0.1246          0.3529
     Parameter 11        -0.0075          0.1136          0.3370
     Parameter 12         0.0046          0.1227          0.3503
     Parameter 13         0.0368          0.1226          0.3502
     Parameter 14        -0.0197          0.1211          0.3479
     Parameter 15 Improper Prior
     Parameter 16 Improper Prior
     Parameter 17 Improper Prior
     Parameter 18 Improper Prior
     Parameter 19 Improper Prior
     Parameter 20 Improper Prior
     Parameter 21 Improper Prior
     Parameter 22 Improper Prior
     Parameter 23 Improper Prior
     Parameter 24 Improper Prior
     Parameter 25 Improper Prior
     Parameter 26 Improper Prior
     Parameter 27 Improper Prior
     Parameter 28 Improper Prior
     Parameter 29 Improper Prior
     Parameter 30 Improper Prior
     Parameter 31 Improper Prior
     Parameter 32 Improper Prior
     Parameter 33 Improper Prior
     Parameter 34 Improper Prior
     Parameter 35 Improper Prior
     Parameter 36 Improper Prior
     Parameter 37 Improper Prior
     Parameter 38 Improper Prior
     Parameter 39 Improper Prior
     Parameter 40 Improper Prior
     Parameter 41 Improper Prior
     Parameter 42 Improper Prior
     Parameter 43 Improper Prior
     Parameter 44 Improper Prior
     Parameter 45 Improper Prior
     Parameter 46 Improper Prior
     Parameter 47 Improper Prior
     Parameter 48 Improper Prior
     Parameter 49 Improper Prior
     Parameter 50 Improper Prior
     Parameter 51 Improper Prior

     REPLICATION 40:


                     POTENTIAL       PARAMETER WITH
     ITERATION    SCALE REDUCTION      HIGHEST PSR
     100              1.362               8
     200              1.619               12
     300              1.427               11
     400              1.423               50
     500              1.442               11
     600              1.080               37
     700              1.098               8
     800              1.028               24
     900              1.652               50
     1000             1.762               8
     1100             1.028               10
     1200             1.029               8
     1300             1.028               31
     1400             1.038               50
     1500             1.380               50
     1600             2.179               50
     1700             1.665               50
     1800             1.495               50
     1900             1.221               50
     2000             1.021               31
     2100             1.120               50
     2200             1.521               50
     2300             1.766               50
     2400             1.980               50
     2500             1.917               50
     2600             1.618               50
     2700             1.414               50
     2800             1.199               50
     2900             1.098               50
     3000             1.080               50
     3100             1.071               50
     3200             1.018               50
     3300             1.037               8
     3400             1.195               8
     3500             1.263               50
     3600             1.387               12
     3700             1.216               50
     3800             1.091               50
     3900             1.043               50
     4000             1.036               50
     4100             1.061               50
     4200             1.080               50
     4300             1.060               50
     4400             1.048               50
     4500             1.016               50
     4600             1.010               19
     4700             1.005               51
     4800             1.006               22
     4900             1.006               22
     5000             1.005               22


     Simulated prior distributions

     Parameter       Prior Mean  Prior Variance  Prior Std. Dev.


     Parameter 1        -0.0048          0.1194          0.3455
     Parameter 2        -0.0052          0.1286          0.3586
     Parameter 3         0.0110          0.1234          0.3513
     Parameter 4         0.0096          0.1244          0.3527
     Parameter 5         0.0115          0.1131          0.3363
     Parameter 6        -0.0124          0.1328          0.3644
     Parameter 7        -0.0054          0.1191          0.3451
     Parameter 8        -0.0063          0.1257          0.3546
     Parameter 9         0.0077          0.1291          0.3593
     Parameter 10         0.0013          0.1225          0.3500
     Parameter 11        -0.0001          0.1234          0.3513
     Parameter 12         0.0111          0.1175          0.3428
     Parameter 13        -0.0127          0.1164          0.3412
     Parameter 14         0.0028          0.1171          0.3421
     Parameter 15 Improper Prior
     Parameter 16 Improper Prior
     Parameter 17 Improper Prior
     Parameter 18 Improper Prior
     Parameter 19 Improper Prior
     Parameter 20 Improper Prior
     Parameter 21 Improper Prior
     Parameter 22 Improper Prior
     Parameter 23 Improper Prior
     Parameter 24 Improper Prior
     Parameter 25 Improper Prior
     Parameter 26 Improper Prior
     Parameter 27 Improper Prior
     Parameter 28 Improper Prior
     Parameter 29 Improper Prior
     Parameter 30 Improper Prior
     Parameter 31 Improper Prior
     Parameter 32 Improper Prior
     Parameter 33 Improper Prior
     Parameter 34 Improper Prior
     Parameter 35 Improper Prior
     Parameter 36 Improper Prior
     Parameter 37 Improper Prior
     Parameter 38 Improper Prior
     Parameter 39 Improper Prior
     Parameter 40 Improper Prior
     Parameter 41 Improper Prior
     Parameter 42 Improper Prior
     Parameter 43 Improper Prior
     Parameter 44 Improper Prior
     Parameter 45 Improper Prior
     Parameter 46 Improper Prior
     Parameter 47 Improper Prior
     Parameter 48 Improper Prior
     Parameter 49 Improper Prior
     Parameter 50 Improper Prior
     Parameter 51 Improper Prior

     REPLICATION 41:


                     POTENTIAL       PARAMETER WITH
     ITERATION    SCALE REDUCTION      HIGHEST PSR
     100              1.819               50
     200              1.676               9
     300              1.326               3
     400              1.675               50
     500              1.266               50
     600              1.225               50
     700              2.006               50
     800              1.231               50
     900              1.033               20
     1000             1.532               50
     1100             1.952               50
     1200             1.621               50
     1300             1.137               50
     1400             1.010               18
     1500             1.086               8
     1600             1.221               50
     1700             1.705               50
     1800             1.389               10
     1900             1.727               50
     2000             1.270               50
     2100             1.138               50
     2200             1.040               9
     2300             1.006               23
     2400             1.017               14
     2500             1.145               10
     2600             1.164               10
     2700             1.078               10
     2800             1.100               10
     2900             1.147               10
     3000             1.180               50
     3100             1.224               50
     3200             1.074               50
     3300             1.018               12
     3400             1.007               44
     3500             1.017               9
     3600             1.065               9
     3700             1.197               11
     3800             1.242               12
     3900             1.219               11
     4000             1.291               11
     4100             1.329               8
     4200             1.190               11
     4300             1.066               11
     4400             1.019               11
     4500             1.010               8
     4600             1.008               3
     4700             1.008               50
     4800             1.047               50
     4900             1.088               50
     5000             1.057               10
     5100             1.029               9
     5200             1.030               12
     5300             1.046               9
     5400             1.037               12
     5500             1.028               12
     5600             1.024               12
     5700             1.031               12
     5800             1.031               11
     5900             1.056               9
     6000             1.059               11
     6100             1.058               8
     6200             1.094               8
     6300             1.091               8
     6400             1.095               50
     6500             1.091               50
     6600             1.123               50
     6700             1.141               50
     6800             1.173               50
     6900             1.182               50
     7000             1.179               50
     7100             1.219               50
     7200             1.265               50
     7300             1.335               50
     7400             1.399               50
     7500             1.371               50
     7600             1.318               50
     7700             1.320               50
     7800             1.225               50
     7900             1.106               50
     8000             1.062               50
     8100             1.049               50
     8200             1.023               12
     8300             1.004               5


     Simulated prior distributions

     Parameter       Prior Mean  Prior Variance  Prior Std. Dev.


     Parameter 1         0.0102          0.1325          0.3640
     Parameter 2         0.0029          0.1316          0.3628
     Parameter 3         0.0015          0.1255          0.3543
     Parameter 4        -0.0023          0.1238          0.3519
     Parameter 5        -0.0152          0.1210          0.3478
     Parameter 6         0.0087          0.1231          0.3508
     Parameter 7        -0.0102          0.1252          0.3538
     Parameter 8         0.0115          0.1316          0.3627
     Parameter 9         0.0053          0.1237          0.3518
     Parameter 10         0.0051          0.1192          0.3453
     Parameter 11         0.0026          0.1292          0.3595
     Parameter 12        -0.0012          0.1298          0.3603
     Parameter 13        -0.0082          0.1286          0.3586
     Parameter 14        -0.0165          0.1179          0.3434
     Parameter 15 Improper Prior
     Parameter 16 Improper Prior
     Parameter 17 Improper Prior
     Parameter 18 Improper Prior
     Parameter 19 Improper Prior
     Parameter 20 Improper Prior
     Parameter 21 Improper Prior
     Parameter 22 Improper Prior
     Parameter 23 Improper Prior
     Parameter 24 Improper Prior
     Parameter 25 Improper Prior
     Parameter 26 Improper Prior
     Parameter 27 Improper Prior
     Parameter 28 Improper Prior
     Parameter 29 Improper Prior
     Parameter 30 Improper Prior
     Parameter 31 Improper Prior
     Parameter 32 Improper Prior
     Parameter 33 Improper Prior
     Parameter 34 Improper Prior
     Parameter 35 Improper Prior
     Parameter 36 Improper Prior
     Parameter 37 Improper Prior
     Parameter 38 Improper Prior
     Parameter 39 Improper Prior
     Parameter 40 Improper Prior
     Parameter 41 Improper Prior
     Parameter 42 Improper Prior
     Parameter 43 Improper Prior
     Parameter 44 Improper Prior
     Parameter 45 Improper Prior
     Parameter 46 Improper Prior
     Parameter 47 Improper Prior
     Parameter 48 Improper Prior
     Parameter 49 Improper Prior
     Parameter 50 Improper Prior
     Parameter 51 Improper Prior

     REPLICATION 42:


                     POTENTIAL       PARAMETER WITH
     ITERATION    SCALE REDUCTION      HIGHEST PSR
     100              1.463               12
     200              1.053               6
     300              1.487               11
     400              1.146               19
     500              1.059               11
     600              1.369               12
     700              1.744               11
     800              2.381               50
     900              1.155               8
     1000             1.032               22
     1100             1.040               11
     1200             1.293               11
     1300             1.239               12
     1400             1.279               12
     1500             1.093               12
     1600             1.032               9
     1700             1.015               9
     1800             1.029               9
     1900             1.022               50
     2000             1.011               4
     2100             1.028               12
     2200             1.072               12
     2300             1.212               12
     2400             1.452               50
     2500             1.660               50
     2600             1.530               50
     2700             1.336               50
     2800             1.067               50
     2900             1.007               42
     3000             1.013               4
     3100             1.068               12
     3200             1.084               12
     3300             1.106               12
     3400             1.182               12
     3500             1.302               12
     3600             1.370               50
     3700             1.362               50
     3800             1.325               12
     3900             1.297               12
     4000             1.233               12
     4100             1.187               50
     4200             1.150               50
     4300             1.079               50
     4400             1.019               50
     4500             1.008               5
     4600             1.034               12
     4700             1.169               12
     4800             1.243               12
     4900             1.327               12
     5000             1.399               12
     5100             1.348               12
     5200             1.307               12
     5300             1.252               12
     5400             1.141               12
     5500             1.112               12
     5600             1.098               12
     5700             1.089               12
     5800             1.076               12
     5900             1.032               12
     6000             1.015               13


     Simulated prior distributions

     Parameter       Prior Mean  Prior Variance  Prior Std. Dev.


     Parameter 1        -0.0101          0.1241          0.3522
     Parameter 2         0.0277          0.1346          0.3668
     Parameter 3         0.0117          0.1298          0.3602
     Parameter 4        -0.0014          0.1167          0.3417
     Parameter 5        -0.0121          0.1257          0.3545
     Parameter 6         0.0039          0.1217          0.3489
     Parameter 7        -0.0204          0.1315          0.3626
     Parameter 8        -0.0049          0.1197          0.3460
     Parameter 9        -0.0193          0.1148          0.3388
     Parameter 10         0.0034          0.1311          0.3621
     Parameter 11        -0.0049          0.1286          0.3586
     Parameter 12        -0.0043          0.1270          0.3564
     Parameter 13        -0.0119          0.1308          0.3616
     Parameter 14         0.0051          0.1359          0.3686
     Parameter 15 Improper Prior
     Parameter 16 Improper Prior
     Parameter 17 Improper Prior
     Parameter 18 Improper Prior
     Parameter 19 Improper Prior
     Parameter 20 Improper Prior
     Parameter 21 Improper Prior
     Parameter 22 Improper Prior
     Parameter 23 Improper Prior
     Parameter 24 Improper Prior
     Parameter 25 Improper Prior
     Parameter 26 Improper Prior
     Parameter 27 Improper Prior
     Parameter 28 Improper Prior
     Parameter 29 Improper Prior
     Parameter 30 Improper Prior
     Parameter 31 Improper Prior
     Parameter 32 Improper Prior
     Parameter 33 Improper Prior
     Parameter 34 Improper Prior
     Parameter 35 Improper Prior
     Parameter 36 Improper Prior
     Parameter 37 Improper Prior
     Parameter 38 Improper Prior
     Parameter 39 Improper Prior
     Parameter 40 Improper Prior
     Parameter 41 Improper Prior
     Parameter 42 Improper Prior
     Parameter 43 Improper Prior
     Parameter 44 Improper Prior
     Parameter 45 Improper Prior
     Parameter 46 Improper Prior
     Parameter 47 Improper Prior
     Parameter 48 Improper Prior
     Parameter 49 Improper Prior
     Parameter 50 Improper Prior
     Parameter 51 Improper Prior

     REPLICATION 43:


                     POTENTIAL       PARAMETER WITH
     ITERATION    SCALE REDUCTION      HIGHEST PSR
     100              1.444               50
     200              1.802               50
     300              2.018               50
     400              1.325               12
     500              2.392               50
     600              2.092               50
     700              1.021               1
     800              1.595               50
     900              2.185               10
     1000             1.904               12
     1100             1.327               11
     1200             1.020               21
     1300             1.020               5
     1400             1.405               12
     1500             1.890               12
     1600             1.862               50
     1700             1.859               50
     1800             1.659               50
     1900             1.405               50
     2000             1.198               50
     2100             1.141               50
     2200             1.011               1
     2300             1.014               33
     2400             1.026               8
     2500             1.025               12
     2600             1.028               9
     2700             1.033               50
     2800             1.060               50
     2900             1.062               50
     3000             1.117               50
     3100             1.283               50
     3200             1.592               50
     3300             1.461               50
     3400             1.192               9
     3500             1.073               9
     3600             1.052               8
     3700             1.023               8
     3800             1.008               4
     3900             1.011               50
     4000             1.034               50
     4100             1.077               50
     4200             1.108               50
     4300             1.062               50
     4400             1.017               10
     4500             1.019               10
     4600             1.007               22
     4700             1.003               15
     4800             1.006               8
     4900             1.022               8
     5000             1.026               10
     5100             1.009               10


     Simulated prior distributions

     Parameter       Prior Mean  Prior Variance  Prior Std. Dev.


     Parameter 1        -0.0207          0.1263          0.3553
     Parameter 2        -0.0034          0.1313          0.3623
     Parameter 3         0.0026          0.1198          0.3462
     Parameter 4         0.0034          0.1286          0.3585
     Parameter 5         0.0015          0.1232          0.3510
     Parameter 6        -0.0154          0.1272          0.3566
     Parameter 7        -0.0011          0.1189          0.3448
     Parameter 8        -0.0019          0.1277          0.3574
     Parameter 9         0.0027          0.1218          0.3490
     Parameter 10        -0.0052          0.1229          0.3505
     Parameter 11        -0.0039          0.1312          0.3622
     Parameter 12         0.0163          0.1323          0.3638
     Parameter 13         0.0096          0.1268          0.3561
     Parameter 14         0.0096          0.1202          0.3467
     Parameter 15 Improper Prior
     Parameter 16 Improper Prior
     Parameter 17 Improper Prior
     Parameter 18 Improper Prior
     Parameter 19 Improper Prior
     Parameter 20 Improper Prior
     Parameter 21 Improper Prior
     Parameter 22 Improper Prior
     Parameter 23 Improper Prior
     Parameter 24 Improper Prior
     Parameter 25 Improper Prior
     Parameter 26 Improper Prior
     Parameter 27 Improper Prior
     Parameter 28 Improper Prior
     Parameter 29 Improper Prior
     Parameter 30 Improper Prior
     Parameter 31 Improper Prior
     Parameter 32 Improper Prior
     Parameter 33 Improper Prior
     Parameter 34 Improper Prior
     Parameter 35 Improper Prior
     Parameter 36 Improper Prior
     Parameter 37 Improper Prior
     Parameter 38 Improper Prior
     Parameter 39 Improper Prior
     Parameter 40 Improper Prior
     Parameter 41 Improper Prior
     Parameter 42 Improper Prior
     Parameter 43 Improper Prior
     Parameter 44 Improper Prior
     Parameter 45 Improper Prior
     Parameter 46 Improper Prior
     Parameter 47 Improper Prior
     Parameter 48 Improper Prior
     Parameter 49 Improper Prior
     Parameter 50 Improper Prior
     Parameter 51 Improper Prior

     REPLICATION 44:


                     POTENTIAL       PARAMETER WITH
     ITERATION    SCALE REDUCTION      HIGHEST PSR
     100              1.201               9
     200              1.448               9
     300              1.284               11
     400              1.342               11
     500              1.044               48
     600              1.078               3
     700              2.429               50
     800              1.929               50
     900              1.929               50
     1000             1.947               50
     1100             1.206               11
     1200             1.062               11
     1300             1.028               25
     1400             1.076               50
     1500             1.399               50
     1600             1.759               50
     1700             1.959               50
     1800             2.051               50
     1900             1.914               50
     2000             1.626               12
     2100             1.287               50
     2200             1.033               10
     2300             1.029               10
     2400             1.177               12
     2500             1.273               50
     2600             1.402               11
     2700             1.472               50
     2800             1.275               50
     2900             1.171               50
     3000             1.179               11
     3100             1.107               11
     3200             1.079               11
     3300             1.061               11
     3400             1.013               8
     3500             1.007               25
     3600             1.044               50
     3700             1.029               50
     3800             1.007               1
     3900             1.011               1
     4000             1.028               8
     4100             1.148               50
     4200             1.211               9
     4300             1.273               50
     4400             1.267               50
     4500             1.322               50
     4600             1.258               50
     4700             1.215               50
     4800             1.260               50
     4900             1.222               50
     5000             1.178               50
     5100             1.060               50
     5200             1.013               50


     Simulated prior distributions

     Parameter       Prior Mean  Prior Variance  Prior Std. Dev.


     Parameter 1        -0.0154          0.1232          0.3510
     Parameter 2         0.0302          0.1256          0.3544
     Parameter 3         0.0096          0.1272          0.3567
     Parameter 4        -0.0162          0.1345          0.3667
     Parameter 5         0.0083          0.1322          0.3635
     Parameter 6        -0.0047          0.1288          0.3590
     Parameter 7         0.0046          0.1286          0.3586
     Parameter 8         0.0076          0.1238          0.3519
     Parameter 9         0.0060          0.1152          0.3394
     Parameter 10        -0.0094          0.1181          0.3437
     Parameter 11         0.0000          0.1244          0.3528
     Parameter 12         0.0185          0.1296          0.3599
     Parameter 13        -0.0021          0.1163          0.3411
     Parameter 14         0.0021          0.1288          0.3589
     Parameter 15 Improper Prior
     Parameter 16 Improper Prior
     Parameter 17 Improper Prior
     Parameter 18 Improper Prior
     Parameter 19 Improper Prior
     Parameter 20 Improper Prior
     Parameter 21 Improper Prior
     Parameter 22 Improper Prior
     Parameter 23 Improper Prior
     Parameter 24 Improper Prior
     Parameter 25 Improper Prior
     Parameter 26 Improper Prior
     Parameter 27 Improper Prior
     Parameter 28 Improper Prior
     Parameter 29 Improper Prior
     Parameter 30 Improper Prior
     Parameter 31 Improper Prior
     Parameter 32 Improper Prior
     Parameter 33 Improper Prior
     Parameter 34 Improper Prior
     Parameter 35 Improper Prior
     Parameter 36 Improper Prior
     Parameter 37 Improper Prior
     Parameter 38 Improper Prior
     Parameter 39 Improper Prior
     Parameter 40 Improper Prior
     Parameter 41 Improper Prior
     Parameter 42 Improper Prior
     Parameter 43 Improper Prior
     Parameter 44 Improper Prior
     Parameter 45 Improper Prior
     Parameter 46 Improper Prior
     Parameter 47 Improper Prior
     Parameter 48 Improper Prior
     Parameter 49 Improper Prior
     Parameter 50 Improper Prior
     Parameter 51 Improper Prior

     REPLICATION 45:


                     POTENTIAL       PARAMETER WITH
     ITERATION    SCALE REDUCTION      HIGHEST PSR
     100              2.190               50
     200              1.665               12
     300              2.349               50
     400              1.346               8
     500              1.748               12
     600              1.532               10
     700              1.278               12
     800              2.209               50
     900              1.175               50
     1000             1.049               24
     1100             1.032               24
     1200             1.023               51
     1300             1.028               40
     1400             1.022               51
     1500             1.042               43
     1600             1.022               43
     1700             1.025               7
     1800             1.040               5
     1900             1.019               50
     2000             1.023               11
     2100             1.029               11
     2200             1.020               43
     2300             1.055               50
     2400             1.156               50
     2500             1.201               50
     2600             1.060               10
     2700             1.014               11
     2800             1.024               11
     2900             1.003               24
     3000             1.038               50
     3100             1.142               50
     3200             1.293               50
     3300             1.383               10
     3400             1.319               10
     3500             1.311               10
     3600             1.294               11
     3700             1.429               11
     3800             1.354               11
     3900             1.287               11
     4000             1.232               11
     4100             1.167               11
     4200             1.083               11
     4300             1.036               14
     4400             1.025               14
     4500             1.007               16
     4600             1.008               11
     4700             1.040               11
     4800             1.118               11
     4900             1.235               11
     5000             1.275               11
     5100             1.221               11
     5200             1.178               11
     5300             1.200               11
     5400             1.184               11
     5500             1.155               11
     5600             1.111               11
     5700             1.099               11
     5800             1.084               11
     5900             1.100               11
     6000             1.074               11
     6100             1.060               11
     6200             1.060               11
     6300             1.064               11
     6400             1.072               11
     6500             1.037               50
     6600             1.011               50


     Simulated prior distributions

     Parameter       Prior Mean  Prior Variance  Prior Std. Dev.


     Parameter 1        -0.0159          0.1172          0.3424
     Parameter 2         0.0040          0.1297          0.3602
     Parameter 3         0.0098          0.1219          0.3491
     Parameter 4         0.0043          0.1317          0.3629
     Parameter 5         0.0012          0.1409          0.3754
     Parameter 6         0.0036          0.1227          0.3503
     Parameter 7         0.0038          0.1279          0.3576
     Parameter 8        -0.0002          0.1232          0.3510
     Parameter 9         0.0106          0.1263          0.3554
     Parameter 10        -0.0027          0.1176          0.3430
     Parameter 11         0.0069          0.1149          0.3390
     Parameter 12        -0.0189          0.1270          0.3563
     Parameter 13        -0.0091          0.1221          0.3494
     Parameter 14         0.0081          0.1227          0.3503
     Parameter 15 Improper Prior
     Parameter 16 Improper Prior
     Parameter 17 Improper Prior
     Parameter 18 Improper Prior
     Parameter 19 Improper Prior
     Parameter 20 Improper Prior
     Parameter 21 Improper Prior
     Parameter 22 Improper Prior
     Parameter 23 Improper Prior
     Parameter 24 Improper Prior
     Parameter 25 Improper Prior
     Parameter 26 Improper Prior
     Parameter 27 Improper Prior
     Parameter 28 Improper Prior
     Parameter 29 Improper Prior
     Parameter 30 Improper Prior
     Parameter 31 Improper Prior
     Parameter 32 Improper Prior
     Parameter 33 Improper Prior
     Parameter 34 Improper Prior
     Parameter 35 Improper Prior
     Parameter 36 Improper Prior
     Parameter 37 Improper Prior
     Parameter 38 Improper Prior
     Parameter 39 Improper Prior
     Parameter 40 Improper Prior
     Parameter 41 Improper Prior
     Parameter 42 Improper Prior
     Parameter 43 Improper Prior
     Parameter 44 Improper Prior
     Parameter 45 Improper Prior
     Parameter 46 Improper Prior
     Parameter 47 Improper Prior
     Parameter 48 Improper Prior
     Parameter 49 Improper Prior
     Parameter 50 Improper Prior
     Parameter 51 Improper Prior

     REPLICATION 46:


                     POTENTIAL       PARAMETER WITH
     ITERATION    SCALE REDUCTION      HIGHEST PSR
     100              1.481               31
     200              1.185               50
     300              1.143               12
     400              1.312               50
     500              1.117               11
     600              1.954               50
     700              1.982               50
     800              1.958               50
     900              1.410               50
     1000             1.061               11
     1100             1.250               11
     1200             1.213               11
     1300             1.026               23
     1400             1.162               9
     1500             1.100               9
     1600             1.017               9
     1700             1.082               10
     1800             1.094               9
     1900             1.011               51
     2000             1.058               50
     2100             1.083               50
     2200             1.173               9
     2300             1.424               50
     2400             1.619               12
     2500             1.915               12
     2600             2.082               50
     2700             2.271               50
     2800             1.666               50
     2900             1.339               50
     3000             1.132               50
     3100             1.132               50
     3200             1.125               50
     3300             1.060               50
     3400             1.038               50
     3500             1.019               50
     3600             1.005               21
     3700             1.007               21
     3800             1.011               11
     3900             1.024               11
     4000             1.029               50
     4100             1.011               5
     4200             1.004               9
     4300             1.007               34
     4400             1.009               11
     4500             1.012               9
     4600             1.011               9
     4700             1.005               22
     4800             1.005               22
     4900             1.018               8
     5000             1.047               50
     5100             1.141               50
     5200             1.167               50
     5300             1.185               50
     5400             1.144               50
     5500             1.110               50
     5600             1.073               50
     5700             1.069               50
     5800             1.093               50
     5900             1.156               50
     6000             1.259               50
     6100             1.406               50
     6200             1.562               50
     6300             1.606               50
     6400             1.611               50
     6500             1.504               50
     6600             1.426               50
     6700             1.395               50
     6800             1.361               50
     6900             1.307               50
     7000             1.251               50
     7100             1.192               50
     7200             1.150               50
     7300             1.141               50
     7400             1.150               9
     7500             1.143               9
     7600             1.130               9
     7700             1.094               9
     7800             1.055               9
     7900             1.033               9
     8000             1.014               9


     Simulated prior distributions

     Parameter       Prior Mean  Prior Variance  Prior Std. Dev.


     Parameter 1        -0.0050          0.1101          0.3319
     Parameter 2         0.0015          0.1294          0.3598
     Parameter 3        -0.0173          0.1156          0.3401
     Parameter 4         0.0026          0.1309          0.3618
     Parameter 5         0.0134          0.1320          0.3634
     Parameter 6        -0.0046          0.1230          0.3508
     Parameter 7         0.0140          0.1250          0.3536
     Parameter 8        -0.0186          0.1238          0.3518
     Parameter 9         0.0071          0.1244          0.3527
     Parameter 10        -0.0113          0.1138          0.3373
     Parameter 11         0.0022          0.1243          0.3526
     Parameter 12        -0.0201          0.1346          0.3669
     Parameter 13        -0.0076          0.1192          0.3453
     Parameter 14         0.0049          0.1297          0.3601
     Parameter 15 Improper Prior
     Parameter 16 Improper Prior
     Parameter 17 Improper Prior
     Parameter 18 Improper Prior
     Parameter 19 Improper Prior
     Parameter 20 Improper Prior
     Parameter 21 Improper Prior
     Parameter 22 Improper Prior
     Parameter 23 Improper Prior
     Parameter 24 Improper Prior
     Parameter 25 Improper Prior
     Parameter 26 Improper Prior
     Parameter 27 Improper Prior
     Parameter 28 Improper Prior
     Parameter 29 Improper Prior
     Parameter 30 Improper Prior
     Parameter 31 Improper Prior
     Parameter 32 Improper Prior
     Parameter 33 Improper Prior
     Parameter 34 Improper Prior
     Parameter 35 Improper Prior
     Parameter 36 Improper Prior
     Parameter 37 Improper Prior
     Parameter 38 Improper Prior
     Parameter 39 Improper Prior
     Parameter 40 Improper Prior
     Parameter 41 Improper Prior
     Parameter 42 Improper Prior
     Parameter 43 Improper Prior
     Parameter 44 Improper Prior
     Parameter 45 Improper Prior
     Parameter 46 Improper Prior
     Parameter 47 Improper Prior
     Parameter 48 Improper Prior
     Parameter 49 Improper Prior
     Parameter 50 Improper Prior
     Parameter 51 Improper Prior

     REPLICATION 47:


                     POTENTIAL       PARAMETER WITH
     ITERATION    SCALE REDUCTION      HIGHEST PSR
     100              1.223               36
     200              1.149               50
     300              2.228               12
     400              1.269               9
     500              1.118               50
     600              1.195               50
     700              1.485               50
     800              1.438               50
     900              1.411               50
     1000             1.341               50
     1100             1.018               41
     1200             1.036               9
     1300             1.043               26
     1400             1.083               10
     1500             1.169               10
     1600             1.312               50
     1700             1.176               50
     1800             1.271               50
     1900             1.245               50
     2000             1.116               50
     2100             1.007               8
     2200             1.033               10
     2300             1.151               10
     2400             1.427               12
     2500             1.831               50
     2600             1.991               50
     2700             1.803               50
     2800             1.311               50
     2900             1.032               11
     3000             1.007               3
     3100             1.018               10
     3200             1.069               10
     3300             1.147               12
     3400             1.215               12
     3500             1.233               50
     3600             1.274               50
     3700             1.224               50
     3800             1.162               50
     3900             1.074               50
     4000             1.011               50
     4100             1.008               24
     4200             1.006               33
     4300             1.003               24
     4400             1.003               20
     4500             1.004               20
     4600             1.002               20
     4700             1.008               50
     4800             1.032               50
     4900             1.034               50
     5000             1.056               50
     5100             1.105               50
     5200             1.143               50
     5300             1.140               50
     5400             1.096               50
     5500             1.050               50
     5600             1.007               50


     Simulated prior distributions

     Parameter       Prior Mean  Prior Variance  Prior Std. Dev.


     Parameter 1        -0.0007          0.1194          0.3455
     Parameter 2        -0.0010          0.1370          0.3701
     Parameter 3         0.0079          0.1204          0.3470
     Parameter 4         0.0056          0.1317          0.3629
     Parameter 5         0.0034          0.1233          0.3511
     Parameter 6        -0.0147          0.1291          0.3592
     Parameter 7        -0.0123          0.1369          0.3701
     Parameter 8        -0.0046          0.1246          0.3530
     Parameter 9         0.0065          0.1311          0.3620
     Parameter 10         0.0092          0.1308          0.3617
     Parameter 11        -0.0068          0.1448          0.3805
     Parameter 12         0.0090          0.1256          0.3544
     Parameter 13         0.0055          0.1284          0.3583
     Parameter 14        -0.0159          0.1295          0.3598
     Parameter 15 Improper Prior
     Parameter 16 Improper Prior
     Parameter 17 Improper Prior
     Parameter 18 Improper Prior
     Parameter 19 Improper Prior
     Parameter 20 Improper Prior
     Parameter 21 Improper Prior
     Parameter 22 Improper Prior
     Parameter 23 Improper Prior
     Parameter 24 Improper Prior
     Parameter 25 Improper Prior
     Parameter 26 Improper Prior
     Parameter 27 Improper Prior
     Parameter 28 Improper Prior
     Parameter 29 Improper Prior
     Parameter 30 Improper Prior
     Parameter 31 Improper Prior
     Parameter 32 Improper Prior
     Parameter 33 Improper Prior
     Parameter 34 Improper Prior
     Parameter 35 Improper Prior
     Parameter 36 Improper Prior
     Parameter 37 Improper Prior
     Parameter 38 Improper Prior
     Parameter 39 Improper Prior
     Parameter 40 Improper Prior
     Parameter 41 Improper Prior
     Parameter 42 Improper Prior
     Parameter 43 Improper Prior
     Parameter 44 Improper Prior
     Parameter 45 Improper Prior
     Parameter 46 Improper Prior
     Parameter 47 Improper Prior
     Parameter 48 Improper Prior
     Parameter 49 Improper Prior
     Parameter 50 Improper Prior
     Parameter 51 Improper Prior

     REPLICATION 48:


                     POTENTIAL       PARAMETER WITH
     ITERATION    SCALE REDUCTION      HIGHEST PSR
     100              1.962               10
     200              1.495               50
     300              1.081               51
     400              1.063               4
     500              1.073               9
     600              1.037               4
     700              1.223               50
     800              1.915               50
     900              1.078               12
     1000             1.236               50
     1100             1.104               8
     1200             1.185               12
     1300             1.124               12
     1400             1.272               11
     1500             1.561               11
     1600             1.344               11
     1700             1.120               10
     1800             1.076               10
     1900             1.134               10
     2000             1.170               10
     2100             1.251               8
     2200             1.415               10
     2300             2.065               10
     2400             1.949               11
     2500             1.252               50
     2600             1.119               50
     2700             1.021               50
     2800             1.009               4
     2900             1.019               11
     3000             1.018               3
     3100             1.024               5
     3200             1.017               3
     3300             1.008               19
     3400             1.009               16
     3500             1.011               19
     3600             1.007               19
     3700             1.011               50
     3800             1.008               50
     3900             1.010               10
     4000             1.006               34
     4100             1.010               39
     4200             1.009               5
     4300             1.007               37
     4400             1.015               10
     4500             1.042               10
     4600             1.124               10
     4700             1.163               10
     4800             1.187               10
     4900             1.173               10
     5000             1.208               10
     5100             1.181               10
     5200             1.179               10
     5300             1.279               11
     5400             1.443               11
     5500             1.586               50
     5600             1.599               50
     5700             1.462               50
     5800             1.416               50
     5900             1.351               50
     6000             1.326               50
     6100             1.259               50
     6200             1.156               50
     6300             1.059               12
     6400             1.017               50


     Simulated prior distributions

     Parameter       Prior Mean  Prior Variance  Prior Std. Dev.


     Parameter 1        -0.0062          0.1353          0.3679
     Parameter 2        -0.0049          0.1175          0.3428
     Parameter 3         0.0005          0.1092          0.3304
     Parameter 4         0.0071          0.1184          0.3441
     Parameter 5         0.0143          0.1320          0.3633
     Parameter 6        -0.0157          0.1272          0.3566
     Parameter 7         0.0127          0.1188          0.3447
     Parameter 8        -0.0121          0.1293          0.3596
     Parameter 9         0.0044          0.1318          0.3631
     Parameter 10        -0.0137          0.1287          0.3588
     Parameter 11         0.0140          0.1124          0.3352
     Parameter 12         0.0039          0.1240          0.3522
     Parameter 13        -0.0057          0.1332          0.3649
     Parameter 14         0.0060          0.1315          0.3627
     Parameter 15 Improper Prior
     Parameter 16 Improper Prior
     Parameter 17 Improper Prior
     Parameter 18 Improper Prior
     Parameter 19 Improper Prior
     Parameter 20 Improper Prior
     Parameter 21 Improper Prior
     Parameter 22 Improper Prior
     Parameter 23 Improper Prior
     Parameter 24 Improper Prior
     Parameter 25 Improper Prior
     Parameter 26 Improper Prior
     Parameter 27 Improper Prior
     Parameter 28 Improper Prior
     Parameter 29 Improper Prior
     Parameter 30 Improper Prior
     Parameter 31 Improper Prior
     Parameter 32 Improper Prior
     Parameter 33 Improper Prior
     Parameter 34 Improper Prior
     Parameter 35 Improper Prior
     Parameter 36 Improper Prior
     Parameter 37 Improper Prior
     Parameter 38 Improper Prior
     Parameter 39 Improper Prior
     Parameter 40 Improper Prior
     Parameter 41 Improper Prior
     Parameter 42 Improper Prior
     Parameter 43 Improper Prior
     Parameter 44 Improper Prior
     Parameter 45 Improper Prior
     Parameter 46 Improper Prior
     Parameter 47 Improper Prior
     Parameter 48 Improper Prior
     Parameter 49 Improper Prior
     Parameter 50 Improper Prior
     Parameter 51 Improper Prior

     REPLICATION 49:


                     POTENTIAL       PARAMETER WITH
     ITERATION    SCALE REDUCTION      HIGHEST PSR
     100              1.739               19
     200              1.704               8
     300              1.291               50
     400              1.221               10
     500              1.033               19
     600              1.199               8
     700              1.472               50
     800              1.043               50
     900              1.125               50
     1000             1.089               9
     1100             1.225               8
     1200             1.153               50
     1300             1.431               50
     1400             1.012               24
     1500             1.214               9
     1600             1.327               50
     1700             1.546               50
     1800             1.788               50
     1900             1.277               50
     2000             1.023               50
     2100             1.006               25
     2200             1.014               25
     2300             1.118               50
     2400             1.392               50
     2500             1.492               50
     2600             1.431               50
     2700             1.206               50
     2800             1.102               50
     2900             1.064               50
     3000             1.037               50
     3100             1.015               5
     3200             1.010               5
     3300             1.054               10
     3400             1.110               50
     3500             1.132               50
     3600             1.146               50
     3700             1.086               50
     3800             1.065               12
     3900             1.014               50
     4000             1.008               50
     4100             1.031               50
     4200             1.024               50
     4300             1.006               4
     4400             1.005               44
     4500             1.002               44
     4600             1.007               8
     4700             1.024               8
     4800             1.066               8
     4900             1.070               8
     5000             1.078               11
     5100             1.076               11
     5200             1.061               8
     5300             1.033               11
     5400             1.034               8
     5500             1.039               8
     5600             1.013               11


     Simulated prior distributions

     Parameter       Prior Mean  Prior Variance  Prior Std. Dev.


     Parameter 1        -0.0066          0.1364          0.3694
     Parameter 2        -0.0030          0.1276          0.3572
     Parameter 3        -0.0066          0.1280          0.3578
     Parameter 4         0.0134          0.1207          0.3474
     Parameter 5         0.0078          0.1209          0.3477
     Parameter 6         0.0011          0.1312          0.3622
     Parameter 7         0.0017          0.1256          0.3544
     Parameter 8        -0.0023          0.1318          0.3630
     Parameter 9        -0.0203          0.1286          0.3586
     Parameter 10        -0.0056          0.1252          0.3538
     Parameter 11         0.0030          0.1226          0.3501
     Parameter 12        -0.0028          0.1219          0.3492
     Parameter 13         0.0165          0.1253          0.3539
     Parameter 14         0.0120          0.1292          0.3594
     Parameter 15 Improper Prior
     Parameter 16 Improper Prior
     Parameter 17 Improper Prior
     Parameter 18 Improper Prior
     Parameter 19 Improper Prior
     Parameter 20 Improper Prior
     Parameter 21 Improper Prior
     Parameter 22 Improper Prior
     Parameter 23 Improper Prior
     Parameter 24 Improper Prior
     Parameter 25 Improper Prior
     Parameter 26 Improper Prior
     Parameter 27 Improper Prior
     Parameter 28 Improper Prior
     Parameter 29 Improper Prior
     Parameter 30 Improper Prior
     Parameter 31 Improper Prior
     Parameter 32 Improper Prior
     Parameter 33 Improper Prior
     Parameter 34 Improper Prior
     Parameter 35 Improper Prior
     Parameter 36 Improper Prior
     Parameter 37 Improper Prior
     Parameter 38 Improper Prior
     Parameter 39 Improper Prior
     Parameter 40 Improper Prior
     Parameter 41 Improper Prior
     Parameter 42 Improper Prior
     Parameter 43 Improper Prior
     Parameter 44 Improper Prior
     Parameter 45 Improper Prior
     Parameter 46 Improper Prior
     Parameter 47 Improper Prior
     Parameter 48 Improper Prior
     Parameter 49 Improper Prior
     Parameter 50 Improper Prior
     Parameter 51 Improper Prior

     REPLICATION 50:


                     POTENTIAL       PARAMETER WITH
     ITERATION    SCALE REDUCTION      HIGHEST PSR
     100              2.066               50
     200              1.968               50
     300              1.064               16
     400              1.631               10
     500              1.166               50
     600              2.238               50
     700              1.079               10
     800              1.459               50
     900              2.062               50
     1000             1.067               9
     1100             1.044               8
     1200             1.015               50
     1300             1.020               19
     1400             1.028               22
     1500             1.032               22
     1600             1.041               9
     1700             1.083               10
     1800             1.045               12
     1900             1.119               50
     2000             1.289               50
     2100             1.642               50
     2200             1.600               50
     2300             1.545               50
     2400             1.528               50
     2500             1.242               50
     2600             1.075               50
     2700             1.014               5
     2800             1.143               12
     2900             1.192               12
     3000             1.166               50
     3100             1.329               50
     3200             1.543               50
     3300             1.597               50
     3400             1.619               50
     3500             1.567               50
     3600             1.421               50
     3700             1.269               12
     3800             1.229               12
     3900             1.172               12
     4000             1.223               12
     4100             1.183               12
     4200             1.111               10
     4300             1.051               10
     4400             1.006               19
     4500             1.015               50
     4600             1.053               50
     4700             1.127               50
     4800             1.186               50
     4900             1.188               50
     5000             1.371               50
     5100             1.512               50
     5200             1.506               50
     5300             1.510               50
     5400             1.442               50
     5500             1.488               50
     5600             1.579               50
     5700             1.553               50
     5800             1.331               12
     5900             1.212               12
     6000             1.127               12
     6100             1.096               12
     6200             1.101               12
     6300             1.093               12
     6400             1.095               12
     6500             1.103               12
     6600             1.104               12
     6700             1.095               12
     6800             1.071               12
     6900             1.039               12
     7000             1.020               12
     7100             1.020               13
     7200             1.011               13


     Simulated prior distributions

     Parameter       Prior Mean  Prior Variance  Prior Std. Dev.


     Parameter 1         0.0141          0.1205          0.3471
     Parameter 2         0.0176          0.1199          0.3463
     Parameter 3        -0.0071          0.1198          0.3461
     Parameter 4         0.0016          0.1207          0.3474
     Parameter 5        -0.0074          0.1326          0.3642
     Parameter 6         0.0015          0.1222          0.3496
     Parameter 7         0.0080          0.1309          0.3618
     Parameter 8        -0.0004          0.1245          0.3529
     Parameter 9         0.0088          0.1273          0.3569
     Parameter 10        -0.0033          0.1250          0.3535
     Parameter 11         0.0052          0.1206          0.3473
     Parameter 12        -0.0026          0.1257          0.3545
     Parameter 13        -0.0091          0.1231          0.3508
     Parameter 14        -0.0032          0.1290          0.3592
     Parameter 15 Improper Prior
     Parameter 16 Improper Prior
     Parameter 17 Improper Prior
     Parameter 18 Improper Prior
     Parameter 19 Improper Prior
     Parameter 20 Improper Prior
     Parameter 21 Improper Prior
     Parameter 22 Improper Prior
     Parameter 23 Improper Prior
     Parameter 24 Improper Prior
     Parameter 25 Improper Prior
     Parameter 26 Improper Prior
     Parameter 27 Improper Prior
     Parameter 28 Improper Prior
     Parameter 29 Improper Prior
     Parameter 30 Improper Prior
     Parameter 31 Improper Prior
     Parameter 32 Improper Prior
     Parameter 33 Improper Prior
     Parameter 34 Improper Prior
     Parameter 35 Improper Prior
     Parameter 36 Improper Prior
     Parameter 37 Improper Prior
     Parameter 38 Improper Prior
     Parameter 39 Improper Prior
     Parameter 40 Improper Prior
     Parameter 41 Improper Prior
     Parameter 42 Improper Prior
     Parameter 43 Improper Prior
     Parameter 44 Improper Prior
     Parameter 45 Improper Prior
     Parameter 46 Improper Prior
     Parameter 47 Improper Prior
     Parameter 48 Improper Prior
     Parameter 49 Improper Prior
     Parameter 50 Improper Prior
     Parameter 51 Improper Prior

     REPLICATION 51:


                     POTENTIAL       PARAMETER WITH
     ITERATION    SCALE REDUCTION      HIGHEST PSR
     100              1.534               6
     200              1.657               12
     300              1.186               10
     400              1.690               50
     500              1.170               50
     600              1.366               11
     700              1.401               50
     800              1.160               10
     900              2.006               8
     1000             2.817               50
     1100             1.649               11
     1200             1.221               50
     1300             1.037               50
     1400             1.224               8
     1500             1.709               50
     1600             2.185               50
     1700             3.294               50
     1800             1.856               50
     1900             1.321               9
     2000             1.133               9
     2100             1.087               9
     2200             1.029               11
     2300             1.014               11
     2400             1.063               11
     2500             1.047               11
     2600             1.157               50
     2700             1.267               50
     2800             1.151               50
     2900             1.084               8
     3000             1.142               50
     3100             1.174               50
     3200             1.150               50
     3300             1.070               50
     3400             1.009               22
     3500             1.035               8
     3600             1.137               8
     3700             1.103               8
     3800             1.078               8
     3900             1.178               8
     4000             1.380               8
     4100             1.521               8
     4200             1.481               8
     4300             1.379               8
     4400             1.164               50
     4500             1.079               50
     4600             1.065               50
     4700             1.034               50
     4800             1.012               9
     4900             1.031               50
     5000             1.038               50
     5100             1.014               19


     Simulated prior distributions

     Parameter       Prior Mean  Prior Variance  Prior Std. Dev.


     Parameter 1         0.0053          0.1304          0.3612
     Parameter 2        -0.0026          0.1261          0.3552
     Parameter 3         0.0055          0.1194          0.3455
     Parameter 4        -0.0223          0.1259          0.3548
     Parameter 5        -0.0125          0.1279          0.3576
     Parameter 6        -0.0152          0.1269          0.3563
     Parameter 7         0.0016          0.1299          0.3604
     Parameter 8         0.0223          0.1229          0.3505
     Parameter 9        -0.0055          0.1223          0.3498
     Parameter 10        -0.0021          0.1297          0.3602
     Parameter 11         0.0026          0.1162          0.3409
     Parameter 12         0.0132          0.1278          0.3575
     Parameter 13         0.0154          0.1173          0.3424
     Parameter 14        -0.0182          0.1216          0.3488
     Parameter 15 Improper Prior
     Parameter 16 Improper Prior
     Parameter 17 Improper Prior
     Parameter 18 Improper Prior
     Parameter 19 Improper Prior
     Parameter 20 Improper Prior
     Parameter 21 Improper Prior
     Parameter 22 Improper Prior
     Parameter 23 Improper Prior
     Parameter 24 Improper Prior
     Parameter 25 Improper Prior
     Parameter 26 Improper Prior
     Parameter 27 Improper Prior
     Parameter 28 Improper Prior
     Parameter 29 Improper Prior
     Parameter 30 Improper Prior
     Parameter 31 Improper Prior
     Parameter 32 Improper Prior
     Parameter 33 Improper Prior
     Parameter 34 Improper Prior
     Parameter 35 Improper Prior
     Parameter 36 Improper Prior
     Parameter 37 Improper Prior
     Parameter 38 Improper Prior
     Parameter 39 Improper Prior
     Parameter 40 Improper Prior
     Parameter 41 Improper Prior
     Parameter 42 Improper Prior
     Parameter 43 Improper Prior
     Parameter 44 Improper Prior
     Parameter 45 Improper Prior
     Parameter 46 Improper Prior
     Parameter 47 Improper Prior
     Parameter 48 Improper Prior
     Parameter 49 Improper Prior
     Parameter 50 Improper Prior
     Parameter 51 Improper Prior

     REPLICATION 52:


                     POTENTIAL       PARAMETER WITH
     ITERATION    SCALE REDUCTION      HIGHEST PSR
     100              1.182               45
     200              2.183               8
     300              1.316               8
     400              1.098               11
     500              1.974               10
     600              1.751               50
     700              1.624               11
     800              1.943               50
     900              1.320               50
     1000             1.672               50
     1100             1.544               50
     1200             1.088               11
     1300             1.090               50
     1400             1.494               50
     1500             1.741               50
     1600             1.547               50
     1700             1.448               50
     1800             1.593               50
     1900             1.836               11
     2000             2.587               50
     2100             1.630               50
     2200             1.180               9
     2300             1.026               9
     2400             1.007               30
     2500             1.040               12
     2600             1.145               11
     2700             1.320               50
     2800             1.367               50
     2900             1.297               50
     3000             1.175               50
     3100             1.061               11
     3200             1.010               11
     3300             1.007               5
     3400             1.023               12
     3500             1.045               8
     3600             1.020               50
     3700             1.007               4
     3800             1.016               4
     3900             1.011               4
     4000             1.014               4
     4100             1.015               4
     4200             1.026               10
     4300             1.066               12
     4400             1.160               50
     4500             1.279               50
     4600             1.411               50
     4700             1.466               50
     4800             1.433               50
     4900             1.304               50
     5000             1.165               50
     5100             1.089               50
     5200             1.040               50
     5300             1.025               50
     5400             1.009               8


     Simulated prior distributions

     Parameter       Prior Mean  Prior Variance  Prior Std. Dev.


     Parameter 1         0.0066          0.1431          0.3783
     Parameter 2        -0.0037          0.1267          0.3559
     Parameter 3        -0.0047          0.1272          0.3566
     Parameter 4        -0.0135          0.1332          0.3649
     Parameter 5        -0.0101          0.1271          0.3565
     Parameter 6         0.0183          0.1208          0.3476
     Parameter 7        -0.0006          0.1295          0.3599
     Parameter 8        -0.0039          0.1273          0.3569
     Parameter 9         0.0086          0.1237          0.3516
     Parameter 10        -0.0027          0.1219          0.3491
     Parameter 11        -0.0052          0.1248          0.3533
     Parameter 12         0.0051          0.1304          0.3611
     Parameter 13        -0.0097          0.1277          0.3574
     Parameter 14         0.0022          0.1195          0.3457
     Parameter 15 Improper Prior
     Parameter 16 Improper Prior
     Parameter 17 Improper Prior
     Parameter 18 Improper Prior
     Parameter 19 Improper Prior
     Parameter 20 Improper Prior
     Parameter 21 Improper Prior
     Parameter 22 Improper Prior
     Parameter 23 Improper Prior
     Parameter 24 Improper Prior
     Parameter 25 Improper Prior
     Parameter 26 Improper Prior
     Parameter 27 Improper Prior
     Parameter 28 Improper Prior
     Parameter 29 Improper Prior
     Parameter 30 Improper Prior
     Parameter 31 Improper Prior
     Parameter 32 Improper Prior
     Parameter 33 Improper Prior
     Parameter 34 Improper Prior
     Parameter 35 Improper Prior
     Parameter 36 Improper Prior
     Parameter 37 Improper Prior
     Parameter 38 Improper Prior
     Parameter 39 Improper Prior
     Parameter 40 Improper Prior
     Parameter 41 Improper Prior
     Parameter 42 Improper Prior
     Parameter 43 Improper Prior
     Parameter 44 Improper Prior
     Parameter 45 Improper Prior
     Parameter 46 Improper Prior
     Parameter 47 Improper Prior
     Parameter 48 Improper Prior
     Parameter 49 Improper Prior
     Parameter 50 Improper Prior
     Parameter 51 Improper Prior

     REPLICATION 53:


                     POTENTIAL       PARAMETER WITH
     ITERATION    SCALE REDUCTION      HIGHEST PSR
     100              1.196               23
     200              1.666               12
     300              1.065               43
     400              1.584               12
     500              1.143               8
     600              1.361               50
     700              1.207               8
     800              1.251               50
     900              1.363               11
     1000             1.019               18
     1100             1.221               11
     1200             1.290               11
     1300             1.120               11
     1400             1.015               16
     1500             1.047               8
     1600             1.021               44
     1700             1.014               43
     1800             1.039               50
     1900             1.021               19
     2000             1.218               11
     2100             1.484               12
     2200             1.658               12
     2300             1.732               50
     2400             2.108               50
     2500             1.895               50
     2600             1.755               11
     2700             1.420               11
     2800             1.309               11
     2900             1.218               11
     3000             1.187               11
     3100             1.126               11
     3200             1.045               11
     3300             1.020               43
     3400             1.055               50
     3500             1.060               50
     3600             1.024               43
     3700             1.010               43
     3800             1.005               33
     3900             1.009               27
     4000             1.009               27
     4100             1.007               27
     4200             1.007               27
     4300             1.007               25
     4400             1.032               12
     4500             1.105               50
     4600             1.131               50
     4700             1.077               12
     4800             1.020               12
     4900             1.012               43
     5000             1.009               43


     Simulated prior distributions

     Parameter       Prior Mean  Prior Variance  Prior Std. Dev.


     Parameter 1         0.0087          0.1262          0.3553
     Parameter 2         0.0143          0.1275          0.3570
     Parameter 3        -0.0118          0.1245          0.3528
     Parameter 4         0.0058          0.1233          0.3511
     Parameter 5        -0.0007          0.1352          0.3677
     Parameter 6        -0.0026          0.1377          0.3711
     Parameter 7        -0.0034          0.1256          0.3544
     Parameter 8        -0.0016          0.1248          0.3533
     Parameter 9         0.0002          0.1378          0.3712
     Parameter 10        -0.0133          0.1262          0.3553
     Parameter 11         0.0048          0.1278          0.3574
     Parameter 12        -0.0174          0.1162          0.3409
     Parameter 13        -0.0185          0.1189          0.3448
     Parameter 14        -0.0084          0.1180          0.3435
     Parameter 15 Improper Prior
     Parameter 16 Improper Prior
     Parameter 17 Improper Prior
     Parameter 18 Improper Prior
     Parameter 19 Improper Prior
     Parameter 20 Improper Prior
     Parameter 21 Improper Prior
     Parameter 22 Improper Prior
     Parameter 23 Improper Prior
     Parameter 24 Improper Prior
     Parameter 25 Improper Prior
     Parameter 26 Improper Prior
     Parameter 27 Improper Prior
     Parameter 28 Improper Prior
     Parameter 29 Improper Prior
     Parameter 30 Improper Prior
     Parameter 31 Improper Prior
     Parameter 32 Improper Prior
     Parameter 33 Improper Prior
     Parameter 34 Improper Prior
     Parameter 35 Improper Prior
     Parameter 36 Improper Prior
     Parameter 37 Improper Prior
     Parameter 38 Improper Prior
     Parameter 39 Improper Prior
     Parameter 40 Improper Prior
     Parameter 41 Improper Prior
     Parameter 42 Improper Prior
     Parameter 43 Improper Prior
     Parameter 44 Improper Prior
     Parameter 45 Improper Prior
     Parameter 46 Improper Prior
     Parameter 47 Improper Prior
     Parameter 48 Improper Prior
     Parameter 49 Improper Prior
     Parameter 50 Improper Prior
     Parameter 51 Improper Prior

     REPLICATION 54:


                     POTENTIAL       PARAMETER WITH
     ITERATION    SCALE REDUCTION      HIGHEST PSR
     100              1.235               11
     200              1.047               7
     300              2.510               50
     400              1.216               10
     500              1.045               12
     600              1.066               26
     700              1.157               50
     800              1.115               50
     900              1.358               50
     1000             1.073               9
     1100             1.047               12
     1200             1.098               50
     1300             1.161               50
     1400             1.021               26
     1500             1.025               26
     1600             1.026               11
     1700             1.012               35
     1800             1.019               9
     1900             1.107               11
     2000             1.073               11
     2100             1.043               11
     2200             1.016               5
     2300             1.013               5
     2400             1.016               50
     2500             1.008               5
     2600             1.100               9
     2700             1.346               9
     2800             1.410               50
     2900             1.258               12
     3000             1.228               11
     3100             1.204               11
     3200             1.155               11
     3300             1.107               11
     3400             1.044               11
     3500             1.008               11
     3600             1.009               25
     3700             1.033               50
     3800             1.076               50
     3900             1.095               50
     4000             1.088               50
     4100             1.055               50
     4200             1.021               50
     4300             1.019               50
     4400             1.046               50
     4500             1.079               50
     4600             1.062               50
     4700             1.091               50
     4800             1.113               10
     4900             1.077               10
     5000             1.053               10
     5100             1.010               11


     Simulated prior distributions

     Parameter       Prior Mean  Prior Variance  Prior Std. Dev.


     Parameter 1        -0.0074          0.1312          0.3623
     Parameter 2         0.0057          0.1276          0.3573
     Parameter 3         0.0026          0.1235          0.3514
     Parameter 4        -0.0021          0.1230          0.3506
     Parameter 5         0.0181          0.1331          0.3649
     Parameter 6        -0.0178          0.1214          0.3484
     Parameter 7         0.0063          0.1229          0.3506
     Parameter 8        -0.0143          0.1147          0.3387
     Parameter 9         0.0094          0.1222          0.3496
     Parameter 10        -0.0046          0.1302          0.3609
     Parameter 11         0.0038          0.1221          0.3495
     Parameter 12        -0.0155          0.1296          0.3600
     Parameter 13         0.0025          0.1284          0.3583
     Parameter 14         0.0138          0.1209          0.3477
     Parameter 15 Improper Prior
     Parameter 16 Improper Prior
     Parameter 17 Improper Prior
     Parameter 18 Improper Prior
     Parameter 19 Improper Prior
     Parameter 20 Improper Prior
     Parameter 21 Improper Prior
     Parameter 22 Improper Prior
     Parameter 23 Improper Prior
     Parameter 24 Improper Prior
     Parameter 25 Improper Prior
     Parameter 26 Improper Prior
     Parameter 27 Improper Prior
     Parameter 28 Improper Prior
     Parameter 29 Improper Prior
     Parameter 30 Improper Prior
     Parameter 31 Improper Prior
     Parameter 32 Improper Prior
     Parameter 33 Improper Prior
     Parameter 34 Improper Prior
     Parameter 35 Improper Prior
     Parameter 36 Improper Prior
     Parameter 37 Improper Prior
     Parameter 38 Improper Prior
     Parameter 39 Improper Prior
     Parameter 40 Improper Prior
     Parameter 41 Improper Prior
     Parameter 42 Improper Prior
     Parameter 43 Improper Prior
     Parameter 44 Improper Prior
     Parameter 45 Improper Prior
     Parameter 46 Improper Prior
     Parameter 47 Improper Prior
     Parameter 48 Improper Prior
     Parameter 49 Improper Prior
     Parameter 50 Improper Prior
     Parameter 51 Improper Prior

     REPLICATION 55:


                     POTENTIAL       PARAMETER WITH
     ITERATION    SCALE REDUCTION      HIGHEST PSR
     100              2.246               11
     200              2.061               50
     300              1.122               26
     400              2.682               11
     500              1.040               49
     600              1.068               9
     700              1.029               36
     800              1.015               51
     900              1.036               4
     1000             1.076               11
     1100             1.346               9
     1200             1.495               9
     1300             1.435               9
     1400             1.223               50
     1500             1.141               50
     1600             1.011               45
     1700             1.048               12
     1800             1.021               50
     1900             1.166               50
     2000             1.132               50
     2100             1.157               50
     2200             1.480               50
     2300             1.536               50
     2400             1.308               50
     2500             1.235               50
     2600             1.185               12
     2700             1.169               8
     2800             1.181               8
     2900             1.099               8
     3000             1.045               8
     3100             1.022               11
     3200             1.038               11
     3300             1.068               11
     3400             1.029               11
     3500             1.004               37
     3600             1.043               13
     3700             1.107               50
     3800             1.165               50
     3900             1.163               50
     4000             1.189               50
     4100             1.291               50
     4200             1.438               50
     4300             1.755               50
     4400             1.935               50
     4500             1.690               50
     4600             1.638               50
     4700             1.412               50
     4800             1.222               50
     4900             1.151               50
     5000             1.095               10
     5100             1.059               9
     5200             1.045               9
     5300             1.017               9


     Simulated prior distributions

     Parameter       Prior Mean  Prior Variance  Prior Std. Dev.


     Parameter 1         0.0127          0.1324          0.3638
     Parameter 2         0.0071          0.1217          0.3488
     Parameter 3        -0.0167          0.1236          0.3516
     Parameter 4        -0.0032          0.1292          0.3594
     Parameter 5         0.0078          0.1293          0.3595
     Parameter 6        -0.0116          0.1282          0.3581
     Parameter 7         0.0150          0.1276          0.3573
     Parameter 8         0.0007          0.1228          0.3504
     Parameter 9        -0.0088          0.1245          0.3529
     Parameter 10        -0.0027          0.1327          0.3643
     Parameter 11         0.0040          0.1254          0.3541
     Parameter 12         0.0134          0.1212          0.3481
     Parameter 13         0.0065          0.1224          0.3498
     Parameter 14        -0.0032          0.1309          0.3618
     Parameter 15 Improper Prior
     Parameter 16 Improper Prior
     Parameter 17 Improper Prior
     Parameter 18 Improper Prior
     Parameter 19 Improper Prior
     Parameter 20 Improper Prior
     Parameter 21 Improper Prior
     Parameter 22 Improper Prior
     Parameter 23 Improper Prior
     Parameter 24 Improper Prior
     Parameter 25 Improper Prior
     Parameter 26 Improper Prior
     Parameter 27 Improper Prior
     Parameter 28 Improper Prior
     Parameter 29 Improper Prior
     Parameter 30 Improper Prior
     Parameter 31 Improper Prior
     Parameter 32 Improper Prior
     Parameter 33 Improper Prior
     Parameter 34 Improper Prior
     Parameter 35 Improper Prior
     Parameter 36 Improper Prior
     Parameter 37 Improper Prior
     Parameter 38 Improper Prior
     Parameter 39 Improper Prior
     Parameter 40 Improper Prior
     Parameter 41 Improper Prior
     Parameter 42 Improper Prior
     Parameter 43 Improper Prior
     Parameter 44 Improper Prior
     Parameter 45 Improper Prior
     Parameter 46 Improper Prior
     Parameter 47 Improper Prior
     Parameter 48 Improper Prior
     Parameter 49 Improper Prior
     Parameter 50 Improper Prior
     Parameter 51 Improper Prior

     REPLICATION 56:


                     POTENTIAL       PARAMETER WITH
     ITERATION    SCALE REDUCTION      HIGHEST PSR
     100              2.535               11
     200              1.152               1
     300              1.159               10
     400              1.279               12
     500              1.508               50
     600              1.698               50
     700              1.064               11
     800              1.997               50
     900              2.524               50
     1000             1.120               9
     1100             1.081               50
     1200             1.294               50
     1300             1.310               12
     1400             1.067               50
     1500             1.041               9
     1600             1.024               18
     1700             1.145               12
     1800             1.162               12
     1900             1.297               12
     2000             1.198               11
     2100             1.095               12
     2200             1.009               12
     2300             1.027               1
     2400             1.013               1
     2500             1.087               50
     2600             1.093               10
     2700             1.007               31
     2800             1.015               31
     2900             1.081               50
     3000             1.250               50
     3100             1.404               50
     3200             1.509               50
     3300             1.505               50
     3400             1.352               50
     3500             1.265               50
     3600             1.164               50
     3700             1.088               50
     3800             1.039               50
     3900             1.013               50
     4000             1.014               1
     4100             1.074               11
     4200             1.142               11
     4300             1.228               12
     4400             1.219               11
     4500             1.136               50
     4600             1.090               12
     4700             1.047               11
     4800             1.056               12
     4900             1.066               50
     5000             1.072               50
     5100             1.103               50
     5200             1.102               50
     5300             1.040               9
     5400             1.008               9


     Simulated prior distributions

     Parameter       Prior Mean  Prior Variance  Prior Std. Dev.


     Parameter 1        -0.0056          0.1235          0.3514
     Parameter 2        -0.0119          0.1287          0.3588
     Parameter 3        -0.0047          0.1247          0.3531
     Parameter 4        -0.0012          0.1202          0.3467
     Parameter 5        -0.0151          0.1199          0.3462
     Parameter 6         0.0144          0.1269          0.3563
     Parameter 7        -0.0101          0.1347          0.3670
     Parameter 8        -0.0026          0.1291          0.3593
     Parameter 9        -0.0154          0.1230          0.3507
     Parameter 10         0.0029          0.1223          0.3498
     Parameter 11        -0.0148          0.1272          0.3566
     Parameter 12        -0.0175          0.1195          0.3458
     Parameter 13        -0.0252          0.1337          0.3657
     Parameter 14        -0.0057          0.1202          0.3467
     Parameter 15 Improper Prior
     Parameter 16 Improper Prior
     Parameter 17 Improper Prior
     Parameter 18 Improper Prior
     Parameter 19 Improper Prior
     Parameter 20 Improper Prior
     Parameter 21 Improper Prior
     Parameter 22 Improper Prior
     Parameter 23 Improper Prior
     Parameter 24 Improper Prior
     Parameter 25 Improper Prior
     Parameter 26 Improper Prior
     Parameter 27 Improper Prior
     Parameter 28 Improper Prior
     Parameter 29 Improper Prior
     Parameter 30 Improper Prior
     Parameter 31 Improper Prior
     Parameter 32 Improper Prior
     Parameter 33 Improper Prior
     Parameter 34 Improper Prior
     Parameter 35 Improper Prior
     Parameter 36 Improper Prior
     Parameter 37 Improper Prior
     Parameter 38 Improper Prior
     Parameter 39 Improper Prior
     Parameter 40 Improper Prior
     Parameter 41 Improper Prior
     Parameter 42 Improper Prior
     Parameter 43 Improper Prior
     Parameter 44 Improper Prior
     Parameter 45 Improper Prior
     Parameter 46 Improper Prior
     Parameter 47 Improper Prior
     Parameter 48 Improper Prior
     Parameter 49 Improper Prior
     Parameter 50 Improper Prior
     Parameter 51 Improper Prior

     REPLICATION 57:


                     POTENTIAL       PARAMETER WITH
     ITERATION    SCALE REDUCTION      HIGHEST PSR
     100              2.405               12
     200              2.560               11
     300              2.068               50
     400              1.039               45
     500              1.022               35
     600              1.067               20
     700              1.055               4
     800              1.066               11
     900              1.199               10
     1000             1.664               10
     1100             2.579               50
     1200             1.369               50
     1300             1.085               50
     1400             1.009               34
     1500             1.012               26
     1600             1.038               9
     1700             1.086               50
     1800             1.104               9
     1900             1.167               9
     2000             1.216               50
     2100             1.009               50
     2200             1.009               29
     2300             1.009               29
     2400             1.008               29
     2500             1.012               9
     2600             1.010               17
     2700             1.024               8
     2800             1.144               12
     2900             1.079               12
     3000             1.032               12
     3100             1.017               12
     3200             1.041               12
     3300             1.059               9
     3400             1.077               9
     3500             1.045               50
     3600             1.058               50
     3700             1.026               50
     3800             1.005               41
     3900             1.003               16
     4000             1.004               25
     4100             1.004               25
     4200             1.008               25
     4300             1.029               12
     4400             1.087               11
     4500             1.155               11
     4600             1.117               11
     4700             1.086               50
     4800             1.110               11
     4900             1.120               12
     5000             1.078               11
     5100             1.035               9
     5200             1.015               9


     Simulated prior distributions

     Parameter       Prior Mean  Prior Variance  Prior Std. Dev.


     Parameter 1         0.0034          0.1341          0.3662
     Parameter 2         0.0172          0.1204          0.3469
     Parameter 3        -0.0015          0.1223          0.3497
     Parameter 4         0.0079          0.1209          0.3477
     Parameter 5        -0.0041          0.1267          0.3560
     Parameter 6         0.0053          0.1289          0.3591
     Parameter 7         0.0050          0.1239          0.3520
     Parameter 8         0.0106          0.1164          0.3412
     Parameter 9         0.0065          0.1306          0.3614
     Parameter 10         0.0064          0.1252          0.3538
     Parameter 11        -0.0017          0.1159          0.3404
     Parameter 12        -0.0219          0.1362          0.3691
     Parameter 13        -0.0066          0.1160          0.3406
     Parameter 14        -0.0027          0.1338          0.3658
     Parameter 15 Improper Prior
     Parameter 16 Improper Prior
     Parameter 17 Improper Prior
     Parameter 18 Improper Prior
     Parameter 19 Improper Prior
     Parameter 20 Improper Prior
     Parameter 21 Improper Prior
     Parameter 22 Improper Prior
     Parameter 23 Improper Prior
     Parameter 24 Improper Prior
     Parameter 25 Improper Prior
     Parameter 26 Improper Prior
     Parameter 27 Improper Prior
     Parameter 28 Improper Prior
     Parameter 29 Improper Prior
     Parameter 30 Improper Prior
     Parameter 31 Improper Prior
     Parameter 32 Improper Prior
     Parameter 33 Improper Prior
     Parameter 34 Improper Prior
     Parameter 35 Improper Prior
     Parameter 36 Improper Prior
     Parameter 37 Improper Prior
     Parameter 38 Improper Prior
     Parameter 39 Improper Prior
     Parameter 40 Improper Prior
     Parameter 41 Improper Prior
     Parameter 42 Improper Prior
     Parameter 43 Improper Prior
     Parameter 44 Improper Prior
     Parameter 45 Improper Prior
     Parameter 46 Improper Prior
     Parameter 47 Improper Prior
     Parameter 48 Improper Prior
     Parameter 49 Improper Prior
     Parameter 50 Improper Prior
     Parameter 51 Improper Prior

     REPLICATION 58:


                     POTENTIAL       PARAMETER WITH
     ITERATION    SCALE REDUCTION      HIGHEST PSR
     100              1.379               25
     200              2.237               50
     300              1.243               10
     400              1.354               50
     500              1.037               12
     600              1.051               51
     700              1.073               1
     800              1.049               11
     900              1.757               11
     1000             1.350               50
     1100             1.025               10
     1200             1.287               50
     1300             1.778               50
     1400             1.644               50
     1500             1.343               50
     1600             1.511               50
     1700             1.515               50
     1800             1.238               50
     1900             1.047               50
     2000             1.014               44
     2100             1.110               50
     2200             1.178               50
     2300             1.187               50
     2400             1.255               50
     2500             1.192               50
     2600             1.158               50
     2700             1.071               50
     2800             1.020               50
     2900             1.032               50
     3000             1.093               50
     3100             1.088               50
     3200             1.041               50
     3300             1.071               50
     3400             1.109               50
     3500             1.090               50
     3600             1.081               50
     3700             1.049               50
     3800             1.011               13
     3900             1.008               11
     4000             1.014               50
     4100             1.013               50
     4200             1.006               9
     4300             1.023               9
     4400             1.023               9
     4500             1.010               18
     4600             1.010               18
     4700             1.032               50
     4800             1.071               50
     4900             1.092               50
     5000             1.108               50
     5100             1.084               50
     5200             1.024               50
     5300             1.011               50


     Simulated prior distributions

     Parameter       Prior Mean  Prior Variance  Prior Std. Dev.


     Parameter 1        -0.0033          0.1201          0.3466
     Parameter 2         0.0230          0.1287          0.3588
     Parameter 3        -0.0094          0.1265          0.3557
     Parameter 4         0.0042          0.1283          0.3582
     Parameter 5        -0.0051          0.1275          0.3570
     Parameter 6        -0.0055          0.1254          0.3542
     Parameter 7         0.0077          0.1140          0.3376
     Parameter 8         0.0012          0.1296          0.3600
     Parameter 9         0.0052          0.1259          0.3548
     Parameter 10        -0.0043          0.1190          0.3450
     Parameter 11        -0.0014          0.1207          0.3474
     Parameter 12         0.0177          0.1182          0.3438
     Parameter 13        -0.0200          0.1283          0.3582
     Parameter 14        -0.0005          0.1198          0.3461
     Parameter 15 Improper Prior
     Parameter 16 Improper Prior
     Parameter 17 Improper Prior
     Parameter 18 Improper Prior
     Parameter 19 Improper Prior
     Parameter 20 Improper Prior
     Parameter 21 Improper Prior
     Parameter 22 Improper Prior
     Parameter 23 Improper Prior
     Parameter 24 Improper Prior
     Parameter 25 Improper Prior
     Parameter 26 Improper Prior
     Parameter 27 Improper Prior
     Parameter 28 Improper Prior
     Parameter 29 Improper Prior
     Parameter 30 Improper Prior
     Parameter 31 Improper Prior
     Parameter 32 Improper Prior
     Parameter 33 Improper Prior
     Parameter 34 Improper Prior
     Parameter 35 Improper Prior
     Parameter 36 Improper Prior
     Parameter 37 Improper Prior
     Parameter 38 Improper Prior
     Parameter 39 Improper Prior
     Parameter 40 Improper Prior
     Parameter 41 Improper Prior
     Parameter 42 Improper Prior
     Parameter 43 Improper Prior
     Parameter 44 Improper Prior
     Parameter 45 Improper Prior
     Parameter 46 Improper Prior
     Parameter 47 Improper Prior
     Parameter 48 Improper Prior
     Parameter 49 Improper Prior
     Parameter 50 Improper Prior
     Parameter 51 Improper Prior

     REPLICATION 59:


                     POTENTIAL       PARAMETER WITH
     ITERATION    SCALE REDUCTION      HIGHEST PSR
     100              1.241               8
     200              1.387               8
     300              1.220               50
     400              1.153               9
     500              1.425               50
     600              1.151               12
     700              1.172               12
     800              1.082               11
     900              1.502               50
     1000             1.961               50
     1100             1.679               50
     1200             1.957               12
     1300             2.119               50
     1400             1.120               50
     1500             1.017               12
     1600             1.255               50
     1700             1.632               50
     1800             2.347               50
     1900             1.683               50
     2000             1.416               50
     2100             1.301               50
     2200             1.136               50
     2300             1.023               50
     2400             1.013               5
     2500             1.080               12
     2600             1.104               12
     2700             1.265               12
     2800             1.322               12
     2900             1.110               12
     3000             1.032               12
     3100             1.007               5
     3200             1.008               5
     3300             1.006               1
     3400             1.009               12
     3500             1.030               12
     3600             1.003               31
     3700             1.029               50
     3800             1.032               50
     3900             1.025               11
     4000             1.022               12
     4100             1.018               12
     4200             1.034               12
     4300             1.041               12
     4400             1.028               12
     4500             1.055               12
     4600             1.050               12
     4700             1.031               12
     4800             1.007               1
     4900             1.006               33
     5000             1.036               50
     5100             1.089               50
     5200             1.151               50
     5300             1.188               50
     5400             1.250               50
     5500             1.304               50
     5600             1.364               50
     5700             1.257               50
     5800             1.115               50
     5900             1.068               50
     6000             1.049               50
     6100             1.041               50
     6200             1.039               50
     6300             1.048               50
     6400             1.042               50
     6500             1.034               50
     6600             1.025               50
     6700             1.016               50


     Simulated prior distributions

     Parameter       Prior Mean  Prior Variance  Prior Std. Dev.


     Parameter 1         0.0037          0.1218          0.3491
     Parameter 2         0.0058          0.1252          0.3538
     Parameter 3        -0.0006          0.1188          0.3447
     Parameter 4        -0.0036          0.1353          0.3678
     Parameter 5         0.0175          0.1208          0.3475
     Parameter 6        -0.0058          0.1306          0.3614
     Parameter 7        -0.0071          0.1288          0.3589
     Parameter 8        -0.0054          0.1200          0.3464
     Parameter 9         0.0206          0.1161          0.3408
     Parameter 10        -0.0057          0.1184          0.3441
     Parameter 11         0.0174          0.1156          0.3400
     Parameter 12         0.0014          0.1188          0.3446
     Parameter 13         0.0086          0.1167          0.3415
     Parameter 14         0.0046          0.1242          0.3524
     Parameter 15 Improper Prior
     Parameter 16 Improper Prior
     Parameter 17 Improper Prior
     Parameter 18 Improper Prior
     Parameter 19 Improper Prior
     Parameter 20 Improper Prior
     Parameter 21 Improper Prior
     Parameter 22 Improper Prior
     Parameter 23 Improper Prior
     Parameter 24 Improper Prior
     Parameter 25 Improper Prior
     Parameter 26 Improper Prior
     Parameter 27 Improper Prior
     Parameter 28 Improper Prior
     Parameter 29 Improper Prior
     Parameter 30 Improper Prior
     Parameter 31 Improper Prior
     Parameter 32 Improper Prior
     Parameter 33 Improper Prior
     Parameter 34 Improper Prior
     Parameter 35 Improper Prior
     Parameter 36 Improper Prior
     Parameter 37 Improper Prior
     Parameter 38 Improper Prior
     Parameter 39 Improper Prior
     Parameter 40 Improper Prior
     Parameter 41 Improper Prior
     Parameter 42 Improper Prior
     Parameter 43 Improper Prior
     Parameter 44 Improper Prior
     Parameter 45 Improper Prior
     Parameter 46 Improper Prior
     Parameter 47 Improper Prior
     Parameter 48 Improper Prior
     Parameter 49 Improper Prior
     Parameter 50 Improper Prior
     Parameter 51 Improper Prior

     REPLICATION 60:


                     POTENTIAL       PARAMETER WITH
     ITERATION    SCALE REDUCTION      HIGHEST PSR
     100              1.576               11
     200              1.147               6
     300              1.129               12
     400              1.211               50
     500              2.431               50
     600              1.070               24
     700              1.526               50
     800              1.284               12
     900              1.062               18
     1000             1.043               11
     1100             1.126               50
     1200             1.530               50
     1300             2.339               50
     1400             2.221               50
     1500             1.645               50
     1600             1.040               3
     1700             1.066               50
     1800             1.300               50
     1900             1.694               50
     2000             1.992               50
     2100             1.774               50
     2200             1.484               50
     2300             1.423               50
     2400             1.294               11
     2500             1.304               11
     2600             1.129               11
     2700             1.026               50
     2800             1.008               37
     2900             1.009               6
     3000             1.022               3
     3100             1.021               3
     3200             1.019               3
     3300             1.011               50
     3400             1.018               50
     3500             1.007               16
     3600             1.003               6
     3700             1.019               10
     3800             1.079               50
     3900             1.178               50
     4000             1.215               8
     4100             1.201               8
     4200             1.260               8
     4300             1.182               50
     4400             1.081               11
     4500             1.011               14
     4600             1.008               14
     4700             1.018               14
     4800             1.019               12
     4900             1.007               14
     5000             1.005               26


     Simulated prior distributions

     Parameter       Prior Mean  Prior Variance  Prior Std. Dev.


     Parameter 1         0.0054          0.1194          0.3456
     Parameter 2        -0.0161          0.1387          0.3724
     Parameter 3         0.0144          0.1236          0.3516
     Parameter 4        -0.0126          0.1319          0.3632
     Parameter 5        -0.0018          0.1250          0.3535
     Parameter 6         0.0277          0.1289          0.3590
     Parameter 7         0.0076          0.1209          0.3477
     Parameter 8        -0.0027          0.1317          0.3629
     Parameter 9        -0.0028          0.1288          0.3589
     Parameter 10         0.0321          0.1259          0.3548
     Parameter 11        -0.0001          0.1300          0.3605
     Parameter 12        -0.0159          0.1164          0.3412
     Parameter 13         0.0002          0.1192          0.3452
     Parameter 14        -0.0021          0.1265          0.3557
     Parameter 15 Improper Prior
     Parameter 16 Improper Prior
     Parameter 17 Improper Prior
     Parameter 18 Improper Prior
     Parameter 19 Improper Prior
     Parameter 20 Improper Prior
     Parameter 21 Improper Prior
     Parameter 22 Improper Prior
     Parameter 23 Improper Prior
     Parameter 24 Improper Prior
     Parameter 25 Improper Prior
     Parameter 26 Improper Prior
     Parameter 27 Improper Prior
     Parameter 28 Improper Prior
     Parameter 29 Improper Prior
     Parameter 30 Improper Prior
     Parameter 31 Improper Prior
     Parameter 32 Improper Prior
     Parameter 33 Improper Prior
     Parameter 34 Improper Prior
     Parameter 35 Improper Prior
     Parameter 36 Improper Prior
     Parameter 37 Improper Prior
     Parameter 38 Improper Prior
     Parameter 39 Improper Prior
     Parameter 40 Improper Prior
     Parameter 41 Improper Prior
     Parameter 42 Improper Prior
     Parameter 43 Improper Prior
     Parameter 44 Improper Prior
     Parameter 45 Improper Prior
     Parameter 46 Improper Prior
     Parameter 47 Improper Prior
     Parameter 48 Improper Prior
     Parameter 49 Improper Prior
     Parameter 50 Improper Prior
     Parameter 51 Improper Prior

     REPLICATION 61:


                     POTENTIAL       PARAMETER WITH
     ITERATION    SCALE REDUCTION      HIGHEST PSR
     100              1.511               50
     200              1.587               50
     300              1.528               8
     400              1.083               21
     500              1.843               12
     600              1.053               26
     700              1.464               8
     800              1.139               11
     900              1.125               50
     1000             2.036               50
     1100             1.921               50
     1200             1.799               50
     1300             1.525               50
     1400             1.177               50
     1500             1.069               10
     1600             1.014               26
     1700             1.106               50
     1800             1.232               50
     1900             1.567               50
     2000             1.520               50
     2100             1.819               50
     2200             2.508               50
     2300             2.354               50
     2400             1.738               12
     2500             1.268               12
     2600             1.095               12
     2700             1.007               32
     2800             1.045               9
     2900             1.108               9
     3000             1.258               50
     3100             1.347               50
     3200             1.201               50
     3300             1.112               50
     3400             1.036               12
     3500             1.011               26
     3600             1.009               15
     3700             1.014               15
     3800             1.016               15
     3900             1.012               4
     4000             1.009               19
     4100             1.010               19
     4200             1.005               19
     4300             1.017               11
     4400             1.006               20
     4500             1.004               20
     4600             1.011               9
     4700             1.006               23
     4800             1.009               10
     4900             1.016               11
     5000             1.016               11


     Simulated prior distributions

     Parameter       Prior Mean  Prior Variance  Prior Std. Dev.


     Parameter 1        -0.0017          0.1234          0.3513
     Parameter 2        -0.0064          0.1297          0.3602
     Parameter 3         0.0044          0.1204          0.3471
     Parameter 4        -0.0033          0.1294          0.3598
     Parameter 5         0.0070          0.1277          0.3573
     Parameter 6        -0.0075          0.1220          0.3492
     Parameter 7        -0.0006          0.1269          0.3562
     Parameter 8        -0.0046          0.1251          0.3537
     Parameter 9        -0.0026          0.1199          0.3462
     Parameter 10         0.0039          0.1228          0.3504
     Parameter 11        -0.0046          0.1269          0.3563
     Parameter 12        -0.0032          0.1326          0.3641
     Parameter 13         0.0014          0.1275          0.3571
     Parameter 14        -0.0120          0.1212          0.3481
     Parameter 15 Improper Prior
     Parameter 16 Improper Prior
     Parameter 17 Improper Prior
     Parameter 18 Improper Prior
     Parameter 19 Improper Prior
     Parameter 20 Improper Prior
     Parameter 21 Improper Prior
     Parameter 22 Improper Prior
     Parameter 23 Improper Prior
     Parameter 24 Improper Prior
     Parameter 25 Improper Prior
     Parameter 26 Improper Prior
     Parameter 27 Improper Prior
     Parameter 28 Improper Prior
     Parameter 29 Improper Prior
     Parameter 30 Improper Prior
     Parameter 31 Improper Prior
     Parameter 32 Improper Prior
     Parameter 33 Improper Prior
     Parameter 34 Improper Prior
     Parameter 35 Improper Prior
     Parameter 36 Improper Prior
     Parameter 37 Improper Prior
     Parameter 38 Improper Prior
     Parameter 39 Improper Prior
     Parameter 40 Improper Prior
     Parameter 41 Improper Prior
     Parameter 42 Improper Prior
     Parameter 43 Improper Prior
     Parameter 44 Improper Prior
     Parameter 45 Improper Prior
     Parameter 46 Improper Prior
     Parameter 47 Improper Prior
     Parameter 48 Improper Prior
     Parameter 49 Improper Prior
     Parameter 50 Improper Prior
     Parameter 51 Improper Prior

     REPLICATION 62:


                     POTENTIAL       PARAMETER WITH
     ITERATION    SCALE REDUCTION      HIGHEST PSR
     100              1.240               20
     200              1.493               11
     300              3.134               50
     400              1.084               15
     500              2.056               50
     600              1.506               50
     700              1.106               8
     800              1.865               12
     900              1.056               51
     1000             1.334               50
     1100             1.605               12
     1200             1.441               12
     1300             1.212               11
     1400             1.040               3
     1500             1.027               19
     1600             1.057               50
     1700             1.088               50
     1800             1.358               50
     1900             1.597               50
     2000             1.398               50
     2100             1.148               50
     2200             1.066               50
     2300             1.061               50
     2400             1.034               8
     2500             1.010               51
     2600             1.021               51
     2700             1.069               50
     2800             1.157               50
     2900             1.279               50
     3000             1.331               50
     3100             1.426               50
     3200             1.236               50
     3300             1.159               50
     3400             1.132               50
     3500             1.070               50
     3600             1.009               8
     3700             1.015               12
     3800             1.071               12
     3900             1.117               12
     4000             1.118               12
     4100             1.064               9
     4200             1.046               12
     4300             1.080               12
     4400             1.090               12
     4500             1.131               9
     4600             1.162               9
     4700             1.177               10
     4800             1.173               12
     4900             1.169               10
     5000             1.188               10
     5100             1.184               9
     5200             1.228               10
     5300             1.228               10
     5400             1.330               50
     5500             1.495               50
     5600             1.495               50
     5700             1.444               50
     5800             1.362               50
     5900             1.314               50
     6000             1.314               50
     6100             1.277               50
     6200             1.232               50
     6300             1.245               50
     6400             1.225               50
     6500             1.204               50
     6600             1.224               50
     6700             1.166               50
     6800             1.167               50
     6900             1.214               50
     7000             1.254               50
     7100             1.213               50
     7200             1.173               50
     7300             1.129               50
     7400             1.122               50
     7500             1.132               50
     7600             1.112               50
     7700             1.057               50
     7800             1.037               50
     7900             1.032               50
     8000             1.023               50
     8100             1.003               1


     Simulated prior distributions

     Parameter       Prior Mean  Prior Variance  Prior Std. Dev.


     Parameter 1        -0.0006          0.1188          0.3447
     Parameter 2         0.0060          0.1304          0.3611
     Parameter 3         0.0039          0.1335          0.3653
     Parameter 4         0.0005          0.1273          0.3568
     Parameter 5        -0.0010          0.1298          0.3602
     Parameter 6        -0.0060          0.1293          0.3596
     Parameter 7        -0.0072          0.1188          0.3446
     Parameter 8        -0.0034          0.1245          0.3528
     Parameter 9         0.0077          0.1288          0.3589
     Parameter 10        -0.0128          0.1241          0.3522
     Parameter 11        -0.0013          0.1193          0.3454
     Parameter 12        -0.0046          0.1253          0.3540
     Parameter 13        -0.0044          0.1248          0.3533
     Parameter 14        -0.0040          0.1321          0.3634
     Parameter 15 Improper Prior
     Parameter 16 Improper Prior
     Parameter 17 Improper Prior
     Parameter 18 Improper Prior
     Parameter 19 Improper Prior
     Parameter 20 Improper Prior
     Parameter 21 Improper Prior
     Parameter 22 Improper Prior
     Parameter 23 Improper Prior
     Parameter 24 Improper Prior
     Parameter 25 Improper Prior
     Parameter 26 Improper Prior
     Parameter 27 Improper Prior
     Parameter 28 Improper Prior
     Parameter 29 Improper Prior
     Parameter 30 Improper Prior
     Parameter 31 Improper Prior
     Parameter 32 Improper Prior
     Parameter 33 Improper Prior
     Parameter 34 Improper Prior
     Parameter 35 Improper Prior
     Parameter 36 Improper Prior
     Parameter 37 Improper Prior
     Parameter 38 Improper Prior
     Parameter 39 Improper Prior
     Parameter 40 Improper Prior
     Parameter 41 Improper Prior
     Parameter 42 Improper Prior
     Parameter 43 Improper Prior
     Parameter 44 Improper Prior
     Parameter 45 Improper Prior
     Parameter 46 Improper Prior
     Parameter 47 Improper Prior
     Parameter 48 Improper Prior
     Parameter 49 Improper Prior
     Parameter 50 Improper Prior
     Parameter 51 Improper Prior

     REPLICATION 63:


                     POTENTIAL       PARAMETER WITH
     ITERATION    SCALE REDUCTION      HIGHEST PSR
     100              1.220               44
     200              2.352               12
     300              1.161               11
     400              1.457               12
     500              1.643               50
     600              1.146               50
     700              1.241               8
     800              2.332               50
     900              1.679               50
     1000             1.507               50
     1100             1.191               50
     1200             1.054               12
     1300             1.202               50
     1400             1.744               50
     1500             1.958               50
     1600             2.173               50
     1700             1.219               50
     1800             1.037               19
     1900             1.066               50
     2000             1.181               50
     2100             1.448               50
     2200             1.394               50
     2300             1.064               12
     2400             1.025               50
     2500             1.223               50
     2600             1.272               50
     2700             1.259               8
     2800             1.292               50
     2900             1.179               50
     3000             1.042               50
     3100             1.011               25
     3200             1.042               9
     3300             1.179               9
     3400             1.313               50
     3500             1.376               50
     3600             1.560               50
     3700             1.648               50
     3800             1.708               11
     3900             1.486               50
     4000             1.339               50
     4100             1.301               50
     4200             1.299               50
     4300             1.220               10
     4400             1.195               50
     4500             1.138               50
     4600             1.118               50
     4700             1.073               50
     4800             1.021               13
     4900             1.004               13
     5000             1.016               9


     Simulated prior distributions

     Parameter       Prior Mean  Prior Variance  Prior Std. Dev.


     Parameter 1         0.0025          0.1280          0.3577
     Parameter 2        -0.0043          0.1315          0.3626
     Parameter 3        -0.0055          0.1130          0.3361
     Parameter 4         0.0071          0.1132          0.3365
     Parameter 5        -0.0063          0.1252          0.3538
     Parameter 6         0.0008          0.1320          0.3634
     Parameter 7        -0.0139          0.1360          0.3688
     Parameter 8         0.0061          0.1401          0.3743
     Parameter 9         0.0050          0.1278          0.3574
     Parameter 10         0.0109          0.1229          0.3505
     Parameter 11         0.0139          0.1217          0.3489
     Parameter 12        -0.0401          0.1233          0.3511
     Parameter 13         0.0108          0.1265          0.3557
     Parameter 14         0.0098          0.1287          0.3587
     Parameter 15 Improper Prior
     Parameter 16 Improper Prior
     Parameter 17 Improper Prior
     Parameter 18 Improper Prior
     Parameter 19 Improper Prior
     Parameter 20 Improper Prior
     Parameter 21 Improper Prior
     Parameter 22 Improper Prior
     Parameter 23 Improper Prior
     Parameter 24 Improper Prior
     Parameter 25 Improper Prior
     Parameter 26 Improper Prior
     Parameter 27 Improper Prior
     Parameter 28 Improper Prior
     Parameter 29 Improper Prior
     Parameter 30 Improper Prior
     Parameter 31 Improper Prior
     Parameter 32 Improper Prior
     Parameter 33 Improper Prior
     Parameter 34 Improper Prior
     Parameter 35 Improper Prior
     Parameter 36 Improper Prior
     Parameter 37 Improper Prior
     Parameter 38 Improper Prior
     Parameter 39 Improper Prior
     Parameter 40 Improper Prior
     Parameter 41 Improper Prior
     Parameter 42 Improper Prior
     Parameter 43 Improper Prior
     Parameter 44 Improper Prior
     Parameter 45 Improper Prior
     Parameter 46 Improper Prior
     Parameter 47 Improper Prior
     Parameter 48 Improper Prior
     Parameter 49 Improper Prior
     Parameter 50 Improper Prior
     Parameter 51 Improper Prior

     REPLICATION 64:


                     POTENTIAL       PARAMETER WITH
     ITERATION    SCALE REDUCTION      HIGHEST PSR
     100              1.452               10
     200              1.244               10
     300              1.547               12
     400              1.048               15
     500              1.070               19
     600              1.041               4
     700              1.108               1
     800              1.615               50
     900              2.006               12
     1000             1.405               12
     1100             1.053               18
     1200             1.264               50
     1300             1.735               50
     1400             1.555               12
     1500             1.217               12
     1600             1.013               9
     1700             1.010               15
     1800             1.042               50
     1900             1.177               50
     2000             1.091               50
     2100             1.007               21
     2200             1.031               9
     2300             1.071               50
     2400             1.220               50
     2500             1.653               50
     2600             1.992               50
     2700             1.876               50
     2800             1.832               50
     2900             1.542               50
     3000             1.158               50
     3100             1.048               50
     3200             1.005               39
     3300             1.026               9
     3400             1.093               9
     3500             1.125               50
     3600             1.159               50
     3700             1.220               50
     3800             1.274               50
     3900             1.207               50
     4000             1.150               50
     4100             1.093               50
     4200             1.035               50
     4300             1.010               15
     4400             1.008               15
     4500             1.004               32
     4600             1.003               32
     4700             1.003               28
     4800             1.010               8
     4900             1.030               8
     5000             1.025               8
     5100             1.018               8


     Simulated prior distributions

     Parameter       Prior Mean  Prior Variance  Prior Std. Dev.


     Parameter 1        -0.0067          0.1359          0.3686
     Parameter 2        -0.0012          0.1270          0.3564
     Parameter 3        -0.0169          0.1152          0.3394
     Parameter 4        -0.0095          0.1222          0.3496
     Parameter 5         0.0110          0.1179          0.3433
     Parameter 6         0.0044          0.1298          0.3603
     Parameter 7         0.0057          0.1238          0.3519
     Parameter 8         0.0240          0.1233          0.3511
     Parameter 9         0.0085          0.1074          0.3276
     Parameter 10        -0.0112          0.1155          0.3399
     Parameter 11         0.0120          0.1201          0.3465
     Parameter 12         0.0029          0.1221          0.3495
     Parameter 13         0.0072          0.1319          0.3632
     Parameter 14         0.0093          0.1195          0.3457
     Parameter 15 Improper Prior
     Parameter 16 Improper Prior
     Parameter 17 Improper Prior
     Parameter 18 Improper Prior
     Parameter 19 Improper Prior
     Parameter 20 Improper Prior
     Parameter 21 Improper Prior
     Parameter 22 Improper Prior
     Parameter 23 Improper Prior
     Parameter 24 Improper Prior
     Parameter 25 Improper Prior
     Parameter 26 Improper Prior
     Parameter 27 Improper Prior
     Parameter 28 Improper Prior
     Parameter 29 Improper Prior
     Parameter 30 Improper Prior
     Parameter 31 Improper Prior
     Parameter 32 Improper Prior
     Parameter 33 Improper Prior
     Parameter 34 Improper Prior
     Parameter 35 Improper Prior
     Parameter 36 Improper Prior
     Parameter 37 Improper Prior
     Parameter 38 Improper Prior
     Parameter 39 Improper Prior
     Parameter 40 Improper Prior
     Parameter 41 Improper Prior
     Parameter 42 Improper Prior
     Parameter 43 Improper Prior
     Parameter 44 Improper Prior
     Parameter 45 Improper Prior
     Parameter 46 Improper Prior
     Parameter 47 Improper Prior
     Parameter 48 Improper Prior
     Parameter 49 Improper Prior
     Parameter 50 Improper Prior
     Parameter 51 Improper Prior

     REPLICATION 65:


                     POTENTIAL       PARAMETER WITH
     ITERATION    SCALE REDUCTION      HIGHEST PSR
     100              1.923               50
     200              1.280               12
     300              1.521               8
     400              1.160               50
     500              1.643               50
     600              1.071               13
     700              1.217               50
     800              1.500               50
     900              1.913               50
     1000             1.584               8
     1100             1.117               8
     1200             1.213               50
     1300             1.320               50
     1400             1.491               50
     1500             1.473               8
     1600             1.106               8
     1700             1.146               50
     1800             1.074               12
     1900             1.008               16
     2000             1.028               50
     2100             1.070               50
     2200             1.290               50
     2300             1.539               50
     2400             1.506               50
     2500             1.548               50
     2600             1.420               50
     2700             1.321               50
     2800             1.246               12
     2900             1.213               9
     3000             1.218               9
     3100             1.420               9
     3200             1.415               50
     3300             1.218               50
     3400             1.110               50
     3500             1.092               50
     3600             1.055               8
     3700             1.006               25
     3800             1.041               11
     3900             1.116               50
     4000             1.182               50
     4100             1.320               50
     4200             1.408               50
     4300             1.440               50
     4400             1.413               50
     4500             1.460               50
     4600             1.576               50
     4700             1.826               50
     4800             1.869               50
     4900             1.614               50
     5000             1.430               50
     5100             1.332               50
     5200             1.199               50
     5300             1.085               50
     5400             1.042               50
     5500             1.011               50


     Simulated prior distributions

     Parameter       Prior Mean  Prior Variance  Prior Std. Dev.


     Parameter 1        -0.0137          0.1163          0.3410
     Parameter 2        -0.0012          0.1331          0.3648
     Parameter 3         0.0038          0.1261          0.3552
     Parameter 4         0.0227          0.1257          0.3545
     Parameter 5        -0.0028          0.1293          0.3596
     Parameter 6         0.0054          0.1273          0.3568
     Parameter 7        -0.0138          0.1224          0.3499
     Parameter 8        -0.0039          0.1290          0.3592
     Parameter 9         0.0151          0.1240          0.3522
     Parameter 10        -0.0120          0.1270          0.3564
     Parameter 11         0.0139          0.1230          0.3507
     Parameter 12        -0.0116          0.1196          0.3459
     Parameter 13        -0.0012          0.1283          0.3582
     Parameter 14        -0.0052          0.1230          0.3508
     Parameter 15 Improper Prior
     Parameter 16 Improper Prior
     Parameter 17 Improper Prior
     Parameter 18 Improper Prior
     Parameter 19 Improper Prior
     Parameter 20 Improper Prior
     Parameter 21 Improper Prior
     Parameter 22 Improper Prior
     Parameter 23 Improper Prior
     Parameter 24 Improper Prior
     Parameter 25 Improper Prior
     Parameter 26 Improper Prior
     Parameter 27 Improper Prior
     Parameter 28 Improper Prior
     Parameter 29 Improper Prior
     Parameter 30 Improper Prior
     Parameter 31 Improper Prior
     Parameter 32 Improper Prior
     Parameter 33 Improper Prior
     Parameter 34 Improper Prior
     Parameter 35 Improper Prior
     Parameter 36 Improper Prior
     Parameter 37 Improper Prior
     Parameter 38 Improper Prior
     Parameter 39 Improper Prior
     Parameter 40 Improper Prior
     Parameter 41 Improper Prior
     Parameter 42 Improper Prior
     Parameter 43 Improper Prior
     Parameter 44 Improper Prior
     Parameter 45 Improper Prior
     Parameter 46 Improper Prior
     Parameter 47 Improper Prior
     Parameter 48 Improper Prior
     Parameter 49 Improper Prior
     Parameter 50 Improper Prior
     Parameter 51 Improper Prior

     REPLICATION 66:


                     POTENTIAL       PARAMETER WITH
     ITERATION    SCALE REDUCTION      HIGHEST PSR
     100              1.211               51
     200              1.664               10
     300              1.127               10
     400              1.359               50
     500              1.380               12
     600              1.236               50
     700              2.446               50
     800              1.267               12
     900              1.169               10
     1000             1.938               50
     1100             1.468               50
     1200             1.107               9
     1300             1.017               15
     1400             1.021               33
     1500             1.015               12
     1600             1.011               45
     1700             1.015               37
     1800             1.069               12
     1900             1.279               12
     2000             1.224               50
     2100             1.101               50
     2200             1.242               50
     2300             1.253               50
     2400             1.108               50
     2500             1.045               50
     2600             1.008               50
     2700             1.005               45
     2800             1.025               10
     2900             1.139               10
     3000             1.340               10
     3100             1.399               50
     3200             1.235               50
     3300             1.165               50
     3400             1.167               50
     3500             1.068               50
     3600             1.013               50
     3700             1.014               50
     3800             1.047               50
     3900             1.053               50
     4000             1.043               50
     4100             1.040               50
     4200             1.037               50
     4300             1.062               50
     4400             1.070               10
     4500             1.064               50
     4600             1.126               50
     4700             1.172               50
     4800             1.162               10
     4900             1.128               10
     5000             1.070               10
     5100             1.034               11
     5200             1.020               11
     5300             1.006               11


     Simulated prior distributions

     Parameter       Prior Mean  Prior Variance  Prior Std. Dev.


     Parameter 1        -0.0002          0.1395          0.3736
     Parameter 2         0.0059          0.1154          0.3396
     Parameter 3         0.0140          0.1248          0.3532
     Parameter 4         0.0102          0.1279          0.3577
     Parameter 5         0.0088          0.1230          0.3508
     Parameter 6         0.0023          0.1309          0.3618
     Parameter 7         0.0115          0.1196          0.3459
     Parameter 8         0.0038          0.1357          0.3684
     Parameter 9        -0.0320          0.1208          0.3476
     Parameter 10        -0.0038          0.1383          0.3719
     Parameter 11         0.0123          0.1273          0.3567
     Parameter 12         0.0152          0.1241          0.3523
     Parameter 13        -0.0027          0.1218          0.3490
     Parameter 14         0.0015          0.1251          0.3536
     Parameter 15 Improper Prior
     Parameter 16 Improper Prior
     Parameter 17 Improper Prior
     Parameter 18 Improper Prior
     Parameter 19 Improper Prior
     Parameter 20 Improper Prior
     Parameter 21 Improper Prior
     Parameter 22 Improper Prior
     Parameter 23 Improper Prior
     Parameter 24 Improper Prior
     Parameter 25 Improper Prior
     Parameter 26 Improper Prior
     Parameter 27 Improper Prior
     Parameter 28 Improper Prior
     Parameter 29 Improper Prior
     Parameter 30 Improper Prior
     Parameter 31 Improper Prior
     Parameter 32 Improper Prior
     Parameter 33 Improper Prior
     Parameter 34 Improper Prior
     Parameter 35 Improper Prior
     Parameter 36 Improper Prior
     Parameter 37 Improper Prior
     Parameter 38 Improper Prior
     Parameter 39 Improper Prior
     Parameter 40 Improper Prior
     Parameter 41 Improper Prior
     Parameter 42 Improper Prior
     Parameter 43 Improper Prior
     Parameter 44 Improper Prior
     Parameter 45 Improper Prior
     Parameter 46 Improper Prior
     Parameter 47 Improper Prior
     Parameter 48 Improper Prior
     Parameter 49 Improper Prior
     Parameter 50 Improper Prior
     Parameter 51 Improper Prior

     REPLICATION 67:


                     POTENTIAL       PARAMETER WITH
     ITERATION    SCALE REDUCTION      HIGHEST PSR
     100              1.481               28
     200              1.322               11
     300              2.066               50
     400              1.043               11
     500              2.431               50
     600              1.756               50
     700              1.941               11
     800              1.210               9
     900              1.044               22
     1000             1.021               25
     1100             1.037               45
     1200             1.110               50
     1300             1.140               50
     1400             1.662               50
     1500             1.507               50
     1600             1.623               50
     1700             1.673               50
     1800             1.402               50
     1900             1.035               50
     2000             1.026               13
     2100             1.116               11
     2200             1.100               50
     2300             1.077               9
     2400             1.022               9
     2500             1.012               39
     2600             1.010               39
     2700             1.008               39
     2800             1.008               13
     2900             1.006               25
     3000             1.027               11
     3100             1.036               11
     3200             1.066               11
     3300             1.025               11
     3400             1.039               11
     3500             1.069               11
     3600             1.123               11
     3700             1.235               12
     3800             1.266               12
     3900             1.182               12
     4000             1.032               12
     4100             1.005               42
     4200             1.006               10
     4300             1.030               50
     4400             1.042               50
     4500             1.026               10
     4600             1.064               50
     4700             1.048               50
     4800             1.013               10
     4900             1.010               10
     5000             1.019               10


     Simulated prior distributions

     Parameter       Prior Mean  Prior Variance  Prior Std. Dev.


     Parameter 1        -0.0095          0.1216          0.3486
     Parameter 2         0.0190          0.1214          0.3484
     Parameter 3         0.0117          0.1245          0.3529
     Parameter 4        -0.0137          0.1218          0.3490
     Parameter 5         0.0116          0.1252          0.3539
     Parameter 6         0.0013          0.1247          0.3531
     Parameter 7        -0.0111          0.1314          0.3625
     Parameter 8        -0.0072          0.1195          0.3457
     Parameter 9         0.0094          0.1277          0.3574
     Parameter 10        -0.0141          0.1212          0.3482
     Parameter 11         0.0118          0.1182          0.3438
     Parameter 12         0.0044          0.1307          0.3615
     Parameter 13         0.0003          0.1264          0.3555
     Parameter 14         0.0061          0.1205          0.3471
     Parameter 15 Improper Prior
     Parameter 16 Improper Prior
     Parameter 17 Improper Prior
     Parameter 18 Improper Prior
     Parameter 19 Improper Prior
     Parameter 20 Improper Prior
     Parameter 21 Improper Prior
     Parameter 22 Improper Prior
     Parameter 23 Improper Prior
     Parameter 24 Improper Prior
     Parameter 25 Improper Prior
     Parameter 26 Improper Prior
     Parameter 27 Improper Prior
     Parameter 28 Improper Prior
     Parameter 29 Improper Prior
     Parameter 30 Improper Prior
     Parameter 31 Improper Prior
     Parameter 32 Improper Prior
     Parameter 33 Improper Prior
     Parameter 34 Improper Prior
     Parameter 35 Improper Prior
     Parameter 36 Improper Prior
     Parameter 37 Improper Prior
     Parameter 38 Improper Prior
     Parameter 39 Improper Prior
     Parameter 40 Improper Prior
     Parameter 41 Improper Prior
     Parameter 42 Improper Prior
     Parameter 43 Improper Prior
     Parameter 44 Improper Prior
     Parameter 45 Improper Prior
     Parameter 46 Improper Prior
     Parameter 47 Improper Prior
     Parameter 48 Improper Prior
     Parameter 49 Improper Prior
     Parameter 50 Improper Prior
     Parameter 51 Improper Prior

     REPLICATION 68:


                     POTENTIAL       PARAMETER WITH
     ITERATION    SCALE REDUCTION      HIGHEST PSR
     100              1.272               26
     200              1.102               16
     300              1.356               50
     400              1.064               43
     500              1.023               17
     600              1.053               9
     700              1.125               11
     800              1.374               50
     900              1.497               50
     1000             2.014               50
     1100             1.306               50
     1200             1.039               29
     1300             1.133               50
     1400             1.669               50
     1500             1.780               8
     1600             1.672               8
     1700             1.043               12
     1800             1.062               50
     1900             1.073               50
     2000             1.011               19
     2100             1.007               25
     2200             1.017               18
     2300             1.092               50
     2400             1.249               50
     2500             1.213               50
     2600             1.067               50
     2700             1.021               26
     2800             1.012               26
     2900             1.009               33
     3000             1.008               4
     3100             1.010               4
     3200             1.009               4
     3300             1.010               42
     3400             1.007               23
     3500             1.005               19
     3600             1.005               19
     3700             1.058               8
     3800             1.102               8
     3900             1.124               8
     4000             1.142               50
     4100             1.124               50
     4200             1.059               10
     4300             1.029               12
     4400             1.017               10
     4500             1.018               11
     4600             1.037               11
     4700             1.050               11
     4800             1.011               24
     4900             1.005               8
     5000             1.041               8
     5100             1.048               8
     5200             1.087               50
     5300             1.116               50
     5400             1.146               50
     5500             1.219               50
     5600             1.261               50
     5700             1.292               50
     5800             1.401               50
     5900             1.499               50
     6000             1.590               50
     6100             1.644               50
     6200             1.472               50
     6300             1.330               50
     6400             1.166               11
     6500             1.091               11
     6600             1.035               11
     6700             1.016               50


     Simulated prior distributions

     Parameter       Prior Mean  Prior Variance  Prior Std. Dev.


     Parameter 1        -0.0002          0.1171          0.3422
     Parameter 2        -0.0050          0.1157          0.3401
     Parameter 3        -0.0164          0.1223          0.3497
     Parameter 4        -0.0154          0.1304          0.3611
     Parameter 5        -0.0005          0.1190          0.3449
     Parameter 6        -0.0328          0.1226          0.3501
     Parameter 7         0.0114          0.1224          0.3499
     Parameter 8         0.0133          0.1281          0.3579
     Parameter 9        -0.0045          0.1254          0.3541
     Parameter 10        -0.0117          0.1233          0.3512
     Parameter 11         0.0088          0.1292          0.3594
     Parameter 12        -0.0076          0.1300          0.3605
     Parameter 13         0.0219          0.1289          0.3590
     Parameter 14         0.0132          0.1298          0.3603
     Parameter 15 Improper Prior
     Parameter 16 Improper Prior
     Parameter 17 Improper Prior
     Parameter 18 Improper Prior
     Parameter 19 Improper Prior
     Parameter 20 Improper Prior
     Parameter 21 Improper Prior
     Parameter 22 Improper Prior
     Parameter 23 Improper Prior
     Parameter 24 Improper Prior
     Parameter 25 Improper Prior
     Parameter 26 Improper Prior
     Parameter 27 Improper Prior
     Parameter 28 Improper Prior
     Parameter 29 Improper Prior
     Parameter 30 Improper Prior
     Parameter 31 Improper Prior
     Parameter 32 Improper Prior
     Parameter 33 Improper Prior
     Parameter 34 Improper Prior
     Parameter 35 Improper Prior
     Parameter 36 Improper Prior
     Parameter 37 Improper Prior
     Parameter 38 Improper Prior
     Parameter 39 Improper Prior
     Parameter 40 Improper Prior
     Parameter 41 Improper Prior
     Parameter 42 Improper Prior
     Parameter 43 Improper Prior
     Parameter 44 Improper Prior
     Parameter 45 Improper Prior
     Parameter 46 Improper Prior
     Parameter 47 Improper Prior
     Parameter 48 Improper Prior
     Parameter 49 Improper Prior
     Parameter 50 Improper Prior
     Parameter 51 Improper Prior

     REPLICATION 69:


                     POTENTIAL       PARAMETER WITH
     ITERATION    SCALE REDUCTION      HIGHEST PSR
     100              1.735               12
     200              1.240               50
     300              1.081               20
     400              3.100               50
     500              1.780               11
     600              2.576               50
     700              1.432               11
     800              1.034               31
     900              1.029               8
     1000             1.283               11
     1100             1.644               11
     1200             2.063               50
     1300             2.138               50
     1400             1.385               50
     1500             1.016               26
     1600             1.104               9
     1700             1.330               50
     1800             1.331               50
     1900             1.080               50
     2000             1.041               11
     2100             1.245               11
     2200             1.531               11
     2300             1.459               11
     2400             1.148               12
     2500             1.020               50
     2600             1.007               5
     2700             1.072               10
     2800             1.133               10
     2900             1.283               11
     3000             1.431               10
     3100             1.471               11
     3200             1.383               50
     3300             1.284               50
     3400             1.148               50
     3500             1.173               50
     3600             1.212               50
     3700             1.138               50
     3800             1.026               8
     3900             1.007               50
     4000             1.099               50
     4100             1.215               50
     4200             1.348               50
     4300             1.426               50
     4400             1.457               50
     4500             1.391               50
     4600             1.361               50
     4700             1.505               50
     4800             1.610               50
     4900             1.636               50
     5000             1.654               50
     5100             1.590               50
     5200             1.540               50
     5300             1.465               50
     5400             1.478               50
     5500             1.482               50
     5600             1.337               50
     5700             1.275               50
     5800             1.320               50
     5900             1.252               50
     6000             1.131               50
     6100             1.084               50
     6200             1.048               50
     6300             1.019               50
     6400             1.016               11


     Simulated prior distributions

     Parameter       Prior Mean  Prior Variance  Prior Std. Dev.


     Parameter 1         0.0164          0.1198          0.3462
     Parameter 2        -0.0025          0.1292          0.3595
     Parameter 3         0.0015          0.1204          0.3469
     Parameter 4        -0.0195          0.1363          0.3691
     Parameter 5         0.0090          0.1247          0.3531
     Parameter 6         0.0138          0.1208          0.3475
     Parameter 7         0.0106          0.1197          0.3460
     Parameter 8         0.0227          0.1258          0.3547
     Parameter 9        -0.0055          0.1278          0.3574
     Parameter 10         0.0031          0.1271          0.3565
     Parameter 11        -0.0057          0.1253          0.3540
     Parameter 12        -0.0200          0.1205          0.3471
     Parameter 13         0.0040          0.1264          0.3556
     Parameter 14        -0.0035          0.1318          0.3631
     Parameter 15 Improper Prior
     Parameter 16 Improper Prior
     Parameter 17 Improper Prior
     Parameter 18 Improper Prior
     Parameter 19 Improper Prior
     Parameter 20 Improper Prior
     Parameter 21 Improper Prior
     Parameter 22 Improper Prior
     Parameter 23 Improper Prior
     Parameter 24 Improper Prior
     Parameter 25 Improper Prior
     Parameter 26 Improper Prior
     Parameter 27 Improper Prior
     Parameter 28 Improper Prior
     Parameter 29 Improper Prior
     Parameter 30 Improper Prior
     Parameter 31 Improper Prior
     Parameter 32 Improper Prior
     Parameter 33 Improper Prior
     Parameter 34 Improper Prior
     Parameter 35 Improper Prior
     Parameter 36 Improper Prior
     Parameter 37 Improper Prior
     Parameter 38 Improper Prior
     Parameter 39 Improper Prior
     Parameter 40 Improper Prior
     Parameter 41 Improper Prior
     Parameter 42 Improper Prior
     Parameter 43 Improper Prior
     Parameter 44 Improper Prior
     Parameter 45 Improper Prior
     Parameter 46 Improper Prior
     Parameter 47 Improper Prior
     Parameter 48 Improper Prior
     Parameter 49 Improper Prior
     Parameter 50 Improper Prior
     Parameter 51 Improper Prior

     REPLICATION 70:


                     POTENTIAL       PARAMETER WITH
     ITERATION    SCALE REDUCTION      HIGHEST PSR
     100              1.502               11
     200              1.120               26
     300              1.053               4
     400              1.579               12
     500              1.053               51
     600              1.028               23
     700              1.838               11
     800              1.157               11
     900              1.040               51
     1000             1.047               50
     1100             1.037               11
     1200             1.190               11
     1300             1.512               50
     1400             1.778               50
     1500             1.178               50
     1600             1.025               12
     1700             1.393               50
     1800             1.847               50
     1900             2.514               11
     2000             2.249               50
     2100             1.464               11
     2200             1.173               50
     2300             1.105               11
     2400             1.093               11
     2500             1.039               50
     2600             1.016               37
     2700             1.021               50
     2800             1.056               12
     2900             1.128               8
     3000             1.223               50
     3100             1.156               8
     3200             1.155               8
     3300             1.068               8
     3400             1.016               8
     3500             1.023               11
     3600             1.025               13
     3700             1.008               13
     3800             1.008               5
     3900             1.007               1
     4000             1.005               38
     4100             1.006               38
     4200             1.006               14
     4300             1.007               50
     4400             1.013               50
     4500             1.016               50
     4600             1.008               41
     4700             1.004               41
     4800             1.020               13
     4900             1.035               11
     5000             1.044               11
     5100             1.094               12
     5200             1.169               12
     5300             1.228               11
     5400             1.207               11
     5500             1.174               11
     5600             1.114               50
     5700             1.093               50
     5800             1.073               50
     5900             1.063               50
     6000             1.054               50
     6100             1.048               50
     6200             1.050               50
     6300             1.036               50
     6400             1.012               50


     Simulated prior distributions

     Parameter       Prior Mean  Prior Variance  Prior Std. Dev.


     Parameter 1        -0.0074          0.1272          0.3567
     Parameter 2        -0.0047          0.1268          0.3561
     Parameter 3         0.0004          0.1245          0.3529
     Parameter 4         0.0001          0.1248          0.3533
     Parameter 5         0.0081          0.1219          0.3491
     Parameter 6         0.0054          0.1310          0.3619
     Parameter 7        -0.0044          0.1302          0.3609
     Parameter 8        -0.0049          0.1242          0.3524
     Parameter 9         0.0121          0.1258          0.3546
     Parameter 10         0.0171          0.1246          0.3530
     Parameter 11        -0.0054          0.1242          0.3524
     Parameter 12         0.0146          0.1296          0.3600
     Parameter 13        -0.0188          0.1278          0.3575
     Parameter 14        -0.0129          0.1263          0.3554
     Parameter 15 Improper Prior
     Parameter 16 Improper Prior
     Parameter 17 Improper Prior
     Parameter 18 Improper Prior
     Parameter 19 Improper Prior
     Parameter 20 Improper Prior
     Parameter 21 Improper Prior
     Parameter 22 Improper Prior
     Parameter 23 Improper Prior
     Parameter 24 Improper Prior
     Parameter 25 Improper Prior
     Parameter 26 Improper Prior
     Parameter 27 Improper Prior
     Parameter 28 Improper Prior
     Parameter 29 Improper Prior
     Parameter 30 Improper Prior
     Parameter 31 Improper Prior
     Parameter 32 Improper Prior
     Parameter 33 Improper Prior
     Parameter 34 Improper Prior
     Parameter 35 Improper Prior
     Parameter 36 Improper Prior
     Parameter 37 Improper Prior
     Parameter 38 Improper Prior
     Parameter 39 Improper Prior
     Parameter 40 Improper Prior
     Parameter 41 Improper Prior
     Parameter 42 Improper Prior
     Parameter 43 Improper Prior
     Parameter 44 Improper Prior
     Parameter 45 Improper Prior
     Parameter 46 Improper Prior
     Parameter 47 Improper Prior
     Parameter 48 Improper Prior
     Parameter 49 Improper Prior
     Parameter 50 Improper Prior
     Parameter 51 Improper Prior

     REPLICATION 71:


                     POTENTIAL       PARAMETER WITH
     ITERATION    SCALE REDUCTION      HIGHEST PSR
     100              2.261               12
     200              1.208               11
     300              1.809               50
     400              1.773               50
     500              1.630               12
     600              1.313               11
     700              2.745               50
     800              1.342               12
     900              1.119               10
     1000             2.685               50
     1100             1.804               50
     1200             1.439               50
     1300             1.034               50
     1400             1.196               50
     1500             2.176               50
     1600             3.256               50
     1700             2.465               50
     1800             1.896               50
     1900             1.420               50
     2000             1.234               50
     2100             1.158               50
     2200             1.021               50
     2300             1.016               17
     2400             1.095               50
     2500             1.123               50
     2600             1.088               12
     2700             1.056               12
     2800             1.006               11
     2900             1.047               8
     3000             1.088               8
     3100             1.061               50
     3200             1.060               12
     3300             1.048               12
     3400             1.038               12
     3500             1.065               12
     3600             1.048               12
     3700             1.110               12
     3800             1.142               50
     3900             1.174               50
     4000             1.110               50
     4100             1.092               50
     4200             1.027               50
     4300             1.013               50
     4400             1.006               31
     4500             1.003               31
     4600             1.003               44
     4700             1.004               44
     4800             1.011               12
     4900             1.046               12
     5000             1.109               12
     5100             1.192               12
     5200             1.285               12
     5300             1.245               12
     5400             1.189               50
     5500             1.178               50
     5600             1.113               50
     5700             1.068               50
     5800             1.021               12
     5900             1.002               3


     Simulated prior distributions

     Parameter       Prior Mean  Prior Variance  Prior Std. Dev.


     Parameter 1        -0.0430          0.1299          0.3604
     Parameter 2         0.0142          0.1280          0.3577
     Parameter 3         0.0046          0.1272          0.3567
     Parameter 4         0.0105          0.1188          0.3447
     Parameter 5         0.0128          0.1241          0.3522
     Parameter 6        -0.0075          0.1235          0.3514
     Parameter 7         0.0161          0.1197          0.3460
     Parameter 8         0.0013          0.1319          0.3632
     Parameter 9        -0.0124          0.1256          0.3544
     Parameter 10         0.0083          0.1186          0.3445
     Parameter 11        -0.0201          0.1202          0.3466
     Parameter 12        -0.0103          0.1206          0.3473
     Parameter 13         0.0005          0.1210          0.3479
     Parameter 14        -0.0026          0.1134          0.3367
     Parameter 15 Improper Prior
     Parameter 16 Improper Prior
     Parameter 17 Improper Prior
     Parameter 18 Improper Prior
     Parameter 19 Improper Prior
     Parameter 20 Improper Prior
     Parameter 21 Improper Prior
     Parameter 22 Improper Prior
     Parameter 23 Improper Prior
     Parameter 24 Improper Prior
     Parameter 25 Improper Prior
     Parameter 26 Improper Prior
     Parameter 27 Improper Prior
     Parameter 28 Improper Prior
     Parameter 29 Improper Prior
     Parameter 30 Improper Prior
     Parameter 31 Improper Prior
     Parameter 32 Improper Prior
     Parameter 33 Improper Prior
     Parameter 34 Improper Prior
     Parameter 35 Improper Prior
     Parameter 36 Improper Prior
     Parameter 37 Improper Prior
     Parameter 38 Improper Prior
     Parameter 39 Improper Prior
     Parameter 40 Improper Prior
     Parameter 41 Improper Prior
     Parameter 42 Improper Prior
     Parameter 43 Improper Prior
     Parameter 44 Improper Prior
     Parameter 45 Improper Prior
     Parameter 46 Improper Prior
     Parameter 47 Improper Prior
     Parameter 48 Improper Prior
     Parameter 49 Improper Prior
     Parameter 50 Improper Prior
     Parameter 51 Improper Prior

     REPLICATION 72:


                     POTENTIAL       PARAMETER WITH
     ITERATION    SCALE REDUCTION      HIGHEST PSR
     100              2.146               12
     200              1.816               50
     300              1.284               13
     400              1.709               50
     500              1.755               11
     600              2.301               12
     700              1.655               50
     800              1.040               50
     900              1.803               50
     1000             2.320               50
     1100             1.343               8
     1200             1.016               20
     1300             1.427               50
     1400             2.441               50
     1500             2.052               11
     1600             2.048               50
     1700             1.763               50
     1800             1.769               50
     1900             1.619               50
     2000             1.403               50
     2100             1.079               12
     2200             1.048               9
     2300             1.040               50
     2400             1.043               50
     2500             1.105               50
     2600             1.145               50
     2700             1.207               50
     2800             1.199               50
     2900             1.053               13
     3000             1.016               3
     3100             1.078               50
     3200             1.230               50
     3300             1.489               50
     3400             1.721               50
     3500             1.839               50
     3600             1.939               50
     3700             2.032               50
     3800             1.989               50
     3900             1.928               50
     4000             1.913               50
     4100             1.997               50
     4200             1.875               50
     4300             1.825               50
     4400             1.695               50
     4500             1.583               8
     4600             1.502               8
     4700             1.451               8
     4800             1.432               8
     4900             1.480               8
     5000             1.408               8
     5100             1.241               8
     5200             1.089               8
     5300             1.031               8
     5400             1.011               8


     Simulated prior distributions

     Parameter       Prior Mean  Prior Variance  Prior Std. Dev.


     Parameter 1         0.0209          0.1138          0.3373
     Parameter 2         0.0031          0.1231          0.3509
     Parameter 3        -0.0157          0.1136          0.3370
     Parameter 4        -0.0219          0.1206          0.3472
     Parameter 5         0.0009          0.1208          0.3475
     Parameter 6        -0.0014          0.1252          0.3538
     Parameter 7        -0.0036          0.1271          0.3565
     Parameter 8        -0.0073          0.1219          0.3491
     Parameter 9         0.0021          0.1323          0.3638
     Parameter 10         0.0110          0.1303          0.3609
     Parameter 11         0.0031          0.1278          0.3574
     Parameter 12         0.0004          0.1147          0.3386
     Parameter 13         0.0073          0.1264          0.3555
     Parameter 14         0.0162          0.1265          0.3557
     Parameter 15 Improper Prior
     Parameter 16 Improper Prior
     Parameter 17 Improper Prior
     Parameter 18 Improper Prior
     Parameter 19 Improper Prior
     Parameter 20 Improper Prior
     Parameter 21 Improper Prior
     Parameter 22 Improper Prior
     Parameter 23 Improper Prior
     Parameter 24 Improper Prior
     Parameter 25 Improper Prior
     Parameter 26 Improper Prior
     Parameter 27 Improper Prior
     Parameter 28 Improper Prior
     Parameter 29 Improper Prior
     Parameter 30 Improper Prior
     Parameter 31 Improper Prior
     Parameter 32 Improper Prior
     Parameter 33 Improper Prior
     Parameter 34 Improper Prior
     Parameter 35 Improper Prior
     Parameter 36 Improper Prior
     Parameter 37 Improper Prior
     Parameter 38 Improper Prior
     Parameter 39 Improper Prior
     Parameter 40 Improper Prior
     Parameter 41 Improper Prior
     Parameter 42 Improper Prior
     Parameter 43 Improper Prior
     Parameter 44 Improper Prior
     Parameter 45 Improper Prior
     Parameter 46 Improper Prior
     Parameter 47 Improper Prior
     Parameter 48 Improper Prior
     Parameter 49 Improper Prior
     Parameter 50 Improper Prior
     Parameter 51 Improper Prior

     REPLICATION 73:


                     POTENTIAL       PARAMETER WITH
     ITERATION    SCALE REDUCTION      HIGHEST PSR
     100              2.043               9
     200              1.200               50
     300              1.224               10
     400              1.097               42
     500              1.288               50
     600              1.374               12
     700              2.591               50
     800              1.013               28
     900              1.567               12
     1000             3.775               50
     1100             2.169               11
     1200             1.612               12
     1300             1.312               50
     1400             1.046               8
     1500             1.331               50
     1600             1.773               11
     1700             1.777               50
     1800             1.293               11
     1900             1.058               9
     2000             1.007               5
     2100             1.055               50
     2200             1.244               50
     2300             1.327               50
     2400             1.133               11
     2500             1.081               11
     2600             1.040               11
     2700             1.056               11
     2800             1.055               11
     2900             1.004               33
     3000             1.057               12
     3100             1.212               12
     3200             1.225               12
     3300             1.270               12
     3400             1.343               11
     3500             1.329               11
     3600             1.374               11
     3700             1.381               50
     3800             1.377               50
     3900             1.217               50
     4000             1.101               50
     4100             1.025               50
     4200             1.008               25
     4300             1.010               25
     4400             1.009               25
     4500             1.006               25
     4600             1.007               25
     4700             1.012               50
     4800             1.012               9
     4900             1.004               29
     5000             1.007               29


     Simulated prior distributions

     Parameter       Prior Mean  Prior Variance  Prior Std. Dev.


     Parameter 1         0.0146          0.1263          0.3554
     Parameter 2         0.0099          0.1181          0.3436
     Parameter 3        -0.0149          0.1259          0.3549
     Parameter 4         0.0124          0.1332          0.3649
     Parameter 5        -0.0095          0.1318          0.3630
     Parameter 6        -0.0033          0.1253          0.3540
     Parameter 7         0.0010          0.1151          0.3392
     Parameter 8         0.0004          0.1230          0.3507
     Parameter 9        -0.0213          0.1201          0.3465
     Parameter 10         0.0115          0.1173          0.3425
     Parameter 11         0.0046          0.1237          0.3517
     Parameter 12        -0.0006          0.1213          0.3483
     Parameter 13         0.0164          0.1220          0.3493
     Parameter 14        -0.0120          0.1284          0.3583
     Parameter 15 Improper Prior
     Parameter 16 Improper Prior
     Parameter 17 Improper Prior
     Parameter 18 Improper Prior
     Parameter 19 Improper Prior
     Parameter 20 Improper Prior
     Parameter 21 Improper Prior
     Parameter 22 Improper Prior
     Parameter 23 Improper Prior
     Parameter 24 Improper Prior
     Parameter 25 Improper Prior
     Parameter 26 Improper Prior
     Parameter 27 Improper Prior
     Parameter 28 Improper Prior
     Parameter 29 Improper Prior
     Parameter 30 Improper Prior
     Parameter 31 Improper Prior
     Parameter 32 Improper Prior
     Parameter 33 Improper Prior
     Parameter 34 Improper Prior
     Parameter 35 Improper Prior
     Parameter 36 Improper Prior
     Parameter 37 Improper Prior
     Parameter 38 Improper Prior
     Parameter 39 Improper Prior
     Parameter 40 Improper Prior
     Parameter 41 Improper Prior
     Parameter 42 Improper Prior
     Parameter 43 Improper Prior
     Parameter 44 Improper Prior
     Parameter 45 Improper Prior
     Parameter 46 Improper Prior
     Parameter 47 Improper Prior
     Parameter 48 Improper Prior
     Parameter 49 Improper Prior
     Parameter 50 Improper Prior
     Parameter 51 Improper Prior

     REPLICATION 74:


                     POTENTIAL       PARAMETER WITH
     ITERATION    SCALE REDUCTION      HIGHEST PSR
     100              1.541               50
     200              1.552               12
     300              1.096               33
     400              1.451               50
     500              1.025               27
     600              1.721               50
     700              2.005               12
     800              1.090               12
     900              1.130               10
     1000             1.215               10
     1100             1.187               12
     1200             1.150               12
     1300             1.142               50
     1400             1.031               12
     1500             1.045               8
     1600             1.435               50
     1700             2.443               50
     1800             2.083               50
     1900             1.535               50
     2000             1.174               9
     2100             1.046               12
     2200             1.004               37
     2300             1.088               50
     2400             1.165               50
     2500             1.389               50
     2600             1.276               50
     2700             1.204               50
     2800             1.291               50
     2900             1.289               50
     3000             1.247               50
     3100             1.218               50
     3200             1.134               12
     3300             1.030               12
     3400             1.019               12
     3500             1.044               12
     3600             1.013               12
     3700             1.018               50
     3800             1.036               50
     3900             1.051               50
     4000             1.088               50
     4100             1.137               50
     4200             1.233               50
     4300             1.364               50
     4400             1.550               50
     4500             1.687               50
     4600             1.648               50
     4700             1.561               50
     4800             1.414               50
     4900             1.168               50
     5000             1.040               12
     5100             1.007               7


     Simulated prior distributions

     Parameter       Prior Mean  Prior Variance  Prior Std. Dev.


     Parameter 1        -0.0009          0.1278          0.3574
     Parameter 2         0.0065          0.1177          0.3431
     Parameter 3        -0.0151          0.1303          0.3610
     Parameter 4         0.0012          0.1267          0.3560
     Parameter 5        -0.0157          0.1243          0.3525
     Parameter 6         0.0133          0.1222          0.3496
     Parameter 7         0.0136          0.1201          0.3466
     Parameter 8         0.0037          0.1280          0.3577
     Parameter 9         0.0008          0.1285          0.3584
     Parameter 10         0.0176          0.1268          0.3561
     Parameter 11        -0.0102          0.1286          0.3586
     Parameter 12        -0.0074          0.1175          0.3428
     Parameter 13         0.0206          0.1240          0.3522
     Parameter 14        -0.0036          0.1164          0.3411
     Parameter 15 Improper Prior
     Parameter 16 Improper Prior
     Parameter 17 Improper Prior
     Parameter 18 Improper Prior
     Parameter 19 Improper Prior
     Parameter 20 Improper Prior
     Parameter 21 Improper Prior
     Parameter 22 Improper Prior
     Parameter 23 Improper Prior
     Parameter 24 Improper Prior
     Parameter 25 Improper Prior
     Parameter 26 Improper Prior
     Parameter 27 Improper Prior
     Parameter 28 Improper Prior
     Parameter 29 Improper Prior
     Parameter 30 Improper Prior
     Parameter 31 Improper Prior
     Parameter 32 Improper Prior
     Parameter 33 Improper Prior
     Parameter 34 Improper Prior
     Parameter 35 Improper Prior
     Parameter 36 Improper Prior
     Parameter 37 Improper Prior
     Parameter 38 Improper Prior
     Parameter 39 Improper Prior
     Parameter 40 Improper Prior
     Parameter 41 Improper Prior
     Parameter 42 Improper Prior
     Parameter 43 Improper Prior
     Parameter 44 Improper Prior
     Parameter 45 Improper Prior
     Parameter 46 Improper Prior
     Parameter 47 Improper Prior
     Parameter 48 Improper Prior
     Parameter 49 Improper Prior
     Parameter 50 Improper Prior
     Parameter 51 Improper Prior

     REPLICATION 75:


                     POTENTIAL       PARAMETER WITH
     ITERATION    SCALE REDUCTION      HIGHEST PSR
     100              2.101               11
     200              1.274               50
     300              1.477               12
     400              1.225               50
     500              2.218               11
     600              1.829               50
     700              1.017               18
     800              1.501               50
     900              1.795               50
     1000             1.911               50
     1100             1.858               50
     1200             1.140               12
     1300             1.052               50
     1400             1.317               50
     1500             1.331               50
     1600             1.432               50
     1700             1.044               50
     1800             1.060               12
     1900             1.428               50
     2000             1.872               50
     2100             2.001               50
     2200             1.514               50
     2300             1.368               50
     2400             1.157               50
     2500             1.024               50
     2600             1.036               11
     2700             1.226               11
     2800             1.569               11
     2900             1.696               50
     3000             1.829               50
     3100             1.918               50
     3200             1.724               50
     3300             1.466               50
     3400             1.165               50
     3500             1.078               50
     3600             1.007               32
     3700             1.020               11
     3800             1.100               50
     3900             1.184               50
     4000             1.347               50
     4100             1.422               50
[truncated: 4,531,777 more chars]
