# Supplementary material for: An approximate measurement invariance approach to within-couple relationship quality
Source: Front Psychol. 2014 Sep 19;5:983. doi: 10.3389/fpsyg.2014.00983 (PMC4168678; doi:10.3389/fpsyg.2014.00983)
Supplement: Supplementary file 2 [file DataSheet2.ZIP › sim_bsem_afmi04_0.05.out]

Mplus VERSION 7
MUTHEN & MUTHEN
05/08/2014   3:19 PM

INPUT INSTRUCTIONS

  TITLE: Simulation for bsem_07_ami04_0.05;
  MONTECARLO: NAMES = m1ms1-m1ms7 f1ms1-f1ms7;
  NOBSERVATIONS = 435;
  NREPS = 1000;
  ANALYSIS: ESTIMATOR = BAYES;
  PROCESSORS = 2;
  BCONVERGENCE =0.01;
  BITERATIONS = (5000);
  bseed=167;
  MODEL POPULATION:
  mms by m1ms1 @ 0.459   ;
  mms by m1ms2 @ 0.466   ;
  mms by m1ms3 @ 0.506   ;
  mms by m1ms4 @ 0.511   ;
  mms by m1ms5 @ 0.67   ;
  mms by m1ms6 @ 0.224   ;
  mms by m1ms7 @ 0.293   ;
  fms by f1ms1 @ 0.459   ;
  fms by f1ms2 @ 0.466   ;
  fms by f1ms3 @ 0.506   ;
  fms by f1ms4 @ 0.511   ;
  fms by f1ms5 @ 0.67   ;
  fms by f1ms6 @ 0.224   ;
  fms by f1ms7 @ 0.293   ;
  fms with mms @ 0.416   ;
  m1ms1 with f1ms1 @ -0.004   ;
  m1ms2 with f1ms2 @ 0.038   ;
  m1ms3 with f1ms3 @ 0.022   ;
  m1ms4 with f1ms4 @ 0.049   ;
  m1ms5 with f1ms5 @ 0.115   ;
  m1ms6 with f1ms6 @ 0.011   ;
  m1ms7 with f1ms7 @ -0.011   ;
  [mms @ 0 ] ;
  [fms @ -0.354 ] ;
  [m1ms1 @ 4.19 ] ;
  [m1ms2 @ 4.18 ] ;
  [m1ms3 @ 4.181 ] ;
  [m1ms4 @ 3.72 ] ;
  [m1ms5 @ 3.92 ] ;
  [m1ms6 @ 4.806 ] ;
  [m1ms7 @ 4.233 ] ;
  [f1ms1 @ 4.169 ] ;
  [f1ms2 @ 4.129 ] ;
  [f1ms3 @ 4.316 ] ;
  [f1ms4 @ 3.903 ] ;
  [f1ms5 @ 3.756 ] ;
  [f1ms6 @ 4.809 ] ;
  [f1ms7 @ 4.207 ] ;
  mms  @ 1   ;
  fms @ 1   ;
  m1ms1 @ 0.391   ;
  m1ms2 @ 0.666   ;
  m1ms3 @ 0.524   ;
  m1ms4 @ 0.489   ;
  m1ms5 @ 0.608   ;
  m1ms6 @ 0.254   ;
  m1ms7 @ 0.567   ;
  f1ms1 @ 0.375   ;
  f1ms2 @ 0.576   ;
  f1ms3 @ 0.510   ;
  f1ms4 @ 0.402   ;
  f1ms5 @ 0.638   ;
  f1ms6 @ 0.389   ;
  f1ms7 @ 0.691   ;
  MODEL:
  mms by m1ms1 * 0.459     ;
  mms by m1ms2 * 0.466     ;
  mms by m1ms3 * 0.506     ;
  mms by m1ms4 * 0.511     ;
  mms by m1ms5 * 0.67     ;
  mms by m1ms6 * 0.224     ;
  mms by m1ms7 * 0.293     ;
  fms by f1ms1 * 0.459     ;
  fms by f1ms2 * 0.466     ;
  fms by f1ms3 * 0.506     ;
  fms by f1ms4 * 0.511     ;
  fms by f1ms5 * 0.67     ;
  fms by f1ms6 * 0.224     ;
  fms by f1ms7 * 0.293     ;
  fms with mms * 0.416     ;
  m1ms1 with f1ms1 * -0.004     ;
  m1ms2 with f1ms2 * 0.038     ;
  m1ms3 with f1ms3 * 0.022     ;
  m1ms4 with f1ms4 * 0.049     ;
  m1ms5 with f1ms5 * 0.115     ;
  m1ms6 with f1ms6 * 0.011     ;
  m1ms7 with f1ms7 * -0.011     ;
  [mms @ 0 ]   ;
  [fms * -0.354 ]   ;
  [m1ms1 * 4.19 ] (tau1_1) ;
  [m1ms2 * 4.18 ] (tau1_2) ;
  [m1ms3 * 4.181 ] (tau1_3) ;
  [m1ms4 * 3.72 ] (tau1_4) ;
  [m1ms5 * 3.92 ] (tau1_5) ;
  [m1ms6 * 4.806 ] (tau1_6) ;
  [m1ms7 * 4.233 ] (tau1_7) ;
  [f1ms1 * 4.169 ] (tau2_1) ;
  [f1ms2 * 4.129 ] (tau2_2) ;
  [f1ms3 * 4.316 ] (tau2_3) ;
  [f1ms4 * 3.903 ] (tau2_4) ;
  [f1ms5 * 3.756 ] (tau2_5) ;
  [f1ms6 * 4.809 ] (tau2_6) ;
  [f1ms7 * 4.207 ] (tau2_7) ;
  mms  @ 1     ;
  fms @ 1     ;
  m1ms1 * 0.391     ;
  m1ms2 * 0.666     ;
  m1ms3 * 0.524     ;
  m1ms4 * 0.489     ;
  m1ms5 * 0.608     ;
  m1ms6 * 0.254     ;
  m1ms7 * 0.567     ;
  f1ms1 * 0.375     ;
  f1ms2 * 0.576     ;
  f1ms3 * 0.510     ;
  f1ms4 * 0.402     ;
  f1ms5 * 0.638     ;
  f1ms6 * 0.389     ;
  f1ms7 * 0.691     ;
  MODEL PRIORS:
  DO (1,7) DIFF (tau1_#-tau2_#) ~ N(0,0.05) ;
  OUTPUT:  TECH1; TECH4; TECH8;


*** WARNING in OUTPUT command
  TECH1 option is the default for MONTECARLO.
*** WARNING in OUTPUT command
  TECH4 option is not available with MONTECARLO.
  Request for TECH4 is ignored.
   2 WARNING(S) FOUND IN THE INPUT INSTRUCTIONS


Simulation for bsem_07_ami04_0.05;

SUMMARY OF ANALYSIS

Number of groups                                                 1
Number of observations                                         435

Number of replications
    Requested                                                 1000
    Completed                                                 1000
Value of seed                                                    0

Number of dependent variables                                   14
Number of independent variables                                  0
Number of continuous latent variables                            2

Observed dependent variables

  Continuous
   M1MS1       M1MS2       M1MS3       M1MS4       M1MS5       M1MS6
   M1MS7       F1MS1       F1MS2       F1MS3       F1MS4       F1MS5
   F1MS6       F1MS7

Continuous latent variables
   MMS         FMS


Estimator                                                    BAYES
Specifications for Bayesian Estimation
  Point estimate                                            MEDIAN
  Number of Markov chain Monte Carlo (MCMC) chains               2
  Random seed for the first chain                              167
  Starting value information                           UNPERTURBED
  Treatment of categorical mediator                         LATENT
  Algorithm used for Markov chain Monte Carlo           GIBBS(PX1)
  Convergence criterion                                  0.100D-01
  Maximum number of iterations                               50000
  K-th iteration used for thinning                               1


MODEL FIT INFORMATION

Number of Free Parameters                       51

Bayesian Posterior Predictive Checking using Chi-Square

    Posterior Predictive P-Value

        Number of successful computations     1000

             Proportions
        Expected    Observed
           0.990       1.000
           0.980       1.000
           0.950       0.999
           0.900       0.991
           0.800       0.928
           0.700       0.814
           0.500       0.524
           0.300       0.240
           0.200       0.131
           0.100       0.041
           0.050       0.015
           0.020       0.004
           0.010       0.002

Information Criterion

    Deviance (DIC)

        Mean                             14117.646
        Std Dev                            106.132
        Number of successful computations     1000

             Proportions                   Percentiles
        Expected    Observed         Expected       Observed
           0.990       0.992        13870.751      13876.212
           0.980       0.978        13899.683      13894.147
           0.950       0.947        13943.070      13938.700
           0.900       0.890        13981.627      13976.307
           0.800       0.794        14028.325      14026.213
           0.700       0.705        14061.990      14062.733
           0.500       0.513        14117.646      14121.816
           0.300       0.312        14173.302      14176.686
           0.200       0.193        14206.967      14204.719
           0.100       0.103        14253.665      14254.819
           0.050       0.049        14292.223      14287.942
           0.020       0.018        14335.609      14333.525
           0.010       0.009        14364.541      14353.059

    Estimated Number of Parameters (pD)

        Mean                                49.442
        Std Dev                              0.610
        Number of successful computations     1000

             Proportions                   Percentiles
        Expected    Observed         Expected       Observed
           0.990       0.985           48.023         47.975
           0.980       0.978           48.189         48.170
           0.950       0.958           48.439         48.486
           0.900       0.902           48.660         48.662
           0.800       0.794           48.928         48.914
           0.700       0.690           49.122         49.104
           0.500       0.496           49.442         49.436
           0.300       0.301           49.761         49.763
           0.200       0.206           49.955         49.965
           0.100       0.095           50.223         50.201
           0.050       0.049           50.445         50.434
           0.020       0.018           50.694         50.670
           0.010       0.008           50.860         50.757

    Bayesian (BIC)

        Mean                             14328.274
        Std Dev                            106.119
        Number of successful computations     1000

             Proportions                   Percentiles
        Expected    Observed         Expected       Observed
           0.990       0.992        14081.410      14087.906
           0.980       0.978        14110.338      14105.696
           0.950       0.947        14153.720      14149.934
           0.900       0.889        14192.273      14187.703
           0.800       0.798        14238.965      14235.809
           0.700       0.704        14272.626      14273.357
           0.500       0.512        14328.274      14332.899
           0.300       0.310        14383.923      14387.267
           0.200       0.193        14417.584      14415.311
           0.100       0.104        14464.276      14466.310
           0.050       0.049        14502.829      14498.149
           0.020       0.019        14546.210      14544.132
           0.010       0.009        14575.138      14564.814


MODEL RESULTS

                           ESTIMATES              S. E.     M. S. E.  95%  % Sig
              Population   Average   Std. Dev.   Average             Cover Coeff
 MMS      BY
  M1MS1            0.459     0.4633     0.0397     0.0401     0.0016 0.958 1.000
  M1MS2            0.466     0.4717     0.0469     0.0496     0.0022 0.967 1.000
  M1MS3            0.506     0.5105     0.0451     0.0458     0.0021 0.942 1.000
  M1MS4            0.511     0.5129     0.0448     0.0445     0.0020 0.952 1.000
  M1MS5            0.670     0.6717     0.0498     0.0514     0.0025 0.956 1.000
  M1MS6            0.224     0.2266     0.0295     0.0297     0.0009 0.948 1.000
  M1MS7            0.293     0.2952     0.0444     0.0439     0.0020 0.949 1.000

 FMS      BY
  F1MS1            0.459     0.4612     0.0379     0.0391     0.0014 0.953 1.000
  F1MS2            0.466     0.4691     0.0459     0.0463     0.0021 0.949 1.000
  F1MS3            0.506     0.5062     0.0448     0.0449     0.0020 0.951 1.000
  F1MS4            0.511     0.5141     0.0405     0.0412     0.0016 0.946 1.000
  F1MS5            0.670     0.6727     0.0506     0.0518     0.0026 0.952 1.000
  F1MS6            0.224     0.2247     0.0368     0.0359     0.0014 0.945 1.000
  F1MS7            0.293     0.2973     0.0466     0.0479     0.0022 0.956 1.000

 FMS      WITH
  MMS              0.416     0.4122     0.0567     0.0574     0.0032 0.948 1.000

 M1MS1    WITH
  F1MS1           -0.004    -0.0038     0.0222     0.0219     0.0005 0.952 0.061

 M1MS2    WITH
  F1MS2            0.038     0.0381     0.0328     0.0335     0.0011 0.956 0.217

 M1MS3    WITH
  F1MS3            0.022     0.0223     0.0292     0.0292     0.0009 0.952 0.124

 M1MS4    WITH
  F1MS4            0.049     0.0493     0.0262     0.0259     0.0007 0.937 0.485

 M1MS5    WITH
  F1MS5            0.115     0.1169     0.0372     0.0381     0.0014 0.959 0.892

 M1MS6    WITH
  F1MS6            0.011     0.0106     0.0159     0.0161     0.0003 0.951 0.094

 M1MS7    WITH
  F1MS7           -0.011    -0.0103     0.0316     0.0319     0.0010 0.947 0.073

 Means
  MMS              0.000     0.0000     0.0000     0.0000     0.0000 1.000 0.000
  FMS             -0.354    -0.3416     0.0769     0.1861     0.0061 1.000 0.410

 Intercepts
  M1MS1            4.190     4.1878     0.0357     0.0373     0.0013 0.953 1.000
  M1MS2            4.180     4.1772     0.0444     0.0451     0.0020 0.960 1.000
  M1MS3            4.181     4.1854     0.0414     0.0425     0.0017 0.966 1.000
  M1MS4            3.720     3.7237     0.0404     0.0416     0.0016 0.958 1.000
  M1MS5            3.920     3.9180     0.0484     0.0494     0.0023 0.955 1.000
  M1MS6            4.806     4.8072     0.0260     0.0266     0.0007 0.951 1.000
  M1MS7            4.233     4.2335     0.0377     0.0386     0.0014 0.949 1.000
  F1MS1            4.169     4.1650     0.0426     0.0894     0.0018 1.000 1.000
  F1MS2            4.129     4.1238     0.0463     0.0931     0.0022 0.999 1.000
  F1MS3            4.316     4.3054     0.0458     0.0982     0.0022 0.999 1.000
  F1MS4            3.903     3.8952     0.0457     0.0986     0.0021 1.000 1.000
  F1MS5            3.756     3.7504     0.0582     0.1279     0.0034 1.000 1.000
  F1MS6            4.809     4.8073     0.0356     0.0523     0.0013 0.994 1.000
  F1MS7            4.207     4.2062     0.0454     0.0686     0.0021 0.996 1.000

 Variances
  MMS              1.000     1.0000     0.0000     0.0000     0.0000 1.000 0.000
  FMS              1.000     1.0000     0.0000     0.0000     0.0000 1.000 0.000

 Residual Variances
  M1MS1            0.391     0.3964     0.0328     0.0333     0.0011 0.953 1.000
  M1MS2            0.666     0.6735     0.0519     0.0520     0.0028 0.948 1.000
  M1MS3            0.524     0.5327     0.0428     0.0437     0.0019 0.947 1.000
  M1MS4            0.489     0.4957     0.0404     0.0414     0.0017 0.955 1.000
  M1MS5            0.608     0.6168     0.0548     0.0559     0.0031 0.943 1.000
  M1MS6            0.254     0.2563     0.0188     0.0189     0.0004 0.946 1.000
  M1MS7            0.567     0.5727     0.0397     0.0415     0.0016 0.961 1.000
  F1MS1            0.375     0.3796     0.0298     0.0320     0.0009 0.960 1.000
  F1MS2            0.576     0.5826     0.0462     0.0456     0.0022 0.947 1.000
  F1MS3            0.510     0.5167     0.0415     0.0424     0.0018 0.948 1.000
  F1MS4            0.402     0.4100     0.0364     0.0357     0.0014 0.940 1.000
  F1MS5            0.638     0.6472     0.0568     0.0574     0.0033 0.952 1.000
  F1MS6            0.389     0.3922     0.0276     0.0282     0.0008 0.960 1.000
  F1MS7            0.691     0.6983     0.0491     0.0501     0.0025 0.948 1.000


DIFFERENCE OUTPUT


            Average Results Across Replications


            Average   Std. Dev.     Deviations from the Mean(% Sig Coeff)

                                           TAU1_1             TAU2_1
      1       4.176      0.051       0.011(0.00) -0.011(0.00)

                                           TAU1_2             TAU2_2
      2       4.151      0.056       0.027(0.01) -0.027(0.01)

                                           TAU1_3             TAU2_3
      3       4.245      0.057      -0.060(0.07)  0.060(0.06)

                                           TAU1_4             TAU2_4
      4       3.809      0.057      -0.086(0.34)  0.086(0.34)

                                           TAU1_5             TAU2_5
      5       3.834      0.074       0.084(0.09) -0.084(0.09)

                                           TAU1_6             TAU2_6
      6       4.807      0.031       0.000(0.00)  0.000(0.00)

                                           TAU1_7             TAU2_7
      7       4.220      0.041       0.013(0.01) -0.013(0.01)


TECHNICAL 1 OUTPUT


     PARAMETER SPECIFICATION


           NU
              M1MS1         M1MS2         M1MS3         M1MS4         M1MS5
              ________      ________      ________      ________      ________
 1                  1             2             3             4             5


           NU
              M1MS6         M1MS7         F1MS1         F1MS2         F1MS3
              ________      ________      ________      ________      ________
 1                  6             7             8             9            10


           NU
              F1MS4         F1MS5         F1MS6         F1MS7
              ________      ________      ________      ________
 1                 11            12            13            14


           LAMBDA
              MMS           FMS
              ________      ________
 M1MS1             15             0
 M1MS2             16             0
 M1MS3             17             0
 M1MS4             18             0
 M1MS5             19             0
 M1MS6             20             0
 M1MS7             21             0
 F1MS1              0            22
 F1MS2              0            23
 F1MS3              0            24
 F1MS4              0            25
 F1MS5              0            26
 F1MS6              0            27
 F1MS7              0            28


           THETA
              M1MS1         M1MS2         M1MS3         M1MS4         M1MS5
              ________      ________      ________      ________      ________
 M1MS1             29
 M1MS2              0            30
 M1MS3              0             0            31
 M1MS4              0             0             0            32
 M1MS5              0             0             0             0            33
 M1MS6              0             0             0             0             0
 M1MS7              0             0             0             0             0
 F1MS1             36             0             0             0             0
 F1MS2              0            38             0             0             0
 F1MS3              0             0            40             0             0
 F1MS4              0             0             0            42             0
 F1MS5              0             0             0             0            44
 F1MS6              0             0             0             0             0
 F1MS7              0             0             0             0             0


           THETA
              M1MS6         M1MS7         F1MS1         F1MS2         F1MS3
              ________      ________      ________      ________      ________
 M1MS6             34
 M1MS7              0            35
 F1MS1              0             0            37
 F1MS2              0             0             0            39
 F1MS3              0             0             0             0            41
 F1MS4              0             0             0             0             0
 F1MS5              0             0             0             0             0
 F1MS6             46             0             0             0             0
 F1MS7              0            48             0             0             0


           THETA
              F1MS4         F1MS5         F1MS6         F1MS7
              ________      ________      ________      ________
 F1MS4             43
 F1MS5              0            45
 F1MS6              0             0            47
 F1MS7              0             0             0            49


           ALPHA
              MMS           FMS
              ________      ________
 1                  0            50


           BETA
              MMS           FMS
              ________      ________
 MMS                0             0
 FMS                0             0


           PSI
              MMS           FMS
              ________      ________
 MMS                0
 FMS               51             0


     STARTING VALUES


           NU
              M1MS1         M1MS2         M1MS3         M1MS4         M1MS5
              ________      ________      ________      ________      ________
 1              4.190         4.180         4.181         3.720         3.920


           NU
              M1MS6         M1MS7         F1MS1         F1MS2         F1MS3
              ________      ________      ________      ________      ________
 1              4.806         4.233         4.169         4.129         4.316


           NU
              F1MS4         F1MS5         F1MS6         F1MS7
              ________      ________      ________      ________
 1              3.903         3.756         4.809         4.207


           LAMBDA
              MMS           FMS
              ________      ________
 M1MS1          0.459         0.000
 M1MS2          0.466         0.000
 M1MS3          0.506         0.000
 M1MS4          0.511         0.000
 M1MS5          0.670         0.000
 M1MS6          0.224         0.000
 M1MS7          0.293         0.000
 F1MS1          0.000         0.459
 F1MS2          0.000         0.466
 F1MS3          0.000         0.506
 F1MS4          0.000         0.511
 F1MS5          0.000         0.670
 F1MS6          0.000         0.224
 F1MS7          0.000         0.293


           THETA
              M1MS1         M1MS2         M1MS3         M1MS4         M1MS5
              ________      ________      ________      ________      ________
 M1MS1          0.391
 M1MS2          0.000         0.666
 M1MS3          0.000         0.000         0.524
 M1MS4          0.000         0.000         0.000         0.489
 M1MS5          0.000         0.000         0.000         0.000         0.608
 M1MS6          0.000         0.000         0.000         0.000         0.000
 M1MS7          0.000         0.000         0.000         0.000         0.000
 F1MS1         -0.004         0.000         0.000         0.000         0.000
 F1MS2          0.000         0.038         0.000         0.000         0.000
 F1MS3          0.000         0.000         0.022         0.000         0.000
 F1MS4          0.000         0.000         0.000         0.049         0.000
 F1MS5          0.000         0.000         0.000         0.000         0.115
 F1MS6          0.000         0.000         0.000         0.000         0.000
 F1MS7          0.000         0.000         0.000         0.000         0.000


           THETA
              M1MS6         M1MS7         F1MS1         F1MS2         F1MS3
              ________      ________      ________      ________      ________
 M1MS6          0.254
 M1MS7          0.000         0.567
 F1MS1          0.000         0.000         0.375
 F1MS2          0.000         0.000         0.000         0.576
 F1MS3          0.000         0.000         0.000         0.000         0.510
 F1MS4          0.000         0.000         0.000         0.000         0.000
 F1MS5          0.000         0.000         0.000         0.000         0.000
 F1MS6          0.011         0.000         0.000         0.000         0.000
 F1MS7          0.000        -0.011         0.000         0.000         0.000


           THETA
              F1MS4         F1MS5         F1MS6         F1MS7
              ________      ________      ________      ________
 F1MS4          0.402
 F1MS5          0.000         0.638
 F1MS6          0.000         0.000         0.389
 F1MS7          0.000         0.000         0.000         0.691


           ALPHA
              MMS           FMS
              ________      ________
 1              0.000        -0.354


           BETA
              MMS           FMS
              ________      ________
 MMS            0.000         0.000
 FMS            0.000         0.000


           PSI
              MMS           FMS
              ________      ________
 MMS            1.000
 FMS            0.416         1.000


     POPULATION VALUES


           NU
              M1MS1         M1MS2         M1MS3         M1MS4         M1MS5
              ________      ________      ________      ________      ________
 1              4.190         4.180         4.181         3.720         3.920


           NU
              M1MS6         M1MS7         F1MS1         F1MS2         F1MS3
              ________      ________      ________      ________      ________
 1              4.806         4.233         4.169         4.129         4.316


           NU
              F1MS4         F1MS5         F1MS6         F1MS7
              ________      ________      ________      ________
 1              3.903         3.756         4.809         4.207


           LAMBDA
              MMS           FMS
              ________      ________
 M1MS1          0.459         0.000
 M1MS2          0.466         0.000
 M1MS3          0.506         0.000
 M1MS4          0.511         0.000
 M1MS5          0.670         0.000
 M1MS6          0.224         0.000
 M1MS7          0.293         0.000
 F1MS1          0.000         0.459
 F1MS2          0.000         0.466
 F1MS3          0.000         0.506
 F1MS4          0.000         0.511
 F1MS5          0.000         0.670
 F1MS6          0.000         0.224
 F1MS7          0.000         0.293


           THETA
              M1MS1         M1MS2         M1MS3         M1MS4         M1MS5
              ________      ________      ________      ________      ________
 M1MS1          0.391
 M1MS2          0.000         0.666
 M1MS3          0.000         0.000         0.524
 M1MS4          0.000         0.000         0.000         0.489
 M1MS5          0.000         0.000         0.000         0.000         0.608
 M1MS6          0.000         0.000         0.000         0.000         0.000
 M1MS7          0.000         0.000         0.000         0.000         0.000
 F1MS1         -0.004         0.000         0.000         0.000         0.000
 F1MS2          0.000         0.038         0.000         0.000         0.000
 F1MS3          0.000         0.000         0.022         0.000         0.000
 F1MS4          0.000         0.000         0.000         0.049         0.000
 F1MS5          0.000         0.000         0.000         0.000         0.115
 F1MS6          0.000         0.000         0.000         0.000         0.000
 F1MS7          0.000         0.000         0.000         0.000         0.000


           THETA
              M1MS6         M1MS7         F1MS1         F1MS2         F1MS3
              ________      ________      ________      ________      ________
 M1MS6          0.254
 M1MS7          0.000         0.567
 F1MS1          0.000         0.000         0.375
 F1MS2          0.000         0.000         0.000         0.576
 F1MS3          0.000         0.000         0.000         0.000         0.510
 F1MS4          0.000         0.000         0.000         0.000         0.000
 F1MS5          0.000         0.000         0.000         0.000         0.000
 F1MS6          0.011         0.000         0.000         0.000         0.000
 F1MS7          0.000        -0.011         0.000         0.000         0.000


           THETA
              F1MS4         F1MS5         F1MS6         F1MS7
              ________      ________      ________      ________
 F1MS4          0.402
 F1MS5          0.000         0.638
 F1MS6          0.000         0.000         0.389
 F1MS7          0.000         0.000         0.000         0.691


           ALPHA
              MMS           FMS
              ________      ________
 1              0.000        -0.354


           BETA
              MMS           FMS
              ________      ________
 MMS            0.000         0.000
 FMS            0.000         0.000


           PSI
              MMS           FMS
              ________      ________
 MMS            1.000
 FMS            0.416         1.000


     PRIORS FOR ALL PARAMETERS            PRIOR MEAN      PRIOR VARIANCE     PRIOR STD. DEV.

     Parameter 1~N(0.000,1000.000)           0.0000           1000.0000             31.6228
     Parameter 2~N(0.000,1000.000)           0.0000           1000.0000             31.6228
     Parameter 3~N(0.000,1000.000)           0.0000           1000.0000             31.6228
     Parameter 4~N(0.000,1000.000)           0.0000           1000.0000             31.6228
     Parameter 5~N(0.000,1000.000)           0.0000           1000.0000             31.6228
     Parameter 6~N(0.000,1000.000)           0.0000           1000.0000             31.6228
     Parameter 7~N(0.000,1000.000)           0.0000           1000.0000             31.6228
     Parameter 8~N(0.000,1000.000)           0.0000           1000.0000             31.6228
     Parameter 9~N(0.000,1000.000)           0.0000           1000.0000             31.6228
     Parameter 10~N(0.000,1000.000)          0.0000           1000.0000             31.6228
     Parameter 11~N(0.000,1000.000)          0.0000           1000.0000             31.6228
     Parameter 12~N(0.000,1000.000)          0.0000           1000.0000             31.6228
     Parameter 13~N(0.000,1000.000)          0.0000           1000.0000             31.6228
     Parameter 14~N(0.000,1000.000)          0.0000           1000.0000             31.6228
     Parameter 15~N(0.000,infinity)          0.0000            infinity            infinity
     Parameter 16~N(0.000,infinity)          0.0000            infinity            infinity
     Parameter 17~N(0.000,infinity)          0.0000            infinity            infinity
     Parameter 18~N(0.000,infinity)          0.0000            infinity            infinity
     Parameter 19~N(0.000,infinity)          0.0000            infinity            infinity
     Parameter 20~N(0.000,infinity)          0.0000            infinity            infinity
     Parameter 21~N(0.000,infinity)          0.0000            infinity            infinity
     Parameter 22~N(0.000,infinity)          0.0000            infinity            infinity
     Parameter 23~N(0.000,infinity)          0.0000            infinity            infinity
     Parameter 24~N(0.000,infinity)          0.0000            infinity            infinity
     Parameter 25~N(0.000,infinity)          0.0000            infinity            infinity
     Parameter 26~N(0.000,infinity)          0.0000            infinity            infinity
     Parameter 27~N(0.000,infinity)          0.0000            infinity            infinity
     Parameter 28~N(0.000,infinity)          0.0000            infinity            infinity
     Parameter 29~IW(0.000,-3)             infinity            infinity            infinity
     Parameter 30~IW(0.000,-3)             infinity            infinity            infinity
     Parameter 31~IW(0.000,-3)             infinity            infinity            infinity
     Parameter 32~IW(0.000,-3)             infinity            infinity            infinity
     Parameter 33~IW(0.000,-3)             infinity            infinity            infinity
     Parameter 34~IW(0.000,-3)             infinity            infinity            infinity
     Parameter 35~IW(0.000,-3)             infinity            infinity            infinity
     Parameter 36~IW(0.000,-3)             infinity            infinity            infinity
     Parameter 37~IW(0.000,-3)             infinity            infinity            infinity
     Parameter 38~IW(0.000,-3)             infinity            infinity            infinity
     Parameter 39~IW(0.000,-3)             infinity            infinity            infinity
     Parameter 40~IW(0.000,-3)             infinity            infinity            infinity
     Parameter 41~IW(0.000,-3)             infinity            infinity            infinity
     Parameter 42~IW(0.000,-3)             infinity            infinity            infinity
     Parameter 43~IW(0.000,-3)             infinity            infinity            infinity
     Parameter 44~IW(0.000,-3)             infinity            infinity            infinity
     Parameter 45~IW(0.000,-3)             infinity            infinity            infinity
     Parameter 46~IW(0.000,-3)             infinity            infinity            infinity
     Parameter 47~IW(0.000,-3)             infinity            infinity            infinity
     Parameter 48~IW(0.000,-3)             infinity            infinity            infinity
     Parameter 49~IW(0.000,-3)             infinity            infinity            infinity
     Parameter 50~N(0.000,infinity)          0.0000            infinity            infinity
     Parameter 51~IW(0.000,-3)
     Cov(Parameter 1,Parameter 8)=999.975000
     Cov(Parameter 2,Parameter 9)=999.975000
     Cov(Parameter 3,Parameter 10)=999.975000
     Cov(Parameter 4,Parameter 11)=999.975000
     Cov(Parameter 5,Parameter 12)=999.975000
     Cov(Parameter 6,Parameter 13)=999.975000
     Cov(Parameter 7,Parameter 14)=999.975000


TECHNICAL 8 OUTPUT

   TECHNICAL 8 OUTPUT FOR BAYES ESTIMATION

     REPLICATION 1:


                     POTENTIAL       PARAMETER WITH
     ITERATION    SCALE REDUCTION      HIGHEST PSR
     100              1.304               8
     200              1.102               4
     300              2.289               50
     400              1.083               1
     500              1.256               50
     600              1.035               16
     700              1.636               50
     800              1.044               25
     900              1.600               50
     1000             1.900               50
     1100             1.331               50
     1200             1.016               25
     1300             1.098               8
     1400             1.299               50
     1500             1.092               8
     1600             1.017               28
     1700             1.013               19
     1800             1.042               12
     1900             1.049               12
     2000             1.009               25
     2100             1.046               8
     2200             1.010               39
     2300             1.008               22
     2400             1.026               12
     2500             1.115               12
     2600             1.145               50
     2700             1.279               50
     2800             1.535               50
     2900             1.320               50
     3000             1.155               50
     3100             1.134               50
     3200             1.049               50
     3300             1.005               16
     3400             1.006               24
     3500             1.007               24
     3600             1.037               12
     3700             1.051               12
     3800             1.087               12
     3900             1.083               12
     4000             1.049               12
     4100             1.073               10
     4200             1.060               10
     4300             1.017               10
     4400             1.005               10
     4500             1.012               10
     4600             1.021               10
     4700             1.013               11
     4800             1.013               11
     4900             1.025               11
     5000             1.016               12


     Simulated prior distributions

     Parameter       Prior Mean  Prior Variance  Prior Std. Dev.


     Parameter 1         0.0057          0.0496          0.2228
     Parameter 2        -0.0058          0.0506          0.2250
     Parameter 3         0.0045          0.0512          0.2264
     Parameter 4         0.0076          0.0504          0.2245
     Parameter 5        -0.0089          0.0481          0.2194
     Parameter 6        -0.0044          0.0514          0.2268
     Parameter 7        -0.0035          0.0480          0.2191
     Parameter 8        -0.0086          0.0513          0.2265
     Parameter 9        -0.0175          0.0504          0.2246
     Parameter 10         0.0075          0.0495          0.2226
     Parameter 11         0.0039          0.0453          0.2129
     Parameter 12        -0.0012          0.0480          0.2191
     Parameter 13         0.0109          0.0509          0.2256
     Parameter 14        -0.0023          0.0503          0.2243
     Parameter 15 Improper Prior
     Parameter 16 Improper Prior
     Parameter 17 Improper Prior
     Parameter 18 Improper Prior
     Parameter 19 Improper Prior
     Parameter 20 Improper Prior
     Parameter 21 Improper Prior
     Parameter 22 Improper Prior
     Parameter 23 Improper Prior
     Parameter 24 Improper Prior
     Parameter 25 Improper Prior
     Parameter 26 Improper Prior
     Parameter 27 Improper Prior
     Parameter 28 Improper Prior
     Parameter 29 Improper Prior
     Parameter 30 Improper Prior
     Parameter 31 Improper Prior
     Parameter 32 Improper Prior
     Parameter 33 Improper Prior
     Parameter 34 Improper Prior
     Parameter 35 Improper Prior
     Parameter 36 Improper Prior
     Parameter 37 Improper Prior
     Parameter 38 Improper Prior
     Parameter 39 Improper Prior
     Parameter 40 Improper Prior
     Parameter 41 Improper Prior
     Parameter 42 Improper Prior
     Parameter 43 Improper Prior
     Parameter 44 Improper Prior
     Parameter 45 Improper Prior
     Parameter 46 Improper Prior
     Parameter 47 Improper Prior
     Parameter 48 Improper Prior
     Parameter 49 Improper Prior
     Parameter 50 Improper Prior
     Parameter 51 Improper Prior

     REPLICATION 2:


                     POTENTIAL       PARAMETER WITH
     ITERATION    SCALE REDUCTION      HIGHEST PSR
     100              1.276               43
     200              1.497               43
     300              2.060               11
     400              1.610               50
     500              1.051               3
     600              1.058               51
     700              1.181               11
     800              1.050               26
     900              1.018               21
     1000             1.057               50
     1100             1.239               50
     1200             1.571               11
     1300             1.756               11
     1400             1.199               11
     1500             1.051               3
     1600             1.096               50
     1700             1.156               50
     1800             1.264               50
     1900             1.157               8
     2000             1.048               8
     2100             1.024               8
     2200             1.020               11
     2300             1.113               11
     2400             1.208               11
     2500             1.135               11
     2600             1.124               11
     2700             1.065               50
     2800             1.011               9
     2900             1.003               26
     3000             1.005               44
     3100             1.005               18
     3200             1.004               13
     3300             1.005               21
     3400             1.018               10
     3500             1.007               19
     3600             1.006               15
     3700             1.004               33
     3800             1.015               10
     3900             1.015               10
     4000             1.019               12
     4100             1.017               12
     4200             1.021               12
     4300             1.020               12
     4400             1.016               12
     4500             1.007               9
     4600             1.009               9
     4700             1.007               51
     4800             1.005               51
     4900             1.007               9
     5000             1.008               9


     Simulated prior distributions

     Parameter       Prior Mean  Prior Variance  Prior Std. Dev.


     Parameter 1         0.0049          0.0504          0.2244
     Parameter 2         0.0022          0.0513          0.2265
     Parameter 3         0.0052          0.0513          0.2265
     Parameter 4        -0.0120          0.0490          0.2212
     Parameter 5        -0.0032          0.0498          0.2231
     Parameter 6         0.0082          0.0507          0.2252
     Parameter 7         0.0080          0.0525          0.2292
     Parameter 8        -0.0060          0.0477          0.2183
     Parameter 9         0.0051          0.0523          0.2287
     Parameter 10        -0.0038          0.0483          0.2199
     Parameter 11         0.0071          0.0511          0.2260
     Parameter 12        -0.0023          0.0508          0.2254
     Parameter 13        -0.0047          0.0502          0.2239
     Parameter 14         0.0114          0.0480          0.2190
     Parameter 15 Improper Prior
     Parameter 16 Improper Prior
     Parameter 17 Improper Prior
     Parameter 18 Improper Prior
     Parameter 19 Improper Prior
     Parameter 20 Improper Prior
     Parameter 21 Improper Prior
     Parameter 22 Improper Prior
     Parameter 23 Improper Prior
     Parameter 24 Improper Prior
     Parameter 25 Improper Prior
     Parameter 26 Improper Prior
     Parameter 27 Improper Prior
     Parameter 28 Improper Prior
     Parameter 29 Improper Prior
     Parameter 30 Improper Prior
     Parameter 31 Improper Prior
     Parameter 32 Improper Prior
     Parameter 33 Improper Prior
     Parameter 34 Improper Prior
     Parameter 35 Improper Prior
     Parameter 36 Improper Prior
     Parameter 37 Improper Prior
     Parameter 38 Improper Prior
     Parameter 39 Improper Prior
     Parameter 40 Improper Prior
     Parameter 41 Improper Prior
     Parameter 42 Improper Prior
     Parameter 43 Improper Prior
     Parameter 44 Improper Prior
     Parameter 45 Improper Prior
     Parameter 46 Improper Prior
     Parameter 47 Improper Prior
     Parameter 48 Improper Prior
     Parameter 49 Improper Prior
     Parameter 50 Improper Prior
     Parameter 51 Improper Prior

     REPLICATION 3:


                     POTENTIAL       PARAMETER WITH
     ITERATION    SCALE REDUCTION      HIGHEST PSR
     100              1.322               50
     200              1.260               12
     300              1.044               43
     400              1.144               50
     500              1.510               8
     600              2.109               50
     700              1.019               27
     800              1.462               12
     900              1.490               50
     1000             1.178               50
     1100             1.137               8
     1200             1.372               8
     1300             1.259               50
     1400             1.018               13
     1500             1.024               26
     1600             1.015               19
     1700             1.030               50
     1800             1.007               15
     1900             1.062               9
     2000             1.090               9
     2100             1.021               9
     2200             1.071               9
     2300             1.102               12
     2400             1.110               50
     2500             1.119               50
     2600             1.091               50
     2700             1.037               50
     2800             1.012               11
     2900             1.011               15
     3000             1.031               9
     3100             1.023               9
     3200             1.013               13
     3300             1.003               45
     3400             1.007               45
     3500             1.010               25
     3600             1.011               12
     3700             1.010               51
     3800             1.012               51
     3900             1.016               51
     4000             1.007               51
     4100             1.017               50
     4200             1.036               11
     4300             1.036               8
     4400             1.029               50
     4500             1.024               8
     4600             1.014               50
     4700             1.008               8
     4800             1.006               15
     4900             1.008               11
     5000             1.016               11


     Simulated prior distributions

     Parameter       Prior Mean  Prior Variance  Prior Std. Dev.


     Parameter 1         0.0005          0.0502          0.2241
     Parameter 2        -0.0089          0.0505          0.2247
     Parameter 3        -0.0102          0.0520          0.2280
     Parameter 4        -0.0134          0.0520          0.2281
     Parameter 5         0.0126          0.0518          0.2277
     Parameter 6         0.0039          0.0508          0.2254
     Parameter 7        -0.0005          0.0506          0.2249
     Parameter 8         0.0203          0.0522          0.2285
     Parameter 9        -0.0029          0.0471          0.2171
     Parameter 10        -0.0007          0.0472          0.2174
     Parameter 11        -0.0016          0.0488          0.2209
     Parameter 12         0.0028          0.0468          0.2164
     Parameter 13         0.0054          0.0532          0.2306
     Parameter 14         0.0069          0.0506          0.2251
     Parameter 15 Improper Prior
     Parameter 16 Improper Prior
     Parameter 17 Improper Prior
     Parameter 18 Improper Prior
     Parameter 19 Improper Prior
     Parameter 20 Improper Prior
     Parameter 21 Improper Prior
     Parameter 22 Improper Prior
     Parameter 23 Improper Prior
     Parameter 24 Improper Prior
     Parameter 25 Improper Prior
     Parameter 26 Improper Prior
     Parameter 27 Improper Prior
     Parameter 28 Improper Prior
     Parameter 29 Improper Prior
     Parameter 30 Improper Prior
     Parameter 31 Improper Prior
     Parameter 32 Improper Prior
     Parameter 33 Improper Prior
     Parameter 34 Improper Prior
     Parameter 35 Improper Prior
     Parameter 36 Improper Prior
     Parameter 37 Improper Prior
     Parameter 38 Improper Prior
     Parameter 39 Improper Prior
     Parameter 40 Improper Prior
     Parameter 41 Improper Prior
     Parameter 42 Improper Prior
     Parameter 43 Improper Prior
     Parameter 44 Improper Prior
     Parameter 45 Improper Prior
     Parameter 46 Improper Prior
     Parameter 47 Improper Prior
     Parameter 48 Improper Prior
     Parameter 49 Improper Prior
     Parameter 50 Improper Prior
     Parameter 51 Improper Prior

     REPLICATION 4:


                     POTENTIAL       PARAMETER WITH
     ITERATION    SCALE REDUCTION      HIGHEST PSR
     100              1.303               32
     200              1.207               31
     300              1.109               8
     400              1.088               50
     500              1.593               50
     600              1.102               23
     700              1.285               50
     800              1.024               24
     900              1.230               12
     1000             1.466               8
     1100             1.118               10
     1200             1.107               50
     1300             1.809               50
     1400             2.675               11
     1500             1.608               50
     1600             1.236               50
     1700             1.026               43
     1800             1.043               12
     1900             1.100               11
     2000             1.072               50
     2100             1.057               50
     2200             1.070               8
     2300             1.013               51
     2400             1.022               6
     2500             1.026               2
     2600             1.010               16
     2700             1.009               16
     2800             1.008               50
     2900             1.010               50
     3000             1.012               51
     3100             1.010               45
     3200             1.011               21
     3300             1.009               21
     3400             1.042               50
     3500             1.020               12
     3600             1.012               2
     3700             1.012               2
     3800             1.015               12
     3900             1.033               12
     4000             1.077               50
     4100             1.173               50
     4200             1.202               50
     4300             1.129               12
     4400             1.086               8
     4500             1.043               8
     4600             1.051               50
     4700             1.107               50
     4800             1.096               50
     4900             1.083               50
     5000             1.048               50
     5100             1.009               50


     Simulated prior distributions

     Parameter       Prior Mean  Prior Variance  Prior Std. Dev.


     Parameter 1        -0.0046          0.0482          0.2194
     Parameter 2        -0.0010          0.0500          0.2236
     Parameter 3         0.0010          0.0505          0.2247
     Parameter 4        -0.0023          0.0468          0.2164
     Parameter 5         0.0043          0.0518          0.2275
     Parameter 6         0.0101          0.0486          0.2203
     Parameter 7         0.0045          0.0523          0.2287
     Parameter 8        -0.0027          0.0474          0.2177
     Parameter 9        -0.0066          0.0513          0.2265
     Parameter 10        -0.0093          0.0481          0.2194
     Parameter 11        -0.0061          0.0459          0.2142
     Parameter 12        -0.0051          0.0502          0.2241
     Parameter 13         0.0034          0.0481          0.2193
     Parameter 14        -0.0172          0.0496          0.2227
     Parameter 15 Improper Prior
     Parameter 16 Improper Prior
     Parameter 17 Improper Prior
     Parameter 18 Improper Prior
     Parameter 19 Improper Prior
     Parameter 20 Improper Prior
     Parameter 21 Improper Prior
     Parameter 22 Improper Prior
     Parameter 23 Improper Prior
     Parameter 24 Improper Prior
     Parameter 25 Improper Prior
     Parameter 26 Improper Prior
     Parameter 27 Improper Prior
     Parameter 28 Improper Prior
     Parameter 29 Improper Prior
     Parameter 30 Improper Prior
     Parameter 31 Improper Prior
     Parameter 32 Improper Prior
     Parameter 33 Improper Prior
     Parameter 34 Improper Prior
     Parameter 35 Improper Prior
     Parameter 36 Improper Prior
     Parameter 37 Improper Prior
     Parameter 38 Improper Prior
     Parameter 39 Improper Prior
     Parameter 40 Improper Prior
     Parameter 41 Improper Prior
     Parameter 42 Improper Prior
     Parameter 43 Improper Prior
     Parameter 44 Improper Prior
     Parameter 45 Improper Prior
     Parameter 46 Improper Prior
     Parameter 47 Improper Prior
     Parameter 48 Improper Prior
     Parameter 49 Improper Prior
     Parameter 50 Improper Prior
     Parameter 51 Improper Prior

     REPLICATION 5:


                     POTENTIAL       PARAMETER WITH
     ITERATION    SCALE REDUCTION      HIGHEST PSR
     100              2.315               11
     200              2.105               10
     300              1.558               50
     400              2.125               50
     500              1.251               50
     600              1.880               50
     700              1.092               12
     800              1.109               50
     900              1.790               50
     1000             1.357               12
     1100             1.247               50
     1200             1.039               10
     1300             1.042               50
     1400             1.020               31
     1500             1.028               9
     1600             1.114               10
     1700             1.140               12
     1800             1.313               50
     1900             1.272               50
     2000             1.021               24
     2100             1.060               12
     2200             1.208               50
     2300             1.396               50
     2400             1.469               50
     2500             1.261               50
     2600             1.233               8
     2700             1.101               8
     2800             1.042               8
     2900             1.007               24
     3000             1.044               10
     3100             1.104               10
     3200             1.152               50
     3300             1.071               50
     3400             1.014               51
     3500             1.013               8
     3600             1.014               51
     3700             1.036               12
     3800             1.065               50
     3900             1.140               11
     4000             1.214               50
     4100             1.288               50
     4200             1.315               50
     4300             1.332               50
     4400             1.237               10
     4500             1.176               50
     4600             1.124               50
     4700             1.044               10
     4800             1.009               10
     4900             1.008               18
     5000             1.006               41


     Simulated prior distributions

     Parameter       Prior Mean  Prior Variance  Prior Std. Dev.


     Parameter 1         0.0017          0.0435          0.2085
     Parameter 2        -0.0026          0.0511          0.2261
     Parameter 3        -0.0028          0.0485          0.2202
     Parameter 4        -0.0018          0.0531          0.2304
     Parameter 5        -0.0003          0.0468          0.2162
     Parameter 6        -0.0098          0.0532          0.2306
     Parameter 7         0.0010          0.0519          0.2277
     Parameter 8        -0.0043          0.0501          0.2238
     Parameter 9        -0.0128          0.0461          0.2146
     Parameter 10        -0.0077          0.0453          0.2129
     Parameter 11        -0.0057          0.0494          0.2222
     Parameter 12         0.0116          0.0487          0.2208
     Parameter 13        -0.0076          0.0504          0.2244
     Parameter 14         0.0025          0.0505          0.2248
     Parameter 15 Improper Prior
     Parameter 16 Improper Prior
     Parameter 17 Improper Prior
     Parameter 18 Improper Prior
     Parameter 19 Improper Prior
     Parameter 20 Improper Prior
     Parameter 21 Improper Prior
     Parameter 22 Improper Prior
     Parameter 23 Improper Prior
     Parameter 24 Improper Prior
     Parameter 25 Improper Prior
     Parameter 26 Improper Prior
     Parameter 27 Improper Prior
     Parameter 28 Improper Prior
     Parameter 29 Improper Prior
     Parameter 30 Improper Prior
     Parameter 31 Improper Prior
     Parameter 32 Improper Prior
     Parameter 33 Improper Prior
     Parameter 34 Improper Prior
     Parameter 35 Improper Prior
     Parameter 36 Improper Prior
     Parameter 37 Improper Prior
     Parameter 38 Improper Prior
     Parameter 39 Improper Prior
     Parameter 40 Improper Prior
     Parameter 41 Improper Prior
     Parameter 42 Improper Prior
     Parameter 43 Improper Prior
     Parameter 44 Improper Prior
     Parameter 45 Improper Prior
     Parameter 46 Improper Prior
     Parameter 47 Improper Prior
     Parameter 48 Improper Prior
     Parameter 49 Improper Prior
     Parameter 50 Improper Prior
     Parameter 51 Improper Prior

     REPLICATION 6:


                     POTENTIAL       PARAMETER WITH
     ITERATION    SCALE REDUCTION      HIGHEST PSR
     100              1.280               40
     200              1.986               8
     300              1.368               12
     400              1.042               17
     500              1.115               50
     600              1.242               8
     700              1.476               50
     800              1.047               19
     900              1.289               11
     1000             1.640               50
     1100             2.266               50
     1200             1.299               50
     1300             1.117               50
     1400             1.023               21
     1500             1.022               9
     1600             1.025               13
     1700             1.062               50
     1800             1.066               50
     1900             1.012               26
     2000             1.019               17
     2100             1.027               21
     2200             1.131               50
     2300             1.167               50
     2400             1.077               11
     2500             1.008               2
     2600             1.004               26
     2700             1.025               11
     2800             1.091               11
     2900             1.117               11
     3000             1.121               11
     3100             1.014               24
     3200             1.012               24
     3300             1.012               13
     3400             1.013               24
     3500             1.012               24
     3600             1.018               11
     3700             1.009               11
     3800             1.030               11
     3900             1.028               9
     4000             1.031               9
     4100             1.004               38
     4200             1.023               50
     4300             1.021               50
     4400             1.009               50
     4500             1.022               50
     4600             1.047               50
     4700             1.052               50
     4800             1.025               50
     4900             1.008               24
     5000             1.010               24


     Simulated prior distributions

     Parameter       Prior Mean  Prior Variance  Prior Std. Dev.


     Parameter 1         0.0050          0.0546          0.2336
     Parameter 2        -0.0022          0.0498          0.2231
     Parameter 3         0.0097          0.0516          0.2272
     Parameter 4         0.0034          0.0516          0.2272
     Parameter 5        -0.0026          0.0522          0.2285
     Parameter 6        -0.0077          0.0475          0.2179
     Parameter 7        -0.0094          0.0518          0.2276
     Parameter 8         0.0083          0.0447          0.2115
     Parameter 9        -0.0216          0.0514          0.2268
     Parameter 10        -0.0167          0.0496          0.2228
     Parameter 11         0.0026          0.0522          0.2285
     Parameter 12        -0.0094          0.0513          0.2264
     Parameter 13         0.0006          0.0509          0.2255
     Parameter 14        -0.0017          0.0499          0.2234
     Parameter 15 Improper Prior
     Parameter 16 Improper Prior
     Parameter 17 Improper Prior
     Parameter 18 Improper Prior
     Parameter 19 Improper Prior
     Parameter 20 Improper Prior
     Parameter 21 Improper Prior
     Parameter 22 Improper Prior
     Parameter 23 Improper Prior
     Parameter 24 Improper Prior
     Parameter 25 Improper Prior
     Parameter 26 Improper Prior
     Parameter 27 Improper Prior
     Parameter 28 Improper Prior
     Parameter 29 Improper Prior
     Parameter 30 Improper Prior
     Parameter 31 Improper Prior
     Parameter 32 Improper Prior
     Parameter 33 Improper Prior
     Parameter 34 Improper Prior
     Parameter 35 Improper Prior
     Parameter 36 Improper Prior
     Parameter 37 Improper Prior
     Parameter 38 Improper Prior
     Parameter 39 Improper Prior
     Parameter 40 Improper Prior
     Parameter 41 Improper Prior
     Parameter 42 Improper Prior
     Parameter 43 Improper Prior
     Parameter 44 Improper Prior
     Parameter 45 Improper Prior
     Parameter 46 Improper Prior
     Parameter 47 Improper Prior
     Parameter 48 Improper Prior
     Parameter 49 Improper Prior
     Parameter 50 Improper Prior
     Parameter 51 Improper Prior

     REPLICATION 7:


                     POTENTIAL       PARAMETER WITH
     ITERATION    SCALE REDUCTION      HIGHEST PSR
     100              2.245               50
     200              1.843               12
     300              1.204               8
     400              2.208               11
     500              1.466               12
     600              1.310               11
     700              1.807               12
     800              1.140               12
     900              1.235               50
     1000             1.427               50
     1100             1.536               50
     1200             1.148               50
     1300             1.025               22
     1400             1.315               50
     1500             1.773               50
     1600             2.434               50
     1700             1.581               8
     1800             1.256               8
     1900             1.026               44
     2000             1.026               44
     2100             1.157               50
     2200             1.123               50
     2300             1.128               50
     2400             1.124               50
     2500             1.050               8
     2600             1.041               11
     2700             1.022               50
     2800             1.148               50
     2900             1.306               50
     3000             1.181               50
     3100             1.054               50
     3200             1.013               32
     3300             1.016               32
     3400             1.015               32
     3500             1.020               32
     3600             1.015               32
     3700             1.027               12
     3800             1.070               12
     3900             1.064               50
     4000             1.060               50
     4100             1.016               50
     4200             1.007               50
     4300             1.035               50
     4400             1.041               10
     4500             1.017               10
     4600             1.007               25
     4700             1.006               25
     4800             1.004               25
     4900             1.011               10
     5000             1.013               11


     Simulated prior distributions

     Parameter       Prior Mean  Prior Variance  Prior Std. Dev.


     Parameter 1         0.0032          0.0551          0.2346
     Parameter 2        -0.0060          0.0475          0.2180
     Parameter 3        -0.0069          0.0518          0.2276
     Parameter 4         0.0107          0.0522          0.2285
     Parameter 5        -0.0043          0.0483          0.2197
     Parameter 6         0.0022          0.0511          0.2260
     Parameter 7         0.0029          0.0497          0.2230
     Parameter 8         0.0021          0.0514          0.2267
     Parameter 9         0.0014          0.0498          0.2231
     Parameter 10        -0.0055          0.0523          0.2288
     Parameter 11        -0.0107          0.0484          0.2200
     Parameter 12         0.0006          0.0461          0.2147
     Parameter 13        -0.0026          0.0439          0.2095
     Parameter 14        -0.0069          0.0475          0.2179
     Parameter 15 Improper Prior
     Parameter 16 Improper Prior
     Parameter 17 Improper Prior
     Parameter 18 Improper Prior
     Parameter 19 Improper Prior
     Parameter 20 Improper Prior
     Parameter 21 Improper Prior
     Parameter 22 Improper Prior
     Parameter 23 Improper Prior
     Parameter 24 Improper Prior
     Parameter 25 Improper Prior
     Parameter 26 Improper Prior
     Parameter 27 Improper Prior
     Parameter 28 Improper Prior
     Parameter 29 Improper Prior
     Parameter 30 Improper Prior
     Parameter 31 Improper Prior
     Parameter 32 Improper Prior
     Parameter 33 Improper Prior
     Parameter 34 Improper Prior
     Parameter 35 Improper Prior
     Parameter 36 Improper Prior
     Parameter 37 Improper Prior
     Parameter 38 Improper Prior
     Parameter 39 Improper Prior
     Parameter 40 Improper Prior
     Parameter 41 Improper Prior
     Parameter 42 Improper Prior
     Parameter 43 Improper Prior
     Parameter 44 Improper Prior
     Parameter 45 Improper Prior
     Parameter 46 Improper Prior
     Parameter 47 Improper Prior
     Parameter 48 Improper Prior
     Parameter 49 Improper Prior
     Parameter 50 Improper Prior
     Parameter 51 Improper Prior

     REPLICATION 8:


                     POTENTIAL       PARAMETER WITH
     ITERATION    SCALE REDUCTION      HIGHEST PSR
     100              1.507               10
     200              1.232               26
     300              1.116               50
     400              1.064               19
     500              2.783               50
     600              1.127               8
     700              1.118               12
     800              1.406               12
     900              1.040               7
     1000             1.032               7
     1100             1.135               11
     1200             1.194               50
     1300             1.181               11
     1400             1.392               11
     1500             1.178               9
     1600             1.012               37
     1700             1.017               8
     1800             1.025               1
     1900             1.247               50
     2000             1.332               50
     2100             1.142               50
     2200             1.033               50
     2300             1.013               51
     2400             1.038               51
     2500             1.026               51
     2600             1.054               50
     2700             1.112               50
     2800             1.104               50
     2900             1.155               50
     3000             1.052               50
     3100             1.008               26
     3200             1.015               8
     3300             1.117               50
     3400             1.083               50
     3500             1.088               50
     3600             1.161               50
     3700             1.209               11
     3800             1.160               50
     3900             1.247               50
     4000             1.200               50
     4100             1.152               50
     4200             1.102               50
     4300             1.072               8
     4400             1.026               11
     4500             1.027               8
     4600             1.028               8
     4700             1.019               8
     4800             1.004               3
     4900             1.003               24
     5000             1.003               24


     Simulated prior distributions

     Parameter       Prior Mean  Prior Variance  Prior Std. Dev.


     Parameter 1        -0.0096          0.0497          0.2228
     Parameter 2        -0.0063          0.0486          0.2204
     Parameter 3         0.0079          0.0490          0.2213
     Parameter 4        -0.0121          0.0499          0.2234
     Parameter 5         0.0008          0.0471          0.2171
     Parameter 6         0.0056          0.0520          0.2281
     Parameter 7        -0.0083          0.0530          0.2301
     Parameter 8        -0.0054          0.0485          0.2203
     Parameter 9         0.0008          0.0496          0.2227
     Parameter 10         0.0082          0.0487          0.2207
     Parameter 11         0.0020          0.0507          0.2251
     Parameter 12        -0.0058          0.0524          0.2289
     Parameter 13        -0.0052          0.0489          0.2211
     Parameter 14        -0.0009          0.0537          0.2318
     Parameter 15 Improper Prior
     Parameter 16 Improper Prior
     Parameter 17 Improper Prior
     Parameter 18 Improper Prior
     Parameter 19 Improper Prior
     Parameter 20 Improper Prior
     Parameter 21 Improper Prior
     Parameter 22 Improper Prior
     Parameter 23 Improper Prior
     Parameter 24 Improper Prior
     Parameter 25 Improper Prior
     Parameter 26 Improper Prior
     Parameter 27 Improper Prior
     Parameter 28 Improper Prior
     Parameter 29 Improper Prior
     Parameter 30 Improper Prior
     Parameter 31 Improper Prior
     Parameter 32 Improper Prior
     Parameter 33 Improper Prior
     Parameter 34 Improper Prior
     Parameter 35 Improper Prior
     Parameter 36 Improper Prior
     Parameter 37 Improper Prior
     Parameter 38 Improper Prior
     Parameter 39 Improper Prior
     Parameter 40 Improper Prior
     Parameter 41 Improper Prior
     Parameter 42 Improper Prior
     Parameter 43 Improper Prior
     Parameter 44 Improper Prior
     Parameter 45 Improper Prior
     Parameter 46 Improper Prior
     Parameter 47 Improper Prior
     Parameter 48 Improper Prior
     Parameter 49 Improper Prior
     Parameter 50 Improper Prior
     Parameter 51 Improper Prior

     REPLICATION 9:


                     POTENTIAL       PARAMETER WITH
     ITERATION    SCALE REDUCTION      HIGHEST PSR
     100              1.367               26
     200              1.731               50
     300              1.624               11
     400              1.289               11
     500              1.612               50
     600              1.248               11
     700              1.951               50
     800              1.034               14
     900              1.105               8
     1000             1.091               11
     1100             1.015               29
     1200             1.029               50
     1300             1.015               45
     1400             1.133               11
     1500             1.391               50
     1600             1.159               50
     1700             1.011               33
     1800             1.007               22
     1900             1.016               29
     2000             1.057               8
     2100             1.126               11
     2200             1.031               9
     2300             1.040               9
     2400             1.146               50
     2500             1.177               11
     2600             1.203               50
     2700             1.035               50
     2800             1.017               50
     2900             1.009               25
     3000             1.039               12
     3100             1.054               11
     3200             1.087               11
     3300             1.112               11
     3400             1.084               11
     3500             1.056               11
     3600             1.043               11
     3700             1.093               11
     3800             1.071               11
     3900             1.040               50
     4000             1.005               19
     4100             1.003               6
     4200             1.008               50
     4300             1.009               25
     4400             1.049               11
     4500             1.045               11
     4600             1.035               11
     4700             1.029               11
     4800             1.039               11
     4900             1.041               11
     5000             1.022               11
     5100             1.024               11
     5200             1.033               11
     5300             1.007               11


     Simulated prior distributions

     Parameter       Prior Mean  Prior Variance  Prior Std. Dev.


     Parameter 1         0.0024          0.0509          0.2256
     Parameter 2         0.0142          0.0493          0.2220
     Parameter 3         0.0007          0.0524          0.2289
     Parameter 4        -0.0016          0.0499          0.2233
     Parameter 5        -0.0119          0.0503          0.2243
     Parameter 6        -0.0103          0.0520          0.2280
     Parameter 7         0.0100          0.0507          0.2252
     Parameter 8        -0.0085          0.0486          0.2204
     Parameter 9        -0.0067          0.0500          0.2237
     Parameter 10        -0.0071          0.0465          0.2157
     Parameter 11         0.0064          0.0531          0.2304
     Parameter 12         0.0002          0.0502          0.2241
     Parameter 13        -0.0052          0.0474          0.2176
     Parameter 14         0.0145          0.0524          0.2290
     Parameter 15 Improper Prior
     Parameter 16 Improper Prior
     Parameter 17 Improper Prior
     Parameter 18 Improper Prior
     Parameter 19 Improper Prior
     Parameter 20 Improper Prior
     Parameter 21 Improper Prior
     Parameter 22 Improper Prior
     Parameter 23 Improper Prior
     Parameter 24 Improper Prior
     Parameter 25 Improper Prior
     Parameter 26 Improper Prior
     Parameter 27 Improper Prior
     Parameter 28 Improper Prior
     Parameter 29 Improper Prior
     Parameter 30 Improper Prior
     Parameter 31 Improper Prior
     Parameter 32 Improper Prior
     Parameter 33 Improper Prior
     Parameter 34 Improper Prior
     Parameter 35 Improper Prior
     Parameter 36 Improper Prior
     Parameter 37 Improper Prior
     Parameter 38 Improper Prior
     Parameter 39 Improper Prior
     Parameter 40 Improper Prior
     Parameter 41 Improper Prior
     Parameter 42 Improper Prior
     Parameter 43 Improper Prior
     Parameter 44 Improper Prior
     Parameter 45 Improper Prior
     Parameter 46 Improper Prior
     Parameter 47 Improper Prior
     Parameter 48 Improper Prior
     Parameter 49 Improper Prior
     Parameter 50 Improper Prior
     Parameter 51 Improper Prior

     REPLICATION 10:


                     POTENTIAL       PARAMETER WITH
     ITERATION    SCALE REDUCTION      HIGHEST PSR
     100              1.361               11
     200              1.160               20
     300              1.302               11
     400              1.543               11
     500              1.963               50
     600              1.149               11
     700              2.066               50
     800              1.177               50
     900              1.026               20
     1000             1.359               50
     1100             1.390               50
     1200             1.030               17
     1300             1.093               8
     1400             1.213               8
     1500             1.019               45
     1600             1.051               50
     1700             1.073               50
     1800             1.066               12
     1900             1.022               19
     2000             1.051               9
     2100             1.076               9
     2200             1.031               9
     2300             1.007               21
     2400             1.015               17
     2500             1.008               37
     2600             1.010               51
     2700             1.014               31
     2800             1.027               50
     2900             1.024               50
     3000             1.039               50
     3100             1.018               26
     3200             1.014               26
     3300             1.021               11
     3400             1.049               11
     3500             1.066               11
     3600             1.103               12
     3700             1.180               12
     3800             1.230               12
     3900             1.196               12
     4000             1.119               12
     4100             1.112               50
     4200             1.045               14
     4300             1.033               14
     4400             1.019               14
     4500             1.013               31
     4600             1.009               31
     4700             1.012               33
     4800             1.019               12
     4900             1.025               12
     5000             1.007               50


     Simulated prior distributions

     Parameter       Prior Mean  Prior Variance  Prior Std. Dev.


     Parameter 1         0.0057          0.0496          0.2228
     Parameter 2        -0.0053          0.0492          0.2217
     Parameter 3        -0.0044          0.0500          0.2236
     Parameter 4         0.0026          0.0492          0.2218
     Parameter 5        -0.0026          0.0482          0.2195
     Parameter 6        -0.0010          0.0538          0.2320
     Parameter 7         0.0024          0.0501          0.2238
     Parameter 8         0.0011          0.0472          0.2174
     Parameter 9        -0.0153          0.0506          0.2250
     Parameter 10         0.0012          0.0491          0.2216
     Parameter 11         0.0032          0.0488          0.2209
     Parameter 12        -0.0009          0.0487          0.2207
     Parameter 13         0.0070          0.0529          0.2299
     Parameter 14         0.0019          0.0482          0.2196
     Parameter 15 Improper Prior
     Parameter 16 Improper Prior
     Parameter 17 Improper Prior
     Parameter 18 Improper Prior
     Parameter 19 Improper Prior
     Parameter 20 Improper Prior
     Parameter 21 Improper Prior
     Parameter 22 Improper Prior
     Parameter 23 Improper Prior
     Parameter 24 Improper Prior
     Parameter 25 Improper Prior
     Parameter 26 Improper Prior
     Parameter 27 Improper Prior
     Parameter 28 Improper Prior
     Parameter 29 Improper Prior
     Parameter 30 Improper Prior
     Parameter 31 Improper Prior
     Parameter 32 Improper Prior
     Parameter 33 Improper Prior
     Parameter 34 Improper Prior
     Parameter 35 Improper Prior
     Parameter 36 Improper Prior
     Parameter 37 Improper Prior
     Parameter 38 Improper Prior
     Parameter 39 Improper Prior
     Parameter 40 Improper Prior
     Parameter 41 Improper Prior
     Parameter 42 Improper Prior
     Parameter 43 Improper Prior
     Parameter 44 Improper Prior
     Parameter 45 Improper Prior
     Parameter 46 Improper Prior
     Parameter 47 Improper Prior
     Parameter 48 Improper Prior
     Parameter 49 Improper Prior
     Parameter 50 Improper Prior
     Parameter 51 Improper Prior

     REPLICATION 11:


                     POTENTIAL       PARAMETER WITH
     ITERATION    SCALE REDUCTION      HIGHEST PSR
     100              1.193               18
     200              1.971               50
     300              1.283               50
     400              1.718               8
     500              1.069               39
     600              1.333               50
     700              1.048               1
     800              1.254               12
     900              1.454               11
     1000             1.023               19
     1100             1.028               45
     1200             1.023               6
     1300             1.015               25
     1400             1.018               25
     1500             1.013               25
     1600             1.037               12
     1700             1.097               50
     1800             1.008               17
     1900             1.149               8
     2000             1.525               8
     2100             1.618               50
     2200             1.592               50
     2300             1.470               50
     2400             1.274               50
     2500             1.096               11
     2600             1.026               11
     2700             1.009               4
     2800             1.023               8
     2900             1.025               8
     3000             1.048               8
     3100             1.065               8
     3200             1.076               12
     3300             1.043               12
     3400             1.029               12
     3500             1.021               12
     3600             1.042               12
     3700             1.023               11
     3800             1.012               8
     3900             1.010               8
     4000             1.012               24
     4100             1.049               50
     4200             1.089               50
     4300             1.035               50
     4400             1.025               9
     4500             1.025               12
     4600             1.006               9
     4700             1.002               5
     4800             1.002               44
     4900             1.004               4
     5000             1.019               50


     Simulated prior distributions

     Parameter       Prior Mean  Prior Variance  Prior Std. Dev.


     Parameter 1         0.0035          0.0506          0.2249
     Parameter 2         0.0027          0.0455          0.2134
     Parameter 3        -0.0051          0.0514          0.2268
     Parameter 4        -0.0039          0.0496          0.2227
     Parameter 5         0.0006          0.0518          0.2277
     Parameter 6        -0.0023          0.0480          0.2190
     Parameter 7         0.0041          0.0505          0.2248
     Parameter 8        -0.0010          0.0491          0.2216
     Parameter 9         0.0038          0.0468          0.2164
     Parameter 10         0.0023          0.0512          0.2262
     Parameter 11         0.0112          0.0528          0.2299
     Parameter 12        -0.0040          0.0481          0.2193
     Parameter 13         0.0051          0.0465          0.2157
     Parameter 14        -0.0045          0.0499          0.2233
     Parameter 15 Improper Prior
     Parameter 16 Improper Prior
     Parameter 17 Improper Prior
     Parameter 18 Improper Prior
     Parameter 19 Improper Prior
     Parameter 20 Improper Prior
     Parameter 21 Improper Prior
     Parameter 22 Improper Prior
     Parameter 23 Improper Prior
     Parameter 24 Improper Prior
     Parameter 25 Improper Prior
     Parameter 26 Improper Prior
     Parameter 27 Improper Prior
     Parameter 28 Improper Prior
     Parameter 29 Improper Prior
     Parameter 30 Improper Prior
     Parameter 31 Improper Prior
     Parameter 32 Improper Prior
     Parameter 33 Improper Prior
     Parameter 34 Improper Prior
     Parameter 35 Improper Prior
     Parameter 36 Improper Prior
     Parameter 37 Improper Prior
     Parameter 38 Improper Prior
     Parameter 39 Improper Prior
     Parameter 40 Improper Prior
     Parameter 41 Improper Prior
     Parameter 42 Improper Prior
     Parameter 43 Improper Prior
     Parameter 44 Improper Prior
     Parameter 45 Improper Prior
     Parameter 46 Improper Prior
     Parameter 47 Improper Prior
     Parameter 48 Improper Prior
     Parameter 49 Improper Prior
     Parameter 50 Improper Prior
     Parameter 51 Improper Prior

     REPLICATION 12:


                     POTENTIAL       PARAMETER WITH
     ITERATION    SCALE REDUCTION      HIGHEST PSR
     100              1.279               24
     200              1.199               32
     300              1.323               12
     400              1.758               12
     500              2.250               50
     600              1.553               12
     700              1.025               29
     800              1.356               50
     900              1.072               12
     1000             1.290               10
     1100             1.447               50
     1200             1.721               50
     1300             1.061               8
     1400             1.010               8
     1500             1.014               5
     1600             1.015               25
     1700             1.016               50
     1800             1.043               10
     1900             1.054               50
     2000             1.314               11
     2100             1.042               11
     2200             1.031               11
     2300             1.021               11
     2400             1.012               10
     2500             1.071               10
     2600             1.219               50
     2700             1.354               50
     2800             1.141               50
     2900             1.114               50
     3000             1.156               50
     3100             1.227               50
     3200             1.173               50
     3300             1.102               8
     3400             1.020               8
     3500             1.020               50
     3600             1.049               50
     3700             1.070               50
     3800             1.095               50
     3900             1.113               50
     4000             1.269               50
     4100             1.283               50
     4200             1.395               50
     4300             1.303               50
     4400             1.296               50
     4500             1.195               50
     4600             1.118               50
     4700             1.063               50
     4800             1.047               50
     4900             1.032               11
     5000             1.012               10


     Simulated prior distributions

     Parameter       Prior Mean  Prior Variance  Prior Std. Dev.


     Parameter 1        -0.0011          0.0503          0.2242
     Parameter 2         0.0068          0.0441          0.2101
     Parameter 3        -0.0081          0.0496          0.2227
     Parameter 4         0.0075          0.0537          0.2318
     Parameter 5        -0.0024          0.0532          0.2306
     Parameter 6         0.0214          0.0509          0.2257
     Parameter 7        -0.0013          0.0505          0.2248
     Parameter 8        -0.0025          0.0477          0.2184
     Parameter 9         0.0043          0.0478          0.2186
     Parameter 10        -0.0080          0.0463          0.2152
     Parameter 11         0.0046          0.0483          0.2197
     Parameter 12         0.0084          0.0505          0.2248
     Parameter 13        -0.0029          0.0506          0.2250
     Parameter 14         0.0032          0.0517          0.2274
     Parameter 15 Improper Prior
     Parameter 16 Improper Prior
     Parameter 17 Improper Prior
     Parameter 18 Improper Prior
     Parameter 19 Improper Prior
     Parameter 20 Improper Prior
     Parameter 21 Improper Prior
     Parameter 22 Improper Prior
     Parameter 23 Improper Prior
     Parameter 24 Improper Prior
     Parameter 25 Improper Prior
     Parameter 26 Improper Prior
     Parameter 27 Improper Prior
     Parameter 28 Improper Prior
     Parameter 29 Improper Prior
     Parameter 30 Improper Prior
     Parameter 31 Improper Prior
     Parameter 32 Improper Prior
     Parameter 33 Improper Prior
     Parameter 34 Improper Prior
     Parameter 35 Improper Prior
     Parameter 36 Improper Prior
     Parameter 37 Improper Prior
     Parameter 38 Improper Prior
     Parameter 39 Improper Prior
     Parameter 40 Improper Prior
     Parameter 41 Improper Prior
     Parameter 42 Improper Prior
     Parameter 43 Improper Prior
     Parameter 44 Improper Prior
     Parameter 45 Improper Prior
     Parameter 46 Improper Prior
     Parameter 47 Improper Prior
     Parameter 48 Improper Prior
     Parameter 49 Improper Prior
     Parameter 50 Improper Prior
     Parameter 51 Improper Prior

     REPLICATION 13:


                     POTENTIAL       PARAMETER WITH
     ITERATION    SCALE REDUCTION      HIGHEST PSR
     100              2.368               50
     200              1.148               43
     300              1.164               50
     400              1.867               11
     500              1.480               50
     600              1.096               11
     700              1.795               12
     800              1.227               12
     900              1.050               9
     1000             1.103               9
     1100             1.276               12
     1200             1.189               50
     1300             1.018               20
     1400             1.105               12
     1500             1.389               8
     1600             1.241               8
     1700             1.277               50
     1800             1.113               50
     1900             1.009               45
     2000             1.079               50
     2100             1.018               8
     2200             1.064               50
     2300             1.073               50
     2400             1.169               50
     2500             1.090               50
     2600             1.013               33
     2700             1.019               9
     2800             1.007               19
     2900             1.012               15
     3000             1.005               20
     3100             1.011               11
     3200             1.010               50
     3300             1.008               50
     3400             1.011               8
     3500             1.084               8
     3600             1.097               8
     3700             1.018               8
     3800             1.015               8
     3900             1.012               8
     4000             1.006               43
     4100             1.004               45
     4200             1.005               17
     4300             1.005               45
     4400             1.009               8
     4500             1.009               45
     4600             1.005               45
     4700             1.023               11
     4800             1.023               50
     4900             1.013               50
     5000             1.005               10


     Simulated prior distributions

     Parameter       Prior Mean  Prior Variance  Prior Std. Dev.


     Parameter 1        -0.0057          0.0534          0.2310
     Parameter 2        -0.0083          0.0518          0.2276
     Parameter 3        -0.0083          0.0507          0.2252
     Parameter 4        -0.0008          0.0517          0.2274
     Parameter 5        -0.0042          0.0481          0.2193
     Parameter 6         0.0048          0.0489          0.2212
     Parameter 7        -0.0016          0.0523          0.2287
     Parameter 8        -0.0037          0.0543          0.2329
     Parameter 9        -0.0075          0.0493          0.2221
     Parameter 10         0.0123          0.0524          0.2290
     Parameter 11         0.0067          0.0508          0.2253
     Parameter 12        -0.0072          0.0502          0.2240
     Parameter 13        -0.0024          0.0483          0.2198
     Parameter 14        -0.0005          0.0530          0.2302
     Parameter 15 Improper Prior
     Parameter 16 Improper Prior
     Parameter 17 Improper Prior
     Parameter 18 Improper Prior
     Parameter 19 Improper Prior
     Parameter 20 Improper Prior
     Parameter 21 Improper Prior
     Parameter 22 Improper Prior
     Parameter 23 Improper Prior
     Parameter 24 Improper Prior
     Parameter 25 Improper Prior
     Parameter 26 Improper Prior
     Parameter 27 Improper Prior
     Parameter 28 Improper Prior
     Parameter 29 Improper Prior
     Parameter 30 Improper Prior
     Parameter 31 Improper Prior
     Parameter 32 Improper Prior
     Parameter 33 Improper Prior
     Parameter 34 Improper Prior
     Parameter 35 Improper Prior
     Parameter 36 Improper Prior
     Parameter 37 Improper Prior
     Parameter 38 Improper Prior
     Parameter 39 Improper Prior
     Parameter 40 Improper Prior
     Parameter 41 Improper Prior
     Parameter 42 Improper Prior
     Parameter 43 Improper Prior
     Parameter 44 Improper Prior
     Parameter 45 Improper Prior
     Parameter 46 Improper Prior
     Parameter 47 Improper Prior
     Parameter 48 Improper Prior
     Parameter 49 Improper Prior
     Parameter 50 Improper Prior
     Parameter 51 Improper Prior

     REPLICATION 14:


                     POTENTIAL       PARAMETER WITH
     ITERATION    SCALE REDUCTION      HIGHEST PSR
     100              1.821               10
     200              1.252               17
     300              1.158               12
     400              1.627               50
     500              1.076               24
     600              1.243               11
     700              1.495               50
     800              1.070               12
     900              1.056               11
     1000             1.045               24
     1100             1.044               12
     1200             1.221               50
     1300             1.427               50
     1400             1.221               11
     1500             1.377               12
     1600             1.331               50
     1700             1.038               50
     1800             1.014               5
     1900             1.012               51
     2000             1.046               50
     2100             1.075               50
     2200             1.033               50
     2300             1.031               33
     2400             1.022               33
     2500             1.041               50
     2600             1.099               50
     2700             1.076               12
     2800             1.104               50
     2900             1.057               11
     3000             1.053               11
     3100             1.171               11
     3200             1.156               11
     3300             1.152               50
     3400             1.072               11
     3500             1.099               50
     3600             1.129               50
     3700             1.081               50
     3800             1.036               8
     3900             1.018               8
     4000             1.020               50
     4100             1.007               1
     4200             1.009               1
     4300             1.007               1
     4400             1.016               5
     4500             1.049               11
     4600             1.087               11
     4700             1.103               50
     4800             1.099               50
     4900             1.147               50
     5000             1.099               50
     5100             1.018               11


     Simulated prior distributions

     Parameter       Prior Mean  Prior Variance  Prior Std. Dev.


     Parameter 1         0.0089          0.0517          0.2274
     Parameter 2        -0.0035          0.0514          0.2268
     Parameter 3         0.0102          0.0517          0.2274
     Parameter 4         0.0058          0.0523          0.2287
     Parameter 5        -0.0084          0.0488          0.2209
     Parameter 6         0.0033          0.0509          0.2256
     Parameter 7         0.0074          0.0530          0.2303
     Parameter 8        -0.0060          0.0511          0.2262
     Parameter 9         0.0047          0.0477          0.2183
     Parameter 10        -0.0087          0.0533          0.2308
     Parameter 11         0.0002          0.0489          0.2211
     Parameter 12         0.0097          0.0500          0.2236
     Parameter 13         0.0013          0.0508          0.2254
     Parameter 14         0.0027          0.0517          0.2275
     Parameter 15 Improper Prior
     Parameter 16 Improper Prior
     Parameter 17 Improper Prior
     Parameter 18 Improper Prior
     Parameter 19 Improper Prior
     Parameter 20 Improper Prior
     Parameter 21 Improper Prior
     Parameter 22 Improper Prior
     Parameter 23 Improper Prior
     Parameter 24 Improper Prior
     Parameter 25 Improper Prior
     Parameter 26 Improper Prior
     Parameter 27 Improper Prior
     Parameter 28 Improper Prior
     Parameter 29 Improper Prior
     Parameter 30 Improper Prior
     Parameter 31 Improper Prior
     Parameter 32 Improper Prior
     Parameter 33 Improper Prior
     Parameter 34 Improper Prior
     Parameter 35 Improper Prior
     Parameter 36 Improper Prior
     Parameter 37 Improper Prior
     Parameter 38 Improper Prior
     Parameter 39 Improper Prior
     Parameter 40 Improper Prior
     Parameter 41 Improper Prior
     Parameter 42 Improper Prior
     Parameter 43 Improper Prior
     Parameter 44 Improper Prior
     Parameter 45 Improper Prior
     Parameter 46 Improper Prior
     Parameter 47 Improper Prior
     Parameter 48 Improper Prior
     Parameter 49 Improper Prior
     Parameter 50 Improper Prior
     Parameter 51 Improper Prior

     REPLICATION 15:


                     POTENTIAL       PARAMETER WITH
     ITERATION    SCALE REDUCTION      HIGHEST PSR
     100              2.560               50
     200              2.368               11
     300              1.453               11
     400              1.499               9
     500              1.145               50
     600              1.060               25
     700              1.345               8
     800              2.064               8
     900              1.312               8
     1000             1.065               12
     1100             1.041               12
     1200             1.016               18
     1300             1.015               9
     1400             1.011               9
     1500             1.053               8
     1600             1.107               10
     1700             1.119               10
     1800             1.142               11
     1900             1.122               11
     2000             1.057               50
     2100             1.019               21
     2200             1.025               21
     2300             1.082               10
     2400             1.121               10
     2500             1.098               10
     2600             1.041               10
     2700             1.037               11
     2800             1.011               11
     2900             1.013               11
     3000             1.016               19
     3100             1.056               8
     3200             1.074               8
     3300             1.152               8
     3400             1.120               8
     3500             1.099               8
     3600             1.052               10
     3700             1.005               4
     3800             1.016               50
     3900             1.009               24
     4000             1.015               50
     4100             1.084               12
     4200             1.115               50
     4300             1.111               12
     4400             1.101               8
     4500             1.066               8
     4600             1.053               50
     4700             1.044               12
     4800             1.015               12
     4900             1.008               25
     5000             1.017               50


     Simulated prior distributions

     Parameter       Prior Mean  Prior Variance  Prior Std. Dev.


     Parameter 1         0.0029          0.0525          0.2292
     Parameter 2         0.0030          0.0471          0.2169
     Parameter 3         0.0005          0.0548          0.2341
     Parameter 4        -0.0033          0.0498          0.2231
     Parameter 5         0.0005          0.0475          0.2179
     Parameter 6        -0.0042          0.0486          0.2204
     Parameter 7        -0.0036          0.0485          0.2202
     Parameter 8        -0.0029          0.0492          0.2219
     Parameter 9         0.0086          0.0489          0.2212
     Parameter 10         0.0102          0.0483          0.2198
     Parameter 11         0.0024          0.0503          0.2243
     Parameter 12         0.0013          0.0477          0.2184
     Parameter 13         0.0035          0.0497          0.2230
     Parameter 14        -0.0022          0.0530          0.2302
     Parameter 15 Improper Prior
     Parameter 16 Improper Prior
     Parameter 17 Improper Prior
     Parameter 18 Improper Prior
     Parameter 19 Improper Prior
     Parameter 20 Improper Prior
     Parameter 21 Improper Prior
     Parameter 22 Improper Prior
     Parameter 23 Improper Prior
     Parameter 24 Improper Prior
     Parameter 25 Improper Prior
     Parameter 26 Improper Prior
     Parameter 27 Improper Prior
     Parameter 28 Improper Prior
     Parameter 29 Improper Prior
     Parameter 30 Improper Prior
     Parameter 31 Improper Prior
     Parameter 32 Improper Prior
     Parameter 33 Improper Prior
     Parameter 34 Improper Prior
     Parameter 35 Improper Prior
     Parameter 36 Improper Prior
     Parameter 37 Improper Prior
     Parameter 38 Improper Prior
     Parameter 39 Improper Prior
     Parameter 40 Improper Prior
     Parameter 41 Improper Prior
     Parameter 42 Improper Prior
     Parameter 43 Improper Prior
     Parameter 44 Improper Prior
     Parameter 45 Improper Prior
     Parameter 46 Improper Prior
     Parameter 47 Improper Prior
     Parameter 48 Improper Prior
     Parameter 49 Improper Prior
     Parameter 50 Improper Prior
     Parameter 51 Improper Prior

     REPLICATION 16:


                     POTENTIAL       PARAMETER WITH
     ITERATION    SCALE REDUCTION      HIGHEST PSR
     100              3.027               12
     200              1.310               21
     300              1.483               11
     400              1.060               10
     500              1.500               12
     600              1.067               51
     700              1.036               50
     800              1.019               23
     900              1.130               11
     1000             1.055               11
     1100             1.035               10
     1200             1.031               3
     1300             1.049               5
     1400             1.242               50
     1500             1.072               50
     1600             1.042               8
     1700             1.016               3
     1800             1.035               50
     1900             1.106               50
     2000             1.075               50
     2100             1.018               9
     2200             1.017               31
     2300             1.008               24
     2400             1.017               24
     2500             1.017               50
     2600             1.018               11
     2700             1.027               11
     2800             1.012               25
     2900             1.009               20
     3000             1.036               11
     3100             1.007               9
     3200             1.017               11
     3300             1.102               11
     3400             1.116               11
     3500             1.069               10
     3600             1.029               50
     3700             1.020               9
     3800             1.006               37
     3900             1.013               26
     4000             1.008               26
     4100             1.022               11
     4200             1.008               14
     4300             1.009               33
     4400             1.066               11
     4500             1.065               11
     4600             1.019               11
     4700             1.010               33
     4800             1.009               33
     4900             1.009               33
     5000             1.006               33


     Simulated prior distributions

     Parameter       Prior Mean  Prior Variance  Prior Std. Dev.


     Parameter 1         0.0019          0.0521          0.2282
     Parameter 2         0.0163          0.0538          0.2318
     Parameter 3        -0.0044          0.0509          0.2257
     Parameter 4        -0.0049          0.0463          0.2151
     Parameter 5        -0.0029          0.0461          0.2147
     Parameter 6        -0.0009          0.0457          0.2137
     Parameter 7        -0.0017          0.0523          0.2286
     Parameter 8         0.0110          0.0471          0.2171
     Parameter 9        -0.0030          0.0548          0.2341
     Parameter 10         0.0054          0.0484          0.2199
     Parameter 11        -0.0095          0.0510          0.2258
     Parameter 12         0.0027          0.0492          0.2218
     Parameter 13         0.0091          0.0551          0.2347
     Parameter 14        -0.0014          0.0535          0.2313
     Parameter 15 Improper Prior
     Parameter 16 Improper Prior
     Parameter 17 Improper Prior
     Parameter 18 Improper Prior
     Parameter 19 Improper Prior
     Parameter 20 Improper Prior
     Parameter 21 Improper Prior
     Parameter 22 Improper Prior
     Parameter 23 Improper Prior
     Parameter 24 Improper Prior
     Parameter 25 Improper Prior
     Parameter 26 Improper Prior
     Parameter 27 Improper Prior
     Parameter 28 Improper Prior
     Parameter 29 Improper Prior
     Parameter 30 Improper Prior
     Parameter 31 Improper Prior
     Parameter 32 Improper Prior
     Parameter 33 Improper Prior
     Parameter 34 Improper Prior
     Parameter 35 Improper Prior
     Parameter 36 Improper Prior
     Parameter 37 Improper Prior
     Parameter 38 Improper Prior
     Parameter 39 Improper Prior
     Parameter 40 Improper Prior
     Parameter 41 Improper Prior
     Parameter 42 Improper Prior
     Parameter 43 Improper Prior
     Parameter 44 Improper Prior
     Parameter 45 Improper Prior
     Parameter 46 Improper Prior
     Parameter 47 Improper Prior
     Parameter 48 Improper Prior
     Parameter 49 Improper Prior
     Parameter 50 Improper Prior
     Parameter 51 Improper Prior

     REPLICATION 17:


                     POTENTIAL       PARAMETER WITH
     ITERATION    SCALE REDUCTION      HIGHEST PSR
     100              2.520               50
     200              1.418               12
     300              1.154               8
     400              1.399               12
     500              1.342               12
     600              1.182               10
     700              1.129               12
     800              1.101               11
     900              1.172               50
     1000             1.415               12
     1100             1.481               11
     1200             1.189               11
     1300             1.015               50
     1400             1.057               13
     1500             1.408               11
     1600             1.969               11
     1700             1.339               11
     1800             1.042               11
     1900             1.035               10
     2000             1.150               10
     2100             1.271               8
     2200             1.315               10
     2300             1.431               50
     2400             1.324               10
     2500             1.114               50
     2600             1.006               4
     2700             1.020               12
     2800             1.016               12
     2900             1.008               20
     3000             1.006               50
     3100             1.007               26
     3200             1.004               42
     3300             1.009               1
     3400             1.005               17
     3500             1.007               50
     3600             1.009               1
     3700             1.011               1
     3800             1.006               19
     3900             1.005               19
     4000             1.004               43
     4100             1.008               43
     4200             1.007               43
     4300             1.011               50
     4400             1.008               50
     4500             1.015               50
     4600             1.013               50
     4700             1.038               50
     4800             1.007               11
     4900             1.003               47
     5000             1.010               50


     Simulated prior distributions

     Parameter       Prior Mean  Prior Variance  Prior Std. Dev.


     Parameter 1        -0.0040          0.0498          0.2231
     Parameter 2        -0.0020          0.0533          0.2309
     Parameter 3        -0.0041          0.0523          0.2286
     Parameter 4        -0.0020          0.0524          0.2289
     Parameter 5        -0.0140          0.0487          0.2208
     Parameter 6        -0.0112          0.0522          0.2285
     Parameter 7        -0.0039          0.0505          0.2247
     Parameter 8         0.0018          0.0497          0.2230
     Parameter 9        -0.0008          0.0502          0.2240
     Parameter 10        -0.0172          0.0509          0.2256
     Parameter 11         0.0016          0.0519          0.2279
     Parameter 12         0.0073          0.0501          0.2238
     Parameter 13        -0.0017          0.0491          0.2216
     Parameter 14        -0.0092          0.0534          0.2311
     Parameter 15 Improper Prior
     Parameter 16 Improper Prior
     Parameter 17 Improper Prior
     Parameter 18 Improper Prior
     Parameter 19 Improper Prior
     Parameter 20 Improper Prior
     Parameter 21 Improper Prior
     Parameter 22 Improper Prior
     Parameter 23 Improper Prior
     Parameter 24 Improper Prior
     Parameter 25 Improper Prior
     Parameter 26 Improper Prior
     Parameter 27 Improper Prior
     Parameter 28 Improper Prior
     Parameter 29 Improper Prior
     Parameter 30 Improper Prior
     Parameter 31 Improper Prior
     Parameter 32 Improper Prior
     Parameter 33 Improper Prior
     Parameter 34 Improper Prior
     Parameter 35 Improper Prior
     Parameter 36 Improper Prior
     Parameter 37 Improper Prior
     Parameter 38 Improper Prior
     Parameter 39 Improper Prior
     Parameter 40 Improper Prior
     Parameter 41 Improper Prior
     Parameter 42 Improper Prior
     Parameter 43 Improper Prior
     Parameter 44 Improper Prior
     Parameter 45 Improper Prior
     Parameter 46 Improper Prior
     Parameter 47 Improper Prior
     Parameter 48 Improper Prior
     Parameter 49 Improper Prior
     Parameter 50 Improper Prior
     Parameter 51 Improper Prior

     REPLICATION 18:


                     POTENTIAL       PARAMETER WITH
     ITERATION    SCALE REDUCTION      HIGHEST PSR
     100              2.989               50
     200              2.491               50
     300              2.361               50
     400              1.711               50
     500              1.051               44
     600              1.119               8
     700              1.412               50
     800              1.883               50
     900              3.423               50
     1000             1.318               8
     1100             1.030               29
     1200             1.190               11
     1300             1.789               8
     1400             1.907               8
     1500             1.301               8
     1600             1.047               9
     1700             1.042               50
     1800             1.195               50
     1900             1.319               50
     2000             1.165               8
     2100             1.072               11
     2200             1.038               11
     2300             1.019               11
     2400             1.011               9
     2500             1.026               50
     2600             1.033               50
     2700             1.074               50
     2800             1.039               50
     2900             1.016               50
     3000             1.008               12
     3100             1.014               8
     3200             1.039               8
     3300             1.019               11
     3400             1.007               11
     3500             1.016               11
     3600             1.006               4
     3700             1.004               4
     3800             1.039               50
     3900             1.061               50
     4000             1.050               50
     4100             1.102               50
     4200             1.056               50
     4300             1.006               45
     4400             1.029               11
     4500             1.044               11
     4600             1.020               12
     4700             1.014               12
     4800             1.027               12
     4900             1.006               15
     5000             1.006               12


     Simulated prior distributions

     Parameter       Prior Mean  Prior Variance  Prior Std. Dev.


     Parameter 1        -0.0014          0.0487          0.2207
     Parameter 2        -0.0072          0.0567          0.2382
     Parameter 3        -0.0004          0.0523          0.2288
     Parameter 4         0.0041          0.0520          0.2281
     Parameter 5        -0.0033          0.0476          0.2182
     Parameter 6        -0.0052          0.0505          0.2247
     Parameter 7        -0.0030          0.0519          0.2279
     Parameter 8         0.0062          0.0517          0.2273
     Parameter 9         0.0069          0.0478          0.2186
     Parameter 10        -0.0058          0.0510          0.2258
     Parameter 11         0.0037          0.0539          0.2322
     Parameter 12        -0.0167          0.0490          0.2213
     Parameter 13         0.0057          0.0494          0.2222
     Parameter 14         0.0089          0.0481          0.2193
     Parameter 15 Improper Prior
     Parameter 16 Improper Prior
     Parameter 17 Improper Prior
     Parameter 18 Improper Prior
     Parameter 19 Improper Prior
     Parameter 20 Improper Prior
     Parameter 21 Improper Prior
     Parameter 22 Improper Prior
     Parameter 23 Improper Prior
     Parameter 24 Improper Prior
     Parameter 25 Improper Prior
     Parameter 26 Improper Prior
     Parameter 27 Improper Prior
     Parameter 28 Improper Prior
     Parameter 29 Improper Prior
     Parameter 30 Improper Prior
     Parameter 31 Improper Prior
     Parameter 32 Improper Prior
     Parameter 33 Improper Prior
     Parameter 34 Improper Prior
     Parameter 35 Improper Prior
     Parameter 36 Improper Prior
     Parameter 37 Improper Prior
     Parameter 38 Improper Prior
     Parameter 39 Improper Prior
     Parameter 40 Improper Prior
     Parameter 41 Improper Prior
     Parameter 42 Improper Prior
     Parameter 43 Improper Prior
     Parameter 44 Improper Prior
     Parameter 45 Improper Prior
     Parameter 46 Improper Prior
     Parameter 47 Improper Prior
     Parameter 48 Improper Prior
     Parameter 49 Improper Prior
     Parameter 50 Improper Prior
     Parameter 51 Improper Prior

     REPLICATION 19:


                     POTENTIAL       PARAMETER WITH
     ITERATION    SCALE REDUCTION      HIGHEST PSR
     100              1.235               51
     200              1.740               50
     300              1.174               8
     400              1.535               50
     500              1.204               50
     600              1.197               11
     700              1.038               15
     800              1.294               8
     900              1.105               10
     1000             1.157               12
     1100             1.449               50
     1200             1.752               50
     1300             1.156               50
     1400             1.032               6
     1500             1.056               14
     1600             1.135               11
     1700             1.159               11
     1800             1.179               50
     1900             1.327               50
     2000             1.440               50
     2100             1.370               50
     2200             1.263               50
     2300             1.170               50
     2400             1.078               12
     2500             1.013               50
     2600             1.008               11
     2700             1.031               11
     2800             1.087               50
     2900             1.166               50
     3000             1.111               50
     3100             1.064               50
     3200             1.052               9
     3300             1.120               12
     3400             1.064               9
     3500             1.018               9
     3600             1.010               20
     3700             1.010               20
     3800             1.007               20
     3900             1.004               22
     4000             1.008               10
     4100             1.007               10
     4200             1.017               10
     4300             1.014               10
     4400             1.007               24
     4500             1.027               12
     4600             1.031               50
     4700             1.019               50
     4800             1.016               50
     4900             1.054               11
     5000             1.055               11
     5100             1.030               10
     5200             1.032               10
     5300             1.052               10
     5400             1.068               10
     5500             1.061               10
     5600             1.080               10
     5700             1.094               10
     5800             1.082               10
     5900             1.064               10
     6000             1.051               10
     6100             1.048               10
     6200             1.060               10
     6300             1.084               10
     6400             1.101               10
     6500             1.103               11
     6600             1.115               50
     6700             1.131               50
     6800             1.097               50
     6900             1.085               50
     7000             1.068               50
     7100             1.044               50
     7200             1.044               50
     7300             1.045               50
     7400             1.048               50
     7500             1.026               50
     7600             1.013               50


     Simulated prior distributions

     Parameter       Prior Mean  Prior Variance  Prior Std. Dev.


     Parameter 1        -0.0027          0.0479          0.2189
     Parameter 2         0.0137          0.0519          0.2278
     Parameter 3        -0.0049          0.0516          0.2273
     Parameter 4         0.0052          0.0452          0.2127
     Parameter 5        -0.0042          0.0509          0.2256
     Parameter 6        -0.0019          0.0506          0.2250
     Parameter 7        -0.0009          0.0523          0.2287
     Parameter 8        -0.0003          0.0483          0.2199
     Parameter 9        -0.0083          0.0529          0.2300
     Parameter 10         0.0008          0.0479          0.2189
     Parameter 11        -0.0054          0.0501          0.2238
     Parameter 12        -0.0062          0.0522          0.2285
     Parameter 13        -0.0108          0.0507          0.2252
     Parameter 14         0.0013          0.0512          0.2263
     Parameter 15 Improper Prior
     Parameter 16 Improper Prior
     Parameter 17 Improper Prior
     Parameter 18 Improper Prior
     Parameter 19 Improper Prior
     Parameter 20 Improper Prior
     Parameter 21 Improper Prior
     Parameter 22 Improper Prior
     Parameter 23 Improper Prior
     Parameter 24 Improper Prior
     Parameter 25 Improper Prior
     Parameter 26 Improper Prior
     Parameter 27 Improper Prior
     Parameter 28 Improper Prior
     Parameter 29 Improper Prior
     Parameter 30 Improper Prior
     Parameter 31 Improper Prior
     Parameter 32 Improper Prior
     Parameter 33 Improper Prior
     Parameter 34 Improper Prior
     Parameter 35 Improper Prior
     Parameter 36 Improper Prior
     Parameter 37 Improper Prior
     Parameter 38 Improper Prior
     Parameter 39 Improper Prior
     Parameter 40 Improper Prior
     Parameter 41 Improper Prior
     Parameter 42 Improper Prior
     Parameter 43 Improper Prior
     Parameter 44 Improper Prior
     Parameter 45 Improper Prior
     Parameter 46 Improper Prior
     Parameter 47 Improper Prior
     Parameter 48 Improper Prior
     Parameter 49 Improper Prior
     Parameter 50 Improper Prior
     Parameter 51 Improper Prior

     REPLICATION 20:


                     POTENTIAL       PARAMETER WITH
     ITERATION    SCALE REDUCTION      HIGHEST PSR
     100              1.222               17
     200              1.581               12
     300              1.687               50
     400              1.885               50
     500              1.293               50
     600              1.249               50
     700              1.034               19
     800              1.038               26
     900              1.583               12
     1000             1.256               12
     1100             1.079               50
     1200             1.016               45
     1300             1.025               11
     1400             1.036               12
     1500             1.028               5
     1600             1.052               50
     1700             1.006               33
     1800             1.034               12
     1900             1.225               50
     2000             1.250               12
     2100             1.241               8
     2200             1.027               50
     2300             1.067               9
     2400             1.143               12
     2500             1.284               12
     2600             1.283               12
     2700             1.331               12
     2800             1.397               12
     2900             1.265               8
     3000             1.096               12
     3100             1.033               12
     3200             1.007               12
     3300             1.005               37
     3400             1.023               50
     3500             1.021               50
     3600             1.014               50
     3700             1.006               13
     3800             1.006               24
     3900             1.005               33
     4000             1.011               33
     4100             1.024               9
     4200             1.041               9
     4300             1.051               12
     4400             1.012               5
     4500             1.012               3
     4600             1.012               3
     4700             1.015               4
     4800             1.026               9
     4900             1.061               12
     5000             1.105               50
     5100             1.130               12
     5200             1.157               12
     5300             1.119               12
     5400             1.053               12
     5500             1.009               12


     Simulated prior distributions

     Parameter       Prior Mean  Prior Variance  Prior Std. Dev.


     Parameter 1        -0.0075          0.0486          0.2204
     Parameter 2         0.0110          0.0473          0.2174
     Parameter 3        -0.0134          0.0470          0.2167
     Parameter 4         0.0030          0.0470          0.2168
     Parameter 5        -0.0045          0.0465          0.2158
     Parameter 6        -0.0088          0.0482          0.2195
     Parameter 7        -0.0036          0.0491          0.2216
     Parameter 8        -0.0078          0.0461          0.2147
     Parameter 9        -0.0011          0.0505          0.2248
     Parameter 10         0.0032          0.0496          0.2227
     Parameter 11        -0.0013          0.0511          0.2260
     Parameter 12        -0.0046          0.0478          0.2186
     Parameter 13        -0.0041          0.0499          0.2233
     Parameter 14        -0.0045          0.0457          0.2137
     Parameter 15 Improper Prior
     Parameter 16 Improper Prior
     Parameter 17 Improper Prior
     Parameter 18 Improper Prior
     Parameter 19 Improper Prior
     Parameter 20 Improper Prior
     Parameter 21 Improper Prior
     Parameter 22 Improper Prior
     Parameter 23 Improper Prior
     Parameter 24 Improper Prior
     Parameter 25 Improper Prior
     Parameter 26 Improper Prior
     Parameter 27 Improper Prior
     Parameter 28 Improper Prior
     Parameter 29 Improper Prior
     Parameter 30 Improper Prior
     Parameter 31 Improper Prior
     Parameter 32 Improper Prior
     Parameter 33 Improper Prior
     Parameter 34 Improper Prior
     Parameter 35 Improper Prior
     Parameter 36 Improper Prior
     Parameter 37 Improper Prior
     Parameter 38 Improper Prior
     Parameter 39 Improper Prior
     Parameter 40 Improper Prior
     Parameter 41 Improper Prior
     Parameter 42 Improper Prior
     Parameter 43 Improper Prior
     Parameter 44 Improper Prior
     Parameter 45 Improper Prior
     Parameter 46 Improper Prior
     Parameter 47 Improper Prior
     Parameter 48 Improper Prior
     Parameter 49 Improper Prior
     Parameter 50 Improper Prior
     Parameter 51 Improper Prior

     REPLICATION 21:


                     POTENTIAL       PARAMETER WITH
     ITERATION    SCALE REDUCTION      HIGHEST PSR
     100              1.208               16
     200              1.214               11
     300              1.164               9
     400              1.696               11
     500              1.102               8
     600              2.182               50
     700              2.273               50
     800              1.116               50
     900              1.176               8
     1000             1.807               50
     1100             2.367               50
     1200             1.556               50
     1300             1.176               12
     1400             1.025               16
     1500             1.045               43
     1600             1.026               14
     1700             1.027               33
     1800             1.062               33
     1900             1.024               33
     2000             1.057               8
     2100             1.012               8
     2200             1.027               8
     2300             1.025               8
     2400             1.040               50
     2500             1.011               24
     2600             1.012               19
     2700             1.017               19
     2800             1.040               12
     2900             1.071               12
     3000             1.066               12
     3100             1.071               12
     3200             1.029               12
     3300             1.008               22
     3400             1.011               5
     3500             1.009               5
     3600             1.015               50
     3700             1.023               50
     3800             1.043               11
     3900             1.023               11
     4000             1.004               11
     4100             1.003               39
     4200             1.004               11
     4300             1.003               15
     4400             1.004               13
     4500             1.006               13
     4600             1.009               13
     4700             1.007               13
     4800             1.016               50
     4900             1.034               50
     5000             1.020               50
     5100             1.013               12


     Simulated prior distributions

     Parameter       Prior Mean  Prior Variance  Prior Std. Dev.


     Parameter 1         0.0008          0.0513          0.2265
     Parameter 2         0.0016          0.0524          0.2290
     Parameter 3        -0.0004          0.0486          0.2206
     Parameter 4         0.0073          0.0500          0.2237
     Parameter 5        -0.0019          0.0444          0.2106
     Parameter 6         0.0006          0.0499          0.2235
     Parameter 7         0.0109          0.0504          0.2244
     Parameter 8        -0.0150          0.0474          0.2178
     Parameter 9         0.0065          0.0481          0.2193
     Parameter 10        -0.0006          0.0541          0.2326
     Parameter 11         0.0011          0.0513          0.2266
     Parameter 12        -0.0009          0.0456          0.2136
     Parameter 13         0.0005          0.0471          0.2169
     Parameter 14        -0.0076          0.0494          0.2222
     Parameter 15 Improper Prior
     Parameter 16 Improper Prior
     Parameter 17 Improper Prior
     Parameter 18 Improper Prior
     Parameter 19 Improper Prior
     Parameter 20 Improper Prior
     Parameter 21 Improper Prior
     Parameter 22 Improper Prior
     Parameter 23 Improper Prior
     Parameter 24 Improper Prior
     Parameter 25 Improper Prior
     Parameter 26 Improper Prior
     Parameter 27 Improper Prior
     Parameter 28 Improper Prior
     Parameter 29 Improper Prior
     Parameter 30 Improper Prior
     Parameter 31 Improper Prior
     Parameter 32 Improper Prior
     Parameter 33 Improper Prior
     Parameter 34 Improper Prior
     Parameter 35 Improper Prior
     Parameter 36 Improper Prior
     Parameter 37 Improper Prior
     Parameter 38 Improper Prior
     Parameter 39 Improper Prior
     Parameter 40 Improper Prior
     Parameter 41 Improper Prior
     Parameter 42 Improper Prior
     Parameter 43 Improper Prior
     Parameter 44 Improper Prior
     Parameter 45 Improper Prior
     Parameter 46 Improper Prior
     Parameter 47 Improper Prior
     Parameter 48 Improper Prior
     Parameter 49 Improper Prior
     Parameter 50 Improper Prior
     Parameter 51 Improper Prior

     REPLICATION 22:


                     POTENTIAL       PARAMETER WITH
     ITERATION    SCALE REDUCTION      HIGHEST PSR
     100              1.964               8
     200              1.374               12
     300              1.403               3
     400              1.553               11
     500              1.072               17
     600              1.248               50
     700              1.210               50
     800              1.232               9
     900              1.661               50
     1000             1.159               50
     1100             1.023               26
     1200             1.199               11
     1300             1.621               50
     1400             1.048               50
     1500             1.010               13
     1600             1.037               50
     1700             1.050               50
     1800             1.013               51
     1900             1.009               9
     2000             1.044               8
     2100             1.025               9
     2200             1.013               50
     2300             1.017               1
     2400             1.037               50
     2500             1.040               50
     2600             1.013               50
     2700             1.021               8
     2800             1.041               8
     2900             1.065               50
     3000             1.030               50
     3100             1.015               43
     3200             1.010               43
     3300             1.014               43
     3400             1.013               11
     3500             1.047               11
     3600             1.095               11
     3700             1.090               50
     3800             1.121               50
     3900             1.134               50
     4000             1.117               12
     4100             1.071               12
     4200             1.042               12
     4300             1.044               50
     4400             1.084               50
     4500             1.136               50
     4600             1.140               50
     4700             1.184               50
     4800             1.140               50
     4900             1.163               50
     5000             1.199               50
     5100             1.183               50
     5200             1.172               50
     5300             1.119               50
     5400             1.055               50
     5500             1.014               8


     Simulated prior distributions

     Parameter       Prior Mean  Prior Variance  Prior Std. Dev.


     Parameter 1         0.0062          0.0473          0.2175
     Parameter 2        -0.0010          0.0524          0.2290
     Parameter 3        -0.0030          0.0506          0.2249
     Parameter 4         0.0079          0.0511          0.2260
     Parameter 5        -0.0008          0.0473          0.2174
     Parameter 6        -0.0098          0.0498          0.2232
     Parameter 7         0.0041          0.0503          0.2242
     Parameter 8         0.0201          0.0488          0.2209
     Parameter 9        -0.0032          0.0509          0.2257
     Parameter 10         0.0051          0.0490          0.2213
     Parameter 11        -0.0005          0.0497          0.2229
     Parameter 12         0.0087          0.0462          0.2149
     Parameter 13         0.0001          0.0507          0.2252
     Parameter 14        -0.0039          0.0504          0.2245
     Parameter 15 Improper Prior
     Parameter 16 Improper Prior
     Parameter 17 Improper Prior
     Parameter 18 Improper Prior
     Parameter 19 Improper Prior
     Parameter 20 Improper Prior
     Parameter 21 Improper Prior
     Parameter 22 Improper Prior
     Parameter 23 Improper Prior
     Parameter 24 Improper Prior
     Parameter 25 Improper Prior
     Parameter 26 Improper Prior
     Parameter 27 Improper Prior
     Parameter 28 Improper Prior
     Parameter 29 Improper Prior
     Parameter 30 Improper Prior
     Parameter 31 Improper Prior
     Parameter 32 Improper Prior
     Parameter 33 Improper Prior
     Parameter 34 Improper Prior
     Parameter 35 Improper Prior
     Parameter 36 Improper Prior
     Parameter 37 Improper Prior
     Parameter 38 Improper Prior
     Parameter 39 Improper Prior
     Parameter 40 Improper Prior
     Parameter 41 Improper Prior
     Parameter 42 Improper Prior
     Parameter 43 Improper Prior
     Parameter 44 Improper Prior
     Parameter 45 Improper Prior
     Parameter 46 Improper Prior
     Parameter 47 Improper Prior
     Parameter 48 Improper Prior
     Parameter 49 Improper Prior
     Parameter 50 Improper Prior
     Parameter 51 Improper Prior

     REPLICATION 23:


                     POTENTIAL       PARAMETER WITH
     ITERATION    SCALE REDUCTION      HIGHEST PSR
     100              1.509               50
     200              1.335               11
     300              1.158               50
     400              1.141               50
     500              1.107               50
     600              1.093               50
     700              1.033               37
     800              1.197               50
     900              1.281               50
     1000             1.017               31
     1100             1.027               22
     1200             1.034               14
     1300             1.013               17
     1400             1.016               21
     1500             1.011               21
     1600             1.024               13
     1700             1.035               13
     1800             1.015               25
     1900             1.012               4
     2000             1.019               15
     2100             1.035               50
     2200             1.097               50
     2300             1.049               50
     2400             1.022               19
     2500             1.026               19
     2600             1.079               50
     2700             1.169               50
     2800             1.299               11
     2900             1.171               50
     3000             1.157               50
     3100             1.196               11
     3200             1.117               11
     3300             1.054               11
     3400             1.017               19
     3500             1.009               30
     3600             1.013               19
     3700             1.011               19
     3800             1.009               8
     3900             1.008               8
     4000             1.004               19
     4100             1.058               50
     4200             1.056               11
     4300             1.026               11
     4400             1.004               29
     4500             1.006               29
     4600             1.007               26
     4700             1.007               26
     4800             1.004               30
     4900             1.005               11
     5000             1.005               26


     Simulated prior distributions

     Parameter       Prior Mean  Prior Variance  Prior Std. Dev.


     Parameter 1        -0.0071          0.0520          0.2280
     Parameter 2         0.0088          0.0467          0.2160
     Parameter 3         0.0091          0.0513          0.2265
     Parameter 4        -0.0052          0.0498          0.2231
     Parameter 5        -0.0086          0.0514          0.2267
     Parameter 6        -0.0004          0.0508          0.2253
     Parameter 7         0.0056          0.0469          0.2167
     Parameter 8        -0.0026          0.0456          0.2135
     Parameter 9        -0.0002          0.0500          0.2235
     Parameter 10         0.0033          0.0491          0.2217
     Parameter 11         0.0005          0.0520          0.2280
     Parameter 12        -0.0076          0.0503          0.2242
     Parameter 13        -0.0076          0.0483          0.2198
     Parameter 14        -0.0113          0.0491          0.2216
     Parameter 15 Improper Prior
     Parameter 16 Improper Prior
     Parameter 17 Improper Prior
     Parameter 18 Improper Prior
     Parameter 19 Improper Prior
     Parameter 20 Improper Prior
     Parameter 21 Improper Prior
     Parameter 22 Improper Prior
     Parameter 23 Improper Prior
     Parameter 24 Improper Prior
     Parameter 25 Improper Prior
     Parameter 26 Improper Prior
     Parameter 27 Improper Prior
     Parameter 28 Improper Prior
     Parameter 29 Improper Prior
     Parameter 30 Improper Prior
     Parameter 31 Improper Prior
     Parameter 32 Improper Prior
     Parameter 33 Improper Prior
     Parameter 34 Improper Prior
     Parameter 35 Improper Prior
     Parameter 36 Improper Prior
     Parameter 37 Improper Prior
     Parameter 38 Improper Prior
     Parameter 39 Improper Prior
     Parameter 40 Improper Prior
     Parameter 41 Improper Prior
     Parameter 42 Improper Prior
     Parameter 43 Improper Prior
     Parameter 44 Improper Prior
     Parameter 45 Improper Prior
     Parameter 46 Improper Prior
     Parameter 47 Improper Prior
     Parameter 48 Improper Prior
     Parameter 49 Improper Prior
     Parameter 50 Improper Prior
     Parameter 51 Improper Prior

     REPLICATION 24:


                     POTENTIAL       PARAMETER WITH
     ITERATION    SCALE REDUCTION      HIGHEST PSR
     100              1.220               10
     200              1.140               10
     300              1.906               50
     400              1.717               50
     500              1.065               50
     600              1.173               11
     700              1.063               9
     800              1.872               11
     900              1.686               11
     1000             1.029               3
     1100             1.169               11
     1200             1.750               11
     1300             1.777               12
     1400             1.197               12
     1500             1.053               12
     1600             1.019               5
     1700             1.122               50
     1800             1.184               50
     1900             1.120               50
     2000             1.125               12
     2100             1.020               8
     2200             1.039               11
     2300             1.036               11
     2400             1.007               19
     2500             1.023               8
     2600             1.049               14
     2700             1.079               12
     2800             1.079               12
     2900             1.209               12
     3000             1.114               11
     3100             1.050               11
     3200             1.030               11
     3300             1.006               19
     3400             1.021               8
     3500             1.071               50
     3600             1.129               50
     3700             1.139               50
     3800             1.093               12
     3900             1.146               12
     4000             1.121               12
     4100             1.120               12
     4200             1.118               10
     4300             1.068               10
     4400             1.051               10
     4500             1.031               10
     4600             1.003               5
     4700             1.032               50
     4800             1.084               50
     4900             1.153               50
     5000             1.088               50
     5100             1.049               50
     5200             1.038               50
     5300             1.051               50
     5400             1.073               50
     5500             1.087               50
     5600             1.100               50
     5700             1.051               50
     5800             1.043               50
     5900             1.056               50
     6000             1.069               11
     6100             1.060               11
     6200             1.039               11
     6300             1.014               10


     Simulated prior distributions

     Parameter       Prior Mean  Prior Variance  Prior Std. Dev.


     Parameter 1        -0.0027          0.0504          0.2245
     Parameter 2        -0.0040          0.0479          0.2190
     Parameter 3        -0.0007          0.0522          0.2285
     Parameter 4        -0.0084          0.0473          0.2175
     Parameter 5        -0.0039          0.0530          0.2303
     Parameter 6         0.0092          0.0486          0.2204
     Parameter 7        -0.0061          0.0471          0.2170
     Parameter 8        -0.0162          0.0519          0.2279
     Parameter 9        -0.0004          0.0511          0.2260
     Parameter 10        -0.0069          0.0514          0.2267
     Parameter 11         0.0043          0.0482          0.2195
     Parameter 12         0.0017          0.0498          0.2232
     Parameter 13         0.0015          0.0496          0.2226
     Parameter 14        -0.0049          0.0478          0.2187
     Parameter 15 Improper Prior
     Parameter 16 Improper Prior
     Parameter 17 Improper Prior
     Parameter 18 Improper Prior
     Parameter 19 Improper Prior
     Parameter 20 Improper Prior
     Parameter 21 Improper Prior
     Parameter 22 Improper Prior
     Parameter 23 Improper Prior
     Parameter 24 Improper Prior
     Parameter 25 Improper Prior
     Parameter 26 Improper Prior
     Parameter 27 Improper Prior
     Parameter 28 Improper Prior
     Parameter 29 Improper Prior
     Parameter 30 Improper Prior
     Parameter 31 Improper Prior
     Parameter 32 Improper Prior
     Parameter 33 Improper Prior
     Parameter 34 Improper Prior
     Parameter 35 Improper Prior
     Parameter 36 Improper Prior
     Parameter 37 Improper Prior
     Parameter 38 Improper Prior
     Parameter 39 Improper Prior
     Parameter 40 Improper Prior
     Parameter 41 Improper Prior
     Parameter 42 Improper Prior
     Parameter 43 Improper Prior
     Parameter 44 Improper Prior
     Parameter 45 Improper Prior
     Parameter 46 Improper Prior
     Parameter 47 Improper Prior
     Parameter 48 Improper Prior
     Parameter 49 Improper Prior
     Parameter 50 Improper Prior
     Parameter 51 Improper Prior

     REPLICATION 25:


                     POTENTIAL       PARAMETER WITH
     ITERATION    SCALE REDUCTION      HIGHEST PSR
     100              1.286               11
     200              1.366               10
     300              1.091               26
     400              1.204               50
     500              1.254               8
     600              1.336               50
     700              1.407               50
     800              1.022               51
     900              1.120               8
     1000             1.065               50
     1100             1.020               9
     1200             1.027               25
     1300             1.016               3
     1400             1.046               50
     1500             1.012               43
     1600             1.022               11
     1700             1.021               3
     1800             1.013               25
     1900             1.137               11
     2000             1.134               11
     2100             1.072               50
     2200             1.008               12
     2300             1.010               15
     2400             1.008               29
     2500             1.013               11
     2600             1.102               11
     2700             1.232               11
     2800             1.334               50
     2900             1.311               50
     3000             1.302               50
     3100             1.314               11
     3200             1.211               11
     3300             1.172               50
     3400             1.095               50
     3500             1.078               12
     3600             1.030               10
     3700             1.005               33
     3800             1.008               33
     3900             1.004               12
     4000             1.003               51
     4100             1.002               28
     4200             1.002               24
     4300             1.004               24
     4400             1.006               24
     4500             1.005               12
     4600             1.005               10
     4700             1.008               5
     4800             1.007               5
     4900             1.006               4
     5000             1.024               10
     5100             1.062               11
     5200             1.078               11
     5300             1.085               11
     5400             1.064               11
     5500             1.033               11
     5600             1.055               11
     5700             1.077               50
     5800             1.124               50
     5900             1.141               50
     6000             1.193               50
     6100             1.212               50
     6200             1.164               11
     6300             1.080               11
     6400             1.052               11
     6500             1.050               11
     6600             1.031               11
     6700             1.011               9


     Simulated prior distributions

     Parameter       Prior Mean  Prior Variance  Prior Std. Dev.


     Parameter 1        -0.0040          0.0475          0.2179
     Parameter 2        -0.0059          0.0520          0.2280
     Parameter 3        -0.0077          0.0483          0.2197
     Parameter 4         0.0029          0.0516          0.2272
     Parameter 5        -0.0007          0.0509          0.2257
     Parameter 6        -0.0024          0.0484          0.2200
     Parameter 7        -0.0007          0.0483          0.2199
     Parameter 8        -0.0088          0.0503          0.2242
     Parameter 9         0.0152          0.0514          0.2268
     Parameter 10         0.0018          0.0522          0.2284
     Parameter 11         0.0004          0.0504          0.2245
     Parameter 12        -0.0053          0.0502          0.2241
     Parameter 13        -0.0053          0.0510          0.2258
     Parameter 14         0.0100          0.0511          0.2261
     Parameter 15 Improper Prior
     Parameter 16 Improper Prior
     Parameter 17 Improper Prior
     Parameter 18 Improper Prior
     Parameter 19 Improper Prior
     Parameter 20 Improper Prior
     Parameter 21 Improper Prior
     Parameter 22 Improper Prior
     Parameter 23 Improper Prior
     Parameter 24 Improper Prior
     Parameter 25 Improper Prior
     Parameter 26 Improper Prior
     Parameter 27 Improper Prior
     Parameter 28 Improper Prior
     Parameter 29 Improper Prior
     Parameter 30 Improper Prior
     Parameter 31 Improper Prior
     Parameter 32 Improper Prior
     Parameter 33 Improper Prior
     Parameter 34 Improper Prior
     Parameter 35 Improper Prior
     Parameter 36 Improper Prior
     Parameter 37 Improper Prior
     Parameter 38 Improper Prior
     Parameter 39 Improper Prior
     Parameter 40 Improper Prior
     Parameter 41 Improper Prior
     Parameter 42 Improper Prior
     Parameter 43 Improper Prior
     Parameter 44 Improper Prior
     Parameter 45 Improper Prior
     Parameter 46 Improper Prior
     Parameter 47 Improper Prior
     Parameter 48 Improper Prior
     Parameter 49 Improper Prior
     Parameter 50 Improper Prior
     Parameter 51 Improper Prior

     REPLICATION 26:


                     POTENTIAL       PARAMETER WITH
     ITERATION    SCALE REDUCTION      HIGHEST PSR
     100              1.843               50
     200              2.201               50
     300              1.094               3
     400              2.136               11
     500              1.074               23
     600              1.083               26
     700              1.055               50
     800              1.187               10
     900              1.138               50
     1000             1.100               50
     1100             1.232               50
     1200             1.160               50
     1300             1.259               50
     1400             1.049               8
     1500             1.008               50
     1600             1.018               4
     1700             1.009               4
     1800             1.043               11
     1900             1.096               11
     2000             1.037               5
     2100             1.015               5
     2200             1.006               23
     2300             1.014               10
     2400             1.053               10
     2500             1.032               10
     2600             1.007               24
     2700             1.008               44
     2800             1.017               50
     2900             1.012               5
     3000             1.008               17
     3100             1.007               42
     3200             1.010               10
     3300             1.008               3
     3400             1.009               10
     3500             1.004               28
     3600             1.009               11
     3700             1.030               11
     3800             1.039               50
     3900             1.035               50
     4000             1.065               50
     4100             1.081               50
     4200             1.033               11
     4300             1.011               31
     4400             1.010               31
     4500             1.009               31
     4600             1.015               8
     4700             1.023               8
     4800             1.007               33
     4900             1.007               33
     5000             1.004               19


     Simulated prior distributions

     Parameter       Prior Mean  Prior Variance  Prior Std. Dev.


     Parameter 1        -0.0109          0.0480          0.2190
     Parameter 2        -0.0008          0.0460          0.2145
     Parameter 3        -0.0006          0.0500          0.2237
     Parameter 4         0.0149          0.0513          0.2266
     Parameter 5         0.0192          0.0482          0.2196
     Parameter 6        -0.0070          0.0523          0.2287
     Parameter 7        -0.0019          0.0506          0.2250
     Parameter 8         0.0146          0.0474          0.2178
     Parameter 9        -0.0137          0.0480          0.2191
     Parameter 10         0.0006          0.0512          0.2262
     Parameter 11         0.0047          0.0471          0.2171
     Parameter 12         0.0028          0.0480          0.2191
     Parameter 13        -0.0109          0.0521          0.2283
     Parameter 14        -0.0065          0.0516          0.2272
     Parameter 15 Improper Prior
     Parameter 16 Improper Prior
     Parameter 17 Improper Prior
     Parameter 18 Improper Prior
     Parameter 19 Improper Prior
     Parameter 20 Improper Prior
     Parameter 21 Improper Prior
     Parameter 22 Improper Prior
     Parameter 23 Improper Prior
     Parameter 24 Improper Prior
     Parameter 25 Improper Prior
     Parameter 26 Improper Prior
     Parameter 27 Improper Prior
     Parameter 28 Improper Prior
     Parameter 29 Improper Prior
     Parameter 30 Improper Prior
     Parameter 31 Improper Prior
     Parameter 32 Improper Prior
     Parameter 33 Improper Prior
     Parameter 34 Improper Prior
     Parameter 35 Improper Prior
     Parameter 36 Improper Prior
     Parameter 37 Improper Prior
     Parameter 38 Improper Prior
     Parameter 39 Improper Prior
     Parameter 40 Improper Prior
     Parameter 41 Improper Prior
     Parameter 42 Improper Prior
     Parameter 43 Improper Prior
     Parameter 44 Improper Prior
     Parameter 45 Improper Prior
     Parameter 46 Improper Prior
     Parameter 47 Improper Prior
     Parameter 48 Improper Prior
     Parameter 49 Improper Prior
     Parameter 50 Improper Prior
     Parameter 51 Improper Prior

     REPLICATION 27:


                     POTENTIAL       PARAMETER WITH
     ITERATION    SCALE REDUCTION      HIGHEST PSR
     100              1.379               17
     200              1.146               9
     300              2.349               50
     400              1.199               8
     500              1.117               50
     600              2.448               8
     700              1.211               50
     800              1.035               26
     900              1.059               19
     1000             1.025               19
     1100             1.148               12
     1200             1.446               11
     1300             1.579               50
     1400             1.106               50
     1500             1.097               50
     1600             1.017               19
     1700             1.011               14
     1800             1.061               10
     1900             1.048               11
     2000             1.138               11
     2100             1.119               10
     2200             1.166               50
     2300             1.071               50
     2400             1.016               50
     2500             1.018               33
     2600             1.025               33
     2700             1.032               12
     2800             1.044               12
     2900             1.036               12
     3000             1.005               45
     3100             1.005               23
     3200             1.019               11
     3300             1.102               11
     3400             1.170               50
     3500             1.180               50
     3600             1.107               12
     3700             1.027               12
     3800             1.011               12
     3900             1.008               33
     4000             1.008               19
     4100             1.025               8
     4200             1.062               50
     4300             1.058               50
     4400             1.006               13
     4500             1.004               8
     4600             1.006               8
     4700             1.011               8
     4800             1.007               51
     4900             1.008               8
     5000             1.011               8


     Simulated prior distributions

     Parameter       Prior Mean  Prior Variance  Prior Std. Dev.


     Parameter 1        -0.0093          0.0485          0.2202
     Parameter 2        -0.0025          0.0481          0.2193
     Parameter 3        -0.0026          0.0490          0.2214
     Parameter 4        -0.0093          0.0520          0.2279
     Parameter 5         0.0097          0.0516          0.2272
     Parameter 6        -0.0110          0.0541          0.2326
     Parameter 7         0.0081          0.0517          0.2274
     Parameter 8        -0.0064          0.0451          0.2125
     Parameter 9         0.0041          0.0554          0.2353
     Parameter 10         0.0093          0.0516          0.2271
     Parameter 11        -0.0028          0.0484          0.2199
     Parameter 12        -0.0116          0.0500          0.2236
     Parameter 13        -0.0177          0.0520          0.2281
     Parameter 14         0.0002          0.0519          0.2279
     Parameter 15 Improper Prior
     Parameter 16 Improper Prior
     Parameter 17 Improper Prior
     Parameter 18 Improper Prior
     Parameter 19 Improper Prior
     Parameter 20 Improper Prior
     Parameter 21 Improper Prior
     Parameter 22 Improper Prior
     Parameter 23 Improper Prior
     Parameter 24 Improper Prior
     Parameter 25 Improper Prior
     Parameter 26 Improper Prior
     Parameter 27 Improper Prior
     Parameter 28 Improper Prior
     Parameter 29 Improper Prior
     Parameter 30 Improper Prior
     Parameter 31 Improper Prior
     Parameter 32 Improper Prior
     Parameter 33 Improper Prior
     Parameter 34 Improper Prior
     Parameter 35 Improper Prior
     Parameter 36 Improper Prior
     Parameter 37 Improper Prior
     Parameter 38 Improper Prior
     Parameter 39 Improper Prior
     Parameter 40 Improper Prior
     Parameter 41 Improper Prior
     Parameter 42 Improper Prior
     Parameter 43 Improper Prior
     Parameter 44 Improper Prior
     Parameter 45 Improper Prior
     Parameter 46 Improper Prior
     Parameter 47 Improper Prior
     Parameter 48 Improper Prior
     Parameter 49 Improper Prior
     Parameter 50 Improper Prior
     Parameter 51 Improper Prior

     REPLICATION 28:


                     POTENTIAL       PARAMETER WITH
     ITERATION    SCALE REDUCTION      HIGHEST PSR
     100              1.268               50
     200              1.137               32
     300              1.126               23
     400              1.141               50
     500              2.088               50
     600              1.038               23
     700              1.202               10
     800              1.064               20
     900              1.289               50
     1000             1.410               12
     1100             1.054               10
     1200             1.124               50
     1300             1.471               50
     1400             1.374               50
     1500             1.372               11
     1600             1.100               50
     1700             1.008               44
     1800             1.024               11
     1900             1.125               10
     2000             1.165               50
     2100             1.296               50
     2200             1.578               50
     2300             1.471               50
     2400             1.333               50
     2500             1.065               50
     2600             1.021               50
     2700             1.013               25
     2800             1.011               50
     2900             1.062               50
     3000             1.047               8
     3100             1.026               8
     3200             1.019               32
     3300             1.035               8
     3400             1.014               8
     3500             1.014               43
     3600             1.006               43
     3700             1.005               43
     3800             1.047               50
     3900             1.111               50
     4000             1.134               50
     4100             1.121               50
     4200             1.053               50
     4300             1.057               11
     4400             1.075               11
     4500             1.048               8
     4600             1.039               8
     4700             1.018               8
     4800             1.013               8
     4900             1.025               12
     5000             1.012               12


     Simulated prior distributions

     Parameter       Prior Mean  Prior Variance  Prior Std. Dev.


     Parameter 1        -0.0033          0.0539          0.2321
     Parameter 2         0.0050          0.0490          0.2214
     Parameter 3        -0.0009          0.0551          0.2348
     Parameter 4        -0.0192          0.0532          0.2306
     Parameter 5         0.0022          0.0509          0.2255
     Parameter 6        -0.0022          0.0483          0.2199
     Parameter 7         0.0001          0.0534          0.2311
     Parameter 8        -0.0012          0.0490          0.2215
     Parameter 9         0.0086          0.0504          0.2246
     Parameter 10         0.0065          0.0529          0.2301
     Parameter 11         0.0104          0.0504          0.2244
     Parameter 12        -0.0043          0.0521          0.2282
     Parameter 13         0.0086          0.0486          0.2205
     Parameter 14         0.0047          0.0474          0.2177
     Parameter 15 Improper Prior
     Parameter 16 Improper Prior
     Parameter 17 Improper Prior
     Parameter 18 Improper Prior
     Parameter 19 Improper Prior
     Parameter 20 Improper Prior
     Parameter 21 Improper Prior
     Parameter 22 Improper Prior
     Parameter 23 Improper Prior
     Parameter 24 Improper Prior
     Parameter 25 Improper Prior
     Parameter 26 Improper Prior
     Parameter 27 Improper Prior
     Parameter 28 Improper Prior
     Parameter 29 Improper Prior
     Parameter 30 Improper Prior
     Parameter 31 Improper Prior
     Parameter 32 Improper Prior
     Parameter 33 Improper Prior
     Parameter 34 Improper Prior
     Parameter 35 Improper Prior
     Parameter 36 Improper Prior
     Parameter 37 Improper Prior
     Parameter 38 Improper Prior
     Parameter 39 Improper Prior
     Parameter 40 Improper Prior
     Parameter 41 Improper Prior
     Parameter 42 Improper Prior
     Parameter 43 Improper Prior
     Parameter 44 Improper Prior
     Parameter 45 Improper Prior
     Parameter 46 Improper Prior
     Parameter 47 Improper Prior
     Parameter 48 Improper Prior
     Parameter 49 Improper Prior
     Parameter 50 Improper Prior
     Parameter 51 Improper Prior

     REPLICATION 29:


                     POTENTIAL       PARAMETER WITH
     ITERATION    SCALE REDUCTION      HIGHEST PSR
     100              1.368               50
     200              1.148               20
     300              1.098               11
     400              1.299               10
     500              1.209               10
     600              1.160               50
     700              1.597               50
     800              1.569               50
     900              1.219               50
     1000             1.026               1
     1100             1.119               50
     1200             1.230               50
     1300             1.342               50
     1400             1.511               50
     1500             1.268               8
     1600             1.097               8
     1700             1.040               8
     1800             1.025               26
     1900             1.023               41
     2000             1.056               50
     2100             1.013               27
     2200             1.012               27
     2300             1.017               11
     2400             1.070               50
     2500             1.004               2
     2600             1.010               26
     2700             1.010               26
     2800             1.026               12
     2900             1.080               8
     3000             1.092               12
     3100             1.166               12
     3200             1.171               12
     3300             1.050               12
     3400             1.037               12
     3500             1.027               12
     3600             1.021               12
     3700             1.053               50
     3800             1.062               50
     3900             1.094               50
     4000             1.070               50
     4100             1.069               50
     4200             1.079               50
     4300             1.064               50
     4400             1.015               12
     4500             1.010               51
     4600             1.008               51
     4700             1.008               51
     4800             1.008               51
     4900             1.009               51
     5000             1.005               51


     Simulated prior distributions

     Parameter       Prior Mean  Prior Variance  Prior Std. Dev.


     Parameter 1         0.0079          0.0519          0.2277
     Parameter 2         0.0108          0.0477          0.2185
     Parameter 3        -0.0032          0.0498          0.2231
     Parameter 4        -0.0053          0.0478          0.2186
     Parameter 5         0.0008          0.0510          0.2258
     Parameter 6        -0.0033          0.0493          0.2220
     Parameter 7         0.0053          0.0496          0.2227
     Parameter 8        -0.0061          0.0499          0.2235
     Parameter 9        -0.0060          0.0486          0.2204
     Parameter 10        -0.0041          0.0504          0.2245
     Parameter 11        -0.0037          0.0494          0.2223
     Parameter 12        -0.0159          0.0479          0.2188
     Parameter 13        -0.0105          0.0517          0.2274
     Parameter 14        -0.0060          0.0503          0.2244
     Parameter 15 Improper Prior
     Parameter 16 Improper Prior
     Parameter 17 Improper Prior
     Parameter 18 Improper Prior
     Parameter 19 Improper Prior
     Parameter 20 Improper Prior
     Parameter 21 Improper Prior
     Parameter 22 Improper Prior
     Parameter 23 Improper Prior
     Parameter 24 Improper Prior
     Parameter 25 Improper Prior
     Parameter 26 Improper Prior
     Parameter 27 Improper Prior
     Parameter 28 Improper Prior
     Parameter 29 Improper Prior
     Parameter 30 Improper Prior
     Parameter 31 Improper Prior
     Parameter 32 Improper Prior
     Parameter 33 Improper Prior
     Parameter 34 Improper Prior
     Parameter 35 Improper Prior
     Parameter 36 Improper Prior
     Parameter 37 Improper Prior
     Parameter 38 Improper Prior
     Parameter 39 Improper Prior
     Parameter 40 Improper Prior
     Parameter 41 Improper Prior
     Parameter 42 Improper Prior
     Parameter 43 Improper Prior
     Parameter 44 Improper Prior
     Parameter 45 Improper Prior
     Parameter 46 Improper Prior
     Parameter 47 Improper Prior
     Parameter 48 Improper Prior
     Parameter 49 Improper Prior
     Parameter 50 Improper Prior
     Parameter 51 Improper Prior

     REPLICATION 30:


                     POTENTIAL       PARAMETER WITH
     ITERATION    SCALE REDUCTION      HIGHEST PSR
     100              2.197               50
     200              2.024               50
     300              1.614               50
     400              1.826               50
     500              2.027               8
     600              1.050               24
     700              1.064               12
     800              1.085               9
     900              1.035               50
     1000             1.068               12
     1100             1.398               11
     1200             1.086               11
     1300             1.013               7
     1400             1.018               18
     1500             1.084               12
     1600             1.208               12
     1700             1.147               11
     1800             1.030               10
     1900             1.147               10
     2000             1.233               9
     2100             1.124               50
     2200             1.051               50
     2300             1.031               50
     2400             1.014               50
     2500             1.009               3
     2600             1.092               11
     2700             1.063               10
     2800             1.036               10
     2900             1.026               10
     3000             1.020               10
     3100             1.032               9
     3200             1.027               10
     3300             1.042               10
     3400             1.055               50
     3500             1.094               50
     3600             1.170               50
     3700             1.148               50
     3800             1.110               50
     3900             1.076               50
     4000             1.072               50
     4100             1.087               50
     4200             1.096               12
     4300             1.055               12
     4400             1.011               12
     4500             1.012               19
     4600             1.007               19
     4700             1.009               9
     4800             1.011               50
     4900             1.008               50
     5000             1.010               17


     Simulated prior distributions

     Parameter       Prior Mean  Prior Variance  Prior Std. Dev.


     Parameter 1         0.0038          0.0497          0.2229
     Parameter 2         0.0033          0.0519          0.2279
     Parameter 3         0.0005          0.0475          0.2181
     Parameter 4         0.0043          0.0497          0.2230
     Parameter 5        -0.0088          0.0517          0.2274
     Parameter 6         0.0011          0.0481          0.2193
     Parameter 7        -0.0055          0.0543          0.2331
     Parameter 8         0.0204          0.0467          0.2162
     Parameter 9         0.0033          0.0520          0.2279
     Parameter 10        -0.0047          0.0490          0.2213
     Parameter 11         0.0003          0.0492          0.2219
     Parameter 12         0.0008          0.0517          0.2274
     Parameter 13        -0.0006          0.0533          0.2310
     Parameter 14         0.0058          0.0451          0.2124
     Parameter 15 Improper Prior
     Parameter 16 Improper Prior
     Parameter 17 Improper Prior
     Parameter 18 Improper Prior
     Parameter 19 Improper Prior
     Parameter 20 Improper Prior
     Parameter 21 Improper Prior
     Parameter 22 Improper Prior
     Parameter 23 Improper Prior
     Parameter 24 Improper Prior
     Parameter 25 Improper Prior
     Parameter 26 Improper Prior
     Parameter 27 Improper Prior
     Parameter 28 Improper Prior
     Parameter 29 Improper Prior
     Parameter 30 Improper Prior
     Parameter 31 Improper Prior
     Parameter 32 Improper Prior
     Parameter 33 Improper Prior
     Parameter 34 Improper Prior
     Parameter 35 Improper Prior
     Parameter 36 Improper Prior
     Parameter 37 Improper Prior
     Parameter 38 Improper Prior
     Parameter 39 Improper Prior
     Parameter 40 Improper Prior
     Parameter 41 Improper Prior
     Parameter 42 Improper Prior
     Parameter 43 Improper Prior
     Parameter 44 Improper Prior
     Parameter 45 Improper Prior
     Parameter 46 Improper Prior
     Parameter 47 Improper Prior
     Parameter 48 Improper Prior
     Parameter 49 Improper Prior
     Parameter 50 Improper Prior
     Parameter 51 Improper Prior

     REPLICATION 31:


                     POTENTIAL       PARAMETER WITH
     ITERATION    SCALE REDUCTION      HIGHEST PSR
     100              1.272               19
     200              1.080               22
     300              1.429               50
     400              1.611               50
     500              1.723               50
     600              1.348               12
     700              1.094               50
     800              1.179               10
     900              1.295               12
     1000             1.165               50
     1100             1.390               50
     1200             1.156               50
     1300             1.016               21
     1400             1.086               10
     1500             1.432               50
     1600             1.245               10
     1700             1.108               50
     1800             1.011               14
     1900             1.011               33
     2000             1.028               33
     2100             1.020               33
     2200             1.056               50
     2300             1.017               19
     2400             1.055               12
     2500             1.057               12
     2600             1.012               19
     2700             1.010               19
     2800             1.008               19
     2900             1.009               37
     3000             1.007               24
     3100             1.010               11
     3200             1.022               11
     3300             1.004               47
     3400             1.016               50
     3500             1.052               50
     3600             1.068               50
     3700             1.119               50
     3800             1.197               50
     3900             1.225               50
     4000             1.272               50
     4100             1.306               50
     4200             1.455               50
     4300             1.198               11
     4400             1.053               11
     4500             1.024               11
     4600             1.004               15
     4700             1.007               15
     4800             1.011               50
     4900             1.022               50
     5000             1.054               50
     5100             1.120               50
     5200             1.157               50
     5300             1.187               50
     5400             1.216               50
     5500             1.219               50
     5600             1.302               50
     5700             1.224               50
     5800             1.221               50
     5900             1.231               50
     6000             1.229               50
     6100             1.156               50
     6200             1.103               50
     6300             1.101               11
     6400             1.073               11
     6500             1.040               11
     6600             1.037               11
     6700             1.040               11
     6800             1.041               11
     6900             1.042               11
     7000             1.036               11
     7100             1.018               11


     Simulated prior distributions

     Parameter       Prior Mean  Prior Variance  Prior Std. Dev.


     Parameter 1        -0.0001          0.0487          0.2207
     Parameter 2         0.0053          0.0454          0.2130
     Parameter 3         0.0039          0.0475          0.2180
     Parameter 4         0.0041          0.0473          0.2175
     Parameter 5         0.0010          0.0531          0.2304
     Parameter 6         0.0021          0.0481          0.2193
     Parameter 7         0.0033          0.0458          0.2141
     Parameter 8         0.0058          0.0540          0.2324
     Parameter 9         0.0142          0.0456          0.2135
     Parameter 10         0.0141          0.0502          0.2241
     Parameter 11        -0.0083          0.0494          0.2223
     Parameter 12        -0.0059          0.0506          0.2250
     Parameter 13        -0.0022          0.0476          0.2182
     Parameter 14        -0.0025          0.0487          0.2206
     Parameter 15 Improper Prior
     Parameter 16 Improper Prior
     Parameter 17 Improper Prior
     Parameter 18 Improper Prior
     Parameter 19 Improper Prior
     Parameter 20 Improper Prior
     Parameter 21 Improper Prior
     Parameter 22 Improper Prior
     Parameter 23 Improper Prior
     Parameter 24 Improper Prior
     Parameter 25 Improper Prior
     Parameter 26 Improper Prior
     Parameter 27 Improper Prior
     Parameter 28 Improper Prior
     Parameter 29 Improper Prior
     Parameter 30 Improper Prior
     Parameter 31 Improper Prior
     Parameter 32 Improper Prior
     Parameter 33 Improper Prior
     Parameter 34 Improper Prior
     Parameter 35 Improper Prior
     Parameter 36 Improper Prior
     Parameter 37 Improper Prior
     Parameter 38 Improper Prior
     Parameter 39 Improper Prior
     Parameter 40 Improper Prior
     Parameter 41 Improper Prior
     Parameter 42 Improper Prior
     Parameter 43 Improper Prior
     Parameter 44 Improper Prior
     Parameter 45 Improper Prior
     Parameter 46 Improper Prior
     Parameter 47 Improper Prior
     Parameter 48 Improper Prior
     Parameter 49 Improper Prior
     Parameter 50 Improper Prior
     Parameter 51 Improper Prior

     REPLICATION 32:


                     POTENTIAL       PARAMETER WITH
     ITERATION    SCALE REDUCTION      HIGHEST PSR
     100              1.197               35
     200              2.150               10
     300              1.442               10
     400              1.456               50
     500              1.090               26
     600              1.128               11
     700              1.068               50
     800              1.582               50
     900              1.616               50
     1000             1.023               51
     1100             1.204               50
     1200             1.657               50
     1300             1.373               50
     1400             1.160               50
     1500             1.007               2
     1600             1.012               44
     1700             1.170               50
     1800             1.265               50
     1900             1.280               50
     2000             1.067               50
     2100             1.011               19
     2200             1.031               50
     2300             1.279               50
     2400             1.324               50
     2500             1.361               50
     2600             1.229               50
     2700             1.170               50
     2800             1.117               8
     2900             1.126               8
     3000             1.126               11
     3100             1.084               12
     3200             1.031               12
     3300             1.009               5
     3400             1.014               5
     3500             1.023               12
     3600             1.007               51
     3700             1.005               31
     3800             1.009               1
     3900             1.005               31
     4000             1.009               11
     4100             1.014               11
     4200             1.015               11
     4300             1.031               11
     4400             1.022               11
     4500             1.008               11
     4600             1.018               11
     4700             1.016               11
     4800             1.010               5
     4900             1.020               50
     5000             1.023               50
     5100             1.024               50
     5200             1.034               50
     5300             1.032               50
     5400             1.028               50
     5500             1.010               14


     Simulated prior distributions

     Parameter       Prior Mean  Prior Variance  Prior Std. Dev.


     Parameter 1        -0.0141          0.0504          0.2244
     Parameter 2         0.0123          0.0514          0.2267
     Parameter 3         0.0079          0.0501          0.2238
     Parameter 4        -0.0027          0.0499          0.2234
     Parameter 5         0.0121          0.0533          0.2310
     Parameter 6        -0.0087          0.0529          0.2301
     Parameter 7        -0.0029          0.0479          0.2189
     Parameter 8         0.0038          0.0530          0.2302
     Parameter 9        -0.0093          0.0473          0.2176
     Parameter 10        -0.0014          0.0524          0.2288
     Parameter 11         0.0040          0.0531          0.2305
     Parameter 12         0.0051          0.0486          0.2204
     Parameter 13         0.0034          0.0471          0.2171
     Parameter 14        -0.0025          0.0513          0.2265
     Parameter 15 Improper Prior
     Parameter 16 Improper Prior
     Parameter 17 Improper Prior
     Parameter 18 Improper Prior
     Parameter 19 Improper Prior
     Parameter 20 Improper Prior
     Parameter 21 Improper Prior
     Parameter 22 Improper Prior
     Parameter 23 Improper Prior
     Parameter 24 Improper Prior
     Parameter 25 Improper Prior
     Parameter 26 Improper Prior
     Parameter 27 Improper Prior
     Parameter 28 Improper Prior
     Parameter 29 Improper Prior
     Parameter 30 Improper Prior
     Parameter 31 Improper Prior
     Parameter 32 Improper Prior
     Parameter 33 Improper Prior
     Parameter 34 Improper Prior
     Parameter 35 Improper Prior
     Parameter 36 Improper Prior
     Parameter 37 Improper Prior
     Parameter 38 Improper Prior
     Parameter 39 Improper Prior
     Parameter 40 Improper Prior
     Parameter 41 Improper Prior
     Parameter 42 Improper Prior
     Parameter 43 Improper Prior
     Parameter 44 Improper Prior
     Parameter 45 Improper Prior
     Parameter 46 Improper Prior
     Parameter 47 Improper Prior
     Parameter 48 Improper Prior
     Parameter 49 Improper Prior
     Parameter 50 Improper Prior
     Parameter 51 Improper Prior

     REPLICATION 33:


                     POTENTIAL       PARAMETER WITH
     ITERATION    SCALE REDUCTION      HIGHEST PSR
     100              1.175               45
     200              1.658               12
     300              1.861               50
     400              1.034               5
     500              1.051               50
     600              1.123               50
     700              1.187               50
     800              1.081               50
     900              1.399               50
     1000             1.899               50
     1100             1.298               11
     1200             1.027               51
     1300             1.679               50
     1400             1.574               50
     1500             1.217               50
     1600             1.007               8
     1700             1.073               50
     1800             1.180               50
     1900             1.405               50
     2000             1.302               50
     2100             1.260               50
     2200             1.137               8
     2300             1.063               50
     2400             1.012               25
     2500             1.034               11
     2600             1.074               50
     2700             1.199               50
     2800             1.412               50
     2900             1.363               50
     3000             1.287               50
     3100             1.143               50
     3200             1.025               50
     3300             1.022               19
     3400             1.047               50
     3500             1.011               50
     3600             1.006               25
     3700             1.035               11
     3800             1.035               8
     3900             1.058               50
     4000             1.169               50
     4100             1.190               50
     4200             1.156               50
     4300             1.124               50
     4400             1.143               50
     4500             1.061               50
     4600             1.011               50
     4700             1.004               19
     4800             1.030               12
     4900             1.077               12
     5000             1.073               12
     5100             1.059               12
     5200             1.084               12
     5300             1.143               50
     5400             1.104               50
     5500             1.051               50
     5600             1.063               50
     5700             1.063               50
     5800             1.081               50
     5900             1.064               50
     6000             1.040               8
     6100             1.036               8
     6200             1.020               8
     6300             1.013               8


     Simulated prior distributions

     Parameter       Prior Mean  Prior Variance  Prior Std. Dev.


     Parameter 1        -0.0033          0.0460          0.2144
     Parameter 2        -0.0080          0.0516          0.2271
     Parameter 3         0.0041          0.0532          0.2306
     Parameter 4         0.0057          0.0523          0.2286
     Parameter 5         0.0017          0.0525          0.2292
     Parameter 6        -0.0027          0.0512          0.2262
     Parameter 7        -0.0173          0.0493          0.2221
     Parameter 8         0.0016          0.0499          0.2234
     Parameter 9        -0.0062          0.0497          0.2229
     Parameter 10         0.0102          0.0526          0.2294
     Parameter 11         0.0043          0.0507          0.2251
     Parameter 12        -0.0005          0.0500          0.2237
     Parameter 13        -0.0010          0.0498          0.2232
     Parameter 14        -0.0156          0.0479          0.2188
     Parameter 15 Improper Prior
     Parameter 16 Improper Prior
     Parameter 17 Improper Prior
     Parameter 18 Improper Prior
     Parameter 19 Improper Prior
     Parameter 20 Improper Prior
     Parameter 21 Improper Prior
     Parameter 22 Improper Prior
     Parameter 23 Improper Prior
     Parameter 24 Improper Prior
     Parameter 25 Improper Prior
     Parameter 26 Improper Prior
     Parameter 27 Improper Prior
     Parameter 28 Improper Prior
     Parameter 29 Improper Prior
     Parameter 30 Improper Prior
     Parameter 31 Improper Prior
     Parameter 32 Improper Prior
     Parameter 33 Improper Prior
     Parameter 34 Improper Prior
     Parameter 35 Improper Prior
     Parameter 36 Improper Prior
     Parameter 37 Improper Prior
     Parameter 38 Improper Prior
     Parameter 39 Improper Prior
     Parameter 40 Improper Prior
     Parameter 41 Improper Prior
     Parameter 42 Improper Prior
     Parameter 43 Improper Prior
     Parameter 44 Improper Prior
     Parameter 45 Improper Prior
     Parameter 46 Improper Prior
     Parameter 47 Improper Prior
     Parameter 48 Improper Prior
     Parameter 49 Improper Prior
     Parameter 50 Improper Prior
     Parameter 51 Improper Prior

     REPLICATION 34:


                     POTENTIAL       PARAMETER WITH
     ITERATION    SCALE REDUCTION      HIGHEST PSR
     100              1.747               50
     200              2.385               50
     300              1.133               26
     400              2.040               50
     500              1.403               12
     600              1.057               30
     700              2.003               50
     800              1.534               50
     900              1.061               26
     1000             1.027               8
     1100             1.131               8
     1200             1.171               12
     1300             1.016               2
     1400             1.022               33
     1500             1.019               33
     1600             1.027               11
     1700             1.014               4
     1800             1.018               22
     1900             1.020               25
     2000             1.023               22
     2100             1.014               19
     2200             1.017               19
     2300             1.019               50
     2400             1.090               50
     2500             1.125               50
     2600             1.082               50
     2700             1.082               50
     2800             1.094               50
     2900             1.049               10
     3000             1.015               10
     3100             1.015               10
     3200             1.014               11
     3300             1.011               12
     3400             1.058               50
     3500             1.032               50
     3600             1.051               50
     3700             1.055               50
     3800             1.146               50
     3900             1.088               50
     4000             1.049               50
     4100             1.030               50
     4200             1.001               50
     4300             1.002               22
     4400             1.018               12
     4500             1.023               12
     4600             1.008               23
     4700             1.010               23
     4800             1.012               23
     4900             1.008               23
     5000             1.012               12


     Simulated prior distributions

     Parameter       Prior Mean  Prior Variance  Prior Std. Dev.


     Parameter 1        -0.0013          0.0505          0.2248
     Parameter 2        -0.0056          0.0490          0.2213
     Parameter 3         0.0028          0.0525          0.2291
     Parameter 4         0.0087          0.0489          0.2212
     Parameter 5         0.0020          0.0495          0.2226
     Parameter 6         0.0038          0.0497          0.2228
     Parameter 7        -0.0105          0.0462          0.2150
     Parameter 8        -0.0096          0.0521          0.2283
     Parameter 9        -0.0020          0.0500          0.2235
     Parameter 10         0.0009          0.0479          0.2188
     Parameter 11         0.0082          0.0503          0.2243
     Parameter 12         0.0082          0.0512          0.2262
     Parameter 13        -0.0055          0.0508          0.2255
     Parameter 14         0.0063          0.0446          0.2113
     Parameter 15 Improper Prior
     Parameter 16 Improper Prior
     Parameter 17 Improper Prior
     Parameter 18 Improper Prior
     Parameter 19 Improper Prior
     Parameter 20 Improper Prior
     Parameter 21 Improper Prior
     Parameter 22 Improper Prior
     Parameter 23 Improper Prior
     Parameter 24 Improper Prior
     Parameter 25 Improper Prior
     Parameter 26 Improper Prior
     Parameter 27 Improper Prior
     Parameter 28 Improper Prior
     Parameter 29 Improper Prior
     Parameter 30 Improper Prior
     Parameter 31 Improper Prior
     Parameter 32 Improper Prior
     Parameter 33 Improper Prior
     Parameter 34 Improper Prior
     Parameter 35 Improper Prior
     Parameter 36 Improper Prior
     Parameter 37 Improper Prior
     Parameter 38 Improper Prior
     Parameter 39 Improper Prior
     Parameter 40 Improper Prior
     Parameter 41 Improper Prior
     Parameter 42 Improper Prior
     Parameter 43 Improper Prior
     Parameter 44 Improper Prior
     Parameter 45 Improper Prior
     Parameter 46 Improper Prior
     Parameter 47 Improper Prior
     Parameter 48 Improper Prior
     Parameter 49 Improper Prior
     Parameter 50 Improper Prior
     Parameter 51 Improper Prior

     REPLICATION 35:


                     POTENTIAL       PARAMETER WITH
     ITERATION    SCALE REDUCTION      HIGHEST PSR
     100              1.498               5
     200              1.134               18
     300              1.759               50
     400              1.376               50
     500              1.385               50
     600              1.050               11
     700              1.023               14
     800              1.596               50
     900              1.046               50
     1000             1.090               11
     1100             1.208               12
     1200             1.063               11
     1300             1.031               18
     1400             1.030               43
     1500             1.150               50
     1600             1.498               50
     1700             1.409               50
     1800             1.193               50
     1900             1.123               50
     2000             1.070               8
     2100             1.008               8
     2200             1.087               12
     2300             1.347               12
     2400             1.486               50
     2500             1.318               50
     2600             1.194               50
     2700             1.258               50
     2800             1.273               50
     2900             1.188               50
     3000             1.158               11
     3100             1.082               11
     3200             1.005               9
     3300             1.003               17
     3400             1.007               26
     3500             1.007               26
     3600             1.023               12
     3700             1.048               12
     3800             1.071               11
     3900             1.105               11
     4000             1.189               11
     4100             1.208               11
     4200             1.173               11
     4300             1.112               11
     4400             1.070               11
     4500             1.018               11
     4600             1.009               25
     4700             1.008               25
     4800             1.008               25
     4900             1.005               25
     5000             1.004               42


     Simulated prior distributions

     Parameter       Prior Mean  Prior Variance  Prior Std. Dev.


     Parameter 1        -0.0138          0.0472          0.2174
     Parameter 2        -0.0080          0.0530          0.2303
     Parameter 3        -0.0034          0.0491          0.2216
     Parameter 4        -0.0033          0.0486          0.2204
     Parameter 5         0.0066          0.0483          0.2197
     Parameter 6        -0.0025          0.0485          0.2203
     Parameter 7         0.0018          0.0481          0.2192
     Parameter 8        -0.0033          0.0497          0.2229
     Parameter 9         0.0005          0.0510          0.2257
     Parameter 10        -0.0013          0.0509          0.2256
     Parameter 11         0.0078          0.0489          0.2211
     Parameter 12         0.0046          0.0514          0.2267
     Parameter 13         0.0034          0.0482          0.2197
     Parameter 14        -0.0108          0.0523          0.2287
     Parameter 15 Improper Prior
     Parameter 16 Improper Prior
     Parameter 17 Improper Prior
     Parameter 18 Improper Prior
     Parameter 19 Improper Prior
     Parameter 20 Improper Prior
     Parameter 21 Improper Prior
     Parameter 22 Improper Prior
     Parameter 23 Improper Prior
     Parameter 24 Improper Prior
     Parameter 25 Improper Prior
     Parameter 26 Improper Prior
     Parameter 27 Improper Prior
     Parameter 28 Improper Prior
     Parameter 29 Improper Prior
     Parameter 30 Improper Prior
     Parameter 31 Improper Prior
     Parameter 32 Improper Prior
     Parameter 33 Improper Prior
     Parameter 34 Improper Prior
     Parameter 35 Improper Prior
     Parameter 36 Improper Prior
     Parameter 37 Improper Prior
     Parameter 38 Improper Prior
     Parameter 39 Improper Prior
     Parameter 40 Improper Prior
     Parameter 41 Improper Prior
     Parameter 42 Improper Prior
     Parameter 43 Improper Prior
     Parameter 44 Improper Prior
     Parameter 45 Improper Prior
     Parameter 46 Improper Prior
     Parameter 47 Improper Prior
     Parameter 48 Improper Prior
     Parameter 49 Improper Prior
     Parameter 50 Improper Prior
     Parameter 51 Improper Prior

     REPLICATION 36:


                     POTENTIAL       PARAMETER WITH
     ITERATION    SCALE REDUCTION      HIGHEST PSR
     100              1.921               50
     200              1.071               21
     300              1.212               8
     400              1.052               37
     500              1.063               13
     600              1.087               19
     700              1.306               12
     800              1.998               50
     900              1.598               50
     1000             1.022               32
     1100             1.167               50
     1200             1.940               50
     1300             1.819               50
     1400             1.491               50
     1500             1.466               12
     1600             1.419               12
     1700             1.069               11
     1800             1.021               50
     1900             1.262               50
     2000             1.357               50
     2100             1.673               50
     2200             1.642               50
     2300             1.427               50
     2400             1.245               50
     2500             1.061               50
     2600             1.026               16
     2700             1.015               16
     2800             1.098               9
     2900             1.234               50
     3000             1.444               50
     3100             1.643               50
     3200             1.553               50
     3300             1.527               50
     3400             1.308               50
     3500             1.251               50
     3600             1.125               50
     3700             1.064               50
     3800             1.022               51
     3900             1.009               51
     4000             1.025               9
     4100             1.139               9
     4200             1.230               9
     4300             1.153               50
     4400             1.191               50
     4500             1.173               50
     4600             1.118               50
     4700             1.107               50
     4800             1.103               50
     4900             1.155               50
     5000             1.210               50
     5100             1.134               50
     5200             1.107               50
     5300             1.078               50
     5400             1.009               51


     Simulated prior distributions

     Parameter       Prior Mean  Prior Variance  Prior Std. Dev.


     Parameter 1        -0.0108          0.0539          0.2322
     Parameter 2        -0.0056          0.0498          0.2232
     Parameter 3         0.0013          0.0484          0.2200
     Parameter 4         0.0019          0.0486          0.2204
     Parameter 5        -0.0065          0.0480          0.2191
     Parameter 6         0.0021          0.0492          0.2217
     Parameter 7         0.0008          0.0504          0.2246
     Parameter 8        -0.0055          0.0507          0.2252
     Parameter 9        -0.0062          0.0525          0.2290
     Parameter 10         0.0002          0.0543          0.2331
     Parameter 11         0.0026          0.0522          0.2285
     Parameter 12        -0.0064          0.0499          0.2233
     Parameter 13        -0.0016          0.0514          0.2268
     Parameter 14         0.0023          0.0519          0.2278
     Parameter 15 Improper Prior
     Parameter 16 Improper Prior
     Parameter 17 Improper Prior
     Parameter 18 Improper Prior
     Parameter 19 Improper Prior
     Parameter 20 Improper Prior
     Parameter 21 Improper Prior
     Parameter 22 Improper Prior
     Parameter 23 Improper Prior
     Parameter 24 Improper Prior
     Parameter 25 Improper Prior
     Parameter 26 Improper Prior
     Parameter 27 Improper Prior
     Parameter 28 Improper Prior
     Parameter 29 Improper Prior
     Parameter 30 Improper Prior
     Parameter 31 Improper Prior
     Parameter 32 Improper Prior
     Parameter 33 Improper Prior
     Parameter 34 Improper Prior
     Parameter 35 Improper Prior
     Parameter 36 Improper Prior
     Parameter 37 Improper Prior
     Parameter 38 Improper Prior
     Parameter 39 Improper Prior
     Parameter 40 Improper Prior
     Parameter 41 Improper Prior
     Parameter 42 Improper Prior
     Parameter 43 Improper Prior
     Parameter 44 Improper Prior
     Parameter 45 Improper Prior
     Parameter 46 Improper Prior
     Parameter 47 Improper Prior
     Parameter 48 Improper Prior
     Parameter 49 Improper Prior
     Parameter 50 Improper Prior
     Parameter 51 Improper Prior

     REPLICATION 37:


                     POTENTIAL       PARAMETER WITH
     ITERATION    SCALE REDUCTION      HIGHEST PSR
     100              1.253               45
     200              1.106               25
     300              1.364               50
     400              1.157               11
     500              1.402               12
     600              1.039               1
     700              1.041               8
     800              1.076               11
     900              1.060               50
     1000             1.043               17
     1100             1.045               17
     1200             1.069               50
     1300             1.105               11
     1400             1.117               11
     1500             1.017               18
     1600             1.053               50
     1700             1.014               51
     1800             1.127               8
     1900             1.222               11
     2000             1.188               11
     2100             1.405               11
     2200             1.323               50
     2300             1.083               50
     2400             1.009               43
     2500             1.049               8
     2600             1.067               11
     2700             1.102               50
     2800             1.157               12
     2900             1.225               50
     3000             1.194               50
     3100             1.128               50
     3200             1.110               50
     3300             1.113               12
     3400             1.155               50
     3500             1.153               50
     3600             1.114               50
     3700             1.037               50
     3800             1.004               33
     3900             1.008               32
     4000             1.010               32
     4100             1.037               8
     4200             1.024               10
     4300             1.015               50
     4400             1.004               17
     4500             1.003               17
     4600             1.008               8
     4700             1.055               50
     4800             1.122               50
     4900             1.128               50
     5000             1.187               50
     5100             1.200               12
     5200             1.111               8
     5300             1.099               8
     5400             1.102               10
     5500             1.083               50
     5600             1.048               50
     5700             1.023               50
     5800             1.014               50


     Simulated prior distributions

     Parameter       Prior Mean  Prior Variance  Prior Std. Dev.


     Parameter 1        -0.0120          0.0497          0.2229
     Parameter 2        -0.0037          0.0535          0.2314
     Parameter 3        -0.0051          0.0512          0.2263
     Parameter 4        -0.0027          0.0472          0.2172
     Parameter 5        -0.0022          0.0505          0.2247
     Parameter 6        -0.0022          0.0553          0.2351
     Parameter 7         0.0006          0.0509          0.2256
     Parameter 8        -0.0020          0.0485          0.2203
     Parameter 9        -0.0002          0.0503          0.2242
     Parameter 10        -0.0099          0.0511          0.2261
     Parameter 11        -0.0030          0.0487          0.2208
     Parameter 12        -0.0096          0.0514          0.2266
     Parameter 13        -0.0018          0.0511          0.2260
     Parameter 14        -0.0007          0.0443          0.2105
     Parameter 15 Improper Prior
     Parameter 16 Improper Prior
     Parameter 17 Improper Prior
     Parameter 18 Improper Prior
     Parameter 19 Improper Prior
     Parameter 20 Improper Prior
     Parameter 21 Improper Prior
     Parameter 22 Improper Prior
     Parameter 23 Improper Prior
     Parameter 24 Improper Prior
     Parameter 25 Improper Prior
     Parameter 26 Improper Prior
     Parameter 27 Improper Prior
     Parameter 28 Improper Prior
     Parameter 29 Improper Prior
     Parameter 30 Improper Prior
     Parameter 31 Improper Prior
     Parameter 32 Improper Prior
     Parameter 33 Improper Prior
     Parameter 34 Improper Prior
     Parameter 35 Improper Prior
     Parameter 36 Improper Prior
     Parameter 37 Improper Prior
     Parameter 38 Improper Prior
     Parameter 39 Improper Prior
     Parameter 40 Improper Prior
     Parameter 41 Improper Prior
     Parameter 42 Improper Prior
     Parameter 43 Improper Prior
     Parameter 44 Improper Prior
     Parameter 45 Improper Prior
     Parameter 46 Improper Prior
     Parameter 47 Improper Prior
     Parameter 48 Improper Prior
     Parameter 49 Improper Prior
     Parameter 50 Improper Prior
     Parameter 51 Improper Prior

     REPLICATION 38:


                     POTENTIAL       PARAMETER WITH
     ITERATION    SCALE REDUCTION      HIGHEST PSR
     100              1.405               50
     200              1.377               50
     300              2.174               50
     400              1.974               50
     500              1.420               50
     600              1.068               41
     700              1.033               8
     800              1.112               50
     900              1.035               9
     1000             1.123               50
     1100             1.146               50
     1200             1.257               50
     1300             1.086               50
     1400             1.025               17
     1500             1.025               42
     1600             1.024               14
     1700             1.087               9
     1800             1.078               9
     1900             1.100               9
     2000             1.023               9
     2100             1.007               47
     2200             1.126               12
     2300             1.279               12
     2400             1.355               12
     2500             1.424               10
     2600             1.319               10
     2700             1.170               10
     2800             1.127               10
     2900             1.075               10
     3000             1.049               10
     3100             1.046               10
     3200             1.077               50
     3300             1.016               50
     3400             1.005               33
     3500             1.008               1
     3600             1.065               12
     3700             1.071               12
     3800             1.074               12
     3900             1.040               12
     4000             1.042               12
     4100             1.035               12
     4200             1.013               8
     4300             1.007               31
     4400             1.012               9
     4500             1.018               9
     4600             1.004               9
     4700             1.004               32
     4800             1.007               12
     4900             1.003               17
     5000             1.003               18


     Simulated prior distributions

     Parameter       Prior Mean  Prior Variance  Prior Std. Dev.


     Parameter 1         0.0020          0.0485          0.2203
     Parameter 2        -0.0019          0.0516          0.2272
     Parameter 3         0.0151          0.0487          0.2208
     Parameter 4         0.0066          0.0471          0.2171
     Parameter 5        -0.0070          0.0501          0.2238
     Parameter 6         0.0138          0.0495          0.2224
     Parameter 7        -0.0008          0.0491          0.2216
     Parameter 8         0.0102          0.0502          0.2241
     Parameter 9         0.0092          0.0507          0.2251
     Parameter 10        -0.0068          0.0431          0.2077
     Parameter 11         0.0055          0.0451          0.2123
     Parameter 12         0.0009          0.0497          0.2229
     Parameter 13         0.0068          0.0463          0.2151
     Parameter 14        -0.0009          0.0526          0.2294
     Parameter 15 Improper Prior
     Parameter 16 Improper Prior
     Parameter 17 Improper Prior
     Parameter 18 Improper Prior
     Parameter 19 Improper Prior
     Parameter 20 Improper Prior
     Parameter 21 Improper Prior
     Parameter 22 Improper Prior
     Parameter 23 Improper Prior
     Parameter 24 Improper Prior
     Parameter 25 Improper Prior
     Parameter 26 Improper Prior
     Parameter 27 Improper Prior
     Parameter 28 Improper Prior
     Parameter 29 Improper Prior
     Parameter 30 Improper Prior
     Parameter 31 Improper Prior
     Parameter 32 Improper Prior
     Parameter 33 Improper Prior
     Parameter 34 Improper Prior
     Parameter 35 Improper Prior
     Parameter 36 Improper Prior
     Parameter 37 Improper Prior
     Parameter 38 Improper Prior
     Parameter 39 Improper Prior
     Parameter 40 Improper Prior
     Parameter 41 Improper Prior
     Parameter 42 Improper Prior
     Parameter 43 Improper Prior
     Parameter 44 Improper Prior
     Parameter 45 Improper Prior
     Parameter 46 Improper Prior
     Parameter 47 Improper Prior
     Parameter 48 Improper Prior
     Parameter 49 Improper Prior
     Parameter 50 Improper Prior
     Parameter 51 Improper Prior

     REPLICATION 39:


                     POTENTIAL       PARAMETER WITH
     ITERATION    SCALE REDUCTION      HIGHEST PSR
     100              1.631               12
     200              1.252               23
     300              1.265               11
     400              1.313               50
     500              1.445               50
     600              1.777               50
     700              1.042               18
     800              2.035               50
     900              2.023               50
     1000             1.356               50
     1100             1.021               51
     1200             1.393               50
     1300             2.544               50
     1400             1.508               50
     1500             1.197               50
     1600             1.019               50
     1700             1.013               5
     1800             1.047               10
     1900             1.458               10
     2000             1.484               50
     2100             1.127               11
     2200             1.035               11
     2300             1.008               15
     2400             1.058               50
     2500             1.130               8
     2600             1.073               12
     2700             1.025               12
     2800             1.014               12
     2900             1.012               11
     3000             1.017               41
     3100             1.119               50
     3200             1.331               50
     3300             1.424               50
     3400             1.280               50
     3500             1.265               50
     3600             1.201               50
     3700             1.170               50
     3800             1.145               50
     3900             1.172               50
     4000             1.136               50
     4100             1.041               50
     4200             1.018               50
     4300             1.005               51
     4400             1.005               24
     4500             1.006               24
     4600             1.018               50
     4700             1.067               50
     4800             1.051               50
     4900             1.078               50
     5000             1.115               50
     5100             1.091               50
     5200             1.113               50
     5300             1.135               50
     5400             1.078               12
     5500             1.049               50
     5600             1.029               12
     5700             1.007               1


     Simulated prior distributions

     Parameter       Prior Mean  Prior Variance  Prior Std. Dev.


     Parameter 1        -0.0048          0.0487          0.2206
     Parameter 2        -0.0098          0.0526          0.2293
     Parameter 3         0.0102          0.0525          0.2291
     Parameter 4         0.0124          0.0516          0.2271
     Parameter 5         0.0028          0.0522          0.2285
     Parameter 6        -0.0044          0.0513          0.2264
     Parameter 7        -0.0027          0.0485          0.2203
     Parameter 8         0.0075          0.0497          0.2229
     Parameter 9        -0.0007          0.0497          0.2228
     Parameter 10        -0.0020          0.0497          0.2228
     Parameter 11        -0.0086          0.0491          0.2217
     Parameter 12        -0.0102          0.0497          0.2229
     Parameter 13         0.0000          0.0497          0.2230
     Parameter 14         0.0120          0.0512          0.2263
     Parameter 15 Improper Prior
     Parameter 16 Improper Prior
     Parameter 17 Improper Prior
     Parameter 18 Improper Prior
     Parameter 19 Improper Prior
     Parameter 20 Improper Prior
     Parameter 21 Improper Prior
     Parameter 22 Improper Prior
     Parameter 23 Improper Prior
     Parameter 24 Improper Prior
     Parameter 25 Improper Prior
     Parameter 26 Improper Prior
     Parameter 27 Improper Prior
     Parameter 28 Improper Prior
     Parameter 29 Improper Prior
     Parameter 30 Improper Prior
     Parameter 31 Improper Prior
     Parameter 32 Improper Prior
     Parameter 33 Improper Prior
     Parameter 34 Improper Prior
     Parameter 35 Improper Prior
     Parameter 36 Improper Prior
     Parameter 37 Improper Prior
     Parameter 38 Improper Prior
     Parameter 39 Improper Prior
     Parameter 40 Improper Prior
     Parameter 41 Improper Prior
     Parameter 42 Improper Prior
     Parameter 43 Improper Prior
     Parameter 44 Improper Prior
     Parameter 45 Improper Prior
     Parameter 46 Improper Prior
     Parameter 47 Improper Prior
     Parameter 48 Improper Prior
     Parameter 49 Improper Prior
     Parameter 50 Improper Prior
     Parameter 51 Improper Prior

     REPLICATION 40:


                     POTENTIAL       PARAMETER WITH
     ITERATION    SCALE REDUCTION      HIGHEST PSR
     100              2.259               50
     200              1.919               50
     300              1.054               46
     400              2.086               50
     500              1.036               50
     600              1.148               12
     700              1.040               8
     800              1.305               50
     900              1.559               8
     1000             1.011               11
     1100             1.151               10
     1200             1.569               50
     1300             1.249               8
     1400             1.030               38
     1500             1.099               50
     1600             1.062               50
     1700             1.085               50
     1800             1.041               50
     1900             1.026               12
     2000             1.219               12
     2100             1.325               50
     2200             1.260               50
     2300             1.115               50
     2400             1.060               50
     2500             1.006               38
     2600             1.010               38
     2700             1.009               12
     2800             1.066               12
     2900             1.079               12
     3000             1.223               50
     3100             1.316               8
     3200             1.246               8
     3300             1.142               8
     3400             1.050               8
     3500             1.030               8
     3600             1.007               4
     3700             1.006               4
     3800             1.008               50
     3900             1.039               50
     4000             1.038               50
     4100             1.011               50
     4200             1.035               50
     4300             1.079               50
     4400             1.053               50
     4500             1.048               50
     4600             1.023               50
     4700             1.024               50
     4800             1.032               50
     4900             1.014               50
     5000             1.011               50


     Simulated prior distributions

     Parameter       Prior Mean  Prior Variance  Prior Std. Dev.


     Parameter 1        -0.0053          0.0480          0.2191
     Parameter 2         0.0127          0.0504          0.2245
     Parameter 3        -0.0036          0.0499          0.2233
     Parameter 4         0.0068          0.0477          0.2185
     Parameter 5         0.0118          0.0495          0.2225
     Parameter 6         0.0083          0.0496          0.2227
     Parameter 7         0.0073          0.0505          0.2248
     Parameter 8         0.0033          0.0485          0.2203
     Parameter 9         0.0077          0.0482          0.2195
     Parameter 10        -0.0170          0.0491          0.2216
     Parameter 11         0.0109          0.0469          0.2165
     Parameter 12         0.0058          0.0517          0.2273
     Parameter 13        -0.0077          0.0484          0.2200
     Parameter 14        -0.0033          0.0468          0.2164
     Parameter 15 Improper Prior
     Parameter 16 Improper Prior
     Parameter 17 Improper Prior
     Parameter 18 Improper Prior
     Parameter 19 Improper Prior
     Parameter 20 Improper Prior
     Parameter 21 Improper Prior
     Parameter 22 Improper Prior
     Parameter 23 Improper Prior
     Parameter 24 Improper Prior
     Parameter 25 Improper Prior
     Parameter 26 Improper Prior
     Parameter 27 Improper Prior
     Parameter 28 Improper Prior
     Parameter 29 Improper Prior
     Parameter 30 Improper Prior
     Parameter 31 Improper Prior
     Parameter 32 Improper Prior
     Parameter 33 Improper Prior
     Parameter 34 Improper Prior
     Parameter 35 Improper Prior
     Parameter 36 Improper Prior
     Parameter 37 Improper Prior
     Parameter 38 Improper Prior
     Parameter 39 Improper Prior
     Parameter 40 Improper Prior
     Parameter 41 Improper Prior
     Parameter 42 Improper Prior
     Parameter 43 Improper Prior
     Parameter 44 Improper Prior
     Parameter 45 Improper Prior
     Parameter 46 Improper Prior
     Parameter 47 Improper Prior
     Parameter 48 Improper Prior
     Parameter 49 Improper Prior
     Parameter 50 Improper Prior
     Parameter 51 Improper Prior

     REPLICATION 41:


                     POTENTIAL       PARAMETER WITH
     ITERATION    SCALE REDUCTION      HIGHEST PSR
     100              2.158               50
     200              1.120               7
     300              1.077               25
     400              1.808               10
     500              1.039               16
     600              1.154               50
     700              1.073               9
     800              1.020               24
     900              1.233               12
     1000             1.344               12
     1100             1.390               50
     1200             1.184               50
     1300             1.026               10
     1400             1.030               10
     1500             1.015               3
     1600             1.026               50
     1700             1.010               19
     1800             1.005               48
     1900             1.037               8
     2000             1.137               8
     2100             1.038               8
     2200             1.011               3
     2300             1.017               11
     2400             1.018               5
     2500             1.045               50
     2600             1.153               50
     2700             1.215               50
     2800             1.126               50
     2900             1.035               50
     3000             1.018               50
     3100             1.016               29
     3200             1.023               29
     3300             1.009               15
     3400             1.006               29
     3500             1.010               50
     3600             1.006               20
     3700             1.017               8
     3800             1.025               8
     3900             1.041               50
     4000             1.024               8
     4100             1.048               8
     4200             1.024               8
     4300             1.013               50
     4400             1.069               50
     4500             1.089               50
     4600             1.088               50
     4700             1.076               50
     4800             1.047               50
     4900             1.010               8
     5000             1.006               8


     Simulated prior distributions

     Parameter       Prior Mean  Prior Variance  Prior Std. Dev.


     Parameter 1         0.0064          0.0495          0.2225
     Parameter 2        -0.0118          0.0475          0.2180
     Parameter 3         0.0029          0.0495          0.2226
     Parameter 4        -0.0027          0.0512          0.2263
     Parameter 5        -0.0010          0.0484          0.2201
     Parameter 6        -0.0083          0.0508          0.2253
     Parameter 7         0.0039          0.0482          0.2194
     Parameter 8        -0.0042          0.0478          0.2186
     Parameter 9         0.0067          0.0490          0.2214
     Parameter 10         0.0026          0.0503          0.2243
     Parameter 11        -0.0121          0.0523          0.2286
     Parameter 12         0.0100          0.0489          0.2212
     Parameter 13         0.0082          0.0466          0.2158
     Parameter 14        -0.0059          0.0508          0.2253
     Parameter 15 Improper Prior
     Parameter 16 Improper Prior
     Parameter 17 Improper Prior
     Parameter 18 Improper Prior
     Parameter 19 Improper Prior
     Parameter 20 Improper Prior
     Parameter 21 Improper Prior
     Parameter 22 Improper Prior
     Parameter 23 Improper Prior
     Parameter 24 Improper Prior
     Parameter 25 Improper Prior
     Parameter 26 Improper Prior
     Parameter 27 Improper Prior
     Parameter 28 Improper Prior
     Parameter 29 Improper Prior
     Parameter 30 Improper Prior
     Parameter 31 Improper Prior
     Parameter 32 Improper Prior
     Parameter 33 Improper Prior
     Parameter 34 Improper Prior
     Parameter 35 Improper Prior
     Parameter 36 Improper Prior
     Parameter 37 Improper Prior
     Parameter 38 Improper Prior
     Parameter 39 Improper Prior
     Parameter 40 Improper Prior
     Parameter 41 Improper Prior
     Parameter 42 Improper Prior
     Parameter 43 Improper Prior
     Parameter 44 Improper Prior
     Parameter 45 Improper Prior
     Parameter 46 Improper Prior
     Parameter 47 Improper Prior
     Parameter 48 Improper Prior
     Parameter 49 Improper Prior
     Parameter 50 Improper Prior
     Parameter 51 Improper Prior

     REPLICATION 42:


                     POTENTIAL       PARAMETER WITH
     ITERATION    SCALE REDUCTION      HIGHEST PSR
     100              1.390               8
     200              1.732               50
     300              1.179               26
     400              1.338               12
     500              1.464               50
     600              1.229               12
     700              1.276               50
     800              1.029               33
     900              1.053               9
     1000             1.038               8
     1100             1.028               2
     1200             1.027               45
     1300             1.147               8
     1400             1.138               8
     1500             1.030               4
     1600             1.154               12
     1700             1.115               12
     1800             1.141               12
     1900             1.072               8
     2000             1.036               3
     2100             1.046               50
     2200             1.016               4
     2300             1.018               2
     2400             1.020               33
     2500             1.005               51
     2600             1.008               44
     2700             1.014               50
     2800             1.010               15
     2900             1.024               12
     3000             1.021               12
     3100             1.010               22
     3200             1.009               22
     3300             1.031               8
     3400             1.054               8
     3500             1.111               8
     3600             1.103               8
     3700             1.076               8
     3800             1.030               8
     3900             1.022               8
     4000             1.054               8
     4100             1.054               8
     4200             1.040               8
     4300             1.048               12
     4400             1.053               12
     4500             1.017               8
     4600             1.016               12
     4700             1.017               12
     4800             1.019               12
     4900             1.032               12
     5000             1.018               12


     Simulated prior distributions

     Parameter       Prior Mean  Prior Variance  Prior Std. Dev.


     Parameter 1        -0.0071          0.0521          0.2283
     Parameter 2        -0.0019          0.0491          0.2216
     Parameter 3         0.0136          0.0498          0.2231
     Parameter 4         0.0076          0.0530          0.2301
     Parameter 5         0.0114          0.0486          0.2204
     Parameter 6        -0.0111          0.0525          0.2291
     Parameter 7         0.0001          0.0464          0.2154
     Parameter 8        -0.0004          0.0510          0.2259
     Parameter 9        -0.0031          0.0487          0.2208
     Parameter 10        -0.0054          0.0450          0.2122
     Parameter 11         0.0103          0.0523          0.2286
     Parameter 12        -0.0011          0.0502          0.2239
     Parameter 13        -0.0028          0.0441          0.2100
     Parameter 14        -0.0103          0.0519          0.2279
     Parameter 15 Improper Prior
     Parameter 16 Improper Prior
     Parameter 17 Improper Prior
     Parameter 18 Improper Prior
     Parameter 19 Improper Prior
     Parameter 20 Improper Prior
     Parameter 21 Improper Prior
     Parameter 22 Improper Prior
     Parameter 23 Improper Prior
     Parameter 24 Improper Prior
     Parameter 25 Improper Prior
     Parameter 26 Improper Prior
     Parameter 27 Improper Prior
     Parameter 28 Improper Prior
     Parameter 29 Improper Prior
     Parameter 30 Improper Prior
     Parameter 31 Improper Prior
     Parameter 32 Improper Prior
     Parameter 33 Improper Prior
     Parameter 34 Improper Prior
     Parameter 35 Improper Prior
     Parameter 36 Improper Prior
     Parameter 37 Improper Prior
     Parameter 38 Improper Prior
     Parameter 39 Improper Prior
     Parameter 40 Improper Prior
     Parameter 41 Improper Prior
     Parameter 42 Improper Prior
     Parameter 43 Improper Prior
     Parameter 44 Improper Prior
     Parameter 45 Improper Prior
     Parameter 46 Improper Prior
     Parameter 47 Improper Prior
     Parameter 48 Improper Prior
     Parameter 49 Improper Prior
     Parameter 50 Improper Prior
     Parameter 51 Improper Prior

     REPLICATION 43:


                     POTENTIAL       PARAMETER WITH
     ITERATION    SCALE REDUCTION      HIGHEST PSR
     100              1.990               10
     200              3.490               50
     300              1.221               50
     400              2.678               50
     500              1.832               50
     600              1.858               50
     700              1.247               50
     800              1.287               12
     900              1.892               50
     1000             1.893               50
     1100             1.189               50
     1200             1.024               26
     1300             1.167               50
     1400             1.804               50
     1500             1.114               10
     1600             1.057               10
     1700             1.101               10
     1800             1.060               10
     1900             1.032               8
     2000             1.036               12
     2100             1.048               12
     2200             1.016               22
     2300             1.047               50
     2400             1.050               50
     2500             1.082               50
     2600             1.044               11
     2700             1.007               17
     2800             1.013               1
     2900             1.012               1
     3000             1.016               5
     3100             1.014               37
     3200             1.007               37
     3300             1.007               50
     3400             1.006               6
     3500             1.009               6
     3600             1.006               6
     3700             1.019               11
     3800             1.013               11
     3900             1.011               33
     4000             1.007               13
     4100             1.012               5
     4200             1.018               50
     4300             1.038               50
     4400             1.027               50
     4500             1.010               33
     4600             1.014               10
     4700             1.040               10
     4800             1.058               10
     4900             1.112               50
     5000             1.108               50
     5100             1.167               50
     5200             1.161               50
     5300             1.145               50
     5400             1.138               50
     5500             1.112               50
     5600             1.152               50
     5700             1.192               50
     5800             1.173               50
     5900             1.111               50
     6000             1.070               50
     6100             1.074               50
     6200             1.091               50
     6300             1.070               50
     6400             1.066               50
     6500             1.067               12
     6600             1.048               12
     6700             1.021               12
     6800             1.007               33


     Simulated prior distributions

     Parameter       Prior Mean  Prior Variance  Prior Std. Dev.


     Parameter 1        -0.0086          0.0482          0.2196
     Parameter 2         0.0071          0.0510          0.2259
     Parameter 3         0.0069          0.0490          0.2215
     Parameter 4        -0.0050          0.0497          0.2229
     Parameter 5        -0.0126          0.0478          0.2186
     Parameter 6        -0.0045          0.0526          0.2294
     Parameter 7        -0.0050          0.0506          0.2249
     Parameter 8         0.0044          0.0529          0.2301
     Parameter 9        -0.0008          0.0469          0.2166
     Parameter 10        -0.0059          0.0516          0.2271
     Parameter 11        -0.0014          0.0462          0.2149
     Parameter 12        -0.0096          0.0495          0.2225
     Parameter 13        -0.0005          0.0494          0.2223
     Parameter 14        -0.0018          0.0518          0.2275
     Parameter 15 Improper Prior
     Parameter 16 Improper Prior
     Parameter 17 Improper Prior
     Parameter 18 Improper Prior
     Parameter 19 Improper Prior
     Parameter 20 Improper Prior
     Parameter 21 Improper Prior
     Parameter 22 Improper Prior
     Parameter 23 Improper Prior
     Parameter 24 Improper Prior
     Parameter 25 Improper Prior
     Parameter 26 Improper Prior
     Parameter 27 Improper Prior
     Parameter 28 Improper Prior
     Parameter 29 Improper Prior
     Parameter 30 Improper Prior
     Parameter 31 Improper Prior
     Parameter 32 Improper Prior
     Parameter 33 Improper Prior
     Parameter 34 Improper Prior
     Parameter 35 Improper Prior
     Parameter 36 Improper Prior
     Parameter 37 Improper Prior
     Parameter 38 Improper Prior
     Parameter 39 Improper Prior
     Parameter 40 Improper Prior
     Parameter 41 Improper Prior
     Parameter 42 Improper Prior
     Parameter 43 Improper Prior
     Parameter 44 Improper Prior
     Parameter 45 Improper Prior
     Parameter 46 Improper Prior
     Parameter 47 Improper Prior
     Parameter 48 Improper Prior
     Parameter 49 Improper Prior
     Parameter 50 Improper Prior
     Parameter 51 Improper Prior

     REPLICATION 44:


                     POTENTIAL       PARAMETER WITH
     ITERATION    SCALE REDUCTION      HIGHEST PSR
     100              1.235               19
     200              1.206               50
     300              1.118               3
     400              1.128               5
     500              1.055               45
     600              1.052               19
     700              1.089               9
     800              1.179               50
     900              1.036               22
     1000             1.147               50
     1100             1.277               50
     1200             1.048               12
     1300             1.062               50
     1400             1.327               11
     1500             1.251               9
     1600             1.089               8
     1700             1.021               24
     1800             1.022               24
     1900             1.017               24
     2000             1.021               24
     2100             1.024               19
     2200             1.019               10
     2300             1.029               11
     2400             1.083               50
     2500             1.070               50
     2600             1.034               50
     2700             1.005               26
     2800             1.022               8
     2900             1.053               8
     3000             1.047               10
     3100             1.008               13
     3200             1.038               10
     3300             1.036               11
     3400             1.043               11
     3500             1.042               50
     3600             1.007               18
     3700             1.009               18
     3800             1.039               12
     3900             1.032               50
     4000             1.022               50
     4100             1.014               14
     4200             1.009               39
     4300             1.009               39
     4400             1.005               39
     4500             1.003               32
     4600             1.004               32
     4700             1.007               9
     4800             1.008               9
     4900             1.018               5
     5000             1.038               12
     5100             1.044               12
     5200             1.030               12
     5300             1.052               12
     5400             1.068               11
     5500             1.043               11
     5600             1.009               11


     Simulated prior distributions

     Parameter       Prior Mean  Prior Variance  Prior Std. Dev.


     Parameter 1        -0.0045          0.0511          0.2261
     Parameter 2         0.0012          0.0523          0.2287
     Parameter 3        -0.0019          0.0466          0.2159
     Parameter 4        -0.0057          0.0466          0.2159
     Parameter 5        -0.0068          0.0521          0.2282
     Parameter 6         0.0047          0.0493          0.2220
     Parameter 7         0.0029          0.0511          0.2260
     Parameter 8         0.0149          0.0528          0.2298
     Parameter 9         0.0041          0.0510          0.2258
     Parameter 10        -0.0009          0.0488          0.2209
     Parameter 11        -0.0014          0.0483          0.2198
     Parameter 12        -0.0125          0.0504          0.2244
     Parameter 13         0.0090          0.0463          0.2151
     Parameter 14         0.0165          0.0532          0.2306
     Parameter 15 Improper Prior
     Parameter 16 Improper Prior
     Parameter 17 Improper Prior
     Parameter 18 Improper Prior
     Parameter 19 Improper Prior
     Parameter 20 Improper Prior
     Parameter 21 Improper Prior
     Parameter 22 Improper Prior
     Parameter 23 Improper Prior
     Parameter 24 Improper Prior
     Parameter 25 Improper Prior
     Parameter 26 Improper Prior
     Parameter 27 Improper Prior
     Parameter 28 Improper Prior
     Parameter 29 Improper Prior
     Parameter 30 Improper Prior
     Parameter 31 Improper Prior
     Parameter 32 Improper Prior
     Parameter 33 Improper Prior
     Parameter 34 Improper Prior
     Parameter 35 Improper Prior
     Parameter 36 Improper Prior
     Parameter 37 Improper Prior
     Parameter 38 Improper Prior
     Parameter 39 Improper Prior
     Parameter 40 Improper Prior
     Parameter 41 Improper Prior
     Parameter 42 Improper Prior
     Parameter 43 Improper Prior
     Parameter 44 Improper Prior
     Parameter 45 Improper Prior
     Parameter 46 Improper Prior
     Parameter 47 Improper Prior
     Parameter 48 Improper Prior
     Parameter 49 Improper Prior
     Parameter 50 Improper Prior
     Parameter 51 Improper Prior

     REPLICATION 45:


                     POTENTIAL       PARAMETER WITH
     ITERATION    SCALE REDUCTION      HIGHEST PSR
     100              1.201               13
     200              1.515               11
     300              1.107               21
     400              1.364               11
     500              1.064               3
     600              2.115               50
     700              1.250               11
     800              1.081               50
     900              2.349               50
     1000             2.133               50
     1100             1.263               10
     1200             1.048               8
     1300             1.432               50
     1400             2.377               50
     1500             2.049               50
     1600             1.422               50
     1700             1.188               50
     1800             1.115               12
     1900             1.025               26
     2000             1.029               8
     2100             1.047               50
     2200             1.129               50
     2300             1.194               50
     2400             1.182               50
     2500             1.053               10
     2600             1.026               10
     2700             1.015               10
     2800             1.010               25
     2900             1.006               25
     3000             1.004               37
     3100             1.005               37
     3200             1.056               50
     3300             1.083               50
     3400             1.211               50
     3500             1.256               50
     3600             1.198               50
     3700             1.052               50
     3800             1.016               50
     3900             1.019               50
     4000             1.029               50
     4100             1.027               12
     4200             1.007               23
     4300             1.006               23
     4400             1.038               11
     4500             1.121               10
     4600             1.176               10
     4700             1.167               10
     4800             1.214               12
     4900             1.084               10
     5000             1.015               10


     Simulated prior distributions

     Parameter       Prior Mean  Prior Variance  Prior Std. Dev.


     Parameter 1        -0.0067          0.0468          0.2162
     Parameter 2        -0.0045          0.0544          0.2333
     Parameter 3         0.0023          0.0525          0.2292
     Parameter 4         0.0088          0.0507          0.2251
     Parameter 5         0.0028          0.0479          0.2188
     Parameter 6         0.0081          0.0506          0.2251
     Parameter 7        -0.0029          0.0482          0.2195
     Parameter 8         0.0052          0.0551          0.2347
     Parameter 9        -0.0181          0.0523          0.2288
     Parameter 10         0.0044          0.0509          0.2257
     Parameter 11         0.0072          0.0529          0.2300
     Parameter 12        -0.0058          0.0521          0.2283
     Parameter 13         0.0062          0.0501          0.2239
     Parameter 14         0.0072          0.0525          0.2291
     Parameter 15 Improper Prior
     Parameter 16 Improper Prior
     Parameter 17 Improper Prior
     Parameter 18 Improper Prior
     Parameter 19 Improper Prior
     Parameter 20 Improper Prior
     Parameter 21 Improper Prior
     Parameter 22 Improper Prior
     Parameter 23 Improper Prior
     Parameter 24 Improper Prior
     Parameter 25 Improper Prior
     Parameter 26 Improper Prior
     Parameter 27 Improper Prior
     Parameter 28 Improper Prior
     Parameter 29 Improper Prior
     Parameter 30 Improper Prior
     Parameter 31 Improper Prior
     Parameter 32 Improper Prior
     Parameter 33 Improper Prior
     Parameter 34 Improper Prior
     Parameter 35 Improper Prior
     Parameter 36 Improper Prior
     Parameter 37 Improper Prior
     Parameter 38 Improper Prior
     Parameter 39 Improper Prior
     Parameter 40 Improper Prior
     Parameter 41 Improper Prior
     Parameter 42 Improper Prior
     Parameter 43 Improper Prior
     Parameter 44 Improper Prior
     Parameter 45 Improper Prior
     Parameter 46 Improper Prior
     Parameter 47 Improper Prior
     Parameter 48 Improper Prior
     Parameter 49 Improper Prior
     Parameter 50 Improper Prior
     Parameter 51 Improper Prior

     REPLICATION 46:


                     POTENTIAL       PARAMETER WITH
     ITERATION    SCALE REDUCTION      HIGHEST PSR
     100              1.182               22
     200              1.137               33
     300              1.439               11
     400              1.077               40
     500              2.556               50
     600              1.182               12
     700              1.202               11
     800              1.038               11
     900              1.038               11
     1000             1.443               50
     1100             1.203               8
     1200             1.036               8
     1300             1.021               23
     1400             1.052               10
     1500             1.031               12
     1600             1.018               31
     1700             1.050               50
     1800             1.199               50
     1900             1.521               50
     2000             1.401               50
     2100             1.144               9
     2200             1.080               11
     2300             1.030               8
     2400             1.023               9
     2500             1.009               1
     2600             1.103               50
     2700             1.139               12
     2800             1.161               12
     2900             1.135               12
     3000             1.078               12
     3100             1.025               8
     3200             1.025               10
     3300             1.007               45
     3400             1.010               15
     3500             1.018               9
     3600             1.027               9
     3700             1.013               9
     3800             1.005               16
     3900             1.024               50
     4000             1.051               12
     4100             1.036               50
     4200             1.018               50
     4300             1.006               32
     4400             1.009               32
     4500             1.013               50
     4600             1.030               50
     4700             1.012               50
     4800             1.017               50
     4900             1.021               50
     5000             1.006               10


     Simulated prior distributions

     Parameter       Prior Mean  Prior Variance  Prior Std. Dev.


     Parameter 1         0.0136          0.0489          0.2211
     Parameter 2        -0.0061          0.0458          0.2141
     Parameter 3        -0.0073          0.0505          0.2247
     Parameter 4        -0.0036          0.0516          0.2272
     Parameter 5        -0.0097          0.0510          0.2259
     Parameter 6        -0.0101          0.0495          0.2225
     Parameter 7        -0.0023          0.0479          0.2188
     Parameter 8         0.0067          0.0520          0.2280
     Parameter 9        -0.0008          0.0488          0.2208
     Parameter 10         0.0029          0.0497          0.2228
     Parameter 11        -0.0030          0.0500          0.2235
     Parameter 12        -0.0005          0.0489          0.2211
     Parameter 13        -0.0187          0.0468          0.2164
     Parameter 14         0.0142          0.0494          0.2222
     Parameter 15 Improper Prior
     Parameter 16 Improper Prior
     Parameter 17 Improper Prior
     Parameter 18 Improper Prior
     Parameter 19 Improper Prior
     Parameter 20 Improper Prior
     Parameter 21 Improper Prior
     Parameter 22 Improper Prior
     Parameter 23 Improper Prior
     Parameter 24 Improper Prior
     Parameter 25 Improper Prior
     Parameter 26 Improper Prior
     Parameter 27 Improper Prior
     Parameter 28 Improper Prior
     Parameter 29 Improper Prior
     Parameter 30 Improper Prior
     Parameter 31 Improper Prior
     Parameter 32 Improper Prior
     Parameter 33 Improper Prior
     Parameter 34 Improper Prior
     Parameter 35 Improper Prior
     Parameter 36 Improper Prior
     Parameter 37 Improper Prior
     Parameter 38 Improper Prior
     Parameter 39 Improper Prior
     Parameter 40 Improper Prior
     Parameter 41 Improper Prior
     Parameter 42 Improper Prior
     Parameter 43 Improper Prior
     Parameter 44 Improper Prior
     Parameter 45 Improper Prior
     Parameter 46 Improper Prior
     Parameter 47 Improper Prior
     Parameter 48 Improper Prior
     Parameter 49 Improper Prior
     Parameter 50 Improper Prior
     Parameter 51 Improper Prior

     REPLICATION 47:


                     POTENTIAL       PARAMETER WITH
     ITERATION    SCALE REDUCTION      HIGHEST PSR
     100              1.512               26
     200              1.236               50
     300              1.656               50
     400              1.041               18
     500              1.068               38
     600              1.645               10
     700              1.084               50
     800              1.494               12
     900              1.239               50
     1000             1.022               25
     1100             1.019               25
     1200             1.078               10
     1300             1.097               8
     1400             1.106               8
     1500             1.093               50
     1600             1.047               9
     1700             1.036               12
     1800             1.012               49
     1900             1.062               11
     2000             1.028               19
     2100             1.020               43
     2200             1.023               43
     2300             1.012               32
     2400             1.011               43
     2500             1.005               43
     2600             1.060               50
     2700             1.155               50
     2800             1.340               50
     2900             1.210               50
     3000             1.032               9
     3100             1.007               33
     3200             1.008               33
     3300             1.007               33
     3400             1.015               50
     3500             1.021               50
     3600             1.030               50
     3700             1.048               50
     3800             1.055               50
     3900             1.019               50
     4000             1.003               10
     4100             1.008               10
     4200             1.007               8
     4300             1.004               8
     4400             1.004               17
     4500             1.003               51
     4600             1.006               10
     4700             1.008               51
     4800             1.007               50
     4900             1.021               50
     5000             1.028               50
     5100             1.009               8


     Simulated prior distributions

     Parameter       Prior Mean  Prior Variance  Prior Std. Dev.


     Parameter 1        -0.0008          0.0549          0.2343
     Parameter 2        -0.0019          0.0469          0.2166
     Parameter 3         0.0085          0.0472          0.2172
     Parameter 4        -0.0025          0.0488          0.2209
     Parameter 5         0.0036          0.0488          0.2209
     Parameter 6         0.0051          0.0504          0.2245
     Parameter 7         0.0054          0.0466          0.2160
     Parameter 8        -0.0083          0.0512          0.2262
     Parameter 9         0.0065          0.0536          0.2316
     Parameter 10        -0.0072          0.0515          0.2269
     Parameter 11         0.0027          0.0494          0.2223
     Parameter 12        -0.0073          0.0479          0.2188
     Parameter 13         0.0010          0.0487          0.2208
     Parameter 14         0.0020          0.0514          0.2268
     Parameter 15 Improper Prior
     Parameter 16 Improper Prior
     Parameter 17 Improper Prior
     Parameter 18 Improper Prior
     Parameter 19 Improper Prior
     Parameter 20 Improper Prior
     Parameter 21 Improper Prior
     Parameter 22 Improper Prior
     Parameter 23 Improper Prior
     Parameter 24 Improper Prior
     Parameter 25 Improper Prior
     Parameter 26 Improper Prior
     Parameter 27 Improper Prior
     Parameter 28 Improper Prior
     Parameter 29 Improper Prior
     Parameter 30 Improper Prior
     Parameter 31 Improper Prior
     Parameter 32 Improper Prior
     Parameter 33 Improper Prior
     Parameter 34 Improper Prior
     Parameter 35 Improper Prior
     Parameter 36 Improper Prior
     Parameter 37 Improper Prior
     Parameter 38 Improper Prior
     Parameter 39 Improper Prior
     Parameter 40 Improper Prior
     Parameter 41 Improper Prior
     Parameter 42 Improper Prior
     Parameter 43 Improper Prior
     Parameter 44 Improper Prior
     Parameter 45 Improper Prior
     Parameter 46 Improper Prior
     Parameter 47 Improper Prior
     Parameter 48 Improper Prior
     Parameter 49 Improper Prior
     Parameter 50 Improper Prior
     Parameter 51 Improper Prior

     REPLICATION 48:


                     POTENTIAL       PARAMETER WITH
     ITERATION    SCALE REDUCTION      HIGHEST PSR
     100              1.644               50
     200              1.717               50
     300              1.087               33
     400              1.129               50
     500              1.856               50
     600              1.137               11
     700              1.306               50
     800              1.689               11
     900              1.653               50
     1000             1.478               50
     1100             1.276               50
     1200             1.015               50
     1300             1.607               50
     1400             1.398               50
     1500             1.119               50
     1600             1.008               36
     1700             1.060               50
     1800             1.055               12
     1900             1.116               50
     2000             1.136               50
     2100             1.058               50
     2200             1.018               50
     2300             1.004               33
     2400             1.007               31
     2500             1.012               31
     2600             1.012               11
     2700             1.015               10
     2800             1.009               29
     2900             1.022               11
     3000             1.006               33
     3100             1.005               33
     3200             1.016               14
     3300             1.007               14
     3400             1.008               3
     3500             1.012               1
     3600             1.058               8
     3700             1.131               8
     3800             1.105               8
     3900             1.103               8
     4000             1.130               11
     4100             1.093               8
     4200             1.081               11
     4300             1.082               8
     4400             1.072               50
     4500             1.073               50
     4600             1.074               50
     4700             1.019               50
     4800             1.003               21
     4900             1.005               36
     5000             1.041               11
     5100             1.079               11
     5200             1.099               11
     5300             1.128               11
     5400             1.123               11
     5500             1.116               11
     5600             1.146               11
     5700             1.060               11
     5800             1.023               10
     5900             1.030               11
     6000             1.025               10
     6100             1.038               10
     6200             1.039               11
     6300             1.024               11
     6400             1.017               10


     Simulated prior distributions

     Parameter       Prior Mean  Prior Variance  Prior Std. Dev.


     Parameter 1        -0.0071          0.0512          0.2263
     Parameter 2        -0.0112          0.0484          0.2201
     Parameter 3         0.0046          0.0509          0.2256
     Parameter 4         0.0058          0.0540          0.2323
     Parameter 5         0.0035          0.0487          0.2206
     Parameter 6        -0.0018          0.0484          0.2201
     Parameter 7        -0.0089          0.0531          0.2305
     Parameter 8        -0.0041          0.0533          0.2309
     Parameter 9        -0.0057          0.0487          0.2207
     Parameter 10        -0.0103          0.0509          0.2256
     Parameter 11         0.0009          0.0459          0.2141
     Parameter 12        -0.0053          0.0521          0.2282
     Parameter 13        -0.0045          0.0501          0.2238
     Parameter 14        -0.0001          0.0519          0.2278
     Parameter 15 Improper Prior
     Parameter 16 Improper Prior
     Parameter 17 Improper Prior
     Parameter 18 Improper Prior
     Parameter 19 Improper Prior
     Parameter 20 Improper Prior
     Parameter 21 Improper Prior
     Parameter 22 Improper Prior
     Parameter 23 Improper Prior
     Parameter 24 Improper Prior
     Parameter 25 Improper Prior
     Parameter 26 Improper Prior
     Parameter 27 Improper Prior
     Parameter 28 Improper Prior
     Parameter 29 Improper Prior
     Parameter 30 Improper Prior
     Parameter 31 Improper Prior
     Parameter 32 Improper Prior
     Parameter 33 Improper Prior
     Parameter 34 Improper Prior
     Parameter 35 Improper Prior
     Parameter 36 Improper Prior
     Parameter 37 Improper Prior
     Parameter 38 Improper Prior
     Parameter 39 Improper Prior
     Parameter 40 Improper Prior
     Parameter 41 Improper Prior
     Parameter 42 Improper Prior
     Parameter 43 Improper Prior
     Parameter 44 Improper Prior
     Parameter 45 Improper Prior
     Parameter 46 Improper Prior
     Parameter 47 Improper Prior
     Parameter 48 Improper Prior
     Parameter 49 Improper Prior
     Parameter 50 Improper Prior
     Parameter 51 Improper Prior

     REPLICATION 49:


                     POTENTIAL       PARAMETER WITH
     ITERATION    SCALE REDUCTION      HIGHEST PSR
     100              1.309               37
     200              1.709               10
     300              1.078               7
     400              1.701               12
     500              1.137               28
     600              1.463               50
     700              1.079               45
     800              1.020               26
     900              1.214               12
     1000             1.172               50
     1100             1.032               45
     1200             1.087               11
     1300             1.020               12
     1400             1.018               19
     1500             1.018               51
     1600             1.011               21
     1700             1.037               10
     1800             1.021               10
     1900             1.012               15
     2000             1.023               11
     2100             1.139               11
     2200             1.068               50
     2300             1.021               8
     2400             1.011               29
     2500             1.008               29
     2600             1.020               10
     2700             1.090               11
     2800             1.231               11
     2900             1.113               11
     3000             1.102               11
     3100             1.035               11
     3200             1.013               11
     3300             1.026               11
     3400             1.034               11
     3500             1.056               8
     3600             1.045               14
     3700             1.035               14
     3800             1.056               14
     3900             1.059               50
     4000             1.012               14
     4100             1.008               14
     4200             1.013               12
     4300             1.004               12
     4400             1.010               50
     4500             1.005               19
     4600             1.007               5
     4700             1.035               8
     4800             1.040               10
     4900             1.040               10
     5000             1.024               10
     5100             1.022               10
     5200             1.038               10
     5300             1.022               10
     5400             1.006               25


     Simulated prior distributions

     Parameter       Prior Mean  Prior Variance  Prior Std. Dev.


     Parameter 1         0.0029          0.0491          0.2217
     Parameter 2         0.0144          0.0450          0.2122
     Parameter 3        -0.0008          0.0528          0.2297
     Parameter 4        -0.0102          0.0494          0.2223
     Parameter 5        -0.0155          0.0468          0.2163
     Parameter 6        -0.0083          0.0480          0.2192
     Parameter 7         0.0070          0.0547          0.2340
     Parameter 8         0.0065          0.0496          0.2228
     Parameter 9        -0.0025          0.0494          0.2223
     Parameter 10         0.0011          0.0512          0.2262
     Parameter 11        -0.0040          0.0496          0.2228
     Parameter 12         0.0039          0.0467          0.2160
     Parameter 13        -0.0063          0.0475          0.2179
     Parameter 14        -0.0052          0.0518          0.2275
     Parameter 15 Improper Prior
     Parameter 16 Improper Prior
     Parameter 17 Improper Prior
     Parameter 18 Improper Prior
     Parameter 19 Improper Prior
     Parameter 20 Improper Prior
     Parameter 21 Improper Prior
     Parameter 22 Improper Prior
     Parameter 23 Improper Prior
     Parameter 24 Improper Prior
     Parameter 25 Improper Prior
     Parameter 26 Improper Prior
     Parameter 27 Improper Prior
     Parameter 28 Improper Prior
     Parameter 29 Improper Prior
     Parameter 30 Improper Prior
     Parameter 31 Improper Prior
     Parameter 32 Improper Prior
     Parameter 33 Improper Prior
     Parameter 34 Improper Prior
     Parameter 35 Improper Prior
     Parameter 36 Improper Prior
     Parameter 37 Improper Prior
     Parameter 38 Improper Prior
     Parameter 39 Improper Prior
     Parameter 40 Improper Prior
     Parameter 41 Improper Prior
     Parameter 42 Improper Prior
     Parameter 43 Improper Prior
     Parameter 44 Improper Prior
     Parameter 45 Improper Prior
     Parameter 46 Improper Prior
     Parameter 47 Improper Prior
     Parameter 48 Improper Prior
     Parameter 49 Improper Prior
     Parameter 50 Improper Prior
     Parameter 51 Improper Prior

     REPLICATION 50:


                     POTENTIAL       PARAMETER WITH
     ITERATION    SCALE REDUCTION      HIGHEST PSR
     100              1.884               11
     200              1.787               50
     300              1.132               23
     400              1.362               11
     500              1.115               22
     600              1.270               11
     700              1.697               50
     800              1.158               10
     900              1.134               9
     1000             1.156               8
     1100             1.045               9
     1200             1.022               14
     1300             1.021               44
     1400             1.027               41
     1500             1.014               41
     1600             1.013               18
     1700             1.066               10
     1800             1.022               14
     1900             1.216               10
     2000             1.357               12
     2100             1.380               10
     2200             1.413               10
     2300             1.398               10
     2400             1.191               50
     2500             1.129               50
     2600             1.067               50
     2700             1.052               50
     2800             1.058               50
     2900             1.008               29
     3000             1.011               2
     3100             1.008               29
     3200             1.013               12
     3300             1.010               14
     3400             1.008               1
     3500             1.020               50
     3600             1.036               50
     3700             1.007               15
     3800             1.008               15
     3900             1.006               38
     4000             1.005               15
     4100             1.008               8
     4200             1.009               8
     4300             1.007               29
     4400             1.006               22
     4500             1.007               23
     4600             1.030               50
     4700             1.076               50
     4800             1.065               50
     4900             1.062               50
     5000             1.048               50
     5100             1.033               50
     5200             1.021               50
     5300             1.027               50
     5400             1.035               50
     5500             1.066               50
     5600             1.137               50
     5700             1.279               50
     5800             1.369               50
     5900             1.340               50
     6000             1.352               50
     6100             1.241               50
     6200             1.205               50
     6300             1.157               50
     6400             1.148               50
     6500             1.131               50
     6600             1.099               50
     6700             1.082               50
     6800             1.066               10
     6900             1.054               10
     7000             1.063               10
     7100             1.087               10
     7200             1.062               10
     7300             1.046               10
     7400             1.020               9
     7500             1.009               9


     Simulated prior distributions

     Parameter       Prior Mean  Prior Variance  Prior Std. Dev.


     Parameter 1        -0.0061          0.0512          0.2262
     Parameter 2        -0.0024          0.0488          0.2208
     Parameter 3         0.0047          0.0471          0.2170
     Parameter 4        -0.0035          0.0497          0.2229
     Parameter 5        -0.0064          0.0483          0.2197
     Parameter 6        -0.0014          0.0491          0.2216
     Parameter 7         0.0036          0.0501          0.2239
     Parameter 8         0.0086          0.0478          0.2185
     Parameter 9         0.0043          0.0550          0.2345
     Parameter 10         0.0112          0.0486          0.2205
     Parameter 11        -0.0065          0.0520          0.2281
     Parameter 12         0.0141          0.0511          0.2261
     Parameter 13        -0.0069          0.0538          0.2320
     Parameter 14        -0.0080          0.0503          0.2242
     Parameter 15 Improper Prior
     Parameter 16 Improper Prior
     Parameter 17 Improper Prior
     Parameter 18 Improper Prior
     Parameter 19 Improper Prior
     Parameter 20 Improper Prior
     Parameter 21 Improper Prior
     Parameter 22 Improper Prior
     Parameter 23 Improper Prior
     Parameter 24 Improper Prior
     Parameter 25 Improper Prior
     Parameter 26 Improper Prior
     Parameter 27 Improper Prior
     Parameter 28 Improper Prior
     Parameter 29 Improper Prior
     Parameter 30 Improper Prior
     Parameter 31 Improper Prior
     Parameter 32 Improper Prior
     Parameter 33 Improper Prior
     Parameter 34 Improper Prior
     Parameter 35 Improper Prior
     Parameter 36 Improper Prior
     Parameter 37 Improper Prior
     Parameter 38 Improper Prior
     Parameter 39 Improper Prior
     Parameter 40 Improper Prior
     Parameter 41 Improper Prior
     Parameter 42 Improper Prior
     Parameter 43 Improper Prior
     Parameter 44 Improper Prior
     Parameter 45 Improper Prior
     Parameter 46 Improper Prior
     Parameter 47 Improper Prior
     Parameter 48 Improper Prior
     Parameter 49 Improper Prior
     Parameter 50 Improper Prior
     Parameter 51 Improper Prior

     REPLICATION 51:


                     POTENTIAL       PARAMETER WITH
     ITERATION    SCALE REDUCTION      HIGHEST PSR
     100              1.407               11
     200              2.796               50
     300              2.921               11
     400              1.131               18
     500              1.180               50
     600              1.158               32
     700              1.307               50
     800              1.699               50
     900              1.051               10
     1000             1.055               9
     1100             1.027               4
     1200             1.093               11
     1300             1.336               10
     1400             1.613               50
     1500             1.443               10
     1600             1.069               10
     1700             1.015               8
     1800             1.023               11
     1900             1.160               50
     2000             1.430               50
     2100             1.218               50
     2200             1.180               50
     2300             1.186               50
     2400             1.036               50
     2500             1.005               25
     2600             1.039               11
     2700             1.138               50
     2800             1.161               50
     2900             1.275               8
     3000             1.403               50
     3100             1.268               50
     3200             1.200               50
     3300             1.327               50
     3400             1.401               50
     3500             1.311               50
     3600             1.307               50
     3700             1.184               50
     3800             1.072               10
     3900             1.033               11
     4000             1.011               37
     4100             1.006               37
     4200             1.007               37
     4300             1.006               37
     4400             1.014               8
     4500             1.054               8
     4600             1.119               8
     4700             1.189               8
     4800             1.374               50
     4900             1.479               50
     5000             1.402               50
     5100             1.427               50
     5200             1.403               50
     5300             1.212               50
     5400             1.170               50
     5500             1.148               50
     5600             1.178               50
     5700             1.119               50
     5800             1.100               50
     5900             1.122               50
     6000             1.137               50
     6100             1.113               50
     6200             1.074               50
     6300             1.072               12
     6400             1.077               10
     6500             1.077               10
     6600             1.053               12
     6700             1.024               12
     6800             1.016               12


     Simulated prior distributions

     Parameter       Prior Mean  Prior Variance  Prior Std. Dev.


     Parameter 1         0.0014          0.0497          0.2230
     Parameter 2         0.0059          0.0471          0.2171
     Parameter 3         0.0008          0.0478          0.2187
     Parameter 4        -0.0009          0.0524          0.2288
     Parameter 5        -0.0083          0.0551          0.2346
     Parameter 6         0.0075          0.0503          0.2242
     Parameter 7        -0.0021          0.0527          0.2296
     Parameter 8         0.0068          0.0507          0.2251
     Parameter 9         0.0027          0.0513          0.2266
     Parameter 10         0.0064          0.0468          0.2163
     Parameter 11        -0.0019          0.0532          0.2305
     Parameter 12        -0.0049          0.0504          0.2246
     Parameter 13         0.0113          0.0495          0.2224
     Parameter 14        -0.0164          0.0498          0.2233
     Parameter 15 Improper Prior
     Parameter 16 Improper Prior
     Parameter 17 Improper Prior
     Parameter 18 Improper Prior
     Parameter 19 Improper Prior
     Parameter 20 Improper Prior
     Parameter 21 Improper Prior
     Parameter 22 Improper Prior
     Parameter 23 Improper Prior
     Parameter 24 Improper Prior
     Parameter 25 Improper Prior
     Parameter 26 Improper Prior
     Parameter 27 Improper Prior
     Parameter 28 Improper Prior
     Parameter 29 Improper Prior
     Parameter 30 Improper Prior
     Parameter 31 Improper Prior
     Parameter 32 Improper Prior
     Parameter 33 Improper Prior
     Parameter 34 Improper Prior
     Parameter 35 Improper Prior
     Parameter 36 Improper Prior
     Parameter 37 Improper Prior
     Parameter 38 Improper Prior
     Parameter 39 Improper Prior
     Parameter 40 Improper Prior
     Parameter 41 Improper Prior
     Parameter 42 Improper Prior
     Parameter 43 Improper Prior
     Parameter 44 Improper Prior
     Parameter 45 Improper Prior
     Parameter 46 Improper Prior
     Parameter 47 Improper Prior
     Parameter 48 Improper Prior
     Parameter 49 Improper Prior
     Parameter 50 Improper Prior
     Parameter 51 Improper Prior

     REPLICATION 52:


                     POTENTIAL       PARAMETER WITH
     ITERATION    SCALE REDUCTION      HIGHEST PSR
     100              1.650               8
     200              1.112               9
     300              1.737               8
     400              1.067               12
     500              1.613               50
     600              1.193               50
     700              1.077               50
     800              1.185               50
     900              1.149               12
     1000             1.019               37
     1100             1.085               50
     1200             1.400               50
     1300             1.805               50
     1400             1.230               8
     1500             1.244               12
     1600             1.040               12
     1700             1.015               22
     1800             1.104               50
     1900             1.309               8
     2000             1.818               8
     2100             1.525               50
     2200             1.337               8
     2300             1.190               8
     2400             1.224               8
     2500             1.186               50
     2600             1.047               11
     2700             1.011               15
     2800             1.013               50
     2900             1.019               50
     3000             1.010               26
     3100             1.011               5
     3200             1.025               50
     3300             1.056               50
     3400             1.045               10
     3500             1.024               10
     3600             1.039               10
     3700             1.089               11
     3800             1.075               10
     3900             1.093               11
     4000             1.136               11
     4100             1.240               11
     4200             1.233               50
     4300             1.197               50
     4400             1.114               12
     4500             1.079               50
     4600             1.076               12
     4700             1.051               50
     4800             1.018               50
     4900             1.007               14
     5000             1.003               18


     Simulated prior distributions

     Parameter       Prior Mean  Prior Variance  Prior Std. Dev.


     Parameter 1         0.0086          0.0489          0.2210
     Parameter 2         0.0032          0.0485          0.2201
     Parameter 3         0.0061          0.0492          0.2218
     Parameter 4         0.0046          0.0513          0.2264
     Parameter 5        -0.0003          0.0493          0.2220
     Parameter 6        -0.0019          0.0505          0.2247
     Parameter 7        -0.0003          0.0508          0.2253
     Parameter 8         0.0012          0.0537          0.2316
     Parameter 9        -0.0033          0.0529          0.2299
     Parameter 10         0.0084          0.0495          0.2225
     Parameter 11         0.0018          0.0482          0.2196
     Parameter 12        -0.0004          0.0513          0.2265
     Parameter 13         0.0113          0.0501          0.2238
     Parameter 14         0.0119          0.0479          0.2189
     Parameter 15 Improper Prior
     Parameter 16 Improper Prior
     Parameter 17 Improper Prior
     Parameter 18 Improper Prior
     Parameter 19 Improper Prior
     Parameter 20 Improper Prior
     Parameter 21 Improper Prior
     Parameter 22 Improper Prior
     Parameter 23 Improper Prior
     Parameter 24 Improper Prior
     Parameter 25 Improper Prior
     Parameter 26 Improper Prior
     Parameter 27 Improper Prior
     Parameter 28 Improper Prior
     Parameter 29 Improper Prior
     Parameter 30 Improper Prior
     Parameter 31 Improper Prior
     Parameter 32 Improper Prior
     Parameter 33 Improper Prior
     Parameter 34 Improper Prior
     Parameter 35 Improper Prior
     Parameter 36 Improper Prior
     Parameter 37 Improper Prior
     Parameter 38 Improper Prior
     Parameter 39 Improper Prior
     Parameter 40 Improper Prior
     Parameter 41 Improper Prior
     Parameter 42 Improper Prior
     Parameter 43 Improper Prior
     Parameter 44 Improper Prior
     Parameter 45 Improper Prior
     Parameter 46 Improper Prior
     Parameter 47 Improper Prior
     Parameter 48 Improper Prior
     Parameter 49 Improper Prior
     Parameter 50 Improper Prior
     Parameter 51 Improper Prior

     REPLICATION 53:


                     POTENTIAL       PARAMETER WITH
     ITERATION    SCALE REDUCTION      HIGHEST PSR
     100              1.197               50
     200              1.147               9
     300              1.783               50
     400              2.382               50
     500              1.180               12
     600              1.029               40
     700              1.052               9
     800              1.018               30
     900              1.285               11
     1000             1.186               8
     1100             1.465               50
     1200             1.396               50
     1300             1.145               50
     1400             1.055               50
     1500             1.150               50
     1600             1.086               9
     1700             1.016               24
     1800             1.021               10
     1900             1.023               50
     2000             1.119               50
     2100             1.145               50
     2200             1.245               50
     2300             1.146               50
     2400             1.022               50
     2500             1.008               25
     2600             1.005               24
     2700             1.006               26
     2800             1.054               50
     2900             1.203               50
     3000             1.154               50
     3100             1.050               50
     3200             1.023               50
     3300             1.011               18
     3400             1.042               50
     3500             1.050               50
     3600             1.010               5
     3700             1.009               9
     3800             1.042               10
     3900             1.062               50
     4000             1.049               10
     4100             1.026               11
     4200             1.015               11
     4300             1.022               11
     4400             1.004               23
     4500             1.006               50
     4600             1.015               11
     4700             1.007               51
     4800             1.004               8
     4900             1.002               8
     5000             1.003               4


     Simulated prior distributions

     Parameter       Prior Mean  Prior Variance  Prior Std. Dev.


     Parameter 1        -0.0016          0.0477          0.2185
     Parameter 2         0.0019          0.0473          0.2176
     Parameter 3         0.0055          0.0510          0.2257
     Parameter 4         0.0037          0.0548          0.2340
     Parameter 5        -0.0098          0.0496          0.2227
     Parameter 6         0.0060          0.0512          0.2264
     Parameter 7        -0.0023          0.0476          0.2183
     Parameter 8        -0.0014          0.0534          0.2310
     Parameter 9        -0.0003          0.0510          0.2258
     Parameter 10         0.0084          0.0511          0.2261
     Parameter 11        -0.0125          0.0525          0.2292
     Parameter 12         0.0023          0.0482          0.2196
     Parameter 13        -0.0010          0.0486          0.2204
     Parameter 14        -0.0001          0.0517          0.2275
     Parameter 15 Improper Prior
     Parameter 16 Improper Prior
     Parameter 17 Improper Prior
     Parameter 18 Improper Prior
     Parameter 19 Improper Prior
     Parameter 20 Improper Prior
     Parameter 21 Improper Prior
     Parameter 22 Improper Prior
     Parameter 23 Improper Prior
     Parameter 24 Improper Prior
     Parameter 25 Improper Prior
     Parameter 26 Improper Prior
     Parameter 27 Improper Prior
     Parameter 28 Improper Prior
     Parameter 29 Improper Prior
     Parameter 30 Improper Prior
     Parameter 31 Improper Prior
     Parameter 32 Improper Prior
     Parameter 33 Improper Prior
     Parameter 34 Improper Prior
     Parameter 35 Improper Prior
     Parameter 36 Improper Prior
     Parameter 37 Improper Prior
     Parameter 38 Improper Prior
     Parameter 39 Improper Prior
     Parameter 40 Improper Prior
     Parameter 41 Improper Prior
     Parameter 42 Improper Prior
     Parameter 43 Improper Prior
     Parameter 44 Improper Prior
     Parameter 45 Improper Prior
     Parameter 46 Improper Prior
     Parameter 47 Improper Prior
     Parameter 48 Improper Prior
     Parameter 49 Improper Prior
     Parameter 50 Improper Prior
     Parameter 51 Improper Prior

     REPLICATION 54:


                     POTENTIAL       PARAMETER WITH
     ITERATION    SCALE REDUCTION      HIGHEST PSR
     100              1.164               32
     200              1.252               50
     300              1.458               50
     400              1.166               26
     500              1.106               12
     600              1.098               11
     700              1.063               2
     800              1.103               5
     900              1.383               11
     1000             1.444               50
     1100             1.155               50
     1200             1.274               50
     1300             1.135               50
     1400             1.230               50
     1500             1.081               12
     1600             1.016               11
     1700             1.133               50
     1800             1.489               50
     1900             1.689               50
     2000             1.531               50
     2100             1.258               9
     2200             1.069               9
     2300             1.012               3
     2400             1.007               39
     2500             1.012               39
     2600             1.037               50
     2700             1.029               50
     2800             1.039               12
     2900             1.038               12
     3000             1.007               17
     3100             1.038               13
     3200             1.078               50
     3300             1.067               50
     3400             1.049               50
     3500             1.004               50
     3600             1.005               10
     3700             1.010               50
     3800             1.057               50
     3900             1.071               50
     4000             1.023               50
     4100             1.009               25
     4200             1.016               12
     4300             1.008               25
     4400             1.018               12
     4500             1.032               12
     4600             1.026               12
     4700             1.025               12
     4800             1.027               12
     4900             1.009               12
     5000             1.005               19


     Simulated prior distributions

     Parameter       Prior Mean  Prior Variance  Prior Std. Dev.


     Parameter 1         0.0010          0.0547          0.2339
     Parameter 2         0.0068          0.0489          0.2212
     Parameter 3         0.0055          0.0561          0.2368
     Parameter 4        -0.0103          0.0559          0.2364
     Parameter 5        -0.0040          0.0491          0.2216
     Parameter 6        -0.0127          0.0479          0.2190
     Parameter 7         0.0012          0.0517          0.2275
     Parameter 8        -0.0016          0.0464          0.2155
     Parameter 9         0.0024          0.0513          0.2266
     Parameter 10         0.0032          0.0510          0.2258
     Parameter 11        -0.0009          0.0503          0.2242
     Parameter 12        -0.0064          0.0564          0.2374
     Parameter 13        -0.0231          0.0514          0.2267
     Parameter 14        -0.0116          0.0503          0.2242
     Parameter 15 Improper Prior
     Parameter 16 Improper Prior
     Parameter 17 Improper Prior
     Parameter 18 Improper Prior
     Parameter 19 Improper Prior
     Parameter 20 Improper Prior
     Parameter 21 Improper Prior
     Parameter 22 Improper Prior
     Parameter 23 Improper Prior
     Parameter 24 Improper Prior
     Parameter 25 Improper Prior
     Parameter 26 Improper Prior
     Parameter 27 Improper Prior
     Parameter 28 Improper Prior
     Parameter 29 Improper Prior
     Parameter 30 Improper Prior
     Parameter 31 Improper Prior
     Parameter 32 Improper Prior
     Parameter 33 Improper Prior
     Parameter 34 Improper Prior
     Parameter 35 Improper Prior
     Parameter 36 Improper Prior
     Parameter 37 Improper Prior
     Parameter 38 Improper Prior
     Parameter 39 Improper Prior
     Parameter 40 Improper Prior
     Parameter 41 Improper Prior
     Parameter 42 Improper Prior
     Parameter 43 Improper Prior
     Parameter 44 Improper Prior
     Parameter 45 Improper Prior
     Parameter 46 Improper Prior
     Parameter 47 Improper Prior
     Parameter 48 Improper Prior
     Parameter 49 Improper Prior
     Parameter 50 Improper Prior
     Parameter 51 Improper Prior

     REPLICATION 55:


                     POTENTIAL       PARAMETER WITH
     ITERATION    SCALE REDUCTION      HIGHEST PSR
     100              1.417               1
     200              1.535               9
     300              1.150               29
     400              1.039               16
     500              1.787               50
     600              1.090               9
     700              3.252               50
     800              1.575               50
     900              1.125               50
     1000             1.054               11
     1100             1.809               11
     1200             2.141               50
     1300             1.374               50
     1400             1.092               50
     1500             1.027               18
     1600             1.024               18
     1700             1.078               8
     1800             1.098               8
     1900             1.108               50
     2000             1.291               11
     2100             1.552               11
     2200             1.272               9
     2300             1.031               11
     2400             1.013               4
     2500             1.015               7
     2600             1.064               50
     2700             1.197               50
     2800             1.193               50
     2900             1.131               11
     3000             1.101               11
     3100             1.121               50
     3200             1.089               50
     3300             1.095               50
     3400             1.011               7
     3500             1.010               50
     3600             1.015               50
     3700             1.025               13
     3800             1.043               50
     3900             1.077               50
     4000             1.129               50
     4100             1.155               50
     4200             1.112               50
     4300             1.097               50
     4400             1.096               50
     4500             1.049               50
     4600             1.026               50
     4700             1.051               50
     4800             1.127               50
     4900             1.171               50
     5000             1.105               50
     5100             1.045               50
     5200             1.010               24


     Simulated prior distributions

     Parameter       Prior Mean  Prior Variance  Prior Std. Dev.


     Parameter 1        -0.0103          0.0506          0.2250
     Parameter 2        -0.0008          0.0495          0.2224
     Parameter 3         0.0080          0.0543          0.2330
     Parameter 4        -0.0040          0.0463          0.2152
     Parameter 5        -0.0057          0.0520          0.2280
     Parameter 6         0.0012          0.0511          0.2261
     Parameter 7         0.0014          0.0527          0.2296
     Parameter 8         0.0045          0.0516          0.2271
     Parameter 9        -0.0053          0.0530          0.2302
     Parameter 10         0.0086          0.0519          0.2277
     Parameter 11        -0.0040          0.0481          0.2193
     Parameter 12        -0.0067          0.0539          0.2322
     Parameter 13         0.0107          0.0507          0.2251
     Parameter 14        -0.0002          0.0522          0.2285
     Parameter 15 Improper Prior
     Parameter 16 Improper Prior
     Parameter 17 Improper Prior
     Parameter 18 Improper Prior
     Parameter 19 Improper Prior
     Parameter 20 Improper Prior
     Parameter 21 Improper Prior
     Parameter 22 Improper Prior
     Parameter 23 Improper Prior
     Parameter 24 Improper Prior
     Parameter 25 Improper Prior
     Parameter 26 Improper Prior
     Parameter 27 Improper Prior
     Parameter 28 Improper Prior
     Parameter 29 Improper Prior
     Parameter 30 Improper Prior
     Parameter 31 Improper Prior
     Parameter 32 Improper Prior
     Parameter 33 Improper Prior
     Parameter 34 Improper Prior
     Parameter 35 Improper Prior
     Parameter 36 Improper Prior
     Parameter 37 Improper Prior
     Parameter 38 Improper Prior
     Parameter 39 Improper Prior
     Parameter 40 Improper Prior
     Parameter 41 Improper Prior
     Parameter 42 Improper Prior
     Parameter 43 Improper Prior
     Parameter 44 Improper Prior
     Parameter 45 Improper Prior
     Parameter 46 Improper Prior
     Parameter 47 Improper Prior
     Parameter 48 Improper Prior
     Parameter 49 Improper Prior
     Parameter 50 Improper Prior
     Parameter 51 Improper Prior

     REPLICATION 56:


                     POTENTIAL       PARAMETER WITH
     ITERATION    SCALE REDUCTION      HIGHEST PSR
     100              1.621               12
     200              2.028               50
     300              1.744               50
     400              1.481               50
     500              1.139               50
     600              1.134               50
     700              1.099               50
     800              1.192               12
     900              1.303               50
     1000             1.036               1
     1100             1.093               50
     1200             1.028               50
     1300             1.099               9
     1400             1.271               11
     1500             1.111               50
     1600             1.245               50
     1700             1.018               10
     1800             1.018               5
     1900             1.010               14
     2000             1.012               44
     2100             1.007               44
     2200             1.007               33
     2300             1.005               15
     2400             1.040               8
     2500             1.073               10
     2600             1.085               10
     2700             1.161               50
     2800             1.270               50
     2900             1.092               50
     3000             1.025               50
     3100             1.010               29
     3200             1.008               29
     3300             1.003               47
     3400             1.014               9
     3500             1.007               16
     3600             1.008               16
     3700             1.034               50
     3800             1.009               22
     3900             1.005               16
     4000             1.025               50
     4100             1.036               50
     4200             1.024               50
     4300             1.018               50
     4400             1.034               50
     4500             1.093               50
     4600             1.059               50
     4700             1.008               17
     4800             1.007               32
     4900             1.006               18
     5000             1.005               18


     Simulated prior distributions

     Parameter       Prior Mean  Prior Variance  Prior Std. Dev.


     Parameter 1         0.0059          0.0521          0.2283
     Parameter 2         0.0051          0.0522          0.2285
     Parameter 3        -0.0016          0.0498          0.2231
     Parameter 4         0.0010          0.0488          0.2209
     Parameter 5         0.0041          0.0474          0.2176
     Parameter 6         0.0140          0.0557          0.2360
     Parameter 7         0.0028          0.0528          0.2297
     Parameter 8         0.0034          0.0519          0.2278
     Parameter 9        -0.0138          0.0514          0.2268
     Parameter 10         0.0100          0.0526          0.2295
     Parameter 11         0.0000          0.0499          0.2233
     Parameter 12        -0.0042          0.0511          0.2260
     Parameter 13        -0.0114          0.0506          0.2250
     Parameter 14         0.0093          0.0557          0.2360
     Parameter 15 Improper Prior
     Parameter 16 Improper Prior
     Parameter 17 Improper Prior
     Parameter 18 Improper Prior
     Parameter 19 Improper Prior
     Parameter 20 Improper Prior
     Parameter 21 Improper Prior
     Parameter 22 Improper Prior
     Parameter 23 Improper Prior
     Parameter 24 Improper Prior
     Parameter 25 Improper Prior
     Parameter 26 Improper Prior
     Parameter 27 Improper Prior
     Parameter 28 Improper Prior
     Parameter 29 Improper Prior
     Parameter 30 Improper Prior
     Parameter 31 Improper Prior
     Parameter 32 Improper Prior
     Parameter 33 Improper Prior
     Parameter 34 Improper Prior
     Parameter 35 Improper Prior
     Parameter 36 Improper Prior
     Parameter 37 Improper Prior
     Parameter 38 Improper Prior
     Parameter 39 Improper Prior
     Parameter 40 Improper Prior
     Parameter 41 Improper Prior
     Parameter 42 Improper Prior
     Parameter 43 Improper Prior
     Parameter 44 Improper Prior
     Parameter 45 Improper Prior
     Parameter 46 Improper Prior
     Parameter 47 Improper Prior
     Parameter 48 Improper Prior
     Parameter 49 Improper Prior
     Parameter 50 Improper Prior
     Parameter 51 Improper Prior

     REPLICATION 57:


                     POTENTIAL       PARAMETER WITH
     ITERATION    SCALE REDUCTION      HIGHEST PSR
     100              1.212               19
     200              1.148               2
     300              2.029               50
     400              1.083               12
     500              1.029               5
     600              1.496               50
     700              1.917               50
     800              1.053               44
     900              1.038               11
     1000             1.043               17
     1100             1.090               12
     1200             1.117               50
     1300             1.112               9
     1400             1.075               9
     1500             1.016               17
     1600             1.031               50
     1700             1.034               50
     1800             1.058               50
     1900             1.056               9
     2000             1.050               50
     2100             1.011               9
     2200             1.017               25
     2300             1.018               11
     2400             1.097               50
     2500             1.105               50
     2600             1.034               50
     2700             1.041               12
     2800             1.054               50
     2900             1.084               50
     3000             1.105               50
     3100             1.025               50
     3200             1.020               1
     3300             1.060               12
     3400             1.022               12
     3500             1.019               11
     3600             1.011               23
     3700             1.012               23
     3800             1.013               23
     3900             1.014               23
     4000             1.013               9
     4100             1.016               23
     4200             1.012               23
     4300             1.008               23
     4400             1.022               11
     4500             1.012               10
     4600             1.008               1
     4700             1.013               1
     4800             1.010               1
     4900             1.009               1
     5000             1.010               1


     Simulated prior distributions

     Parameter       Prior Mean  Prior Variance  Prior Std. Dev.


     Parameter 1         0.0118          0.0511          0.2260
     Parameter 2         0.0063          0.0487          0.2206
     Parameter 3         0.0026          0.0490          0.2214
     Parameter 4         0.0090          0.0489          0.2212
     Parameter 5        -0.0004          0.0493          0.2220
     Parameter 6        -0.0088          0.0530          0.2303
     Parameter 7         0.0064          0.0502          0.2240
     Parameter 8         0.0101          0.0514          0.2268
     Parameter 9         0.0114          0.0491          0.2216
     Parameter 10         0.0037          0.0494          0.2222
     Parameter 11         0.0033          0.0480          0.2190
     Parameter 12        -0.0071          0.0477          0.2183
     Parameter 13         0.0064          0.0478          0.2186
     Parameter 14         0.0001          0.0494          0.2222
     Parameter 15 Improper Prior
     Parameter 16 Improper Prior
     Parameter 17 Improper Prior
     Parameter 18 Improper Prior
     Parameter 19 Improper Prior
     Parameter 20 Improper Prior
     Parameter 21 Improper Prior
     Parameter 22 Improper Prior
     Parameter 23 Improper Prior
     Parameter 24 Improper Prior
     Parameter 25 Improper Prior
     Parameter 26 Improper Prior
     Parameter 27 Improper Prior
     Parameter 28 Improper Prior
     Parameter 29 Improper Prior
     Parameter 30 Improper Prior
     Parameter 31 Improper Prior
     Parameter 32 Improper Prior
     Parameter 33 Improper Prior
     Parameter 34 Improper Prior
     Parameter 35 Improper Prior
     Parameter 36 Improper Prior
     Parameter 37 Improper Prior
     Parameter 38 Improper Prior
     Parameter 39 Improper Prior
     Parameter 40 Improper Prior
     Parameter 41 Improper Prior
     Parameter 42 Improper Prior
     Parameter 43 Improper Prior
     Parameter 44 Improper Prior
     Parameter 45 Improper Prior
     Parameter 46 Improper Prior
     Parameter 47 Improper Prior
     Parameter 48 Improper Prior
     Parameter 49 Improper Prior
     Parameter 50 Improper Prior
     Parameter 51 Improper Prior

     REPLICATION 58:


                     POTENTIAL       PARAMETER WITH
     ITERATION    SCALE REDUCTION      HIGHEST PSR
     100              1.292               5
     200              1.228               37
     300              1.054               15
     400              1.173               50
     500              1.043               17
     600              1.710               50
     700              1.683               50
     800              1.250               50
     900              1.058               51
     1000             1.020               22
     1100             1.046               22
     1200             1.096               50
     1300             1.062               50
     1400             1.023               15
     1500             1.043               50
     1600             1.074               50
     1700             1.174               50
     1800             1.224               50
     1900             1.258               11
     2000             1.026               10
     2100             1.038               27
     2200             1.039               27
     2300             1.085               11
     2400             1.320               50
     2500             1.486               50
     2600             1.135               50
     2700             1.023               28
     2800             1.016               28
     2900             1.010               28
     3000             1.009               11
     3100             1.009               43
     3200             1.018               50
     3300             1.019               50
     3400             1.010               43
     3500             1.007               45
     3600             1.009               45
     3700             1.011               45
     3800             1.010               50
     3900             1.018               50
     4000             1.042               50
     4100             1.094               50
     4200             1.093               50
     4300             1.045               50
     4400             1.023               12
     4500             1.012               12
     4600             1.006               21
     4700             1.005               21
     4800             1.005               39
     4900             1.013               11
     5000             1.038               11
     5100             1.019               11
     5200             1.019               11


     Simulated prior distributions

     Parameter       Prior Mean  Prior Variance  Prior Std. Dev.


     Parameter 1         0.0132          0.0511          0.2261
     Parameter 2        -0.0170          0.0510          0.2259
     Parameter 3         0.0097          0.0503          0.2242
     Parameter 4        -0.0108          0.0474          0.2176
     Parameter 5        -0.0008          0.0480          0.2191
     Parameter 6        -0.0082          0.0523          0.2286
     Parameter 7         0.0017          0.0489          0.2211
     Parameter 8        -0.0048          0.0503          0.2243
     Parameter 9         0.0030          0.0502          0.2240
     Parameter 10        -0.0027          0.0515          0.2270
     Parameter 11         0.0071          0.0499          0.2233
     Parameter 12         0.0028          0.0547          0.2338
     Parameter 13         0.0099          0.0508          0.2254
     Parameter 14         0.0040          0.0504          0.2244
     Parameter 15 Improper Prior
     Parameter 16 Improper Prior
     Parameter 17 Improper Prior
     Parameter 18 Improper Prior
     Parameter 19 Improper Prior
     Parameter 20 Improper Prior
     Parameter 21 Improper Prior
     Parameter 22 Improper Prior
     Parameter 23 Improper Prior
     Parameter 24 Improper Prior
     Parameter 25 Improper Prior
     Parameter 26 Improper Prior
     Parameter 27 Improper Prior
     Parameter 28 Improper Prior
     Parameter 29 Improper Prior
     Parameter 30 Improper Prior
     Parameter 31 Improper Prior
     Parameter 32 Improper Prior
     Parameter 33 Improper Prior
     Parameter 34 Improper Prior
     Parameter 35 Improper Prior
     Parameter 36 Improper Prior
     Parameter 37 Improper Prior
     Parameter 38 Improper Prior
     Parameter 39 Improper Prior
     Parameter 40 Improper Prior
     Parameter 41 Improper Prior
     Parameter 42 Improper Prior
     Parameter 43 Improper Prior
     Parameter 44 Improper Prior
     Parameter 45 Improper Prior
     Parameter 46 Improper Prior
     Parameter 47 Improper Prior
     Parameter 48 Improper Prior
     Parameter 49 Improper Prior
     Parameter 50 Improper Prior
     Parameter 51 Improper Prior

     REPLICATION 59:


                     POTENTIAL       PARAMETER WITH
     ITERATION    SCALE REDUCTION      HIGHEST PSR
     100              1.234               24
     200              1.606               9
     300              1.818               12
     400              1.041               43
     500              1.455               50
     600              1.037               33
     700              1.212               8
     800              1.254               50
     900              1.204               50
     1000             1.316               50
     1100             1.037               50
     1200             1.016               38
     1300             1.021               43
     1400             1.193               12
     1500             1.111               12
     1600             1.095               10
     1700             1.018               3
     1800             1.021               31
     1900             1.058               50
     2000             1.015               37
     2100             1.042               9
     2200             1.011               50
     2300             1.196               50
     2400             1.219               50
     2500             1.169               50
     2600             1.163               50
     2700             1.080               10
     2800             1.088               10
     2900             1.039               9
     3000             1.014               31
     3100             1.012               33
     3200             1.019               11
     3300             1.012               10
     3400             1.011               8
     3500             1.008               16
     3600             1.018               50
     3700             1.022               50
     3800             1.010               51
     3900             1.007               48
     4000             1.005               48
     4100             1.004               5
     4200             1.009               5
     4300             1.007               41
     4400             1.009               41
     4500             1.014               24
     4600             1.018               9
     4700             1.012               9
     4800             1.004               41
     4900             1.008               50
     5000             1.010               12


     Simulated prior distributions

     Parameter       Prior Mean  Prior Variance  Prior Std. Dev.


     Parameter 1        -0.0082          0.0486          0.2204
     Parameter 2        -0.0020          0.0536          0.2316
     Parameter 3        -0.0006          0.0483          0.2197
     Parameter 4         0.0031          0.0501          0.2239
     Parameter 5         0.0050          0.0465          0.2157
     Parameter 6        -0.0055          0.0521          0.2283
     Parameter 7         0.0038          0.0504          0.2246
     Parameter 8        -0.0122          0.0482          0.2196
     Parameter 9        -0.0077          0.0495          0.2225
     Parameter 10         0.0044          0.0516          0.2272
     Parameter 11        -0.0071          0.0563          0.2373
     Parameter 12         0.0058          0.0497          0.2229
     Parameter 13        -0.0065          0.0492          0.2218
     Parameter 14        -0.0033          0.0486          0.2204
     Parameter 15 Improper Prior
     Parameter 16 Improper Prior
     Parameter 17 Improper Prior
     Parameter 18 Improper Prior
     Parameter 19 Improper Prior
     Parameter 20 Improper Prior
     Parameter 21 Improper Prior
     Parameter 22 Improper Prior
     Parameter 23 Improper Prior
     Parameter 24 Improper Prior
     Parameter 25 Improper Prior
     Parameter 26 Improper Prior
     Parameter 27 Improper Prior
     Parameter 28 Improper Prior
     Parameter 29 Improper Prior
     Parameter 30 Improper Prior
     Parameter 31 Improper Prior
     Parameter 32 Improper Prior
     Parameter 33 Improper Prior
     Parameter 34 Improper Prior
     Parameter 35 Improper Prior
     Parameter 36 Improper Prior
     Parameter 37 Improper Prior
     Parameter 38 Improper Prior
     Parameter 39 Improper Prior
     Parameter 40 Improper Prior
     Parameter 41 Improper Prior
     Parameter 42 Improper Prior
     Parameter 43 Improper Prior
     Parameter 44 Improper Prior
     Parameter 45 Improper Prior
     Parameter 46 Improper Prior
     Parameter 47 Improper Prior
     Parameter 48 Improper Prior
     Parameter 49 Improper Prior
     Parameter 50 Improper Prior
     Parameter 51 Improper Prior

     REPLICATION 60:


                     POTENTIAL       PARAMETER WITH
     ITERATION    SCALE REDUCTION      HIGHEST PSR
     100              1.693               12
     200              1.273               50
     300              1.669               8
     400              1.069               11
     500              1.047               11
     600              1.219               11
     700              1.243               11
     800              1.170               50
     900              1.075               50
     1000             1.031               25
     1100             1.027               50
     1200             1.023               43
     1300             1.043               43
     1400             1.022               18
     1500             1.067               50
     1600             1.181               50
     1700             1.208               50
     1800             1.050               12
     1900             1.069               12
     2000             1.103               12
     2100             1.078               11
     2200             1.011               19
     2300             1.129               50
     2400             1.141               50
     2500             1.087               50
     2600             1.085               50
     2700             1.099               50
     2800             1.080               8
     2900             1.046               8
     3000             1.011               15
     3100             1.011               15
     3200             1.009               49
     3300             1.006               3
     3400             1.005               3
     3500             1.025               50
     3600             1.097               50
     3700             1.043               50
     3800             1.040               50
     3900             1.116               8
     4000             1.130               11
     4100             1.184               11
     4200             1.271               50
     4300             1.210               50
     4400             1.189               50
     4500             1.161               50
     4600             1.141               50
     4700             1.068               50
     4800             1.043               50
     4900             1.029               50
     5000             1.003               17


     Simulated prior distributions

     Parameter       Prior Mean  Prior Variance  Prior Std. Dev.


     Parameter 1        -0.0113          0.0510          0.2258
     Parameter 2         0.0097          0.0509          0.2256
     Parameter 3         0.0030          0.0558          0.2363
     Parameter 4         0.0076          0.0448          0.2118
     Parameter 5         0.0054          0.0475          0.2180
     Parameter 6        -0.0109          0.0493          0.2221
     Parameter 7         0.0146          0.0481          0.2194
     Parameter 8         0.0043          0.0479          0.2189
     Parameter 9        -0.0010          0.0475          0.2179
     Parameter 10         0.0016          0.0535          0.2313
     Parameter 11         0.0032          0.0501          0.2239
     Parameter 12         0.0035          0.0479          0.2189
     Parameter 13         0.0074          0.0493          0.2220
     Parameter 14        -0.0146          0.0519          0.2278
     Parameter 15 Improper Prior
     Parameter 16 Improper Prior
     Parameter 17 Improper Prior
     Parameter 18 Improper Prior
     Parameter 19 Improper Prior
     Parameter 20 Improper Prior
     Parameter 21 Improper Prior
     Parameter 22 Improper Prior
     Parameter 23 Improper Prior
     Parameter 24 Improper Prior
     Parameter 25 Improper Prior
     Parameter 26 Improper Prior
     Parameter 27 Improper Prior
     Parameter 28 Improper Prior
     Parameter 29 Improper Prior
     Parameter 30 Improper Prior
     Parameter 31 Improper Prior
     Parameter 32 Improper Prior
     Parameter 33 Improper Prior
     Parameter 34 Improper Prior
     Parameter 35 Improper Prior
     Parameter 36 Improper Prior
     Parameter 37 Improper Prior
     Parameter 38 Improper Prior
     Parameter 39 Improper Prior
     Parameter 40 Improper Prior
     Parameter 41 Improper Prior
     Parameter 42 Improper Prior
     Parameter 43 Improper Prior
     Parameter 44 Improper Prior
     Parameter 45 Improper Prior
     Parameter 46 Improper Prior
     Parameter 47 Improper Prior
     Parameter 48 Improper Prior
     Parameter 49 Improper Prior
     Parameter 50 Improper Prior
     Parameter 51 Improper Prior

     REPLICATION 61:


                     POTENTIAL       PARAMETER WITH
     ITERATION    SCALE REDUCTION      HIGHEST PSR
     100              2.512               12
     200              1.804               50
     300              1.489               50
     400              2.099               12
     500              1.165               26
     600              1.471               50
     700              1.025               1
     800              1.406               11
     900              1.571               50
     1000             1.020               50
     1100             1.232               12
     1200             1.201               12
     1300             1.307               12
     1400             1.270               50
     1500             1.345               50
     1600             1.309               50
     1700             1.111               50
     1800             1.054               8
     1900             1.021               20
     2000             1.086               50
     2100             1.062               50
     2200             1.025               50
     2300             1.024               50
     2400             1.056               50
     2500             1.060               50
     2600             1.155               50
     2700             1.194               50
     2800             1.280               50
     2900             1.182               8
     3000             1.268               50
     3100             1.235               50
     3200             1.287               12
     3300             1.250               12
     3400             1.179               12
     3500             1.088               12
     3600             1.067               12
     3700             1.056               12
     3800             1.033               12
     3900             1.011               12
     4000             1.008               44
     4100             1.016               10
     4200             1.016               8
     4300             1.005               14
     4400             1.017               8
     4500             1.042               8
     4600             1.024               8
     4700             1.029               8
     4800             1.072               8
     4900             1.094               8
     5000             1.085               8
     5100             1.102               50
     5200             1.167               50
     5300             1.149               8
     5400             1.114               8
     5500             1.088               12
     5600             1.042               10
     5700             1.029               10
     5800             1.008               10


     Simulated prior distributions

     Parameter       Prior Mean  Prior Variance  Prior Std. Dev.


     Parameter 1        -0.0062          0.0445          0.2109
     Parameter 2        -0.0102          0.0494          0.2222
     Parameter 3         0.0048          0.0484          0.2199
     Parameter 4        -0.0043          0.0494          0.2223
     Parameter 5        -0.0053          0.0523          0.2288
     Parameter 6        -0.0006          0.0510          0.2258
     Parameter 7        -0.0123          0.0506          0.2250
     Parameter 8         0.0036          0.0527          0.2295
     Parameter 9        -0.0027          0.0499          0.2233
     Parameter 10         0.0040          0.0493          0.2220
     Parameter 11        -0.0045          0.0491          0.2215
     Parameter 12        -0.0041          0.0494          0.2223
     Parameter 13        -0.0024          0.0498          0.2232
     Parameter 14         0.0056          0.0508          0.2255
     Parameter 15 Improper Prior
     Parameter 16 Improper Prior
     Parameter 17 Improper Prior
     Parameter 18 Improper Prior
     Parameter 19 Improper Prior
     Parameter 20 Improper Prior
     Parameter 21 Improper Prior
     Parameter 22 Improper Prior
     Parameter 23 Improper Prior
     Parameter 24 Improper Prior
     Parameter 25 Improper Prior
     Parameter 26 Improper Prior
     Parameter 27 Improper Prior
     Parameter 28 Improper Prior
     Parameter 29 Improper Prior
     Parameter 30 Improper Prior
     Parameter 31 Improper Prior
     Parameter 32 Improper Prior
     Parameter 33 Improper Prior
     Parameter 34 Improper Prior
     Parameter 35 Improper Prior
     Parameter 36 Improper Prior
     Parameter 37 Improper Prior
     Parameter 38 Improper Prior
     Parameter 39 Improper Prior
     Parameter 40 Improper Prior
     Parameter 41 Improper Prior
     Parameter 42 Improper Prior
     Parameter 43 Improper Prior
     Parameter 44 Improper Prior
     Parameter 45 Improper Prior
     Parameter 46 Improper Prior
     Parameter 47 Improper Prior
     Parameter 48 Improper Prior
     Parameter 49 Improper Prior
     Parameter 50 Improper Prior
     Parameter 51 Improper Prior

     REPLICATION 62:


                     POTENTIAL       PARAMETER WITH
     ITERATION    SCALE REDUCTION      HIGHEST PSR
     100              2.277               50
     200              1.152               18
     300              1.533               50
     400              1.479               50
     500              1.069               25
     600              1.477               50
     700              1.814               50
     800              1.331               50
     900              1.041               18
     1000             1.380               12
     1100             1.052               1
     1200             1.025               5
     1300             1.020               31
     1400             1.041               29
     1500             1.096               11
     1600             1.058               11
     1700             1.012               1
     1800             1.009               24
     1900             1.015               19
     2000             1.050               50
     2100             1.092               50
     2200             1.180               50
     2300             1.104               50
     2400             1.047               50
     2500             1.193               50
     2600             1.245               50
     2700             1.044               50
     2800             1.008               4
     2900             1.050               12
     3000             1.157               12
     3100             1.169               12
     3200             1.175               50
     3300             1.238               50
     3400             1.228               50
     3500             1.136               50
     3600             1.086               50
     3700             1.048               50
     3800             1.057               50
     3900             1.028               50
     4000             1.005               4
     4100             1.005               6
     4200             1.006               6
     4300             1.004               33
     4400             1.005               10
     4500             1.005               33
     4600             1.008               19
     4700             1.005               33
     4800             1.006               9
     4900             1.004               32
     5000             1.004               9


     Simulated prior distributions

     Parameter       Prior Mean  Prior Variance  Prior Std. Dev.


     Parameter 1         0.0094          0.0487          0.2208
     Parameter 2         0.0040          0.0529          0.2300
     Parameter 3        -0.0099          0.0477          0.2185
     Parameter 4         0.0075          0.0473          0.2174
     Parameter 5         0.0128          0.0484          0.2199
     Parameter 6         0.0067          0.0488          0.2209
     Parameter 7         0.0041          0.0506          0.2248
     Parameter 8        -0.0101          0.0481          0.2193
     Parameter 9         0.0046          0.0510          0.2258
     Parameter 10         0.0099          0.0481          0.2194
     Parameter 11        -0.0028          0.0461          0.2147
     Parameter 12         0.0066          0.0515          0.2270
     Parameter 13        -0.0030          0.0468          0.2163
     Parameter 14        -0.0057          0.0515          0.2269
     Parameter 15 Improper Prior
     Parameter 16 Improper Prior
     Parameter 17 Improper Prior
     Parameter 18 Improper Prior
     Parameter 19 Improper Prior
     Parameter 20 Improper Prior
     Parameter 21 Improper Prior
     Parameter 22 Improper Prior
     Parameter 23 Improper Prior
     Parameter 24 Improper Prior
     Parameter 25 Improper Prior
     Parameter 26 Improper Prior
     Parameter 27 Improper Prior
     Parameter 28 Improper Prior
     Parameter 29 Improper Prior
     Parameter 30 Improper Prior
     Parameter 31 Improper Prior
     Parameter 32 Improper Prior
     Parameter 33 Improper Prior
     Parameter 34 Improper Prior
     Parameter 35 Improper Prior
     Parameter 36 Improper Prior
     Parameter 37 Improper Prior
     Parameter 38 Improper Prior
     Parameter 39 Improper Prior
     Parameter 40 Improper Prior
     Parameter 41 Improper Prior
     Parameter 42 Improper Prior
     Parameter 43 Improper Prior
     Parameter 44 Improper Prior
     Parameter 45 Improper Prior
     Parameter 46 Improper Prior
     Parameter 47 Improper Prior
     Parameter 48 Improper Prior
     Parameter 49 Improper Prior
     Parameter 50 Improper Prior
     Parameter 51 Improper Prior

     REPLICATION 63:


                     POTENTIAL       PARAMETER WITH
     ITERATION    SCALE REDUCTION      HIGHEST PSR
     100              1.198               45
     200              1.335               50
     300              1.657               50
     400              1.361               12
     500              1.134               9
     600              1.144               50
     700              1.099               11
     800              1.683               50
     900              1.368               50
     1000             1.135               50
     1100             1.086               50
     1200             1.221               12
     1300             1.088               50
     1400             1.027               18
     1500             1.029               18
     1600             1.050               8
     1700             1.025               50
     1800             1.046               9
     1900             1.048               50
     2000             1.025               11
     2100             1.026               8
     2200             1.013               28
     2300             1.010               25
     2400             1.009               45
     2500             1.026               50
     2600             1.086               50
     2700             1.090               50
     2800             1.124               50
     2900             1.052               50
     3000             1.041               50
     3100             1.030               50
     3200             1.019               37
     3300             1.026               50
     3400             1.013               28
     3500             1.008               19
     3600             1.038               11
     3700             1.031               11
     3800             1.019               8
     3900             1.007               15
     4000             1.006               15
     4100             1.004               22
     4200             1.005               22
     4300             1.009               22
     4400             1.071               8
     4500             1.062               8
     4600             1.027               8
     4700             1.006               39
     4800             1.008               13
     4900             1.023               50
     5000             1.072               50
     5100             1.093               50
     5200             1.095               50
     5300             1.066               50
     5400             1.087               50
     5500             1.082               50
     5600             1.070               12
     5700             1.060               50
     5800             1.046               50
     5900             1.073               50
     6000             1.078               50
     6100             1.079               50
     6200             1.082               50
     6300             1.066               50
     6400             1.068               12
     6500             1.046               50
     6600             1.015               12


     Simulated prior distributions

     Parameter       Prior Mean  Prior Variance  Prior Std. Dev.


     Parameter 1         0.0021          0.0494          0.2222
     Parameter 2        -0.0054          0.0503          0.2244
     Parameter 3        -0.0091          0.0484          0.2201
     Parameter 4        -0.0099          0.0528          0.2299
     Parameter 5         0.0115          0.0462          0.2149
     Parameter 6        -0.0004          0.0523          0.2286
     Parameter 7         0.0020          0.0493          0.2221
     Parameter 8         0.0153          0.0504          0.2245
     Parameter 9         0.0007          0.0490          0.2214
     Parameter 10        -0.0008          0.0485          0.2201
     Parameter 11         0.0094          0.0443          0.2105
     Parameter 12         0.0053          0.0477          0.2185
     Parameter 13         0.0018          0.0508          0.2254
     Parameter 14        -0.0025          0.0537          0.2318
     Parameter 15 Improper Prior
     Parameter 16 Improper Prior
     Parameter 17 Improper Prior
     Parameter 18 Improper Prior
     Parameter 19 Improper Prior
     Parameter 20 Improper Prior
     Parameter 21 Improper Prior
     Parameter 22 Improper Prior
     Parameter 23 Improper Prior
     Parameter 24 Improper Prior
     Parameter 25 Improper Prior
     Parameter 26 Improper Prior
     Parameter 27 Improper Prior
     Parameter 28 Improper Prior
     Parameter 29 Improper Prior
     Parameter 30 Improper Prior
     Parameter 31 Improper Prior
     Parameter 32 Improper Prior
     Parameter 33 Improper Prior
     Parameter 34 Improper Prior
     Parameter 35 Improper Prior
     Parameter 36 Improper Prior
     Parameter 37 Improper Prior
     Parameter 38 Improper Prior
     Parameter 39 Improper Prior
     Parameter 40 Improper Prior
     Parameter 41 Improper Prior
     Parameter 42 Improper Prior
     Parameter 43 Improper Prior
     Parameter 44 Improper Prior
     Parameter 45 Improper Prior
     Parameter 46 Improper Prior
     Parameter 47 Improper Prior
     Parameter 48 Improper Prior
     Parameter 49 Improper Prior
     Parameter 50 Improper Prior
     Parameter 51 Improper Prior

     REPLICATION 64:


                     POTENTIAL       PARAMETER WITH
     ITERATION    SCALE REDUCTION      HIGHEST PSR
     100              2.286               8
     200              1.816               12
     300              1.078               15
     400              1.061               10
     500              1.460               8
     600              1.088               10
     700              1.311               50
     800              1.381               11
     900              1.278               50
     1000             1.144               50
     1100             1.170               50
     1200             1.055               50
     1300             1.012               36
     1400             1.290               50
     1500             1.436               50
     1600             1.172               50
     1700             1.139               8
     1800             1.012               25
     1900             1.018               12
     2000             1.010               15
     2100             1.010               14
     2200             1.013               41
     2300             1.007               15
     2400             1.011               5
     2500             1.017               26
     2600             1.009               32
     2700             1.012               11
     2800             1.005               25
     2900             1.009               8
     3000             1.049               50
     3100             1.079               8
     3200             1.030               8
     3300             1.004               27
     3400             1.013               22
     3500             1.027               12
     3600             1.033               50
     3700             1.056               50
     3800             1.040               50
     3900             1.074               50
     4000             1.090               50
     4100             1.100               50
     4200             1.062               50
     4300             1.070               50
     4400             1.144               50
     4500             1.170               50
     4600             1.183               50
     4700             1.192               50
     4800             1.150               50
     4900             1.080               8
     5000             1.043               8
     5100             1.010               8


     Simulated prior distributions

     Parameter       Prior Mean  Prior Variance  Prior Std. Dev.


     Parameter 1        -0.0005          0.0519          0.2277
     Parameter 2        -0.0173          0.0518          0.2276
     Parameter 3        -0.0016          0.0501          0.2239
     Parameter 4         0.0004          0.0476          0.2182
     Parameter 5        -0.0128          0.0489          0.2210
     Parameter 6         0.0005          0.0496          0.2226
     Parameter 7         0.0032          0.0511          0.2261
     Parameter 8         0.0003          0.0465          0.2157
     Parameter 9        -0.0049          0.0507          0.2253
     Parameter 10        -0.0086          0.0505          0.2248
     Parameter 11        -0.0091          0.0510          0.2258
     Parameter 12        -0.0050          0.0505          0.2247
     Parameter 13         0.0011          0.0496          0.2226
     Parameter 14         0.0080          0.0507          0.2252
     Parameter 15 Improper Prior
     Parameter 16 Improper Prior
     Parameter 17 Improper Prior
     Parameter 18 Improper Prior
     Parameter 19 Improper Prior
     Parameter 20 Improper Prior
     Parameter 21 Improper Prior
     Parameter 22 Improper Prior
     Parameter 23 Improper Prior
     Parameter 24 Improper Prior
     Parameter 25 Improper Prior
     Parameter 26 Improper Prior
     Parameter 27 Improper Prior
     Parameter 28 Improper Prior
     Parameter 29 Improper Prior
     Parameter 30 Improper Prior
     Parameter 31 Improper Prior
     Parameter 32 Improper Prior
     Parameter 33 Improper Prior
     Parameter 34 Improper Prior
     Parameter 35 Improper Prior
     Parameter 36 Improper Prior
     Parameter 37 Improper Prior
     Parameter 38 Improper Prior
     Parameter 39 Improper Prior
     Parameter 40 Improper Prior
     Parameter 41 Improper Prior
     Parameter 42 Improper Prior
     Parameter 43 Improper Prior
     Parameter 44 Improper Prior
     Parameter 45 Improper Prior
     Parameter 46 Improper Prior
     Parameter 47 Improper Prior
     Parameter 48 Improper Prior
     Parameter 49 Improper Prior
     Parameter 50 Improper Prior
     Parameter 51 Improper Prior

     REPLICATION 65:


                     POTENTIAL       PARAMETER WITH
     ITERATION    SCALE REDUCTION      HIGHEST PSR
     100              1.218               15
     200              2.542               12
     300              1.379               50
     400              1.979               12
     500              1.078               8
     600              1.906               50
     700              1.249               11
     800              1.041               2
     900              1.131               10
     1000             1.260               50
     1100             1.019               12
     1200             1.037               51
     1300             1.243               50
     1400             1.481               50
     1500             1.564               50
     1600             1.780               50
     1700             1.526               50
     1800             1.557               50
     1900             1.240               12
     2000             1.014               4
     2100             1.019               16
     2200             1.130               50
     2300             1.268               50
     2400             1.245               50
     2500             1.107               12
     2600             1.007               41
     2700             1.016               11
     2800             1.052               11
     2900             1.095               50
     3000             1.087               50
     3100             1.058               11
     3200             1.020               11
     3300             1.009               19
     3400             1.010               19
     3500             1.015               12
     3600             1.015               19
     3700             1.013               19
     3800             1.014               19
     3900             1.036               50
     4000             1.075               50
     4100             1.092               50
     4200             1.151               50
     4300             1.166               50
     4400             1.131               12
     4500             1.160               12
     4600             1.271               12
     4700             1.375               12
     4800             1.237               12
     4900             1.142               12
     5000             1.130               12
     5100             1.069               12
     5200             1.021               12
     5300             1.004               12


     Simulated prior distributions

     Parameter       Prior Mean  Prior Variance  Prior Std. Dev.


     Parameter 1        -0.0042          0.0484          0.2201
     Parameter 2         0.0016          0.0538          0.2318
     Parameter 3         0.0113          0.0506          0.2248
     Parameter 4         0.0143          0.0483          0.2198
     Parameter 5         0.0000          0.0491          0.2215
     Parameter 6        -0.0024          0.0480          0.2191
     Parameter 7        -0.0133          0.0467          0.2161
     Parameter 8         0.0051          0.0478          0.2186
     Parameter 9        -0.0001          0.0475          0.2178
     Parameter 10         0.0087          0.0508          0.2254
     Parameter 11         0.0066          0.0484          0.2200
     Parameter 12        -0.0002          0.0508          0.2253
     Parameter 13         0.0168          0.0486          0.2205
     Parameter 14         0.0198          0.0492          0.2218
     Parameter 15 Improper Prior
     Parameter 16 Improper Prior
     Parameter 17 Improper Prior
     Parameter 18 Improper Prior
     Parameter 19 Improper Prior
     Parameter 20 Improper Prior
     Parameter 21 Improper Prior
     Parameter 22 Improper Prior
     Parameter 23 Improper Prior
     Parameter 24 Improper Prior
     Parameter 25 Improper Prior
     Parameter 26 Improper Prior
     Parameter 27 Improper Prior
     Parameter 28 Improper Prior
     Parameter 29 Improper Prior
     Parameter 30 Improper Prior
     Parameter 31 Improper Prior
     Parameter 32 Improper Prior
     Parameter 33 Improper Prior
     Parameter 34 Improper Prior
     Parameter 35 Improper Prior
     Parameter 36 Improper Prior
     Parameter 37 Improper Prior
     Parameter 38 Improper Prior
     Parameter 39 Improper Prior
     Parameter 40 Improper Prior
     Parameter 41 Improper Prior
     Parameter 42 Improper Prior
     Parameter 43 Improper Prior
     Parameter 44 Improper Prior
     Parameter 45 Improper Prior
     Parameter 46 Improper Prior
     Parameter 47 Improper Prior
     Parameter 48 Improper Prior
     Parameter 49 Improper Prior
     Parameter 50 Improper Prior
     Parameter 51 Improper Prior

     REPLICATION 66:


                     POTENTIAL       PARAMETER WITH
     ITERATION    SCALE REDUCTION      HIGHEST PSR
     100              1.215               40
     200              1.265               26
     300              2.070               9
     400              1.042               45
     500              1.146               3
     600              1.181               50
     700              1.063               15
     800              1.055               50
     900              1.169               12
     1000             1.104               10
     1100             1.016               45
     1200             1.036               1
     1300             1.105               12
     1400             1.020               3
     1500             1.085               12
     1600             1.347               50
     1700             1.182               12
     1800             1.067               12
     1900             1.055               12
     2000             1.040               50
     2100             1.039               11
     2200             1.008               50
     2300             1.022               12
     2400             1.044               12
     2500             1.092               12
     2600             1.121               12
     2700             1.259               50
     2800             1.281               50
     2900             1.153               50
     3000             1.056               50
     3100             1.030               50
     3200             1.016               50
     3300             1.028               50
     3400             1.029               50
     3500             1.047               50
     3600             1.011               50
     3700             1.005               5
     3800             1.005               5
     3900             1.016               8
     4000             1.005               39
     4100             1.006               8
     4200             1.011               8
     4300             1.031               8
     4400             1.032               8
     4500             1.029               8
     4600             1.014               8
     4700             1.030               8
     4800             1.022               8
     4900             1.006               45
     5000             1.006               45


     Simulated prior distributions

     Parameter       Prior Mean  Prior Variance  Prior Std. Dev.


     Parameter 1        -0.0017          0.0494          0.2222
     Parameter 2        -0.0077          0.0521          0.2283
     Parameter 3         0.0031          0.0487          0.2206
     Parameter 4         0.0022          0.0499          0.2234
     Parameter 5         0.0089          0.0520          0.2280
     Parameter 6        -0.0057          0.0448          0.2116
     Parameter 7        -0.0148          0.0490          0.2214
     Parameter 8        -0.0049          0.0494          0.2223
     Parameter 9        -0.0052          0.0524          0.2290
     Parameter 10        -0.0052          0.0511          0.2261
     Parameter 11        -0.0027          0.0501          0.2239
     Parameter 12         0.0038          0.0540          0.2325
     Parameter 13        -0.0028          0.0519          0.2278
     Parameter 14        -0.0016          0.0480          0.2190
     Parameter 15 Improper Prior
     Parameter 16 Improper Prior
     Parameter 17 Improper Prior
     Parameter 18 Improper Prior
     Parameter 19 Improper Prior
     Parameter 20 Improper Prior
     Parameter 21 Improper Prior
     Parameter 22 Improper Prior
     Parameter 23 Improper Prior
     Parameter 24 Improper Prior
     Parameter 25 Improper Prior
     Parameter 26 Improper Prior
     Parameter 27 Improper Prior
     Parameter 28 Improper Prior
     Parameter 29 Improper Prior
     Parameter 30 Improper Prior
     Parameter 31 Improper Prior
     Parameter 32 Improper Prior
     Parameter 33 Improper Prior
     Parameter 34 Improper Prior
     Parameter 35 Improper Prior
     Parameter 36 Improper Prior
     Parameter 37 Improper Prior
     Parameter 38 Improper Prior
     Parameter 39 Improper Prior
     Parameter 40 Improper Prior
     Parameter 41 Improper Prior
     Parameter 42 Improper Prior
     Parameter 43 Improper Prior
     Parameter 44 Improper Prior
     Parameter 45 Improper Prior
     Parameter 46 Improper Prior
     Parameter 47 Improper Prior
     Parameter 48 Improper Prior
     Parameter 49 Improper Prior
     Parameter 50 Improper Prior
     Parameter 51 Improper Prior

     REPLICATION 67:


                     POTENTIAL       PARAMETER WITH
     ITERATION    SCALE REDUCTION      HIGHEST PSR
     100              1.228               33
     200              1.107               51
     300              1.086               18
     400              1.042               31
     500              1.670               50
     600              1.360               8
     700              1.290               12
     800              1.565               11
     900              1.707               11
     1000             1.025               51
     1100             1.306               50
     1200             1.843               50
     1300             1.331               12
     1400             1.156               12
     1500             1.064               12
     1600             1.022               24
     1700             1.036               8
     1800             1.061               8
     1900             1.029               12
     2000             1.024               25
     2100             1.012               25
     2200             1.012               22
     2300             1.010               19
     2400             1.084               8
     2500             1.047               11
     2600             1.121               50
     2700             1.078               50
     2800             1.072               50
     2900             1.014               26
     3000             1.008               26
     3100             1.005               26
     3200             1.015               9
     3300             1.022               9
     3400             1.064               50
     3500             1.203               50
     3600             1.174               50
     3700             1.130               50
     3800             1.064               50
     3900             1.087               50
     4000             1.105               50
     4100             1.026               50
     4200             1.022               11
     4300             1.029               50
     4400             1.031               50
     4500             1.062               50
     4600             1.094               50
     4700             1.036               50
     4800             1.065               50
     4900             1.064               50
     5000             1.039               50
     5100             1.016               50


     Simulated prior distributions

     Parameter       Prior Mean  Prior Variance  Prior Std. Dev.


     Parameter 1        -0.0045          0.0510          0.2259
     Parameter 2         0.0008          0.0497          0.2230
     Parameter 3         0.0028          0.0514          0.2266
     Parameter 4         0.0167          0.0549          0.2343
     Parameter 5        -0.0007          0.0497          0.2228
     Parameter 6         0.0053          0.0475          0.2180
     Parameter 7        -0.0020          0.0497          0.2230
     Parameter 8         0.0171          0.0499          0.2233
     Parameter 9         0.0047          0.0509          0.2255
     Parameter 10         0.0152          0.0495          0.2226
     Parameter 11         0.0112          0.0518          0.2277
     Parameter 12         0.0095          0.0525          0.2291
     Parameter 13        -0.0065          0.0466          0.2158
     Parameter 14        -0.0179          0.0446          0.2113
     Parameter 15 Improper Prior
     Parameter 16 Improper Prior
     Parameter 17 Improper Prior
     Parameter 18 Improper Prior
     Parameter 19 Improper Prior
     Parameter 20 Improper Prior
     Parameter 21 Improper Prior
     Parameter 22 Improper Prior
     Parameter 23 Improper Prior
     Parameter 24 Improper Prior
     Parameter 25 Improper Prior
     Parameter 26 Improper Prior
     Parameter 27 Improper Prior
     Parameter 28 Improper Prior
     Parameter 29 Improper Prior
     Parameter 30 Improper Prior
     Parameter 31 Improper Prior
     Parameter 32 Improper Prior
     Parameter 33 Improper Prior
     Parameter 34 Improper Prior
     Parameter 35 Improper Prior
     Parameter 36 Improper Prior
     Parameter 37 Improper Prior
     Parameter 38 Improper Prior
     Parameter 39 Improper Prior
     Parameter 40 Improper Prior
     Parameter 41 Improper Prior
     Parameter 42 Improper Prior
     Parameter 43 Improper Prior
     Parameter 44 Improper Prior
     Parameter 45 Improper Prior
     Parameter 46 Improper Prior
     Parameter 47 Improper Prior
     Parameter 48 Improper Prior
     Parameter 49 Improper Prior
     Parameter 50 Improper Prior
     Parameter 51 Improper Prior

     REPLICATION 68:


                     POTENTIAL       PARAMETER WITH
     ITERATION    SCALE REDUCTION      HIGHEST PSR
     100              1.193               8
     200              1.153               28
     300              1.306               50
     400              1.059               30
     500              1.428               50
     600              1.173               8
     700              1.498               50
     800              1.023               31
     900              1.523               9
     1000             1.359               50
     1100             1.025               50
     1200             1.038               14
     1300             1.248               10
     1400             1.058               50
     1500             1.023               15
     1600             1.025               16
     1700             1.062               8
     1800             1.054               14
     1900             1.006               23
     2000             1.007               26
     2100             1.013               26
     2200             1.016               44
     2300             1.014               44
     2400             1.016               44
     2500             1.031               50
     2600             1.021               11
     2700             1.036               50
     2800             1.013               11
     2900             1.012               14
     3000             1.024               12
     3100             1.058               12
     3200             1.046               12
     3300             1.048               10
     3400             1.030               10
     3500             1.096               10
     3600             1.116               10
     3700             1.045               10
     3800             1.005               33
     3900             1.045               12
     4000             1.032               12
     4100             1.066               50
     4200             1.123               50
     4300             1.177               50
     4400             1.183               50
     4500             1.148               9
     4600             1.114               9
     4700             1.128               9
     4800             1.094               8
     4900             1.024               12
     5000             1.007               22


     Simulated prior distributions

     Parameter       Prior Mean  Prior Variance  Prior Std. Dev.


     Parameter 1         0.0070          0.0500          0.2236
     Parameter 2        -0.0045          0.0480          0.2191
     Parameter 3        -0.0056          0.0516          0.2272
     Parameter 4        -0.0104          0.0515          0.2270
     Parameter 5         0.0011          0.0507          0.2252
     Parameter 6         0.0019          0.0475          0.2178
     Parameter 7        -0.0161          0.0511          0.2260
     Parameter 8         0.0030          0.0483          0.2198
     Parameter 9         0.0045          0.0490          0.2213
     Parameter 10        -0.0128          0.0478          0.2186
     Parameter 11         0.0113          0.0484          0.2199
     Parameter 12        -0.0021          0.0474          0.2176
     Parameter 13         0.0085          0.0517          0.2275
     Parameter 14         0.0025          0.0480          0.2190
     Parameter 15 Improper Prior
     Parameter 16 Improper Prior
     Parameter 17 Improper Prior
     Parameter 18 Improper Prior
     Parameter 19 Improper Prior
     Parameter 20 Improper Prior
     Parameter 21 Improper Prior
     Parameter 22 Improper Prior
     Parameter 23 Improper Prior
     Parameter 24 Improper Prior
     Parameter 25 Improper Prior
     Parameter 26 Improper Prior
     Parameter 27 Improper Prior
     Parameter 28 Improper Prior
     Parameter 29 Improper Prior
     Parameter 30 Improper Prior
     Parameter 31 Improper Prior
     Parameter 32 Improper Prior
     Parameter 33 Improper Prior
     Parameter 34 Improper Prior
     Parameter 35 Improper Prior
     Parameter 36 Improper Prior
     Parameter 37 Improper Prior
     Parameter 38 Improper Prior
     Parameter 39 Improper Prior
     Parameter 40 Improper Prior
     Parameter 41 Improper Prior
     Parameter 42 Improper Prior
     Parameter 43 Improper Prior
     Parameter 44 Improper Prior
     Parameter 45 Improper Prior
     Parameter 46 Improper Prior
     Parameter 47 Improper Prior
     Parameter 48 Improper Prior
     Parameter 49 Improper Prior
     Parameter 50 Improper Prior
     Parameter 51 Improper Prior

     REPLICATION 69:


                     POTENTIAL       PARAMETER WITH
     ITERATION    SCALE REDUCTION      HIGHEST PSR
     100              1.847               11
     200              2.287               50
     300              1.417               9
     400              1.946               50
     500              1.134               50
     600              1.417               10
     700              1.248               50
     800              1.082               12
     900              1.410               12
     1000             1.016               19
     1100             1.170               9
     1200             1.207               50
     1300             1.282               50
     1400             1.195               50
     1500             1.093               50
     1600             1.011               10
     1700             1.183               50
     1800             1.363               12
     1900             1.160               50
     2000             1.012               50
     2100             1.012               48
     2200             1.034               8
     2300             1.018               21
     2400             1.012               21
     2500             1.014               15
     2600             1.066               12
     2700             1.071               9
     2800             1.042               10
     2900             1.072               10
     3000             1.014               10
     3100             1.006               32
     3200             1.004               31
     3300             1.006               45
     3400             1.012               12
     3500             1.042               12
     3600             1.035               12
     3700             1.027               12
     3800             1.117               50
     3900             1.162               50
     4000             1.164               50
     4100             1.118               8
     4200             1.137               10
     4300             1.122               8
     4400             1.115               10
     4500             1.073               11
     4600             1.022               11
     4700             1.008               22
     4800             1.008               24
     4900             1.011               24
     5000             1.013               24


     Simulated prior distributions

     Parameter       Prior Mean  Prior Variance  Prior Std. Dev.


     Parameter 1        -0.0012          0.0458          0.2140
     Parameter 2         0.0112          0.0481          0.2193
     Parameter 3         0.0084          0.0467          0.2161
     Parameter 4         0.0035          0.0435          0.2086
     Parameter 5         0.0062          0.0485          0.2202
     Parameter 6        -0.0057          0.0492          0.2219
     Parameter 7         0.0005          0.0504          0.2246
     Parameter 8         0.0057          0.0501          0.2238
     Parameter 9         0.0103          0.0504          0.2245
     Parameter 10         0.0082          0.0525          0.2291
     Parameter 11        -0.0096          0.0505          0.2248
     Parameter 12        -0.0073          0.0489          0.2210
     Parameter 13         0.0096          0.0505          0.2248
     Parameter 14         0.0073          0.0493          0.2220
     Parameter 15 Improper Prior
     Parameter 16 Improper Prior
     Parameter 17 Improper Prior
     Parameter 18 Improper Prior
     Parameter 19 Improper Prior
     Parameter 20 Improper Prior
     Parameter 21 Improper Prior
     Parameter 22 Improper Prior
     Parameter 23 Improper Prior
     Parameter 24 Improper Prior
     Parameter 25 Improper Prior
     Parameter 26 Improper Prior
     Parameter 27 Improper Prior
     Parameter 28 Improper Prior
     Parameter 29 Improper Prior
     Parameter 30 Improper Prior
     Parameter 31 Improper Prior
     Parameter 32 Improper Prior
     Parameter 33 Improper Prior
     Parameter 34 Improper Prior
     Parameter 35 Improper Prior
     Parameter 36 Improper Prior
     Parameter 37 Improper Prior
     Parameter 38 Improper Prior
     Parameter 39 Improper Prior
     Parameter 40 Improper Prior
     Parameter 41 Improper Prior
     Parameter 42 Improper Prior
     Parameter 43 Improper Prior
     Parameter 44 Improper Prior
     Parameter 45 Improper Prior
     Parameter 46 Improper Prior
     Parameter 47 Improper Prior
     Parameter 48 Improper Prior
     Parameter 49 Improper Prior
     Parameter 50 Improper Prior
     Parameter 51 Improper Prior

     REPLICATION 70:


                     POTENTIAL       PARAMETER WITH
     ITERATION    SCALE REDUCTION      HIGHEST PSR
     100              1.207               37
     200              1.065               19
     300              1.107               50
     400              1.447               50
     500              1.111               1
     600              1.484               10
     700              1.108               10
     800              1.033               45
     900              1.079               19
     1000             1.067               10
     1100             1.039               29
     1200             1.027               5
     1300             1.146               12
     1400             1.075               12
     1500             1.097               11
     1600             1.013               9
     1700             1.191               10
     1800             1.120               50
     1900             1.008               15
     2000             1.026               43
     2100             1.018               43
     2200             1.015               45
     2300             1.065               10
     2400             1.227               50
     2500             1.155               50
     2600             1.021               50
     2700             1.016               5
     2800             1.011               19
     2900             1.024               12
     3000             1.004               12
     3100             1.012               5
     3200             1.074               50
     3300             1.039               10
     3400             1.043               9
     3500             1.014               9
     3600             1.013               50
     3700             1.029               50
     3800             1.079               50
     3900             1.032               11
     4000             1.035               11
     4100             1.046               11
     4200             1.050               11
     4300             1.086               50
     4400             1.206               50
     4500             1.218               50
     4600             1.169               50
     4700             1.127               50
     4800             1.070               50
     4900             1.032               11
     5000             1.038               11
     5100             1.059               8
     5200             1.119               8
     5300             1.101               50
     5400             1.053               50
     5500             1.016               8


     Simulated prior distributions

     Parameter       Prior Mean  Prior Variance  Prior Std. Dev.


     Parameter 1        -0.0076          0.0485          0.2203
     Parameter 2         0.0007          0.0477          0.2185
     Parameter 3        -0.0075          0.0534          0.2311
     Parameter 4         0.0038          0.0519          0.2277
     Parameter 5         0.0016          0.0449          0.2118
     Parameter 6         0.0153          0.0507          0.2251
     Parameter 7        -0.0004          0.0500          0.2237
     Parameter 8        -0.0035          0.0472          0.2173
     Parameter 9        -0.0005          0.0499          0.2234
     Parameter 10         0.0114          0.0502          0.2241
     Parameter 11         0.0019          0.0504          0.2244
     Parameter 12        -0.0105          0.0493          0.2220
     Parameter 13         0.0056          0.0484          0.2199
     Parameter 14        -0.0113          0.0478          0.2185
     Parameter 15 Improper Prior
     Parameter 16 Improper Prior
     Parameter 17 Improper Prior
     Parameter 18 Improper Prior
     Parameter 19 Improper Prior
     Parameter 20 Improper Prior
     Parameter 21 Improper Prior
     Parameter 22 Improper Prior
     Parameter 23 Improper Prior
     Parameter 24 Improper Prior
     Parameter 25 Improper Prior
     Parameter 26 Improper Prior
     Parameter 27 Improper Prior
     Parameter 28 Improper Prior
     Parameter 29 Improper Prior
     Parameter 30 Improper Prior
     Parameter 31 Improper Prior
     Parameter 32 Improper Prior
     Parameter 33 Improper Prior
     Parameter 34 Improper Prior
     Parameter 35 Improper Prior
     Parameter 36 Improper Prior
     Parameter 37 Improper Prior
     Parameter 38 Improper Prior
     Parameter 39 Improper Prior
     Parameter 40 Improper Prior
     Parameter 41 Improper Prior
     Parameter 42 Improper Prior
     Parameter 43 Improper Prior
     Parameter 44 Improper Prior
     Parameter 45 Improper Prior
     Parameter 46 Improper Prior
     Parameter 47 Improper Prior
     Parameter 48 Improper Prior
     Parameter 49 Improper Prior
     Parameter 50 Improper Prior
     Parameter 51 Improper Prior

     REPLICATION 71:


                     POTENTIAL       PARAMETER WITH
     ITERATION    SCALE REDUCTION      HIGHEST PSR
     100              1.655               50
     200              1.088               17
     300              1.599               50
     400              1.106               12
     500              1.966               50
     600              1.448               11
     700              1.035               45
     800              1.548               11
     900              1.411               12
     1000             1.214               12
     1100             1.014               43
     1200             1.026               17
     1300             1.021               41
     1400             1.025               25
     1500             1.121               11
     1600             1.011               22
     1700             1.076               50
     1800             1.039               50
     1900             1.111               50
     2000             1.264               50
     2100             1.276               50
     2200             1.236               50
     2300             1.174               50
     2400             1.089               50
     2500             1.097               11
     2600             1.120               12
     2700             1.031               12
     2800             1.011               45
     2900             1.009               45
     3000             1.058               50
     3100             1.085               50
     3200             1.082               50
     3300             1.090               50
     3400             1.159               50
     3500             1.153               50
     3600             1.084               50
     3700             1.082               12
     3800             1.134               50
     3900             1.084               12
     4000             1.026               12
     4100             1.006               38
     4200             1.018               50
     4300             1.037               50
     4400             1.022               50
     4500             1.015               50
     4600             1.019               50
     4700             1.006               51
     4800             1.013               12
     4900             1.015               12
     5000             1.009               5


     Simulated prior distributions

     Parameter       Prior Mean  Prior Variance  Prior Std. Dev.


     Parameter 1        -0.0014          0.0512          0.2263
     Parameter 2         0.0020          0.0461          0.2148
     Parameter 3         0.0080          0.0483          0.2197
     Parameter 4        -0.0062          0.0488          0.2209
     Parameter 5        -0.0125          0.0481          0.2193
     Parameter 6        -0.0011          0.0521          0.2282
     Parameter 7         0.0065          0.0496          0.2228
     Parameter 8         0.0039          0.0517          0.2275
     Parameter 9         0.0165          0.0497          0.2230
     Parameter 10         0.0039          0.0485          0.2201
     Parameter 11        -0.0044          0.0497          0.2228
     Parameter 12        -0.0038          0.0531          0.2303
     Parameter 13        -0.0165          0.0479          0.2189
     Parameter 14         0.0032          0.0499          0.2233
     Parameter 15 Improper Prior
     Parameter 16 Improper Prior
     Parameter 17 Improper Prior
     Parameter 18 Improper Prior
     Parameter 19 Improper Prior
     Parameter 20 Improper Prior
     Parameter 21 Improper Prior
     Parameter 22 Improper Prior
     Parameter 23 Improper Prior
     Parameter 24 Improper Prior
     Parameter 25 Improper Prior
     Parameter 26 Improper Prior
     Parameter 27 Improper Prior
     Parameter 28 Improper Prior
     Parameter 29 Improper Prior
     Parameter 30 Improper Prior
     Parameter 31 Improper Prior
     Parameter 32 Improper Prior
     Parameter 33 Improper Prior
     Parameter 34 Improper Prior
     Parameter 35 Improper Prior
     Parameter 36 Improper Prior
     Parameter 37 Improper Prior
     Parameter 38 Improper Prior
     Parameter 39 Improper Prior
     Parameter 40 Improper Prior
     Parameter 41 Improper Prior
     Parameter 42 Improper Prior
     Parameter 43 Improper Prior
     Parameter 44 Improper Prior
     Parameter 45 Improper Prior
     Parameter 46 Improper Prior
     Parameter 47 Improper Prior
     Parameter 48 Improper Prior
     Parameter 49 Improper Prior
     Parameter 50 Improper Prior
     Parameter 51 Improper Prior

     REPLICATION 72:


                     POTENTIAL       PARAMETER WITH
     ITERATION    SCALE REDUCTION      HIGHEST PSR
     100              2.082               50
     200              1.898               11
     300              1.159               18
     400              2.796               50
     500              1.166               11
     600              1.038               26
     700              1.170               12
     800              1.076               15
     900              1.053               14
     1000             1.353               10
     1100             1.371               50
     1200             1.020               25
     1300             1.012               31
     1400             1.017               25
     1500             1.013               18
     1600             1.016               50
     1700             1.016               9
     1800             1.097               8
     1900             1.172               8
     2000             1.021               1
     2100             1.017               1
     2200             1.106               10
     2300             1.043               12
     2400             1.010               3
     2500             1.011               9
     2600             1.020               9
     2700             1.014               24
     2800             1.032               11
     2900             1.014               24
     3000             1.008               24
     3100             1.008               24
     3200             1.022               12
     3300             1.091               12
     3400             1.069               12
     3500             1.048               50
     3600             1.071               50
     3700             1.101               50
     3800             1.078               50
     3900             1.026               10
     4000             1.025               10
     4100             1.027               10
     4200             1.004               17
     4300             1.019               11
     4400             1.037               11
     4500             1.061               11
     4600             1.064               11
     4700             1.098               11
     4800             1.108               11
     4900             1.095               50
     5000             1.106               50
     5100             1.063               50
     5200             1.017               50


     Simulated prior distributions

     Parameter       Prior Mean  Prior Variance  Prior Std. Dev.


     Parameter 1        -0.0025          0.0528          0.2298
     Parameter 2         0.0065          0.0516          0.2271
     Parameter 3        -0.0029          0.0498          0.2232
     Parameter 4         0.0034          0.0512          0.2262
     Parameter 5        -0.0081          0.0501          0.2239
     Parameter 6         0.0051          0.0500          0.2237
     Parameter 7         0.0020          0.0475          0.2179
     Parameter 8        -0.0159          0.0516          0.2271
     Parameter 9         0.0038          0.0479          0.2189
     Parameter 10         0.0080          0.0496          0.2228
     Parameter 11        -0.0063          0.0539          0.2321
     Parameter 12         0.0012          0.0543          0.2330
     Parameter 13        -0.0083          0.0485          0.2202
     Parameter 14        -0.0121          0.0495          0.2224
     Parameter 15 Improper Prior
     Parameter 16 Improper Prior
     Parameter 17 Improper Prior
     Parameter 18 Improper Prior
     Parameter 19 Improper Prior
     Parameter 20 Improper Prior
     Parameter 21 Improper Prior
     Parameter 22 Improper Prior
     Parameter 23 Improper Prior
     Parameter 24 Improper Prior
     Parameter 25 Improper Prior
     Parameter 26 Improper Prior
     Parameter 27 Improper Prior
     Parameter 28 Improper Prior
     Parameter 29 Improper Prior
     Parameter 30 Improper Prior
     Parameter 31 Improper Prior
     Parameter 32 Improper Prior
     Parameter 33 Improper Prior
     Parameter 34 Improper Prior
     Parameter 35 Improper Prior
     Parameter 36 Improper Prior
     Parameter 37 Improper Prior
     Parameter 38 Improper Prior
     Parameter 39 Improper Prior
     Parameter 40 Improper Prior
     Parameter 41 Improper Prior
     Parameter 42 Improper Prior
     Parameter 43 Improper Prior
     Parameter 44 Improper Prior
     Parameter 45 Improper Prior
     Parameter 46 Improper Prior
     Parameter 47 Improper Prior
     Parameter 48 Improper Prior
     Parameter 49 Improper Prior
     Parameter 50 Improper Prior
     Parameter 51 Improper Prior

     REPLICATION 73:


                     POTENTIAL       PARAMETER WITH
     ITERATION    SCALE REDUCTION      HIGHEST PSR
     100              1.404               11
     200              1.219               12
     300              1.257               50
     400              1.068               51
     500              1.388               11
     600              1.112               9
     700              1.402               50
     800              1.642               50
     900              1.041               2
     1000             1.210               11
     1100             1.225               9
     1200             1.061               50
     1300             1.058               10
     1400             1.018               22
     1500             1.026               15
     1600             1.042               15
     1700             1.052               50
     1800             1.190               50
     1900             1.366               50
     2000             1.430               11
     2100             1.397               11
     2200             1.283               50
     2300             1.120               50
     2400             1.020               9
     2500             1.007               9
     2600             1.006               21
     2700             1.017               11
     2800             1.066               11
     2900             1.144               11
     3000             1.148               50
     3100             1.132               50
     3200             1.079               50
     3300             1.169               50
     3400             1.111               50
     3500             1.109               50
     3600             1.094               50
     3700             1.101               50
     3800             1.084               50
     3900             1.138               50
     4000             1.135               50
     4100             1.153               50
     4200             1.114               50
     4300             1.029               12
     4400             1.015               9
     4500             1.020               9
     4600             1.005               6
     4700             1.007               5
     4800             1.014               33
     4900             1.026               10
     5000             1.048               10
     5100             1.099               50
     5200             1.078               10
     5300             1.093               10
     5400             1.088               50
     5500             1.090               50
     5600             1.053               50
     5700             1.022               50
     5800             1.026               50
     5900             1.046               12
     6000             1.068               12
     6100             1.063               12
     6200             1.073               12
     6300             1.058               12
     6400             1.026               12
     6500             1.015               8


     Simulated prior distributions

     Parameter       Prior Mean  Prior Variance  Prior Std. Dev.


     Parameter 1         0.0026          0.0447          0.2115
     Parameter 2         0.0083          0.0478          0.2186
     Parameter 3         0.0070          0.0518          0.2276
     Parameter 4        -0.0015          0.0537          0.2317
     Parameter 5        -0.0005          0.0541          0.2325
     Parameter 6         0.0080          0.0488          0.2210
     Parameter 7         0.0080          0.0532          0.2307
     Parameter 8        -0.0099          0.0493          0.2220
     Parameter 9        -0.0118          0.0470          0.2168
     Parameter 10         0.0016          0.0491          0.2216
     Parameter 11        -0.0028          0.0496          0.2227
     Parameter 12         0.0017          0.0508          0.2254
     Parameter 13        -0.0094          0.0486          0.2204
     Parameter 14        -0.0075          0.0509          0.2257
     Parameter 15 Improper Prior
     Parameter 16 Improper Prior
     Parameter 17 Improper Prior
     Parameter 18 Improper Prior
     Parameter 19 Improper Prior
     Parameter 20 Improper Prior
     Parameter 21 Improper Prior
     Parameter 22 Improper Prior
     Parameter 23 Improper Prior
     Parameter 24 Improper Prior
     Parameter 25 Improper Prior
     Parameter 26 Improper Prior
     Parameter 27 Improper Prior
     Parameter 28 Improper Prior
     Parameter 29 Improper Prior
     Parameter 30 Improper Prior
     Parameter 31 Improper Prior
     Parameter 32 Improper Prior
     Parameter 33 Improper Prior
     Parameter 34 Improper Prior
     Parameter 35 Improper Prior
     Parameter 36 Improper Prior
     Parameter 37 Improper Prior
     Parameter 38 Improper Prior
     Parameter 39 Improper Prior
     Parameter 40 Improper Prior
     Parameter 41 Improper Prior
     Parameter 42 Improper Prior
     Parameter 43 Improper Prior
     Parameter 44 Improper Prior
     Parameter 45 Improper Prior
     Parameter 46 Improper Prior
     Parameter 47 Improper Prior
     Parameter 48 Improper Prior
     Parameter 49 Improper Prior
     Parameter 50 Improper Prior
     Parameter 51 Improper Prior

     REPLICATION 74:


                     POTENTIAL       PARAMETER WITH
     ITERATION    SCALE REDUCTION      HIGHEST PSR
     100              2.215               50
     200              1.157               50
     300              2.153               50
     400              1.064               35
     500              1.388               50
     600              1.177               50
     700              1.212               50
     800              1.025               29
     900              1.160               50
     1000             1.096               50
     1100             1.118               12
     1200             1.021               3
     1300             1.054               5
     1400             1.033               50
     1500             1.029               12
     1600             1.024               23
     1700             1.028               13
     1800             1.027               3
     1900             1.016               4
     2000             1.038               50
     2100             1.107               12
     2200             1.390               12
     2300             1.425               50
     2400             1.302               50
     2500             1.148               9
     2600             1.021               32
     2700             1.009               32
     2800             1.008               32
     2900             1.078               50
     3000             1.052               50
     3100             1.089               12
     3200             1.112               12
     3300             1.136               12
     3400             1.125               50
     3500             1.053               10
     3600             1.028               14
     3700             1.033               2
     3800             1.025               2
     3900             1.019               2
     4000             1.022               8
     4100             1.037               11
     4200             1.025               12
     4300             1.022               11
     4400             1.032               11
     4500             1.025               12
     4600             1.014               1
     4700             1.007               37
     4800             1.053               50
     4900             1.079               50
     5000             1.157               12
     5100             1.147               12
     5200             1.149               12
     5300             1.168               12
     5400             1.203               12
     5500             1.218               12
     5600             1.281               12
     5700             1.222               12
     5800             1.172               12
     5900             1.157               12
     6000             1.181               50
     6100             1.146               50
     6200             1.126               50
     6300             1.100               50
     6400             1.056               50
     6500             1.026               50
     6600             1.006               13


     Simulated prior distributions

     Parameter       Prior Mean  Prior Variance  Prior Std. Dev.


     Parameter 1        -0.0015          0.0491          0.2216
     Parameter 2        -0.0090          0.0476          0.2181
     Parameter 3        -0.0137          0.0455          0.2134
     Parameter 4         0.0101          0.0512          0.2264
     Parameter 5        -0.0029          0.0484          0.2200
     Parameter 6         0.0054          0.0494          0.2223
     Parameter 7         0.0056          0.0519          0.2278
     Parameter 8        -0.0114          0.0467          0.2160
     Parameter 9        -0.0156          0.0484          0.2200
     Parameter 10         0.0123          0.0496          0.2227
     Parameter 11         0.0049          0.0449          0.2118
     Parameter 12         0.0104          0.0499          0.2234
     Parameter 13        -0.0055          0.0478          0.2186
     Parameter 14         0.0088          0.0492          0.2217
     Parameter 15 Improper Prior
     Parameter 16 Improper Prior
     Parameter 17 Improper Prior
     Parameter 18 Improper Prior
     Parameter 19 Improper Prior
     Parameter 20 Improper Prior
     Parameter 21 Improper Prior
     Parameter 22 Improper Prior
     Parameter 23 Improper Prior
     Parameter 24 Improper Prior
     Parameter 25 Improper Prior
     Parameter 26 Improper Prior
     Parameter 27 Improper Prior
     Parameter 28 Improper Prior
     Parameter 29 Improper Prior
     Parameter 30 Improper Prior
     Parameter 31 Improper Prior
     Parameter 32 Improper Prior
     Parameter 33 Improper Prior
     Parameter 34 Improper Prior
     Parameter 35 Improper Prior
     Parameter 36 Improper Prior
     Parameter 37 Improper Prior
     Parameter 38 Improper Prior
     Parameter 39 Improper Prior
     Parameter 40 Improper Prior
     Parameter 41 Improper Prior
     Parameter 42 Improper Prior
     Parameter 43 Improper Prior
     Parameter 44 Improper Prior
     Parameter 45 Improper Prior
     Parameter 46 Improper Prior
     Parameter 47 Improper Prior
     Parameter 48 Improper Prior
     Parameter 49 Improper Prior
     Parameter 50 Improper Prior
     Parameter 51 Improper Prior

     REPLICATION 75:


                     POTENTIAL       PARAMETER WITH
     ITERATION    SCALE REDUCTION      HIGHEST PSR
     100              1.174               6
     200              1.129               45
     300              2.538               50
     400              1.055               19
     500              1.527               50
     600              1.535               50
     700              1.164               50
     800              1.719               50
     900              1.691               50
     1000             1.061               12
     1100             1.244               50
     1200             1.534               50
     1300             1.305               12
     1400             1.114               12
     1500             1.017               31
     1600             1.030               31
     1700             1.030               50
     1800             1.014               15
     1900             1.047               50
     2000             1.044               50
     2100             1.027               15
     2200             1.025               15
     2300             1.011               18
     2400             1.006               22
     2500             1.010               17
     2600             1.017               10
     2700             1.042               10
     2800             1.016               14
     2900             1.029               12
     3000             1.043               12
     3100             1.012               29
     3200             1.042               50
     3300             1.081               50
     3400             1.091               50
     3500             1.185               50
     3600             1.225               50
     3700             1.180               50
     3800             1.151               50
     3900             1.096               50
     4000             1.079               8
     4100             1.059               8
     4200             1.012               10
     4300             1.003               16
     4400             1.015               9
     4500             1.006               9
     4600             1.012               50
     4700             1.016               50
     4800             1.023               50
     4900             1.010               50
     5000             1.027               50
     5100             1.007               50


     Simulated prior distributions

     Parameter       Prior Mean  Prior Variance  Prior Std. Dev.


     Parameter 1         0.0134          0.0454          0.2131
     Parameter 2         0.0141          0.0486          0.2205
     Parameter 3        -0.0028          0.0509          0.2257
     Parameter 4        -0.0018          0.0488          0.2209
     Parameter 5        -0.0020          0.0492          0.2217
     Parameter 6         0.0078          0.0504          0.2245
     Parameter 7        -0.0045          0.0516          0.2271
     Parameter 8        -0.0005          0.0512          0.2263
     Parameter 9         0.0001          0.0525          0.2292
     Parameter 10        -0.0008          0.0486          0.2205
     Parameter 11        -0.0018          0.0484          0.2201
     Parameter 12         0.0110          0.0492          0.2218
     Parameter 13        -0.0011          0.0514          0.2267
     Parameter 14         0.0031          0.0499          0.2234
     Parameter 15 Improper Prior
     Parameter 16 Improper Prior
     Parameter 17 Improper Prior
     Parameter 18 Improper Prior
     Parameter 19 Improper Prior
     Parameter 20 Improper Prior
     Parameter 21 Improper Prior
     Parameter 22 Improper Prior
     Parameter 23 Improper Prior
     Parameter 24 Improper Prior
     Parameter 25 Improper Prior
     Parameter 26 Improper Prior
     Parameter 27 Improper Prior
     Parameter 28 Improper Prior
     Parameter 29 Improper Prior
     Parameter 30 Improper Prior
     Parameter 31 Improper Prior
     Parameter 32 Improper Prior
     Parameter 33 Improper Prior
     Parameter 34 Improper Prior
     Parameter 35 Improper Prior
     Parameter 36 Improper Prior
     Parameter 37 Improper Prior
     Parameter 38 Improper Prior
     Parameter 39 Improper Prior
     Parameter 40 Improper Prior
     Parameter 41 Improper Prior
     Parameter 42 Improper Prior
     Parameter 43 Improper Prior
     Parameter 44 Improper Prior
     Parameter 45 Improper Prior
     Parameter 46 Improper Prior
     Parameter 47 Improper Prior
     Parameter 48 Improper Prior
     Parameter 49 Improper Prior
     Parameter 50 Improper Prior
     Parameter 51 Improper Prior

     REPLICATION 76:


                     POTENTIAL       PARAMETER WITH
     ITERATION    SCALE REDUCTION      HIGHEST PSR
     100              1.444               9
     200              1.782               12
     300              1.082               20
     400              1.057               36
     500              1.307               10
     600              1.412               12
     700              2.181               50
     800              1.805               50
     900              1.077               8
     1000             1.048               50
     1100             1.186               50
     1200             1.125               50
     1300             1.110               50
     1400             1.184               10
     1500             1.174               12
     1600             1.403               12
     1700             1.660               50
     1800             1.171               12
     1900             1.019               8
     2000             1.178               8
     2100             1.255               50
     2200             1.394               50
     2300             1.518               50
     2400             1.394               50
     2500             1.172               50
     2600             1.050               50
     2700             1.023               50
     2800             1.027               10
     2900             1.008               13
     3000             1.004               16
     3100             1.015               11
     3200             1.017               11
     3300             1.075               11
     3400             1.116               50
     3500             1.228               50
     3600             1.229               11
     3700             1.248               50
     3800             1.277               50
     3900             1.184               50
     4000             1.197               50
     4100             1.200               50
     4200             1.270               50
     4300             1.329               50
     4400             1.326               50
     4500             1.127               50
     4600             1.065               50
     4700             1.019               50
     4800             1.026               9
     4900             1.009               8
     5000             1.008               45


     Simulated prior distributions

     Parameter       Prior Mean  Prior Variance  Prior Std. Dev.


     Parameter 1         0.0135          0.0523          0.2288
     Parameter 2         0.0057          0.0480          0.2190
     Parameter 3        -0.0031          0.0496          0.2227
     Parameter 4        -0.0090          0.0481          0.2194
     Parameter 5        -0.0023          0.0494          0.2222
     Parameter 6        -0.0099          0.0499          0.2234
     Parameter 7         0.0092          0.0468          0.2164
     Parameter 8        -0.0107          0.0477          0.2183
     Parameter 9        -0.0078          0.0464          0.2155
     Parameter 10        -0.0048          0.0511          0.2261
     Parameter 11         0.0070          0.0474          0.2177
     Parameter 12        -0.0053          0.0530          0.2303
     Parameter 13         0.0011          0.0475          0.2181
     Parameter 14        -0.0029          0.0499          0.2233
     Parameter 15 Improper Prior
     Parameter 16 Improper Prior
     Parameter 17 Improper Prior
     Parameter 18 Improper Prior
     Parameter 19 Improper Prior
     Parameter 20 Improper Prior
     Parameter 21 Improper Prior
     Parameter 22 Improper Prior
     Parameter 23 Improper Prior
     Parameter 24 Improper Prior
     Parameter 25 Improper Prior
     Parameter 26 Improper Prior
     Parameter 27 Improper Prior
     Parameter 28 Improper Prior
     Parameter 29 Improper Prior
     Parameter 30 Improper Prior
     Parameter 31 Improper Prior
     Parameter 32 Improper Prior
     Parameter 33 Improper Prior
     Parameter 34 Improper Prior
     Parameter 35 Improper Prior
     Parameter 36 Improper Prior
     Parameter 37 Improper Prior
     Parameter 38 Improper Prior
     Parameter 39 Improper Prior
     Parameter 40 Improper Prior
     Parameter 41 Improper Prior
     Parameter 42 Improper Prior
     Parameter 43 Improper Prior
     Parameter 44 Improper Prior
     Parameter 45 Improper Prior
     Parameter 46 Improper Prior
     Parameter 47 Improper Prior
     Parameter 48 Improper Prior
     Parameter 49 Improper Prior
     Parameter 50 Improper Prior
     Parameter 51 Improper Prior

     REPLICATION 77:


                     POTENTIAL       PARAMETER WITH
     ITERATION    SCALE REDUCTION      HIGHEST PSR
     100              1.192               10
     200              1.119               25
     300              2.029               12
     400              1.610               12
     500              1.198               11
     600              2.564               50
     700              1.175               50
     800              1.043               51
     900              1.105               50
     1000             1.108               11
     1100             1.103               50
     1200             1.201               50
     1300             1.434               50
     1400             1.785               12
     1500             1.208               12
     1600             1.025               5
     1700             1.037               1
     1800             1.098               50
     1900             1.145               12
     2000             1.060               12
     2100             1.008               12
     2200             1.016               11
     2300             1.067               50
     2400             1.110               50
     2500             1.110               50
     2600             1.009               29
     2700             1.004               2
     2800             1.003               29
     2900             1.003               45
     3000             1.038               50
     3100             1.046               50
     3200             1.109               50
     3300             1.149               50
     3400             1.118               50
     3500             1.070               50
     3600             1.052               11
     3700             1.080               11
     3800             1.123               11
     3900             1.060               11
     4000             1.014               33
     4100             1.008               33
     4200             1.007               8
     4300             1.014               50
     4400             1.044               50
     4500             1.101               50
     4600             1.075               50
     4700             1.046               50
     4800             1.021               11
     4900             1.006               11
     5000             1.003               10


     Simulated prior distributions

     Parameter       Prior Mean  Prior Variance  Prior Std. Dev.


     Parameter 1         0.0095          0.0565          0.2377
     Parameter 2        -0.0069          0.0505          0.2247
     Parameter 3         0.0114          0.0501          0.2239
     Parameter 4         0.0040          0.0538          0.2319
     Parameter 5         0.0025          0.0531          0.2305
     Parameter 6        -0.0053          0.0484          0.2201
     Parameter 7        -0.0012          0.0483          0.2197
     Parameter 8        -0.0034          0.0501          0.2238
     Parameter 9        -0.0029          0.0460          0.2145
     Parameter 10        -0.0155          0.0506          0.2249
     Parameter 11         0.0134          0.0461          0.2147
     Parameter 12         0.0050          0.0529          0.2300
     Parameter 13        -0.0091          0.0483          0.2197
     Parameter 14        -0.0003          0.0514          0.2267
     Parameter 15 Improper Prior
     Parameter 16 Improper Prior
     Parameter 17 Improper Prior
     Parameter 18 Improper Prior
     Parameter 19 Improper Prior
     Parameter 20 Improper Prior
     Parameter 21 Improper Prior
     Parameter 22 Improper Prior
     Parameter 23 Improper Prior
     Parameter 24 Improper Prior
     Parameter 25 Improper Prior
     Parameter 26 Improper Prior
     Parameter 27 Improper Prior
     Parameter 28 Improper Prior
     Parameter 29 Improper Prior
     Parameter 30 Improper Prior
     Parameter 31 Improper Prior
     Parameter 32 Improper Prior
     Parameter 33 Improper Prior
     Parameter 34 Improper Prior
     Parameter 35 Improper Prior
     Parameter 36 Improper Prior
     Parameter 37 Improper Prior
     Parameter 38 Improper Prior
     Parameter 39 Improper Prior
     Parameter 40 Improper Prior
     Parameter 41 Improper Prior
     Parameter 42 Improper Prior
     Parameter 43 Improper Prior
     Parameter 44 Improper Prior
     Parameter 45 Improper Prior
     Parameter 46 Improper Prior
     Parameter 47 Improper Prior
     Parameter 48 Improper Prior
     Parameter 49 Improper Prior
     Parameter 50 Improper Prior
     Parameter 51 Improper Prior

     REPLICATION 78:


                     POTENTIAL       PARAMETER WITH
     ITERATION    SCALE REDUCTION      HIGHEST PSR
     100              1.293               18
     200              1.253               44
     300              1.624               50
     400              1.114               50
     500              1.526               50
     600              1.100               5
     700              1.901               50
     800              1.609               50
     900              1.028               3
     1000             1.040               10
     1100             1.056               8
     1200             1.046               8
     1300             1.025               16
     1400             1.024               50
     1500             1.018               3
     1600             1.051               11
     1700             1.020               12
     1800             1.014               50
     1900             1.019               15
     2000             1.010               44
     2100             1.024               50
     2200             1.016               26
     2300             1.026               4
     2400             1.023               4
     2500             1.011               32
     2600             1.045               50
     2700             1.053               50
     2800             1.054               8
     2900             1.143               12
     3000             1.146               12
[truncated: 4,419,130 more chars]
