# Supplementary material for: An approximate measurement invariance approach to within-couple relationship quality
Source: Front Psychol. 2014 Sep 19;5:983. doi: 10.3389/fpsyg.2014.00983 (PMC4168678; doi:10.3389/fpsyg.2014.00983)
Supplement: Supplementary file 2 [file DataSheet2.ZIP › sim_bsem_afmi05_0.025.out]

Mplus VERSION 7
MUTHEN & MUTHEN
05/08/2014   4:19 PM

INPUT INSTRUCTIONS

  TITLE: Simulation for bsem_08_ami05_0.025;
  MONTECARLO: NAMES = m1ms1-m1ms7 f1ms1-f1ms7;
  NOBSERVATIONS = 435;
  NREPS = 1000;
  ANALYSIS: ESTIMATOR = BAYES;
  PROCESSORS = 2;
  BCONVERGENCE =0.01;
  BITERATIONS = (5000);
  bseed=167;
  MODEL POPULATION:
  mms by m1ms1 @ 0.459   ;
  mms by m1ms2 @ 0.467   ;
  mms by m1ms3 @ 0.505   ;
  mms by m1ms4 @ 0.51   ;
  mms by m1ms5 @ 0.671   ;
  mms by m1ms6 @ 0.225   ;
  mms by m1ms7 @ 0.294   ;
  fms by f1ms1 @ 0.459   ;
  fms by f1ms2 @ 0.467   ;
  fms by f1ms3 @ 0.505   ;
  fms by f1ms4 @ 0.51   ;
  fms by f1ms5 @ 0.671   ;
  fms by f1ms6 @ 0.225   ;
  fms by f1ms7 @ 0.294   ;
  fms with mms @ 0.417   ;
  m1ms1 with f1ms1 @ -0.005   ;
  m1ms2 with f1ms2 @ 0.038   ;
  m1ms3 with f1ms3 @ 0.023   ;
  m1ms4 with f1ms4 @ 0.049   ;
  m1ms5 with f1ms5 @ 0.115   ;
  m1ms6 with f1ms6 @ 0.011   ;
  m1ms7 with f1ms7 @ -0.011   ;
  [mms @ 0 ] ;
  [fms @ -0.355 ] ;
  [m1ms1 @ 4.19 ] ;
  [m1ms2 @ 4.18 ] ;
  [m1ms3 @ 4.185 ] ;
  [m1ms4 @ 3.724 ] ;
  [m1ms5 @ 3.917 ] ;
  [m1ms6 @ 4.806 ] ;
  [m1ms7 @ 4.232 ] ;
  [f1ms1 @ 4.17 ] ;
  [f1ms2 @ 4.132 ] ;
  [f1ms3 @ 4.313 ] ;
  [f1ms4 @ 3.902 ] ;
  [f1ms5 @ 3.761 ] ;
  [f1ms6 @ 4.81 ] ;
  [f1ms7 @ 4.208 ] ;
  mms  @ 1   ;
  fms @ 1   ;
  m1ms1 @ 0.391   ;
  m1ms2 @ 0.666   ;
  m1ms3 @ 0.525   ;
  m1ms4 @ 0.490   ;
  m1ms5 @ 0.608   ;
  m1ms6 @ 0.254   ;
  m1ms7 @ 0.567   ;
  f1ms1 @ 0.375   ;
  f1ms2 @ 0.576   ;
  f1ms3 @ 0.511   ;
  f1ms4 @ 0.403   ;
  f1ms5 @ 0.637   ;
  f1ms6 @ 0.388   ;
  f1ms7 @ 0.691   ;
  MODEL:
  mms by m1ms1 * 0.459     ;
  mms by m1ms2 * 0.467     ;
  mms by m1ms3 * 0.505     ;
  mms by m1ms4 * 0.51     ;
  mms by m1ms5 * 0.671     ;
  mms by m1ms6 * 0.225     ;
  mms by m1ms7 * 0.294     ;
  fms by f1ms1 * 0.459     ;
  fms by f1ms2 * 0.467     ;
  fms by f1ms3 * 0.505     ;
  fms by f1ms4 * 0.51     ;
  fms by f1ms5 * 0.671     ;
  fms by f1ms6 * 0.225     ;
  fms by f1ms7 * 0.294     ;
  fms with mms * 0.417     ;
  m1ms1 with f1ms1 * -0.005     ;
  m1ms2 with f1ms2 * 0.038     ;
  m1ms3 with f1ms3 * 0.023     ;
  m1ms4 with f1ms4 * 0.049     ;
  m1ms5 with f1ms5 * 0.115     ;
  m1ms6 with f1ms6 * 0.011     ;
  m1ms7 with f1ms7 * -0.011     ;
  [mms @ 0 ]   ;
  [fms * -0.355 ]   ;
  [m1ms1 * 4.19 ] (tau1_1) ;
  [m1ms2 * 4.18 ] (tau1_2) ;
  [m1ms3 * 4.185 ] (tau1_3) ;
  [m1ms4 * 3.724 ] (tau1_4) ;
  [m1ms5 * 3.917 ] (tau1_5) ;
  [m1ms6 * 4.806 ] (tau1_6) ;
  [m1ms7 * 4.232 ] (tau1_7) ;
  [f1ms1 * 4.17 ] (tau2_1) ;
  [f1ms2 * 4.132 ] (tau2_2) ;
  [f1ms3 * 4.313 ] (tau2_3) ;
  [f1ms4 * 3.902 ] (tau2_4) ;
  [f1ms5 * 3.761 ] (tau2_5) ;
  [f1ms6 * 4.81 ] (tau2_6) ;
  [f1ms7 * 4.208 ] (tau2_7) ;
  mms  @ 1     ;
  fms @ 1     ;
  m1ms1 * 0.391     ;
  m1ms2 * 0.666     ;
  m1ms3 * 0.525     ;
  m1ms4 * 0.490     ;
  m1ms5 * 0.608     ;
  m1ms6 * 0.254     ;
  m1ms7 * 0.567     ;
  f1ms1 * 0.375     ;
  f1ms2 * 0.576     ;
  f1ms3 * 0.511     ;
  f1ms4 * 0.403     ;
  f1ms5 * 0.637     ;
  f1ms6 * 0.388     ;
  f1ms7 * 0.691     ;
  MODEL PRIORS:
  DO (1,7) DIFF (tau1_#-tau2_#) ~ N(0,0.025) ;
  OUTPUT:  TECH1; TECH4; TECH8;


*** WARNING in OUTPUT command
  TECH1 option is the default for MONTECARLO.
*** WARNING in OUTPUT command
  TECH4 option is not available with MONTECARLO.
  Request for TECH4 is ignored.
   2 WARNING(S) FOUND IN THE INPUT INSTRUCTIONS


Simulation for bsem_08_ami05_0.025;

SUMMARY OF ANALYSIS

Number of groups                                                 1
Number of observations                                         435

Number of replications
    Requested                                                 1000
    Completed                                                 1000
Value of seed                                                    0

Number of dependent variables                                   14
Number of independent variables                                  0
Number of continuous latent variables                            2

Observed dependent variables

  Continuous
   M1MS1       M1MS2       M1MS3       M1MS4       M1MS5       M1MS6
   M1MS7       F1MS1       F1MS2       F1MS3       F1MS4       F1MS5
   F1MS6       F1MS7

Continuous latent variables
   MMS         FMS


Estimator                                                    BAYES
Specifications for Bayesian Estimation
  Point estimate                                            MEDIAN
  Number of Markov chain Monte Carlo (MCMC) chains               2
  Random seed for the first chain                              167
  Starting value information                           UNPERTURBED
  Treatment of categorical mediator                         LATENT
  Algorithm used for Markov chain Monte Carlo           GIBBS(PX1)
  Convergence criterion                                  0.100D-01
  Maximum number of iterations                               50000
  K-th iteration used for thinning                               1


MODEL FIT INFORMATION

Number of Free Parameters                       51

Bayesian Posterior Predictive Checking using Chi-Square

    Posterior Predictive P-Value

        Number of successful computations     1000

             Proportions
        Expected    Observed
           0.990       1.000
           0.980       1.000
           0.950       0.999
           0.900       0.992
           0.800       0.923
           0.700       0.806
           0.500       0.526
           0.300       0.238
           0.200       0.134
           0.100       0.045
           0.050       0.018
           0.020       0.004
           0.010       0.001

Information Criterion

    Deviance (DIC)

        Mean                             14119.038
        Std Dev                            106.090
        Number of successful computations     1000

             Proportions                   Percentiles
        Expected    Observed         Expected       Observed
           0.990       0.992        13872.241      13877.547
           0.980       0.977        13901.161      13896.901
           0.950       0.947        13944.531      13940.249
           0.900       0.889        13983.073      13977.896
           0.800       0.798        14029.753      14026.721
           0.700       0.703        14063.404      14064.128
           0.500       0.514        14119.038      14123.558
           0.300       0.311        14174.671      14177.737
           0.200       0.193        14208.323      14205.236
           0.100       0.104        14255.002      14257.266
           0.050       0.049        14293.545      14289.630
           0.020       0.020        14336.914      14334.026
           0.010       0.009        14365.834      14355.241

    Estimated Number of Parameters (pD)

        Mean                                49.229
        Std Dev                              0.643
        Number of successful computations     1000

             Proportions                   Percentiles
        Expected    Observed         Expected       Observed
           0.990       0.992           47.732         47.761
           0.980       0.985           47.908         47.943
           0.950       0.956           48.171         48.208
           0.900       0.900           48.405         48.401
           0.800       0.785           48.688         48.659
           0.700       0.693           48.892         48.880
           0.500       0.501           49.229         49.234
           0.300       0.288           49.567         49.535
           0.200       0.209           49.771         49.789
           0.100       0.096           50.054         50.034
           0.050       0.057           50.288         50.332
           0.020       0.024           50.551         50.589
           0.010       0.012           50.726         50.783

    Bayesian (BIC)

        Mean                             14330.089
        Std Dev                            106.124
        Number of successful computations     1000

             Proportions                   Percentiles
        Expected    Observed         Expected       Observed
           0.990       0.992        14083.213      14089.850
           0.980       0.978        14112.142      14107.550
           0.950       0.947        14155.526      14151.703
           0.900       0.889        14194.080      14189.552
           0.800       0.798        14240.775      14237.560
           0.700       0.704        14274.438      14275.097
           0.500       0.512        14330.089      14334.760
           0.300       0.310        14385.740      14389.131
           0.200       0.194        14419.403      14417.313
           0.100       0.104        14466.097      14468.116
           0.050       0.049        14504.652      14500.237
           0.020       0.019        14548.036      14546.016
           0.010       0.009        14576.965      14566.567


MODEL RESULTS

                           ESTIMATES              S. E.     M. S. E.  95%  % Sig
              Population   Average   Std. Dev.   Average             Cover Coeff
 MMS      BY
  M1MS1            0.459     0.4634     0.0396     0.0400     0.0016 0.950 1.000
  M1MS2            0.467     0.4727     0.0471     0.0496     0.0022 0.968 1.000
  M1MS3            0.505     0.5094     0.0449     0.0458     0.0020 0.945 1.000
  M1MS4            0.510     0.5119     0.0448     0.0444     0.0020 0.951 1.000
  M1MS5            0.671     0.6728     0.0498     0.0514     0.0025 0.955 1.000
  M1MS6            0.225     0.2276     0.0295     0.0297     0.0009 0.949 1.000
  M1MS7            0.294     0.2961     0.0444     0.0439     0.0020 0.949 1.000

 FMS      BY
  F1MS1            0.459     0.4613     0.0377     0.0391     0.0014 0.948 1.000
  F1MS2            0.467     0.4707     0.0458     0.0463     0.0021 0.946 1.000
  F1MS3            0.505     0.5041     0.0448     0.0449     0.0020 0.953 1.000
  F1MS4            0.510     0.5116     0.0407     0.0412     0.0017 0.950 1.000
  F1MS5            0.671     0.6758     0.0505     0.0518     0.0026 0.949 1.000
  F1MS6            0.225     0.2256     0.0367     0.0359     0.0013 0.947 1.000
  F1MS7            0.294     0.2986     0.0464     0.0478     0.0022 0.955 1.000

 FMS      WITH
  MMS              0.417     0.4133     0.0567     0.0574     0.0032 0.949 1.000

 M1MS1    WITH
  F1MS1           -0.005    -0.0048     0.0222     0.0219     0.0005 0.953 0.065

 M1MS2    WITH
  F1MS2            0.038     0.0381     0.0328     0.0335     0.0011 0.959 0.223

 M1MS3    WITH
  F1MS3            0.023     0.0233     0.0293     0.0292     0.0009 0.946 0.126

 M1MS4    WITH
  F1MS4            0.049     0.0493     0.0263     0.0260     0.0007 0.936 0.488

 M1MS5    WITH
  F1MS5            0.115     0.1168     0.0372     0.0381     0.0014 0.959 0.889

 M1MS6    WITH
  F1MS6            0.011     0.0106     0.0159     0.0161     0.0003 0.950 0.094

 M1MS7    WITH
  F1MS7           -0.011    -0.0102     0.0316     0.0319     0.0010 0.952 0.067

 Means
  MMS              0.000     0.0000     0.0000     0.0000     0.0000 1.000 0.000
  FMS             -0.355    -0.3415     0.0693     0.1415     0.0050 1.000 0.827

 Intercepts
  M1MS1            4.190     4.1874     0.0355     0.0372     0.0013 0.952 1.000
  M1MS2            4.180     4.1759     0.0438     0.0448     0.0019 0.959 1.000
  M1MS3            4.185     4.1916     0.0409     0.0423     0.0017 0.960 1.000
  M1MS4            3.724     3.7308     0.0400     0.0414     0.0016 0.960 1.000
  M1MS5            3.917     3.9118     0.0481     0.0493     0.0023 0.953 1.000
  M1MS6            4.806     4.8072     0.0257     0.0265     0.0007 0.954 1.000
  M1MS7            4.232     4.2319     0.0372     0.0383     0.0014 0.946 1.000
  F1MS1            4.170     4.1659     0.0405     0.0697     0.0017 1.000 1.000
  F1MS2            4.132     4.1275     0.0432     0.0737     0.0019 1.000 1.000
  F1MS3            4.313     4.2991     0.0417     0.0762     0.0019 0.999 1.000
  F1MS4            3.902     3.8905     0.0419     0.0760     0.0019 0.999 1.000
  F1MS5            3.761     3.7586     0.0534     0.0990     0.0029 1.000 1.000
  F1MS6            4.810     4.8080     0.0339     0.0443     0.0012 0.989 1.000
  F1MS7            4.208     4.2078     0.0430     0.0577     0.0018 0.991 1.000

 Variances
  MMS              1.000     1.0000     0.0000     0.0000     0.0000 1.000 0.000
  FMS              1.000     1.0000     0.0000     0.0000     0.0000 1.000 0.000

 Residual Variances
  M1MS1            0.391     0.3964     0.0328     0.0333     0.0011 0.950 1.000
  M1MS2            0.666     0.6735     0.0520     0.0520     0.0028 0.951 1.000
  M1MS3            0.525     0.5338     0.0429     0.0438     0.0019 0.952 1.000
  M1MS4            0.490     0.4966     0.0404     0.0414     0.0017 0.954 1.000
  M1MS5            0.608     0.6167     0.0549     0.0559     0.0031 0.944 1.000
  M1MS6            0.254     0.2563     0.0188     0.0189     0.0004 0.948 1.000
  M1MS7            0.567     0.5728     0.0396     0.0415     0.0016 0.957 1.000
  F1MS1            0.375     0.3795     0.0300     0.0320     0.0009 0.957 1.000
  F1MS2            0.576     0.5825     0.0462     0.0457     0.0022 0.946 1.000
  F1MS3            0.511     0.5181     0.0416     0.0424     0.0018 0.946 1.000
  F1MS4            0.403     0.4115     0.0365     0.0357     0.0014 0.938 1.000
  F1MS5            0.637     0.6452     0.0567     0.0574     0.0033 0.950 1.000
  F1MS6            0.388     0.3913     0.0276     0.0281     0.0008 0.963 1.000
  F1MS7            0.691     0.6982     0.0491     0.0501     0.0025 0.946 1.000


DIFFERENCE OUTPUT


            Average Results Across Replications


            Average   Std. Dev.     Deviations from the Mean(% Sig Coeff)

                                           TAU1_1             TAU2_1
      1       4.177      0.043       0.011(0.00) -0.011(0.00)

                                           TAU1_2             TAU2_2
      2       4.152      0.048       0.024(0.02) -0.024(0.02)

                                           TAU1_3             TAU2_3
      3       4.245      0.048      -0.054(0.16)  0.054(0.16)

                                           TAU1_4             TAU2_4
      4       3.811      0.048      -0.080(0.64)  0.080(0.64)

                                           TAU1_5             TAU2_5
      5       3.835      0.062       0.076(0.23) -0.076(0.23)

                                           TAU1_6             TAU2_6
      6       4.808      0.028      -0.001(0.01)  0.001(0.01)

                                           TAU1_7             TAU2_7
      7       4.220      0.037       0.012(0.01) -0.012(0.01)


TECHNICAL 1 OUTPUT


     PARAMETER SPECIFICATION


           NU
              M1MS1         M1MS2         M1MS3         M1MS4         M1MS5
              ________      ________      ________      ________      ________
 1                  1             2             3             4             5


           NU
              M1MS6         M1MS7         F1MS1         F1MS2         F1MS3
              ________      ________      ________      ________      ________
 1                  6             7             8             9            10


           NU
              F1MS4         F1MS5         F1MS6         F1MS7
              ________      ________      ________      ________
 1                 11            12            13            14


           LAMBDA
              MMS           FMS
              ________      ________
 M1MS1             15             0
 M1MS2             16             0
 M1MS3             17             0
 M1MS4             18             0
 M1MS5             19             0
 M1MS6             20             0
 M1MS7             21             0
 F1MS1              0            22
 F1MS2              0            23
 F1MS3              0            24
 F1MS4              0            25
 F1MS5              0            26
 F1MS6              0            27
 F1MS7              0            28


           THETA
              M1MS1         M1MS2         M1MS3         M1MS4         M1MS5
              ________      ________      ________      ________      ________
 M1MS1             29
 M1MS2              0            30
 M1MS3              0             0            31
 M1MS4              0             0             0            32
 M1MS5              0             0             0             0            33
 M1MS6              0             0             0             0             0
 M1MS7              0             0             0             0             0
 F1MS1             36             0             0             0             0
 F1MS2              0            38             0             0             0
 F1MS3              0             0            40             0             0
 F1MS4              0             0             0            42             0
 F1MS5              0             0             0             0            44
 F1MS6              0             0             0             0             0
 F1MS7              0             0             0             0             0


           THETA
              M1MS6         M1MS7         F1MS1         F1MS2         F1MS3
              ________      ________      ________      ________      ________
 M1MS6             34
 M1MS7              0            35
 F1MS1              0             0            37
 F1MS2              0             0             0            39
 F1MS3              0             0             0             0            41
 F1MS4              0             0             0             0             0
 F1MS5              0             0             0             0             0
 F1MS6             46             0             0             0             0
 F1MS7              0            48             0             0             0


           THETA
              F1MS4         F1MS5         F1MS6         F1MS7
              ________      ________      ________      ________
 F1MS4             43
 F1MS5              0            45
 F1MS6              0             0            47
 F1MS7              0             0             0            49


           ALPHA
              MMS           FMS
              ________      ________
 1                  0            50


           BETA
              MMS           FMS
              ________      ________
 MMS                0             0
 FMS                0             0


           PSI
              MMS           FMS
              ________      ________
 MMS                0
 FMS               51             0


     STARTING VALUES


           NU
              M1MS1         M1MS2         M1MS3         M1MS4         M1MS5
              ________      ________      ________      ________      ________
 1              4.190         4.180         4.185         3.724         3.917


           NU
              M1MS6         M1MS7         F1MS1         F1MS2         F1MS3
              ________      ________      ________      ________      ________
 1              4.806         4.232         4.170         4.132         4.313


           NU
              F1MS4         F1MS5         F1MS6         F1MS7
              ________      ________      ________      ________
 1              3.902         3.761         4.810         4.208


           LAMBDA
              MMS           FMS
              ________      ________
 M1MS1          0.459         0.000
 M1MS2          0.467         0.000
 M1MS3          0.505         0.000
 M1MS4          0.510         0.000
 M1MS5          0.671         0.000
 M1MS6          0.225         0.000
 M1MS7          0.294         0.000
 F1MS1          0.000         0.459
 F1MS2          0.000         0.467
 F1MS3          0.000         0.505
 F1MS4          0.000         0.510
 F1MS5          0.000         0.671
 F1MS6          0.000         0.225
 F1MS7          0.000         0.294


           THETA
              M1MS1         M1MS2         M1MS3         M1MS4         M1MS5
              ________      ________      ________      ________      ________
 M1MS1          0.391
 M1MS2          0.000         0.666
 M1MS3          0.000         0.000         0.525
 M1MS4          0.000         0.000         0.000         0.490
 M1MS5          0.000         0.000         0.000         0.000         0.608
 M1MS6          0.000         0.000         0.000         0.000         0.000
 M1MS7          0.000         0.000         0.000         0.000         0.000
 F1MS1         -0.005         0.000         0.000         0.000         0.000
 F1MS2          0.000         0.038         0.000         0.000         0.000
 F1MS3          0.000         0.000         0.023         0.000         0.000
 F1MS4          0.000         0.000         0.000         0.049         0.000
 F1MS5          0.000         0.000         0.000         0.000         0.115
 F1MS6          0.000         0.000         0.000         0.000         0.000
 F1MS7          0.000         0.000         0.000         0.000         0.000


           THETA
              M1MS6         M1MS7         F1MS1         F1MS2         F1MS3
              ________      ________      ________      ________      ________
 M1MS6          0.254
 M1MS7          0.000         0.567
 F1MS1          0.000         0.000         0.375
 F1MS2          0.000         0.000         0.000         0.576
 F1MS3          0.000         0.000         0.000         0.000         0.511
 F1MS4          0.000         0.000         0.000         0.000         0.000
 F1MS5          0.000         0.000         0.000         0.000         0.000
 F1MS6          0.011         0.000         0.000         0.000         0.000
 F1MS7          0.000        -0.011         0.000         0.000         0.000


           THETA
              F1MS4         F1MS5         F1MS6         F1MS7
              ________      ________      ________      ________
 F1MS4          0.403
 F1MS5          0.000         0.637
 F1MS6          0.000         0.000         0.388
 F1MS7          0.000         0.000         0.000         0.691


           ALPHA
              MMS           FMS
              ________      ________
 1              0.000        -0.355


           BETA
              MMS           FMS
              ________      ________
 MMS            0.000         0.000
 FMS            0.000         0.000


           PSI
              MMS           FMS
              ________      ________
 MMS            1.000
 FMS            0.417         1.000


     POPULATION VALUES


           NU
              M1MS1         M1MS2         M1MS3         M1MS4         M1MS5
              ________      ________      ________      ________      ________
 1              4.190         4.180         4.185         3.724         3.917


           NU
              M1MS6         M1MS7         F1MS1         F1MS2         F1MS3
              ________      ________      ________      ________      ________
 1              4.806         4.232         4.170         4.132         4.313


           NU
              F1MS4         F1MS5         F1MS6         F1MS7
              ________      ________      ________      ________
 1              3.902         3.761         4.810         4.208


           LAMBDA
              MMS           FMS
              ________      ________
 M1MS1          0.459         0.000
 M1MS2          0.467         0.000
 M1MS3          0.505         0.000
 M1MS4          0.510         0.000
 M1MS5          0.671         0.000
 M1MS6          0.225         0.000
 M1MS7          0.294         0.000
 F1MS1          0.000         0.459
 F1MS2          0.000         0.467
 F1MS3          0.000         0.505
 F1MS4          0.000         0.510
 F1MS5          0.000         0.671
 F1MS6          0.000         0.225
 F1MS7          0.000         0.294


           THETA
              M1MS1         M1MS2         M1MS3         M1MS4         M1MS5
              ________      ________      ________      ________      ________
 M1MS1          0.391
 M1MS2          0.000         0.666
 M1MS3          0.000         0.000         0.525
 M1MS4          0.000         0.000         0.000         0.490
 M1MS5          0.000         0.000         0.000         0.000         0.608
 M1MS6          0.000         0.000         0.000         0.000         0.000
 M1MS7          0.000         0.000         0.000         0.000         0.000
 F1MS1         -0.005         0.000         0.000         0.000         0.000
 F1MS2          0.000         0.038         0.000         0.000         0.000
 F1MS3          0.000         0.000         0.023         0.000         0.000
 F1MS4          0.000         0.000         0.000         0.049         0.000
 F1MS5          0.000         0.000         0.000         0.000         0.115
 F1MS6          0.000         0.000         0.000         0.000         0.000
 F1MS7          0.000         0.000         0.000         0.000         0.000


           THETA
              M1MS6         M1MS7         F1MS1         F1MS2         F1MS3
              ________      ________      ________      ________      ________
 M1MS6          0.254
 M1MS7          0.000         0.567
 F1MS1          0.000         0.000         0.375
 F1MS2          0.000         0.000         0.000         0.576
 F1MS3          0.000         0.000         0.000         0.000         0.511
 F1MS4          0.000         0.000         0.000         0.000         0.000
 F1MS5          0.000         0.000         0.000         0.000         0.000
 F1MS6          0.011         0.000         0.000         0.000         0.000
 F1MS7          0.000        -0.011         0.000         0.000         0.000


           THETA
              F1MS4         F1MS5         F1MS6         F1MS7
              ________      ________      ________      ________
 F1MS4          0.403
 F1MS5          0.000         0.637
 F1MS6          0.000         0.000         0.388
 F1MS7          0.000         0.000         0.000         0.691


           ALPHA
              MMS           FMS
              ________      ________
 1              0.000        -0.355


           BETA
              MMS           FMS
              ________      ________
 MMS            0.000         0.000
 FMS            0.000         0.000


           PSI
              MMS           FMS
              ________      ________
 MMS            1.000
 FMS            0.417         1.000


     PRIORS FOR ALL PARAMETERS            PRIOR MEAN      PRIOR VARIANCE     PRIOR STD. DEV.

     Parameter 1~N(0.000,1000.000)           0.0000           1000.0000             31.6228
     Parameter 2~N(0.000,1000.000)           0.0000           1000.0000             31.6228
     Parameter 3~N(0.000,1000.000)           0.0000           1000.0000             31.6228
     Parameter 4~N(0.000,1000.000)           0.0000           1000.0000             31.6228
     Parameter 5~N(0.000,1000.000)           0.0000           1000.0000             31.6228
     Parameter 6~N(0.000,1000.000)           0.0000           1000.0000             31.6228
     Parameter 7~N(0.000,1000.000)           0.0000           1000.0000             31.6228
     Parameter 8~N(0.000,1000.000)           0.0000           1000.0000             31.6228
     Parameter 9~N(0.000,1000.000)           0.0000           1000.0000             31.6228
     Parameter 10~N(0.000,1000.000)          0.0000           1000.0000             31.6228
     Parameter 11~N(0.000,1000.000)          0.0000           1000.0000             31.6228
     Parameter 12~N(0.000,1000.000)          0.0000           1000.0000             31.6228
     Parameter 13~N(0.000,1000.000)          0.0000           1000.0000             31.6228
     Parameter 14~N(0.000,1000.000)          0.0000           1000.0000             31.6228
     Parameter 15~N(0.000,infinity)          0.0000            infinity            infinity
     Parameter 16~N(0.000,infinity)          0.0000            infinity            infinity
     Parameter 17~N(0.000,infinity)          0.0000            infinity            infinity
     Parameter 18~N(0.000,infinity)          0.0000            infinity            infinity
     Parameter 19~N(0.000,infinity)          0.0000            infinity            infinity
     Parameter 20~N(0.000,infinity)          0.0000            infinity            infinity
     Parameter 21~N(0.000,infinity)          0.0000            infinity            infinity
     Parameter 22~N(0.000,infinity)          0.0000            infinity            infinity
     Parameter 23~N(0.000,infinity)          0.0000            infinity            infinity
     Parameter 24~N(0.000,infinity)          0.0000            infinity            infinity
     Parameter 25~N(0.000,infinity)          0.0000            infinity            infinity
     Parameter 26~N(0.000,infinity)          0.0000            infinity            infinity
     Parameter 27~N(0.000,infinity)          0.0000            infinity            infinity
     Parameter 28~N(0.000,infinity)          0.0000            infinity            infinity
     Parameter 29~IW(0.000,-3)             infinity            infinity            infinity
     Parameter 30~IW(0.000,-3)             infinity            infinity            infinity
     Parameter 31~IW(0.000,-3)             infinity            infinity            infinity
     Parameter 32~IW(0.000,-3)             infinity            infinity            infinity
     Parameter 33~IW(0.000,-3)             infinity            infinity            infinity
     Parameter 34~IW(0.000,-3)             infinity            infinity            infinity
     Parameter 35~IW(0.000,-3)             infinity            infinity            infinity
     Parameter 36~IW(0.000,-3)             infinity            infinity            infinity
     Parameter 37~IW(0.000,-3)             infinity            infinity            infinity
     Parameter 38~IW(0.000,-3)             infinity            infinity            infinity
     Parameter 39~IW(0.000,-3)             infinity            infinity            infinity
     Parameter 40~IW(0.000,-3)             infinity            infinity            infinity
     Parameter 41~IW(0.000,-3)             infinity            infinity            infinity
     Parameter 42~IW(0.000,-3)             infinity            infinity            infinity
     Parameter 43~IW(0.000,-3)             infinity            infinity            infinity
     Parameter 44~IW(0.000,-3)             infinity            infinity            infinity
     Parameter 45~IW(0.000,-3)             infinity            infinity            infinity
     Parameter 46~IW(0.000,-3)             infinity            infinity            infinity
     Parameter 47~IW(0.000,-3)             infinity            infinity            infinity
     Parameter 48~IW(0.000,-3)             infinity            infinity            infinity
     Parameter 49~IW(0.000,-3)             infinity            infinity            infinity
     Parameter 50~N(0.000,infinity)          0.0000            infinity            infinity
     Parameter 51~IW(0.000,-3)
     Cov(Parameter 1,Parameter 8)=999.987500
     Cov(Parameter 2,Parameter 9)=999.987500
     Cov(Parameter 3,Parameter 10)=999.987500
     Cov(Parameter 4,Parameter 11)=999.987500
     Cov(Parameter 5,Parameter 12)=999.987500
     Cov(Parameter 6,Parameter 13)=999.987500
     Cov(Parameter 7,Parameter 14)=999.987500


TECHNICAL 8 OUTPUT

   TECHNICAL 8 OUTPUT FOR BAYES ESTIMATION

     REPLICATION 1:


                     POTENTIAL       PARAMETER WITH
     ITERATION    SCALE REDUCTION      HIGHEST PSR
     100              1.286               8
     200              1.103               4
     300              1.962               50
     400              1.095               1
     500              1.187               50
     600              1.035               16
     700              1.462               50
     800              1.052               25
     900              1.593               50
     1000             1.438               50
     1100             1.125               50
     1200             1.032               8
     1300             1.117               8
     1400             1.181               50
     1500             1.029               8
     1600             1.016               28
     1700             1.013               19
     1800             1.028               12
     1900             1.030               10
     2000             1.009               25
     2100             1.031               8
     2200             1.010               39
     2300             1.008               22
     2400             1.014               12
     2500             1.074               12
     2600             1.064               50
     2700             1.165               50
     2800             1.253               50
     2900             1.123               10
     3000             1.051               10
     3100             1.061               8
     3200             1.014               8
     3300             1.005               16
     3400             1.005               16
     3500             1.007               12
     3600             1.026               12
     3700             1.033               12
     3800             1.054               12
     3900             1.044               12
     4000             1.022               12
     4100             1.044               10
     4200             1.028               10
     4300             1.007               10
     4400             1.002               3
     4500             1.011               10
     4600             1.012               10
     4700             1.006               31
     4800             1.007               11
     4900             1.012               11
     5000             1.005               12


     Simulated prior distributions

     Parameter       Prior Mean  Prior Variance  Prior Std. Dev.


     Parameter 1         0.0040          0.0248          0.1575
     Parameter 2        -0.0041          0.0253          0.1591
     Parameter 3         0.0032          0.0256          0.1601
     Parameter 4         0.0054          0.0252          0.1587
     Parameter 5        -0.0063          0.0241          0.1552
     Parameter 6        -0.0031          0.0257          0.1604
     Parameter 7        -0.0025          0.0240          0.1549
     Parameter 8        -0.0061          0.0257          0.1602
     Parameter 9        -0.0123          0.0252          0.1588
     Parameter 10         0.0053          0.0248          0.1574
     Parameter 11         0.0028          0.0227          0.1505
     Parameter 12        -0.0008          0.0240          0.1549
     Parameter 13         0.0077          0.0254          0.1595
     Parameter 14        -0.0016          0.0252          0.1586
     Parameter 15 Improper Prior
     Parameter 16 Improper Prior
     Parameter 17 Improper Prior
     Parameter 18 Improper Prior
     Parameter 19 Improper Prior
     Parameter 20 Improper Prior
     Parameter 21 Improper Prior
     Parameter 22 Improper Prior
     Parameter 23 Improper Prior
     Parameter 24 Improper Prior
     Parameter 25 Improper Prior
     Parameter 26 Improper Prior
     Parameter 27 Improper Prior
     Parameter 28 Improper Prior
     Parameter 29 Improper Prior
     Parameter 30 Improper Prior
     Parameter 31 Improper Prior
     Parameter 32 Improper Prior
     Parameter 33 Improper Prior
     Parameter 34 Improper Prior
     Parameter 35 Improper Prior
     Parameter 36 Improper Prior
     Parameter 37 Improper Prior
     Parameter 38 Improper Prior
     Parameter 39 Improper Prior
     Parameter 40 Improper Prior
     Parameter 41 Improper Prior
     Parameter 42 Improper Prior
     Parameter 43 Improper Prior
     Parameter 44 Improper Prior
     Parameter 45 Improper Prior
     Parameter 46 Improper Prior
     Parameter 47 Improper Prior
     Parameter 48 Improper Prior
     Parameter 49 Improper Prior
     Parameter 50 Improper Prior
     Parameter 51 Improper Prior

     REPLICATION 2:


                     POTENTIAL       PARAMETER WITH
     ITERATION    SCALE REDUCTION      HIGHEST PSR
     100              1.273               43
     200              1.490               43
     300              1.676               11
     400              1.509               50
     500              1.063               11
     600              1.058               51
     700              1.119               11
     800              1.051               26
     900              1.018               21
     1000             1.034               50
     1100             1.137               50
     1200             1.326               11
     1300             1.359               11
     1400             1.050               11
     1500             1.035               3
     1600             1.073               50
     1700             1.089               50
     1800             1.138               50
     1900             1.066               8
     2000             1.021               5
     2100             1.007               8
     2200             1.010               21
     2300             1.090               11
     2400             1.134               11
     2500             1.060               11
     2600             1.058               11
     2700             1.019               11
     2800             1.007               24
     2900             1.003               26
     3000             1.005               44
     3100             1.005               18
     3200             1.004               18
     3300             1.005               21
     3400             1.014               10
     3500             1.007               19
     3600             1.006               15
     3700             1.004               33
     3800             1.012               10
     3900             1.006               19
     4000             1.009               12
     4100             1.006               12
     4200             1.010               12
     4300             1.010               12
     4400             1.005               12
     4500             1.004               51
     4600             1.008               51
     4700             1.007               51
     4800             1.005               51
     4900             1.004               51
     5000             1.004               51


     Simulated prior distributions

     Parameter       Prior Mean  Prior Variance  Prior Std. Dev.


     Parameter 1         0.0035          0.0252          0.1587
     Parameter 2         0.0016          0.0256          0.1601
     Parameter 3         0.0037          0.0257          0.1602
     Parameter 4        -0.0085          0.0245          0.1564
     Parameter 5        -0.0023          0.0249          0.1578
     Parameter 6         0.0058          0.0253          0.1592
     Parameter 7         0.0056          0.0263          0.1621
     Parameter 8        -0.0042          0.0238          0.1544
     Parameter 9         0.0036          0.0261          0.1617
     Parameter 10        -0.0027          0.0242          0.1555
     Parameter 11         0.0051          0.0255          0.1598
     Parameter 12        -0.0016          0.0254          0.1594
     Parameter 13        -0.0033          0.0251          0.1584
     Parameter 14         0.0081          0.0240          0.1549
     Parameter 15 Improper Prior
     Parameter 16 Improper Prior
     Parameter 17 Improper Prior
     Parameter 18 Improper Prior
     Parameter 19 Improper Prior
     Parameter 20 Improper Prior
     Parameter 21 Improper Prior
     Parameter 22 Improper Prior
     Parameter 23 Improper Prior
     Parameter 24 Improper Prior
     Parameter 25 Improper Prior
     Parameter 26 Improper Prior
     Parameter 27 Improper Prior
     Parameter 28 Improper Prior
     Parameter 29 Improper Prior
     Parameter 30 Improper Prior
     Parameter 31 Improper Prior
     Parameter 32 Improper Prior
     Parameter 33 Improper Prior
     Parameter 34 Improper Prior
     Parameter 35 Improper Prior
     Parameter 36 Improper Prior
     Parameter 37 Improper Prior
     Parameter 38 Improper Prior
     Parameter 39 Improper Prior
     Parameter 40 Improper Prior
     Parameter 41 Improper Prior
     Parameter 42 Improper Prior
     Parameter 43 Improper Prior
     Parameter 44 Improper Prior
     Parameter 45 Improper Prior
     Parameter 46 Improper Prior
     Parameter 47 Improper Prior
     Parameter 48 Improper Prior
     Parameter 49 Improper Prior
     Parameter 50 Improper Prior
     Parameter 51 Improper Prior

     REPLICATION 3:


                     POTENTIAL       PARAMETER WITH
     ITERATION    SCALE REDUCTION      HIGHEST PSR
     100              1.191               50
     200              1.257               12
     300              1.049               8
     400              1.106               16
     500              1.491               8
     600              1.503               50
     700              1.079               12
     800              1.371               12
     900              1.206               50
     1000             1.056               8
     1100             1.068               8
     1200             1.218               8
     1300             1.094               8
     1400             1.018               19
     1500             1.024               26
     1600             1.015               19
     1700             1.014               51
     1800             1.007               15
     1900             1.036               9
     2000             1.040               9
     2100             1.016               15
     2200             1.043               9
     2300             1.055               12
     2400             1.062               50
     2500             1.065               50
     2600             1.042               50
     2700             1.010               50
     2800             1.010               15
     2900             1.011               15
     3000             1.023               9
     3100             1.013               15
     3200             1.008               15
     3300             1.003               11
     3400             1.007               45
     3500             1.011               25
     3600             1.006               12
     3700             1.010               51
     3800             1.012               51
     3900             1.016               51
     4000             1.007               51
     4100             1.018               50
     4200             1.024               11
     4300             1.019               8
     4400             1.014               50
     4500             1.012               8
     4600             1.006               15
     4700             1.006               15
     4800             1.006               15
     4900             1.007               15
     5000             1.011               11


     Simulated prior distributions

     Parameter       Prior Mean  Prior Variance  Prior Std. Dev.


     Parameter 1         0.0004          0.0251          0.1585
     Parameter 2        -0.0063          0.0252          0.1589
     Parameter 3        -0.0072          0.0260          0.1612
     Parameter 4        -0.0095          0.0260          0.1613
     Parameter 5         0.0089          0.0259          0.1610
     Parameter 6         0.0028          0.0254          0.1594
     Parameter 7        -0.0004          0.0253          0.1590
     Parameter 8         0.0143          0.0261          0.1616
     Parameter 9        -0.0020          0.0236          0.1535
     Parameter 10        -0.0005          0.0236          0.1537
     Parameter 11        -0.0011          0.0244          0.1562
     Parameter 12         0.0020          0.0234          0.1530
     Parameter 13         0.0038          0.0266          0.1631
     Parameter 14         0.0049          0.0253          0.1591
     Parameter 15 Improper Prior
     Parameter 16 Improper Prior
     Parameter 17 Improper Prior
     Parameter 18 Improper Prior
     Parameter 19 Improper Prior
     Parameter 20 Improper Prior
     Parameter 21 Improper Prior
     Parameter 22 Improper Prior
     Parameter 23 Improper Prior
     Parameter 24 Improper Prior
     Parameter 25 Improper Prior
     Parameter 26 Improper Prior
     Parameter 27 Improper Prior
     Parameter 28 Improper Prior
     Parameter 29 Improper Prior
     Parameter 30 Improper Prior
     Parameter 31 Improper Prior
     Parameter 32 Improper Prior
     Parameter 33 Improper Prior
     Parameter 34 Improper Prior
     Parameter 35 Improper Prior
     Parameter 36 Improper Prior
     Parameter 37 Improper Prior
     Parameter 38 Improper Prior
     Parameter 39 Improper Prior
     Parameter 40 Improper Prior
     Parameter 41 Improper Prior
     Parameter 42 Improper Prior
     Parameter 43 Improper Prior
     Parameter 44 Improper Prior
     Parameter 45 Improper Prior
     Parameter 46 Improper Prior
     Parameter 47 Improper Prior
     Parameter 48 Improper Prior
     Parameter 49 Improper Prior
     Parameter 50 Improper Prior
     Parameter 51 Improper Prior

     REPLICATION 4:


                     POTENTIAL       PARAMETER WITH
     ITERATION    SCALE REDUCTION      HIGHEST PSR
     100              1.305               16
     200              1.204               31
     300              1.036               28
     400              1.085               7
     500              1.499               50
     600              1.099               23
     700              1.269               50
     800              1.035               12
     900              1.164               12
     1000             1.244               50
     1100             1.048               10
     1200             1.173               50
     1300             1.694               50
     1400             1.924               12
     1500             1.235               50
     1600             1.085               50
     1700             1.025               43
     1800             1.080               12
     1900             1.067               11
     2000             1.032               11
     2100             1.025               50
     2200             1.030               8
     2300             1.013               51
     2400             1.023               2
     2500             1.027               2
     2600             1.009               16
     2700             1.009               16
     2800             1.008               19
     2900             1.008               19
     3000             1.012               51
     3100             1.010               45
     3200             1.011               21
     3300             1.010               2
     3400             1.038               50
     3500             1.011               21
     3600             1.012               2
     3700             1.012               2
     3800             1.014               2
     3900             1.022               12
     4000             1.046               50
     4100             1.105               50
     4200             1.096               50
     4300             1.052               12
     4400             1.033               8
     4500             1.013               8
     4600             1.023               50
     4700             1.055               50
     4800             1.043               50
     4900             1.029               50
     5000             1.014               50


     Simulated prior distributions

     Parameter       Prior Mean  Prior Variance  Prior Std. Dev.


     Parameter 1        -0.0051          0.0240          0.1551
     Parameter 2         0.0004          0.0241          0.1554
     Parameter 3         0.0033          0.0251          0.1583
     Parameter 4        -0.0054          0.0260          0.1611
     Parameter 5        -0.0058          0.0251          0.1586
     Parameter 6        -0.0011          0.0251          0.1584
     Parameter 7        -0.0031          0.0255          0.1596
     Parameter 8        -0.0015          0.0261          0.1616
     Parameter 9        -0.0027          0.0248          0.1574
     Parameter 10         0.0016          0.0267          0.1635
     Parameter 11         0.0018          0.0250          0.1582
     Parameter 12        -0.0054          0.0252          0.1586
     Parameter 13        -0.0053          0.0239          0.1546
     Parameter 14         0.0051          0.0232          0.1524
     Parameter 15 Improper Prior
     Parameter 16 Improper Prior
     Parameter 17 Improper Prior
     Parameter 18 Improper Prior
     Parameter 19 Improper Prior
     Parameter 20 Improper Prior
     Parameter 21 Improper Prior
     Parameter 22 Improper Prior
     Parameter 23 Improper Prior
     Parameter 24 Improper Prior
     Parameter 25 Improper Prior
     Parameter 26 Improper Prior
     Parameter 27 Improper Prior
     Parameter 28 Improper Prior
     Parameter 29 Improper Prior
     Parameter 30 Improper Prior
     Parameter 31 Improper Prior
     Parameter 32 Improper Prior
     Parameter 33 Improper Prior
     Parameter 34 Improper Prior
     Parameter 35 Improper Prior
     Parameter 36 Improper Prior
     Parameter 37 Improper Prior
     Parameter 38 Improper Prior
     Parameter 39 Improper Prior
     Parameter 40 Improper Prior
     Parameter 41 Improper Prior
     Parameter 42 Improper Prior
     Parameter 43 Improper Prior
     Parameter 44 Improper Prior
     Parameter 45 Improper Prior
     Parameter 46 Improper Prior
     Parameter 47 Improper Prior
     Parameter 48 Improper Prior
     Parameter 49 Improper Prior
     Parameter 50 Improper Prior
     Parameter 51 Improper Prior

     REPLICATION 5:


                     POTENTIAL       PARAMETER WITH
     ITERATION    SCALE REDUCTION      HIGHEST PSR
     100              1.295               33
     200              1.645               50
     300              1.170               20
     400              1.698               10
     500              1.052               28
     600              1.498               50
     700              1.303               50
     800              1.300               12
     900              1.044               50
     1000             1.325               12
     1100             1.234               12
     1200             1.046               12
     1300             1.015               20
     1400             1.037               8
     1500             1.149               8
     1600             1.251               12
     1700             1.046               10
     1800             1.011               33
     1900             1.114               50
     2000             1.135               9
     2100             1.172               12
     2200             1.092               9
     2300             1.034               9
     2400             1.060               9
     2500             1.014               23
     2600             1.013               39
     2700             1.004               39
     2800             1.010               9
     2900             1.029               9
     3000             1.033               9
     3100             1.008               1
     3200             1.013               23
     3300             1.016               23
     3400             1.014               23
     3500             1.012               23
     3600             1.009               23
     3700             1.013               9
     3800             1.016               9
     3900             1.007               33
     4000             1.006               44
     4100             1.005               41
     4200             1.005               32
     4300             1.009               32
     4400             1.012               9
     4500             1.029               9
     4600             1.049               9
     4700             1.061               9
     4800             1.083               50
     4900             1.113               50
     5000             1.131               50
     5100             1.109               50
     5200             1.043               50
     5300             1.035               50
     5400             1.060               50
     5500             1.090               50
     5600             1.097               50
     5700             1.067               50
     5800             1.037               50
     5900             1.016               50


     Simulated prior distributions

     Parameter       Prior Mean  Prior Variance  Prior Std. Dev.


     Parameter 1        -0.0009          0.0252          0.1589
     Parameter 2        -0.0042          0.0264          0.1626
     Parameter 3        -0.0044          0.0224          0.1496
     Parameter 4        -0.0003          0.0239          0.1547
     Parameter 5        -0.0042          0.0242          0.1555
     Parameter 6        -0.0101          0.0257          0.1604
     Parameter 7         0.0028          0.0264          0.1625
     Parameter 8         0.0093          0.0277          0.1664
     Parameter 9         0.0028          0.0261          0.1616
     Parameter 10         0.0022          0.0248          0.1576
     Parameter 11        -0.0003          0.0265          0.1629
     Parameter 12        -0.0034          0.0247          0.1572
     Parameter 13        -0.0039          0.0226          0.1503
     Parameter 14        -0.0002          0.0260          0.1613
     Parameter 15 Improper Prior
     Parameter 16 Improper Prior
     Parameter 17 Improper Prior
     Parameter 18 Improper Prior
     Parameter 19 Improper Prior
     Parameter 20 Improper Prior
     Parameter 21 Improper Prior
     Parameter 22 Improper Prior
     Parameter 23 Improper Prior
     Parameter 24 Improper Prior
     Parameter 25 Improper Prior
     Parameter 26 Improper Prior
     Parameter 27 Improper Prior
     Parameter 28 Improper Prior
     Parameter 29 Improper Prior
     Parameter 30 Improper Prior
     Parameter 31 Improper Prior
     Parameter 32 Improper Prior
     Parameter 33 Improper Prior
     Parameter 34 Improper Prior
     Parameter 35 Improper Prior
     Parameter 36 Improper Prior
     Parameter 37 Improper Prior
     Parameter 38 Improper Prior
     Parameter 39 Improper Prior
     Parameter 40 Improper Prior
     Parameter 41 Improper Prior
     Parameter 42 Improper Prior
     Parameter 43 Improper Prior
     Parameter 44 Improper Prior
     Parameter 45 Improper Prior
     Parameter 46 Improper Prior
     Parameter 47 Improper Prior
     Parameter 48 Improper Prior
     Parameter 49 Improper Prior
     Parameter 50 Improper Prior
     Parameter 51 Improper Prior

     REPLICATION 6:


                     POTENTIAL       PARAMETER WITH
     ITERATION    SCALE REDUCTION      HIGHEST PSR
     100              1.167               1
     200              1.572               11
     300              1.829               50
     400              1.231               11
     500              1.101               50
     600              1.093               12
     700              1.066               9
     800              1.091               50
     900              1.024               23
     1000             1.087               11
     1100             1.267               50
     1200             1.201               50
     1300             1.022               40
     1400             1.055               50
     1500             1.285               11
     1600             1.588               50
     1700             1.747               50
     1800             1.332               50
     1900             1.087               50
     2000             1.012               41
     2100             1.132               11
     2200             1.276               50
     2300             1.448               50
     2400             1.582               50
     2500             1.398               11
     2600             1.199               11
     2700             1.093               11
     2800             1.007               23
     2900             1.003               12
     3000             1.003               25
     3100             1.017               11
     3200             1.027               11
     3300             1.054               8
     3400             1.074               11
     3500             1.119               11
     3600             1.096               11
     3700             1.112               11
     3800             1.121               50
     3900             1.089               11
     4000             1.085               11
     4100             1.080               50
     4200             1.043               50
     4300             1.010               50
     4400             1.008               36
     4500             1.005               33
     4600             1.014               9
     4700             1.009               9
     4800             1.027               11
     4900             1.038               50
     5000             1.015               11


     Simulated prior distributions

     Parameter       Prior Mean  Prior Variance  Prior Std. Dev.


     Parameter 1        -0.0061          0.0273          0.1652
     Parameter 2        -0.0083          0.0266          0.1632
     Parameter 3        -0.0069          0.0255          0.1596
     Parameter 4         0.0082          0.0232          0.1522
     Parameter 5        -0.0004          0.0237          0.1538
     Parameter 6         0.0056          0.0256          0.1599
     Parameter 7        -0.0015          0.0270          0.1643
     Parameter 8        -0.0073          0.0238          0.1544
     Parameter 9         0.0049          0.0253          0.1590
     Parameter 10        -0.0022          0.0242          0.1557
     Parameter 11        -0.0090          0.0232          0.1524
     Parameter 12        -0.0033          0.0270          0.1642
     Parameter 13        -0.0046          0.0240          0.1550
     Parameter 14        -0.0046          0.0238          0.1541
     Parameter 15 Improper Prior
     Parameter 16 Improper Prior
     Parameter 17 Improper Prior
     Parameter 18 Improper Prior
     Parameter 19 Improper Prior
     Parameter 20 Improper Prior
     Parameter 21 Improper Prior
     Parameter 22 Improper Prior
     Parameter 23 Improper Prior
     Parameter 24 Improper Prior
     Parameter 25 Improper Prior
     Parameter 26 Improper Prior
     Parameter 27 Improper Prior
     Parameter 28 Improper Prior
     Parameter 29 Improper Prior
     Parameter 30 Improper Prior
     Parameter 31 Improper Prior
     Parameter 32 Improper Prior
     Parameter 33 Improper Prior
     Parameter 34 Improper Prior
     Parameter 35 Improper Prior
     Parameter 36 Improper Prior
     Parameter 37 Improper Prior
     Parameter 38 Improper Prior
     Parameter 39 Improper Prior
     Parameter 40 Improper Prior
     Parameter 41 Improper Prior
     Parameter 42 Improper Prior
     Parameter 43 Improper Prior
     Parameter 44 Improper Prior
     Parameter 45 Improper Prior
     Parameter 46 Improper Prior
     Parameter 47 Improper Prior
     Parameter 48 Improper Prior
     Parameter 49 Improper Prior
     Parameter 50 Improper Prior
     Parameter 51 Improper Prior

     REPLICATION 7:


                     POTENTIAL       PARAMETER WITH
     ITERATION    SCALE REDUCTION      HIGHEST PSR
     100              1.569               10
     200              1.617               50
     300              1.250               12
     400              2.462               50
     500              1.296               12
     600              1.269               8
     700              1.376               12
     800              1.081               50
     900              1.267               50
     1000             1.073               50
     1100             1.017               33
     1200             1.009               15
     1300             1.053               50
     1400             1.257               50
     1500             1.541               50
     1600             1.393               50
     1700             1.289               50
     1800             1.100               8
     1900             1.011               31
     2000             1.020               17
     2100             1.034               50
     2200             1.155               50
     2300             1.358               50
     2400             1.382               50
     2500             1.294               50
     2600             1.339               12
     2700             1.250               12
     2800             1.072               12
     2900             1.038               12
     3000             1.010               24
     3100             1.015               24
     3200             1.010               24
     3300             1.015               50
     3400             1.073               50
     3500             1.066               50
     3600             1.060               50
     3700             1.040               50
     3800             1.031               50
     3900             1.047               50
     4000             1.048               12
     4100             1.031               10
     4200             1.029               12
     4300             1.043               12
     4400             1.023               12
     4500             1.006               24
     4600             1.007               50
     4700             1.023               50
     4800             1.031               50
     4900             1.018               50
     5000             1.007               33


     Simulated prior distributions

     Parameter       Prior Mean  Prior Variance  Prior Std. Dev.


     Parameter 1         0.0087          0.0269          0.1640
     Parameter 2         0.0000          0.0233          0.1526
     Parameter 3        -0.0063          0.0250          0.1580
     Parameter 4         0.0030          0.0248          0.1576
     Parameter 5        -0.0035          0.0248          0.1576
     Parameter 6         0.0022          0.0240          0.1550
     Parameter 7         0.0007          0.0238          0.1542
     Parameter 8         0.0087          0.0256          0.1600
     Parameter 9         0.0048          0.0235          0.1534
     Parameter 10         0.0035          0.0260          0.1612
     Parameter 11        -0.0036          0.0251          0.1584
     Parameter 12         0.0053          0.0267          0.1633
     Parameter 13        -0.0001          0.0235          0.1534
     Parameter 14         0.0094          0.0249          0.1578
     Parameter 15 Improper Prior
     Parameter 16 Improper Prior
     Parameter 17 Improper Prior
     Parameter 18 Improper Prior
     Parameter 19 Improper Prior
     Parameter 20 Improper Prior
     Parameter 21 Improper Prior
     Parameter 22 Improper Prior
     Parameter 23 Improper Prior
     Parameter 24 Improper Prior
     Parameter 25 Improper Prior
     Parameter 26 Improper Prior
     Parameter 27 Improper Prior
     Parameter 28 Improper Prior
     Parameter 29 Improper Prior
     Parameter 30 Improper Prior
     Parameter 31 Improper Prior
     Parameter 32 Improper Prior
     Parameter 33 Improper Prior
     Parameter 34 Improper Prior
     Parameter 35 Improper Prior
     Parameter 36 Improper Prior
     Parameter 37 Improper Prior
     Parameter 38 Improper Prior
     Parameter 39 Improper Prior
     Parameter 40 Improper Prior
     Parameter 41 Improper Prior
     Parameter 42 Improper Prior
     Parameter 43 Improper Prior
     Parameter 44 Improper Prior
     Parameter 45 Improper Prior
     Parameter 46 Improper Prior
     Parameter 47 Improper Prior
     Parameter 48 Improper Prior
     Parameter 49 Improper Prior
     Parameter 50 Improper Prior
     Parameter 51 Improper Prior

     REPLICATION 8:


                     POTENTIAL       PARAMETER WITH
     ITERATION    SCALE REDUCTION      HIGHEST PSR
     100              1.172               42
     200              1.992               50
     300              1.217               8
     400              1.516               50
     500              1.078               10
     600              1.305               11
     700              1.058               37
     800              1.644               50
     900              1.017               22
     1000             1.091               10
     1100             1.252               50
     1200             1.026               8
     1300             1.109               50
     1400             1.135               50
     1500             1.175               50
     1600             1.039               50
     1700             1.029               50
     1800             1.014               13
     1900             1.009               14
     2000             1.042               50
     2100             1.016               1
     2200             1.011               24
     2300             1.025               24
     2400             1.014               3
     2500             1.015               24
     2600             1.007               24
     2700             1.037               8
     2800             1.030               8
     2900             1.009               51
     3000             1.009               51
     3100             1.021               2
     3200             1.032               11
     3300             1.025               2
     3400             1.026               4
     3500             1.006               15
     3600             1.009               15
     3700             1.006               37
     3800             1.008               37
     3900             1.009               1
     4000             1.029               50
     4100             1.065               50
     4200             1.022               11
     4300             1.018               11
     4400             1.020               11
     4500             1.038               50
     4600             1.026               11
     4700             1.035               50
     4800             1.027               11
     4900             1.046               10
     5000             1.033               10
     5100             1.030               10
     5200             1.023               4
     5300             1.014               3


     Simulated prior distributions

     Parameter       Prior Mean  Prior Variance  Prior Std. Dev.


     Parameter 1        -0.0070          0.0243          0.1560
     Parameter 2         0.0050          0.0261          0.1615
     Parameter 3         0.0010          0.0278          0.1667
     Parameter 4         0.0036          0.0243          0.1559
     Parameter 5        -0.0015          0.0256          0.1601
     Parameter 6        -0.0103          0.0250          0.1582
     Parameter 7         0.0015          0.0259          0.1608
     Parameter 8        -0.0018          0.0258          0.1607
     Parameter 9        -0.0032          0.0251          0.1584
     Parameter 10         0.0035          0.0256          0.1601
     Parameter 11        -0.0100          0.0237          0.1539
     Parameter 12         0.0012          0.0252          0.1588
     Parameter 13         0.0016          0.0249          0.1578
     Parameter 14         0.0147          0.0252          0.1586
     Parameter 15 Improper Prior
     Parameter 16 Improper Prior
     Parameter 17 Improper Prior
     Parameter 18 Improper Prior
     Parameter 19 Improper Prior
     Parameter 20 Improper Prior
     Parameter 21 Improper Prior
     Parameter 22 Improper Prior
     Parameter 23 Improper Prior
     Parameter 24 Improper Prior
     Parameter 25 Improper Prior
     Parameter 26 Improper Prior
     Parameter 27 Improper Prior
     Parameter 28 Improper Prior
     Parameter 29 Improper Prior
     Parameter 30 Improper Prior
     Parameter 31 Improper Prior
     Parameter 32 Improper Prior
     Parameter 33 Improper Prior
     Parameter 34 Improper Prior
     Parameter 35 Improper Prior
     Parameter 36 Improper Prior
     Parameter 37 Improper Prior
     Parameter 38 Improper Prior
     Parameter 39 Improper Prior
     Parameter 40 Improper Prior
     Parameter 41 Improper Prior
     Parameter 42 Improper Prior
     Parameter 43 Improper Prior
     Parameter 44 Improper Prior
     Parameter 45 Improper Prior
     Parameter 46 Improper Prior
     Parameter 47 Improper Prior
     Parameter 48 Improper Prior
     Parameter 49 Improper Prior
     Parameter 50 Improper Prior
     Parameter 51 Improper Prior

     REPLICATION 9:


                     POTENTIAL       PARAMETER WITH
     ITERATION    SCALE REDUCTION      HIGHEST PSR
     100              1.250               10
     200              2.923               50
     300              1.137               2
     400              1.099               2
     500              1.046               33
     600              1.238               9
     700              1.062               34
     800              1.577               12
     900              1.800               50
     1000             1.211               50
     1100             1.017               25
     1200             1.288               50
     1300             1.149               11
     1400             1.084               11
     1500             1.050               11
     1600             1.069               8
     1700             1.250               50
     1800             1.189               50
     1900             1.106               50
     2000             1.060               9
     2100             1.014               15
     2200             1.066               50
     2300             1.091               50
     2400             1.019               50
     2500             1.009               39
     2600             1.013               39
     2700             1.011               50
     2800             1.046               11
     2900             1.117               50
     3000             1.107               50
     3100             1.085               50
     3200             1.042               50
     3300             1.043               50
     3400             1.021               17
     3500             1.015               17
     3600             1.038               50
     3700             1.071               50
     3800             1.076               11
     3900             1.048               11
     4000             1.036               11
     4100             1.033               50
     4200             1.038               50
     4300             1.076               50
     4400             1.081               50
     4500             1.067               50
     4600             1.018               50
     4700             1.019               50
     4800             1.022               50
     4900             1.012               50
     5000             1.005               50


     Simulated prior distributions

     Parameter       Prior Mean  Prior Variance  Prior Std. Dev.


     Parameter 1         0.0016          0.0263          0.1623
     Parameter 2         0.0052          0.0251          0.1584
     Parameter 3        -0.0065          0.0257          0.1603
     Parameter 4         0.0005          0.0229          0.1514
     Parameter 5         0.0005          0.0254          0.1595
     Parameter 6        -0.0037          0.0249          0.1579
     Parameter 7         0.0068          0.0233          0.1527
     Parameter 8         0.0059          0.0259          0.1610
     Parameter 9         0.0048          0.0256          0.1601
     Parameter 10        -0.0080          0.0248          0.1575
     Parameter 11        -0.0019          0.0253          0.1590
     Parameter 12        -0.0048          0.0236          0.1537
     Parameter 13         0.0000          0.0255          0.1597
     Parameter 14        -0.0075          0.0246          0.1570
     Parameter 15 Improper Prior
     Parameter 16 Improper Prior
     Parameter 17 Improper Prior
     Parameter 18 Improper Prior
     Parameter 19 Improper Prior
     Parameter 20 Improper Prior
     Parameter 21 Improper Prior
     Parameter 22 Improper Prior
     Parameter 23 Improper Prior
     Parameter 24 Improper Prior
     Parameter 25 Improper Prior
     Parameter 26 Improper Prior
     Parameter 27 Improper Prior
     Parameter 28 Improper Prior
     Parameter 29 Improper Prior
     Parameter 30 Improper Prior
     Parameter 31 Improper Prior
     Parameter 32 Improper Prior
     Parameter 33 Improper Prior
     Parameter 34 Improper Prior
     Parameter 35 Improper Prior
     Parameter 36 Improper Prior
     Parameter 37 Improper Prior
     Parameter 38 Improper Prior
     Parameter 39 Improper Prior
     Parameter 40 Improper Prior
     Parameter 41 Improper Prior
     Parameter 42 Improper Prior
     Parameter 43 Improper Prior
     Parameter 44 Improper Prior
     Parameter 45 Improper Prior
     Parameter 46 Improper Prior
     Parameter 47 Improper Prior
     Parameter 48 Improper Prior
     Parameter 49 Improper Prior
     Parameter 50 Improper Prior
     Parameter 51 Improper Prior

     REPLICATION 10:


                     POTENTIAL       PARAMETER WITH
     ITERATION    SCALE REDUCTION      HIGHEST PSR
     100              1.213               45
     200              1.094               17
     300              1.167               51
     400              1.256               50
     500              1.101               12
     600              1.048               1
     700              1.083               50
     800              1.049               50
     900              1.023               50
     1000             1.230               50
     1100             1.053               50
     1200             1.041               51
     1300             1.052               50
     1400             1.201               50
     1500             1.083               11
     1600             1.085               11
     1700             1.094               11
     1800             1.056               9
     1900             1.011               1
     2000             1.025               12
     2100             1.008               12
     2200             1.008               28
     2300             1.008               18
     2400             1.075               50
     2500             1.015               24
     2600             1.015               24
     2700             1.019               24
     2800             1.008               24
     2900             1.013               10
     3000             1.013               10
     3100             1.021               50
     3200             1.025               50
     3300             1.017               3
     3400             1.019               12
     3500             1.034               12
     3600             1.026               12
     3700             1.031               12
     3800             1.056               50
     3900             1.083               50
     4000             1.128               50
     4100             1.100               50
     4200             1.109               50
     4300             1.085               50
     4400             1.029               50
     4500             1.012               31
     4600             1.007               31
     4700             1.008               31
     4800             1.004               3
     4900             1.003               12
     5000             1.012               12


     Simulated prior distributions

     Parameter       Prior Mean  Prior Variance  Prior Std. Dev.


     Parameter 1        -0.0010          0.0259          0.1610
     Parameter 2        -0.0007          0.0242          0.1554
     Parameter 3        -0.0005          0.0251          0.1585
     Parameter 4         0.0000          0.0249          0.1577
     Parameter 5        -0.0042          0.0257          0.1603
     Parameter 6        -0.0077          0.0263          0.1622
     Parameter 7        -0.0075          0.0232          0.1524
     Parameter 8        -0.0027          0.0240          0.1550
     Parameter 9         0.0002          0.0252          0.1589
     Parameter 10         0.0011          0.0253          0.1591
     Parameter 11        -0.0034          0.0250          0.1581
     Parameter 12         0.0128          0.0252          0.1588
     Parameter 13        -0.0098          0.0252          0.1588
     Parameter 14        -0.0071          0.0244          0.1561
     Parameter 15 Improper Prior
     Parameter 16 Improper Prior
     Parameter 17 Improper Prior
     Parameter 18 Improper Prior
     Parameter 19 Improper Prior
     Parameter 20 Improper Prior
     Parameter 21 Improper Prior
     Parameter 22 Improper Prior
     Parameter 23 Improper Prior
     Parameter 24 Improper Prior
     Parameter 25 Improper Prior
     Parameter 26 Improper Prior
     Parameter 27 Improper Prior
     Parameter 28 Improper Prior
     Parameter 29 Improper Prior
     Parameter 30 Improper Prior
     Parameter 31 Improper Prior
     Parameter 32 Improper Prior
     Parameter 33 Improper Prior
     Parameter 34 Improper Prior
     Parameter 35 Improper Prior
     Parameter 36 Improper Prior
     Parameter 37 Improper Prior
     Parameter 38 Improper Prior
     Parameter 39 Improper Prior
     Parameter 40 Improper Prior
     Parameter 41 Improper Prior
     Parameter 42 Improper Prior
     Parameter 43 Improper Prior
     Parameter 44 Improper Prior
     Parameter 45 Improper Prior
     Parameter 46 Improper Prior
     Parameter 47 Improper Prior
     Parameter 48 Improper Prior
     Parameter 49 Improper Prior
     Parameter 50 Improper Prior
     Parameter 51 Improper Prior

     REPLICATION 11:


                     POTENTIAL       PARAMETER WITH
     ITERATION    SCALE REDUCTION      HIGHEST PSR
     100              1.235               17
     200              1.651               50
     300              1.043               22
     400              1.060               29
     500              1.316               50
     600              1.198               50
     700              1.214               11
     800              1.270               50
     900              1.078               22
     1000             1.208               12
     1100             1.138               12
     1200             1.035               12
     1300             1.020               24
     1400             1.008               34
     1500             1.022               31
     1600             1.056               12
     1700             1.151               12
     1800             1.194               12
     1900             1.232               50
     2000             1.144               50
     2100             1.131               8
     2200             1.102               11
     2300             1.044               11
     2400             1.007               15
     2500             1.058               50
     2600             1.114               50
     2700             1.048               50
     2800             1.059               12
     2900             1.033               12
     3000             1.012               51
     3100             1.016               51
     3200             1.014               3
     3300             1.018               51
     3400             1.020               51
     3500             1.013               51
     3600             1.026               12
     3700             1.010               51
     3800             1.013               15
     3900             1.025               8
     4000             1.033               8
     4100             1.012               8
     4200             1.009               16
     4300             1.007               15
     4400             1.006               16
     4500             1.006               15
     4600             1.005               12
     4700             1.008               51
     4800             1.015               9
     4900             1.013               51
     5000             1.008               51


     Simulated prior distributions

     Parameter       Prior Mean  Prior Variance  Prior Std. Dev.


     Parameter 1         0.0006          0.0241          0.1554
     Parameter 2        -0.0068          0.0249          0.1577
     Parameter 3        -0.0059          0.0239          0.1546
     Parameter 4        -0.0017          0.0244          0.1563
     Parameter 5         0.0088          0.0276          0.1660
     Parameter 6        -0.0074          0.0262          0.1619
     Parameter 7         0.0030          0.0254          0.1594
     Parameter 8         0.0015          0.0256          0.1600
     Parameter 9         0.0048          0.0251          0.1584
     Parameter 10         0.0024          0.0273          0.1652
     Parameter 11        -0.0023          0.0248          0.1576
     Parameter 12        -0.0039          0.0251          0.1583
     Parameter 13        -0.0062          0.0241          0.1554
     Parameter 14        -0.0082          0.0250          0.1581
     Parameter 15 Improper Prior
     Parameter 16 Improper Prior
     Parameter 17 Improper Prior
     Parameter 18 Improper Prior
     Parameter 19 Improper Prior
     Parameter 20 Improper Prior
     Parameter 21 Improper Prior
     Parameter 22 Improper Prior
     Parameter 23 Improper Prior
     Parameter 24 Improper Prior
     Parameter 25 Improper Prior
     Parameter 26 Improper Prior
     Parameter 27 Improper Prior
     Parameter 28 Improper Prior
     Parameter 29 Improper Prior
     Parameter 30 Improper Prior
     Parameter 31 Improper Prior
     Parameter 32 Improper Prior
     Parameter 33 Improper Prior
     Parameter 34 Improper Prior
     Parameter 35 Improper Prior
     Parameter 36 Improper Prior
     Parameter 37 Improper Prior
     Parameter 38 Improper Prior
     Parameter 39 Improper Prior
     Parameter 40 Improper Prior
     Parameter 41 Improper Prior
     Parameter 42 Improper Prior
     Parameter 43 Improper Prior
     Parameter 44 Improper Prior
     Parameter 45 Improper Prior
     Parameter 46 Improper Prior
     Parameter 47 Improper Prior
     Parameter 48 Improper Prior
     Parameter 49 Improper Prior
     Parameter 50 Improper Prior
     Parameter 51 Improper Prior

     REPLICATION 12:


                     POTENTIAL       PARAMETER WITH
     ITERATION    SCALE REDUCTION      HIGHEST PSR
     100              1.343               50
     200              1.218               5
     300              1.181               12
     400              1.101               33
     500              1.660               50
     600              1.302               11
     700              1.042               9
     800              1.050               50
     900              1.114               50
     1000             1.049               25
     1100             1.065               29
     1200             1.151               50
     1300             1.111               50
     1400             1.014               17
     1500             1.016               26
     1600             1.059               12
     1700             1.102               11
     1800             1.084               50
     1900             1.100               50
     2000             1.068               11
     2100             1.036               3
     2200             1.013               3
     2300             1.013               18
     2400             1.018               50
     2500             1.095               50
     2600             1.273               50
     2700             1.288               50
     2800             1.273               50
     2900             1.150               50
     3000             1.094               50
     3100             1.010               14
     3200             1.005               33
     3300             1.010               10
     3400             1.009               11
     3500             1.013               11
     3600             1.009               42
     3700             1.010               43
     3800             1.025               11
     3900             1.108               50
     4000             1.111               50
     4100             1.035               50
     4200             1.012               14
     4300             1.004               33
     4400             1.013               11
     4500             1.007               15
     4600             1.007               15
     4700             1.006               51
     4800             1.004               11
     4900             1.006               18
     5000             1.007               11


     Simulated prior distributions

     Parameter       Prior Mean  Prior Variance  Prior Std. Dev.


     Parameter 1        -0.0136          0.0229          0.1513
     Parameter 2        -0.0060          0.0243          0.1560
     Parameter 3         0.0041          0.0258          0.1606
     Parameter 4        -0.0010          0.0255          0.1597
     Parameter 5        -0.0002          0.0252          0.1588
     Parameter 6        -0.0072          0.0243          0.1560
     Parameter 7        -0.0008          0.0245          0.1565
     Parameter 8        -0.0065          0.0251          0.1583
     Parameter 9         0.0054          0.0230          0.1517
     Parameter 10        -0.0001          0.0233          0.1528
     Parameter 11        -0.0040          0.0257          0.1602
     Parameter 12         0.0014          0.0240          0.1548
     Parameter 13        -0.0046          0.0238          0.1543
     Parameter 14        -0.0054          0.0234          0.1530
     Parameter 15 Improper Prior
     Parameter 16 Improper Prior
     Parameter 17 Improper Prior
     Parameter 18 Improper Prior
     Parameter 19 Improper Prior
     Parameter 20 Improper Prior
     Parameter 21 Improper Prior
     Parameter 22 Improper Prior
     Parameter 23 Improper Prior
     Parameter 24 Improper Prior
     Parameter 25 Improper Prior
     Parameter 26 Improper Prior
     Parameter 27 Improper Prior
     Parameter 28 Improper Prior
     Parameter 29 Improper Prior
     Parameter 30 Improper Prior
     Parameter 31 Improper Prior
     Parameter 32 Improper Prior
     Parameter 33 Improper Prior
     Parameter 34 Improper Prior
     Parameter 35 Improper Prior
     Parameter 36 Improper Prior
     Parameter 37 Improper Prior
     Parameter 38 Improper Prior
     Parameter 39 Improper Prior
     Parameter 40 Improper Prior
     Parameter 41 Improper Prior
     Parameter 42 Improper Prior
     Parameter 43 Improper Prior
     Parameter 44 Improper Prior
     Parameter 45 Improper Prior
     Parameter 46 Improper Prior
     Parameter 47 Improper Prior
     Parameter 48 Improper Prior
     Parameter 49 Improper Prior
     Parameter 50 Improper Prior
     Parameter 51 Improper Prior

     REPLICATION 13:


                     POTENTIAL       PARAMETER WITH
     ITERATION    SCALE REDUCTION      HIGHEST PSR
     100              1.431               21
     200              1.708               12
     300              2.311               50
     400              1.072               5
     500              2.222               50
     600              1.146               12
     700              1.627               50
     800              1.788               11
     900              1.473               50
     1000             1.014               51
     1100             1.278               50
     1200             1.231               50
     1300             1.251               50
     1400             1.096               50
     1500             1.009               29
     1600             1.063               50
     1700             1.040               50
     1800             1.063               50
     1900             1.014               50
     2000             1.014               28
     2100             1.014               5
     2200             1.008               28
     2300             1.011               45
     2400             1.025               45
     2500             1.041               12
     2600             1.014               10
     2700             1.016               45
     2800             1.012               42
     2900             1.015               8
     3000             1.019               8
     3100             1.007               3
     3200             1.033               8
     3300             1.058               11
     3400             1.042               11
     3500             1.069               11
     3600             1.092               50
     3700             1.098               50
     3800             1.017               11
     3900             1.008               11
     4000             1.003               4
     4100             1.004               14
     4200             1.004               10
     4300             1.024               10
     4400             1.019               10
     4500             1.024               50
     4600             1.059               50
     4700             1.081               50
     4800             1.095               50
     4900             1.142               50
     5000             1.155               50
     5100             1.086               50
     5200             1.100               50
     5300             1.126               50
     5400             1.143               12
     5500             1.133               50
     5600             1.093               50
     5700             1.049               50
     5800             1.045               12
     5900             1.046               12
     6000             1.029               11
     6100             1.005               12


     Simulated prior distributions

     Parameter       Prior Mean  Prior Variance  Prior Std. Dev.


     Parameter 1        -0.0009          0.0261          0.1616
     Parameter 2         0.0032          0.0266          0.1632
     Parameter 3        -0.0034          0.0244          0.1564
     Parameter 4        -0.0015          0.0242          0.1555
     Parameter 5         0.0007          0.0251          0.1584
     Parameter 6        -0.0003          0.0245          0.1566
     Parameter 7         0.0053          0.0225          0.1501
     Parameter 8         0.0045          0.0257          0.1602
     Parameter 9         0.0037          0.0241          0.1554
     Parameter 10        -0.0072          0.0251          0.1584
     Parameter 11         0.0088          0.0249          0.1578
     Parameter 12         0.0075          0.0254          0.1593
     Parameter 13        -0.0073          0.0256          0.1599
     Parameter 14         0.0072          0.0237          0.1538
     Parameter 15 Improper Prior
     Parameter 16 Improper Prior
     Parameter 17 Improper Prior
     Parameter 18 Improper Prior
     Parameter 19 Improper Prior
     Parameter 20 Improper Prior
     Parameter 21 Improper Prior
     Parameter 22 Improper Prior
     Parameter 23 Improper Prior
     Parameter 24 Improper Prior
     Parameter 25 Improper Prior
     Parameter 26 Improper Prior
     Parameter 27 Improper Prior
     Parameter 28 Improper Prior
     Parameter 29 Improper Prior
     Parameter 30 Improper Prior
     Parameter 31 Improper Prior
     Parameter 32 Improper Prior
     Parameter 33 Improper Prior
     Parameter 34 Improper Prior
     Parameter 35 Improper Prior
     Parameter 36 Improper Prior
     Parameter 37 Improper Prior
     Parameter 38 Improper Prior
     Parameter 39 Improper Prior
     Parameter 40 Improper Prior
     Parameter 41 Improper Prior
     Parameter 42 Improper Prior
     Parameter 43 Improper Prior
     Parameter 44 Improper Prior
     Parameter 45 Improper Prior
     Parameter 46 Improper Prior
     Parameter 47 Improper Prior
     Parameter 48 Improper Prior
     Parameter 49 Improper Prior
     Parameter 50 Improper Prior
     Parameter 51 Improper Prior

     REPLICATION 14:


                     POTENTIAL       PARAMETER WITH
     ITERATION    SCALE REDUCTION      HIGHEST PSR
     100              1.855               11
     200              1.777               50
     300              1.118               17
     400              1.116               9
     500              1.134               31
     600              1.073               50
     700              1.034               25
     800              1.256               12
     900              1.111               12
     1000             1.076               12
     1100             1.047               25
     1200             1.033               9
     1300             1.017               2
     1400             1.014               3
     1500             1.011               2
     1600             1.014               40
     1700             1.023               19
     1800             1.049               19
     1900             1.054               19
     2000             1.095               8
     2100             1.032               8
     2200             1.013               19
     2300             1.007               51
     2400             1.027               50
     2500             1.060               50
     2600             1.076               50
     2700             1.063               50
     2800             1.051               50
     2900             1.013               18
     3000             1.006               45
     3100             1.007               26
     3200             1.008               26
     3300             1.009               26
     3400             1.011               26
     3500             1.012               26
     3600             1.024               10
     3700             1.078               50
     3800             1.089               50
     3900             1.060               50
     4000             1.023               50
     4100             1.008               50
     4200             1.025               50
     4300             1.021               50
     4400             1.007               33
     4500             1.007               10
     4600             1.007               19
     4700             1.011               19
     4800             1.013               10
     4900             1.011               10
     5000             1.016               10


     Simulated prior distributions

     Parameter       Prior Mean  Prior Variance  Prior Std. Dev.


     Parameter 1         0.0060          0.0250          0.1582
     Parameter 2        -0.0038          0.0256          0.1600
     Parameter 3         0.0064          0.0266          0.1632
     Parameter 4         0.0019          0.0258          0.1607
     Parameter 5         0.0043          0.0233          0.1525
     Parameter 6         0.0051          0.0255          0.1596
     Parameter 7        -0.0047          0.0222          0.1490
     Parameter 8         0.0042          0.0271          0.1646
     Parameter 9        -0.0014          0.0245          0.1565
     Parameter 10        -0.0044          0.0241          0.1553
     Parameter 11        -0.0002          0.0249          0.1577
     Parameter 12        -0.0036          0.0245          0.1565
     Parameter 13        -0.0036          0.0259          0.1609
     Parameter 14        -0.0034          0.0248          0.1575
     Parameter 15 Improper Prior
     Parameter 16 Improper Prior
     Parameter 17 Improper Prior
     Parameter 18 Improper Prior
     Parameter 19 Improper Prior
     Parameter 20 Improper Prior
     Parameter 21 Improper Prior
     Parameter 22 Improper Prior
     Parameter 23 Improper Prior
     Parameter 24 Improper Prior
     Parameter 25 Improper Prior
     Parameter 26 Improper Prior
     Parameter 27 Improper Prior
     Parameter 28 Improper Prior
     Parameter 29 Improper Prior
     Parameter 30 Improper Prior
     Parameter 31 Improper Prior
     Parameter 32 Improper Prior
     Parameter 33 Improper Prior
     Parameter 34 Improper Prior
     Parameter 35 Improper Prior
     Parameter 36 Improper Prior
     Parameter 37 Improper Prior
     Parameter 38 Improper Prior
     Parameter 39 Improper Prior
     Parameter 40 Improper Prior
     Parameter 41 Improper Prior
     Parameter 42 Improper Prior
     Parameter 43 Improper Prior
     Parameter 44 Improper Prior
     Parameter 45 Improper Prior
     Parameter 46 Improper Prior
     Parameter 47 Improper Prior
     Parameter 48 Improper Prior
     Parameter 49 Improper Prior
     Parameter 50 Improper Prior
     Parameter 51 Improper Prior

     REPLICATION 15:


                     POTENTIAL       PARAMETER WITH
     ITERATION    SCALE REDUCTION      HIGHEST PSR
     100              1.223               35
     200              1.133               48
     300              1.251               50
     400              1.118               50
     500              1.109               10
     600              1.044               33
     700              1.091               12
     800              1.297               50
     900              1.613               50
     1000             1.214               50
     1100             1.011               5
     1200             1.015               36
     1300             1.162               50
     1400             1.175               50
     1500             1.025               23
     1600             1.039               50
     1700             1.043               50
     1800             1.020               9
     1900             1.023               9
     2000             1.044               5
     2100             1.128               12
     2200             1.095               50
     2300             1.135               50
     2400             1.132               50
     2500             1.096               50
     2600             1.025               50
     2700             1.011               51
     2800             1.024               12
     2900             1.027               12
     3000             1.011               31
     3100             1.012               12
     3200             1.021               12
     3300             1.033               8
     3400             1.046               50
     3500             1.042               50
     3600             1.023               8
     3700             1.009               51
     3800             1.005               4
     3900             1.007               4
     4000             1.008               51
     4100             1.031               50
     4200             1.041               50
     4300             1.044               12
     4400             1.024               12
     4500             1.017               12
     4600             1.011               8
     4700             1.027               50
     4800             1.024               9
     4900             1.007               9
     5000             1.007               9


     Simulated prior distributions

     Parameter       Prior Mean  Prior Variance  Prior Std. Dev.


     Parameter 1         0.0051          0.0258          0.1606
     Parameter 2        -0.0012          0.0249          0.1579
     Parameter 3         0.0045          0.0270          0.1644
     Parameter 4         0.0020          0.0259          0.1609
     Parameter 5         0.0048          0.0257          0.1602
     Parameter 6        -0.0037          0.0264          0.1625
     Parameter 7         0.0075          0.0237          0.1539
     Parameter 8        -0.0055          0.0250          0.1582
     Parameter 9         0.0015          0.0266          0.1632
     Parameter 10        -0.0017          0.0254          0.1593
     Parameter 11         0.0030          0.0239          0.1547
     Parameter 12        -0.0098          0.0248          0.1574
     Parameter 13         0.0058          0.0256          0.1599
     Parameter 14        -0.0052          0.0251          0.1585
     Parameter 15 Improper Prior
     Parameter 16 Improper Prior
     Parameter 17 Improper Prior
     Parameter 18 Improper Prior
     Parameter 19 Improper Prior
     Parameter 20 Improper Prior
     Parameter 21 Improper Prior
     Parameter 22 Improper Prior
     Parameter 23 Improper Prior
     Parameter 24 Improper Prior
     Parameter 25 Improper Prior
     Parameter 26 Improper Prior
     Parameter 27 Improper Prior
     Parameter 28 Improper Prior
     Parameter 29 Improper Prior
     Parameter 30 Improper Prior
     Parameter 31 Improper Prior
     Parameter 32 Improper Prior
     Parameter 33 Improper Prior
     Parameter 34 Improper Prior
     Parameter 35 Improper Prior
     Parameter 36 Improper Prior
     Parameter 37 Improper Prior
     Parameter 38 Improper Prior
     Parameter 39 Improper Prior
     Parameter 40 Improper Prior
     Parameter 41 Improper Prior
     Parameter 42 Improper Prior
     Parameter 43 Improper Prior
     Parameter 44 Improper Prior
     Parameter 45 Improper Prior
     Parameter 46 Improper Prior
     Parameter 47 Improper Prior
     Parameter 48 Improper Prior
     Parameter 49 Improper Prior
     Parameter 50 Improper Prior
     Parameter 51 Improper Prior

     REPLICATION 16:


                     POTENTIAL       PARAMETER WITH
     ITERATION    SCALE REDUCTION      HIGHEST PSR
     100              1.384               50
     200              2.719               50
     300              2.310               50
     400              1.045               13
     500              1.040               17
     600              1.267               50
     700              1.044               3
     800              1.148               12
     900              1.033               51
     1000             1.044               11
     1100             1.052               10
     1200             1.083               50
     1300             1.320               12
     1400             1.064               8
     1500             1.019               19
     1600             1.025               24
     1700             1.068               12
     1800             1.011               48
     1900             1.015               33
     2000             1.008               33
     2100             1.019               50
     2200             1.042               50
     2300             1.050               50
     2400             1.085               50
     2500             1.097               50
     2600             1.106               50
     2700             1.118               50
     2800             1.047               50
     2900             1.017               33
     3000             1.009               14
     3100             1.015               14
     3200             1.065               10
     3300             1.195               50
     3400             1.234               50
     3500             1.315               12
     3600             1.383               50
     3700             1.293               50
     3800             1.163               50
     3900             1.154               50
     4000             1.143               50
     4100             1.124               12
     4200             1.074               12
     4300             1.037               12
     4400             1.012               29
     4500             1.010               29
     4600             1.013               10
     4700             1.039               10
     4800             1.081               10
     4900             1.133               10
     5000             1.116               10
     5100             1.103               11
     5200             1.134               10
     5300             1.172               11
     5400             1.209               50
     5500             1.160               50
     5600             1.112               50
     5700             1.062               50
     5800             1.046               50
     5900             1.048               50
     6000             1.051               50
     6100             1.019               50
     6200             1.011               50


     Simulated prior distributions

     Parameter       Prior Mean  Prior Variance  Prior Std. Dev.


     Parameter 1         0.0092          0.0239          0.1546
     Parameter 2        -0.0108          0.0244          0.1563
     Parameter 3         0.0020          0.0244          0.1563
     Parameter 4        -0.0126          0.0263          0.1623
     Parameter 5        -0.0027          0.0222          0.1492
     Parameter 6        -0.0105          0.0241          0.1553
     Parameter 7         0.0003          0.0242          0.1557
     Parameter 8        -0.0039          0.0261          0.1615
     Parameter 9        -0.0021          0.0246          0.1570
     Parameter 10         0.0064          0.0249          0.1577
     Parameter 11         0.0012          0.0254          0.1593
     Parameter 12        -0.0022          0.0255          0.1598
     Parameter 13        -0.0044          0.0238          0.1541
     Parameter 14        -0.0003          0.0259          0.1610
     Parameter 15 Improper Prior
     Parameter 16 Improper Prior
     Parameter 17 Improper Prior
     Parameter 18 Improper Prior
     Parameter 19 Improper Prior
     Parameter 20 Improper Prior
     Parameter 21 Improper Prior
     Parameter 22 Improper Prior
     Parameter 23 Improper Prior
     Parameter 24 Improper Prior
     Parameter 25 Improper Prior
     Parameter 26 Improper Prior
     Parameter 27 Improper Prior
     Parameter 28 Improper Prior
     Parameter 29 Improper Prior
     Parameter 30 Improper Prior
     Parameter 31 Improper Prior
     Parameter 32 Improper Prior
     Parameter 33 Improper Prior
     Parameter 34 Improper Prior
     Parameter 35 Improper Prior
     Parameter 36 Improper Prior
     Parameter 37 Improper Prior
     Parameter 38 Improper Prior
     Parameter 39 Improper Prior
     Parameter 40 Improper Prior
     Parameter 41 Improper Prior
     Parameter 42 Improper Prior
     Parameter 43 Improper Prior
     Parameter 44 Improper Prior
     Parameter 45 Improper Prior
     Parameter 46 Improper Prior
     Parameter 47 Improper Prior
     Parameter 48 Improper Prior
     Parameter 49 Improper Prior
     Parameter 50 Improper Prior
     Parameter 51 Improper Prior

     REPLICATION 17:


                     POTENTIAL       PARAMETER WITH
     ITERATION    SCALE REDUCTION      HIGHEST PSR
     100              1.603               50
     200              1.419               50
     300              2.005               50
     400              1.208               12
     500              1.113               50
     600              1.381               50
     700              1.049               50
     800              1.043               17
     900              1.106               12
     1000             1.075               12
     1100             1.052               29
     1200             1.155               50
     1300             1.318               50
     1400             1.176               50
     1500             1.020               24
     1600             1.029               51
     1700             1.019               1
     1800             1.014               1
     1900             1.040               10
     2000             1.024               9
     2100             1.062               50
     2200             1.009               29
     2300             1.012               17
     2400             1.016               10
     2500             1.009               4
     2600             1.009               1
     2700             1.037               50
     2800             1.035               50
     2900             1.009               50
     3000             1.013               26
     3100             1.014               28
     3200             1.016               50
     3300             1.009               28
     3400             1.012               13
     3500             1.009               13
     3600             1.015               13
     3700             1.007               24
     3800             1.005               24
     3900             1.004               15
     4000             1.008               12
     4100             1.009               50
     4200             1.004               24
     4300             1.009               4
     4400             1.020               11
     4500             1.030               11
     4600             1.039               11
     4700             1.023               11
     4800             1.042               11
     4900             1.026               12
     5000             1.025               12
     5100             1.020               12
     5200             1.013               12


     Simulated prior distributions

     Parameter       Prior Mean  Prior Variance  Prior Std. Dev.


     Parameter 1        -0.0001          0.0235          0.1532
     Parameter 2        -0.0034          0.0267          0.1633
     Parameter 3         0.0046          0.0254          0.1595
     Parameter 4        -0.0039          0.0253          0.1592
     Parameter 5         0.0008          0.0261          0.1616
     Parameter 6        -0.0052          0.0242          0.1554
     Parameter 7         0.0004          0.0260          0.1613
     Parameter 8        -0.0008          0.0246          0.1567
     Parameter 9         0.0033          0.0232          0.1522
     Parameter 10        -0.0080          0.0240          0.1549
     Parameter 11        -0.0017          0.0272          0.1649
     Parameter 12        -0.0057          0.0248          0.1576
     Parameter 13         0.0055          0.0241          0.1551
     Parameter 14         0.0031          0.0244          0.1561
     Parameter 15 Improper Prior
     Parameter 16 Improper Prior
     Parameter 17 Improper Prior
     Parameter 18 Improper Prior
     Parameter 19 Improper Prior
     Parameter 20 Improper Prior
     Parameter 21 Improper Prior
     Parameter 22 Improper Prior
     Parameter 23 Improper Prior
     Parameter 24 Improper Prior
     Parameter 25 Improper Prior
     Parameter 26 Improper Prior
     Parameter 27 Improper Prior
     Parameter 28 Improper Prior
     Parameter 29 Improper Prior
     Parameter 30 Improper Prior
     Parameter 31 Improper Prior
     Parameter 32 Improper Prior
     Parameter 33 Improper Prior
     Parameter 34 Improper Prior
     Parameter 35 Improper Prior
     Parameter 36 Improper Prior
     Parameter 37 Improper Prior
     Parameter 38 Improper Prior
     Parameter 39 Improper Prior
     Parameter 40 Improper Prior
     Parameter 41 Improper Prior
     Parameter 42 Improper Prior
     Parameter 43 Improper Prior
     Parameter 44 Improper Prior
     Parameter 45 Improper Prior
     Parameter 46 Improper Prior
     Parameter 47 Improper Prior
     Parameter 48 Improper Prior
     Parameter 49 Improper Prior
     Parameter 50 Improper Prior
     Parameter 51 Improper Prior

     REPLICATION 18:


                     POTENTIAL       PARAMETER WITH
     ITERATION    SCALE REDUCTION      HIGHEST PSR
     100              1.168               42
     200              1.428               50
     300              1.270               50
     400              1.068               11
     500              1.282               12
     600              1.145               11
     700              1.051               12
     800              1.459               12
     900              1.059               50
     1000             1.121               12
     1100             1.144               8
     1200             1.136               8
     1300             1.023               26
     1400             1.020               19
     1500             1.204               50
     1600             1.152               50
     1700             1.128               8
     1800             1.298               8
     1900             1.260               8
     2000             1.059               8
     2100             1.040               11
     2200             1.014               11
     2300             1.021               5
     2400             1.085               50
     2500             1.113               50
     2600             1.150               50
     2700             1.182               50
     2800             1.047               50
     2900             1.012               50
     3000             1.010               1
     3100             1.027               4
     3200             1.049               12
     3300             1.062               12
     3400             1.044               12
     3500             1.083               12
     3600             1.105               50
     3700             1.036               50
     3800             1.006               6
     3900             1.009               11
     4000             1.012               11
     4100             1.011               11
     4200             1.015               11
     4300             1.032               11
     4400             1.018               11
     4500             1.015               11
     4600             1.022               1
     4700             1.024               1
     4800             1.031               8
     4900             1.012               8
     5000             1.010               12


     Simulated prior distributions

     Parameter       Prior Mean  Prior Variance  Prior Std. Dev.


     Parameter 1        -0.0057          0.0246          0.1567
     Parameter 2        -0.0149          0.0265          0.1629
     Parameter 3         0.0007          0.0234          0.1530
     Parameter 4         0.0088          0.0248          0.1576
     Parameter 5        -0.0046          0.0236          0.1538
     Parameter 6         0.0017          0.0258          0.1608
     Parameter 7        -0.0069          0.0250          0.1582
     Parameter 8        -0.0047          0.0245          0.1566
     Parameter 9        -0.0058          0.0251          0.1583
     Parameter 10        -0.0074          0.0258          0.1607
     Parameter 11         0.0036          0.0241          0.1553
     Parameter 12        -0.0051          0.0249          0.1578
     Parameter 13        -0.0022          0.0248          0.1575
     Parameter 14        -0.0030          0.0244          0.1563
     Parameter 15 Improper Prior
     Parameter 16 Improper Prior
     Parameter 17 Improper Prior
     Parameter 18 Improper Prior
     Parameter 19 Improper Prior
     Parameter 20 Improper Prior
     Parameter 21 Improper Prior
     Parameter 22 Improper Prior
     Parameter 23 Improper Prior
     Parameter 24 Improper Prior
     Parameter 25 Improper Prior
     Parameter 26 Improper Prior
     Parameter 27 Improper Prior
     Parameter 28 Improper Prior
     Parameter 29 Improper Prior
     Parameter 30 Improper Prior
     Parameter 31 Improper Prior
     Parameter 32 Improper Prior
     Parameter 33 Improper Prior
     Parameter 34 Improper Prior
     Parameter 35 Improper Prior
     Parameter 36 Improper Prior
     Parameter 37 Improper Prior
     Parameter 38 Improper Prior
     Parameter 39 Improper Prior
     Parameter 40 Improper Prior
     Parameter 41 Improper Prior
     Parameter 42 Improper Prior
     Parameter 43 Improper Prior
     Parameter 44 Improper Prior
     Parameter 45 Improper Prior
     Parameter 46 Improper Prior
     Parameter 47 Improper Prior
     Parameter 48 Improper Prior
     Parameter 49 Improper Prior
     Parameter 50 Improper Prior
     Parameter 51 Improper Prior

     REPLICATION 19:


                     POTENTIAL       PARAMETER WITH
     ITERATION    SCALE REDUCTION      HIGHEST PSR
     100              1.308               19
     200              1.582               11
     300              1.156               25
     400              1.128               26
     500              1.052               11
     600              1.228               50
     700              1.015               28
     800              1.036               19
     900              1.057               8
     1000             1.032               8
     1100             1.033               50
     1200             1.102               50
     1300             1.498               50
     1400             1.338               50
     1500             1.099               11
     1600             1.012               40
     1700             1.038               50
     1800             1.079               50
     1900             1.051               50
     2000             1.065               50
     2100             1.020               25
     2200             1.020               25
     2300             1.025               25
     2400             1.060               50
     2500             1.064               50
     2600             1.080               8
     2700             1.068               8
     2800             1.029               8
     2900             1.022               2
     3000             1.042               50
     3100             1.132               50
     3200             1.164               50
     3300             1.091               50
     3400             1.024               50
     3500             1.011               32
     3600             1.017               5
     3700             1.013               5
     3800             1.009               32
     3900             1.011               5
     4000             1.016               9
     4100             1.038               9
     4200             1.064               8
     4300             1.078               8
     4400             1.076               50
     4500             1.085               50
     4600             1.076               50
     4700             1.170               50
     4800             1.146               50
     4900             1.132               50
     5000             1.136               50
     5100             1.097               50
     5200             1.078               50
     5300             1.092               50
     5400             1.105               50
     5500             1.093               50
     5600             1.075               50
     5700             1.046               50
     5800             1.067               50
     5900             1.049               50
     6000             1.025               50
     6100             1.013               50


     Simulated prior distributions

     Parameter       Prior Mean  Prior Variance  Prior Std. Dev.


     Parameter 1        -0.0083          0.0246          0.1567
     Parameter 2        -0.0038          0.0271          0.1648
     Parameter 3         0.0018          0.0235          0.1533
     Parameter 4         0.0016          0.0264          0.1624
     Parameter 5         0.0011          0.0250          0.1581
     Parameter 6        -0.0017          0.0259          0.1611
     Parameter 7         0.0069          0.0244          0.1561
     Parameter 8         0.0021          0.0231          0.1520
     Parameter 9         0.0054          0.0259          0.1609
     Parameter 10        -0.0007          0.0252          0.1588
     Parameter 11         0.0016          0.0234          0.1530
     Parameter 12         0.0091          0.0239          0.1545
     Parameter 13         0.0011          0.0258          0.1605
     Parameter 14         0.0021          0.0244          0.1562
     Parameter 15 Improper Prior
     Parameter 16 Improper Prior
     Parameter 17 Improper Prior
     Parameter 18 Improper Prior
     Parameter 19 Improper Prior
     Parameter 20 Improper Prior
     Parameter 21 Improper Prior
     Parameter 22 Improper Prior
     Parameter 23 Improper Prior
     Parameter 24 Improper Prior
     Parameter 25 Improper Prior
     Parameter 26 Improper Prior
     Parameter 27 Improper Prior
     Parameter 28 Improper Prior
     Parameter 29 Improper Prior
     Parameter 30 Improper Prior
     Parameter 31 Improper Prior
     Parameter 32 Improper Prior
     Parameter 33 Improper Prior
     Parameter 34 Improper Prior
     Parameter 35 Improper Prior
     Parameter 36 Improper Prior
     Parameter 37 Improper Prior
     Parameter 38 Improper Prior
     Parameter 39 Improper Prior
     Parameter 40 Improper Prior
     Parameter 41 Improper Prior
     Parameter 42 Improper Prior
     Parameter 43 Improper Prior
     Parameter 44 Improper Prior
     Parameter 45 Improper Prior
     Parameter 46 Improper Prior
     Parameter 47 Improper Prior
     Parameter 48 Improper Prior
     Parameter 49 Improper Prior
     Parameter 50 Improper Prior
     Parameter 51 Improper Prior

     REPLICATION 20:


                     POTENTIAL       PARAMETER WITH
     ITERATION    SCALE REDUCTION      HIGHEST PSR
     100              1.385               4
     200              1.169               12
     300              1.058               15
     400              1.526               50
     500              1.457               12
     600              1.049               7
     700              1.135               11
     800              1.032               1
     900              1.034               11
     1000             1.306               50
     1100             1.076               10
     1200             1.050               10
     1300             1.015               33
     1400             1.029               8
     1500             1.132               8
     1600             1.054               8
     1700             1.011               25
     1800             1.043               12
     1900             1.133               50
     2000             1.071               50
     2100             1.029               50
     2200             1.014               51
     2300             1.049               11
     2400             1.007               10
     2500             1.015               50
     2600             1.064               12
     2700             1.076               12
     2800             1.127               12
     2900             1.120               12
     3000             1.111               50
     3100             1.100               12
     3200             1.035               12
     3300             1.013               12
     3400             1.053               50
     3500             1.017               11
     3600             1.004               22
     3700             1.010               37
     3800             1.022               8
     3900             1.048               8
     4000             1.064               8
     4100             1.056               8
     4200             1.010               19
     4300             1.013               19
     4400             1.017               19
     4500             1.043               50
     4600             1.022               12
     4700             1.023               50
     4800             1.028               50
     4900             1.042               50
     5000             1.071               50
     5100             1.078               50
     5200             1.028               50
     5300             1.015               50


     Simulated prior distributions

     Parameter       Prior Mean  Prior Variance  Prior Std. Dev.


     Parameter 1        -0.0076          0.0266          0.1631
     Parameter 2        -0.0035          0.0250          0.1580
     Parameter 3        -0.0051          0.0242          0.1556
     Parameter 4        -0.0019          0.0252          0.1588
     Parameter 5         0.0037          0.0258          0.1607
     Parameter 6         0.0009          0.0235          0.1532
     Parameter 7        -0.0108          0.0249          0.1579
     Parameter 8        -0.0004          0.0224          0.1496
     Parameter 9         0.0040          0.0276          0.1662
     Parameter 10         0.0014          0.0245          0.1566
     Parameter 11         0.0058          0.0241          0.1554
     Parameter 12        -0.0005          0.0257          0.1604
     Parameter 13         0.0037          0.0256          0.1601
     Parameter 14         0.0068          0.0233          0.1525
     Parameter 15 Improper Prior
     Parameter 16 Improper Prior
     Parameter 17 Improper Prior
     Parameter 18 Improper Prior
     Parameter 19 Improper Prior
     Parameter 20 Improper Prior
     Parameter 21 Improper Prior
     Parameter 22 Improper Prior
     Parameter 23 Improper Prior
     Parameter 24 Improper Prior
     Parameter 25 Improper Prior
     Parameter 26 Improper Prior
     Parameter 27 Improper Prior
     Parameter 28 Improper Prior
     Parameter 29 Improper Prior
     Parameter 30 Improper Prior
     Parameter 31 Improper Prior
     Parameter 32 Improper Prior
     Parameter 33 Improper Prior
     Parameter 34 Improper Prior
     Parameter 35 Improper Prior
     Parameter 36 Improper Prior
     Parameter 37 Improper Prior
     Parameter 38 Improper Prior
     Parameter 39 Improper Prior
     Parameter 40 Improper Prior
     Parameter 41 Improper Prior
     Parameter 42 Improper Prior
     Parameter 43 Improper Prior
     Parameter 44 Improper Prior
     Parameter 45 Improper Prior
     Parameter 46 Improper Prior
     Parameter 47 Improper Prior
     Parameter 48 Improper Prior
     Parameter 49 Improper Prior
     Parameter 50 Improper Prior
     Parameter 51 Improper Prior

     REPLICATION 21:


                     POTENTIAL       PARAMETER WITH
     ITERATION    SCALE REDUCTION      HIGHEST PSR
     100              2.039               11
     200              1.170               4
     300              1.246               11
     400              1.331               50
     500              1.156               12
     600              1.232               50
     700              1.030               44
     800              1.076               11
     900              1.071               50
     1000             1.414               50
     1100             1.120               50
     1200             1.023               35
     1300             1.341               50
     1400             1.277               11
     1500             1.096               50
     1600             1.010               16
     1700             1.030               8
     1800             1.027               11
     1900             1.064               11
     2000             1.088               11
     2100             1.071               12
     2200             1.041               12
     2300             1.020               12
     2400             1.009               51
     2500             1.031               11
     2600             1.013               15
     2700             1.016               15
     2800             1.041               50
     2900             1.065               50
     3000             1.013               33
     3100             1.012               19
     3200             1.022               11
     3300             1.024               11
     3400             1.027               11
     3500             1.015               9
     3600             1.006               50
     3700             1.005               9
     3800             1.012               9
     3900             1.012               9
     4000             1.003               22
     4100             1.005               22
     4200             1.013               11
     4300             1.027               11
     4400             1.036               11
     4500             1.046               11
     4600             1.057               8
     4700             1.083               11
     4800             1.066               11
     4900             1.040               9
     5000             1.054               11
     5100             1.025               11
     5200             1.010               4


     Simulated prior distributions

     Parameter       Prior Mean  Prior Variance  Prior Std. Dev.


     Parameter 1         0.0024          0.0251          0.1585
     Parameter 2        -0.0001          0.0255          0.1596
     Parameter 3         0.0007          0.0251          0.1585
     Parameter 4        -0.0029          0.0231          0.1520
     Parameter 5         0.0079          0.0245          0.1565
     Parameter 6        -0.0026          0.0263          0.1621
     Parameter 7        -0.0004          0.0255          0.1597
     Parameter 8         0.0019          0.0263          0.1622
     Parameter 9         0.0032          0.0245          0.1564
     Parameter 10         0.0022          0.0254          0.1593
     Parameter 11        -0.0047          0.0240          0.1548
     Parameter 12        -0.0004          0.0248          0.1574
     Parameter 13        -0.0048          0.0259          0.1608
     Parameter 14         0.0048          0.0252          0.1588
     Parameter 15 Improper Prior
     Parameter 16 Improper Prior
     Parameter 17 Improper Prior
     Parameter 18 Improper Prior
     Parameter 19 Improper Prior
     Parameter 20 Improper Prior
     Parameter 21 Improper Prior
     Parameter 22 Improper Prior
     Parameter 23 Improper Prior
     Parameter 24 Improper Prior
     Parameter 25 Improper Prior
     Parameter 26 Improper Prior
     Parameter 27 Improper Prior
     Parameter 28 Improper Prior
     Parameter 29 Improper Prior
     Parameter 30 Improper Prior
     Parameter 31 Improper Prior
     Parameter 32 Improper Prior
     Parameter 33 Improper Prior
     Parameter 34 Improper Prior
     Parameter 35 Improper Prior
     Parameter 36 Improper Prior
     Parameter 37 Improper Prior
     Parameter 38 Improper Prior
     Parameter 39 Improper Prior
     Parameter 40 Improper Prior
     Parameter 41 Improper Prior
     Parameter 42 Improper Prior
     Parameter 43 Improper Prior
     Parameter 44 Improper Prior
     Parameter 45 Improper Prior
     Parameter 46 Improper Prior
     Parameter 47 Improper Prior
     Parameter 48 Improper Prior
     Parameter 49 Improper Prior
     Parameter 50 Improper Prior
     Parameter 51 Improper Prior

     REPLICATION 22:


                     POTENTIAL       PARAMETER WITH
     ITERATION    SCALE REDUCTION      HIGHEST PSR
     100              1.307               45
     200              1.766               11
     300              1.456               12
     400              1.195               50
     500              1.052               13
     600              1.032               14
     700              1.082               5
     800              1.027               31
     900              1.047               33
     1000             1.048               11
     1100             1.381               8
     1200             1.184               8
     1300             1.180               50
     1400             1.011               50
     1500             1.011               27
     1600             1.090               8
     1700             1.334               50
     1800             1.256               50
     1900             1.109               50
     2000             1.092               50
     2100             1.026               50
     2200             1.007               22
     2300             1.013               8
     2400             1.074               50
     2500             1.011               8
     2600             1.012               33
     2700             1.009               23
     2800             1.026               11
     2900             1.068               50
     3000             1.049               50
     3100             1.070               50
     3200             1.041               50
     3300             1.007               42
     3400             1.009               9
     3500             1.009               9
     3600             1.009               18
     3700             1.014               50
     3800             1.034               50
     3900             1.038               50
     4000             1.066               50
     4100             1.065               50
     4200             1.032               10
     4300             1.035               50
     4400             1.071               11
     4500             1.100               50
     4600             1.133               50
     4700             1.156               50
     4800             1.136               50
     4900             1.066               50
     5000             1.050               11
     5100             1.077               50
     5200             1.100               50
     5300             1.042               50
     5400             1.066               50
     5500             1.095               11
     5600             1.084               50
     5700             1.054               50
     5800             1.032               50
     5900             1.012               12


     Simulated prior distributions

     Parameter       Prior Mean  Prior Variance  Prior Std. Dev.


     Parameter 1        -0.0005          0.0254          0.1595
     Parameter 2         0.0046          0.0246          0.1569
     Parameter 3         0.0066          0.0259          0.1611
     Parameter 4        -0.0011          0.0234          0.1531
     Parameter 5        -0.0047          0.0254          0.1594
     Parameter 6        -0.0037          0.0278          0.1669
     Parameter 7        -0.0036          0.0241          0.1552
     Parameter 8        -0.0021          0.0262          0.1619
     Parameter 9        -0.0061          0.0251          0.1584
     Parameter 10        -0.0038          0.0241          0.1553
     Parameter 11         0.0024          0.0246          0.1567
     Parameter 12         0.0005          0.0238          0.1542
     Parameter 13         0.0031          0.0236          0.1536
     Parameter 14        -0.0027          0.0251          0.1583
     Parameter 15 Improper Prior
     Parameter 16 Improper Prior
     Parameter 17 Improper Prior
     Parameter 18 Improper Prior
     Parameter 19 Improper Prior
     Parameter 20 Improper Prior
     Parameter 21 Improper Prior
     Parameter 22 Improper Prior
     Parameter 23 Improper Prior
     Parameter 24 Improper Prior
     Parameter 25 Improper Prior
     Parameter 26 Improper Prior
     Parameter 27 Improper Prior
     Parameter 28 Improper Prior
     Parameter 29 Improper Prior
     Parameter 30 Improper Prior
     Parameter 31 Improper Prior
     Parameter 32 Improper Prior
     Parameter 33 Improper Prior
     Parameter 34 Improper Prior
     Parameter 35 Improper Prior
     Parameter 36 Improper Prior
     Parameter 37 Improper Prior
     Parameter 38 Improper Prior
     Parameter 39 Improper Prior
     Parameter 40 Improper Prior
     Parameter 41 Improper Prior
     Parameter 42 Improper Prior
     Parameter 43 Improper Prior
     Parameter 44 Improper Prior
     Parameter 45 Improper Prior
     Parameter 46 Improper Prior
     Parameter 47 Improper Prior
     Parameter 48 Improper Prior
     Parameter 49 Improper Prior
     Parameter 50 Improper Prior
     Parameter 51 Improper Prior

     REPLICATION 23:


                     POTENTIAL       PARAMETER WITH
     ITERATION    SCALE REDUCTION      HIGHEST PSR
     100              1.566               10
     200              1.321               19
     300              3.150               50
     400              1.061               39
     500              2.173               50
     600              1.262               50
     700              1.042               48
     800              1.064               9
     900              1.307               50
     1000             1.181               11
     1100             1.053               50
     1200             1.065               10
     1300             1.029               17
     1400             1.085               12
     1500             1.031               50
     1600             1.019               13
     1700             1.012               10
     1800             1.012               19
     1900             1.019               15
     2000             1.015               11
     2100             1.009               3
     2200             1.015               50
     2300             1.012               1
     2400             1.005               5
     2500             1.009               2
     2600             1.027               50
     2700             1.045               50
     2800             1.010               50
     2900             1.010               24
     3000             1.007               1
     3100             1.016               8
     3200             1.046               50
     3300             1.063               50
     3400             1.081               50
     3500             1.064               50
     3600             1.036               10
     3700             1.009               10
     3800             1.006               24
     3900             1.012               14
     4000             1.042               12
     4100             1.028               8
     4200             1.008               8
     4300             1.015               8
     4400             1.005               24
     4500             1.010               12
     4600             1.022               12
     4700             1.008               12
     4800             1.014               50
     4900             1.029               50
     5000             1.026               50
     5100             1.010               50


     Simulated prior distributions

     Parameter       Prior Mean  Prior Variance  Prior Std. Dev.


     Parameter 1        -0.0021          0.0252          0.1588
     Parameter 2        -0.0058          0.0258          0.1605
     Parameter 3        -0.0042          0.0258          0.1605
     Parameter 4        -0.0009          0.0248          0.1575
     Parameter 5        -0.0030          0.0237          0.1541
     Parameter 6        -0.0051          0.0236          0.1535
     Parameter 7        -0.0006          0.0258          0.1605
     Parameter 8        -0.0060          0.0259          0.1609
     Parameter 9         0.0036          0.0263          0.1623
     Parameter 10         0.0001          0.0255          0.1596
     Parameter 11         0.0077          0.0254          0.1593
     Parameter 12         0.0022          0.0272          0.1649
     Parameter 13        -0.0031          0.0251          0.1585
     Parameter 14        -0.0005          0.0244          0.1564
     Parameter 15 Improper Prior
     Parameter 16 Improper Prior
     Parameter 17 Improper Prior
     Parameter 18 Improper Prior
     Parameter 19 Improper Prior
     Parameter 20 Improper Prior
     Parameter 21 Improper Prior
     Parameter 22 Improper Prior
     Parameter 23 Improper Prior
     Parameter 24 Improper Prior
     Parameter 25 Improper Prior
     Parameter 26 Improper Prior
     Parameter 27 Improper Prior
     Parameter 28 Improper Prior
     Parameter 29 Improper Prior
     Parameter 30 Improper Prior
     Parameter 31 Improper Prior
     Parameter 32 Improper Prior
     Parameter 33 Improper Prior
     Parameter 34 Improper Prior
     Parameter 35 Improper Prior
     Parameter 36 Improper Prior
     Parameter 37 Improper Prior
     Parameter 38 Improper Prior
     Parameter 39 Improper Prior
     Parameter 40 Improper Prior
     Parameter 41 Improper Prior
     Parameter 42 Improper Prior
     Parameter 43 Improper Prior
     Parameter 44 Improper Prior
     Parameter 45 Improper Prior
     Parameter 46 Improper Prior
     Parameter 47 Improper Prior
     Parameter 48 Improper Prior
     Parameter 49 Improper Prior
     Parameter 50 Improper Prior
     Parameter 51 Improper Prior

     REPLICATION 24:


                     POTENTIAL       PARAMETER WITH
     ITERATION    SCALE REDUCTION      HIGHEST PSR
     100              1.144               3
     200              1.206               33
     300              1.115               26
     400              1.829               50
     500              1.276               50
     600              1.303               11
     700              1.248               50
     800              1.057               5
     900              1.261               11
     1000             1.180               9
     1100             1.060               23
     1200             1.104               11
     1300             1.055               11
     1400             1.058               4
     1500             1.131               9
     1600             1.167               9
     1700             1.180               50
     1800             1.009               51
     1900             1.046               11
     2000             1.043               11
     2100             1.134               11
     2200             1.418               11
     2300             1.183               50
     2400             1.063               50
     2500             1.081               50
     2600             1.041               50
     2700             1.007               18
     2800             1.007               5
     2900             1.033               8
     3000             1.026               8
     3100             1.007               29
     3200             1.004               25
     3300             1.008               29
     3400             1.008               33
     3500             1.039               50
     3600             1.061               50
     3700             1.059               50
     3800             1.026               50
     3900             1.007               12
     4000             1.005               18
     4100             1.007               25
     4200             1.009               18
     4300             1.013               12
     4400             1.033               12
     4500             1.019               50
     4600             1.021               12
     4700             1.004               45
     4800             1.004               44
     4900             1.003               11
     5000             1.002               29


     Simulated prior distributions

     Parameter       Prior Mean  Prior Variance  Prior Std. Dev.


     Parameter 1        -0.0012          0.0262          0.1620
     Parameter 2        -0.0086          0.0263          0.1621
     Parameter 3        -0.0058          0.0258          0.1606
     Parameter 4        -0.0024          0.0268          0.1636
     Parameter 5         0.0005          0.0256          0.1601
     Parameter 6        -0.0044          0.0253          0.1590
     Parameter 7         0.0023          0.0239          0.1544
     Parameter 8        -0.0014          0.0254          0.1592
     Parameter 9         0.0020          0.0262          0.1620
     Parameter 10        -0.0047          0.0266          0.1631
     Parameter 11        -0.0087          0.0243          0.1559
     Parameter 12        -0.0051          0.0271          0.1645
     Parameter 13        -0.0058          0.0245          0.1564
     Parameter 14         0.0103          0.0239          0.1545
     Parameter 15 Improper Prior
     Parameter 16 Improper Prior
     Parameter 17 Improper Prior
     Parameter 18 Improper Prior
     Parameter 19 Improper Prior
     Parameter 20 Improper Prior
     Parameter 21 Improper Prior
     Parameter 22 Improper Prior
     Parameter 23 Improper Prior
     Parameter 24 Improper Prior
     Parameter 25 Improper Prior
     Parameter 26 Improper Prior
     Parameter 27 Improper Prior
     Parameter 28 Improper Prior
     Parameter 29 Improper Prior
     Parameter 30 Improper Prior
     Parameter 31 Improper Prior
     Parameter 32 Improper Prior
     Parameter 33 Improper Prior
     Parameter 34 Improper Prior
     Parameter 35 Improper Prior
     Parameter 36 Improper Prior
     Parameter 37 Improper Prior
     Parameter 38 Improper Prior
     Parameter 39 Improper Prior
     Parameter 40 Improper Prior
     Parameter 41 Improper Prior
     Parameter 42 Improper Prior
     Parameter 43 Improper Prior
     Parameter 44 Improper Prior
     Parameter 45 Improper Prior
     Parameter 46 Improper Prior
     Parameter 47 Improper Prior
     Parameter 48 Improper Prior
     Parameter 49 Improper Prior
     Parameter 50 Improper Prior
     Parameter 51 Improper Prior

     REPLICATION 25:


                     POTENTIAL       PARAMETER WITH
     ITERATION    SCALE REDUCTION      HIGHEST PSR
     100              1.212               25
     200              1.336               50
     300              1.292               50
     400              1.246               50
     500              1.303               50
     600              1.142               50
     700              1.126               33
     800              1.108               50
     900              1.037               12
     1000             1.032               37
     1100             1.026               22
     1200             1.028               32
     1300             1.016               11
     1400             1.238               11
     1500             1.183               11
     1600             1.086               11
     1700             1.024               27
     1800             1.085               8
     1900             1.034               8
     2000             1.007               50
     2100             1.035               50
     2200             1.010               23
     2300             1.022               9
     2400             1.044               11
     2500             1.012               23
     2600             1.024               33
     2700             1.025               33
     2800             1.018               19
     2900             1.012               19
     3000             1.017               19
     3100             1.011               19
     3200             1.015               50
     3300             1.023               50
     3400             1.037               50
     3500             1.018               11
     3600             1.013               1
     3700             1.009               11
     3800             1.009               11
     3900             1.007               33
     4000             1.024               11
     4100             1.043               11
     4200             1.026               11
     4300             1.006               24
     4400             1.006               42
     4500             1.007               24
     4600             1.012               24
     4700             1.014               24
     4800             1.011               24
     4900             1.009               24
     5000             1.007               24


     Simulated prior distributions

     Parameter       Prior Mean  Prior Variance  Prior Std. Dev.


     Parameter 1         0.0002          0.0247          0.1572
     Parameter 2         0.0056          0.0245          0.1566
     Parameter 3         0.0017          0.0261          0.1615
     Parameter 4        -0.0004          0.0248          0.1575
     Parameter 5        -0.0019          0.0237          0.1538
     Parameter 6         0.0026          0.0245          0.1564
     Parameter 7         0.0005          0.0242          0.1555
     Parameter 8        -0.0003          0.0255          0.1596
     Parameter 9         0.0016          0.0254          0.1594
     Parameter 10         0.0032          0.0247          0.1571
     Parameter 11        -0.0033          0.0255          0.1597
     Parameter 12         0.0081          0.0237          0.1541
     Parameter 13        -0.0074          0.0271          0.1646
     Parameter 14        -0.0055          0.0254          0.1594
     Parameter 15 Improper Prior
     Parameter 16 Improper Prior
     Parameter 17 Improper Prior
     Parameter 18 Improper Prior
     Parameter 19 Improper Prior
     Parameter 20 Improper Prior
     Parameter 21 Improper Prior
     Parameter 22 Improper Prior
     Parameter 23 Improper Prior
     Parameter 24 Improper Prior
     Parameter 25 Improper Prior
     Parameter 26 Improper Prior
     Parameter 27 Improper Prior
     Parameter 28 Improper Prior
     Parameter 29 Improper Prior
     Parameter 30 Improper Prior
     Parameter 31 Improper Prior
     Parameter 32 Improper Prior
     Parameter 33 Improper Prior
     Parameter 34 Improper Prior
     Parameter 35 Improper Prior
     Parameter 36 Improper Prior
     Parameter 37 Improper Prior
     Parameter 38 Improper Prior
     Parameter 39 Improper Prior
     Parameter 40 Improper Prior
     Parameter 41 Improper Prior
     Parameter 42 Improper Prior
     Parameter 43 Improper Prior
     Parameter 44 Improper Prior
     Parameter 45 Improper Prior
     Parameter 46 Improper Prior
     Parameter 47 Improper Prior
     Parameter 48 Improper Prior
     Parameter 49 Improper Prior
     Parameter 50 Improper Prior
     Parameter 51 Improper Prior

     REPLICATION 26:


                     POTENTIAL       PARAMETER WITH
     ITERATION    SCALE REDUCTION      HIGHEST PSR
     100              1.543               11
     200              1.459               50
     300              1.068               36
     400              1.065               50
     500              1.205               10
     600              1.037               23
     700              1.168               12
     800              1.683               50
     900              1.535               50
     1000             1.356               50
     1100             1.033               30
     1200             1.414               50
     1300             1.736               50
     1400             1.575               50
     1500             1.445               50
     1600             1.183               50
     1700             1.050               10
     1800             1.015               14
     1900             1.017               31
     2000             1.102               50
     2100             1.100               50
     2200             1.071               50
     2300             1.036               11
     2400             1.091               11
     2500             1.123               50
     2600             1.084               50
     2700             1.015               50
     2800             1.075               50
     2900             1.134               50
     3000             1.101               50
     3100             1.059               50
     3200             1.019               50
     3300             1.014               8
     3400             1.005               17
     3500             1.013               50
     3600             1.008               23
     3700             1.005               23
     3800             1.004               38
     3900             1.004               22
     4000             1.005               26
     4100             1.006               33
     4200             1.012               11
     4300             1.007               33
     4400             1.017               50
     4500             1.011               50
     4600             1.012               50
     4700             1.013               50
     4800             1.008               25
     4900             1.004               25
     5000             1.005               9


     Simulated prior distributions

     Parameter       Prior Mean  Prior Variance  Prior Std. Dev.


     Parameter 1        -0.0081          0.0264          0.1624
     Parameter 2        -0.0099          0.0244          0.1562
     Parameter 3        -0.0095          0.0261          0.1615
     Parameter 4        -0.0022          0.0264          0.1626
     Parameter 5        -0.0036          0.0235          0.1535
     Parameter 6         0.0005          0.0258          0.1605
     Parameter 7         0.0022          0.0241          0.1552
     Parameter 8        -0.0030          0.0256          0.1601
     Parameter 9         0.0034          0.0243          0.1560
     Parameter 10        -0.0039          0.0237          0.1539
     Parameter 11         0.0109          0.0255          0.1597
     Parameter 12         0.0031          0.0260          0.1614
     Parameter 13         0.0006          0.0267          0.1635
     Parameter 14         0.0042          0.0239          0.1545
     Parameter 15 Improper Prior
     Parameter 16 Improper Prior
     Parameter 17 Improper Prior
     Parameter 18 Improper Prior
     Parameter 19 Improper Prior
     Parameter 20 Improper Prior
     Parameter 21 Improper Prior
     Parameter 22 Improper Prior
     Parameter 23 Improper Prior
     Parameter 24 Improper Prior
     Parameter 25 Improper Prior
     Parameter 26 Improper Prior
     Parameter 27 Improper Prior
     Parameter 28 Improper Prior
     Parameter 29 Improper Prior
     Parameter 30 Improper Prior
     Parameter 31 Improper Prior
     Parameter 32 Improper Prior
     Parameter 33 Improper Prior
     Parameter 34 Improper Prior
     Parameter 35 Improper Prior
     Parameter 36 Improper Prior
     Parameter 37 Improper Prior
     Parameter 38 Improper Prior
     Parameter 39 Improper Prior
     Parameter 40 Improper Prior
     Parameter 41 Improper Prior
     Parameter 42 Improper Prior
     Parameter 43 Improper Prior
     Parameter 44 Improper Prior
     Parameter 45 Improper Prior
     Parameter 46 Improper Prior
     Parameter 47 Improper Prior
     Parameter 48 Improper Prior
     Parameter 49 Improper Prior
     Parameter 50 Improper Prior
     Parameter 51 Improper Prior

     REPLICATION 27:


                     POTENTIAL       PARAMETER WITH
     ITERATION    SCALE REDUCTION      HIGHEST PSR
     100              1.311               21
     200              1.151               16
     300              1.166               10
     400              1.099               22
     500              1.208               50
     600              1.136               50
     700              1.174               50
     800              1.125               50
     900              1.100               50
     1000             1.016               31
     1100             1.107               8
     1200             1.103               8
     1300             1.167               11
     1400             1.011               33
     1500             1.017               15
     1600             1.114               50
     1700             1.356               50
     1800             1.074               50
     1900             1.125               50
     2000             1.182               11
     2100             1.147               11
     2200             1.013               1
     2300             1.013               43
     2400             1.015               5
     2500             1.014               43
     2600             1.021               50
     2700             1.012               43
     2800             1.009               43
     2900             1.010               51
     3000             1.004               9
     3100             1.045               50
     3200             1.043               8
     3300             1.034               9
     3400             1.013               1
     3500             1.009               1
     3600             1.011               1
     3700             1.013               11
     3800             1.008               1
     3900             1.005               24
     4000             1.006               26
     4100             1.003               49
     4200             1.013               11
     4300             1.012               11
     4400             1.038               11
     4500             1.039               8
     4600             1.054               8
     4700             1.039               8
     4800             1.027               12
     4900             1.012               12
     5000             1.017               12


     Simulated prior distributions

     Parameter       Prior Mean  Prior Variance  Prior Std. Dev.


     Parameter 1         0.0006          0.0254          0.1592
     Parameter 2        -0.0068          0.0259          0.1608
     Parameter 3         0.0007          0.0246          0.1568
     Parameter 4         0.0095          0.0251          0.1585
     Parameter 5        -0.0027          0.0237          0.1540
     Parameter 6        -0.0051          0.0239          0.1545
     Parameter 7        -0.0074          0.0260          0.1614
     Parameter 8         0.0094          0.0241          0.1552
     Parameter 9        -0.0017          0.0261          0.1617
     Parameter 10        -0.0039          0.0263          0.1623
     Parameter 11         0.0038          0.0265          0.1629
     Parameter 12         0.0020          0.0249          0.1577
     Parameter 13         0.0093          0.0273          0.1651
     Parameter 14         0.0020          0.0252          0.1589
     Parameter 15 Improper Prior
     Parameter 16 Improper Prior
     Parameter 17 Improper Prior
     Parameter 18 Improper Prior
     Parameter 19 Improper Prior
     Parameter 20 Improper Prior
     Parameter 21 Improper Prior
     Parameter 22 Improper Prior
     Parameter 23 Improper Prior
     Parameter 24 Improper Prior
     Parameter 25 Improper Prior
     Parameter 26 Improper Prior
     Parameter 27 Improper Prior
     Parameter 28 Improper Prior
     Parameter 29 Improper Prior
     Parameter 30 Improper Prior
     Parameter 31 Improper Prior
     Parameter 32 Improper Prior
     Parameter 33 Improper Prior
     Parameter 34 Improper Prior
     Parameter 35 Improper Prior
     Parameter 36 Improper Prior
     Parameter 37 Improper Prior
     Parameter 38 Improper Prior
     Parameter 39 Improper Prior
     Parameter 40 Improper Prior
     Parameter 41 Improper Prior
     Parameter 42 Improper Prior
     Parameter 43 Improper Prior
     Parameter 44 Improper Prior
     Parameter 45 Improper Prior
     Parameter 46 Improper Prior
     Parameter 47 Improper Prior
     Parameter 48 Improper Prior
     Parameter 49 Improper Prior
     Parameter 50 Improper Prior
     Parameter 51 Improper Prior

     REPLICATION 28:


                     POTENTIAL       PARAMETER WITH
     ITERATION    SCALE REDUCTION      HIGHEST PSR
     100              1.290               10
     200              1.074               24
     300              1.317               8
     400              1.235               11
     500              1.387               8
     600              1.326               50
     700              1.439               11
     800              1.100               50
     900              1.403               10
     1000             1.774               50
     1100             1.776               50
     1200             1.063               50
     1300             1.047               11
     1400             1.192               12
     1500             1.137               12
     1600             1.073               12
     1700             1.035               43
     1800             1.042               50
     1900             1.019               15
     2000             1.024               15
     2100             1.023               15
     2200             1.032               12
     2300             1.017               15
     2400             1.020               51
     2500             1.084               50
     2600             1.245               50
     2700             1.263               12
     2800             1.198               12
     2900             1.230               12
     3000             1.152               12
     3100             1.185               12
     3200             1.240               12
     3300             1.204               12
     3400             1.153               10
     3500             1.068               50
     3600             1.010               10
     3700             1.011               25
     3800             1.015               25
     3900             1.014               50
     4000             1.041               50
     4100             1.069               50
     4200             1.075               50
     4300             1.137               50
     4400             1.137               50
     4500             1.189               50
     4600             1.175               50
     4700             1.150               10
     4800             1.094               10
     4900             1.051               10
     5000             1.046               10
     5100             1.033               10
     5200             1.031               10
     5300             1.009               10


     Simulated prior distributions

     Parameter       Prior Mean  Prior Variance  Prior Std. Dev.


     Parameter 1         0.0019          0.0225          0.1499
     Parameter 2        -0.0036          0.0257          0.1603
     Parameter 3        -0.0074          0.0268          0.1638
     Parameter 4         0.0062          0.0241          0.1551
     Parameter 5        -0.0047          0.0248          0.1574
     Parameter 6        -0.0004          0.0258          0.1608
     Parameter 7         0.0116          0.0243          0.1558
     Parameter 8         0.0043          0.0249          0.1579
     Parameter 9        -0.0026          0.0245          0.1565
     Parameter 10         0.0058          0.0243          0.1558
     Parameter 11        -0.0030          0.0253          0.1591
     Parameter 12         0.0021          0.0259          0.1609
     Parameter 13        -0.0063          0.0253          0.1592
     Parameter 14         0.0060          0.0242          0.1555
     Parameter 15 Improper Prior
     Parameter 16 Improper Prior
     Parameter 17 Improper Prior
     Parameter 18 Improper Prior
     Parameter 19 Improper Prior
     Parameter 20 Improper Prior
     Parameter 21 Improper Prior
     Parameter 22 Improper Prior
     Parameter 23 Improper Prior
     Parameter 24 Improper Prior
     Parameter 25 Improper Prior
     Parameter 26 Improper Prior
     Parameter 27 Improper Prior
     Parameter 28 Improper Prior
     Parameter 29 Improper Prior
     Parameter 30 Improper Prior
     Parameter 31 Improper Prior
     Parameter 32 Improper Prior
     Parameter 33 Improper Prior
     Parameter 34 Improper Prior
     Parameter 35 Improper Prior
     Parameter 36 Improper Prior
     Parameter 37 Improper Prior
     Parameter 38 Improper Prior
     Parameter 39 Improper Prior
     Parameter 40 Improper Prior
     Parameter 41 Improper Prior
     Parameter 42 Improper Prior
     Parameter 43 Improper Prior
     Parameter 44 Improper Prior
     Parameter 45 Improper Prior
     Parameter 46 Improper Prior
     Parameter 47 Improper Prior
     Parameter 48 Improper Prior
     Parameter 49 Improper Prior
     Parameter 50 Improper Prior
     Parameter 51 Improper Prior

     REPLICATION 29:


                     POTENTIAL       PARAMETER WITH
     ITERATION    SCALE REDUCTION      HIGHEST PSR
     100              1.159               51
     200              1.228               8
     300              1.395               12
     400              1.842               50
     500              1.303               50
     600              1.388               50
     700              1.029               23
     800              1.213               50
     900              1.384               50
     1000             1.092               12
     1100             1.008               43
     1200             1.037               50
     1300             1.017               30
     1400             1.088               50
     1500             1.122               11
     1600             1.038               9
     1700             1.037               9
     1800             1.009               51
     1900             1.067               50
     2000             1.194               50
     2100             1.245               50
     2200             1.384               11
     2300             1.152               11
     2400             1.046               11
     2500             1.016               22
     2600             1.017               22
     2700             1.012               51
     2800             1.008               18
     2900             1.044               50
     3000             1.048               11
     3100             1.025               11
     3200             1.021               11
     3300             1.009               11
     3400             1.007               11
     3500             1.007               50
     3600             1.016               8
     3700             1.006               12
     3800             1.005               28
     3900             1.020               50
     4000             1.019               50
     4100             1.006               13
     4200             1.003               23
     4300             1.003               51
     4400             1.005               36
     4500             1.004               37
     4600             1.005               51
     4700             1.015               11
     4800             1.012               11
     4900             1.006               11
     5000             1.006               14


     Simulated prior distributions

     Parameter       Prior Mean  Prior Variance  Prior Std. Dev.


     Parameter 1         0.0015          0.0262          0.1620
     Parameter 2         0.0036          0.0242          0.1555
     Parameter 3         0.0018          0.0249          0.1578
     Parameter 4         0.0006          0.0254          0.1594
     Parameter 5        -0.0013          0.0227          0.1507
     Parameter 6         0.0037          0.0249          0.1577
     Parameter 7        -0.0081          0.0252          0.1588
     Parameter 8         0.0050          0.0256          0.1601
     Parameter 9         0.0018          0.0225          0.1500
     Parameter 10        -0.0102          0.0267          0.1635
     Parameter 11         0.0015          0.0241          0.1552
     Parameter 12         0.0006          0.0236          0.1536
     Parameter 13        -0.0108          0.0233          0.1527
     Parameter 14         0.0031          0.0259          0.1609
     Parameter 15 Improper Prior
     Parameter 16 Improper Prior
     Parameter 17 Improper Prior
     Parameter 18 Improper Prior
     Parameter 19 Improper Prior
     Parameter 20 Improper Prior
     Parameter 21 Improper Prior
     Parameter 22 Improper Prior
     Parameter 23 Improper Prior
     Parameter 24 Improper Prior
     Parameter 25 Improper Prior
     Parameter 26 Improper Prior
     Parameter 27 Improper Prior
     Parameter 28 Improper Prior
     Parameter 29 Improper Prior
     Parameter 30 Improper Prior
     Parameter 31 Improper Prior
     Parameter 32 Improper Prior
     Parameter 33 Improper Prior
     Parameter 34 Improper Prior
     Parameter 35 Improper Prior
     Parameter 36 Improper Prior
     Parameter 37 Improper Prior
     Parameter 38 Improper Prior
     Parameter 39 Improper Prior
     Parameter 40 Improper Prior
     Parameter 41 Improper Prior
     Parameter 42 Improper Prior
     Parameter 43 Improper Prior
     Parameter 44 Improper Prior
     Parameter 45 Improper Prior
     Parameter 46 Improper Prior
     Parameter 47 Improper Prior
     Parameter 48 Improper Prior
     Parameter 49 Improper Prior
     Parameter 50 Improper Prior
     Parameter 51 Improper Prior

     REPLICATION 30:


                     POTENTIAL       PARAMETER WITH
     ITERATION    SCALE REDUCTION      HIGHEST PSR
     100              1.337               15
     200              1.191               8
     300              1.728               11
     400              1.644               50
     500              1.479               50
     600              1.380               50
     700              1.075               21
     800              1.047               10
     900              1.040               51
     1000             1.071               9
     1100             1.139               12
     1200             1.339               12
     1300             1.263               50
     1400             1.047               10
     1500             1.036               3
     1600             1.118               11
     1700             1.243               50
     1800             1.392               12
     1900             1.171               8
     2000             1.018               8
     2100             1.007               30
     2200             1.007               15
     2300             1.007               6
     2400             1.022               1
     2500             1.033               1
     2600             1.028               1
     2700             1.018               1
     2800             1.011               1
     2900             1.028               8
     3000             1.009               1
     3100             1.023               8
     3200             1.065               11
     3300             1.060               11
     3400             1.029               11
     3500             1.026               50
     3600             1.010               50
     3700             1.005               34
     3800             1.006               37
     3900             1.005               2
     4000             1.016               11
     4100             1.081               11
     4200             1.095               11
     4300             1.167               11
     4400             1.096               11
     4500             1.014               1
     4600             1.014               11
     4700             1.030               11
     4800             1.034               11
     4900             1.040               11
     5000             1.050               11
     5100             1.081               50
     5200             1.118               50
     5300             1.130               50
     5400             1.113               50
     5500             1.054               50
     5600             1.035               50
     5700             1.025               50
     5800             1.011               50


     Simulated prior distributions

     Parameter       Prior Mean  Prior Variance  Prior Std. Dev.


     Parameter 1        -0.0052          0.0244          0.1561
     Parameter 2         0.0020          0.0225          0.1500
     Parameter 3        -0.0062          0.0238          0.1542
     Parameter 4         0.0054          0.0254          0.1593
     Parameter 5        -0.0026          0.0247          0.1572
     Parameter 6         0.0016          0.0255          0.1597
     Parameter 7        -0.0020          0.0271          0.1646
     Parameter 8         0.0060          0.0233          0.1525
     Parameter 9        -0.0027          0.0255          0.1595
     Parameter 10        -0.0010          0.0238          0.1542
     Parameter 11         0.0005          0.0255          0.1596
     Parameter 12        -0.0134          0.0263          0.1623
     Parameter 13         0.0134          0.0245          0.1564
     Parameter 14        -0.0128          0.0249          0.1579
     Parameter 15 Improper Prior
     Parameter 16 Improper Prior
     Parameter 17 Improper Prior
     Parameter 18 Improper Prior
     Parameter 19 Improper Prior
     Parameter 20 Improper Prior
     Parameter 21 Improper Prior
     Parameter 22 Improper Prior
     Parameter 23 Improper Prior
     Parameter 24 Improper Prior
     Parameter 25 Improper Prior
     Parameter 26 Improper Prior
     Parameter 27 Improper Prior
     Parameter 28 Improper Prior
     Parameter 29 Improper Prior
     Parameter 30 Improper Prior
     Parameter 31 Improper Prior
     Parameter 32 Improper Prior
     Parameter 33 Improper Prior
     Parameter 34 Improper Prior
     Parameter 35 Improper Prior
     Parameter 36 Improper Prior
     Parameter 37 Improper Prior
     Parameter 38 Improper Prior
     Parameter 39 Improper Prior
     Parameter 40 Improper Prior
     Parameter 41 Improper Prior
     Parameter 42 Improper Prior
     Parameter 43 Improper Prior
     Parameter 44 Improper Prior
     Parameter 45 Improper Prior
     Parameter 46 Improper Prior
     Parameter 47 Improper Prior
     Parameter 48 Improper Prior
     Parameter 49 Improper Prior
     Parameter 50 Improper Prior
     Parameter 51 Improper Prior

     REPLICATION 31:


                     POTENTIAL       PARAMETER WITH
     ITERATION    SCALE REDUCTION      HIGHEST PSR
     100              1.424               5
     200              1.525               50
     300              1.062               20
     400              1.131               50
     500              1.653               50
     600              1.066               51
     700              1.084               50
     800              1.042               43
     900              1.046               12
     1000             1.099               11
     1100             1.036               8
     1200             1.038               51
     1300             1.040               14
     1400             1.020               25
     1500             1.022               12
     1600             1.057               50
     1700             1.084               12
     1800             1.045               12
     1900             1.088               12
     2000             1.085               12
     2100             1.008               32
     2200             1.011               19
     2300             1.023               12
     2400             1.057               50
     2500             1.016               19
     2600             1.013               30
     2700             1.009               26
     2800             1.012               11
     2900             1.047               11
     3000             1.033               11
     3100             1.008               50
     3200             1.036               50
     3300             1.066               50
     3400             1.073               50
     3500             1.090               50
     3600             1.093               50
     3700             1.139               50
     3800             1.153               50
     3900             1.212               50
     4000             1.179               11
     4100             1.027               11
     4200             1.021               11
     4300             1.008               11
     4400             1.005               28
     4500             1.009               50
     4600             1.012               50
     4700             1.038               50
     4800             1.087               50
     4900             1.096               50
     5000             1.102               50
     5100             1.121               50
     5200             1.141               50
     5300             1.157               50
     5400             1.142               50
     5500             1.127               50
     5600             1.144               50
     5700             1.133               50
     5800             1.119               50
     5900             1.080               50
     6000             1.049               11
     6100             1.039               11
     6200             1.015               11


     Simulated prior distributions

     Parameter       Prior Mean  Prior Variance  Prior Std. Dev.


     Parameter 1         0.0032          0.0238          0.1543
     Parameter 2         0.0001          0.0249          0.1579
     Parameter 3         0.0030          0.0251          0.1585
     Parameter 4         0.0041          0.0231          0.1520
     Parameter 5         0.0005          0.0245          0.1565
     Parameter 6        -0.0007          0.0260          0.1614
     Parameter 7        -0.0022          0.0250          0.1581
     Parameter 8         0.0025          0.0251          0.1586
     Parameter 9        -0.0066          0.0267          0.1634
     Parameter 10         0.0017          0.0245          0.1564
     Parameter 11        -0.0050          0.0259          0.1610
     Parameter 12        -0.0010          0.0252          0.1588
     Parameter 13         0.0067          0.0264          0.1624
     Parameter 14        -0.0039          0.0245          0.1566
     Parameter 15 Improper Prior
     Parameter 16 Improper Prior
     Parameter 17 Improper Prior
     Parameter 18 Improper Prior
     Parameter 19 Improper Prior
     Parameter 20 Improper Prior
     Parameter 21 Improper Prior
     Parameter 22 Improper Prior
     Parameter 23 Improper Prior
     Parameter 24 Improper Prior
     Parameter 25 Improper Prior
     Parameter 26 Improper Prior
     Parameter 27 Improper Prior
     Parameter 28 Improper Prior
     Parameter 29 Improper Prior
     Parameter 30 Improper Prior
     Parameter 31 Improper Prior
     Parameter 32 Improper Prior
     Parameter 33 Improper Prior
     Parameter 34 Improper Prior
     Parameter 35 Improper Prior
     Parameter 36 Improper Prior
     Parameter 37 Improper Prior
     Parameter 38 Improper Prior
     Parameter 39 Improper Prior
     Parameter 40 Improper Prior
     Parameter 41 Improper Prior
     Parameter 42 Improper Prior
     Parameter 43 Improper Prior
     Parameter 44 Improper Prior
     Parameter 45 Improper Prior
     Parameter 46 Improper Prior
     Parameter 47 Improper Prior
     Parameter 48 Improper Prior
     Parameter 49 Improper Prior
     Parameter 50 Improper Prior
     Parameter 51 Improper Prior

     REPLICATION 32:


                     POTENTIAL       PARAMETER WITH
     ITERATION    SCALE REDUCTION      HIGHEST PSR
     100              1.351               50
     200              1.354               11
     300              1.990               50
     400              1.116               50
     500              1.044               33
     600              1.269               50
     700              1.269               50
     800              1.101               11
     900              1.667               11
     1000             1.109               5
     1100             1.023               50
     1200             1.262               50
     1300             1.386               50
     1400             1.254               12
     1500             1.124               12
     1600             1.029               12
     1700             1.092               50
     1800             1.206               50
     1900             1.207               50
     2000             1.154               50
     2100             1.279               50
     2200             1.118               11
     2300             1.044               12
     2400             1.006               51
     2500             1.032               8
     2600             1.051               50
     2700             1.047               50
     2800             1.076               50
     2900             1.080               50
     3000             1.149               50
     3100             1.206               50
     3200             1.115               50
     3300             1.029               50
     3400             1.011               50
     3500             1.008               33
     3600             1.012               33
     3700             1.005               33
     3800             1.004               33
     3900             1.004               21
     4000             1.006               26
     4100             1.030               50
     4200             1.041               50
     4300             1.063               50
     4400             1.043               50
     4500             1.030               50
     4600             1.041               50
     4700             1.062               50
     4800             1.033               50
     4900             1.036               50
     5000             1.054               50
     5100             1.054               50
     5200             1.061               50
     5300             1.036               50
     5400             1.028               50
     5500             1.057               50
     5600             1.030               50
     5700             1.015               50


     Simulated prior distributions

     Parameter       Prior Mean  Prior Variance  Prior Std. Dev.


     Parameter 1        -0.0006          0.0270          0.1642
     Parameter 2         0.0001          0.0250          0.1580
     Parameter 3         0.0059          0.0225          0.1501
     Parameter 4         0.0000          0.0251          0.1584
     Parameter 5        -0.0047          0.0266          0.1631
     Parameter 6         0.0110          0.0227          0.1508
     Parameter 7         0.0027          0.0270          0.1642
     Parameter 8        -0.0008          0.0259          0.1611
     Parameter 9         0.0041          0.0258          0.1605
     Parameter 10         0.0098          0.0253          0.1591
     Parameter 11         0.0020          0.0263          0.1623
     Parameter 12         0.0065          0.0235          0.1533
     Parameter 13         0.0020          0.0249          0.1577
     Parameter 14         0.0021          0.0250          0.1581
     Parameter 15 Improper Prior
     Parameter 16 Improper Prior
     Parameter 17 Improper Prior
     Parameter 18 Improper Prior
     Parameter 19 Improper Prior
     Parameter 20 Improper Prior
     Parameter 21 Improper Prior
     Parameter 22 Improper Prior
     Parameter 23 Improper Prior
     Parameter 24 Improper Prior
     Parameter 25 Improper Prior
     Parameter 26 Improper Prior
     Parameter 27 Improper Prior
     Parameter 28 Improper Prior
     Parameter 29 Improper Prior
     Parameter 30 Improper Prior
     Parameter 31 Improper Prior
     Parameter 32 Improper Prior
     Parameter 33 Improper Prior
     Parameter 34 Improper Prior
     Parameter 35 Improper Prior
     Parameter 36 Improper Prior
     Parameter 37 Improper Prior
     Parameter 38 Improper Prior
     Parameter 39 Improper Prior
     Parameter 40 Improper Prior
     Parameter 41 Improper Prior
     Parameter 42 Improper Prior
     Parameter 43 Improper Prior
     Parameter 44 Improper Prior
     Parameter 45 Improper Prior
     Parameter 46 Improper Prior
     Parameter 47 Improper Prior
     Parameter 48 Improper Prior
     Parameter 49 Improper Prior
     Parameter 50 Improper Prior
     Parameter 51 Improper Prior

     REPLICATION 33:


                     POTENTIAL       PARAMETER WITH
     ITERATION    SCALE REDUCTION      HIGHEST PSR
     100              1.576               12
     200              1.290               50
     300              1.468               50
     400              1.574               50
     500              1.210               50
     600              1.057               10
     700              1.049               25
     800              1.200               12
     900              1.017               36
     1000             1.067               50
     1100             1.049               50
     1200             1.017               38
     1300             1.128               8
     1400             1.021               22
     1500             1.014               44
     1600             1.028               9
     1700             1.129               8
     1800             1.126               50
     1900             1.076               50
     2000             1.257               50
     2100             1.240               50
     2200             1.045               50
     2300             1.016               8
     2400             1.060               8
     2500             1.101               8
     2600             1.087               8
     2700             1.062               8
     2800             1.033               8
     2900             1.020               8
     3000             1.036               8
     3100             1.016               8
     3200             1.008               35
     3300             1.005               35
     3400             1.060               12
     3500             1.060               12
     3600             1.012               14
     3700             1.008               4
     3800             1.003               50
     3900             1.006               14
     4000             1.012               9
     4100             1.013               9
     4200             1.009               18
     4300             1.010               18
     4400             1.010               18
     4500             1.006               18
     4600             1.008               15
     4700             1.007               15
     4800             1.005               19
     4900             1.010               8
     5000             1.013               8


     Simulated prior distributions

     Parameter       Prior Mean  Prior Variance  Prior Std. Dev.


     Parameter 1        -0.0002          0.0259          0.1609
     Parameter 2         0.0094          0.0248          0.1576
     Parameter 3         0.0014          0.0240          0.1550
     Parameter 4        -0.0058          0.0237          0.1538
     Parameter 5        -0.0012          0.0246          0.1568
     Parameter 6        -0.0040          0.0248          0.1576
     Parameter 7        -0.0034          0.0246          0.1568
     Parameter 8         0.0034          0.0264          0.1623
     Parameter 9         0.0065          0.0257          0.1602
     Parameter 10        -0.0012          0.0254          0.1595
     Parameter 11         0.0062          0.0239          0.1547
     Parameter 12        -0.0021          0.0252          0.1588
     Parameter 13         0.0016          0.0240          0.1551
     Parameter 14        -0.0044          0.0251          0.1585
     Parameter 15 Improper Prior
     Parameter 16 Improper Prior
     Parameter 17 Improper Prior
     Parameter 18 Improper Prior
     Parameter 19 Improper Prior
     Parameter 20 Improper Prior
     Parameter 21 Improper Prior
     Parameter 22 Improper Prior
     Parameter 23 Improper Prior
     Parameter 24 Improper Prior
     Parameter 25 Improper Prior
     Parameter 26 Improper Prior
     Parameter 27 Improper Prior
     Parameter 28 Improper Prior
     Parameter 29 Improper Prior
     Parameter 30 Improper Prior
     Parameter 31 Improper Prior
     Parameter 32 Improper Prior
     Parameter 33 Improper Prior
     Parameter 34 Improper Prior
     Parameter 35 Improper Prior
     Parameter 36 Improper Prior
     Parameter 37 Improper Prior
     Parameter 38 Improper Prior
     Parameter 39 Improper Prior
     Parameter 40 Improper Prior
     Parameter 41 Improper Prior
     Parameter 42 Improper Prior
     Parameter 43 Improper Prior
     Parameter 44 Improper Prior
     Parameter 45 Improper Prior
     Parameter 46 Improper Prior
     Parameter 47 Improper Prior
     Parameter 48 Improper Prior
     Parameter 49 Improper Prior
     Parameter 50 Improper Prior
     Parameter 51 Improper Prior

     REPLICATION 34:


                     POTENTIAL       PARAMETER WITH
     ITERATION    SCALE REDUCTION      HIGHEST PSR
     100              1.719               39
     200              1.344               50
     300              1.113               24
     400              1.294               50
     500              1.850               50
     600              1.463               50
     700              1.023               17
     800              1.031               27
     900              1.107               50
     1000             1.057               12
     1100             1.086               9
     1200             1.018               25
     1300             1.013               23
     1400             1.018               12
     1500             1.013               27
     1600             1.052               50
     1700             1.060               50
     1800             1.020               45
     1900             1.033               50
     2000             1.126               50
     2100             1.099               50
     2200             1.062               50
     2300             1.041               10
     2400             1.012               10
     2500             1.007               45
     2600             1.063               50
     2700             1.038               50
     2800             1.008               45
     2900             1.071               50
     3000             1.050               50
     3100             1.025               50
     3200             1.034               50
     3300             1.012               50
     3400             1.007               8
     3500             1.005               19
     3600             1.016               8
     3700             1.052               8
     3800             1.019               8
     3900             1.012               5
     4000             1.009               4
     4100             1.006               28
     4200             1.022               12
     4300             1.059               50
     4400             1.061               50
     4500             1.035               12
     4600             1.026               12
     4700             1.012               12
     4800             1.032               50
     4900             1.050               50
     5000             1.038               50
     5100             1.007               50


     Simulated prior distributions

     Parameter       Prior Mean  Prior Variance  Prior Std. Dev.


     Parameter 1        -0.0082          0.0273          0.1652
     Parameter 2        -0.0024          0.0258          0.1605
     Parameter 3         0.0012          0.0249          0.1578
     Parameter 4         0.0057          0.0252          0.1586
     Parameter 5        -0.0024          0.0237          0.1540
     Parameter 6         0.0089          0.0244          0.1561
     Parameter 7         0.0019          0.0258          0.1607
     Parameter 8         0.0067          0.0257          0.1603
     Parameter 9        -0.0014          0.0250          0.1581
     Parameter 10        -0.0036          0.0236          0.1538
     Parameter 11        -0.0088          0.0241          0.1552
     Parameter 12        -0.0060          0.0244          0.1562
     Parameter 13        -0.0091          0.0254          0.1593
     Parameter 14         0.0016          0.0256          0.1600
     Parameter 15 Improper Prior
     Parameter 16 Improper Prior
     Parameter 17 Improper Prior
     Parameter 18 Improper Prior
     Parameter 19 Improper Prior
     Parameter 20 Improper Prior
     Parameter 21 Improper Prior
     Parameter 22 Improper Prior
     Parameter 23 Improper Prior
     Parameter 24 Improper Prior
     Parameter 25 Improper Prior
     Parameter 26 Improper Prior
     Parameter 27 Improper Prior
     Parameter 28 Improper Prior
     Parameter 29 Improper Prior
     Parameter 30 Improper Prior
     Parameter 31 Improper Prior
     Parameter 32 Improper Prior
     Parameter 33 Improper Prior
     Parameter 34 Improper Prior
     Parameter 35 Improper Prior
     Parameter 36 Improper Prior
     Parameter 37 Improper Prior
     Parameter 38 Improper Prior
     Parameter 39 Improper Prior
     Parameter 40 Improper Prior
     Parameter 41 Improper Prior
     Parameter 42 Improper Prior
     Parameter 43 Improper Prior
     Parameter 44 Improper Prior
     Parameter 45 Improper Prior
     Parameter 46 Improper Prior
     Parameter 47 Improper Prior
     Parameter 48 Improper Prior
     Parameter 49 Improper Prior
     Parameter 50 Improper Prior
     Parameter 51 Improper Prior

     REPLICATION 35:


                     POTENTIAL       PARAMETER WITH
     ITERATION    SCALE REDUCTION      HIGHEST PSR
     100              1.602               50
     200              1.219               12
     300              2.011               12
     400              1.039               22
     500              1.059               43
     600              1.243               50
     700              1.036               50
     800              1.360               12
     900              1.443               11
     1000             1.177               12
     1100             1.033               18
     1200             1.086               50
     1300             1.156               12
     1400             1.161               50
     1500             1.076               10
     1600             1.036               10
     1700             1.020               51
     1800             1.008               51
     1900             1.034               25
     2000             1.041               25
     2100             1.031               50
     2200             1.035               50
     2300             1.024               12
     2400             1.008               37
     2500             1.009               10
     2600             1.006               51
     2700             1.009               25
     2800             1.026               50
     2900             1.129               50
     3000             1.170               50
     3100             1.161               50
     3200             1.103               50
     3300             1.086               50
     3400             1.090               50
     3500             1.143               50
     3600             1.077               50
     3700             1.051               50
     3800             1.037               50
     3900             1.004               50
     4000             1.005               50
     4100             1.008               50
     4200             1.007               10
     4300             1.003               16
     4400             1.030               50
     4500             1.047               50
     4600             1.038               11
     4700             1.013               8
     4800             1.004               30
     4900             1.006               51
     5000             1.006               26


     Simulated prior distributions

     Parameter       Prior Mean  Prior Variance  Prior Std. Dev.


     Parameter 1        -0.0058          0.0234          0.1531
     Parameter 2        -0.0072          0.0242          0.1556
     Parameter 3        -0.0056          0.0254          0.1592
     Parameter 4         0.0113          0.0240          0.1548
     Parameter 5        -0.0009          0.0256          0.1599
     Parameter 6         0.0040          0.0248          0.1574
     Parameter 7        -0.0020          0.0259          0.1610
     Parameter 8         0.0048          0.0262          0.1618
     Parameter 9         0.0021          0.0281          0.1677
     Parameter 10         0.0055          0.0258          0.1608
     Parameter 11         0.0000          0.0233          0.1525
     Parameter 12         0.0058          0.0245          0.1566
     Parameter 13        -0.0060          0.0268          0.1638
     Parameter 14        -0.0008          0.0247          0.1571
     Parameter 15 Improper Prior
     Parameter 16 Improper Prior
     Parameter 17 Improper Prior
     Parameter 18 Improper Prior
     Parameter 19 Improper Prior
     Parameter 20 Improper Prior
     Parameter 21 Improper Prior
     Parameter 22 Improper Prior
     Parameter 23 Improper Prior
     Parameter 24 Improper Prior
     Parameter 25 Improper Prior
     Parameter 26 Improper Prior
     Parameter 27 Improper Prior
     Parameter 28 Improper Prior
     Parameter 29 Improper Prior
     Parameter 30 Improper Prior
     Parameter 31 Improper Prior
     Parameter 32 Improper Prior
     Parameter 33 Improper Prior
     Parameter 34 Improper Prior
     Parameter 35 Improper Prior
     Parameter 36 Improper Prior
     Parameter 37 Improper Prior
     Parameter 38 Improper Prior
     Parameter 39 Improper Prior
     Parameter 40 Improper Prior
     Parameter 41 Improper Prior
     Parameter 42 Improper Prior
     Parameter 43 Improper Prior
     Parameter 44 Improper Prior
     Parameter 45 Improper Prior
     Parameter 46 Improper Prior
     Parameter 47 Improper Prior
     Parameter 48 Improper Prior
     Parameter 49 Improper Prior
     Parameter 50 Improper Prior
     Parameter 51 Improper Prior

     REPLICATION 36:


                     POTENTIAL       PARAMETER WITH
     ITERATION    SCALE REDUCTION      HIGHEST PSR
     100              1.342               50
     200              1.163               10
     300              1.424               9
     400              1.249               50
     500              1.187               10
     600              1.310               50
     700              1.121               10
     800              1.015               6
     900              1.041               9
     1000             1.026               36
     1100             1.024               8
     1200             1.033               3
     1300             1.099               50
     1400             1.161               50
     1500             1.248               50
     1600             1.153               9
     1700             1.068               50
     1800             1.010               1
     1900             1.012               45
     2000             1.009               45
     2100             1.015               8
     2200             1.008               25
     2300             1.015               50
     2400             1.008               4
     2500             1.018               12
     2600             1.021               12
     2700             1.021               50
     2800             1.010               45
     2900             1.012               17
     3000             1.006               17
     3100             1.035               50
     3200             1.031               50
     3300             1.073               50
     3400             1.044               50
     3500             1.068               50
     3600             1.021               50
     3700             1.012               8
     3800             1.007               26
     3900             1.007               30
     4000             1.017               12
     4100             1.037               12
     4200             1.035               12
     4300             1.044               12
     4400             1.022               12
     4500             1.006               16
     4600             1.005               6
     4700             1.012               4
     4800             1.041               11
     4900             1.019               10
     5000             1.020               50
     5100             1.023               50
     5200             1.033               50
     5300             1.049               50
     5400             1.062               50
     5500             1.046               50
     5600             1.015               50


     Simulated prior distributions

     Parameter       Prior Mean  Prior Variance  Prior Std. Dev.


     Parameter 1         0.0074          0.0241          0.1554
     Parameter 2        -0.0054          0.0262          0.1620
     Parameter 3        -0.0068          0.0247          0.1573
     Parameter 4         0.0066          0.0262          0.1620
     Parameter 5        -0.0050          0.0257          0.1602
     Parameter 6         0.0068          0.0244          0.1563
     Parameter 7        -0.0036          0.0242          0.1557
     Parameter 8        -0.0003          0.0250          0.1582
     Parameter 9        -0.0117          0.0255          0.1596
     Parameter 10        -0.0039          0.0240          0.1549
     Parameter 11        -0.0115          0.0252          0.1588
     Parameter 12        -0.0015          0.0258          0.1606
     Parameter 13        -0.0001          0.0246          0.1568
     Parameter 14        -0.0010          0.0239          0.1546
     Parameter 15 Improper Prior
     Parameter 16 Improper Prior
     Parameter 17 Improper Prior
     Parameter 18 Improper Prior
     Parameter 19 Improper Prior
     Parameter 20 Improper Prior
     Parameter 21 Improper Prior
     Parameter 22 Improper Prior
     Parameter 23 Improper Prior
     Parameter 24 Improper Prior
     Parameter 25 Improper Prior
     Parameter 26 Improper Prior
     Parameter 27 Improper Prior
     Parameter 28 Improper Prior
     Parameter 29 Improper Prior
     Parameter 30 Improper Prior
     Parameter 31 Improper Prior
     Parameter 32 Improper Prior
     Parameter 33 Improper Prior
     Parameter 34 Improper Prior
     Parameter 35 Improper Prior
     Parameter 36 Improper Prior
     Parameter 37 Improper Prior
     Parameter 38 Improper Prior
     Parameter 39 Improper Prior
     Parameter 40 Improper Prior
     Parameter 41 Improper Prior
     Parameter 42 Improper Prior
     Parameter 43 Improper Prior
     Parameter 44 Improper Prior
     Parameter 45 Improper Prior
     Parameter 46 Improper Prior
     Parameter 47 Improper Prior
     Parameter 48 Improper Prior
     Parameter 49 Improper Prior
     Parameter 50 Improper Prior
     Parameter 51 Improper Prior

     REPLICATION 37:


                     POTENTIAL       PARAMETER WITH
     ITERATION    SCALE REDUCTION      HIGHEST PSR
     100              1.258               50
     200              1.928               12
     300              1.356               50
     400              1.094               11
     500              1.690               50
     600              1.039               11
     700              1.336               11
     800              1.057               12
     900              1.017               11
     1000             1.195               11
     1100             1.045               50
     1200             1.013               5
     1300             1.026               31
     1400             1.093               11
     1500             1.034               11
     1600             1.035               12
     1700             1.094               50
     1800             1.167               50
     1900             1.179               50
     2000             1.149               50
     2100             1.037               8
     2200             1.029               24
     2300             1.040               50
     2400             1.011               28
     2500             1.016               50
     2600             1.014               50
     2700             1.043               50
     2800             1.010               3
     2900             1.007               3
     3000             1.007               14
     3100             1.035               8
     3200             1.088               50
     3300             1.165               50
     3400             1.213               50
     3500             1.188               50
     3600             1.224               50
     3700             1.100               50
     3800             1.048               50
     3900             1.036               50
     4000             1.028               10
     4100             1.023               50
     4200             1.007               11
     4300             1.005               49
     4400             1.006               49
     4500             1.003               31
     4600             1.005               5
     4700             1.010               8
     4800             1.016               11
     4900             1.016               5
     5000             1.012               5


     Simulated prior distributions

     Parameter       Prior Mean  Prior Variance  Prior Std. Dev.


     Parameter 1        -0.0013          0.0268          0.1637
     Parameter 2        -0.0055          0.0233          0.1527
     Parameter 3         0.0039          0.0240          0.1549
     Parameter 4        -0.0026          0.0253          0.1592
     Parameter 5        -0.0043          0.0244          0.1562
     Parameter 6         0.0082          0.0237          0.1538
     Parameter 7        -0.0004          0.0255          0.1597
     Parameter 8        -0.0069          0.0257          0.1602
     Parameter 9        -0.0054          0.0241          0.1553
     Parameter 10         0.0006          0.0238          0.1541
     Parameter 11         0.0077          0.0251          0.1584
     Parameter 12        -0.0042          0.0248          0.1574
     Parameter 13        -0.0086          0.0227          0.1508
     Parameter 14        -0.0072          0.0262          0.1618
     Parameter 15 Improper Prior
     Parameter 16 Improper Prior
     Parameter 17 Improper Prior
     Parameter 18 Improper Prior
     Parameter 19 Improper Prior
     Parameter 20 Improper Prior
     Parameter 21 Improper Prior
     Parameter 22 Improper Prior
     Parameter 23 Improper Prior
     Parameter 24 Improper Prior
     Parameter 25 Improper Prior
     Parameter 26 Improper Prior
     Parameter 27 Improper Prior
     Parameter 28 Improper Prior
     Parameter 29 Improper Prior
     Parameter 30 Improper Prior
     Parameter 31 Improper Prior
     Parameter 32 Improper Prior
     Parameter 33 Improper Prior
     Parameter 34 Improper Prior
     Parameter 35 Improper Prior
     Parameter 36 Improper Prior
     Parameter 37 Improper Prior
     Parameter 38 Improper Prior
     Parameter 39 Improper Prior
     Parameter 40 Improper Prior
     Parameter 41 Improper Prior
     Parameter 42 Improper Prior
     Parameter 43 Improper Prior
     Parameter 44 Improper Prior
     Parameter 45 Improper Prior
     Parameter 46 Improper Prior
     Parameter 47 Improper Prior
     Parameter 48 Improper Prior
     Parameter 49 Improper Prior
     Parameter 50 Improper Prior
     Parameter 51 Improper Prior

     REPLICATION 38:


                     POTENTIAL       PARAMETER WITH
     ITERATION    SCALE REDUCTION      HIGHEST PSR
     100              1.242               24
     200              1.445               50
     300              1.594               11
     400              1.066               41
     500              1.301               11
     600              1.043               50
     700              1.295               10
     800              2.174               50
     900              1.644               50
     1000             1.036               33
     1100             1.210               50
     1200             1.629               50
     1300             1.245               50
     1400             1.160               12
     1500             1.116               12
     1600             1.058               12
     1700             1.017               11
     1800             1.011               31
     1900             1.034               10
     2000             1.096               12
     2100             1.020               1
     2200             1.009               17
     2300             1.017               50
     2400             1.066               50
     2500             1.135               50
     2600             1.210               50
     2700             1.068               10
     2800             1.021               1
     2900             1.015               1
     3000             1.025               50
     3100             1.040               50
     3200             1.067               50
     3300             1.085               50
     3400             1.066               50
     3500             1.094               50
     3600             1.085               50
     3700             1.089               50
     3800             1.064               10
     3900             1.111               50
     4000             1.093               50
     4100             1.118               50
     4200             1.146               50
     4300             1.090               50
     4400             1.068               50
     4500             1.042               50
     4600             1.037               50
     4700             1.029               50
     4800             1.034               50
     4900             1.016               50
     5000             1.008               50


     Simulated prior distributions

     Parameter       Prior Mean  Prior Variance  Prior Std. Dev.


     Parameter 1         0.0021          0.0249          0.1578
     Parameter 2         0.0069          0.0247          0.1571
     Parameter 3        -0.0052          0.0235          0.1534
     Parameter 4        -0.0054          0.0239          0.1545
     Parameter 5        -0.0020          0.0273          0.1653
     Parameter 6        -0.0026          0.0257          0.1604
     Parameter 7        -0.0098          0.0243          0.1558
     Parameter 8         0.0015          0.0252          0.1587
     Parameter 9        -0.0006          0.0269          0.1640
     Parameter 10         0.0025          0.0254          0.1594
     Parameter 11        -0.0007          0.0250          0.1582
     Parameter 12         0.0031          0.0263          0.1621
     Parameter 13         0.0066          0.0236          0.1536
     Parameter 14         0.0004          0.0244          0.1562
     Parameter 15 Improper Prior
     Parameter 16 Improper Prior
     Parameter 17 Improper Prior
     Parameter 18 Improper Prior
     Parameter 19 Improper Prior
     Parameter 20 Improper Prior
     Parameter 21 Improper Prior
     Parameter 22 Improper Prior
     Parameter 23 Improper Prior
     Parameter 24 Improper Prior
     Parameter 25 Improper Prior
     Parameter 26 Improper Prior
     Parameter 27 Improper Prior
     Parameter 28 Improper Prior
     Parameter 29 Improper Prior
     Parameter 30 Improper Prior
     Parameter 31 Improper Prior
     Parameter 32 Improper Prior
     Parameter 33 Improper Prior
     Parameter 34 Improper Prior
     Parameter 35 Improper Prior
     Parameter 36 Improper Prior
     Parameter 37 Improper Prior
     Parameter 38 Improper Prior
     Parameter 39 Improper Prior
     Parameter 40 Improper Prior
     Parameter 41 Improper Prior
     Parameter 42 Improper Prior
     Parameter 43 Improper Prior
     Parameter 44 Improper Prior
     Parameter 45 Improper Prior
     Parameter 46 Improper Prior
     Parameter 47 Improper Prior
     Parameter 48 Improper Prior
     Parameter 49 Improper Prior
     Parameter 50 Improper Prior
     Parameter 51 Improper Prior

     REPLICATION 39:


                     POTENTIAL       PARAMETER WITH
     ITERATION    SCALE REDUCTION      HIGHEST PSR
     100              1.408               10
     200              1.653               8
     300              1.483               50
     400              1.648               50
     500              1.060               12
     600              1.215               10
     700              1.068               12
     800              1.156               12
     900              1.050               8
     1000             1.334               50
     1100             1.596               50
     1200             1.101               11
     1300             1.035               50
     1400             1.059               11
     1500             1.230               50
     1600             1.165               50
     1700             1.037               9
     1800             1.046               50
     1900             1.083               50
     2000             1.014               8
     2100             1.071               50
     2200             1.050               50
     2300             1.018               1
     2400             1.014               26
     2500             1.004               22
     2600             1.021               12
     2700             1.022               12
     2800             1.016               12
     2900             1.047               12
     3000             1.053               12
     3100             1.090               12
     3200             1.062               12
     3300             1.014               2
     3400             1.011               2
     3500             1.017               2
     3600             1.019               3
     3700             1.013               12
     3800             1.004               22
     3900             1.010               50
     4000             1.010               50
     4100             1.036               50
     4200             1.088               50
     4300             1.059               50
     4400             1.048               50
     4500             1.014               9
     4600             1.009               12
     4700             1.004               44
     4800             1.006               44
     4900             1.005               44
     5000             1.026               50
     5100             1.075               50
     5200             1.094               50
     5300             1.091               50
     5400             1.087               50
     5500             1.077               50
     5600             1.093               50
     5700             1.112               50
     5800             1.166               50
     5900             1.148               50
     6000             1.077               50
     6100             1.078               50
     6200             1.064               50
     6300             1.041               50
     6400             1.031               50
     6500             1.017               12


     Simulated prior distributions

     Parameter       Prior Mean  Prior Variance  Prior Std. Dev.


     Parameter 1        -0.0052          0.0234          0.1529
     Parameter 2         0.0024          0.0251          0.1584
     Parameter 3         0.0049          0.0234          0.1529
     Parameter 4         0.0055          0.0245          0.1565
     Parameter 5         0.0033          0.0277          0.1663
     Parameter 6        -0.0019          0.0230          0.1518
     Parameter 7        -0.0052          0.0258          0.1605
     Parameter 8        -0.0016          0.0272          0.1650
     Parameter 9        -0.0014          0.0258          0.1605
     Parameter 10         0.0006          0.0248          0.1574
     Parameter 11         0.0093          0.0262          0.1617
     Parameter 12        -0.0053          0.0256          0.1599
     Parameter 13         0.0046          0.0237          0.1541
     Parameter 14         0.0051          0.0251          0.1585
     Parameter 15 Improper Prior
     Parameter 16 Improper Prior
     Parameter 17 Improper Prior
     Parameter 18 Improper Prior
     Parameter 19 Improper Prior
     Parameter 20 Improper Prior
     Parameter 21 Improper Prior
     Parameter 22 Improper Prior
     Parameter 23 Improper Prior
     Parameter 24 Improper Prior
     Parameter 25 Improper Prior
     Parameter 26 Improper Prior
     Parameter 27 Improper Prior
     Parameter 28 Improper Prior
     Parameter 29 Improper Prior
     Parameter 30 Improper Prior
     Parameter 31 Improper Prior
     Parameter 32 Improper Prior
     Parameter 33 Improper Prior
     Parameter 34 Improper Prior
     Parameter 35 Improper Prior
     Parameter 36 Improper Prior
     Parameter 37 Improper Prior
     Parameter 38 Improper Prior
     Parameter 39 Improper Prior
     Parameter 40 Improper Prior
     Parameter 41 Improper Prior
     Parameter 42 Improper Prior
     Parameter 43 Improper Prior
     Parameter 44 Improper Prior
     Parameter 45 Improper Prior
     Parameter 46 Improper Prior
     Parameter 47 Improper Prior
     Parameter 48 Improper Prior
     Parameter 49 Improper Prior
     Parameter 50 Improper Prior
     Parameter 51 Improper Prior

     REPLICATION 40:


                     POTENTIAL       PARAMETER WITH
     ITERATION    SCALE REDUCTION      HIGHEST PSR
     100              1.451               50
     200              1.912               50
     300              1.418               11
     400              1.042               10
     500              1.035               29
     600              1.108               50
     700              1.116               50
     800              1.026               14
     900              1.036               11
     1000             1.087               11
     1100             1.388               10
     1200             1.119               10
     1300             1.030               28
     1400             1.242               11
     1500             1.447               50
     1600             1.287               12
     1700             1.333               12
     1800             1.314               12
     1900             1.033               12
     2000             1.010               18
     2100             1.006               38
     2200             1.008               8
     2300             1.033               50
     2400             1.051               50
     2500             1.050               50
     2600             1.093               11
     2700             1.047               8
     2800             1.017               10
     2900             1.010               10
     3000             1.008               37
     3100             1.021               10
     3200             1.082               8
     3300             1.037               8
     3400             1.018               12
     3500             1.011               38
     3600             1.019               12
     3700             1.005               12
     3800             1.023               12
     3900             1.047               50
     4000             1.066               50
     4100             1.061               50
     4200             1.023               50
     4300             1.007               3
     4400             1.005               1
     4500             1.010               1
     4600             1.018               10
     4700             1.015               3
     4800             1.032               8
     4900             1.019               8
     5000             1.032               8
     5100             1.025               8
     5200             1.037               8
     5300             1.034               8
     5400             1.035               8
     5500             1.031               8
     5600             1.018               8


     Simulated prior distributions

     Parameter       Prior Mean  Prior Variance  Prior Std. Dev.


     Parameter 1         0.0047          0.0256          0.1599
     Parameter 2         0.0018          0.0259          0.1610
     Parameter 3         0.0041          0.0262          0.1617
     Parameter 4         0.0081          0.0253          0.1590
     Parameter 5         0.0018          0.0256          0.1599
     Parameter 6         0.0036          0.0256          0.1599
     Parameter 7         0.0154          0.0251          0.1583
     Parameter 8         0.0143          0.0251          0.1584
     Parameter 9        -0.0002          0.0240          0.1549
     Parameter 10         0.0086          0.0260          0.1611
     Parameter 11         0.0017          0.0246          0.1569
     Parameter 12        -0.0008          0.0242          0.1557
     Parameter 13        -0.0045          0.0275          0.1657
     Parameter 14         0.0008          0.0252          0.1588
     Parameter 15 Improper Prior
     Parameter 16 Improper Prior
     Parameter 17 Improper Prior
     Parameter 18 Improper Prior
     Parameter 19 Improper Prior
     Parameter 20 Improper Prior
     Parameter 21 Improper Prior
     Parameter 22 Improper Prior
     Parameter 23 Improper Prior
     Parameter 24 Improper Prior
     Parameter 25 Improper Prior
     Parameter 26 Improper Prior
     Parameter 27 Improper Prior
     Parameter 28 Improper Prior
     Parameter 29 Improper Prior
     Parameter 30 Improper Prior
     Parameter 31 Improper Prior
     Parameter 32 Improper Prior
     Parameter 33 Improper Prior
     Parameter 34 Improper Prior
     Parameter 35 Improper Prior
     Parameter 36 Improper Prior
     Parameter 37 Improper Prior
     Parameter 38 Improper Prior
     Parameter 39 Improper Prior
     Parameter 40 Improper Prior
     Parameter 41 Improper Prior
     Parameter 42 Improper Prior
     Parameter 43 Improper Prior
     Parameter 44 Improper Prior
     Parameter 45 Improper Prior
     Parameter 46 Improper Prior
     Parameter 47 Improper Prior
     Parameter 48 Improper Prior
     Parameter 49 Improper Prior
     Parameter 50 Improper Prior
     Parameter 51 Improper Prior

     REPLICATION 41:


                     POTENTIAL       PARAMETER WITH
     ITERATION    SCALE REDUCTION      HIGHEST PSR
     100              1.213               12
     200              1.138               50
     300              1.642               50
     400              1.225               10
     500              1.189               11
     600              1.062               5
     700              1.603               50
     800              1.309               50
     900              1.184               50
     1000             1.028               49
     1100             1.129               12
     1200             1.180               9
     1300             1.151               50
     1400             1.335               50
     1500             1.459               50
     1600             1.608               50
     1700             1.235               50
     1800             1.057               50
     1900             1.022               9
     2000             1.069               50
     2100             1.332               50
     2200             1.450               50
     2300             1.597               50
     2400             1.464               50
     2500             1.277               50
     2600             1.205               50
     2700             1.122               50
     2800             1.015               45
     2900             1.010               4
     3000             1.020               10
     3100             1.047               11
     3200             1.071               10
     3300             1.071               8
     3400             1.065               11
     3500             1.033               11
     3600             1.005               38
     3700             1.004               38
     3800             1.005               8
     3900             1.011               5
     4000             1.009               5
     4100             1.010               33
     4200             1.009               33
     4300             1.009               33
     4400             1.014               50
     4500             1.031               50
     4600             1.022               50
     4700             1.044               50
     4800             1.053               12
     4900             1.067               50
     5000             1.064               12
     5100             1.096               50
     5200             1.075               50
     5300             1.067               50
     5400             1.078               50
     5500             1.099               50
     5600             1.068               12
     5700             1.039               12
     5800             1.032               12
     5900             1.017               12


     Simulated prior distributions

     Parameter       Prior Mean  Prior Variance  Prior Std. Dev.


     Parameter 1         0.0045          0.0248          0.1574
     Parameter 2        -0.0083          0.0238          0.1541
     Parameter 3         0.0020          0.0248          0.1574
     Parameter 4        -0.0019          0.0256          0.1600
     Parameter 5        -0.0007          0.0242          0.1556
     Parameter 6        -0.0059          0.0254          0.1593
     Parameter 7         0.0027          0.0241          0.1552
     Parameter 8        -0.0030          0.0239          0.1546
     Parameter 9         0.0047          0.0245          0.1565
     Parameter 10         0.0018          0.0252          0.1586
     Parameter 11        -0.0085          0.0261          0.1616
     Parameter 12         0.0071          0.0245          0.1564
     Parameter 13         0.0058          0.0233          0.1526
     Parameter 14        -0.0042          0.0254          0.1593
     Parameter 15 Improper Prior
     Parameter 16 Improper Prior
     Parameter 17 Improper Prior
     Parameter 18 Improper Prior
     Parameter 19 Improper Prior
     Parameter 20 Improper Prior
     Parameter 21 Improper Prior
     Parameter 22 Improper Prior
     Parameter 23 Improper Prior
     Parameter 24 Improper Prior
     Parameter 25 Improper Prior
     Parameter 26 Improper Prior
     Parameter 27 Improper Prior
     Parameter 28 Improper Prior
     Parameter 29 Improper Prior
     Parameter 30 Improper Prior
     Parameter 31 Improper Prior
     Parameter 32 Improper Prior
     Parameter 33 Improper Prior
     Parameter 34 Improper Prior
     Parameter 35 Improper Prior
     Parameter 36 Improper Prior
     Parameter 37 Improper Prior
     Parameter 38 Improper Prior
     Parameter 39 Improper Prior
     Parameter 40 Improper Prior
     Parameter 41 Improper Prior
     Parameter 42 Improper Prior
     Parameter 43 Improper Prior
     Parameter 44 Improper Prior
     Parameter 45 Improper Prior
     Parameter 46 Improper Prior
     Parameter 47 Improper Prior
     Parameter 48 Improper Prior
     Parameter 49 Improper Prior
     Parameter 50 Improper Prior
     Parameter 51 Improper Prior

     REPLICATION 42:


                     POTENTIAL       PARAMETER WITH
     ITERATION    SCALE REDUCTION      HIGHEST PSR
     100              1.496               12
     200              1.107               5
     300              1.141               5
     400              1.336               8
     500              1.688               50
     600              1.071               4
     700              1.197               50
     800              1.052               5
     900              1.031               4
     1000             1.064               50
     1100             1.097               50
     1200             1.159               50
     1300             1.020               10
     1400             1.028               2
     1500             1.082               12
     1600             1.251               8
     1700             1.061               50
     1800             1.022               50
     1900             1.032               50
     2000             1.016               23
     2100             1.038               10
     2200             1.098               50
     2300             1.038               10
     2400             1.014               45
     2500             1.035               11
     2600             1.012               8
     2700             1.056               12
     2800             1.010               11
     2900             1.008               18
     3000             1.009               19
     3100             1.019               12
     3200             1.039               12
     3300             1.023               12
     3400             1.009               33
     3500             1.006               33
     3600             1.006               33
     3700             1.005               33
     3800             1.009               5
     3900             1.005               33
     4000             1.008               12
     4100             1.026               12
     4200             1.011               12
     4300             1.006               43
     4400             1.005               12
     4500             1.003               40
     4600             1.002               12
     4700             1.014               12
     4800             1.026               12
     4900             1.031               12
     5000             1.011               11


     Simulated prior distributions

     Parameter       Prior Mean  Prior Variance  Prior Std. Dev.


     Parameter 1        -0.0050          0.0261          0.1615
     Parameter 2        -0.0014          0.0245          0.1567
     Parameter 3         0.0096          0.0249          0.1578
     Parameter 4         0.0054          0.0265          0.1627
     Parameter 5         0.0081          0.0243          0.1558
     Parameter 6        -0.0078          0.0262          0.1620
     Parameter 7         0.0001          0.0232          0.1523
     Parameter 8        -0.0003          0.0255          0.1597
     Parameter 9        -0.0022          0.0244          0.1561
     Parameter 10        -0.0038          0.0225          0.1500
     Parameter 11         0.0073          0.0261          0.1617
     Parameter 12        -0.0007          0.0251          0.1584
     Parameter 13        -0.0020          0.0220          0.1485
     Parameter 14        -0.0073          0.0260          0.1611
     Parameter 15 Improper Prior
     Parameter 16 Improper Prior
     Parameter 17 Improper Prior
     Parameter 18 Improper Prior
     Parameter 19 Improper Prior
     Parameter 20 Improper Prior
     Parameter 21 Improper Prior
     Parameter 22 Improper Prior
     Parameter 23 Improper Prior
     Parameter 24 Improper Prior
     Parameter 25 Improper Prior
     Parameter 26 Improper Prior
     Parameter 27 Improper Prior
     Parameter 28 Improper Prior
     Parameter 29 Improper Prior
     Parameter 30 Improper Prior
     Parameter 31 Improper Prior
     Parameter 32 Improper Prior
     Parameter 33 Improper Prior
     Parameter 34 Improper Prior
     Parameter 35 Improper Prior
     Parameter 36 Improper Prior
     Parameter 37 Improper Prior
     Parameter 38 Improper Prior
     Parameter 39 Improper Prior
     Parameter 40 Improper Prior
     Parameter 41 Improper Prior
     Parameter 42 Improper Prior
     Parameter 43 Improper Prior
     Parameter 44 Improper Prior
     Parameter 45 Improper Prior
     Parameter 46 Improper Prior
     Parameter 47 Improper Prior
     Parameter 48 Improper Prior
     Parameter 49 Improper Prior
     Parameter 50 Improper Prior
     Parameter 51 Improper Prior

     REPLICATION 43:


                     POTENTIAL       PARAMETER WITH
     ITERATION    SCALE REDUCTION      HIGHEST PSR
     100              2.139               12
     200              2.959               50
     300              1.080               27
     400              2.321               50
     500              1.413               50
     600              1.352               50
     700              1.056               43
     800              1.318               12
     900              1.554               8
     1000             1.484               50
     1100             1.050               10
     1200             1.019               43
     1300             1.165               50
     1400             1.465               50
     1500             1.029               10
     1600             1.032               10
     1700             1.055               10
     1800             1.024               14
     1900             1.011               12
     2000             1.020               12
     2100             1.023               12
     2200             1.016               50
     2300             1.029               50
     2400             1.019               50
     2500             1.038               50
     2600             1.019               11
     2700             1.009               17
     2800             1.011               1
     2900             1.016               8
     3000             1.016               5
     3100             1.015               37
     3200             1.007               24
     3300             1.003               39
     3400             1.006               6
     3500             1.010               6
     3600             1.005               6
     3700             1.017               11
     3800             1.009               11
     3900             1.011               33
     4000             1.004               33
     4100             1.011               5
     4200             1.016               33
     4300             1.019               50
     4400             1.011               33
     4500             1.009               33
     4600             1.017               10
     4700             1.032               10
     4800             1.036               10
     4900             1.068               50
     5000             1.056               50
     5100             1.100               50
     5200             1.084               50
     5300             1.066               50
     5400             1.063               50
     5500             1.049               50
     5600             1.078               50
     5700             1.094               50
     5800             1.079               50
     5900             1.045               50
     6000             1.030               50
     6100             1.037               50
     6200             1.052               50
     6300             1.035               50
     6400             1.036               50
     6500             1.037               12
     6600             1.028               12
     6700             1.011               12


     Simulated prior distributions

     Parameter       Prior Mean  Prior Variance  Prior Std. Dev.


     Parameter 1        -0.0052          0.0235          0.1532
     Parameter 2        -0.0014          0.0262          0.1619
     Parameter 3         0.0054          0.0238          0.1544
     Parameter 4         0.0053          0.0262          0.1620
     Parameter 5        -0.0017          0.0253          0.1592
     Parameter 6        -0.0087          0.0241          0.1552
     Parameter 7         0.0001          0.0248          0.1574
     Parameter 8        -0.0056          0.0239          0.1546
     Parameter 9        -0.0031          0.0256          0.1600
     Parameter 10         0.0012          0.0247          0.1573
     Parameter 11         0.0090          0.0260          0.1612
     Parameter 12         0.0041          0.0250          0.1581
     Parameter 13         0.0033          0.0237          0.1540
     Parameter 14         0.0011          0.0261          0.1616
     Parameter 15 Improper Prior
     Parameter 16 Improper Prior
     Parameter 17 Improper Prior
     Parameter 18 Improper Prior
     Parameter 19 Improper Prior
     Parameter 20 Improper Prior
     Parameter 21 Improper Prior
     Parameter 22 Improper Prior
     Parameter 23 Improper Prior
     Parameter 24 Improper Prior
     Parameter 25 Improper Prior
     Parameter 26 Improper Prior
     Parameter 27 Improper Prior
     Parameter 28 Improper Prior
     Parameter 29 Improper Prior
     Parameter 30 Improper Prior
     Parameter 31 Improper Prior
     Parameter 32 Improper Prior
     Parameter 33 Improper Prior
     Parameter 34 Improper Prior
     Parameter 35 Improper Prior
     Parameter 36 Improper Prior
     Parameter 37 Improper Prior
     Parameter 38 Improper Prior
     Parameter 39 Improper Prior
     Parameter 40 Improper Prior
     Parameter 41 Improper Prior
     Parameter 42 Improper Prior
     Parameter 43 Improper Prior
     Parameter 44 Improper Prior
     Parameter 45 Improper Prior
     Parameter 46 Improper Prior
     Parameter 47 Improper Prior
     Parameter 48 Improper Prior
     Parameter 49 Improper Prior
     Parameter 50 Improper Prior
     Parameter 51 Improper Prior

     REPLICATION 44:


                     POTENTIAL       PARAMETER WITH
     ITERATION    SCALE REDUCTION      HIGHEST PSR
     100              2.220               11
     200              1.196               39
     300              1.195               12
     400              1.510               11
     500              1.396               50
     600              1.321               9
     700              1.093               50
     800              1.131               50
     900              1.026               45
     1000             1.146               12
     1100             1.014               21
     1200             1.035               10
     1300             1.254               11
     1400             1.181               50
     1500             1.056               12
     1600             1.018               12
     1700             1.012               38
     1800             1.026               19
     1900             1.139               11
     2000             1.194               11
     2100             1.032               11
     2200             1.012               19
     2300             1.022               11
     2400             1.017               25
     2500             1.088               11
     2600             1.274               11
     2700             1.245               11
     2800             1.070               12
     2900             1.005               39
     3000             1.010               10
     3100             1.014               10
     3200             1.025               9
     3300             1.033               10
     3400             1.082               9
     3500             1.141               9
     3600             1.145               9
     3700             1.110               11
     3800             1.051               11
     3900             1.024               3
     4000             1.027               11
     4100             1.041               11
     4200             1.034               50
     4300             1.023               50
     4400             1.013               50
     4500             1.014               50
     4600             1.004               50
     4700             1.005               50
     4800             1.003               50
     4900             1.002               21
     5000             1.002               35


     Simulated prior distributions

     Parameter       Prior Mean  Prior Variance  Prior Std. Dev.


     Parameter 1         0.0056          0.0265          0.1627
     Parameter 2         0.0138          0.0244          0.1563
     Parameter 3        -0.0097          0.0247          0.1572
     Parameter 4        -0.0015          0.0255          0.1597
     Parameter 5         0.0078          0.0276          0.1660
     Parameter 6         0.0043          0.0243          0.1559
     Parameter 7         0.0047          0.0261          0.1616
     Parameter 8         0.0056          0.0261          0.1616
     Parameter 9        -0.0104          0.0239          0.1545
     Parameter 10         0.0021          0.0240          0.1549
     Parameter 11        -0.0010          0.0260          0.1612
     Parameter 12         0.0046          0.0261          0.1614
     Parameter 13        -0.0034          0.0247          0.1573
     Parameter 14         0.0072          0.0233          0.1526
     Parameter 15 Improper Prior
     Parameter 16 Improper Prior
     Parameter 17 Improper Prior
     Parameter 18 Improper Prior
     Parameter 19 Improper Prior
     Parameter 20 Improper Prior
     Parameter 21 Improper Prior
     Parameter 22 Improper Prior
     Parameter 23 Improper Prior
     Parameter 24 Improper Prior
     Parameter 25 Improper Prior
     Parameter 26 Improper Prior
     Parameter 27 Improper Prior
     Parameter 28 Improper Prior
     Parameter 29 Improper Prior
     Parameter 30 Improper Prior
     Parameter 31 Improper Prior
     Parameter 32 Improper Prior
     Parameter 33 Improper Prior
     Parameter 34 Improper Prior
     Parameter 35 Improper Prior
     Parameter 36 Improper Prior
     Parameter 37 Improper Prior
     Parameter 38 Improper Prior
     Parameter 39 Improper Prior
     Parameter 40 Improper Prior
     Parameter 41 Improper Prior
     Parameter 42 Improper Prior
     Parameter 43 Improper Prior
     Parameter 44 Improper Prior
     Parameter 45 Improper Prior
     Parameter 46 Improper Prior
     Parameter 47 Improper Prior
     Parameter 48 Improper Prior
     Parameter 49 Improper Prior
     Parameter 50 Improper Prior
     Parameter 51 Improper Prior

     REPLICATION 45:


                     POTENTIAL       PARAMETER WITH
     ITERATION    SCALE REDUCTION      HIGHEST PSR
     100              1.151               43
     200              1.154               22
     300              1.068               49
     400              1.364               12
     500              1.042               16
     600              1.539               12
     700              1.053               44
     800              1.035               6
     900              1.029               26
     1000             1.019               12
     1100             1.192               50
     1200             1.054               50
     1300             1.017               50
     1400             1.025               19
     1500             1.011               27
     1600             1.036               12
     1700             1.010               32
     1800             1.017               31
     1900             1.008               24
     2000             1.006               42
     2100             1.007               51
     2200             1.008               5
     2300             1.009               17
     2400             1.016               31
     2500             1.012               10
     2600             1.008               11
     2700             1.008               45
     2800             1.012               10
     2900             1.008               22
     3000             1.020               11
     3100             1.027               11
     3200             1.007               3
     3300             1.007               50
     3400             1.038               50
     3500             1.021               50
     3600             1.010               50
     3700             1.006               42
     3800             1.008               50
     3900             1.011               11
     4000             1.011               11
     4100             1.015               11
     4200             1.026               11
     4300             1.025               11
     4400             1.031               11
     4500             1.039               11
     4600             1.020               11
     4700             1.045               11
     4800             1.067               11
     4900             1.084               11
     5000             1.086               11
     5100             1.087               11
     5200             1.103               11
     5300             1.100               50
     5400             1.121               50
     5500             1.077               11
     5600             1.042               50
     5700             1.012               45


     Simulated prior distributions

     Parameter       Prior Mean  Prior Variance  Prior Std. Dev.


     Parameter 1        -0.0047          0.0234          0.1529
     Parameter 2        -0.0032          0.0272          0.1649
     Parameter 3         0.0016          0.0263          0.1620
     Parameter 4         0.0062          0.0253          0.1591
     Parameter 5         0.0020          0.0239          0.1548
     Parameter 6         0.0057          0.0253          0.1591
     Parameter 7        -0.0021          0.0241          0.1552
     Parameter 8         0.0037          0.0275          0.1660
     Parameter 9        -0.0128          0.0262          0.1618
     Parameter 10         0.0031          0.0255          0.1596
     Parameter 11         0.0051          0.0264          0.1626
     Parameter 12        -0.0041          0.0261          0.1614
     Parameter 13         0.0044          0.0251          0.1583
     Parameter 14         0.0051          0.0263          0.1620
     Parameter 15 Improper Prior
     Parameter 16 Improper Prior
     Parameter 17 Improper Prior
     Parameter 18 Improper Prior
     Parameter 19 Improper Prior
     Parameter 20 Improper Prior
     Parameter 21 Improper Prior
     Parameter 22 Improper Prior
     Parameter 23 Improper Prior
     Parameter 24 Improper Prior
     Parameter 25 Improper Prior
     Parameter 26 Improper Prior
     Parameter 27 Improper Prior
     Parameter 28 Improper Prior
     Parameter 29 Improper Prior
     Parameter 30 Improper Prior
     Parameter 31 Improper Prior
     Parameter 32 Improper Prior
     Parameter 33 Improper Prior
     Parameter 34 Improper Prior
     Parameter 35 Improper Prior
     Parameter 36 Improper Prior
     Parameter 37 Improper Prior
     Parameter 38 Improper Prior
     Parameter 39 Improper Prior
     Parameter 40 Improper Prior
     Parameter 41 Improper Prior
     Parameter 42 Improper Prior
     Parameter 43 Improper Prior
     Parameter 44 Improper Prior
     Parameter 45 Improper Prior
     Parameter 46 Improper Prior
     Parameter 47 Improper Prior
     Parameter 48 Improper Prior
     Parameter 49 Improper Prior
     Parameter 50 Improper Prior
     Parameter 51 Improper Prior

     REPLICATION 46:


                     POTENTIAL       PARAMETER WITH
     ITERATION    SCALE REDUCTION      HIGHEST PSR
     100              1.200               50
     200              1.166               8
     300              1.176               9
     400              1.389               50
     500              1.198               10
     600              1.044               19
     700              1.060               50
     800              1.051               50
     900              1.052               23
     1000             1.368               50
     1100             1.211               50
     1200             1.021               51
     1300             1.042               44
     1400             1.367               50
     1500             1.672               50
     1600             1.259               50
     1700             1.032               50
     1800             1.020               4
     1900             1.050               12
     2000             1.032               12
     2100             1.095               12
     2200             1.091               12
     2300             1.117               12
     2400             1.092               12
     2500             1.071               12
     2600             1.016               50
     2700             1.069               50
     2800             1.020               50
     2900             1.011               50
     3000             1.006               46
     3100             1.015               12
     3200             1.040               12
     3300             1.040               12
     3400             1.024               12
     3500             1.009               32
     3600             1.016               12
     3700             1.015               10
     3800             1.015               13
     3900             1.036               12
     4000             1.066               50
     4100             1.088               50
     4200             1.053               9
     4300             1.038               9
     4400             1.036               9
     4500             1.035               9
     4600             1.032               9
     4700             1.049               9
     4800             1.026               9
     4900             1.025               50
     5000             1.023               50
     5100             1.037               50
     5200             1.034               50
     5300             1.015               50


     Simulated prior distributions

     Parameter       Prior Mean  Prior Variance  Prior Std. Dev.


     Parameter 1        -0.0128          0.0259          0.1611
     Parameter 2         0.0125          0.0237          0.1538
     Parameter 3         0.0002          0.0247          0.1571
     Parameter 4        -0.0021          0.0243          0.1558
     Parameter 5        -0.0039          0.0253          0.1590
     Parameter 6        -0.0027          0.0238          0.1541
     Parameter 7        -0.0029          0.0262          0.1620
     Parameter 8        -0.0009          0.0235          0.1535
     Parameter 9        -0.0020          0.0238          0.1542
     Parameter 10         0.0060          0.0268          0.1636
     Parameter 11        -0.0032          0.0234          0.1531
     Parameter 12        -0.0064          0.0240          0.1550
     Parameter 13         0.0018          0.0241          0.1551
     Parameter 14        -0.0048          0.0250          0.1580
     Parameter 15 Improper Prior
     Parameter 16 Improper Prior
     Parameter 17 Improper Prior
     Parameter 18 Improper Prior
     Parameter 19 Improper Prior
     Parameter 20 Improper Prior
     Parameter 21 Improper Prior
     Parameter 22 Improper Prior
     Parameter 23 Improper Prior
     Parameter 24 Improper Prior
     Parameter 25 Improper Prior
     Parameter 26 Improper Prior
     Parameter 27 Improper Prior
     Parameter 28 Improper Prior
     Parameter 29 Improper Prior
     Parameter 30 Improper Prior
     Parameter 31 Improper Prior
     Parameter 32 Improper Prior
     Parameter 33 Improper Prior
     Parameter 34 Improper Prior
     Parameter 35 Improper Prior
     Parameter 36 Improper Prior
     Parameter 37 Improper Prior
     Parameter 38 Improper Prior
     Parameter 39 Improper Prior
     Parameter 40 Improper Prior
     Parameter 41 Improper Prior
     Parameter 42 Improper Prior
     Parameter 43 Improper Prior
     Parameter 44 Improper Prior
     Parameter 45 Improper Prior
     Parameter 46 Improper Prior
     Parameter 47 Improper Prior
     Parameter 48 Improper Prior
     Parameter 49 Improper Prior
     Parameter 50 Improper Prior
     Parameter 51 Improper Prior

     REPLICATION 47:


                     POTENTIAL       PARAMETER WITH
     ITERATION    SCALE REDUCTION      HIGHEST PSR
     100              1.205               5
     200              1.071               24
     300              1.168               14
     400              1.108               17
     500              1.089               8
     600              1.591               50
     700              1.117               12
     800              1.026               24
     900              1.021               15
     1000             1.031               32
     1100             1.022               5
     1200             1.029               33
     1300             1.039               33
     1400             1.032               11
     1500             1.083               12
     1600             1.058               13
     1700             1.029               32
     1800             1.014               47
     1900             1.009               1
     2000             1.065               11
     2100             1.068               50
     2200             1.197               50
     2300             1.156               11
     2400             1.123               12
     2500             1.083               12
     2600             1.013               10
     2700             1.007               25
     2800             1.023               12
     2900             1.007               26
     3000             1.015               50
     3100             1.010               23
     3200             1.023               50
     3300             1.063               12
     3400             1.036               11
     3500             1.007               25
     3600             1.009               18
     3700             1.009               18
     3800             1.009               50
     3900             1.011               50
     4000             1.005               9
     4100             1.006               9
     4200             1.007               4
     4300             1.005               4
     4400             1.002               22
     4500             1.002               8
     4600             1.013               50
     4700             1.005               23
     4800             1.006               50
     4900             1.007               50
     5000             1.005               32


     Simulated prior distributions

     Parameter       Prior Mean  Prior Variance  Prior Std. Dev.


     Parameter 1        -0.0115          0.0243          0.1559
     Parameter 2         0.0003          0.0259          0.1609
     Parameter 3        -0.0032          0.0250          0.1580
     Parameter 4        -0.0052          0.0248          0.1575
     Parameter 5        -0.0021          0.0230          0.1515
     Parameter 6        -0.0016          0.0257          0.1602
     Parameter 7        -0.0060          0.0246          0.1569
     Parameter 8         0.0022          0.0259          0.1610
     Parameter 9        -0.0019          0.0245          0.1565
     Parameter 10         0.0070          0.0238          0.1543
     Parameter 11        -0.0022          0.0225          0.1501
     Parameter 12         0.0031          0.0264          0.1625
     Parameter 13        -0.0026          0.0254          0.1594
     Parameter 14        -0.0034          0.0238          0.1542
     Parameter 15 Improper Prior
     Parameter 16 Improper Prior
     Parameter 17 Improper Prior
     Parameter 18 Improper Prior
     Parameter 19 Improper Prior
     Parameter 20 Improper Prior
     Parameter 21 Improper Prior
     Parameter 22 Improper Prior
     Parameter 23 Improper Prior
     Parameter 24 Improper Prior
     Parameter 25 Improper Prior
     Parameter 26 Improper Prior
     Parameter 27 Improper Prior
     Parameter 28 Improper Prior
     Parameter 29 Improper Prior
     Parameter 30 Improper Prior
     Parameter 31 Improper Prior
     Parameter 32 Improper Prior
     Parameter 33 Improper Prior
     Parameter 34 Improper Prior
     Parameter 35 Improper Prior
     Parameter 36 Improper Prior
     Parameter 37 Improper Prior
     Parameter 38 Improper Prior
     Parameter 39 Improper Prior
     Parameter 40 Improper Prior
     Parameter 41 Improper Prior
     Parameter 42 Improper Prior
     Parameter 43 Improper Prior
     Parameter 44 Improper Prior
     Parameter 45 Improper Prior
     Parameter 46 Improper Prior
     Parameter 47 Improper Prior
     Parameter 48 Improper Prior
     Parameter 49 Improper Prior
     Parameter 50 Improper Prior
     Parameter 51 Improper Prior

     REPLICATION 48:


                     POTENTIAL       PARAMETER WITH
     ITERATION    SCALE REDUCTION      HIGHEST PSR
     100              1.560               50
     200              1.074               20
     300              1.174               13
     400              2.343               50
     500              1.252               10
     600              1.029               41
     700              1.301               50
     800              1.029               37
     900              1.039               17
     1000             1.032               17
     1100             1.025               15
     1200             1.029               15
     1300             1.016               17
     1400             1.029               44
     1500             1.028               45
     1600             1.011               21
     1700             1.040               11
     1800             1.146               10
     1900             1.173               50
     2000             1.247               50
     2100             1.216               50
     2200             1.334               50
     2300             1.213               50
     2400             1.035               12
     2500             1.009               35
     2600             1.081               11
     2700             1.120               10
     2800             1.181               10
     2900             1.323               10
     3000             1.388               50
     3100             1.207               50
     3200             1.121               12
     3300             1.183               12
     3400             1.209               10
     3500             1.136               12
     3600             1.132               10
     3700             1.071               10
     3800             1.028               10
     3900             1.008               24
     4000             1.005               24
     4100             1.009               24
     4200             1.009               24
     4300             1.008               24
     4400             1.009               24
     4500             1.030               50
     4600             1.043               50
     4700             1.015               50
     4800             1.015               11
     4900             1.023               10
     5000             1.040               11
     5100             1.061               11
     5200             1.028               11
     5300             1.047               50
     5400             1.036               10
     5500             1.007               2


     Simulated prior distributions

     Parameter       Prior Mean  Prior Variance  Prior Std. Dev.


     Parameter 1        -0.0017          0.0251          0.1585
     Parameter 2        -0.0014          0.0257          0.1604
     Parameter 3        -0.0008          0.0251          0.1583
     Parameter 4         0.0017          0.0243          0.1558
     Parameter 5         0.0014          0.0237          0.1541
     Parameter 6        -0.0014          0.0269          0.1640
     Parameter 7        -0.0018          0.0262          0.1619
     Parameter 8         0.0035          0.0259          0.1610
     Parameter 9        -0.0012          0.0263          0.1621
     Parameter 10         0.0101          0.0252          0.1586
     Parameter 11         0.0028          0.0265          0.1628
     Parameter 12         0.0015          0.0268          0.1637
     Parameter 13        -0.0053          0.0259          0.1608
     Parameter 14        -0.0040          0.0243          0.1560
     Parameter 15 Improper Prior
     Parameter 16 Improper Prior
     Parameter 17 Improper Prior
     Parameter 18 Improper Prior
     Parameter 19 Improper Prior
     Parameter 20 Improper Prior
     Parameter 21 Improper Prior
     Parameter 22 Improper Prior
     Parameter 23 Improper Prior
     Parameter 24 Improper Prior
     Parameter 25 Improper Prior
     Parameter 26 Improper Prior
     Parameter 27 Improper Prior
     Parameter 28 Improper Prior
     Parameter 29 Improper Prior
     Parameter 30 Improper Prior
     Parameter 31 Improper Prior
     Parameter 32 Improper Prior
     Parameter 33 Improper Prior
     Parameter 34 Improper Prior
     Parameter 35 Improper Prior
     Parameter 36 Improper Prior
     Parameter 37 Improper Prior
     Parameter 38 Improper Prior
     Parameter 39 Improper Prior
     Parameter 40 Improper Prior
     Parameter 41 Improper Prior
     Parameter 42 Improper Prior
     Parameter 43 Improper Prior
     Parameter 44 Improper Prior
     Parameter 45 Improper Prior
     Parameter 46 Improper Prior
     Parameter 47 Improper Prior
     Parameter 48 Improper Prior
     Parameter 49 Improper Prior
     Parameter 50 Improper Prior
     Parameter 51 Improper Prior

     REPLICATION 49:


                     POTENTIAL       PARAMETER WITH
     ITERATION    SCALE REDUCTION      HIGHEST PSR
     100              1.143               47
     200              1.175               23
     300              1.079               9
     400              1.333               8
     500              1.500               50
     600              1.052               30
     700              1.566               12
     800              1.262               50
     900              1.034               16
     1000             1.578               12
     1100             1.481               50
     1200             1.259               50
     1300             1.067               10
     1400             1.079               50
     1500             1.327               50
     1600             1.311               50
     1700             1.170               12
     1800             1.107               50
     1900             1.023               11
     2000             1.018               19
     2100             1.059               8
     2200             1.062               8
     2300             1.011               24
     2400             1.012               12
     2500             1.004               48
     2600             1.008               44
     2700             1.022               50
     2800             1.029               50
     2900             1.064               50
     3000             1.067               50
     3100             1.042               50
     3200             1.004               14
     3300             1.004               15
     3400             1.024               50
     3500             1.034               8
     3600             1.024               12
     3700             1.006               12
     3800             1.005               22
     3900             1.007               22
     4000             1.008               22
     4100             1.008               10
     4200             1.007               19
     4300             1.023               10
     4400             1.011               10
     4500             1.006               19
     4600             1.003               19
     4700             1.005               15
     4800             1.009               15
     4900             1.008               50
     5000             1.033               50
     5100             1.006               50


     Simulated prior distributions

     Parameter       Prior Mean  Prior Variance  Prior Std. Dev.


     Parameter 1         0.0012          0.0262          0.1617
     Parameter 2        -0.0054          0.0248          0.1574
     Parameter 3        -0.0058          0.0265          0.1627
     Parameter 4        -0.0064          0.0258          0.1608
     Parameter 5         0.0002          0.0255          0.1598
     Parameter 6         0.0030          0.0234          0.1530
     Parameter 7         0.0069          0.0230          0.1517
     Parameter 8         0.0017          0.0249          0.1579
     Parameter 9         0.0065          0.0248          0.1576
     Parameter 10         0.0029          0.0229          0.1514
     Parameter 11        -0.0098          0.0258          0.1607
     Parameter 12         0.0055          0.0246          0.1569
     Parameter 13        -0.0065          0.0275          0.1658
     Parameter 14        -0.0015          0.0234          0.1530
     Parameter 15 Improper Prior
     Parameter 16 Improper Prior
     Parameter 17 Improper Prior
     Parameter 18 Improper Prior
     Parameter 19 Improper Prior
     Parameter 20 Improper Prior
     Parameter 21 Improper Prior
     Parameter 22 Improper Prior
     Parameter 23 Improper Prior
     Parameter 24 Improper Prior
     Parameter 25 Improper Prior
     Parameter 26 Improper Prior
     Parameter 27 Improper Prior
     Parameter 28 Improper Prior
     Parameter 29 Improper Prior
     Parameter 30 Improper Prior
     Parameter 31 Improper Prior
     Parameter 32 Improper Prior
     Parameter 33 Improper Prior
     Parameter 34 Improper Prior
     Parameter 35 Improper Prior
     Parameter 36 Improper Prior
     Parameter 37 Improper Prior
     Parameter 38 Improper Prior
     Parameter 39 Improper Prior
     Parameter 40 Improper Prior
     Parameter 41 Improper Prior
     Parameter 42 Improper Prior
     Parameter 43 Improper Prior
     Parameter 44 Improper Prior
     Parameter 45 Improper Prior
     Parameter 46 Improper Prior
     Parameter 47 Improper Prior
     Parameter 48 Improper Prior
     Parameter 49 Improper Prior
     Parameter 50 Improper Prior
     Parameter 51 Improper Prior

     REPLICATION 50:


                     POTENTIAL       PARAMETER WITH
     ITERATION    SCALE REDUCTION      HIGHEST PSR
     100              1.184               5
     200              1.141               42
     300              1.114               2
     400              1.368               50
     500              1.310               4
     600              1.969               50
     700              1.149               9
     800              1.039               2
     900              1.705               10
     1000             1.322               10
     1100             1.131               50
     1200             1.072               50
     1300             1.050               10
     1400             1.113               12
     1500             1.035               10
     1600             1.051               12
     1700             1.044               45
     1800             1.032               12
     1900             1.083               12
     2000             1.026               12
     2100             1.033               24
     2200             1.061               50
     2300             1.090               50
     2400             1.025               50
     2500             1.015               24
     2600             1.009               25
     2700             1.026               50
     2800             1.010               11
     2900             1.049               50
     3000             1.131               50
     3100             1.189               50
     3200             1.217               50
     3300             1.276               50
     3400             1.226               50
     3500             1.373               50
     3600             1.309               50
     3700             1.094               50
     3800             1.020               9
     3900             1.006               25
     4000             1.008               50
     4100             1.007               50
     4200             1.005               3
     4300             1.009               11
     4400             1.018               11
     4500             1.010               11
     4600             1.042               11
     4700             1.071               50
     4800             1.074               10
     4900             1.046               50
     5000             1.039               50
     5100             1.016               50


     Simulated prior distributions

     Parameter       Prior Mean  Prior Variance  Prior Std. Dev.


     Parameter 1        -0.0038          0.0275          0.1657
     Parameter 2         0.0045          0.0248          0.1575
     Parameter 3         0.0024          0.0240          0.1549
     Parameter 4        -0.0039          0.0234          0.1530
     Parameter 5        -0.0004          0.0249          0.1578
     Parameter 6        -0.0071          0.0267          0.1634
     Parameter 7        -0.0005          0.0234          0.1531
     Parameter 8         0.0005          0.0246          0.1569
     Parameter 9         0.0003          0.0248          0.1574
     Parameter 10        -0.0042          0.0252          0.1588
     Parameter 11         0.0043          0.0224          0.1498
     Parameter 12        -0.0086          0.0251          0.1584
     Parameter 13         0.0037          0.0240          0.1549
     Parameter 14         0.0048          0.0233          0.1528
     Parameter 15 Improper Prior
     Parameter 16 Improper Prior
     Parameter 17 Improper Prior
     Parameter 18 Improper Prior
     Parameter 19 Improper Prior
     Parameter 20 Improper Prior
     Parameter 21 Improper Prior
     Parameter 22 Improper Prior
     Parameter 23 Improper Prior
     Parameter 24 Improper Prior
     Parameter 25 Improper Prior
     Parameter 26 Improper Prior
     Parameter 27 Improper Prior
     Parameter 28 Improper Prior
     Parameter 29 Improper Prior
     Parameter 30 Improper Prior
     Parameter 31 Improper Prior
     Parameter 32 Improper Prior
     Parameter 33 Improper Prior
     Parameter 34 Improper Prior
     Parameter 35 Improper Prior
     Parameter 36 Improper Prior
     Parameter 37 Improper Prior
     Parameter 38 Improper Prior
     Parameter 39 Improper Prior
     Parameter 40 Improper Prior
     Parameter 41 Improper Prior
     Parameter 42 Improper Prior
     Parameter 43 Improper Prior
     Parameter 44 Improper Prior
     Parameter 45 Improper Prior
     Parameter 46 Improper Prior
     Parameter 47 Improper Prior
     Parameter 48 Improper Prior
     Parameter 49 Improper Prior
     Parameter 50 Improper Prior
     Parameter 51 Improper Prior

     REPLICATION 51:


                     POTENTIAL       PARAMETER WITH
     ITERATION    SCALE REDUCTION      HIGHEST PSR
     100              1.204               33
     200              1.918               8
     300              1.121               12
     400              1.360               50
     500              1.050               31
     600              1.022               25
     700              1.168               8
     800              1.064               33
     900              1.257               50
     1000             1.332               50
     1100             1.182               10
     1200             1.032               10
     1300             1.012               17
     1400             1.175               50
     1500             1.200               50
     1600             1.130               10
     1700             1.330               50
     1800             1.062               12
     1900             1.011               17
     2000             1.056               8
     2100             1.041               50
     2200             1.046               50
     2300             1.028               50
     2400             1.023               50
     2500             1.018               12
     2600             1.041               50
     2700             1.013               12
     2800             1.005               24
     2900             1.047               10
     3000             1.103               10
     3100             1.092               10
     3200             1.176               50
     3300             1.133               50
     3400             1.114               50
     3500             1.070               50
     3600             1.038               50
     3700             1.003               2
     3800             1.004               6
     3900             1.006               6
     4000             1.028               10
     4100             1.024               10
     4200             1.022               10
     4300             1.035               10
     4400             1.026               10
     4500             1.030               10
     4600             1.017               10
     4700             1.009               10
     4800             1.045               50
     4900             1.040               50
     5000             1.021               50
     5100             1.010               50


     Simulated prior distributions

     Parameter       Prior Mean  Prior Variance  Prior Std. Dev.


     Parameter 1        -0.0058          0.0248          0.1573
     Parameter 2        -0.0032          0.0250          0.1580
     Parameter 3         0.0005          0.0248          0.1574
     Parameter 4         0.0103          0.0268          0.1636
     Parameter 5        -0.0037          0.0248          0.1574
     Parameter 6        -0.0003          0.0256          0.1600
     Parameter 7        -0.0067          0.0237          0.1541
     Parameter 8        -0.0004          0.0258          0.1608
     Parameter 9        -0.0092          0.0261          0.1617
     Parameter 10         0.0059          0.0260          0.1612
     Parameter 11        -0.0011          0.0246          0.1568
     Parameter 12         0.0018          0.0232          0.1523
     Parameter 13         0.0079          0.0238          0.1544
     Parameter 14        -0.0021          0.0262          0.1619
     Parameter 15 Improper Prior
     Parameter 16 Improper Prior
     Parameter 17 Improper Prior
     Parameter 18 Improper Prior
     Parameter 19 Improper Prior
     Parameter 20 Improper Prior
     Parameter 21 Improper Prior
     Parameter 22 Improper Prior
     Parameter 23 Improper Prior
     Parameter 24 Improper Prior
     Parameter 25 Improper Prior
     Parameter 26 Improper Prior
     Parameter 27 Improper Prior
     Parameter 28 Improper Prior
     Parameter 29 Improper Prior
     Parameter 30 Improper Prior
     Parameter 31 Improper Prior
     Parameter 32 Improper Prior
     Parameter 33 Improper Prior
     Parameter 34 Improper Prior
     Parameter 35 Improper Prior
     Parameter 36 Improper Prior
     Parameter 37 Improper Prior
     Parameter 38 Improper Prior
     Parameter 39 Improper Prior
     Parameter 40 Improper Prior
     Parameter 41 Improper Prior
     Parameter 42 Improper Prior
     Parameter 43 Improper Prior
     Parameter 44 Improper Prior
     Parameter 45 Improper Prior
     Parameter 46 Improper Prior
     Parameter 47 Improper Prior
     Parameter 48 Improper Prior
     Parameter 49 Improper Prior
     Parameter 50 Improper Prior
     Parameter 51 Improper Prior

     REPLICATION 52:


                     POTENTIAL       PARAMETER WITH
     ITERATION    SCALE REDUCTION      HIGHEST PSR
     100              1.247               12
     200              1.116               29
     300              1.268               50
     400              1.084               1
     500              1.448               50
     600              1.138               12
     700              1.138               50
     800              1.082               8
     900              1.581               50
     1000             1.809               50
     1100             1.043               50
     1200             1.035               16
     1300             1.345               8
     1400             1.293               50
     1500             1.249               50
     1600             1.051               50
     1700             1.025               11
     1800             1.078               11
     1900             1.070               9
     2000             1.132               50
     2100             1.064               50
     2200             1.020               50
     2300             1.025               50
     2400             1.016               7
     2500             1.030               5
     2600             1.033               8
     2700             1.030               8
     2800             1.021               8
     2900             1.027               25
     3000             1.017               25
     3100             1.011               25
     3200             1.036               12
     3300             1.030               12
     3400             1.010               9
     3500             1.010               50
     3600             1.007               32
     3700             1.006               32
     3800             1.008               10
     3900             1.010               50
     4000             1.025               12
     4100             1.029               12
     4200             1.013               50
     4300             1.010               23
     4400             1.011               23
     4500             1.011               23
     4600             1.008               23
     4700             1.005               18
     4800             1.011               11
     4900             1.016               11
     5000             1.024               11
     5100             1.021               11
     5200             1.008               9


     Simulated prior distributions

     Parameter       Prior Mean  Prior Variance  Prior Std. Dev.


     Parameter 1         0.0001          0.0245          0.1565
     Parameter 2         0.0005          0.0248          0.1576
     Parameter 3        -0.0059          0.0264          0.1625
     Parameter 4         0.0022          0.0245          0.1564
     Parameter 5         0.0080          0.0269          0.1640
     Parameter 6         0.0011          0.0241          0.1554
     Parameter 7        -0.0007          0.0245          0.1564
     Parameter 8         0.0026          0.0254          0.1594
     Parameter 9        -0.0032          0.0233          0.1527
     Parameter 10        -0.0026          0.0237          0.1539
     Parameter 11        -0.0055          0.0247          0.1573
     Parameter 12        -0.0077          0.0256          0.1600
     Parameter 13         0.0044          0.0252          0.1587
     Parameter 14         0.0036          0.0246          0.1569
     Parameter 15 Improper Prior
     Parameter 16 Improper Prior
     Parameter 17 Improper Prior
     Parameter 18 Improper Prior
     Parameter 19 Improper Prior
     Parameter 20 Improper Prior
     Parameter 21 Improper Prior
     Parameter 22 Improper Prior
     Parameter 23 Improper Prior
     Parameter 24 Improper Prior
     Parameter 25 Improper Prior
     Parameter 26 Improper Prior
     Parameter 27 Improper Prior
     Parameter 28 Improper Prior
     Parameter 29 Improper Prior
     Parameter 30 Improper Prior
     Parameter 31 Improper Prior
     Parameter 32 Improper Prior
     Parameter 33 Improper Prior
     Parameter 34 Improper Prior
     Parameter 35 Improper Prior
     Parameter 36 Improper Prior
     Parameter 37 Improper Prior
     Parameter 38 Improper Prior
     Parameter 39 Improper Prior
     Parameter 40 Improper Prior
     Parameter 41 Improper Prior
     Parameter 42 Improper Prior
     Parameter 43 Improper Prior
     Parameter 44 Improper Prior
     Parameter 45 Improper Prior
     Parameter 46 Improper Prior
     Parameter 47 Improper Prior
     Parameter 48 Improper Prior
     Parameter 49 Improper Prior
     Parameter 50 Improper Prior
     Parameter 51 Improper Prior

     REPLICATION 53:


                     POTENTIAL       PARAMETER WITH
     ITERATION    SCALE REDUCTION      HIGHEST PSR
     100              1.384               25
     200              1.085               32
     300              1.170               50
     400              1.280               50
     500              1.106               51
     600              1.098               12
     700              1.363               50
     800              1.058               51
     900              1.280               50
     1000             1.229               50
     1100             1.016               18
     1200             1.012               51
     1300             1.079               50
     1400             1.214               50
     1500             1.086               50
     1600             1.016               30
     1700             1.014               50
     1800             1.020               8
     1900             1.027               11
     2000             1.014               43
     2100             1.025               19
     2200             1.020               19
     2300             1.034               11
     2400             1.050               12
     2500             1.009               12
     2600             1.010               12
     2700             1.006               46
     2800             1.041               50
     2900             1.018               11
     3000             1.010               10
     3100             1.010               10
     3200             1.010               16
     3300             1.012               16
     3400             1.011               16
     3500             1.008               45
     3600             1.024               8
     3700             1.009               3
     3800             1.012               33
     3900             1.028               8
     4000             1.044               8
     4100             1.020               8
     4200             1.010               8
     4300             1.010               12
     4400             1.019               12
     4500             1.004               33
     4600             1.003               10
     4700             1.025               50
     4800             1.076               50
     4900             1.078               50
     5000             1.075               50
     5100             1.050               50
     5200             1.086               50
     5300             1.095               50
     5400             1.090               50
     5500             1.088               12
     5600             1.085               50
     5700             1.081               50
     5800             1.067               50
     5900             1.038               50
     6000             1.024               50
     6100             1.010               11


     Simulated prior distributions

     Parameter       Prior Mean  Prior Variance  Prior Std. Dev.


     Parameter 1         0.0039          0.0281          0.1676
     Parameter 2        -0.0054          0.0245          0.1565
     Parameter 3         0.0053          0.0254          0.1593
     Parameter 4        -0.0047          0.0272          0.1649
     Parameter 5        -0.0016          0.0255          0.1598
     Parameter 6         0.0010          0.0264          0.1626
     Parameter 7        -0.0158          0.0248          0.1575
     Parameter 8         0.0062          0.0248          0.1576
     Parameter 9         0.0067          0.0259          0.1610
     Parameter 10        -0.0048          0.0242          0.1555
     Parameter 11         0.0007          0.0258          0.1605
     Parameter 12         0.0045          0.0252          0.1589
     Parameter 13        -0.0005          0.0267          0.1634
     Parameter 14        -0.0011          0.0243          0.1557
     Parameter 15 Improper Prior
     Parameter 16 Improper Prior
     Parameter 17 Improper Prior
     Parameter 18 Improper Prior
     Parameter 19 Improper Prior
     Parameter 20 Improper Prior
     Parameter 21 Improper Prior
     Parameter 22 Improper Prior
     Parameter 23 Improper Prior
     Parameter 24 Improper Prior
     Parameter 25 Improper Prior
     Parameter 26 Improper Prior
     Parameter 27 Improper Prior
     Parameter 28 Improper Prior
     Parameter 29 Improper Prior
     Parameter 30 Improper Prior
     Parameter 31 Improper Prior
     Parameter 32 Improper Prior
     Parameter 33 Improper Prior
     Parameter 34 Improper Prior
     Parameter 35 Improper Prior
     Parameter 36 Improper Prior
     Parameter 37 Improper Prior
     Parameter 38 Improper Prior
     Parameter 39 Improper Prior
     Parameter 40 Improper Prior
     Parameter 41 Improper Prior
     Parameter 42 Improper Prior
     Parameter 43 Improper Prior
     Parameter 44 Improper Prior
     Parameter 45 Improper Prior
     Parameter 46 Improper Prior
     Parameter 47 Improper Prior
     Parameter 48 Improper Prior
     Parameter 49 Improper Prior
     Parameter 50 Improper Prior
     Parameter 51 Improper Prior

     REPLICATION 54:


                     POTENTIAL       PARAMETER WITH
     ITERATION    SCALE REDUCTION      HIGHEST PSR
     100              1.517               16
     200              3.015               50
     300              1.750               12
     400              1.074               31
     500              2.460               50
     600              1.025               31
     700              1.235               12
     800              1.101               9
     900              1.088               9
     1000             1.023               19
     1100             1.022               33
     1200             1.026               33
     1300             1.073               50
     1400             1.013               51
     1500             1.017               23
     1600             1.019               31
     1700             1.033               17
     1800             1.036               8
     1900             1.022               51
     2000             1.015               51
     2100             1.009               23
     2200             1.012               7
     2300             1.008               44
     2400             1.009               3
     2500             1.026               50
     2600             1.025               50
     2700             1.010               26
     2800             1.005               44
     2900             1.013               12
     3000             1.076               12
     3100             1.054               50
     3200             1.083               50
     3300             1.103               50
     3400             1.049               50
     3500             1.010               39
     3600             1.008               39
     3700             1.004               23
     3800             1.006               13
     3900             1.007               13
     4000             1.007               22
     4100             1.011               8
     4200             1.003               26
     4300             1.005               32
     4400             1.006               26
     4500             1.009               26
     4600             1.006               32
     4700             1.012               50
     4800             1.008               25
     4900             1.007               32
     5000             1.013               11


     Simulated prior distributions

     Parameter       Prior Mean  Prior Variance  Prior Std. Dev.


     Parameter 1         0.0050          0.0250          0.1582
     Parameter 2         0.0002          0.0264          0.1624
     Parameter 3         0.0055          0.0234          0.1531
     Parameter 4        -0.0047          0.0237          0.1539
     Parameter 5         0.0039          0.0253          0.1592
     Parameter 6        -0.0002          0.0248          0.1575
     Parameter 7         0.0127          0.0267          0.1633
     Parameter 8        -0.0033          0.0249          0.1577
     Parameter 9         0.0003          0.0258          0.1605
     Parameter 10        -0.0053          0.0269          0.1639
     Parameter 11         0.0006          0.0257          0.1602
     Parameter 12        -0.0041          0.0224          0.1495
     Parameter 13        -0.0034          0.0256          0.1600
     Parameter 14         0.0032          0.0227          0.1505
     Parameter 15 Improper Prior
     Parameter 16 Improper Prior
     Parameter 17 Improper Prior
     Parameter 18 Improper Prior
     Parameter 19 Improper Prior
     Parameter 20 Improper Prior
     Parameter 21 Improper Prior
     Parameter 22 Improper Prior
     Parameter 23 Improper Prior
     Parameter 24 Improper Prior
     Parameter 25 Improper Prior
     Parameter 26 Improper Prior
     Parameter 27 Improper Prior
     Parameter 28 Improper Prior
     Parameter 29 Improper Prior
     Parameter 30 Improper Prior
     Parameter 31 Improper Prior
     Parameter 32 Improper Prior
     Parameter 33 Improper Prior
     Parameter 34 Improper Prior
     Parameter 35 Improper Prior
     Parameter 36 Improper Prior
     Parameter 37 Improper Prior
     Parameter 38 Improper Prior
     Parameter 39 Improper Prior
     Parameter 40 Improper Prior
     Parameter 41 Improper Prior
     Parameter 42 Improper Prior
     Parameter 43 Improper Prior
     Parameter 44 Improper Prior
     Parameter 45 Improper Prior
     Parameter 46 Improper Prior
     Parameter 47 Improper Prior
     Parameter 48 Improper Prior
     Parameter 49 Improper Prior
     Parameter 50 Improper Prior
     Parameter 51 Improper Prior

     REPLICATION 55:


                     POTENTIAL       PARAMETER WITH
     ITERATION    SCALE REDUCTION      HIGHEST PSR
     100              1.467               41
     200              1.480               11
     300              1.346               50
     400              1.951               50
     500              1.915               50
     600              1.070               29
     700              1.471               50
     800              1.112               11
     900              1.060               9
     1000             1.038               51
     1100             1.012               4
     1200             1.007               41
     1300             1.012               32
     1400             1.223               50
     1500             1.366               50
     1600             1.331               50
     1700             1.077               11
     1800             1.043               50
     1900             1.022               22
     2000             1.010               17
     2100             1.014               9
     2200             1.006               19
     2300             1.008               19
     2400             1.008               1
     2500             1.018               22
     2600             1.019               1
     2700             1.014               22
     2800             1.011               25
     2900             1.016               22
     3000             1.018               25
     3100             1.020               25
     3200             1.010               25
     3300             1.008               40
     3400             1.009               50
     3500             1.007               40
     3600             1.008               40
     3700             1.023               8
     3800             1.025               8
     3900             1.005               29
     4000             1.006               29
     4100             1.004               29
     4200             1.018               50
     4300             1.038               50
     4400             1.051               50
     4500             1.062               50
     4600             1.048               50
     4700             1.082               50
     4800             1.120               50
     4900             1.090               50
     5000             1.093               50
     5100             1.073               50
     5200             1.085               50
     5300             1.123               50
     5400             1.148               50
     5500             1.075               50
     5600             1.040               12
     5700             1.017               12


     Simulated prior distributions

     Parameter       Prior Mean  Prior Variance  Prior Std. Dev.


     Parameter 1        -0.0073          0.0241          0.1553
     Parameter 2         0.0043          0.0262          0.1619
     Parameter 3        -0.0016          0.0247          0.1571
     Parameter 4         0.0002          0.0248          0.1574
     Parameter 5         0.0074          0.0238          0.1543
     Parameter 6        -0.0087          0.0246          0.1568
     Parameter 7        -0.0061          0.0263          0.1621
     Parameter 8         0.0001          0.0242          0.1556
     Parameter 9        -0.0065          0.0252          0.1587
     Parameter 10        -0.0062          0.0236          0.1537
     Parameter 11         0.0091          0.0228          0.1509
     Parameter 12         0.0099          0.0257          0.1603
     Parameter 13         0.0039          0.0244          0.1562
     Parameter 14        -0.0074          0.0263          0.1622
     Parameter 15 Improper Prior
     Parameter 16 Improper Prior
     Parameter 17 Improper Prior
     Parameter 18 Improper Prior
     Parameter 19 Improper Prior
     Parameter 20 Improper Prior
     Parameter 21 Improper Prior
     Parameter 22 Improper Prior
     Parameter 23 Improper Prior
     Parameter 24 Improper Prior
     Parameter 25 Improper Prior
     Parameter 26 Improper Prior
     Parameter 27 Improper Prior
     Parameter 28 Improper Prior
     Parameter 29 Improper Prior
     Parameter 30 Improper Prior
     Parameter 31 Improper Prior
     Parameter 32 Improper Prior
     Parameter 33 Improper Prior
     Parameter 34 Improper Prior
     Parameter 35 Improper Prior
     Parameter 36 Improper Prior
     Parameter 37 Improper Prior
     Parameter 38 Improper Prior
     Parameter 39 Improper Prior
     Parameter 40 Improper Prior
     Parameter 41 Improper Prior
     Parameter 42 Improper Prior
     Parameter 43 Improper Prior
     Parameter 44 Improper Prior
     Parameter 45 Improper Prior
     Parameter 46 Improper Prior
     Parameter 47 Improper Prior
     Parameter 48 Improper Prior
     Parameter 49 Improper Prior
     Parameter 50 Improper Prior
     Parameter 51 Improper Prior

     REPLICATION 56:


                     POTENTIAL       PARAMETER WITH
     ITERATION    SCALE REDUCTION      HIGHEST PSR
     100              1.278               50
     200              1.116               17
     300              1.865               9
     400              1.911               50
     500              1.092               8
     600              1.227               50
     700              1.136               50
     800              1.357               12
     900              1.041               43
     1000             1.205               50
     1100             1.465               50
     1200             1.230               50
     1300             1.102               9
     1400             1.014               8
     1500             1.076               8
     1600             1.289               50
     1700             1.304               50
     1800             1.124               50
     1900             1.060               50
     2000             1.009               28
     2100             1.019               8
     2200             1.032               8
     2300             1.021               50
     2400             1.023               5
     2500             1.025               51
     2600             1.029               5
     2700             1.037               1
     2800             1.011               1
     2900             1.009               26
     3000             1.008               12
     3100             1.007               12
     3200             1.049               50
     3300             1.016               11
     3400             1.013               21
     3500             1.012               21
     3600             1.013               21
     3700             1.005               21
     3800             1.016               9
     3900             1.025               11
     4000             1.053               11
     4100             1.052               11
     4200             1.042               11
     4300             1.046               11
     4400             1.025               11
     4500             1.006               51
     4600             1.006               51
     4700             1.006               51
     4800             1.005               51
     4900             1.005               51
     5000             1.004               22


     Simulated prior distributions

     Parameter       Prior Mean  Prior Variance  Prior Std. Dev.


     Parameter 1        -0.0058          0.0263          0.1621
     Parameter 2         0.0023          0.0250          0.1583
     Parameter 3        -0.0045          0.0225          0.1499
     Parameter 4         0.0058          0.0246          0.1567
     Parameter 5        -0.0019          0.0257          0.1602
     Parameter 6         0.0031          0.0251          0.1584
     Parameter 7         0.0009          0.0268          0.1636
     Parameter 8        -0.0033          0.0238          0.1543
     Parameter 9        -0.0026          0.0237          0.1540
     Parameter 10        -0.0064          0.0259          0.1608
     Parameter 11        -0.0010          0.0252          0.1588
     Parameter 12         0.0012          0.0254          0.1593
     Parameter 13        -0.0105          0.0256          0.1599
     Parameter 14         0.0031          0.0237          0.1540
     Parameter 15 Improper Prior
     Parameter 16 Improper Prior
     Parameter 17 Improper Prior
     Parameter 18 Improper Prior
     Parameter 19 Improper Prior
     Parameter 20 Improper Prior
     Parameter 21 Improper Prior
     Parameter 22 Improper Prior
     Parameter 23 Improper Prior
     Parameter 24 Improper Prior
     Parameter 25 Improper Prior
     Parameter 26 Improper Prior
     Parameter 27 Improper Prior
     Parameter 28 Improper Prior
     Parameter 29 Improper Prior
     Parameter 30 Improper Prior
     Parameter 31 Improper Prior
     Parameter 32 Improper Prior
     Parameter 33 Improper Prior
     Parameter 34 Improper Prior
     Parameter 35 Improper Prior
     Parameter 36 Improper Prior
     Parameter 37 Improper Prior
     Parameter 38 Improper Prior
     Parameter 39 Improper Prior
     Parameter 40 Improper Prior
     Parameter 41 Improper Prior
     Parameter 42 Improper Prior
     Parameter 43 Improper Prior
     Parameter 44 Improper Prior
     Parameter 45 Improper Prior
     Parameter 46 Improper Prior
     Parameter 47 Improper Prior
     Parameter 48 Improper Prior
     Parameter 49 Improper Prior
     Parameter 50 Improper Prior
     Parameter 51 Improper Prior

     REPLICATION 57:


                     POTENTIAL       PARAMETER WITH
     ITERATION    SCALE REDUCTION      HIGHEST PSR
     100              2.245               50
     200              1.300               50
     300              1.335               50
     400              1.066               8
     500              1.088               6
     600              1.212               9
     700              1.547               50
     800              1.116               50
     900              1.072               10
     1000             1.074               50
     1100             1.188               50
     1200             1.021               50
     1300             1.012               20
     1400             1.030               50
     1500             1.026               50
     1600             1.022               51
     1700             1.012               25
     1800             1.009               41
     1900             1.008               25
     2000             1.009               13
     2100             1.087               10
     2200             1.098               10
     2300             1.018               10
     2400             1.069               50
     2500             1.074               11
     2600             1.101               11
     2700             1.055               11
     2800             1.013               4
     2900             1.010               5
     3000             1.007               23
     3100             1.009               50
     3200             1.007               10
     3300             1.007               23
     3400             1.002               21
     3500             1.003               50
     3600             1.003               29
     3700             1.002               14
     3800             1.005               50
     3900             1.003               4
     4000             1.003               4
     4100             1.006               4
     4200             1.007               22
     4300             1.014               8
     4400             1.018               12
     4500             1.015               12
     4600             1.011               12
     4700             1.005               12
     4800             1.006               12
     4900             1.003               20
     5000             1.007               50


     Simulated prior distributions

     Parameter       Prior Mean  Prior Variance  Prior Std. Dev.


     Parameter 1         0.0015          0.0256          0.1599
     Parameter 2         0.0007          0.0234          0.1531
     Parameter 3        -0.0002          0.0262          0.1619
     Parameter 4         0.0033          0.0241          0.1553
     Parameter 5         0.0006          0.0264          0.1625
     Parameter 6         0.0016          0.0249          0.1579
     Parameter 7        -0.0079          0.0247          0.1570
     Parameter 8        -0.0076          0.0239          0.1544
     Parameter 9         0.0080          0.0265          0.1627
     Parameter 10         0.0041          0.0252          0.1588
     Parameter 11        -0.0011          0.0247          0.1570
     Parameter 12        -0.0025          0.0244          0.1562
     Parameter 13         0.0001          0.0236          0.1535
     Parameter 14         0.0000          0.0274          0.1656
     Parameter 15 Improper Prior
     Parameter 16 Improper Prior
     Parameter 17 Improper Prior
     Parameter 18 Improper Prior
     Parameter 19 Improper Prior
     Parameter 20 Improper Prior
     Parameter 21 Improper Prior
     Parameter 22 Improper Prior
     Parameter 23 Improper Prior
     Parameter 24 Improper Prior
     Parameter 25 Improper Prior
     Parameter 26 Improper Prior
     Parameter 27 Improper Prior
     Parameter 28 Improper Prior
     Parameter 29 Improper Prior
     Parameter 30 Improper Prior
     Parameter 31 Improper Prior
     Parameter 32 Improper Prior
     Parameter 33 Improper Prior
     Parameter 34 Improper Prior
     Parameter 35 Improper Prior
     Parameter 36 Improper Prior
     Parameter 37 Improper Prior
     Parameter 38 Improper Prior
     Parameter 39 Improper Prior
     Parameter 40 Improper Prior
     Parameter 41 Improper Prior
     Parameter 42 Improper Prior
     Parameter 43 Improper Prior
     Parameter 44 Improper Prior
     Parameter 45 Improper Prior
     Parameter 46 Improper Prior
     Parameter 47 Improper Prior
     Parameter 48 Improper Prior
     Parameter 49 Improper Prior
     Parameter 50 Improper Prior
     Parameter 51 Improper Prior

     REPLICATION 58:


                     POTENTIAL       PARAMETER WITH
     ITERATION    SCALE REDUCTION      HIGHEST PSR
     100              1.202               16
     200              1.159               19
     300              1.168               8
     400              1.579               50
     500              1.057               3
     600              1.176               50
     700              1.361               12
     800              1.167               8
     900              1.092               11
     1000             1.302               11
     1100             1.138               12
     1200             1.046               50
     1300             1.035               11
     1400             1.026               17
     1500             1.164               50
     1600             1.177               50
     1700             1.341               50
     1800             1.138               8
     1900             1.024               10
     2000             1.017               51
     2100             1.028               51
     2200             1.099               50
     2300             1.218               50
     2400             1.276               50
     2500             1.250               50
     2600             1.133               50
     2700             1.051               12
     2800             1.023               43
     2900             1.025               43
     3000             1.047               11
     3100             1.163               11
     3200             1.184               11
     3300             1.168               11
     3400             1.154               11
     3500             1.073               11
     3600             1.030               12
     3700             1.028               12
     3800             1.015               5
     3900             1.011               5
     4000             1.008               8
     4100             1.016               8
     4200             1.005               29
     4300             1.007               29
     4400             1.007               29
     4500             1.007               32
     4600             1.008               32
     4700             1.006               29
     4800             1.019               50
     4900             1.047               50
     5000             1.011               50


     Simulated prior distributions

     Parameter       Prior Mean  Prior Variance  Prior Std. Dev.


     Parameter 1         0.0030          0.0255          0.1597
     Parameter 2        -0.0011          0.0246          0.1567
     Parameter 3        -0.0011          0.0261          0.1615
     Parameter 4        -0.0027          0.0248          0.1576
     Parameter 5        -0.0049          0.0271          0.1646
     Parameter 6         0.0064          0.0254          0.1594
     Parameter 7        -0.0041          0.0252          0.1588
     Parameter 8         0.0000          0.0248          0.1576
     Parameter 9        -0.0090          0.0263          0.1621
     Parameter 10        -0.0071          0.0269          0.1640
     Parameter 11        -0.0021          0.0248          0.1575
     Parameter 12        -0.0017          0.0264          0.1625
     Parameter 13         0.0006          0.0260          0.1612
     Parameter 14         0.0012          0.0260          0.1612
     Parameter 15 Improper Prior
     Parameter 16 Improper Prior
     Parameter 17 Improper Prior
     Parameter 18 Improper Prior
     Parameter 19 Improper Prior
     Parameter 20 Improper Prior
     Parameter 21 Improper Prior
     Parameter 22 Improper Prior
     Parameter 23 Improper Prior
     Parameter 24 Improper Prior
     Parameter 25 Improper Prior
     Parameter 26 Improper Prior
     Parameter 27 Improper Prior
     Parameter 28 Improper Prior
     Parameter 29 Improper Prior
     Parameter 30 Improper Prior
     Parameter 31 Improper Prior
     Parameter 32 Improper Prior
     Parameter 33 Improper Prior
     Parameter 34 Improper Prior
     Parameter 35 Improper Prior
     Parameter 36 Improper Prior
     Parameter 37 Improper Prior
     Parameter 38 Improper Prior
     Parameter 39 Improper Prior
     Parameter 40 Improper Prior
     Parameter 41 Improper Prior
     Parameter 42 Improper Prior
     Parameter 43 Improper Prior
     Parameter 44 Improper Prior
     Parameter 45 Improper Prior
     Parameter 46 Improper Prior
     Parameter 47 Improper Prior
     Parameter 48 Improper Prior
     Parameter 49 Improper Prior
     Parameter 50 Improper Prior
     Parameter 51 Improper Prior

     REPLICATION 59:


                     POTENTIAL       PARAMETER WITH
     ITERATION    SCALE REDUCTION      HIGHEST PSR
     100              1.229               26
     200              1.225               9
     300              1.299               50
     400              1.985               50
     500              1.375               12
     600              1.207               8
     700              1.044               31
     800              1.382               11
     900              1.515               12
     1000             1.111               50
     1100             1.031               5
     1200             1.242               8
     1300             1.088               8
     1400             1.019               5
     1500             1.102               50
     1600             1.134               12
     1700             1.061               12
     1800             1.008               13
     1900             1.036               13
     2000             1.019               13
     2100             1.014               51
     2200             1.102               50
     2300             1.062               10
     2400             1.004               20
     2500             1.006               15
     2600             1.016               15
     2700             1.005               15
     2800             1.006               41
     2900             1.009               9
     3000             1.005               18
     3100             1.005               22
     3200             1.006               8
     3300             1.030               11
     3400             1.015               10
     3500             1.009               51
     3600             1.010               10
     3700             1.011               51
     3800             1.034               10
     3900             1.040               10
     4000             1.036               10
     4100             1.079               10
     4200             1.128               50
     4300             1.106               50
     4400             1.047               50
     4500             1.039               12
     4600             1.018               50
     4700             1.005               37
     4800             1.011               10
     4900             1.012               11
     5000             1.007               1


     Simulated prior distributions

     Parameter       Prior Mean  Prior Variance  Prior Std. Dev.


     Parameter 1        -0.0056          0.0251          0.1584
     Parameter 2         0.0081          0.0235          0.1533
     Parameter 3        -0.0091          0.0283          0.1682
     Parameter 4         0.0047          0.0249          0.1579
     Parameter 5        -0.0003          0.0257          0.1603
     Parameter 6        -0.0032          0.0248          0.1575
     Parameter 7         0.0006          0.0235          0.1534
     Parameter 8         0.0008          0.0252          0.1586
     Parameter 9        -0.0032          0.0264          0.1624
     Parameter 10        -0.0037          0.0237          0.1538
     Parameter 11         0.0046          0.0247          0.1573
     Parameter 12         0.0040          0.0231          0.1521
     Parameter 13         0.0059          0.0235          0.1534
     Parameter 14        -0.0056          0.0252          0.1587
     Parameter 15 Improper Prior
     Parameter 16 Improper Prior
     Parameter 17 Improper Prior
     Parameter 18 Improper Prior
     Parameter 19 Improper Prior
     Parameter 20 Improper Prior
     Parameter 21 Improper Prior
     Parameter 22 Improper Prior
     Parameter 23 Improper Prior
     Parameter 24 Improper Prior
     Parameter 25 Improper Prior
     Parameter 26 Improper Prior
     Parameter 27 Improper Prior
     Parameter 28 Improper Prior
     Parameter 29 Improper Prior
     Parameter 30 Improper Prior
     Parameter 31 Improper Prior
     Parameter 32 Improper Prior
     Parameter 33 Improper Prior
     Parameter 34 Improper Prior
     Parameter 35 Improper Prior
     Parameter 36 Improper Prior
     Parameter 37 Improper Prior
     Parameter 38 Improper Prior
     Parameter 39 Improper Prior
     Parameter 40 Improper Prior
     Parameter 41 Improper Prior
     Parameter 42 Improper Prior
     Parameter 43 Improper Prior
     Parameter 44 Improper Prior
     Parameter 45 Improper Prior
     Parameter 46 Improper Prior
     Parameter 47 Improper Prior
     Parameter 48 Improper Prior
     Parameter 49 Improper Prior
     Parameter 50 Improper Prior
     Parameter 51 Improper Prior

     REPLICATION 60:


                     POTENTIAL       PARAMETER WITH
     ITERATION    SCALE REDUCTION      HIGHEST PSR
     100              1.845               50
     200              1.053               44
     300              1.839               50
     400              1.620               50
     500              1.041               27
     600              1.061               50
     700              1.049               9
     800              1.589               50
     900              1.583               50
     1000             1.201               8
     1100             1.030               14
     1200             1.087               50
     1300             1.013               8
     1400             1.016               10
     1500             1.021               10
     1600             1.015               9
     1700             1.086               9
     1800             1.098               8
     1900             1.075               50
     2000             1.111               11
     2100             1.174               50
     2200             1.122               50
     2300             1.013               20
     2400             1.042               50
     2500             1.119               50
     2600             1.241               50
     2700             1.324               50
     2800             1.286               50
     2900             1.155               50
     3000             1.105               50
     3100             1.026               10
     3200             1.022               50
     3300             1.014               10
     3400             1.014               10
     3500             1.018               9
     3600             1.021               50
     3700             1.006               9
     3800             1.006               9
     3900             1.003               26
     4000             1.004               26
     4100             1.006               17
     4200             1.005               31
     4300             1.003               33
     4400             1.004               26
     4500             1.004               39
     4600             1.007               39
     4700             1.004               37
     4800             1.005               37
     4900             1.005               37
     5000             1.006               37


     Simulated prior distributions

     Parameter       Prior Mean  Prior Variance  Prior Std. Dev.


     Parameter 1        -0.0015          0.0248          0.1574
     Parameter 2        -0.0041          0.0241          0.1552
     Parameter 3         0.0045          0.0259          0.1609
     Parameter 4        -0.0015          0.0240          0.1550
     Parameter 5        -0.0023          0.0251          0.1584
     Parameter 6         0.0029          0.0235          0.1532
     Parameter 7         0.0069          0.0253          0.1591
     Parameter 8         0.0026          0.0254          0.1593
     Parameter 9        -0.0051          0.0258          0.1606
     Parameter 10        -0.0048          0.0251          0.1586
     Parameter 11         0.0010          0.0263          0.1621
     Parameter 12         0.0032          0.0256          0.1599
     Parameter 13         0.0044          0.0261          0.1617
     Parameter 14         0.0037          0.0252          0.1586
     Parameter 15 Improper Prior
     Parameter 16 Improper Prior
     Parameter 17 Improper Prior
     Parameter 18 Improper Prior
     Parameter 19 Improper Prior
     Parameter 20 Improper Prior
     Parameter 21 Improper Prior
     Parameter 22 Improper Prior
     Parameter 23 Improper Prior
     Parameter 24 Improper Prior
     Parameter 25 Improper Prior
     Parameter 26 Improper Prior
     Parameter 27 Improper Prior
     Parameter 28 Improper Prior
     Parameter 29 Improper Prior
     Parameter 30 Improper Prior
     Parameter 31 Improper Prior
     Parameter 32 Improper Prior
     Parameter 33 Improper Prior
     Parameter 34 Improper Prior
     Parameter 35 Improper Prior
     Parameter 36 Improper Prior
     Parameter 37 Improper Prior
     Parameter 38 Improper Prior
     Parameter 39 Improper Prior
     Parameter 40 Improper Prior
     Parameter 41 Improper Prior
     Parameter 42 Improper Prior
     Parameter 43 Improper Prior
     Parameter 44 Improper Prior
     Parameter 45 Improper Prior
     Parameter 46 Improper Prior
     Parameter 47 Improper Prior
     Parameter 48 Improper Prior
     Parameter 49 Improper Prior
     Parameter 50 Improper Prior
     Parameter 51 Improper Prior

     REPLICATION 61:


                     POTENTIAL       PARAMETER WITH
     ITERATION    SCALE REDUCTION      HIGHEST PSR
     100              1.322               51
     200              1.388               12
     300              1.069               50
     400              1.067               22
     500              1.120               50
     600              1.136               9
     700              1.038               10
     800              1.347               50
     900              1.353               50
     1000             1.021               42
     1100             1.046               12
     1200             1.501               50
     1300             1.381               50
     1400             1.028               8
     1500             1.014               50
     1600             1.077               50
     1700             1.184               50
     1800             1.132               8
     1900             1.012               44
     2000             1.012               28
     2100             1.008               27
     2200             1.064               10
     2300             1.110               8
     2400             1.279               50
     2500             1.214               50
     2600             1.091               50
     2700             1.006               31
     2800             1.012               25
     2900             1.010               25
     3000             1.011               12
     3100             1.014               33
     3200             1.021               10
     3300             1.068               10
     3400             1.070               12
     3500             1.060               12
     3600             1.022               19
     3700             1.041               50
     3800             1.036               11
     3900             1.052               50
     4000             1.032               11
     4100             1.047               50
     4200             1.040               50
     4300             1.016               50
     4400             1.013               50
     4500             1.009               50
     4600             1.016               50
     4700             1.022               50
     4800             1.025               50
     4900             1.018               50
     5000             1.048               50
     5100             1.056               50
     5200             1.045               50
     5300             1.070               50
     5400             1.056               50
     5500             1.049               50
     5600             1.026               50
     5700             1.012               12


     Simulated prior distributions

     Parameter       Prior Mean  Prior Variance  Prior Std. Dev.


     Parameter 1        -0.0001          0.0243          0.1560
     Parameter 2         0.0032          0.0252          0.1589
     Parameter 3         0.0031          0.0262          0.1619
     Parameter 4         0.0045          0.0248          0.1575
     Parameter 5        -0.0042          0.0236          0.1536
     Parameter 6        -0.0126          0.0244          0.1562
     Parameter 7        -0.0019          0.0268          0.1638
     Parameter 8         0.0064          0.0266          0.1630
     Parameter 9         0.0004          0.0239          0.1547
     Parameter 10        -0.0061          0.0247          0.1572
     Parameter 11        -0.0057          0.0252          0.1589
     Parameter 12        -0.0047          0.0240          0.1549
     Parameter 13        -0.0022          0.0259          0.1608
     Parameter 14        -0.0027          0.0241          0.1552
     Parameter 15 Improper Prior
     Parameter 16 Improper Prior
     Parameter 17 Improper Prior
     Parameter 18 Improper Prior
     Parameter 19 Improper Prior
     Parameter 20 Improper Prior
     Parameter 21 Improper Prior
     Parameter 22 Improper Prior
     Parameter 23 Improper Prior
     Parameter 24 Improper Prior
     Parameter 25 Improper Prior
     Parameter 26 Improper Prior
     Parameter 27 Improper Prior
     Parameter 28 Improper Prior
     Parameter 29 Improper Prior
     Parameter 30 Improper Prior
     Parameter 31 Improper Prior
     Parameter 32 Improper Prior
     Parameter 33 Improper Prior
     Parameter 34 Improper Prior
     Parameter 35 Improper Prior
     Parameter 36 Improper Prior
     Parameter 37 Improper Prior
     Parameter 38 Improper Prior
     Parameter 39 Improper Prior
     Parameter 40 Improper Prior
     Parameter 41 Improper Prior
     Parameter 42 Improper Prior
     Parameter 43 Improper Prior
     Parameter 44 Improper Prior
     Parameter 45 Improper Prior
     Parameter 46 Improper Prior
     Parameter 47 Improper Prior
     Parameter 48 Improper Prior
     Parameter 49 Improper Prior
     Parameter 50 Improper Prior
     Parameter 51 Improper Prior

     REPLICATION 62:


                     POTENTIAL       PARAMETER WITH
     ITERATION    SCALE REDUCTION      HIGHEST PSR
     100              1.395               50
     200              1.214               50
     300              1.429               11
     400              1.483               50
     500              1.127               26
     600              1.080               51
     700              1.045               51
     800              1.242               12
     900              1.105               50
     1000             1.066               12
     1100             1.128               50
     1200             1.265               12
     1300             1.142               50
     1400             1.145               50
     1500             1.033               50
     1600             1.021               4
     1700             1.090               50
     1800             1.145               50
     1900             1.097               50
     2000             1.118               50
     2100             1.256               50
     2200             1.224               50
     2300             1.255               50
     2400             1.232               50
     2500             1.326               50
     2600             1.064               50
     2700             1.011               51
     2800             1.005               21
     2900             1.025               50
     3000             1.031               50
     3100             1.016               12
     3200             1.017               50
     3300             1.054               50
     3400             1.014               50
     3500             1.017               17
     3600             1.010               17
     3700             1.011               50
     3800             1.005               47
     3900             1.019               10
     4000             1.012               10
     4100             1.007               24
     4200             1.010               24
     4300             1.005               43
     4400             1.022               50
     4500             1.051               50
     4600             1.067               50
     4700             1.060               50
     4800             1.106               50
     4900             1.108               50
     5000             1.031               50
     5100             1.009               50


     Simulated prior distributions

     Parameter       Prior Mean  Prior Variance  Prior Std. Dev.


     Parameter 1         0.0072          0.0270          0.1644
     Parameter 2        -0.0016          0.0250          0.1582
     Parameter 3         0.0025          0.0270          0.1644
     Parameter 4         0.0028          0.0247          0.1572
     Parameter 5         0.0035          0.0274          0.1656
     Parameter 6        -0.0022          0.0256          0.1600
     Parameter 7         0.0018          0.0240          0.1550
     Parameter 8        -0.0056          0.0229          0.1512
     Parameter 9         0.0018          0.0239          0.1546
     Parameter 10         0.0064          0.0243          0.1560
     Parameter 11        -0.0063          0.0263          0.1623
     Parameter 12         0.0030          0.0256          0.1599
     Parameter 13        -0.0028          0.0252          0.1589
     Parameter 14         0.0000          0.0256          0.1599
     Parameter 15 Improper Prior
     Parameter 16 Improper Prior
     Parameter 17 Improper Prior
     Parameter 18 Improper Prior
     Parameter 19 Improper Prior
     Parameter 20 Improper Prior
     Parameter 21 Improper Prior
     Parameter 22 Improper Prior
     Parameter 23 Improper Prior
     Parameter 24 Improper Prior
     Parameter 25 Improper Prior
     Parameter 26 Improper Prior
     Parameter 27 Improper Prior
     Parameter 28 Improper Prior
     Parameter 29 Improper Prior
     Parameter 30 Improper Prior
     Parameter 31 Improper Prior
     Parameter 32 Improper Prior
     Parameter 33 Improper Prior
     Parameter 34 Improper Prior
     Parameter 35 Improper Prior
     Parameter 36 Improper Prior
     Parameter 37 Improper Prior
     Parameter 38 Improper Prior
     Parameter 39 Improper Prior
     Parameter 40 Improper Prior
     Parameter 41 Improper Prior
     Parameter 42 Improper Prior
     Parameter 43 Improper Prior
     Parameter 44 Improper Prior
     Parameter 45 Improper Prior
     Parameter 46 Improper Prior
     Parameter 47 Improper Prior
     Parameter 48 Improper Prior
     Parameter 49 Improper Prior
     Parameter 50 Improper Prior
     Parameter 51 Improper Prior

     REPLICATION 63:


                     POTENTIAL       PARAMETER WITH
     ITERATION    SCALE REDUCTION      HIGHEST PSR
     100              1.764               12
     200              1.868               50
     300              1.226               50
     400              1.210               10
     500              1.079               19
     600              1.639               12
     700              1.553               12
     800              1.052               25
     900              1.173               50
     1000             1.200               8
     1100             1.245               8
     1200             1.026               50
     1300             1.017               36
     1400             1.101               50
     1500             1.014               10
     1600             1.019               22
     1700             1.013               4
     1800             1.009               28
     1900             1.034               12
     2000             1.012               5
     2100             1.011               39
     2200             1.029               50
     2300             1.048               50
     2400             1.060               50
     2500             1.078               50
     2600             1.013               33
     2700             1.019               33
     2800             1.008               33
     2900             1.016               10
     3000             1.054               50
     3100             1.125               50
     3200             1.106               50
     3300             1.118               50
     3400             1.155               50
     3500             1.078               50
     3600             1.084               50
     3700             1.179               50
     3800             1.140               8
     3900             1.061               8
     4000             1.031               12
     4100             1.007               24
     4200             1.008               41
     4300             1.008               41
     4400             1.013               10
     4500             1.028               50
     4600             1.074               50
     4700             1.065               50
     4800             1.037               50
     4900             1.040               50
     5000             1.045               50
     5100             1.040               50
     5200             1.020               50
     5300             1.007               50


     Simulated prior distributions

     Parameter       Prior Mean  Prior Variance  Prior Std. Dev.


     Parameter 1         0.0038          0.0247          0.1571
     Parameter 2         0.0034          0.0261          0.1616
     Parameter 3        -0.0067          0.0257          0.1603
     Parameter 4        -0.0126          0.0243          0.1558
     Parameter 5        -0.0001          0.0270          0.1642
     Parameter 6        -0.0067          0.0237          0.1539
     Parameter 7         0.0025          0.0256          0.1599
     Parameter 8         0.0083          0.0276          0.1662
     Parameter 9        -0.0067          0.0247          0.1570
     Parameter 10        -0.0027          0.0247          0.1573
     Parameter 11         0.0006          0.0247          0.1573
     Parameter 12         0.0019          0.0287          0.1694
     Parameter 13         0.0046          0.0242          0.1555
     Parameter 14         0.0032          0.0238          0.1541
     Parameter 15 Improper Prior
     Parameter 16 Improper Prior
     Parameter 17 Improper Prior
     Parameter 18 Improper Prior
     Parameter 19 Improper Prior
     Parameter 20 Improper Prior
     Parameter 21 Improper Prior
     Parameter 22 Improper Prior
     Parameter 23 Improper Prior
     Parameter 24 Improper Prior
     Parameter 25 Improper Prior
     Parameter 26 Improper Prior
     Parameter 27 Improper Prior
     Parameter 28 Improper Prior
     Parameter 29 Improper Prior
     Parameter 30 Improper Prior
     Parameter 31 Improper Prior
     Parameter 32 Improper Prior
     Parameter 33 Improper Prior
     Parameter 34 Improper Prior
     Parameter 35 Improper Prior
     Parameter 36 Improper Prior
     Parameter 37 Improper Prior
     Parameter 38 Improper Prior
     Parameter 39 Improper Prior
     Parameter 40 Improper Prior
     Parameter 41 Improper Prior
     Parameter 42 Improper Prior
     Parameter 43 Improper Prior
     Parameter 44 Improper Prior
     Parameter 45 Improper Prior
     Parameter 46 Improper Prior
     Parameter 47 Improper Prior
     Parameter 48 Improper Prior
     Parameter 49 Improper Prior
     Parameter 50 Improper Prior
     Parameter 51 Improper Prior

     REPLICATION 64:


                     POTENTIAL       PARAMETER WITH
     ITERATION    SCALE REDUCTION      HIGHEST PSR
     100              2.227               50
     200              1.207               50
     300              1.273               50
     400              1.316               50
     500              1.368               50
     600              1.265               50
     700              1.899               50
     800              1.026               30
     900              1.470               50
     1000             1.452               50
     1100             1.155               50
     1200             1.038               45
     1300             1.045               50
     1400             1.177               50
     1500             1.153               50
     1600             1.027               51
     1700             1.018               51
     1800             1.032               9
     1900             1.019               23
     2000             1.016               8
     2100             1.102               12
     2200             1.066               50
     2300             1.022               50
     2400             1.009               9
     2500             1.006               38
     2600             1.039               9
     2700             1.027               9
     2800             1.008               9
     2900             1.010               9
     3000             1.032               50
     3100             1.047               50
     3200             1.062               12
     3300             1.060               50
     3400             1.034               8
     3500             1.027               8
     3600             1.026               8
     3700             1.025               50
     3800             1.017               12
     3900             1.017               15
     4000             1.011               15
     4100             1.008               24
     4200             1.004               24
     4300             1.019               50
     4400             1.012               9
     4500             1.010               8
     4600             1.002               20
     4700             1.006               2
     4800             1.004               2
     4900             1.010               15
     5000             1.008               15


     Simulated prior distributions

     Parameter       Prior Mean  Prior Variance  Prior Std. Dev.


     Parameter 1         0.0003          0.0257          0.1602
     Parameter 2         0.0009          0.0231          0.1521
     Parameter 3         0.0031          0.0238          0.1544
     Parameter 4        -0.0033          0.0258          0.1605
     Parameter 5        -0.0034          0.0277          0.1666
     Parameter 6        -0.0046          0.0253          0.1590
     Parameter 7        -0.0024          0.0245          0.1564
     Parameter 8         0.0042          0.0250          0.1580
     Parameter 9        -0.0074          0.0247          0.1573
     Parameter 10        -0.0114          0.0245          0.1566
     Parameter 11        -0.0012          0.0233          0.1527
     Parameter 12         0.0039          0.0270          0.1643
     Parameter 13         0.0125          0.0248          0.1574
     Parameter 14         0.0003          0.0247          0.1571
     Parameter 15 Improper Prior
     Parameter 16 Improper Prior
     Parameter 17 Improper Prior
     Parameter 18 Improper Prior
     Parameter 19 Improper Prior
     Parameter 20 Improper Prior
     Parameter 21 Improper Prior
     Parameter 22 Improper Prior
     Parameter 23 Improper Prior
     Parameter 24 Improper Prior
     Parameter 25 Improper Prior
     Parameter 26 Improper Prior
     Parameter 27 Improper Prior
     Parameter 28 Improper Prior
     Parameter 29 Improper Prior
     Parameter 30 Improper Prior
     Parameter 31 Improper Prior
     Parameter 32 Improper Prior
     Parameter 33 Improper Prior
     Parameter 34 Improper Prior
     Parameter 35 Improper Prior
     Parameter 36 Improper Prior
     Parameter 37 Improper Prior
     Parameter 38 Improper Prior
     Parameter 39 Improper Prior
     Parameter 40 Improper Prior
     Parameter 41 Improper Prior
     Parameter 42 Improper Prior
     Parameter 43 Improper Prior
     Parameter 44 Improper Prior
     Parameter 45 Improper Prior
     Parameter 46 Improper Prior
     Parameter 47 Improper Prior
     Parameter 48 Improper Prior
     Parameter 49 Improper Prior
     Parameter 50 Improper Prior
     Parameter 51 Improper Prior

     REPLICATION 65:


                     POTENTIAL       PARAMETER WITH
     ITERATION    SCALE REDUCTION      HIGHEST PSR
     100              1.400               18
     200              1.135               51
     300              1.122               10
     400              1.387               50
     500              1.274               10
     600              1.081               9
     700              1.061               26
     800              1.040               26
     900              1.136               12
     1000             1.096               12
     1100             1.014               14
     1200             1.326               50
     1300             1.233               50
     1400             1.127               12
     1500             1.018               13
     1600             1.034               12
     1700             1.135               50
     1800             1.038               50
     1900             1.031               14
     2000             1.023               26
     2100             1.008               28
     2200             1.016               26
     2300             1.013               26
     2400             1.008               45
     2500             1.009               16
     2600             1.010               40
     2700             1.025               8
     2800             1.031               50
     2900             1.004               16
     3000             1.009               14
     3100             1.022               14
     3200             1.022               14
     3300             1.024               12
     3400             1.007               50
     3500             1.016               50
     3600             1.027               50
     3700             1.036               50
     3800             1.037               50
     3900             1.023               50
     4000             1.035               50
     4100             1.058               50
     4200             1.057               50
     4300             1.084               50
     4400             1.079               50
     4500             1.059               50
     4600             1.014               50
     4700             1.011               8
     4800             1.004               26
     4900             1.004               11
     5000             1.018               50


     Simulated prior distributions

     Parameter       Prior Mean  Prior Variance  Prior Std. Dev.


     Parameter 1         0.0129          0.0255          0.1596
     Parameter 2        -0.0069          0.0251          0.1583
     Parameter 3         0.0084          0.0245          0.1565
     Parameter 4         0.0058          0.0238          0.1541
     Parameter 5         0.0044          0.0268          0.1638
     Parameter 6         0.0044          0.0246          0.1568
     Parameter 7        -0.0008          0.0260          0.1611
     Parameter 8         0.0014          0.0251          0.1584
     Parameter 9        -0.0049          0.0258          0.1605
     Parameter 10         0.0028          0.0250          0.1583
     Parameter 11         0.0007          0.0258          0.1606
     Parameter 12         0.0043          0.0245          0.1565
     Parameter 13         0.0104          0.0257          0.1605
     Parameter 14         0.0058          0.0253          0.1590
     Parameter 15 Improper Prior
     Parameter 16 Improper Prior
     Parameter 17 Improper Prior
     Parameter 18 Improper Prior
     Parameter 19 Improper Prior
     Parameter 20 Improper Prior
     Parameter 21 Improper Prior
     Parameter 22 Improper Prior
     Parameter 23 Improper Prior
     Parameter 24 Improper Prior
     Parameter 25 Improper Prior
     Parameter 26 Improper Prior
     Parameter 27 Improper Prior
     Parameter 28 Improper Prior
     Parameter 29 Improper Prior
     Parameter 30 Improper Prior
     Parameter 31 Improper Prior
     Parameter 32 Improper Prior
     Parameter 33 Improper Prior
     Parameter 34 Improper Prior
     Parameter 35 Improper Prior
     Parameter 36 Improper Prior
     Parameter 37 Improper Prior
     Parameter 38 Improper Prior
     Parameter 39 Improper Prior
     Parameter 40 Improper Prior
     Parameter 41 Improper Prior
     Parameter 42 Improper Prior
     Parameter 43 Improper Prior
     Parameter 44 Improper Prior
     Parameter 45 Improper Prior
     Parameter 46 Improper Prior
     Parameter 47 Improper Prior
     Parameter 48 Improper Prior
     Parameter 49 Improper Prior
     Parameter 50 Improper Prior
     Parameter 51 Improper Prior

     REPLICATION 66:


                     POTENTIAL       PARAMETER WITH
     ITERATION    SCALE REDUCTION      HIGHEST PSR
     100              1.740               3
     200              1.502               50
     300              1.851               50
     400              1.059               8
     500              2.112               8
     600              1.068               7
     700              1.605               12
     800              1.225               12
     900              1.091               3
     1000             1.088               50
     1100             1.079               12
     1200             1.083               11
     1300             1.120               50
     1400             1.047               50
     1500             1.012               20
     1600             1.021               20
     1700             1.020               20
     1800             1.006               17
     1900             1.014               10
     2000             1.019               45
     2100             1.031               45
     2200             1.089               12
     2300             1.198               50
     2400             1.190               50
     2500             1.123               50
     2600             1.144               50
     2700             1.088               11
     2800             1.139               11
     2900             1.105               8
     3000             1.038               8
     3100             1.008               45
     3200             1.026               12
     3300             1.113               50
     3400             1.246               50
     3500             1.325               50
     3600             1.168               50
     3700             1.140               12
     3800             1.134               12
     3900             1.090               12
     4000             1.054               12
     4100             1.015               12
     4200             1.004               43
     4300             1.005               43
     4400             1.005               1
     4500             1.022               12
     4600             1.047               50
     4700             1.030               12
     4800             1.022               12
     4900             1.030               12
     5000             1.015               12


     Simulated prior distributions

     Parameter       Prior Mean  Prior Variance  Prior Std. Dev.


     Parameter 1         0.0095          0.0250          0.1583
     Parameter 2         0.0049          0.0244          0.1563
     Parameter 3        -0.0027          0.0251          0.1585
     Parameter 4         0.0073          0.0253          0.1590
     Parameter 5         0.0006          0.0252          0.1588
     Parameter 6         0.0018          0.0256          0.1601
     Parameter 7         0.0030          0.0258          0.1607
     Parameter 8        -0.0038          0.0244          0.1563
     Parameter 9         0.0113          0.0241          0.1553
     Parameter 10         0.0078          0.0239          0.1546
     Parameter 11        -0.0029          0.0271          0.1648
     Parameter 12         0.0001          0.0270          0.1642
     Parameter 13         0.0003          0.0262          0.1619
     Parameter 14         0.0004          0.0260          0.1612
     Parameter 15 Improper Prior
     Parameter 16 Improper Prior
     Parameter 17 Improper Prior
     Parameter 18 Improper Prior
     Parameter 19 Improper Prior
     Parameter 20 Improper Prior
     Parameter 21 Improper Prior
     Parameter 22 Improper Prior
     Parameter 23 Improper Prior
     Parameter 24 Improper Prior
     Parameter 25 Improper Prior
     Parameter 26 Improper Prior
     Parameter 27 Improper Prior
     Parameter 28 Improper Prior
     Parameter 29 Improper Prior
     Parameter 30 Improper Prior
     Parameter 31 Improper Prior
     Parameter 32 Improper Prior
     Parameter 33 Improper Prior
     Parameter 34 Improper Prior
     Parameter 35 Improper Prior
     Parameter 36 Improper Prior
     Parameter 37 Improper Prior
     Parameter 38 Improper Prior
     Parameter 39 Improper Prior
     Parameter 40 Improper Prior
     Parameter 41 Improper Prior
     Parameter 42 Improper Prior
     Parameter 43 Improper Prior
     Parameter 44 Improper Prior
     Parameter 45 Improper Prior
     Parameter 46 Improper Prior
     Parameter 47 Improper Prior
     Parameter 48 Improper Prior
     Parameter 49 Improper Prior
     Parameter 50 Improper Prior
     Parameter 51 Improper Prior

     REPLICATION 67:


                     POTENTIAL       PARAMETER WITH
     ITERATION    SCALE REDUCTION      HIGHEST PSR
     100              1.460               24
     200              1.066               30
     300              1.290               50
     400              1.658               8
     500              1.647               11
     600              1.031               9
     700              1.199               11
     800              1.020               39
     900              1.020               50
     1000             1.279               50
     1100             1.323               50
     1200             1.071               8
     1300             1.012               33
     1400             1.018               50
     1500             1.016               24
     1600             1.035               11
     1700             1.033               11
     1800             1.031               5
     1900             1.142               11
     2000             1.224               11
     2100             1.072               11
     2200             1.066               12
     2300             1.008               44
     2400             1.009               21
     2500             1.010               39
     2600             1.012               12
     2700             1.033               8
     2800             1.012               8
     2900             1.005               51
     3000             1.031               11
     3100             1.009               11
     3200             1.004               5
     3300             1.006               25
     3400             1.034               11
     3500             1.060               50
     3600             1.103               50
     3700             1.056               50
     3800             1.041               50
     3900             1.052               50
     4000             1.043               9
     4100             1.070               50
     4200             1.069               50
     4300             1.108               50
     4400             1.122               50
     4500             1.037               9
     4600             1.026               9
     4700             1.010               9
     4800             1.003               27
     4900             1.003               44
     5000             1.005               11


     Simulated prior distributions

     Parameter       Prior Mean  Prior Variance  Prior Std. Dev.


     Parameter 1         0.0002          0.0237          0.1541
     Parameter 2         0.0036          0.0266          0.1629
     Parameter 3         0.0037          0.0242          0.1556
     Parameter 4        -0.0083          0.0248          0.1574
     Parameter 5        -0.0018          0.0253          0.1589
     Parameter 6         0.0053          0.0260          0.1611
     Parameter 7         0.0086          0.0251          0.1584
     Parameter 8        -0.0023          0.0264          0.1626
     Parameter 9        -0.0033          0.0259          0.1611
     Parameter 10         0.0013          0.0238          0.1543
     Parameter 11        -0.0038          0.0226          0.1503
     Parameter 12        -0.0014          0.0276          0.1661
     Parameter 13         0.0091          0.0257          0.1602
     Parameter 14         0.0033          0.0269          0.1642
     Parameter 15 Improper Prior
     Parameter 16 Improper Prior
     Parameter 17 Improper Prior
     Parameter 18 Improper Prior
     Parameter 19 Improper Prior
     Parameter 20 Improper Prior
     Parameter 21 Improper Prior
     Parameter 22 Improper Prior
     Parameter 23 Improper Prior
     Parameter 24 Improper Prior
     Parameter 25 Improper Prior
     Parameter 26 Improper Prior
     Parameter 27 Improper Prior
     Parameter 28 Improper Prior
     Parameter 29 Improper Prior
     Parameter 30 Improper Prior
     Parameter 31 Improper Prior
     Parameter 32 Improper Prior
     Parameter 33 Improper Prior
     Parameter 34 Improper Prior
     Parameter 35 Improper Prior
     Parameter 36 Improper Prior
     Parameter 37 Improper Prior
     Parameter 38 Improper Prior
     Parameter 39 Improper Prior
     Parameter 40 Improper Prior
     Parameter 41 Improper Prior
     Parameter 42 Improper Prior
     Parameter 43 Improper Prior
     Parameter 44 Improper Prior
     Parameter 45 Improper Prior
     Parameter 46 Improper Prior
     Parameter 47 Improper Prior
     Parameter 48 Improper Prior
     Parameter 49 Improper Prior
     Parameter 50 Improper Prior
     Parameter 51 Improper Prior

     REPLICATION 68:


                     POTENTIAL       PARAMETER WITH
     ITERATION    SCALE REDUCTION      HIGHEST PSR
     100              2.184               11
     200              1.095               29
     300              1.139               10
     400              1.055               40
     500              1.519               50
     600              1.067               50
     700              1.179               50
     800              1.031               50
     900              1.037               15
     1000             1.232               11
     1100             1.236               11
     1200             1.017               31
     1300             1.032               8
     1400             1.291               8
     1500             1.246               8
     1600             1.050               8
     1700             1.079               8
     1800             1.031               51
     1900             1.011               24
     2000             1.011               25
     2100             1.007               45
     2200             1.010               25
     2300             1.022               25
     2400             1.018               11
     2500             1.011               42
     2600             1.017               11
     2700             1.039               50
     2800             1.075               50
     2900             1.032               50
     3000             1.014               26
     3100             1.017               26
     3200             1.011               19
     3300             1.010               10
     3400             1.032               9
     3500             1.021               9
     3600             1.036               50
     3700             1.115               50
     3800             1.118               50
     3900             1.078               50
     4000             1.092               50
     4100             1.050               50
     4200             1.056               50
     4300             1.031               50
     4400             1.013               50
     4500             1.023               50
     4600             1.019               50
     4700             1.030               50
     4800             1.052               50
     4900             1.018               50
     5000             1.019               50
     5100             1.011               50


     Simulated prior distributions

     Parameter       Prior Mean  Prior Variance  Prior Std. Dev.


     Parameter 1         0.0063          0.0248          0.1574
     Parameter 2         0.0043          0.0250          0.1582
     Parameter 3         0.0089          0.0261          0.1617
     Parameter 4         0.0000          0.0252          0.1586
     Parameter 5         0.0034          0.0249          0.1579
     Parameter 6         0.0016          0.0261          0.1617
     Parameter 7        -0.0013          0.0237          0.1539
     Parameter 8        -0.0127          0.0240          0.1548
     Parameter 9         0.0025          0.0253          0.1589
     Parameter 10        -0.0085          0.0248          0.1574
     Parameter 11         0.0050          0.0229          0.1513
     Parameter 12        -0.0006          0.0235          0.1532
     Parameter 13        -0.0011          0.0232          0.1522
     Parameter 14         0.0013          0.0251          0.1583
     Parameter 15 Improper Prior
     Parameter 16 Improper Prior
     Parameter 17 Improper Prior
     Parameter 18 Improper Prior
     Parameter 19 Improper Prior
     Parameter 20 Improper Prior
     Parameter 21 Improper Prior
     Parameter 22 Improper Prior
     Parameter 23 Improper Prior
     Parameter 24 Improper Prior
     Parameter 25 Improper Prior
     Parameter 26 Improper Prior
     Parameter 27 Improper Prior
     Parameter 28 Improper Prior
     Parameter 29 Improper Prior
     Parameter 30 Improper Prior
     Parameter 31 Improper Prior
     Parameter 32 Improper Prior
     Parameter 33 Improper Prior
     Parameter 34 Improper Prior
     Parameter 35 Improper Prior
     Parameter 36 Improper Prior
     Parameter 37 Improper Prior
     Parameter 38 Improper Prior
     Parameter 39 Improper Prior
     Parameter 40 Improper Prior
     Parameter 41 Improper Prior
     Parameter 42 Improper Prior
     Parameter 43 Improper Prior
     Parameter 44 Improper Prior
     Parameter 45 Improper Prior
     Parameter 46 Improper Prior
     Parameter 47 Improper Prior
     Parameter 48 Improper Prior
     Parameter 49 Improper Prior
     Parameter 50 Improper Prior
     Parameter 51 Improper Prior

     REPLICATION 69:


                     POTENTIAL       PARAMETER WITH
     ITERATION    SCALE REDUCTION      HIGHEST PSR
     100              1.691               22
     200              1.045               21
     300              1.046               24
     400              1.108               43
     500              1.040               1
     600              1.102               12
     700              1.061               15
     800              1.224               50
     900              1.103               9
     1000             1.054               2
     1100             1.401               50
     1200             1.694               50
     1300             1.405               50
     1400             1.059               1
     1500             1.020               43
     1600             1.322               50
     1700             1.500               50
     1800             1.191               50
     1900             1.085               50
     2000             1.034               9
     2100             1.009               31
     2200             1.042               50
     2300             1.052               11
     2400             1.028               17
     2500             1.043               50
     2600             1.028               11
     2700             1.007               16
     2800             1.008               8
     2900             1.007               33
     3000             1.006               19
     3100             1.008               22
     3200             1.023               9
     3300             1.048               50
     3400             1.045               10
     3500             1.034               9
     3600             1.033               9
     3700             1.045               9
     3800             1.058               10
     3900             1.040               10
     4000             1.003               44
     4100             1.010               12
     4200             1.014               12
     4300             1.016               12
     4400             1.046               50
     4500             1.071               50
     4600             1.065               9
     4700             1.056               9
     4800             1.063               9
     4900             1.065               9
     5000             1.076               50
     5100             1.022               13
     5200             1.012               13


     Simulated prior distributions

     Parameter       Prior Mean  Prior Variance  Prior Std. Dev.


     Parameter 1        -0.0065          0.0248          0.1573
     Parameter 2        -0.0030          0.0243          0.1559
     Parameter 3         0.0019          0.0230          0.1516
     Parameter 4         0.0034          0.0252          0.1587
     Parameter 5         0.0038          0.0270          0.1643
     Parameter 6         0.0051          0.0261          0.1616
     Parameter 7        -0.0048          0.0259          0.1611
     Parameter 8         0.0060          0.0233          0.1527
     Parameter 9        -0.0006          0.0247          0.1571
     Parameter 10         0.0014          0.0250          0.1582
     Parameter 11         0.0078          0.0250          0.1580
     Parameter 12        -0.0110          0.0247          0.1570
     Parameter 13         0.0045          0.0257          0.1602
     Parameter 14         0.0018          0.0265          0.1628
     Parameter 15 Improper Prior
     Parameter 16 Improper Prior
     Parameter 17 Improper Prior
     Parameter 18 Improper Prior
     Parameter 19 Improper Prior
     Parameter 20 Improper Prior
     Parameter 21 Improper Prior
     Parameter 22 Improper Prior
     Parameter 23 Improper Prior
     Parameter 24 Improper Prior
     Parameter 25 Improper Prior
     Parameter 26 Improper Prior
     Parameter 27 Improper Prior
     Parameter 28 Improper Prior
     Parameter 29 Improper Prior
     Parameter 30 Improper Prior
     Parameter 31 Improper Prior
     Parameter 32 Improper Prior
     Parameter 33 Improper Prior
     Parameter 34 Improper Prior
     Parameter 35 Improper Prior
     Parameter 36 Improper Prior
     Parameter 37 Improper Prior
     Parameter 38 Improper Prior
     Parameter 39 Improper Prior
     Parameter 40 Improper Prior
     Parameter 41 Improper Prior
     Parameter 42 Improper Prior
     Parameter 43 Improper Prior
     Parameter 44 Improper Prior
     Parameter 45 Improper Prior
     Parameter 46 Improper Prior
     Parameter 47 Improper Prior
     Parameter 48 Improper Prior
     Parameter 49 Improper Prior
     Parameter 50 Improper Prior
     Parameter 51 Improper Prior

     REPLICATION 70:


                     POTENTIAL       PARAMETER WITH
     ITERATION    SCALE REDUCTION      HIGHEST PSR
     100              1.244               11
     200              2.645               50
     300              1.559               50
     400              1.503               50
     500              1.038               32
     600              1.368               50
     700              1.137               50
     800              1.055               12
     900              1.196               12
     1000             1.030               9
     1100             1.202               50
     1200             1.145               50
     1300             1.187               50
     1400             1.101               50
     1500             1.034               10
     1600             1.012               21
     1700             1.234               50
     1800             1.277               50
     1900             1.095               50
     2000             1.012               33
     2100             1.014               48
     2200             1.018               8
     2300             1.012               21
     2400             1.012               26
     2500             1.013               26
     2600             1.056               12
     2700             1.042               10
     2800             1.025               10
     2900             1.056               10
     3000             1.008               10
     3100             1.005               41
     3200             1.005               23
     3300             1.005               23
     3400             1.003               17
     3500             1.016               50
     3600             1.011               50
     3700             1.007               8
     3800             1.069               50
     3900             1.084               50
     4000             1.083               50
     4100             1.059               12
     4200             1.077               11
     4300             1.065               11
     4400             1.061               10
     4500             1.038               11
     4600             1.009               11
     4700             1.009               34
     4800             1.007               10
     4900             1.005               20
     5000             1.004               20


     Simulated prior distributions

     Parameter       Prior Mean  Prior Variance  Prior Std. Dev.


     Parameter 1        -0.0037          0.0270          0.1644
     Parameter 2         0.0056          0.0237          0.1539
     Parameter 3         0.0010          0.0233          0.1528
     Parameter 4        -0.0043          0.0263          0.1621
     Parameter 5         0.0024          0.0281          0.1677
     Parameter 6         0.0026          0.0250          0.1580
     Parameter 7         0.0025          0.0248          0.1575
     Parameter 8         0.0025          0.0262          0.1618
     Parameter 9         0.0090          0.0247          0.1571
     Parameter 10        -0.0043          0.0261          0.1616
     Parameter 11         0.0036          0.0255          0.1596
     Parameter 12         0.0035          0.0251          0.1585
     Parameter 13         0.0033          0.0259          0.1608
     Parameter 14         0.0080          0.0254          0.1592
     Parameter 15 Improper Prior
     Parameter 16 Improper Prior
     Parameter 17 Improper Prior
     Parameter 18 Improper Prior
     Parameter 19 Improper Prior
     Parameter 20 Improper Prior
     Parameter 21 Improper Prior
     Parameter 22 Improper Prior
     Parameter 23 Improper Prior
     Parameter 24 Improper Prior
     Parameter 25 Improper Prior
     Parameter 26 Improper Prior
     Parameter 27 Improper Prior
     Parameter 28 Improper Prior
     Parameter 29 Improper Prior
     Parameter 30 Improper Prior
     Parameter 31 Improper Prior
     Parameter 32 Improper Prior
     Parameter 33 Improper Prior
     Parameter 34 Improper Prior
     Parameter 35 Improper Prior
     Parameter 36 Improper Prior
     Parameter 37 Improper Prior
     Parameter 38 Improper Prior
     Parameter 39 Improper Prior
     Parameter 40 Improper Prior
     Parameter 41 Improper Prior
     Parameter 42 Improper Prior
     Parameter 43 Improper Prior
     Parameter 44 Improper Prior
     Parameter 45 Improper Prior
     Parameter 46 Improper Prior
     Parameter 47 Improper Prior
     Parameter 48 Improper Prior
     Parameter 49 Improper Prior
     Parameter 50 Improper Prior
     Parameter 51 Improper Prior

     REPLICATION 71:


                     POTENTIAL       PARAMETER WITH
     ITERATION    SCALE REDUCTION      HIGHEST PSR
     100              1.188               22
     200              1.064               24
     300              1.084               22
     400              1.187               50
     500              1.127               3
     600              1.173               8
     700              1.125               3
     800              1.021               19
     900              1.066               19
     1000             1.045               10
     1100             1.017               2
     1200             1.026               5
     1300             1.178               12
     1400             1.066               12
     1500             1.067               11
     1600             1.023               9
     1700             1.141               12
     1800             1.075               50
     1900             1.009               43
     2000             1.021               12
     2100             1.016               43
     2200             1.014               26
     2300             1.048               50
     2400             1.160               50
     2500             1.071               50
     2600             1.006               5
     2700             1.014               5
     2800             1.005               5
     2900             1.008               12
     3000             1.006               26
     3100             1.016               50
     3200             1.072               50
     3300             1.022               8
     3400             1.027               50
     3500             1.008               20
     3600             1.008               11
     3700             1.017               11
     3800             1.046               50
     3900             1.011               45
     4000             1.019               11
     4100             1.021               11
     4200             1.022               11
     4300             1.044               11
     4400             1.129               50
     4500             1.118               50
     4600             1.071               50
     4700             1.044               50
     4800             1.017               50
     4900             1.008               8
     5000             1.012               8


     Simulated prior distributions

     Parameter       Prior Mean  Prior Variance  Prior Std. Dev.


     Parameter 1        -0.0049          0.0236          0.1538
     Parameter 2         0.0005          0.0258          0.1605
     Parameter 3         0.0036          0.0249          0.1579
     Parameter 4        -0.0036          0.0226          0.1502
     Parameter 5        -0.0033          0.0268          0.1638
     Parameter 6        -0.0040          0.0256          0.1601
     Parameter 7         0.0032          0.0262          0.1619
     Parameter 8         0.0095          0.0266          0.1630
     Parameter 9        -0.0002          0.0229          0.1515
     Parameter 10        -0.0067          0.0251          0.1586
     Parameter 11        -0.0032          0.0244          0.1560
     Parameter 12        -0.0040          0.0240          0.1549
     Parameter 13        -0.0013          0.0252          0.1587
     Parameter 14         0.0013          0.0248          0.1575
     Parameter 15 Improper Prior
     Parameter 16 Improper Prior
     Parameter 17 Improper Prior
     Parameter 18 Improper Prior
     Parameter 19 Improper Prior
     Parameter 20 Improper Prior
     Parameter 21 Improper Prior
     Parameter 22 Improper Prior
     Parameter 23 Improper Prior
     Parameter 24 Improper Prior
     Parameter 25 Improper Prior
     Parameter 26 Improper Prior
     Parameter 27 Improper Prior
     Parameter 28 Improper Prior
     Parameter 29 Improper Prior
     Parameter 30 Improper Prior
     Parameter 31 Improper Prior
     Parameter 32 Improper Prior
     Parameter 33 Improper Prior
     Parameter 34 Improper Prior
     Parameter 35 Improper Prior
     Parameter 36 Improper Prior
     Parameter 37 Improper Prior
     Parameter 38 Improper Prior
     Parameter 39 Improper Prior
     Parameter 40 Improper Prior
     Parameter 41 Improper Prior
     Parameter 42 Improper Prior
     Parameter 43 Improper Prior
     Parameter 44 Improper Prior
     Parameter 45 Improper Prior
     Parameter 46 Improper Prior
     Parameter 47 Improper Prior
     Parameter 48 Improper Prior
     Parameter 49 Improper Prior
     Parameter 50 Improper Prior
     Parameter 51 Improper Prior

     REPLICATION 72:


                     POTENTIAL       PARAMETER WITH
     ITERATION    SCALE REDUCTION      HIGHEST PSR
     100              1.466               51
     200              2.713               50
     300              1.170               15
     400              1.051               16
     500              1.595               50
     600              1.812               50
     700              1.192               12
     800              1.015               25
     900              1.158               12
     1000             1.151               50
     1100             1.481               50
     1200             1.513               50
     1300             1.067               10
     1400             1.025               43
     1500             1.033               11
     1600             1.098               9
     1700             1.018               18
     1800             1.012               42
     1900             1.012               42
     2000             1.016               18
     2100             1.012               11
     2200             1.036               11
     2300             1.008               22
     2400             1.014               31
     2500             1.009               31
     2600             1.089               50
     2700             1.097               50
     2800             1.072               50
     2900             1.022               12
     3000             1.059               11
     3100             1.069               11
     3200             1.061               11
     3300             1.043               11
     3400             1.010               45
     3500             1.019               45
     3600             1.012               50
     3700             1.031               50
     3800             1.014               9
     3900             1.015               50
     4000             1.040               50
     4100             1.054               50
     4200             1.061               50
     4300             1.044               50
     4400             1.043               50
     4500             1.032               50
     4600             1.019               12
     4700             1.005               45
     4800             1.005               45
     4900             1.007               50
     5000             1.004               50


     Simulated prior distributions

     Parameter       Prior Mean  Prior Variance  Prior Std. Dev.


     Parameter 1         0.0007          0.0241          0.1554
     Parameter 2         0.0030          0.0240          0.1549
     Parameter 3        -0.0012          0.0256          0.1600
     Parameter 4         0.0115          0.0260          0.1613
     Parameter 5        -0.0035          0.0260          0.1612
     Parameter 6         0.0080          0.0265          0.1627
     Parameter 7        -0.0008          0.0256          0.1600
     Parameter 8         0.0064          0.0249          0.1579
     Parameter 9         0.0016          0.0247          0.1570
     Parameter 10        -0.0005          0.0233          0.1526
     Parameter 11         0.0036          0.0248          0.1574
     Parameter 12        -0.0125          0.0232          0.1525
     Parameter 13        -0.0074          0.0254          0.1594
     Parameter 14        -0.0047          0.0237          0.1540
     Parameter 15 Improper Prior
     Parameter 16 Improper Prior
     Parameter 17 Improper Prior
     Parameter 18 Improper Prior
     Parameter 19 Improper Prior
     Parameter 20 Improper Prior
     Parameter 21 Improper Prior
     Parameter 22 Improper Prior
     Parameter 23 Improper Prior
     Parameter 24 Improper Prior
     Parameter 25 Improper Prior
     Parameter 26 Improper Prior
     Parameter 27 Improper Prior
     Parameter 28 Improper Prior
     Parameter 29 Improper Prior
     Parameter 30 Improper Prior
     Parameter 31 Improper Prior
     Parameter 32 Improper Prior
     Parameter 33 Improper Prior
     Parameter 34 Improper Prior
     Parameter 35 Improper Prior
     Parameter 36 Improper Prior
     Parameter 37 Improper Prior
     Parameter 38 Improper Prior
     Parameter 39 Improper Prior
     Parameter 40 Improper Prior
     Parameter 41 Improper Prior
     Parameter 42 Improper Prior
     Parameter 43 Improper Prior
     Parameter 44 Improper Prior
     Parameter 45 Improper Prior
     Parameter 46 Improper Prior
     Parameter 47 Improper Prior
     Parameter 48 Improper Prior
     Parameter 49 Improper Prior
     Parameter 50 Improper Prior
     Parameter 51 Improper Prior

     REPLICATION 73:


                     POTENTIAL       PARAMETER WITH
     ITERATION    SCALE REDUCTION      HIGHEST PSR
     100              1.184               29
     200              1.163               10
     300              1.843               50
     400              1.088               9
     500              1.078               2
     600              1.153               10
     700              1.060               16
     800              1.064               12
     900              1.080               11
     1000             1.032               50
     1100             1.171               50
     1200             1.025               43
     1300             1.021               15
     1400             1.053               12
     1500             1.056               50
     1600             1.129               50
     1700             1.099               50
     1800             1.044               50
     1900             1.013               23
     2000             1.012               23
     2100             1.015               5
     2200             1.008               5
     2300             1.051               50
     2400             1.055               9
     2500             1.032               9
     2600             1.005               45
     2700             1.016               8
     2800             1.055               8
     2900             1.077               12
     3000             1.038               12
     3100             1.006               5
     3200             1.007               25
     3300             1.009               10
     3400             1.012               5
     3500             1.007               22
     3600             1.006               5
     3700             1.005               5
     3800             1.002               24
     3900             1.010               10
     4000             1.023               10
     4100             1.016               12
     4200             1.033               11
     4300             1.065               50
     4400             1.046               10
     4500             1.016               10
     4600             1.004               10
     4700             1.004               17
     4800             1.004               17
     4900             1.016               11
     5000             1.032               11
     5100             1.025               11
     5200             1.022               11
     5300             1.037               11
     5400             1.028               50
     5500             1.032               50
     5600             1.026               50
     5700             1.015               50


     Simulated prior distributions

     Parameter       Prior Mean  Prior Variance  Prior Std. Dev.


     Parameter 1         0.0042          0.0251          0.1586
     Parameter 2        -0.0019          0.0243          0.1559
     Parameter 3        -0.0091          0.0223          0.1492
     Parameter 4        -0.0030          0.0255          0.1598
     Parameter 5         0.0069          0.0247          0.1571
     Parameter 6        -0.0036          0.0261          0.1614
     Parameter 7        -0.0034          0.0244          0.1561
     Parameter 8         0.0016          0.0256          0.1599
     Parameter 9        -0.0036          0.0262          0.1617
     Parameter 10         0.0001          0.0242          0.1556
     Parameter 11         0.0007          0.0241          0.1554
     Parameter 12         0.0017          0.0244          0.1562
     Parameter 13        -0.0072          0.0245          0.1565
     Parameter 14         0.0000          0.0254          0.1595
     Parameter 15 Improper Prior
     Parameter 16 Improper Prior
     Parameter 17 Improper Prior
     Parameter 18 Improper Prior
     Parameter 19 Improper Prior
     Parameter 20 Improper Prior
     Parameter 21 Improper Prior
     Parameter 22 Improper Prior
     Parameter 23 Improper Prior
     Parameter 24 Improper Prior
     Parameter 25 Improper Prior
     Parameter 26 Improper Prior
     Parameter 27 Improper Prior
     Parameter 28 Improper Prior
     Parameter 29 Improper Prior
     Parameter 30 Improper Prior
     Parameter 31 Improper Prior
     Parameter 32 Improper Prior
     Parameter 33 Improper Prior
     Parameter 34 Improper Prior
     Parameter 35 Improper Prior
     Parameter 36 Improper Prior
     Parameter 37 Improper Prior
     Parameter 38 Improper Prior
     Parameter 39 Improper Prior
     Parameter 40 Improper Prior
     Parameter 41 Improper Prior
     Parameter 42 Improper Prior
     Parameter 43 Improper Prior
     Parameter 44 Improper Prior
     Parameter 45 Improper Prior
     Parameter 46 Improper Prior
     Parameter 47 Improper Prior
     Parameter 48 Improper Prior
     Parameter 49 Improper Prior
     Parameter 50 Improper Prior
     Parameter 51 Improper Prior

     REPLICATION 74:


                     POTENTIAL       PARAMETER WITH
     ITERATION    SCALE REDUCTION      HIGHEST PSR
     100              1.370               26
     200              1.198               15
     300              1.129               10
     400              1.096               10
     500              1.172               12
     600              1.082               51
     700              1.272               50
     800              1.200               50
     900              1.046               2
     1000             1.207               11
     1100             1.112               50
     1200             1.061               4
     1300             1.092               10
     1400             1.017               22
     1500             1.029               15
     1600             1.042               15
     1700             1.050               50
     1800             1.155               50
     1900             1.207               50
     2000             1.195               11
     2100             1.197               50
     2200             1.136               50
     2300             1.058               50
     2400             1.020               32
     2500             1.011               32
     2600             1.010               32
     2700             1.022               11
     2800             1.054               50
     2900             1.082               50
     3000             1.094               50
     3100             1.081               50
     3200             1.045               50
     3300             1.101               50
     3400             1.048               50
     3500             1.049               50
     3600             1.039               50
     3700             1.046               50
     3800             1.039               50
     3900             1.080               50
     4000             1.073               50
     4100             1.089               50
     4200             1.068               50
     4300             1.015               12
     4400             1.011               12
     4500             1.017               9
     4600             1.006               6
     4700             1.006               6
     4800             1.006               33
     4900             1.023               50
     5000             1.034               50
     5100             1.067               50
     5200             1.044               50
     5300             1.056               12
     5400             1.048               12
     5500             1.044               50
     5600             1.019               50
     5700             1.006               50


     Simulated prior distributions

     Parameter       Prior Mean  Prior Variance  Prior Std. Dev.


     Parameter 1        -0.0047          0.0255          0.1598
     Parameter 2         0.0012          0.0260          0.1612
     Parameter 3        -0.0006          0.0244          0.1562
     Parameter 4        -0.0021          0.0242          0.1557
     Parameter 5         0.0013          0.0258          0.1606
     Parameter 6         0.0031          0.0260          0.1612
     Parameter 7        -0.0015          0.0238          0.1543
     Parameter 8         0.0113          0.0265          0.1629
     Parameter 9        -0.0030          0.0253          0.1590
     Parameter 10        -0.0092          0.0262          0.1618
     Parameter 11        -0.0008          0.0247          0.1570
     Parameter 12        -0.0079          0.0249          0.1579
     Parameter 13         0.0004          0.0256          0.1600
     Parameter 14        -0.0078          0.0259          0.1610
     Parameter 15 Improper Prior
     Parameter 16 Improper Prior
     Parameter 17 Improper Prior
     Parameter 18 Improper Prior
     Parameter 19 Improper Prior
     Parameter 20 Improper Prior
     Parameter 21 Improper Prior
     Parameter 22 Improper Prior
     Parameter 23 Improper Prior
     Parameter 24 Improper Prior
     Parameter 25 Improper Prior
     Parameter 26 Improper Prior
     Parameter 27 Improper Prior
     Parameter 28 Improper Prior
     Parameter 29 Improper Prior
     Parameter 30 Improper Prior
     Parameter 31 Improper Prior
     Parameter 32 Improper Prior
     Parameter 33 Improper Prior
     Parameter 34 Improper Prior
     Parameter 35 Improper Prior
     Parameter 36 Improper Prior
     Parameter 37 Improper Prior
     Parameter 38 Improper Prior
     Parameter 39 Improper Prior
     Parameter 40 Improper Prior
     Parameter 41 Improper Prior
     Parameter 42 Improper Prior
     Parameter 43 Improper Prior
     Parameter 44 Improper Prior
     Parameter 45 Improper Prior
     Parameter 46 Improper Prior
     Parameter 47 Improper Prior
     Parameter 48 Improper Prior
     Parameter 49 Improper Prior
     Parameter 50 Improper Prior
     Parameter 51 Improper Prior

     REPLICATION 75:


                     POTENTIAL       PARAMETER WITH
     ITERATION    SCALE REDUCTION      HIGHEST PSR
     100              1.707               17
     200              1.189               10
     300              2.188               50
     400              1.037               25
     500              1.337               50
     600              1.166               50
     700              1.074               8
     800              1.079               11
     900              1.084               8
     1000             1.432               12
     1100             1.506               50
     1200             1.074               50
     1300             1.052               3
     1400             1.305               12
     1500             1.194               50
     1600             1.084               50
     1700             1.069               50
     1800             1.032               11
     1900             1.023               11
     2000             1.010               6
     2100             1.010               19
     2200             1.029               9
     2300             1.019               8
     2400             1.009               19
     2500             1.020               50
     2600             1.016               50
     2700             1.060               50
     2800             1.022               50
     2900             1.009               36
     3000             1.009               50
     3100             1.051               50
     3200             1.070               50
     3300             1.095               50
     3400             1.058               50
     3500             1.035               50
     3600             1.048               11
     3700             1.007               50
     3800             1.006               43
     3900             1.005               43
     4000             1.005               34
     4100             1.011               11
     4200             1.017               11
     4300             1.038               50
     4400             1.059               11
     4500             1.075               50
     4600             1.074               50
     4700             1.074               11
     4800             1.096               11
     4900             1.060               12
     5000             1.082               50
     5100             1.094               50
     5200             1.083               50
     5300             1.071               50
     5400             1.092               50
     5500             1.084               50
     5600             1.030               50
     5700             1.006               24


     Simulated prior distributions

     Parameter       Prior Mean  Prior Variance  Prior Std. Dev.


     Parameter 1        -0.0070          0.0271          0.1645
     Parameter 2         0.0065          0.0249          0.1580
     Parameter 3         0.0019          0.0261          0.1615
     Parameter 4        -0.0064          0.0239          0.1548
     Parameter 5         0.0047          0.0255          0.1596
     Parameter 6        -0.0032          0.0259          0.1611
     Parameter 7         0.0057          0.0259          0.1611
     Parameter 8         0.0017          0.0246          0.1569
     Parameter 9         0.0016          0.0243          0.1560
     Parameter 10        -0.0008          0.0234          0.1531
     Parameter 11         0.0000          0.0243          0.1559
     Parameter 12         0.0084          0.0235          0.1535
     Parameter 13        -0.0080          0.0244          0.1563
     Parameter 14        -0.0038          0.0253          0.1590
     Parameter 15 Improper Prior
     Parameter 16 Improper Prior
     Parameter 17 Improper Prior
     Parameter 18 Improper Prior
     Parameter 19 Improper Prior
     Parameter 20 Improper Prior
     Parameter 21 Improper Prior
     Parameter 22 Improper Prior
     Parameter 23 Improper Prior
     Parameter 24 Improper Prior
     Parameter 25 Improper Prior
     Parameter 26 Improper Prior
     Parameter 27 Improper Prior
     Parameter 28 Improper Prior
     Parameter 29 Improper Prior
     Parameter 30 Improper Prior
     Parameter 31 Improper Prior
     Parameter 32 Improper Prior
     Parameter 33 Improper Prior
     Parameter 34 Improper Prior
     Parameter 35 Improper Prior
     Parameter 36 Improper Prior
     Parameter 37 Improper Prior
     Parameter 38 Improper Prior
     Parameter 39 Improper Prior
     Parameter 40 Improper Prior
     Parameter 41 Improper Prior
     Parameter 42 Improper Prior
     Parameter 43 Improper Prior
     Parameter 44 Improper Prior
     Parameter 45 Improper Prior
     Parameter 46 Improper Prior
     Parameter 47 Improper Prior
     Parameter 48 Improper Prior
     Parameter 49 Improper Prior
     Parameter 50 Improper Prior
     Parameter 51 Improper Prior

     REPLICATION 76:


                     POTENTIAL       PARAMETER WITH
     ITERATION    SCALE REDUCTION      HIGHEST PSR
     100              1.607               50
     200              1.596               50
     300              1.094               25
     400              1.176               50
     500              1.159               3
     600              1.122               12
     700              1.159               8
     800              1.037               21
     900              1.030               18
     1000             1.052               22
     1100             1.045               22
     1200             1.047               50
     1300             1.013               23
     1400             1.016               17
     1500             1.029               17
     1600             1.071               50
     1700             1.180               50
     1800             1.097               50
     1900             1.030               12
     2000             1.036               12
     2100             1.008               50
     2200             1.014               50
     2300             1.007               51
     2400             1.006               23
     2500             1.007               23
     2600             1.009               23
     2700             1.006               38
     2800             1.005               23
     2900             1.007               10
     3000             1.075               50
     3100             1.079               9
     3200             1.052               50
     3300             1.021               9
     3400             1.027               50
     3500             1.124               50
     3600             1.122               50
     3700             1.145               50
     3800             1.114               50
     3900             1.134               8
     4000             1.078               8
     4100             1.056               8
     4200             1.012               8
     4300             1.008               5
     4400             1.006               17
     4500             1.010               10
     4600             1.010               17
     4700             1.008               10
     4800             1.011               10
     4900             1.009               19
     5000             1.010               10


     Simulated prior distributions

     Parameter       Prior Mean  Prior Variance  Prior Std. Dev.


     Parameter 1         0.0045          0.0250          0.1581
     Parameter 2         0.0070          0.0243          0.1558
     Parameter 3         0.0004          0.0257          0.1603
     Parameter 4         0.0013          0.0258          0.1606
     Parameter 5        -0.0107          0.0250          0.1582
     Parameter 6         0.0028          0.0246          0.1568
     Parameter 7         0.0025          0.0254          0.1593
     Parameter 8        -0.0038          0.0249          0.1576
     Parameter 9         0.0014          0.0254          0.1594
     Parameter 10         0.0015          0.0236          0.1537
     Parameter 11         0.0039          0.0247          0.1570
     Parameter 12        -0.0089          0.0231          0.1521
     Parameter 13        -0.0017          0.0254          0.1593
     Parameter 14        -0.0043          0.0270          0.1644
     Parameter 15 Improper Prior
     Parameter 16 Improper Prior
     Parameter 17 Improper Prior
     Parameter 18 Improper Prior
     Parameter 19 Improper Prior
     Parameter 20 Improper Prior
     Parameter 21 Improper Prior
     Parameter 22 Improper Prior
     Parameter 23 Improper Prior
     Parameter 24 Improper Prior
     Parameter 25 Improper Prior
     Parameter 26 Improper Prior
     Parameter 27 Improper Prior
     Parameter 28 Improper Prior
     Parameter 29 Improper Prior
     Parameter 30 Improper Prior
     Parameter 31 Improper Prior
     Parameter 32 Improper Prior
     Parameter 33 Improper Prior
     Parameter 34 Improper Prior
     Parameter 35 Improper Prior
     Parameter 36 Improper Prior
     Parameter 37 Improper Prior
     Parameter 38 Improper Prior
     Parameter 39 Improper Prior
     Parameter 40 Improper Prior
     Parameter 41 Improper Prior
     Parameter 42 Improper Prior
     Parameter 43 Improper Prior
     Parameter 44 Improper Prior
     Parameter 45 Improper Prior
     Parameter 46 Improper Prior
     Parameter 47 Improper Prior
     Parameter 48 Improper Prior
     Parameter 49 Improper Prior
     Parameter 50 Improper Prior
     Parameter 51 Improper Prior

     REPLICATION 77:


                     POTENTIAL       PARAMETER WITH
     ITERATION    SCALE REDUCTION      HIGHEST PSR
     100              1.245               31
     200              1.324               50
     300              1.830               50
     400              1.549               50
     500              1.142               50
     600              2.070               50
     700              1.163               50
     800              1.101               12
     900              1.326               50
     1000             1.171               50
     1100             1.065               9
     1200             1.025               39
     1300             1.043               50
     1400             1.092               12
     1500             1.113               50
     1600             1.049               12
     1700             1.030               10
     1800             1.011               33
     1900             1.019               11
     2000             1.067               11
     2100             1.047               11
     2200             1.092               12
     2300             1.084               12
     2400             1.029               12
     2500             1.014               29
     2600             1.103               50
     2700             1.043               11
     2800             1.055               50
     2900             1.076               50
     3000             1.066               50
     3100             1.097               50
     3200             1.103               50
     3300             1.062               50
     3400             1.017               50
     3500             1.005               43
     3600             1.011               9
     3700             1.011               9
     3800             1.027               50
     3900             1.024               50
     4000             1.009               50
     4100             1.005               15
     4200             1.004               15
     4300             1.008               23
     4400             1.004               8
     4500             1.005               46
     4600             1.005               6
     4700             1.008               8
     4800             1.059               11
     4900             1.038               11
     5000             1.017               11


     Simulated prior distributions

     Parameter       Prior Mean  Prior Variance  Prior Std. Dev.


     Parameter 1        -0.0018          0.0244          0.1563
     Parameter 2        -0.0024          0.0257          0.1603
     Parameter 3        -0.0041          0.0263          0.1621
     Parameter 4         0.0004          0.0258          0.1607
     Parameter 5        -0.0028          0.0256          0.1601
     Parameter 6         0.0019          0.0255          0.1597
     Parameter 7        -0.0092          0.0259          0.1608
     Parameter 8        -0.0058          0.0271          0.1645
     Parameter 9        -0.0023          0.0238          0.1543
     Parameter 10        -0.0022          0.0259          0.1611
     Parameter 11        -0.0002          0.0236          0.1537
     Parameter 12         0.0042          0.0241          0.1553
     Parameter 13         0.0069          0.0262          0.1617
     Parameter 14         0.0043          0.0224          0.1497
     Parameter 15 Improper Prior
     Parameter 16 Improper Prior
     Parameter 17 Improper Prior
     Parameter 18 Improper Prior
     Parameter 19 Improper Prior
     Parameter 20 Improper Prior
     Parameter 21 Improper Prior
     Parameter 22 Improper Prior
     Parameter 23 Improper Prior
     Parameter 24 Improper Prior
     Parameter 25 Improper Prior
     Parameter 26 Improper Prior
     Parameter 27 Improper Prior
     Parameter 28 Improper Prior
     Parameter 29 Improper Prior
     Parameter 30 Improper Prior
     Parameter 31 Improper Prior
     Parameter 32 Improper Prior
     Parameter 33 Improper Prior
     Parameter 34 Improper Prior
     Parameter 35 Improper Prior
     Parameter 36 Improper Prior
     Parameter 37 Improper Prior
     Parameter 38 Improper Prior
     Parameter 39 Improper Prior
     Parameter 40 Improper Prior
     Parameter 41 Improper Prior
     Parameter 42 Improper Prior
     Parameter 43 Improper Prior
     Parameter 44 Improper Prior
     Parameter 45 Improper Prior
     Parameter 46 Improper Prior
     Parameter 47 Improper Prior
     Parameter 48 Improper Prior
     Parameter 49 Improper Prior
     Parameter 50 Improper Prior
     Parameter 51 Improper Prior

     REPLICATION 78:


                     POTENTIAL       PARAMETER WITH
     ITERATION    SCALE REDUCTION      HIGHEST PSR
     100              1.285               12
     200              1.486               23
     300              1.171               26
     400              1.077               50
     500              1.031               44
     600              1.442               50
     700              1.313               12
     800              1.023               4
     900              1.249               50
     1000             1.034               8
     1100             1.041               8
     1200             1.008               27
     1300             1.009               51
     1400             1.025               43
     1500             1.028               43
     1600             1.010               19
     1700             1.017               27
     1800             1.016               51
     1900             1.008               27
     2000             1.028               11
     2100             1.060               50
     2200             1.034               11
     2300             1.027               43
     2400             1.023               43
     2500             1.025               43
     2600             1.034               43
     2700             1.022               8
     2800             1.007               7
     2900             1.010               4
     3000             1.013               1
     3100             1.019               11
     3200             1.006               19
     3300             1.011               50
     3400             1.011               43
     3500             1.011               43
     3600             1.016               43
     3700             1.016               43
     3800             1.037               50
     3900             1.017               43
     4000             1.011               43
     4100             1.009               43
     4200             1.004               9
     4300             1.005               4
     4400             1.002               25
     4500             1.002               33
     4600             1.002               51
     4700             1.004               8
     4800             1.001               23
     4900             1.003               25
     5000             1.009               14


     Simulated prior distributions

     Parameter       Prior Mean  Prior Variance  Prior Std. Dev.


     Parameter 1         0.0033          0.0255          0.1597
     Parameter 2        -0.0015          0.0254          0.1594
     Parameter 3        -0.0018          0.0253          0.1589
     Parameter 4         0.0053          0.0253          0.1592
     Parameter 5        -0.0050          0.0247          0.1573
     Parameter 6         0.0016          0.0242          0.1555
     Parameter 7        -0.0071          0.0247          0.1572
     Parameter 8         0.0016          0.0257          0.1604
     Parameter 9        -0.0007          0.0243          0.1560
     Parameter 10         0.0022          0.0239          0.1547
     Parameter 11        -0.0035          0.0242          0.1555
     Parameter 12         0.0010          0.0247          0.1572
     Parameter 13         0.0081          0.0256          0.1599
     Parameter 14        -0.0040          0.0238          0.1541
     Parameter 15 Improper Prior
     Parameter 16 Improper Prior
     Parameter 17 Improper Prior
     Parameter 18 Improper Prior
     Parameter 19 Improper Prior
     Parameter 20 Improper Prior
     Parameter 21 Improper Prior
     Parameter 22 Improper Prior
     Parameter 23 Improper Prior
     Parameter 24 Improper Prior
     Parameter 25 Improper Prior
     Parameter 26 Improper Prior
     Parameter 27 Improper Prior
     Parameter 28 Improper Prior
     Parameter 29 Improper Prior
     Parameter 30 Improper Prior
     Parameter 31 Improper Prior
     Parameter 32 Improper Prior
     Parameter 33 Improper Prior
     Parameter 34 Improper Prior
     Parameter 35 Improper Prior
     Parameter 36 Improper Prior
     Parameter 37 Improper Prior
     Parameter 38 Improper Prior
     Parameter 39 Improper Prior
     Parameter 40 Improper Prior
     Parameter 41 Improper Prior
     Parameter 42 Improper Prior
     Parameter 43 Improper Prior
     Parameter 44 Improper Prior
     Parameter 45 Improper Prior
     Parameter 46 Improper Prior
     Parameter 47 Improper Prior
     Parameter 48 Improper Prior
[truncated: 4,333,124 more chars]
