# Supplementary material for: An approximate measurement invariance approach to within-couple relationship quality
Source: Front Psychol. 2014 Sep 19;5:983. doi: 10.3389/fpsyg.2014.00983 (PMC4168678; doi:10.3389/fpsyg.2014.00983)
Supplement: Supplementary file 2 [file DataSheet2.ZIP › sim_bsem_afmi06_0.01.out]

Mplus VERSION 7
MUTHEN & MUTHEN
05/08/2014   5:17 PM

INPUT INSTRUCTIONS

  TITLE: Simulation for bsem_09_ami06_0.01;
  MONTECARLO: NAMES = m1ms1-m1ms7 f1ms1-f1ms7;
  NOBSERVATIONS = 435;
  NREPS = 1000;
  ANALYSIS: ESTIMATOR = BAYES;
  PROCESSORS = 2;
  BCONVERGENCE =0.01;
  BITERATIONS = (5000);
  bseed=167;
  MODEL POPULATION:
  mms by m1ms1 @ 0.459   ;
  mms by m1ms2 @ 0.468   ;
  mms by m1ms3 @ 0.503   ;
  mms by m1ms4 @ 0.507   ;
  mms by m1ms5 @ 0.674   ;
  mms by m1ms6 @ 0.225   ;
  mms by m1ms7 @ 0.294   ;
  fms by f1ms1 @ 0.459   ;
  fms by f1ms2 @ 0.468   ;
  fms by f1ms3 @ 0.503   ;
  fms by f1ms4 @ 0.507   ;
  fms by f1ms5 @ 0.674   ;
  fms by f1ms6 @ 0.225   ;
  fms by f1ms7 @ 0.294   ;
  fms with mms @ 0.416   ;
  m1ms1 with f1ms1 @ -0.005   ;
  m1ms2 with f1ms2 @ 0.038   ;
  m1ms3 with f1ms3 @ 0.023   ;
  m1ms4 with f1ms4 @ 0.049   ;
  m1ms5 with f1ms5 @ 0.114   ;
  m1ms6 with f1ms6 @ 0.011   ;
  m1ms7 with f1ms7 @ -0.01   ;
  [mms @ 0 ] ;
  [fms @ -0.35 ] ;
  [m1ms1 @ 4.19 ] ;
  [m1ms2 @ 4.177 ] ;
  [m1ms3 @ 4.192 ] ;
  [m1ms4 @ 3.733 ] ;
  [m1ms5 @ 3.908 ] ;
  [m1ms6 @ 4.806 ] ;
  [m1ms7 @ 4.231 ] ;
  [f1ms1 @ 4.17 ] ;
  [f1ms2 @ 4.133 ] ;
  [f1ms3 @ 4.303 ] ;
  [f1ms4 @ 3.891 ] ;
  [f1ms5 @ 3.768 ] ;
  [f1ms6 @ 4.809 ] ;
  [f1ms7 @ 4.209 ] ;
  mms  @ 1   ;
  fms @ 1   ;
  m1ms1 @ 0.390   ;
  m1ms2 @ 0.666   ;
  m1ms3 @ 0.526   ;
  m1ms4 @ 0.491   ;
  m1ms5 @ 0.607   ;
  m1ms6 @ 0.254   ;
  m1ms7 @ 0.567   ;
  f1ms1 @ 0.375   ;
  f1ms2 @ 0.576   ;
  f1ms3 @ 0.511   ;
  f1ms4 @ 0.403   ;
  f1ms5 @ 0.635   ;
  f1ms6 @ 0.388   ;
  f1ms7 @ 0.691   ;
  MODEL:
  mms by m1ms1 * 0.459     ;
  mms by m1ms2 * 0.468     ;
  mms by m1ms3 * 0.503     ;
  mms by m1ms4 * 0.507     ;
  mms by m1ms5 * 0.674     ;
  mms by m1ms6 * 0.225     ;
  mms by m1ms7 * 0.294     ;
  fms by f1ms1 * 0.459     ;
  fms by f1ms2 * 0.468     ;
  fms by f1ms3 * 0.503     ;
  fms by f1ms4 * 0.507     ;
  fms by f1ms5 * 0.674     ;
  fms by f1ms6 * 0.225     ;
  fms by f1ms7 * 0.294     ;
  fms with mms * 0.416     ;
  m1ms1 with f1ms1 * -0.005     ;
  m1ms2 with f1ms2 * 0.038     ;
  m1ms3 with f1ms3 * 0.023     ;
  m1ms4 with f1ms4 * 0.049     ;
  m1ms5 with f1ms5 * 0.114     ;
  m1ms6 with f1ms6 * 0.011     ;
  m1ms7 with f1ms7 * -0.01     ;
  [mms @ 0 ]   ;
  [fms * -0.35 ]   ;
  [m1ms1 * 4.19 ] (tau1_1) ;
  [m1ms2 * 4.177 ] (tau1_2) ;
  [m1ms3 * 4.192 ] (tau1_3) ;
  [m1ms4 * 3.733 ] (tau1_4) ;
  [m1ms5 * 3.908 ] (tau1_5) ;
  [m1ms6 * 4.806 ] (tau1_6) ;
  [m1ms7 * 4.231 ] (tau1_7) ;
  [f1ms1 * 4.17 ] (tau2_1) ;
  [f1ms2 * 4.133 ] (tau2_2) ;
  [f1ms3 * 4.303 ] (tau2_3) ;
  [f1ms4 * 3.891 ] (tau2_4) ;
  [f1ms5 * 3.768 ] (tau2_5) ;
  [f1ms6 * 4.809 ] (tau2_6) ;
  [f1ms7 * 4.209 ] (tau2_7) ;
  mms  @ 1     ;
  fms @ 1     ;
  m1ms1 * 0.390     ;
  m1ms2 * 0.666     ;
  m1ms3 * 0.526     ;
  m1ms4 * 0.491     ;
  m1ms5 * 0.607     ;
  m1ms6 * 0.254     ;
  m1ms7 * 0.567     ;
  f1ms1 * 0.375     ;
  f1ms2 * 0.576     ;
  f1ms3 * 0.511     ;
  f1ms4 * 0.403     ;
  f1ms5 * 0.635     ;
  f1ms6 * 0.388     ;
  f1ms7 * 0.691     ;
  MODEL PRIORS:
  DO (1,7) DIFF (tau1_#-tau2_#) ~ N(0,0.01) ;
  OUTPUT:  TECH1; TECH4; TECH8;


*** WARNING in OUTPUT command
  TECH1 option is the default for MONTECARLO.
*** WARNING in OUTPUT command
  TECH4 option is not available with MONTECARLO.
  Request for TECH4 is ignored.
   2 WARNING(S) FOUND IN THE INPUT INSTRUCTIONS


Simulation for bsem_09_ami06_0.01;

SUMMARY OF ANALYSIS

Number of groups                                                 1
Number of observations                                         435

Number of replications
    Requested                                                 1000
    Completed                                                 1000
Value of seed                                                    0

Number of dependent variables                                   14
Number of independent variables                                  0
Number of continuous latent variables                            2

Observed dependent variables

  Continuous
   M1MS1       M1MS2       M1MS3       M1MS4       M1MS5       M1MS6
   M1MS7       F1MS1       F1MS2       F1MS3       F1MS4       F1MS5
   F1MS6       F1MS7

Continuous latent variables
   MMS         FMS


Estimator                                                    BAYES
Specifications for Bayesian Estimation
  Point estimate                                            MEDIAN
  Number of Markov chain Monte Carlo (MCMC) chains               2
  Random seed for the first chain                              167
  Starting value information                           UNPERTURBED
  Treatment of categorical mediator                         LATENT
  Algorithm used for Markov chain Monte Carlo           GIBBS(PX1)
  Convergence criterion                                  0.100D-01
  Maximum number of iterations                               50000
  K-th iteration used for thinning                               1


MODEL FIT INFORMATION

Number of Free Parameters                       51

Bayesian Posterior Predictive Checking using Chi-Square

    Posterior Predictive P-Value

        Number of successful computations     1000

             Proportions
        Expected    Observed
           0.990       1.000
           0.980       1.000
           0.950       0.999
           0.900       0.992
           0.800       0.930
           0.700       0.820
           0.500       0.525
           0.300       0.238
           0.200       0.139
           0.100       0.044
           0.050       0.018
           0.020       0.004
           0.010       0.001

Information Criterion

    Deviance (DIC)

        Mean                             14117.249
        Std Dev                            106.167
        Number of successful computations     1000

             Proportions                   Percentiles
        Expected    Observed         Expected       Observed
           0.990       0.992        13870.274      13876.720
           0.980       0.977        13899.215      13895.406
           0.950       0.947        13942.616      13938.325
           0.900       0.889        13981.186      13976.997
           0.800       0.797        14027.899      14025.033
           0.700       0.701        14061.575      14061.839
           0.500       0.514        14117.249      14121.555
           0.300       0.312        14172.923      14176.259
           0.200       0.193        14206.599      14203.776
           0.100       0.105        14253.313      14255.314
           0.050       0.048        14291.883      14289.137
           0.020       0.019        14335.284      14333.507
           0.010       0.010        14364.225      14353.450

    Estimated Number of Parameters (pD)

        Mean                                48.552
        Std Dev                              0.636
        Number of successful computations     1000

             Proportions                   Percentiles
        Expected    Observed         Expected       Observed
           0.990       0.994           47.071         47.179
           0.980       0.986           47.245         47.299
           0.950       0.960           47.505         47.535
           0.900       0.905           47.736         47.750
           0.800       0.800           48.016         48.012
           0.700       0.696           48.218         48.196
           0.500       0.489           48.552         48.530
           0.300       0.299           48.885         48.883
           0.200       0.194           49.087         49.079
           0.100       0.101           49.367         49.380
           0.050       0.050           49.598         49.596
           0.020       0.022           49.859         49.923
           0.010       0.016           50.032         50.155

    Bayesian (BIC)

        Mean                             14329.650
        Std Dev                            106.146
        Number of successful computations     1000

             Proportions                   Percentiles
        Expected    Observed         Expected       Observed
           0.990       0.992        14082.722      14089.546
           0.980       0.977        14111.657      14107.600
           0.950       0.947        14155.050      14150.730
           0.900       0.889        14193.613      14189.073
           0.800       0.798        14240.318      14237.269
           0.700       0.702        14273.987      14274.860
           0.500       0.512        14329.650      14334.262
           0.300       0.310        14385.314      14388.791
           0.200       0.194        14418.983      14416.978
           0.100       0.103        14465.688      14467.690
           0.050       0.049        14504.251      14499.700
           0.020       0.018        14547.643      14545.654
           0.010       0.009        14576.579      14565.883


MODEL RESULTS

                           ESTIMATES              S. E.     M. S. E.  95%  % Sig
              Population   Average   Std. Dev.   Average             Cover Coeff
 MMS      BY
  M1MS1            0.459     0.4634     0.0397     0.0400     0.0016 0.953 1.000
  M1MS2            0.468     0.4738     0.0470     0.0496     0.0022 0.968 1.000
  M1MS3            0.503     0.5072     0.0451     0.0458     0.0020 0.945 1.000
  M1MS4            0.507     0.5085     0.0448     0.0444     0.0020 0.948 1.000
  M1MS5            0.674     0.6761     0.0499     0.0515     0.0025 0.950 1.000
  M1MS6            0.225     0.2276     0.0295     0.0297     0.0009 0.948 1.000
  M1MS7            0.294     0.2961     0.0443     0.0440     0.0020 0.951 1.000

 FMS      BY
  F1MS1            0.459     0.4618     0.0376     0.0389     0.0014 0.948 1.000
  F1MS2            0.468     0.4729     0.0455     0.0461     0.0021 0.950 1.000
  F1MS3            0.503     0.4997     0.0446     0.0447     0.0020 0.954 1.000
  F1MS4            0.507     0.5053     0.0405     0.0411     0.0016 0.956 1.000
  F1MS5            0.674     0.6833     0.0501     0.0515     0.0026 0.949 1.000
  F1MS6            0.225     0.2256     0.0365     0.0357     0.0013 0.943 1.000
  F1MS7            0.294     0.2992     0.0460     0.0476     0.0021 0.956 1.000

 FMS      WITH
  MMS              0.416     0.4125     0.0568     0.0574     0.0032 0.948 1.000

 M1MS1    WITH
  F1MS1           -0.005    -0.0048     0.0222     0.0219     0.0005 0.950 0.064

 M1MS2    WITH
  F1MS2            0.038     0.0381     0.0328     0.0336     0.0011 0.956 0.217

 M1MS3    WITH
  F1MS3            0.023     0.0234     0.0293     0.0292     0.0009 0.945 0.132

 M1MS4    WITH
  F1MS4            0.049     0.0493     0.0262     0.0259     0.0007 0.938 0.487

 M1MS5    WITH
  F1MS5            0.114     0.1153     0.0372     0.0382     0.0014 0.959 0.883

 M1MS6    WITH
  F1MS6            0.011     0.0106     0.0159     0.0161     0.0003 0.948 0.090

 M1MS7    WITH
  F1MS7           -0.010    -0.0092     0.0316     0.0319     0.0010 0.950 0.069

 Means
  MMS              0.000     0.0000     0.0000     0.0000     0.0000 1.000 0.000
  FMS             -0.350    -0.3397     0.0660     0.1036     0.0045 0.997 0.976

 Intercepts
  M1MS1            4.190     4.1864     0.0346     0.0367     0.0012 0.956 1.000
  M1MS2            4.177     4.1701     0.0422     0.0439     0.0018 0.956 1.000
  M1MS3            4.192     4.2031     0.0397     0.0416     0.0017 0.959 1.000
  M1MS4            3.733     3.7463     0.0391     0.0408     0.0017 0.948 1.000
  M1MS5            3.908     3.8959     0.0476     0.0490     0.0024 0.948 1.000
  M1MS6            4.806     4.8072     0.0252     0.0262     0.0006 0.956 1.000
  M1MS7            4.231     4.2298     0.0355     0.0374     0.0013 0.952 1.000
  F1MS1            4.170     4.1686     0.0381     0.0533     0.0015 0.995 1.000
  F1MS2            4.133     4.1330     0.0409     0.0576     0.0017 0.992 1.000
  F1MS3            4.303     4.2857     0.0395     0.0580     0.0019 0.992 1.000
  F1MS4            3.891     3.8747     0.0394     0.0571     0.0018 0.992 1.000
  F1MS5            3.768     3.7767     0.0499     0.0747     0.0026 0.991 1.000
  F1MS6            4.809     4.8080     0.0320     0.0377     0.0010 0.984 1.000
  F1MS7            4.209     4.2117     0.0400     0.0485     0.0016 0.976 1.000

 Variances
  MMS              1.000     1.0000     0.0000     0.0000     0.0000 1.000 0.000
  FMS              1.000     1.0000     0.0000     0.0000     0.0000 1.000 0.000

 Residual Variances
  M1MS1            0.390     0.3953     0.0327     0.0332     0.0011 0.954 1.000
  M1MS2            0.666     0.6733     0.0521     0.0520     0.0028 0.952 1.000
  M1MS3            0.526     0.5349     0.0429     0.0438     0.0019 0.950 1.000
  M1MS4            0.491     0.4980     0.0403     0.0414     0.0017 0.951 1.000
  M1MS5            0.607     0.6158     0.0550     0.0561     0.0031 0.943 1.000
  M1MS6            0.254     0.2563     0.0188     0.0189     0.0004 0.950 1.000
  M1MS7            0.567     0.5728     0.0397     0.0415     0.0016 0.961 1.000
  F1MS1            0.375     0.3793     0.0299     0.0319     0.0009 0.958 1.000
  F1MS2            0.576     0.5821     0.0462     0.0457     0.0022 0.946 1.000
  F1MS3            0.511     0.5188     0.0415     0.0423     0.0018 0.949 1.000
  F1MS4            0.403     0.4129     0.0364     0.0356     0.0014 0.932 1.000
  F1MS5            0.635     0.6412     0.0567     0.0574     0.0033 0.951 1.000
  F1MS6            0.388     0.3912     0.0275     0.0281     0.0008 0.960 1.000
  F1MS7            0.691     0.6980     0.0491     0.0501     0.0025 0.947 1.000


DIFFERENCE OUTPUT


            Average Results Across Replications


            Average   Std. Dev.     Deviations from the Mean(% Sig Coeff)

                                           TAU1_1             TAU2_1
      1       4.178      0.037       0.009(0.01) -0.009(0.01)

                                           TAU1_2             TAU2_2
      2       4.152      0.042       0.018(0.02) -0.018(0.02)

                                           TAU1_3             TAU2_3
      3       4.244      0.042      -0.041(0.22)  0.041(0.21)

                                           TAU1_4             TAU2_4
      4       3.811      0.041      -0.064(0.73)  0.064(0.73)

                                           TAU1_5             TAU2_5
      5       3.836      0.054       0.059(0.34) -0.059(0.34)

                                           TAU1_6             TAU2_6
      6       4.808      0.025      -0.001(0.03)  0.001(0.03)

                                           TAU1_7             TAU2_7
      7       4.221      0.034       0.009(0.02) -0.009(0.02)


TECHNICAL 1 OUTPUT


     PARAMETER SPECIFICATION


           NU
              M1MS1         M1MS2         M1MS3         M1MS4         M1MS5
              ________      ________      ________      ________      ________
 1                  1             2             3             4             5


           NU
              M1MS6         M1MS7         F1MS1         F1MS2         F1MS3
              ________      ________      ________      ________      ________
 1                  6             7             8             9            10


           NU
              F1MS4         F1MS5         F1MS6         F1MS7
              ________      ________      ________      ________
 1                 11            12            13            14


           LAMBDA
              MMS           FMS
              ________      ________
 M1MS1             15             0
 M1MS2             16             0
 M1MS3             17             0
 M1MS4             18             0
 M1MS5             19             0
 M1MS6             20             0
 M1MS7             21             0
 F1MS1              0            22
 F1MS2              0            23
 F1MS3              0            24
 F1MS4              0            25
 F1MS5              0            26
 F1MS6              0            27
 F1MS7              0            28


           THETA
              M1MS1         M1MS2         M1MS3         M1MS4         M1MS5
              ________      ________      ________      ________      ________
 M1MS1             29
 M1MS2              0            30
 M1MS3              0             0            31
 M1MS4              0             0             0            32
 M1MS5              0             0             0             0            33
 M1MS6              0             0             0             0             0
 M1MS7              0             0             0             0             0
 F1MS1             36             0             0             0             0
 F1MS2              0            38             0             0             0
 F1MS3              0             0            40             0             0
 F1MS4              0             0             0            42             0
 F1MS5              0             0             0             0            44
 F1MS6              0             0             0             0             0
 F1MS7              0             0             0             0             0


           THETA
              M1MS6         M1MS7         F1MS1         F1MS2         F1MS3
              ________      ________      ________      ________      ________
 M1MS6             34
 M1MS7              0            35
 F1MS1              0             0            37
 F1MS2              0             0             0            39
 F1MS3              0             0             0             0            41
 F1MS4              0             0             0             0             0
 F1MS5              0             0             0             0             0
 F1MS6             46             0             0             0             0
 F1MS7              0            48             0             0             0


           THETA
              F1MS4         F1MS5         F1MS6         F1MS7
              ________      ________      ________      ________
 F1MS4             43
 F1MS5              0            45
 F1MS6              0             0            47
 F1MS7              0             0             0            49


           ALPHA
              MMS           FMS
              ________      ________
 1                  0            50


           BETA
              MMS           FMS
              ________      ________
 MMS                0             0
 FMS                0             0


           PSI
              MMS           FMS
              ________      ________
 MMS                0
 FMS               51             0


     STARTING VALUES


           NU
              M1MS1         M1MS2         M1MS3         M1MS4         M1MS5
              ________      ________      ________      ________      ________
 1              4.190         4.177         4.192         3.733         3.908


           NU
              M1MS6         M1MS7         F1MS1         F1MS2         F1MS3
              ________      ________      ________      ________      ________
 1              4.806         4.231         4.170         4.133         4.303


           NU
              F1MS4         F1MS5         F1MS6         F1MS7
              ________      ________      ________      ________
 1              3.891         3.768         4.809         4.209


           LAMBDA
              MMS           FMS
              ________      ________
 M1MS1          0.459         0.000
 M1MS2          0.468         0.000
 M1MS3          0.503         0.000
 M1MS4          0.507         0.000
 M1MS5          0.674         0.000
 M1MS6          0.225         0.000
 M1MS7          0.294         0.000
 F1MS1          0.000         0.459
 F1MS2          0.000         0.468
 F1MS3          0.000         0.503
 F1MS4          0.000         0.507
 F1MS5          0.000         0.674
 F1MS6          0.000         0.225
 F1MS7          0.000         0.294


           THETA
              M1MS1         M1MS2         M1MS3         M1MS4         M1MS5
              ________      ________      ________      ________      ________
 M1MS1          0.390
 M1MS2          0.000         0.666
 M1MS3          0.000         0.000         0.526
 M1MS4          0.000         0.000         0.000         0.491
 M1MS5          0.000         0.000         0.000         0.000         0.607
 M1MS6          0.000         0.000         0.000         0.000         0.000
 M1MS7          0.000         0.000         0.000         0.000         0.000
 F1MS1         -0.005         0.000         0.000         0.000         0.000
 F1MS2          0.000         0.038         0.000         0.000         0.000
 F1MS3          0.000         0.000         0.023         0.000         0.000
 F1MS4          0.000         0.000         0.000         0.049         0.000
 F1MS5          0.000         0.000         0.000         0.000         0.114
 F1MS6          0.000         0.000         0.000         0.000         0.000
 F1MS7          0.000         0.000         0.000         0.000         0.000


           THETA
              M1MS6         M1MS7         F1MS1         F1MS2         F1MS3
              ________      ________      ________      ________      ________
 M1MS6          0.254
 M1MS7          0.000         0.567
 F1MS1          0.000         0.000         0.375
 F1MS2          0.000         0.000         0.000         0.576
 F1MS3          0.000         0.000         0.000         0.000         0.511
 F1MS4          0.000         0.000         0.000         0.000         0.000
 F1MS5          0.000         0.000         0.000         0.000         0.000
 F1MS6          0.011         0.000         0.000         0.000         0.000
 F1MS7          0.000        -0.010         0.000         0.000         0.000


           THETA
              F1MS4         F1MS5         F1MS6         F1MS7
              ________      ________      ________      ________
 F1MS4          0.403
 F1MS5          0.000         0.635
 F1MS6          0.000         0.000         0.388
 F1MS7          0.000         0.000         0.000         0.691


           ALPHA
              MMS           FMS
              ________      ________
 1              0.000        -0.350


           BETA
              MMS           FMS
              ________      ________
 MMS            0.000         0.000
 FMS            0.000         0.000


           PSI
              MMS           FMS
              ________      ________
 MMS            1.000
 FMS            0.416         1.000


     POPULATION VALUES


           NU
              M1MS1         M1MS2         M1MS3         M1MS4         M1MS5
              ________      ________      ________      ________      ________
 1              4.190         4.177         4.192         3.733         3.908


           NU
              M1MS6         M1MS7         F1MS1         F1MS2         F1MS3
              ________      ________      ________      ________      ________
 1              4.806         4.231         4.170         4.133         4.303


           NU
              F1MS4         F1MS5         F1MS6         F1MS7
              ________      ________      ________      ________
 1              3.891         3.768         4.809         4.209


           LAMBDA
              MMS           FMS
              ________      ________
 M1MS1          0.459         0.000
 M1MS2          0.468         0.000
 M1MS3          0.503         0.000
 M1MS4          0.507         0.000
 M1MS5          0.674         0.000
 M1MS6          0.225         0.000
 M1MS7          0.294         0.000
 F1MS1          0.000         0.459
 F1MS2          0.000         0.468
 F1MS3          0.000         0.503
 F1MS4          0.000         0.507
 F1MS5          0.000         0.674
 F1MS6          0.000         0.225
 F1MS7          0.000         0.294


           THETA
              M1MS1         M1MS2         M1MS3         M1MS4         M1MS5
              ________      ________      ________      ________      ________
 M1MS1          0.390
 M1MS2          0.000         0.666
 M1MS3          0.000         0.000         0.526
 M1MS4          0.000         0.000         0.000         0.491
 M1MS5          0.000         0.000         0.000         0.000         0.607
 M1MS6          0.000         0.000         0.000         0.000         0.000
 M1MS7          0.000         0.000         0.000         0.000         0.000
 F1MS1         -0.005         0.000         0.000         0.000         0.000
 F1MS2          0.000         0.038         0.000         0.000         0.000
 F1MS3          0.000         0.000         0.023         0.000         0.000
 F1MS4          0.000         0.000         0.000         0.049         0.000
 F1MS5          0.000         0.000         0.000         0.000         0.114
 F1MS6          0.000         0.000         0.000         0.000         0.000
 F1MS7          0.000         0.000         0.000         0.000         0.000


           THETA
              M1MS6         M1MS7         F1MS1         F1MS2         F1MS3
              ________      ________      ________      ________      ________
 M1MS6          0.254
 M1MS7          0.000         0.567
 F1MS1          0.000         0.000         0.375
 F1MS2          0.000         0.000         0.000         0.576
 F1MS3          0.000         0.000         0.000         0.000         0.511
 F1MS4          0.000         0.000         0.000         0.000         0.000
 F1MS5          0.000         0.000         0.000         0.000         0.000
 F1MS6          0.011         0.000         0.000         0.000         0.000
 F1MS7          0.000        -0.010         0.000         0.000         0.000


           THETA
              F1MS4         F1MS5         F1MS6         F1MS7
              ________      ________      ________      ________
 F1MS4          0.403
 F1MS5          0.000         0.635
 F1MS6          0.000         0.000         0.388
 F1MS7          0.000         0.000         0.000         0.691


           ALPHA
              MMS           FMS
              ________      ________
 1              0.000        -0.350


           BETA
              MMS           FMS
              ________      ________
 MMS            0.000         0.000
 FMS            0.000         0.000


           PSI
              MMS           FMS
              ________      ________
 MMS            1.000
 FMS            0.416         1.000


     PRIORS FOR ALL PARAMETERS            PRIOR MEAN      PRIOR VARIANCE     PRIOR STD. DEV.

     Parameter 1~N(0.000,1000.000)           0.0000           1000.0000             31.6228
     Parameter 2~N(0.000,1000.000)           0.0000           1000.0000             31.6228
     Parameter 3~N(0.000,1000.000)           0.0000           1000.0000             31.6228
     Parameter 4~N(0.000,1000.000)           0.0000           1000.0000             31.6228
     Parameter 5~N(0.000,1000.000)           0.0000           1000.0000             31.6228
     Parameter 6~N(0.000,1000.000)           0.0000           1000.0000             31.6228
     Parameter 7~N(0.000,1000.000)           0.0000           1000.0000             31.6228
     Parameter 8~N(0.000,1000.000)           0.0000           1000.0000             31.6228
     Parameter 9~N(0.000,1000.000)           0.0000           1000.0000             31.6228
     Parameter 10~N(0.000,1000.000)          0.0000           1000.0000             31.6228
     Parameter 11~N(0.000,1000.000)          0.0000           1000.0000             31.6228
     Parameter 12~N(0.000,1000.000)          0.0000           1000.0000             31.6228
     Parameter 13~N(0.000,1000.000)          0.0000           1000.0000             31.6228
     Parameter 14~N(0.000,1000.000)          0.0000           1000.0000             31.6228
     Parameter 15~N(0.000,infinity)          0.0000            infinity            infinity
     Parameter 16~N(0.000,infinity)          0.0000            infinity            infinity
     Parameter 17~N(0.000,infinity)          0.0000            infinity            infinity
     Parameter 18~N(0.000,infinity)          0.0000            infinity            infinity
     Parameter 19~N(0.000,infinity)          0.0000            infinity            infinity
     Parameter 20~N(0.000,infinity)          0.0000            infinity            infinity
     Parameter 21~N(0.000,infinity)          0.0000            infinity            infinity
     Parameter 22~N(0.000,infinity)          0.0000            infinity            infinity
     Parameter 23~N(0.000,infinity)          0.0000            infinity            infinity
     Parameter 24~N(0.000,infinity)          0.0000            infinity            infinity
     Parameter 25~N(0.000,infinity)          0.0000            infinity            infinity
     Parameter 26~N(0.000,infinity)          0.0000            infinity            infinity
     Parameter 27~N(0.000,infinity)          0.0000            infinity            infinity
     Parameter 28~N(0.000,infinity)          0.0000            infinity            infinity
     Parameter 29~IW(0.000,-3)             infinity            infinity            infinity
     Parameter 30~IW(0.000,-3)             infinity            infinity            infinity
     Parameter 31~IW(0.000,-3)             infinity            infinity            infinity
     Parameter 32~IW(0.000,-3)             infinity            infinity            infinity
     Parameter 33~IW(0.000,-3)             infinity            infinity            infinity
     Parameter 34~IW(0.000,-3)             infinity            infinity            infinity
     Parameter 35~IW(0.000,-3)             infinity            infinity            infinity
     Parameter 36~IW(0.000,-3)             infinity            infinity            infinity
     Parameter 37~IW(0.000,-3)             infinity            infinity            infinity
     Parameter 38~IW(0.000,-3)             infinity            infinity            infinity
     Parameter 39~IW(0.000,-3)             infinity            infinity            infinity
     Parameter 40~IW(0.000,-3)             infinity            infinity            infinity
     Parameter 41~IW(0.000,-3)             infinity            infinity            infinity
     Parameter 42~IW(0.000,-3)             infinity            infinity            infinity
     Parameter 43~IW(0.000,-3)             infinity            infinity            infinity
     Parameter 44~IW(0.000,-3)             infinity            infinity            infinity
     Parameter 45~IW(0.000,-3)             infinity            infinity            infinity
     Parameter 46~IW(0.000,-3)             infinity            infinity            infinity
     Parameter 47~IW(0.000,-3)             infinity            infinity            infinity
     Parameter 48~IW(0.000,-3)             infinity            infinity            infinity
     Parameter 49~IW(0.000,-3)             infinity            infinity            infinity
     Parameter 50~N(0.000,infinity)          0.0000            infinity            infinity
     Parameter 51~IW(0.000,-3)
     Cov(Parameter 1,Parameter 8)=999.995000
     Cov(Parameter 2,Parameter 9)=999.995000
     Cov(Parameter 3,Parameter 10)=999.995000
     Cov(Parameter 4,Parameter 11)=999.995000
     Cov(Parameter 5,Parameter 12)=999.995000
     Cov(Parameter 6,Parameter 13)=999.995000
     Cov(Parameter 7,Parameter 14)=999.995000


TECHNICAL 8 OUTPUT

   TECHNICAL 8 OUTPUT FOR BAYES ESTIMATION

     REPLICATION 1:


                     POTENTIAL       PARAMETER WITH
     ITERATION    SCALE REDUCTION      HIGHEST PSR
     100              1.179               17
     200              1.106               4
     300              1.517               50
     400              1.144               12
     500              1.068               30
     600              1.034               16
     700              1.199               50
     800              1.061               25
     900              1.434               50
     1000             1.152               50
     1100             1.035               11
     1200             1.062               8
     1300             1.081               8
     1400             1.079               50
     1500             1.027               17
     1600             1.016               28
     1700             1.013               19
     1800             1.013               24
     1900             1.019               10
     2000             1.009               25
     2100             1.021               8
     2200             1.010               39
     2300             1.008               22
     2400             1.006               15
     2500             1.040               12
     2600             1.019               50
     2700             1.079               50
     2800             1.101               10
     2900             1.051               10
     3000             1.018               10
     3100             1.030               8
     3200             1.006               16
     3300             1.005               16
     3400             1.005               16
     3500             1.006               12
     3600             1.009               12
     3700             1.018               12
     3800             1.027               12
     3900             1.022               12
     4000             1.009               12
     4100             1.025               10
     4200             1.012               10
     4300             1.004               10
     4400             1.003               10
     4500             1.011               10
     4600             1.006               10
     4700             1.006               31
     4800             1.006               31
     4900             1.005               31
     5000             1.004               31


     Simulated prior distributions

     Parameter       Prior Mean  Prior Variance  Prior Std. Dev.


     Parameter 1         0.0025          0.0099          0.0996
     Parameter 2        -0.0026          0.0101          0.1006
     Parameter 3         0.0020          0.0102          0.1012
     Parameter 4         0.0034          0.0101          0.1004
     Parameter 5        -0.0040          0.0096          0.0981
     Parameter 6        -0.0020          0.0103          0.1014
     Parameter 7        -0.0016          0.0096          0.0980
     Parameter 8        -0.0038          0.0103          0.1013
     Parameter 9        -0.0078          0.0101          0.1004
     Parameter 10         0.0034          0.0099          0.0995
     Parameter 11         0.0018          0.0091          0.0952
     Parameter 12        -0.0005          0.0096          0.0980
     Parameter 13         0.0049          0.0102          0.1009
     Parameter 14        -0.0010          0.0101          0.1003
     Parameter 15 Improper Prior
     Parameter 16 Improper Prior
     Parameter 17 Improper Prior
     Parameter 18 Improper Prior
     Parameter 19 Improper Prior
     Parameter 20 Improper Prior
     Parameter 21 Improper Prior
     Parameter 22 Improper Prior
     Parameter 23 Improper Prior
     Parameter 24 Improper Prior
     Parameter 25 Improper Prior
     Parameter 26 Improper Prior
     Parameter 27 Improper Prior
     Parameter 28 Improper Prior
     Parameter 29 Improper Prior
     Parameter 30 Improper Prior
     Parameter 31 Improper Prior
     Parameter 32 Improper Prior
     Parameter 33 Improper Prior
     Parameter 34 Improper Prior
     Parameter 35 Improper Prior
     Parameter 36 Improper Prior
     Parameter 37 Improper Prior
     Parameter 38 Improper Prior
     Parameter 39 Improper Prior
     Parameter 40 Improper Prior
     Parameter 41 Improper Prior
     Parameter 42 Improper Prior
     Parameter 43 Improper Prior
     Parameter 44 Improper Prior
     Parameter 45 Improper Prior
     Parameter 46 Improper Prior
     Parameter 47 Improper Prior
     Parameter 48 Improper Prior
     Parameter 49 Improper Prior
     Parameter 50 Improper Prior
     Parameter 51 Improper Prior

     REPLICATION 2:


                     POTENTIAL       PARAMETER WITH
     ITERATION    SCALE REDUCTION      HIGHEST PSR
     100              1.272               26
     200              1.483               43
     300              1.316               11
     400              1.177               50
     500              1.099               11
     600              1.059               51
     700              1.093               8
     800              1.054               26
     900              1.018               21
     1000             1.020               38
     1100             1.049               50
     1200             1.150               11
     1300             1.153               8
     1400             1.028               18
     1500             1.026               3
     1600             1.027               50
     1700             1.038               50
     1800             1.063               50
     1900             1.033               8
     2000             1.018               5
     2100             1.005               16
     2200             1.010               21
     2300             1.077               11
     2400             1.081               11
     2500             1.027               11
     2600             1.026               11
     2700             1.014               21
     2800             1.007               24
     2900             1.003               26
     3000             1.005               44
     3100             1.004               18
     3200             1.004               18
     3300             1.006               2
     3400             1.008               10
     3500             1.007               19
     3600             1.006               15
     3700             1.004               10
     3800             1.007               10
     3900             1.006               19
     4000             1.008               19
     4100             1.006               19
     4200             1.005               21
     4300             1.007               12
     4400             1.003               21
     4500             1.004               51
     4600             1.008               51
     4700             1.006               51
     4800             1.005               51
     4900             1.004               51
     5000             1.004               51


     Simulated prior distributions

     Parameter       Prior Mean  Prior Variance  Prior Std. Dev.


     Parameter 1         0.0022          0.0101          0.1004
     Parameter 2         0.0010          0.0103          0.1013
     Parameter 3         0.0023          0.0103          0.1013
     Parameter 4        -0.0054          0.0098          0.0989
     Parameter 5        -0.0014          0.0100          0.0998
     Parameter 6         0.0037          0.0101          0.1007
     Parameter 7         0.0036          0.0105          0.1025
     Parameter 8        -0.0027          0.0095          0.0976
     Parameter 9         0.0023          0.0105          0.1023
     Parameter 10        -0.0017          0.0097          0.0983
     Parameter 11         0.0032          0.0102          0.1011
     Parameter 12        -0.0010          0.0102          0.1008
     Parameter 13        -0.0021          0.0100          0.1002
     Parameter 14         0.0051          0.0096          0.0980
     Parameter 15 Improper Prior
     Parameter 16 Improper Prior
     Parameter 17 Improper Prior
     Parameter 18 Improper Prior
     Parameter 19 Improper Prior
     Parameter 20 Improper Prior
     Parameter 21 Improper Prior
     Parameter 22 Improper Prior
     Parameter 23 Improper Prior
     Parameter 24 Improper Prior
     Parameter 25 Improper Prior
     Parameter 26 Improper Prior
     Parameter 27 Improper Prior
     Parameter 28 Improper Prior
     Parameter 29 Improper Prior
     Parameter 30 Improper Prior
     Parameter 31 Improper Prior
     Parameter 32 Improper Prior
     Parameter 33 Improper Prior
     Parameter 34 Improper Prior
     Parameter 35 Improper Prior
     Parameter 36 Improper Prior
     Parameter 37 Improper Prior
     Parameter 38 Improper Prior
     Parameter 39 Improper Prior
     Parameter 40 Improper Prior
     Parameter 41 Improper Prior
     Parameter 42 Improper Prior
     Parameter 43 Improper Prior
     Parameter 44 Improper Prior
     Parameter 45 Improper Prior
     Parameter 46 Improper Prior
     Parameter 47 Improper Prior
     Parameter 48 Improper Prior
     Parameter 49 Improper Prior
     Parameter 50 Improper Prior
     Parameter 51 Improper Prior

     REPLICATION 3:


                     POTENTIAL       PARAMETER WITH
     ITERATION    SCALE REDUCTION      HIGHEST PSR
     100              1.188               26
     200              1.326               12
     300              1.050               8
     400              1.106               16
     500              1.361               8
     600              1.208               8
     700              1.110               12
     800              1.169               12
     900              1.060               8
     1000             1.026               33
     1100             1.049               8
     1200             1.137               8
     1300             1.041               8
     1400             1.017               30
     1500             1.026               26
     1600             1.014               19
     1700             1.014               51
     1800             1.007               15
     1900             1.018               9
     2000             1.020               15
     2100             1.016               15
     2200             1.022               9
     2300             1.024               50
     2400             1.032               50
     2500             1.033               50
     2600             1.020               50
     2700             1.008               15
     2800             1.010               15
     2900             1.011               15
     3000             1.012               50
     3100             1.013               15
     3200             1.008               15
     3300             1.003               11
     3400             1.007               25
     3500             1.011               25
     3600             1.005               43
     3700             1.010               51
     3800             1.012               51
     3900             1.017               51
     4000             1.007               51
     4100             1.012               50
     4200             1.013               11
     4300             1.009               8
     4400             1.007               8
     4500             1.006               8
     4600             1.006               15
     4700             1.006               15
     4800             1.006               15
     4900             1.007               15
     5000             1.008               11


     Simulated prior distributions

     Parameter       Prior Mean  Prior Variance  Prior Std. Dev.


     Parameter 1         0.0002          0.0100          0.1002
     Parameter 2        -0.0040          0.0101          0.1005
     Parameter 3        -0.0045          0.0104          0.1020
     Parameter 4        -0.0060          0.0104          0.1020
     Parameter 5         0.0056          0.0104          0.1018
     Parameter 6         0.0017          0.0102          0.1008
     Parameter 7        -0.0002          0.0101          0.1006
     Parameter 8         0.0091          0.0104          0.1022
     Parameter 9        -0.0013          0.0094          0.0971
     Parameter 10        -0.0003          0.0094          0.0972
     Parameter 11        -0.0007          0.0098          0.0988
     Parameter 12         0.0013          0.0094          0.0968
     Parameter 13         0.0024          0.0106          0.1031
     Parameter 14         0.0031          0.0101          0.1006
     Parameter 15 Improper Prior
     Parameter 16 Improper Prior
     Parameter 17 Improper Prior
     Parameter 18 Improper Prior
     Parameter 19 Improper Prior
     Parameter 20 Improper Prior
     Parameter 21 Improper Prior
     Parameter 22 Improper Prior
     Parameter 23 Improper Prior
     Parameter 24 Improper Prior
     Parameter 25 Improper Prior
     Parameter 26 Improper Prior
     Parameter 27 Improper Prior
     Parameter 28 Improper Prior
     Parameter 29 Improper Prior
     Parameter 30 Improper Prior
     Parameter 31 Improper Prior
     Parameter 32 Improper Prior
     Parameter 33 Improper Prior
     Parameter 34 Improper Prior
     Parameter 35 Improper Prior
     Parameter 36 Improper Prior
     Parameter 37 Improper Prior
     Parameter 38 Improper Prior
     Parameter 39 Improper Prior
     Parameter 40 Improper Prior
     Parameter 41 Improper Prior
     Parameter 42 Improper Prior
     Parameter 43 Improper Prior
     Parameter 44 Improper Prior
     Parameter 45 Improper Prior
     Parameter 46 Improper Prior
     Parameter 47 Improper Prior
     Parameter 48 Improper Prior
     Parameter 49 Improper Prior
     Parameter 50 Improper Prior
     Parameter 51 Improper Prior

     REPLICATION 4:


                     POTENTIAL       PARAMETER WITH
     ITERATION    SCALE REDUCTION      HIGHEST PSR
     100              1.313               16
     200              1.202               31
     300              1.089               10
     400              1.084               7
     500              1.385               50
     600              1.089               23
     700              1.136               50
     800              1.055               12
     900              1.100               12
     1000             1.117               50
     1100             1.025               32
     1200             1.158               50
     1300             1.363               50
     1400             1.395               12
     1500             1.073               12
     1600             1.027               50
     1700             1.024               43
     1800             1.077               12
     1900             1.025               11
     2000             1.017               25
     2100             1.015               51
     2200             1.009               13
     2300             1.014               12
     2400             1.024               2
     2500             1.027               2
     2600             1.009               16
     2700             1.009               16
     2800             1.007               19
     2900             1.007               19
     3000             1.012               51
     3100             1.010               45
     3200             1.011               21
     3300             1.012               2
     3400             1.029               9
     3500             1.011               21
     3600             1.011               2
     3700             1.012               2
     3800             1.015               2
     3900             1.014               12
     4000             1.024               50
     4100             1.054               50
     4200             1.039               12
     4300             1.022               45
     4400             1.015               45
     4500             1.013               45
     4600             1.010               50
     4700             1.021               50
     4800             1.017               50
     4900             1.007               45
     5000             1.004               1


     Simulated prior distributions

     Parameter       Prior Mean  Prior Variance  Prior Std. Dev.


     Parameter 1        -0.0033          0.0096          0.0981
     Parameter 2         0.0002          0.0097          0.0983
     Parameter 3         0.0021          0.0100          0.1001
     Parameter 4        -0.0034          0.0104          0.1019
     Parameter 5        -0.0037          0.0101          0.1003
     Parameter 6        -0.0007          0.0100          0.1002
     Parameter 7        -0.0020          0.0102          0.1009
     Parameter 8        -0.0009          0.0104          0.1022
     Parameter 9        -0.0017          0.0099          0.0995
     Parameter 10         0.0010          0.0107          0.1034
     Parameter 11         0.0011          0.0100          0.1001
     Parameter 12        -0.0034          0.0101          0.1003
     Parameter 13        -0.0034          0.0096          0.0978
     Parameter 14         0.0032          0.0093          0.0964
     Parameter 15 Improper Prior
     Parameter 16 Improper Prior
     Parameter 17 Improper Prior
     Parameter 18 Improper Prior
     Parameter 19 Improper Prior
     Parameter 20 Improper Prior
     Parameter 21 Improper Prior
     Parameter 22 Improper Prior
     Parameter 23 Improper Prior
     Parameter 24 Improper Prior
     Parameter 25 Improper Prior
     Parameter 26 Improper Prior
     Parameter 27 Improper Prior
     Parameter 28 Improper Prior
     Parameter 29 Improper Prior
     Parameter 30 Improper Prior
     Parameter 31 Improper Prior
     Parameter 32 Improper Prior
     Parameter 33 Improper Prior
     Parameter 34 Improper Prior
     Parameter 35 Improper Prior
     Parameter 36 Improper Prior
     Parameter 37 Improper Prior
     Parameter 38 Improper Prior
     Parameter 39 Improper Prior
     Parameter 40 Improper Prior
     Parameter 41 Improper Prior
     Parameter 42 Improper Prior
     Parameter 43 Improper Prior
     Parameter 44 Improper Prior
     Parameter 45 Improper Prior
     Parameter 46 Improper Prior
     Parameter 47 Improper Prior
     Parameter 48 Improper Prior
     Parameter 49 Improper Prior
     Parameter 50 Improper Prior
     Parameter 51 Improper Prior

     REPLICATION 5:


                     POTENTIAL       PARAMETER WITH
     ITERATION    SCALE REDUCTION      HIGHEST PSR
     100              1.296               33
     200              1.350               50
     300              1.171               20
     400              1.499               10
     500              1.077               5
     600              1.331               50
     700              1.142               50
     800              1.092               12
     900              1.065               50
     1000             1.200               12
     1100             1.125               12
     1200             1.024               18
     1300             1.015               20
     1400             1.029               8
     1500             1.101               8
     1600             1.118               12
     1700             1.023               10
     1800             1.011               33
     1900             1.063               50
     2000             1.064               9
     2100             1.096               12
     2200             1.044               9
     2300             1.021               9
     2400             1.039               9
     2500             1.013               23
     2600             1.012               39
     2700             1.004               39
     2800             1.010               9
     2900             1.017               9
     3000             1.022               9
     3100             1.007               1
     3200             1.013               23
     3300             1.016               23
     3400             1.014               23
     3500             1.012               9
     3600             1.009               23
     3700             1.012               9
     3800             1.010               9
     3900             1.007               33
     4000             1.006               44
     4100             1.004               41
     4200             1.005               32
     4300             1.009               32
     4400             1.009               9
     4500             1.021               9
     4600             1.027               9
     4700             1.035               9
     4800             1.046               50
     4900             1.059               50
     5000             1.065               50
     5100             1.049               50
     5200             1.018               50


     Simulated prior distributions

     Parameter       Prior Mean  Prior Variance  Prior Std. Dev.


     Parameter 1        -0.0048          0.0101          0.1005
     Parameter 2        -0.0017          0.0105          0.1024
     Parameter 3         0.0050          0.0099          0.0997
     Parameter 4        -0.0014          0.0098          0.0990
     Parameter 5         0.0038          0.0103          0.1016
     Parameter 6         0.0012          0.0088          0.0937
     Parameter 7        -0.0008          0.0097          0.0987
     Parameter 8        -0.0010          0.0099          0.0994
     Parameter 9         0.0027          0.0101          0.1007
     Parameter 10         0.0012          0.0109          0.1043
     Parameter 11         0.0010          0.0103          0.1017
     Parameter 12         0.0010          0.0099          0.0996
     Parameter 13         0.0012          0.0092          0.0957
     Parameter 14        -0.0020          0.0100          0.1002
     Parameter 15 Improper Prior
     Parameter 16 Improper Prior
     Parameter 17 Improper Prior
     Parameter 18 Improper Prior
     Parameter 19 Improper Prior
     Parameter 20 Improper Prior
     Parameter 21 Improper Prior
     Parameter 22 Improper Prior
     Parameter 23 Improper Prior
     Parameter 24 Improper Prior
     Parameter 25 Improper Prior
     Parameter 26 Improper Prior
     Parameter 27 Improper Prior
     Parameter 28 Improper Prior
     Parameter 29 Improper Prior
     Parameter 30 Improper Prior
     Parameter 31 Improper Prior
     Parameter 32 Improper Prior
     Parameter 33 Improper Prior
     Parameter 34 Improper Prior
     Parameter 35 Improper Prior
     Parameter 36 Improper Prior
     Parameter 37 Improper Prior
     Parameter 38 Improper Prior
     Parameter 39 Improper Prior
     Parameter 40 Improper Prior
     Parameter 41 Improper Prior
     Parameter 42 Improper Prior
     Parameter 43 Improper Prior
     Parameter 44 Improper Prior
     Parameter 45 Improper Prior
     Parameter 46 Improper Prior
     Parameter 47 Improper Prior
     Parameter 48 Improper Prior
     Parameter 49 Improper Prior
     Parameter 50 Improper Prior
     Parameter 51 Improper Prior

     REPLICATION 6:


                     POTENTIAL       PARAMETER WITH
     ITERATION    SCALE REDUCTION      HIGHEST PSR
     100              1.306               50
     200              1.420               8
     300              1.157               15
     400              1.190               12
     500              1.327               8
     600              1.473               50
     700              1.058               19
     800              1.130               12
     900              1.069               50
     1000             1.039               10
     1100             1.020               37
     1200             1.078               3
     1300             1.075               50
     1400             1.123               50
     1500             1.026               50
     1600             1.014               17
     1700             1.016               5
     1800             1.017               4
     1900             1.014               18
     2000             1.016               30
     2100             1.010               23
     2200             1.016               43
     2300             1.016               5
     2400             1.026               5
     2500             1.013               5
     2600             1.007               5
     2700             1.018               5
     2800             1.014               50
     2900             1.035               50
     3000             1.043               50
     3100             1.012               12
     3200             1.021               12
     3300             1.013               12
     3400             1.009               26
     3500             1.009               26
     3600             1.009               5
     3700             1.009               26
     3800             1.016               50
     3900             1.018               50
     4000             1.019               50
     4100             1.014               19
     4200             1.020               50
     4300             1.006               50
     4400             1.004               3
     4500             1.004               11
     4600             1.008               9
     4700             1.003               22
     4800             1.003               12
     4900             1.004               31
     5000             1.005               31


     Simulated prior distributions

     Parameter       Prior Mean  Prior Variance  Prior Std. Dev.


     Parameter 1         0.0012          0.0100          0.1001
     Parameter 2        -0.0001          0.0092          0.0959
     Parameter 3        -0.0001          0.0094          0.0968
     Parameter 4        -0.0012          0.0094          0.0972
     Parameter 5         0.0002          0.0093          0.0965
     Parameter 6        -0.0042          0.0099          0.0995
     Parameter 7        -0.0012          0.0104          0.1022
     Parameter 8        -0.0042          0.0108          0.1037
     Parameter 9        -0.0031          0.0103          0.1017
     Parameter 10        -0.0053          0.0102          0.1010
     Parameter 11        -0.0015          0.0100          0.0998
     Parameter 12        -0.0029          0.0103          0.1015
     Parameter 13         0.0013          0.0097          0.0984
     Parameter 14        -0.0002          0.0108          0.1040
     Parameter 15 Improper Prior
     Parameter 16 Improper Prior
     Parameter 17 Improper Prior
     Parameter 18 Improper Prior
     Parameter 19 Improper Prior
     Parameter 20 Improper Prior
     Parameter 21 Improper Prior
     Parameter 22 Improper Prior
     Parameter 23 Improper Prior
     Parameter 24 Improper Prior
     Parameter 25 Improper Prior
     Parameter 26 Improper Prior
     Parameter 27 Improper Prior
     Parameter 28 Improper Prior
     Parameter 29 Improper Prior
     Parameter 30 Improper Prior
     Parameter 31 Improper Prior
     Parameter 32 Improper Prior
     Parameter 33 Improper Prior
     Parameter 34 Improper Prior
     Parameter 35 Improper Prior
     Parameter 36 Improper Prior
     Parameter 37 Improper Prior
     Parameter 38 Improper Prior
     Parameter 39 Improper Prior
     Parameter 40 Improper Prior
     Parameter 41 Improper Prior
     Parameter 42 Improper Prior
     Parameter 43 Improper Prior
     Parameter 44 Improper Prior
     Parameter 45 Improper Prior
     Parameter 46 Improper Prior
     Parameter 47 Improper Prior
     Parameter 48 Improper Prior
     Parameter 49 Improper Prior
     Parameter 50 Improper Prior
     Parameter 51 Improper Prior

     REPLICATION 7:


                     POTENTIAL       PARAMETER WITH
     ITERATION    SCALE REDUCTION      HIGHEST PSR
     100              1.194               42
     200              1.152               4
     300              1.066               29
     400              1.312               50
     500              1.201               10
     600              1.068               22
     700              1.142               50
     800              1.022               44
     900              1.069               50
     1000             1.025               2
     1100             1.016               31
     1200             1.107               12
     1300             1.037               50
     1400             1.018               50
     1500             1.082               8
     1600             1.139               12
     1700             1.111               50
     1800             1.131               50
     1900             1.121               50
     2000             1.015               50
     2100             1.012               12
     2200             1.062               12
     2300             1.092               12
     2400             1.194               12
     2500             1.190               12
     2600             1.072               8
     2700             1.059               8
     2800             1.010               43
     2900             1.008               17
     3000             1.019               50
     3100             1.044               12
     3200             1.089               50
     3300             1.091               12
     3400             1.095               12
     3500             1.108               12
     3600             1.130               12
     3700             1.074               12
     3800             1.055               12
     3900             1.032               12
     4000             1.011               24
     4100             1.011               24
     4200             1.011               24
     4300             1.022               50
     4400             1.009               50
     4500             1.005               44
     4600             1.007               5
     4700             1.006               44
     4800             1.010               50
     4900             1.017               12
     5000             1.012               12


     Simulated prior distributions

     Parameter       Prior Mean  Prior Variance  Prior Std. Dev.


     Parameter 1         0.0045          0.0100          0.1001
     Parameter 2        -0.0012          0.0100          0.1000
     Parameter 3         0.0045          0.0101          0.1004
     Parameter 4         0.0061          0.0101          0.1007
     Parameter 5        -0.0011          0.0103          0.1013
     Parameter 6        -0.0009          0.0097          0.0986
     Parameter 7        -0.0004          0.0106          0.1029
     Parameter 8        -0.0014          0.0100          0.1002
     Parameter 9        -0.0015          0.0096          0.0982
     Parameter 10        -0.0016          0.0097          0.0987
     Parameter 11         0.0044          0.0105          0.1024
     Parameter 12         0.0050          0.0100          0.0998
     Parameter 13        -0.0060          0.0103          0.1015
     Parameter 14         0.0034          0.0101          0.1004
     Parameter 15 Improper Prior
     Parameter 16 Improper Prior
     Parameter 17 Improper Prior
     Parameter 18 Improper Prior
     Parameter 19 Improper Prior
     Parameter 20 Improper Prior
     Parameter 21 Improper Prior
     Parameter 22 Improper Prior
     Parameter 23 Improper Prior
     Parameter 24 Improper Prior
     Parameter 25 Improper Prior
     Parameter 26 Improper Prior
     Parameter 27 Improper Prior
     Parameter 28 Improper Prior
     Parameter 29 Improper Prior
     Parameter 30 Improper Prior
     Parameter 31 Improper Prior
     Parameter 32 Improper Prior
     Parameter 33 Improper Prior
     Parameter 34 Improper Prior
     Parameter 35 Improper Prior
     Parameter 36 Improper Prior
     Parameter 37 Improper Prior
     Parameter 38 Improper Prior
     Parameter 39 Improper Prior
     Parameter 40 Improper Prior
     Parameter 41 Improper Prior
     Parameter 42 Improper Prior
     Parameter 43 Improper Prior
     Parameter 44 Improper Prior
     Parameter 45 Improper Prior
     Parameter 46 Improper Prior
     Parameter 47 Improper Prior
     Parameter 48 Improper Prior
     Parameter 49 Improper Prior
     Parameter 50 Improper Prior
     Parameter 51 Improper Prior

     REPLICATION 8:


                     POTENTIAL       PARAMETER WITH
     ITERATION    SCALE REDUCTION      HIGHEST PSR
     100              1.267               10
     200              1.139               41
     300              1.177               8
     400              1.187               8
     500              1.045               22
     600              1.158               50
     700              1.052               9
     800              1.039               2
     900              1.022               22
     1000             1.051               22
     1100             1.142               50
     1200             1.098               11
     1300             1.058               8
     1400             1.019               51
     1500             1.027               51
     1600             1.041               11
     1700             1.051               11
     1800             1.117               11
     1900             1.021               50
     2000             1.013               51
     2100             1.010               19
     2200             1.019               51
     2300             1.025               51
     2400             1.051               50
     2500             1.032               50
     2600             1.039               50
     2700             1.025               50
     2800             1.020               33
     2900             1.011               31
     3000             1.008               26
     3100             1.018               50
     3200             1.035               50
     3300             1.017               50
     3400             1.031               50
     3500             1.052               50
     3600             1.062               11
     3700             1.059               11
     3800             1.054               10
     3900             1.037               11
     4000             1.024               50
     4100             1.010               50
     4200             1.007               33
     4300             1.005               24
     4400             1.011               11
     4500             1.004               8
     4600             1.003               8
     4700             1.003               3
     4800             1.002               38
     4900             1.003               3
     5000             1.004               24


     Simulated prior distributions

     Parameter       Prior Mean  Prior Variance  Prior Std. Dev.


     Parameter 1        -0.0077          0.0099          0.0996
     Parameter 2        -0.0014          0.0107          0.1035
     Parameter 3         0.0039          0.0101          0.1004
     Parameter 4         0.0026          0.0105          0.1024
     Parameter 5         0.0001          0.0097          0.0985
     Parameter 6         0.0032          0.0101          0.1006
     Parameter 7         0.0052          0.0099          0.0997
     Parameter 8        -0.0015          0.0099          0.0995
     Parameter 9        -0.0007          0.0103          0.1015
     Parameter 10        -0.0038          0.0099          0.0995
     Parameter 11        -0.0056          0.0106          0.1029
     Parameter 12        -0.0017          0.0101          0.1006
     Parameter 13         0.0010          0.0104          0.1018
     Parameter 14         0.0044          0.0100          0.1000
     Parameter 15 Improper Prior
     Parameter 16 Improper Prior
     Parameter 17 Improper Prior
     Parameter 18 Improper Prior
     Parameter 19 Improper Prior
     Parameter 20 Improper Prior
     Parameter 21 Improper Prior
     Parameter 22 Improper Prior
     Parameter 23 Improper Prior
     Parameter 24 Improper Prior
     Parameter 25 Improper Prior
     Parameter 26 Improper Prior
     Parameter 27 Improper Prior
     Parameter 28 Improper Prior
     Parameter 29 Improper Prior
     Parameter 30 Improper Prior
     Parameter 31 Improper Prior
     Parameter 32 Improper Prior
     Parameter 33 Improper Prior
     Parameter 34 Improper Prior
     Parameter 35 Improper Prior
     Parameter 36 Improper Prior
     Parameter 37 Improper Prior
     Parameter 38 Improper Prior
     Parameter 39 Improper Prior
     Parameter 40 Improper Prior
     Parameter 41 Improper Prior
     Parameter 42 Improper Prior
     Parameter 43 Improper Prior
     Parameter 44 Improper Prior
     Parameter 45 Improper Prior
     Parameter 46 Improper Prior
     Parameter 47 Improper Prior
     Parameter 48 Improper Prior
     Parameter 49 Improper Prior
     Parameter 50 Improper Prior
     Parameter 51 Improper Prior

     REPLICATION 9:


                     POTENTIAL       PARAMETER WITH
     ITERATION    SCALE REDUCTION      HIGHEST PSR
     100              1.158               5
     200              1.076               35
     300              1.085               22
     400              1.081               15
     500              1.079               50
     600              1.059               31
     700              1.037               31
     800              1.189               50
     900              1.049               31
     1000             1.029               20
     1100             1.053               11
     1200             1.039               20
     1300             1.025               12
     1400             1.016               35
     1500             1.095               11
     1600             1.104               50
     1700             1.043               11
     1800             1.065               11
     1900             1.033               12
     2000             1.029               51
     2100             1.026               51
     2200             1.042               50
     2300             1.009               26
     2400             1.007               26
     2500             1.010               19
     2600             1.008               22
     2700             1.021               12
     2800             1.010               22
     2900             1.024               12
     3000             1.012               51
     3100             1.005               51
     3200             1.011               11
     3300             1.011               51
     3400             1.006               51
     3500             1.024               11
     3600             1.057               12
     3700             1.043               12
     3800             1.025               12
     3900             1.008               12
     4000             1.014               12
     4100             1.004               48
     4200             1.003               6
     4300             1.008               11
     4400             1.006               25
     4500             1.007               44
     4600             1.010               44
     4700             1.007               44
     4800             1.010               11
     4900             1.004               25
     5000             1.006               11


     Simulated prior distributions

     Parameter       Prior Mean  Prior Variance  Prior Std. Dev.


     Parameter 1         0.0013          0.0097          0.0987
     Parameter 2         0.0004          0.0101          0.1006
     Parameter 3        -0.0008          0.0093          0.0964
     Parameter 4        -0.0020          0.0088          0.0936
     Parameter 5         0.0000          0.0102          0.1010
     Parameter 6        -0.0075          0.0100          0.1001
     Parameter 7        -0.0010          0.0103          0.1015
     Parameter 8         0.0026          0.0092          0.0958
     Parameter 9        -0.0010          0.0093          0.0964
     Parameter 10        -0.0020          0.0102          0.1011
     Parameter 11         0.0009          0.0097          0.0983
     Parameter 12        -0.0039          0.0099          0.0995
     Parameter 13         0.0026          0.0108          0.1038
     Parameter 14         0.0021          0.0099          0.0996
     Parameter 15 Improper Prior
     Parameter 16 Improper Prior
     Parameter 17 Improper Prior
     Parameter 18 Improper Prior
     Parameter 19 Improper Prior
     Parameter 20 Improper Prior
     Parameter 21 Improper Prior
     Parameter 22 Improper Prior
     Parameter 23 Improper Prior
     Parameter 24 Improper Prior
     Parameter 25 Improper Prior
     Parameter 26 Improper Prior
     Parameter 27 Improper Prior
     Parameter 28 Improper Prior
     Parameter 29 Improper Prior
     Parameter 30 Improper Prior
     Parameter 31 Improper Prior
     Parameter 32 Improper Prior
     Parameter 33 Improper Prior
     Parameter 34 Improper Prior
     Parameter 35 Improper Prior
     Parameter 36 Improper Prior
     Parameter 37 Improper Prior
     Parameter 38 Improper Prior
     Parameter 39 Improper Prior
     Parameter 40 Improper Prior
     Parameter 41 Improper Prior
     Parameter 42 Improper Prior
     Parameter 43 Improper Prior
     Parameter 44 Improper Prior
     Parameter 45 Improper Prior
     Parameter 46 Improper Prior
     Parameter 47 Improper Prior
     Parameter 48 Improper Prior
     Parameter 49 Improper Prior
     Parameter 50 Improper Prior
     Parameter 51 Improper Prior

     REPLICATION 10:


                     POTENTIAL       PARAMETER WITH
     ITERATION    SCALE REDUCTION      HIGHEST PSR
     100              1.309               45
     200              1.080               36
     300              1.416               50
     400              1.424               50
     500              1.017               40
     600              1.063               51
     700              1.030               26
     800              1.093               51
     900              1.072               12
     1000             1.222               50
     1100             1.224               12
     1200             1.040               1
     1300             1.017               51
     1400             1.026               19
     1500             1.030               50
     1600             1.027               24
     1700             1.039               24
     1800             1.146               50
     1900             1.169               12
     2000             1.111               12
     2100             1.056               50
     2200             1.061               11
     2300             1.062               12
     2400             1.105               12
     2500             1.077               12
     2600             1.033               12
     2700             1.008               17
     2800             1.011               15
     2900             1.018               50
     3000             1.014               50
     3100             1.020               50
     3200             1.009               18
     3300             1.013               18
     3400             1.008               18
     3500             1.006               45
     3600             1.006               10
     3700             1.006               21
     3800             1.006               43
     3900             1.011               10
     4000             1.010               50
     4100             1.033               50
     4200             1.018               50
     4300             1.004               32
     4400             1.007               32
     4500             1.010               18
     4600             1.007               32
     4700             1.013               8
     4800             1.013               10
     4900             1.012               10
     5000             1.017               10


     Simulated prior distributions

     Parameter       Prior Mean  Prior Variance  Prior Std. Dev.


     Parameter 1        -0.0025          0.0093          0.0966
     Parameter 2         0.0003          0.0104          0.1018
     Parameter 3        -0.0012          0.0098          0.0988
     Parameter 4        -0.0024          0.0095          0.0976
     Parameter 5        -0.0015          0.0106          0.1027
     Parameter 6         0.0083          0.0095          0.0972
     Parameter 7        -0.0041          0.0102          0.1008
     Parameter 8         0.0043          0.0105          0.1025
     Parameter 9         0.0038          0.0102          0.1012
     Parameter 10         0.0022          0.0101          0.1003
     Parameter 11         0.0008          0.0096          0.0982
     Parameter 12        -0.0009          0.0107          0.1033
     Parameter 13        -0.0019          0.0096          0.0980
     Parameter 14        -0.0003          0.0099          0.0993
     Parameter 15 Improper Prior
     Parameter 16 Improper Prior
     Parameter 17 Improper Prior
     Parameter 18 Improper Prior
     Parameter 19 Improper Prior
     Parameter 20 Improper Prior
     Parameter 21 Improper Prior
     Parameter 22 Improper Prior
     Parameter 23 Improper Prior
     Parameter 24 Improper Prior
     Parameter 25 Improper Prior
     Parameter 26 Improper Prior
     Parameter 27 Improper Prior
     Parameter 28 Improper Prior
     Parameter 29 Improper Prior
     Parameter 30 Improper Prior
     Parameter 31 Improper Prior
     Parameter 32 Improper Prior
     Parameter 33 Improper Prior
     Parameter 34 Improper Prior
     Parameter 35 Improper Prior
     Parameter 36 Improper Prior
     Parameter 37 Improper Prior
     Parameter 38 Improper Prior
     Parameter 39 Improper Prior
     Parameter 40 Improper Prior
     Parameter 41 Improper Prior
     Parameter 42 Improper Prior
     Parameter 43 Improper Prior
     Parameter 44 Improper Prior
     Parameter 45 Improper Prior
     Parameter 46 Improper Prior
     Parameter 47 Improper Prior
     Parameter 48 Improper Prior
     Parameter 49 Improper Prior
     Parameter 50 Improper Prior
     Parameter 51 Improper Prior

     REPLICATION 11:


                     POTENTIAL       PARAMETER WITH
     ITERATION    SCALE REDUCTION      HIGHEST PSR
     100              1.336               50
     200              1.199               24
     300              1.110               26
     400              1.098               30
     500              1.043               43
     600              1.113               17
     700              1.043               43
     800              1.030               25
     900              1.029               41
     1000             1.021               3
     1100             1.047               8
     1200             1.047               11
     1300             1.015               44
     1400             1.094               10
     1500             1.075               10
     1600             1.041               10
     1700             1.012               23
     1800             1.015               10
     1900             1.011               42
     2000             1.016               4
     2100             1.009               38
     2200             1.065               11
     2300             1.091               11
     2400             1.131               50
     2500             1.092               12
     2600             1.027               12
     2700             1.013               31
     2800             1.014               31
     2900             1.017               50
     3000             1.007               26
     3100             1.007               50
     3200             1.024               11
     3300             1.054               12
     3400             1.023               12
     3500             1.005               50
     3600             1.009               25
     3700             1.016               25
     3800             1.011               31
     3900             1.013               31
     4000             1.017               19
     4100             1.010               19
     4200             1.014               50
     4300             1.018               50
     4400             1.015               50
     4500             1.019               50
     4600             1.006               44
     4700             1.006               4
     4800             1.005               27
     4900             1.006               27
     5000             1.004               17


     Simulated prior distributions

     Parameter       Prior Mean  Prior Variance  Prior Std. Dev.


     Parameter 1        -0.0052          0.0103          0.1014
     Parameter 2         0.0043          0.0095          0.0973
     Parameter 3        -0.0020          0.0099          0.0996
     Parameter 4         0.0012          0.0098          0.0992
     Parameter 5         0.0002          0.0101          0.1005
     Parameter 6         0.0031          0.0099          0.0997
     Parameter 7         0.0030          0.0095          0.0972
     Parameter 8         0.0002          0.0099          0.0995
     Parameter 9         0.0031          0.0101          0.1005
     Parameter 10        -0.0027          0.0099          0.0993
     Parameter 11        -0.0052          0.0104          0.1020
     Parameter 12        -0.0005          0.0114          0.1066
     Parameter 13         0.0013          0.0103          0.1013
     Parameter 14         0.0004          0.0100          0.1000
     Parameter 15 Improper Prior
     Parameter 16 Improper Prior
     Parameter 17 Improper Prior
     Parameter 18 Improper Prior
     Parameter 19 Improper Prior
     Parameter 20 Improper Prior
     Parameter 21 Improper Prior
     Parameter 22 Improper Prior
     Parameter 23 Improper Prior
     Parameter 24 Improper Prior
     Parameter 25 Improper Prior
     Parameter 26 Improper Prior
     Parameter 27 Improper Prior
     Parameter 28 Improper Prior
     Parameter 29 Improper Prior
     Parameter 30 Improper Prior
     Parameter 31 Improper Prior
     Parameter 32 Improper Prior
     Parameter 33 Improper Prior
     Parameter 34 Improper Prior
     Parameter 35 Improper Prior
     Parameter 36 Improper Prior
     Parameter 37 Improper Prior
     Parameter 38 Improper Prior
     Parameter 39 Improper Prior
     Parameter 40 Improper Prior
     Parameter 41 Improper Prior
     Parameter 42 Improper Prior
     Parameter 43 Improper Prior
     Parameter 44 Improper Prior
     Parameter 45 Improper Prior
     Parameter 46 Improper Prior
     Parameter 47 Improper Prior
     Parameter 48 Improper Prior
     Parameter 49 Improper Prior
     Parameter 50 Improper Prior
     Parameter 51 Improper Prior

     REPLICATION 12:


                     POTENTIAL       PARAMETER WITH
     ITERATION    SCALE REDUCTION      HIGHEST PSR
     100              1.945               11
     200              1.204               19
     300              1.088               11
     400              1.110               50
     500              1.110               8
     600              1.358               50
     700              1.029               43
     800              1.062               13
     900              1.194               11
     1000             1.248               50
     1100             1.080               8
     1200             1.012               21
     1300             1.057               11
     1400             1.093               50
     1500             1.123               12
     1600             1.043               12
     1700             1.032               29
     1800             1.040               50
     1900             1.013               24
     2000             1.016               26
     2100             1.013               43
     2200             1.014               26
     2300             1.030               26
     2400             1.015               26
     2500             1.012               8
     2600             1.018               50
     2700             1.010               29
     2800             1.027               50
     2900             1.013               4
     3000             1.007               24
     3100             1.011               4
     3200             1.014               25
     3300             1.009               25
     3400             1.016               26
     3500             1.012               15
     3600             1.009               15
     3700             1.011               26
     3800             1.011               11
     3900             1.015               11
     4000             1.011               11
     4100             1.005               33
     4200             1.004               45
     4300             1.007               45
     4400             1.009               50
     4500             1.005               4
     4600             1.013               12
     4700             1.034               50
     4800             1.015               12
     4900             1.008               3
     5000             1.005               3


     Simulated prior distributions

     Parameter       Prior Mean  Prior Variance  Prior Std. Dev.


     Parameter 1         0.0060          0.0103          0.1016
     Parameter 2        -0.0041          0.0099          0.0996
     Parameter 3        -0.0006          0.0108          0.1038
     Parameter 4         0.0041          0.0101          0.1003
     Parameter 5        -0.0028          0.0104          0.1022
     Parameter 6         0.0032          0.0097          0.0987
     Parameter 7         0.0016          0.0098          0.0991
     Parameter 8         0.0007          0.0101          0.1003
     Parameter 9        -0.0030          0.0095          0.0973
     Parameter 10         0.0023          0.0096          0.0982
     Parameter 11        -0.0013          0.0101          0.1005
     Parameter 12         0.0023          0.0096          0.0978
     Parameter 13        -0.0002          0.0100          0.0998
     Parameter 14        -0.0020          0.0103          0.1017
     Parameter 15 Improper Prior
     Parameter 16 Improper Prior
     Parameter 17 Improper Prior
     Parameter 18 Improper Prior
     Parameter 19 Improper Prior
     Parameter 20 Improper Prior
     Parameter 21 Improper Prior
     Parameter 22 Improper Prior
     Parameter 23 Improper Prior
     Parameter 24 Improper Prior
     Parameter 25 Improper Prior
     Parameter 26 Improper Prior
     Parameter 27 Improper Prior
     Parameter 28 Improper Prior
     Parameter 29 Improper Prior
     Parameter 30 Improper Prior
     Parameter 31 Improper Prior
     Parameter 32 Improper Prior
     Parameter 33 Improper Prior
     Parameter 34 Improper Prior
     Parameter 35 Improper Prior
     Parameter 36 Improper Prior
     Parameter 37 Improper Prior
     Parameter 38 Improper Prior
     Parameter 39 Improper Prior
     Parameter 40 Improper Prior
     Parameter 41 Improper Prior
     Parameter 42 Improper Prior
     Parameter 43 Improper Prior
     Parameter 44 Improper Prior
     Parameter 45 Improper Prior
     Parameter 46 Improper Prior
     Parameter 47 Improper Prior
     Parameter 48 Improper Prior
     Parameter 49 Improper Prior
     Parameter 50 Improper Prior
     Parameter 51 Improper Prior

     REPLICATION 13:


                     POTENTIAL       PARAMETER WITH
     ITERATION    SCALE REDUCTION      HIGHEST PSR
     100              2.085               12
     200              1.166               33
     300              1.088               33
     400              1.055               33
     500              1.102               50
     600              1.061               10
     700              1.033               25
     800              1.096               50
     900              1.028               50
     1000             1.021               11
     1100             1.131               50
     1200             1.038               50
     1300             1.012               19
     1400             1.133               8
     1500             1.073               50
     1600             1.081               50
     1700             1.119               50
     1800             1.064               50
     1900             1.014               8
     2000             1.064               50
     2100             1.010               43
     2200             1.036               43
     2300             1.044               12
     2400             1.017               43
     2500             1.034               43
     2600             1.024               43
     2700             1.016               25
     2800             1.007               25
     2900             1.015               8
     3000             1.042               50
     3100             1.030               50
     3200             1.028               50
     3300             1.019               50
     3400             1.034               50
     3500             1.032               50
     3600             1.035               50
     3700             1.050               50
     3800             1.016               45
     3900             1.014               45
     4000             1.017               45
     4100             1.017               11
     4200             1.027               11
     4300             1.021               50
     4400             1.010               50
     4500             1.003               15
     4600             1.005               22
     4700             1.002               22
     4800             1.003               22
     4900             1.004               10
     5000             1.012               10


     Simulated prior distributions

     Parameter       Prior Mean  Prior Variance  Prior Std. Dev.


     Parameter 1         0.0030          0.0109          0.1045
     Parameter 2         0.0005          0.0101          0.1004
     Parameter 3        -0.0012          0.0104          0.1019
     Parameter 4         0.0027          0.0102          0.1011
     Parameter 5         0.0035          0.0101          0.1003
     Parameter 6        -0.0008          0.0102          0.1008
     Parameter 7        -0.0036          0.0103          0.1016
     Parameter 8        -0.0014          0.0100          0.1002
     Parameter 9         0.0028          0.0102          0.1010
     Parameter 10         0.0001          0.0104          0.1017
     Parameter 11        -0.0028          0.0093          0.0966
     Parameter 12         0.0036          0.0098          0.0988
     Parameter 13         0.0020          0.0100          0.0998
     Parameter 14        -0.0056          0.0091          0.0957
     Parameter 15 Improper Prior
     Parameter 16 Improper Prior
     Parameter 17 Improper Prior
     Parameter 18 Improper Prior
     Parameter 19 Improper Prior
     Parameter 20 Improper Prior
     Parameter 21 Improper Prior
     Parameter 22 Improper Prior
     Parameter 23 Improper Prior
     Parameter 24 Improper Prior
     Parameter 25 Improper Prior
     Parameter 26 Improper Prior
     Parameter 27 Improper Prior
     Parameter 28 Improper Prior
     Parameter 29 Improper Prior
     Parameter 30 Improper Prior
     Parameter 31 Improper Prior
     Parameter 32 Improper Prior
     Parameter 33 Improper Prior
     Parameter 34 Improper Prior
     Parameter 35 Improper Prior
     Parameter 36 Improper Prior
     Parameter 37 Improper Prior
     Parameter 38 Improper Prior
     Parameter 39 Improper Prior
     Parameter 40 Improper Prior
     Parameter 41 Improper Prior
     Parameter 42 Improper Prior
     Parameter 43 Improper Prior
     Parameter 44 Improper Prior
     Parameter 45 Improper Prior
     Parameter 46 Improper Prior
     Parameter 47 Improper Prior
     Parameter 48 Improper Prior
     Parameter 49 Improper Prior
     Parameter 50 Improper Prior
     Parameter 51 Improper Prior

     REPLICATION 14:


                     POTENTIAL       PARAMETER WITH
     ITERATION    SCALE REDUCTION      HIGHEST PSR
     100              2.056               50
     200              1.546               12
     300              1.060               34
     400              1.066               26
     500              1.213               4
     600              1.165               50
     700              1.118               50
     800              1.071               10
     900              1.246               50
     1000             1.030               10
     1100             1.012               51
     1200             1.035               3
     1300             1.031               5
     1400             1.029               22
     1500             1.046               22
     1600             1.024               33
     1700             1.037               20
     1800             1.022               33
     1900             1.042               50
     2000             1.038               50
     2100             1.049               50
     2200             1.052               50
     2300             1.040               50
     2400             1.023               12
     2500             1.020               26
     2600             1.041               12
     2700             1.019               26
     2800             1.014               5
     2900             1.023               5
     3000             1.017               5
     3100             1.012               5
     3200             1.019               10
     3300             1.005               42
     3400             1.007               31
     3500             1.007               44
     3600             1.011               44
     3700             1.009               31
     3800             1.008               51
     3900             1.009               31
     4000             1.007               26
     4100             1.007               51
     4200             1.004               9
     4300             1.005               41
     4400             1.004               26
     4500             1.004               26
     4600             1.003               22
     4700             1.003               39
     4800             1.007               10
     4900             1.008               14
     5000             1.007               12


     Simulated prior distributions

     Parameter       Prior Mean  Prior Variance  Prior Std. Dev.


     Parameter 1        -0.0025          0.0110          0.1048
     Parameter 2         0.0028          0.0102          0.1008
     Parameter 3        -0.0021          0.0099          0.0996
     Parameter 4         0.0034          0.0097          0.0985
     Parameter 5         0.0011          0.0100          0.1002
     Parameter 6        -0.0030          0.0100          0.0999
     Parameter 7        -0.0012          0.0100          0.1000
     Parameter 8        -0.0003          0.0100          0.1000
     Parameter 9         0.0009          0.0099          0.0997
     Parameter 10         0.0030          0.0099          0.0997
     Parameter 11         0.0036          0.0104          0.1022
     Parameter 12        -0.0003          0.0094          0.0972
     Parameter 13         0.0046          0.0100          0.1000
     Parameter 14        -0.0012          0.0101          0.1007
     Parameter 15 Improper Prior
     Parameter 16 Improper Prior
     Parameter 17 Improper Prior
     Parameter 18 Improper Prior
     Parameter 19 Improper Prior
     Parameter 20 Improper Prior
     Parameter 21 Improper Prior
     Parameter 22 Improper Prior
     Parameter 23 Improper Prior
     Parameter 24 Improper Prior
     Parameter 25 Improper Prior
     Parameter 26 Improper Prior
     Parameter 27 Improper Prior
     Parameter 28 Improper Prior
     Parameter 29 Improper Prior
     Parameter 30 Improper Prior
     Parameter 31 Improper Prior
     Parameter 32 Improper Prior
     Parameter 33 Improper Prior
     Parameter 34 Improper Prior
     Parameter 35 Improper Prior
     Parameter 36 Improper Prior
     Parameter 37 Improper Prior
     Parameter 38 Improper Prior
     Parameter 39 Improper Prior
     Parameter 40 Improper Prior
     Parameter 41 Improper Prior
     Parameter 42 Improper Prior
     Parameter 43 Improper Prior
     Parameter 44 Improper Prior
     Parameter 45 Improper Prior
     Parameter 46 Improper Prior
     Parameter 47 Improper Prior
     Parameter 48 Improper Prior
     Parameter 49 Improper Prior
     Parameter 50 Improper Prior
     Parameter 51 Improper Prior

     REPLICATION 15:


                     POTENTIAL       PARAMETER WITH
     ITERATION    SCALE REDUCTION      HIGHEST PSR
     100              1.256               19
     200              1.183               39
     300              1.328               50
     400              1.058               24
     500              1.027               18
     600              1.049               29
     700              1.253               50
     800              1.019               45
     900              1.157               50
     1000             1.174               50
     1100             1.084               12
     1200             1.092               12
     1300             1.013               39
     1400             1.022               40
     1500             1.038               9
     1600             1.009               15
     1700             1.010               15
     1800             1.020               21
     1900             1.068               50
     2000             1.022               21
     2100             1.012               28
     2200             1.011               9
     2300             1.016               13
     2400             1.051               9
     2500             1.067               50
     2600             1.036               9
     2700             1.031               9
     2800             1.020               50
     2900             1.038               50
     3000             1.015               4
     3100             1.009               19
     3200             1.019               1
     3300             1.012               26
     3400             1.014               26
     3500             1.032               50
     3600             1.015               50
     3700             1.036               50
     3800             1.033               50
     3900             1.015               50
     4000             1.018               8
     4100             1.031               50
     4200             1.033               50
     4300             1.019               50
     4400             1.014               50
     4500             1.009               50
     4600             1.004               26
     4700             1.005               10
     4800             1.007               10
     4900             1.003               19
     5000             1.004               24


     Simulated prior distributions

     Parameter       Prior Mean  Prior Variance  Prior Std. Dev.


     Parameter 1         0.0052          0.0099          0.0995
     Parameter 2         0.0002          0.0102          0.1010
     Parameter 3         0.0041          0.0101          0.1003
     Parameter 4        -0.0012          0.0099          0.0994
     Parameter 5        -0.0006          0.0104          0.1022
     Parameter 6        -0.0004          0.0096          0.0980
     Parameter 7         0.0003          0.0095          0.0972
     Parameter 8         0.0056          0.0105          0.1026
     Parameter 9        -0.0031          0.0108          0.1038
     Parameter 10        -0.0027          0.0097          0.0987
     Parameter 11         0.0049          0.0099          0.0996
     Parameter 12         0.0005          0.0100          0.0999
     Parameter 13         0.0005          0.0104          0.1018
     Parameter 14        -0.0002          0.0102          0.1010
     Parameter 15 Improper Prior
     Parameter 16 Improper Prior
     Parameter 17 Improper Prior
     Parameter 18 Improper Prior
     Parameter 19 Improper Prior
     Parameter 20 Improper Prior
     Parameter 21 Improper Prior
     Parameter 22 Improper Prior
     Parameter 23 Improper Prior
     Parameter 24 Improper Prior
     Parameter 25 Improper Prior
     Parameter 26 Improper Prior
     Parameter 27 Improper Prior
     Parameter 28 Improper Prior
     Parameter 29 Improper Prior
     Parameter 30 Improper Prior
     Parameter 31 Improper Prior
     Parameter 32 Improper Prior
     Parameter 33 Improper Prior
     Parameter 34 Improper Prior
     Parameter 35 Improper Prior
     Parameter 36 Improper Prior
     Parameter 37 Improper Prior
     Parameter 38 Improper Prior
     Parameter 39 Improper Prior
     Parameter 40 Improper Prior
     Parameter 41 Improper Prior
     Parameter 42 Improper Prior
     Parameter 43 Improper Prior
     Parameter 44 Improper Prior
     Parameter 45 Improper Prior
     Parameter 46 Improper Prior
     Parameter 47 Improper Prior
     Parameter 48 Improper Prior
     Parameter 49 Improper Prior
     Parameter 50 Improper Prior
     Parameter 51 Improper Prior

     REPLICATION 16:


                     POTENTIAL       PARAMETER WITH
     ITERATION    SCALE REDUCTION      HIGHEST PSR
     100              1.180               51
     200              1.056               50
     300              1.646               50
     400              1.729               50
     500              1.068               45
     600              1.046               11
     700              1.014               26
     800              1.115               1
     900              1.131               8
     1000             1.052               8
     1100             1.137               11
     1200             1.019               19
     1300             1.033               25
     1400             1.074               8
     1500             1.092               8
     1600             1.039               50
     1700             1.032               29
     1800             1.018               18
     1900             1.015               18
     2000             1.006               17
     2100             1.020               50
     2200             1.032               8
     2300             1.014               15
     2400             1.051               12
     2500             1.054               12
     2600             1.005               35
     2700             1.008               4
     2800             1.005               21
     2900             1.003               30
     3000             1.007               4
     3100             1.006               4
     3200             1.004               4
     3300             1.006               4
     3400             1.009               4
     3500             1.006               4
     3600             1.002               39
     3700             1.003               41
     3800             1.004               12
     3900             1.002               41
     4000             1.002               23
     4100             1.014               8
     4200             1.033               8
     4300             1.013               8
     4400             1.013               8
     4500             1.003               30
     4600             1.004               30
     4700             1.003               30
     4800             1.002               30
     4900             1.004               31
     5000             1.002               31


     Simulated prior distributions

     Parameter       Prior Mean  Prior Variance  Prior Std. Dev.


     Parameter 1         0.0020          0.0095          0.0977
     Parameter 2        -0.0009          0.0095          0.0974
     Parameter 3         0.0005          0.0099          0.0997
     Parameter 4         0.0030          0.0098          0.0989
     Parameter 5         0.0025          0.0099          0.0994
     Parameter 6        -0.0017          0.0103          0.1015
     Parameter 7         0.0004          0.0108          0.1040
     Parameter 8        -0.0001          0.0110          0.1047
     Parameter 9         0.0006          0.0108          0.1041
     Parameter 10        -0.0091          0.0096          0.0979
     Parameter 11         0.0021          0.0099          0.0997
     Parameter 12         0.0003          0.0096          0.0980
     Parameter 13         0.0030          0.0095          0.0975
     Parameter 14         0.0008          0.0103          0.1014
     Parameter 15 Improper Prior
     Parameter 16 Improper Prior
     Parameter 17 Improper Prior
     Parameter 18 Improper Prior
     Parameter 19 Improper Prior
     Parameter 20 Improper Prior
     Parameter 21 Improper Prior
     Parameter 22 Improper Prior
     Parameter 23 Improper Prior
     Parameter 24 Improper Prior
     Parameter 25 Improper Prior
     Parameter 26 Improper Prior
     Parameter 27 Improper Prior
     Parameter 28 Improper Prior
     Parameter 29 Improper Prior
     Parameter 30 Improper Prior
     Parameter 31 Improper Prior
     Parameter 32 Improper Prior
     Parameter 33 Improper Prior
     Parameter 34 Improper Prior
     Parameter 35 Improper Prior
     Parameter 36 Improper Prior
     Parameter 37 Improper Prior
     Parameter 38 Improper Prior
     Parameter 39 Improper Prior
     Parameter 40 Improper Prior
     Parameter 41 Improper Prior
     Parameter 42 Improper Prior
     Parameter 43 Improper Prior
     Parameter 44 Improper Prior
     Parameter 45 Improper Prior
     Parameter 46 Improper Prior
     Parameter 47 Improper Prior
     Parameter 48 Improper Prior
     Parameter 49 Improper Prior
     Parameter 50 Improper Prior
     Parameter 51 Improper Prior

     REPLICATION 17:


                     POTENTIAL       PARAMETER WITH
     ITERATION    SCALE REDUCTION      HIGHEST PSR
     100              1.511               23
     200              1.257               21
     300              1.052               21
     400              1.438               11
     500              1.195               12
     600              1.216               11
     700              1.159               11
     800              1.077               50
     900              1.079               9
     1000             1.027               43
     1100             1.123               50
     1200             1.357               9
     1300             1.260               11
     1400             1.175               11
     1500             1.201               11
     1600             1.064               11
     1700             1.064               11
     1800             1.033               8
     1900             1.010               33
     2000             1.092               12
     2100             1.074               10
     2200             1.134               11
     2300             1.206               11
     2400             1.158               50
     2500             1.092               50
     2600             1.010               50
     2700             1.015               2
     2800             1.020               2
     2900             1.039               2
     3000             1.027               11
     3100             1.069               11
     3200             1.085               11
     3300             1.053               11
     3400             1.032               10
     3500             1.012               10
     3600             1.012               10
     3700             1.008               4
     3800             1.020               1
     3900             1.023               1
     4000             1.011               1
     4100             1.011               1
     4200             1.016               1
     4300             1.018               5
     4400             1.020               5
     4500             1.017               5
     4600             1.013               2
     4700             1.020               8
     4800             1.013               10
     4900             1.015               50
     5000             1.021               50
     5100             1.019               50


     Simulated prior distributions

     Parameter       Prior Mean  Prior Variance  Prior Std. Dev.


     Parameter 1         0.0003          0.0097          0.0983
     Parameter 2        -0.0008          0.0099          0.0994
     Parameter 3        -0.0010          0.0102          0.1009
     Parameter 4         0.0014          0.0103          0.1012
     Parameter 5        -0.0002          0.0096          0.0981
     Parameter 6         0.0003          0.0101          0.1006
     Parameter 7         0.0005          0.0098          0.0991
     Parameter 8         0.0034          0.0098          0.0988
     Parameter 9         0.0041          0.0094          0.0971
     Parameter 10        -0.0084          0.0102          0.1010
     Parameter 11        -0.0034          0.0099          0.0995
     Parameter 12        -0.0064          0.0105          0.1025
     Parameter 13         0.0080          0.0096          0.0980
     Parameter 14         0.0050          0.0099          0.0996
     Parameter 15 Improper Prior
     Parameter 16 Improper Prior
     Parameter 17 Improper Prior
     Parameter 18 Improper Prior
     Parameter 19 Improper Prior
     Parameter 20 Improper Prior
     Parameter 21 Improper Prior
     Parameter 22 Improper Prior
     Parameter 23 Improper Prior
     Parameter 24 Improper Prior
     Parameter 25 Improper Prior
     Parameter 26 Improper Prior
     Parameter 27 Improper Prior
     Parameter 28 Improper Prior
     Parameter 29 Improper Prior
     Parameter 30 Improper Prior
     Parameter 31 Improper Prior
     Parameter 32 Improper Prior
     Parameter 33 Improper Prior
     Parameter 34 Improper Prior
     Parameter 35 Improper Prior
     Parameter 36 Improper Prior
     Parameter 37 Improper Prior
     Parameter 38 Improper Prior
     Parameter 39 Improper Prior
     Parameter 40 Improper Prior
     Parameter 41 Improper Prior
     Parameter 42 Improper Prior
     Parameter 43 Improper Prior
     Parameter 44 Improper Prior
     Parameter 45 Improper Prior
     Parameter 46 Improper Prior
     Parameter 47 Improper Prior
     Parameter 48 Improper Prior
     Parameter 49 Improper Prior
     Parameter 50 Improper Prior
     Parameter 51 Improper Prior

     REPLICATION 18:


                     POTENTIAL       PARAMETER WITH
     ITERATION    SCALE REDUCTION      HIGHEST PSR
     100              1.653               11
     200              1.239               11
     300              1.067               15
     400              1.114               8
     500              1.064               50
     600              1.029               10
     700              1.037               8
     800              1.074               37
     900              1.071               12
     1000             1.039               50
     1100             1.037               17
     1200             1.043               37
     1300             1.027               50
     1400             1.026               11
     1500             1.029               22
     1600             1.040               22
     1700             1.082               50
     1800             1.106               11
     1900             1.079               11
     2000             1.102               50
     2100             1.012               28
     2200             1.034               50
     2300             1.093               11
     2400             1.136               11
     2500             1.152               8
     2600             1.175               8
     2700             1.116               50
     2800             1.088               50
     2900             1.025               50
     3000             1.017               10
     3100             1.003               38
     3200             1.011               43
     3300             1.020               11
     3400             1.018               43
     3500             1.021               11
     3600             1.022               11
     3700             1.046               11
     3800             1.062               11
     3900             1.035               11
     4000             1.016               11
     4100             1.012               11
     4200             1.003               51
     4300             1.002               34
     4400             1.005               12
     4500             1.007               12
     4600             1.004               12
     4700             1.016               12
     4800             1.022               12
     4900             1.031               12
     5000             1.031               11
     5100             1.023               11
     5200             1.011               11


     Simulated prior distributions

     Parameter       Prior Mean  Prior Variance  Prior Std. Dev.


     Parameter 1        -0.0006          0.0097          0.0987
     Parameter 2        -0.0032          0.0113          0.1065
     Parameter 3        -0.0002          0.0105          0.1023
     Parameter 4         0.0018          0.0104          0.1020
     Parameter 5        -0.0015          0.0095          0.0976
     Parameter 6        -0.0023          0.0101          0.1005
     Parameter 7        -0.0014          0.0104          0.1019
     Parameter 8         0.0028          0.0103          0.1017
     Parameter 9         0.0031          0.0096          0.0977
     Parameter 10        -0.0026          0.0102          0.1010
     Parameter 11         0.0017          0.0108          0.1038
     Parameter 12        -0.0075          0.0098          0.0990
     Parameter 13         0.0026          0.0099          0.0994
     Parameter 14         0.0040          0.0096          0.0981
     Parameter 15 Improper Prior
     Parameter 16 Improper Prior
     Parameter 17 Improper Prior
     Parameter 18 Improper Prior
     Parameter 19 Improper Prior
     Parameter 20 Improper Prior
     Parameter 21 Improper Prior
     Parameter 22 Improper Prior
     Parameter 23 Improper Prior
     Parameter 24 Improper Prior
     Parameter 25 Improper Prior
     Parameter 26 Improper Prior
     Parameter 27 Improper Prior
     Parameter 28 Improper Prior
     Parameter 29 Improper Prior
     Parameter 30 Improper Prior
     Parameter 31 Improper Prior
     Parameter 32 Improper Prior
     Parameter 33 Improper Prior
     Parameter 34 Improper Prior
     Parameter 35 Improper Prior
     Parameter 36 Improper Prior
     Parameter 37 Improper Prior
     Parameter 38 Improper Prior
     Parameter 39 Improper Prior
     Parameter 40 Improper Prior
     Parameter 41 Improper Prior
     Parameter 42 Improper Prior
     Parameter 43 Improper Prior
     Parameter 44 Improper Prior
     Parameter 45 Improper Prior
     Parameter 46 Improper Prior
     Parameter 47 Improper Prior
     Parameter 48 Improper Prior
     Parameter 49 Improper Prior
     Parameter 50 Improper Prior
     Parameter 51 Improper Prior

     REPLICATION 19:


                     POTENTIAL       PARAMETER WITH
     ITERATION    SCALE REDUCTION      HIGHEST PSR
     100              1.821               50
     200              1.153               5
     300              1.147               50
     400              1.059               26
     500              1.131               12
     600              1.035               51
     700              1.063               28
     800              1.045               19
     900              1.031               31
     1000             1.039               11
     1100             1.068               50
     1200             1.084               50
     1300             1.014               24
     1400             1.045               12
     1500             1.038               11
     1600             1.065               50
     1700             1.040               11
     1800             1.046               11
     1900             1.107               8
     2000             1.084               11
     2100             1.053               8
     2200             1.067               4
     2300             1.039               4
     2400             1.018               12
     2500             1.004               24
     2600             1.007               11
     2700             1.022               11
     2800             1.070               50
     2900             1.047               50
     3000             1.027               11
     3100             1.010               22
     3200             1.021               9
     3300             1.044               9
     3400             1.011               9
     3500             1.005               4
     3600             1.012               20
     3700             1.009               20
     3800             1.007               20
     3900             1.004               20
     4000             1.004               24
     4100             1.005               24
     4200             1.004               13
     4300             1.003               24
     4400             1.009               50
     4500             1.017               12
     4600             1.010               50
     4700             1.004               25
     4800             1.006               50
     4900             1.025               11
     5000             1.013               11


     Simulated prior distributions

     Parameter       Prior Mean  Prior Variance  Prior Std. Dev.


     Parameter 1        -0.0049          0.0097          0.0986
     Parameter 2        -0.0013          0.0100          0.1001
     Parameter 3         0.0019          0.0097          0.0984
     Parameter 4         0.0017          0.0096          0.0978
     Parameter 5        -0.0030          0.0106          0.1028
     Parameter 6        -0.0045          0.0100          0.1002
     Parameter 7         0.0036          0.0100          0.1002
     Parameter 8        -0.0014          0.0101          0.1007
     Parameter 9         0.0023          0.0101          0.1007
     Parameter 10        -0.0001          0.0097          0.0987
     Parameter 11        -0.0005          0.0095          0.0975
     Parameter 12        -0.0007          0.0102          0.1010
     Parameter 13        -0.0016          0.0094          0.0971
     Parameter 14         0.0034          0.0099          0.0996
     Parameter 15 Improper Prior
     Parameter 16 Improper Prior
     Parameter 17 Improper Prior
     Parameter 18 Improper Prior
     Parameter 19 Improper Prior
     Parameter 20 Improper Prior
     Parameter 21 Improper Prior
     Parameter 22 Improper Prior
     Parameter 23 Improper Prior
     Parameter 24 Improper Prior
     Parameter 25 Improper Prior
     Parameter 26 Improper Prior
     Parameter 27 Improper Prior
     Parameter 28 Improper Prior
     Parameter 29 Improper Prior
     Parameter 30 Improper Prior
     Parameter 31 Improper Prior
     Parameter 32 Improper Prior
     Parameter 33 Improper Prior
     Parameter 34 Improper Prior
     Parameter 35 Improper Prior
     Parameter 36 Improper Prior
     Parameter 37 Improper Prior
     Parameter 38 Improper Prior
     Parameter 39 Improper Prior
     Parameter 40 Improper Prior
     Parameter 41 Improper Prior
     Parameter 42 Improper Prior
     Parameter 43 Improper Prior
     Parameter 44 Improper Prior
     Parameter 45 Improper Prior
     Parameter 46 Improper Prior
     Parameter 47 Improper Prior
     Parameter 48 Improper Prior
     Parameter 49 Improper Prior
     Parameter 50 Improper Prior
     Parameter 51 Improper Prior

     REPLICATION 20:


                     POTENTIAL       PARAMETER WITH
     ITERATION    SCALE REDUCTION      HIGHEST PSR
     100              1.221               37
     200              1.361               15
     300              1.220               9
     400              1.096               28
     500              1.075               4
     600              1.030               50
     700              1.026               22
     800              1.045               18
     900              1.032               8
     1000             1.022               11
     1100             1.274               50
     1200             1.477               50
     1300             1.072               50
     1400             1.023               37
     1500             1.021               12
     1600             1.296               12
     1700             1.241               12
     1800             1.081               11
     1900             1.034               50
     2000             1.009               19
     2100             1.011               22
     2200             1.030               12
     2300             1.049               12
     2400             1.019               12
     2500             1.005               50
     2600             1.008               42
     2700             1.012               51
     2800             1.017               9
     2900             1.015               50
     3000             1.014               50
     3100             1.015               50
     3200             1.021               50
     3300             1.025               50
     3400             1.023               50
     3500             1.015               50
     3600             1.041               50
     3700             1.057               50
     3800             1.056               50
     3900             1.032               50
     4000             1.038               8
     4100             1.039               50
     4200             1.021               8
     4300             1.034               50
     4400             1.042               50
     4500             1.013               50
     4600             1.008               8
     4700             1.008               45
     4800             1.008               25
     4900             1.004               25
     5000             1.004               32


     Simulated prior distributions

     Parameter       Prior Mean  Prior Variance  Prior Std. Dev.


     Parameter 1         0.0032          0.0103          0.1014
     Parameter 2         0.0039          0.0099          0.0993
     Parameter 3         0.0028          0.0099          0.0994
     Parameter 4         0.0007          0.0101          0.1003
     Parameter 5        -0.0015          0.0093          0.0964
     Parameter 6        -0.0006          0.0097          0.0987
     Parameter 7        -0.0017          0.0101          0.1005
     Parameter 8         0.0014          0.0100          0.1001
     Parameter 9         0.0017          0.0100          0.1001
     Parameter 10        -0.0035          0.0105          0.1023
     Parameter 11        -0.0041          0.0100          0.1002
     Parameter 12         0.0002          0.0095          0.0976
     Parameter 13         0.0013          0.0098          0.0990
     Parameter 14        -0.0020          0.0099          0.0996
     Parameter 15 Improper Prior
     Parameter 16 Improper Prior
     Parameter 17 Improper Prior
     Parameter 18 Improper Prior
     Parameter 19 Improper Prior
     Parameter 20 Improper Prior
     Parameter 21 Improper Prior
     Parameter 22 Improper Prior
     Parameter 23 Improper Prior
     Parameter 24 Improper Prior
     Parameter 25 Improper Prior
     Parameter 26 Improper Prior
     Parameter 27 Improper Prior
     Parameter 28 Improper Prior
     Parameter 29 Improper Prior
     Parameter 30 Improper Prior
     Parameter 31 Improper Prior
     Parameter 32 Improper Prior
     Parameter 33 Improper Prior
     Parameter 34 Improper Prior
     Parameter 35 Improper Prior
     Parameter 36 Improper Prior
     Parameter 37 Improper Prior
     Parameter 38 Improper Prior
     Parameter 39 Improper Prior
     Parameter 40 Improper Prior
     Parameter 41 Improper Prior
     Parameter 42 Improper Prior
     Parameter 43 Improper Prior
     Parameter 44 Improper Prior
     Parameter 45 Improper Prior
     Parameter 46 Improper Prior
     Parameter 47 Improper Prior
     Parameter 48 Improper Prior
     Parameter 49 Improper Prior
     Parameter 50 Improper Prior
     Parameter 51 Improper Prior

     REPLICATION 21:


                     POTENTIAL       PARAMETER WITH
     ITERATION    SCALE REDUCTION      HIGHEST PSR
     100              1.163               17
     200              1.061               9
     300              1.072               27
     400              1.122               50
     500              1.125               45
     600              1.029               9
     700              1.032               31
     800              1.039               27
     900              1.025               31
     1000             1.026               50
     1100             1.057               50
     1200             1.050               50
     1300             1.011               26
     1400             1.010               10
     1500             1.121               50
     1600             1.070               11
     1700             1.075               50
     1800             1.080               50
     1900             1.027               19
     2000             1.021               19
     2100             1.013               19
     2200             1.038               19
     2300             1.028               19
     2400             1.019               50
     2500             1.013               43
     2600             1.017               50
     2700             1.004               26
     2800             1.008               43
     2900             1.016               19
     3000             1.017               19
     3100             1.025               11
     3200             1.060               11
     3300             1.025               11
     3400             1.081               11
     3500             1.059               11
     3600             1.037               11
     3700             1.005               10
     3800             1.008               10
     3900             1.010               10
     4000             1.010               10
     4100             1.007               18
     4200             1.005               41
     4300             1.007               8
     4400             1.027               50
     4500             1.035               50
     4600             1.038               11
     4700             1.050               11
     4800             1.081               50
     4900             1.044               50
     5000             1.023               50
     5100             1.029               50
     5200             1.024               50
     5300             1.032               50
     5400             1.021               50
     5500             1.024               50
     5600             1.017               50


     Simulated prior distributions

     Parameter       Prior Mean  Prior Variance  Prior Std. Dev.


     Parameter 1         0.0009          0.0100          0.0998
     Parameter 2        -0.0014          0.0104          0.1018
     Parameter 3         0.0022          0.0107          0.1033
     Parameter 4         0.0009          0.0109          0.1043
     Parameter 5         0.0012          0.0094          0.0969
     Parameter 6         0.0017          0.0096          0.0982
     Parameter 7         0.0039          0.0099          0.0997
     Parameter 8        -0.0021          0.0105          0.1025
     Parameter 9        -0.0061          0.0089          0.0944
     Parameter 10        -0.0049          0.0104          0.1021
     Parameter 11        -0.0004          0.0105          0.1026
     Parameter 12        -0.0025          0.0107          0.1036
     Parameter 13        -0.0043          0.0110          0.1048
     Parameter 14        -0.0020          0.0104          0.1020
     Parameter 15 Improper Prior
     Parameter 16 Improper Prior
     Parameter 17 Improper Prior
     Parameter 18 Improper Prior
     Parameter 19 Improper Prior
     Parameter 20 Improper Prior
     Parameter 21 Improper Prior
     Parameter 22 Improper Prior
     Parameter 23 Improper Prior
     Parameter 24 Improper Prior
     Parameter 25 Improper Prior
     Parameter 26 Improper Prior
     Parameter 27 Improper Prior
     Parameter 28 Improper Prior
     Parameter 29 Improper Prior
     Parameter 30 Improper Prior
     Parameter 31 Improper Prior
     Parameter 32 Improper Prior
     Parameter 33 Improper Prior
     Parameter 34 Improper Prior
     Parameter 35 Improper Prior
     Parameter 36 Improper Prior
     Parameter 37 Improper Prior
     Parameter 38 Improper Prior
     Parameter 39 Improper Prior
     Parameter 40 Improper Prior
     Parameter 41 Improper Prior
     Parameter 42 Improper Prior
     Parameter 43 Improper Prior
     Parameter 44 Improper Prior
     Parameter 45 Improper Prior
     Parameter 46 Improper Prior
     Parameter 47 Improper Prior
     Parameter 48 Improper Prior
     Parameter 49 Improper Prior
     Parameter 50 Improper Prior
     Parameter 51 Improper Prior

     REPLICATION 22:


                     POTENTIAL       PARAMETER WITH
     ITERATION    SCALE REDUCTION      HIGHEST PSR
     100              1.261               23
     200              1.118               3
     300              1.105               45
     400              1.130               50
     500              1.212               11
     600              1.057               50
     700              1.364               50
     800              1.029               17
     900              1.023               22
     1000             1.085               11
     1100             1.047               8
     1200             1.106               10
     1300             1.018               8
     1400             1.018               15
     1500             1.016               18
     1600             1.020               3
     1700             1.022               21
     1800             1.018               11
     1900             1.006               35
     2000             1.009               41
     2100             1.013               41
     2200             1.008               41
     2300             1.008               26
     2400             1.007               42
     2500             1.008               40
     2600             1.005               26
     2700             1.007               41
     2800             1.010               41
     2900             1.008               41
     3000             1.006               41
     3100             1.014               11
     3200             1.026               11
     3300             1.029               11
     3400             1.015               11
     3500             1.010               17
     3600             1.006               31
     3700             1.006               31
     3800             1.004               28
     3900             1.005               14
     4000             1.004               16
     4100             1.006               33
     4200             1.007               33
     4300             1.004               16
     4400             1.005               16
     4500             1.010               12
     4600             1.012               12
     4700             1.011               12
     4800             1.020               12
     4900             1.027               12
     5000             1.015               12


     Simulated prior distributions

     Parameter       Prior Mean  Prior Variance  Prior Std. Dev.


     Parameter 1        -0.0024          0.0104          0.1019
     Parameter 2         0.0031          0.0102          0.1011
     Parameter 3        -0.0014          0.0103          0.1014
     Parameter 4        -0.0031          0.0095          0.0973
     Parameter 5         0.0033          0.0100          0.1001
     Parameter 6         0.0013          0.0100          0.0999
     Parameter 7         0.0019          0.0099          0.0995
     Parameter 8         0.0010          0.0100          0.1002
     Parameter 9         0.0026          0.0101          0.1006
     Parameter 10         0.0015          0.0097          0.0984
     Parameter 11         0.0008          0.0098          0.0989
     Parameter 12         0.0031          0.0092          0.0958
     Parameter 13        -0.0052          0.0100          0.1002
     Parameter 14         0.0073          0.0102          0.1008
     Parameter 15 Improper Prior
     Parameter 16 Improper Prior
     Parameter 17 Improper Prior
     Parameter 18 Improper Prior
     Parameter 19 Improper Prior
     Parameter 20 Improper Prior
     Parameter 21 Improper Prior
     Parameter 22 Improper Prior
     Parameter 23 Improper Prior
     Parameter 24 Improper Prior
     Parameter 25 Improper Prior
     Parameter 26 Improper Prior
     Parameter 27 Improper Prior
     Parameter 28 Improper Prior
     Parameter 29 Improper Prior
     Parameter 30 Improper Prior
     Parameter 31 Improper Prior
     Parameter 32 Improper Prior
     Parameter 33 Improper Prior
     Parameter 34 Improper Prior
     Parameter 35 Improper Prior
     Parameter 36 Improper Prior
     Parameter 37 Improper Prior
     Parameter 38 Improper Prior
     Parameter 39 Improper Prior
     Parameter 40 Improper Prior
     Parameter 41 Improper Prior
     Parameter 42 Improper Prior
     Parameter 43 Improper Prior
     Parameter 44 Improper Prior
     Parameter 45 Improper Prior
     Parameter 46 Improper Prior
     Parameter 47 Improper Prior
     Parameter 48 Improper Prior
     Parameter 49 Improper Prior
     Parameter 50 Improper Prior
     Parameter 51 Improper Prior

     REPLICATION 23:


                     POTENTIAL       PARAMETER WITH
     ITERATION    SCALE REDUCTION      HIGHEST PSR
     100              1.459               10
     200              1.107               12
     300              1.082               33
     400              1.066               9
     500              1.200               12
     600              1.226               10
     700              1.030               41
     800              1.036               29
     900              1.022               11
     1000             1.045               51
     1100             1.020               10
     1200             1.015               10
     1300             1.034               10
     1400             1.047               11
     1500             1.026               8
     1600             1.011               42
     1700             1.021               10
     1800             1.109               50
     1900             1.074               50
     2000             1.148               8
     2100             1.201               8
     2200             1.118               8
     2300             1.051               8
     2400             1.011               37
     2500             1.018               28
     2600             1.011               23
     2700             1.046               10
     2800             1.096               11
     2900             1.137               11
     3000             1.180               50
     3100             1.208               11
     3200             1.098               11
     3300             1.062               11
     3400             1.030               11
     3500             1.016               11
     3600             1.006               51
     3700             1.005               21
     3800             1.006               41
     3900             1.008               41
     4000             1.004               45
     4100             1.004               33
     4200             1.004               37
     4300             1.005               37
     4400             1.005               37
     4500             1.005               50
     4600             1.003               37
     4700             1.010               50
     4800             1.006               50
     4900             1.007               50
     5000             1.008               50


     Simulated prior distributions

     Parameter       Prior Mean  Prior Variance  Prior Std. Dev.


     Parameter 1         0.0086          0.0096          0.0978
     Parameter 2         0.0010          0.0097          0.0983
     Parameter 3        -0.0001          0.0101          0.1003
     Parameter 4         0.0013          0.0102          0.1010
     Parameter 5        -0.0015          0.0099          0.0993
     Parameter 6         0.0050          0.0098          0.0991
     Parameter 7        -0.0010          0.0096          0.0979
     Parameter 8         0.0005          0.0096          0.0980
     Parameter 9        -0.0032          0.0098          0.0989
     Parameter 10         0.0032          0.0097          0.0986
     Parameter 11         0.0003          0.0102          0.1009
     Parameter 12         0.0000          0.0108          0.1038
     Parameter 13         0.0084          0.0110          0.1046
     Parameter 14         0.0015          0.0093          0.0964
     Parameter 15 Improper Prior
     Parameter 16 Improper Prior
     Parameter 17 Improper Prior
     Parameter 18 Improper Prior
     Parameter 19 Improper Prior
     Parameter 20 Improper Prior
     Parameter 21 Improper Prior
     Parameter 22 Improper Prior
     Parameter 23 Improper Prior
     Parameter 24 Improper Prior
     Parameter 25 Improper Prior
     Parameter 26 Improper Prior
     Parameter 27 Improper Prior
     Parameter 28 Improper Prior
     Parameter 29 Improper Prior
     Parameter 30 Improper Prior
     Parameter 31 Improper Prior
     Parameter 32 Improper Prior
     Parameter 33 Improper Prior
     Parameter 34 Improper Prior
     Parameter 35 Improper Prior
     Parameter 36 Improper Prior
     Parameter 37 Improper Prior
     Parameter 38 Improper Prior
     Parameter 39 Improper Prior
     Parameter 40 Improper Prior
     Parameter 41 Improper Prior
     Parameter 42 Improper Prior
     Parameter 43 Improper Prior
     Parameter 44 Improper Prior
     Parameter 45 Improper Prior
     Parameter 46 Improper Prior
     Parameter 47 Improper Prior
     Parameter 48 Improper Prior
     Parameter 49 Improper Prior
     Parameter 50 Improper Prior
     Parameter 51 Improper Prior

     REPLICATION 24:


                     POTENTIAL       PARAMETER WITH
     ITERATION    SCALE REDUCTION      HIGHEST PSR
     100              1.402               17
     200              1.420               12
     300              1.444               11
     400              1.442               50
     500              1.617               12
     600              1.114               11
     700              1.311               50
     800              1.314               50
     900              1.032               24
     1000             1.034               5
     1100             1.130               10
     1200             1.149               11
     1300             1.114               11
     1400             1.145               11
     1500             1.044               50
     1600             1.069               50
     1700             1.014               15
     1800             1.008               32
     1900             1.007               32
     2000             1.016               44
     2100             1.066               50
     2200             1.105               50
     2300             1.184               50
     2400             1.095               50
     2500             1.133               50
     2600             1.041               50
     2700             1.043               12
     2800             1.058               11
     2900             1.034               11
     3000             1.058               12
     3100             1.037               50
     3200             1.054               50
     3300             1.015               9
     3400             1.018               11
     3500             1.006               1
     3600             1.006               1
     3700             1.009               11
     3800             1.004               44
     3900             1.005               44
     4000             1.008               44
     4100             1.008               44
     4200             1.008               44
     4300             1.006               17
     4400             1.012               50
     4500             1.007               25
     4600             1.008               25
     4700             1.012               25
     4800             1.014               50
     4900             1.022               50
     5000             1.038               50
     5100             1.081               50
     5200             1.069               50
     5300             1.059               50
     5400             1.045               50
     5500             1.058               50
     5600             1.058               50
     5700             1.065               50
     5800             1.053               50
     5900             1.043               50
     6000             1.041               50
     6100             1.032               50
     6200             1.023               50
     6300             1.021               50
     6400             1.014               50


     Simulated prior distributions

     Parameter       Prior Mean  Prior Variance  Prior Std. Dev.


     Parameter 1        -0.0002          0.0102          0.1011
     Parameter 2        -0.0005          0.0094          0.0969
     Parameter 3        -0.0051          0.0095          0.0977
     Parameter 4        -0.0015          0.0103          0.1017
     Parameter 5        -0.0076          0.0104          0.1020
     Parameter 6         0.0005          0.0102          0.1008
     Parameter 7        -0.0010          0.0102          0.1009
     Parameter 8        -0.0035          0.0103          0.1014
     Parameter 9        -0.0005          0.0107          0.1033
     Parameter 10        -0.0040          0.0097          0.0986
     Parameter 11         0.0013          0.0101          0.1003
     Parameter 12         0.0013          0.0094          0.0971
     Parameter 13         0.0015          0.0096          0.0982
     Parameter 14        -0.0047          0.0097          0.0985
     Parameter 15 Improper Prior
     Parameter 16 Improper Prior
     Parameter 17 Improper Prior
     Parameter 18 Improper Prior
     Parameter 19 Improper Prior
     Parameter 20 Improper Prior
     Parameter 21 Improper Prior
     Parameter 22 Improper Prior
     Parameter 23 Improper Prior
     Parameter 24 Improper Prior
     Parameter 25 Improper Prior
     Parameter 26 Improper Prior
     Parameter 27 Improper Prior
     Parameter 28 Improper Prior
     Parameter 29 Improper Prior
     Parameter 30 Improper Prior
     Parameter 31 Improper Prior
     Parameter 32 Improper Prior
     Parameter 33 Improper Prior
     Parameter 34 Improper Prior
     Parameter 35 Improper Prior
     Parameter 36 Improper Prior
     Parameter 37 Improper Prior
     Parameter 38 Improper Prior
     Parameter 39 Improper Prior
     Parameter 40 Improper Prior
     Parameter 41 Improper Prior
     Parameter 42 Improper Prior
     Parameter 43 Improper Prior
     Parameter 44 Improper Prior
     Parameter 45 Improper Prior
     Parameter 46 Improper Prior
     Parameter 47 Improper Prior
     Parameter 48 Improper Prior
     Parameter 49 Improper Prior
     Parameter 50 Improper Prior
     Parameter 51 Improper Prior

     REPLICATION 25:


                     POTENTIAL       PARAMETER WITH
     ITERATION    SCALE REDUCTION      HIGHEST PSR
     100              1.884               50
     200              1.153               3
     300              1.157               5
     400              1.124               33
     500              1.027               21
     600              1.039               33
     700              1.102               4
     800              1.053               50
     900              1.050               50
     1000             1.022               50
     1100             1.020               11
     1200             1.028               5
     1300             1.017               5
     1400             1.021               50
     1500             1.033               50
     1600             1.017               21
     1700             1.024               12
     1800             1.046               12
     1900             1.028               12
     2000             1.020               26
     2100             1.032               11
     2200             1.033               12
     2300             1.021               12
     2400             1.008               37
     2500             1.011               22
     2600             1.014               12
     2700             1.077               12
     2800             1.086               50
     2900             1.146               50
     3000             1.223               50
     3100             1.077               50
     3200             1.052               11
     3300             1.022               18
     3400             1.024               18
     3500             1.016               18
     3600             1.012               12
     3700             1.018               12
     3800             1.038               12
     3900             1.047               50
     4000             1.076               50
     4100             1.071               11
     4200             1.064               50
     4300             1.038               50
     4400             1.011               50
     4500             1.022               50
     4600             1.012               11
     4700             1.009               18
     4800             1.006               18
     4900             1.006               18
     5000             1.005               18


     Simulated prior distributions

     Parameter       Prior Mean  Prior Variance  Prior Std. Dev.


     Parameter 1         0.0021          0.0104          0.1018
     Parameter 2         0.0002          0.0101          0.1005
     Parameter 3         0.0013          0.0098          0.0988
     Parameter 4        -0.0028          0.0102          0.1010
     Parameter 5        -0.0033          0.0103          0.1015
     Parameter 6        -0.0010          0.0093          0.0964
     Parameter 7         0.0010          0.0110          0.1048
     Parameter 8         0.0035          0.0095          0.0973
     Parameter 9        -0.0009          0.0093          0.0967
     Parameter 10        -0.0039          0.0091          0.0952
     Parameter 11        -0.0025          0.0104          0.1020
     Parameter 12         0.0002          0.0099          0.0994
     Parameter 13         0.0050          0.0098          0.0989
     Parameter 14        -0.0031          0.0100          0.0998
     Parameter 15 Improper Prior
     Parameter 16 Improper Prior
     Parameter 17 Improper Prior
     Parameter 18 Improper Prior
     Parameter 19 Improper Prior
     Parameter 20 Improper Prior
     Parameter 21 Improper Prior
     Parameter 22 Improper Prior
     Parameter 23 Improper Prior
     Parameter 24 Improper Prior
     Parameter 25 Improper Prior
     Parameter 26 Improper Prior
     Parameter 27 Improper Prior
     Parameter 28 Improper Prior
     Parameter 29 Improper Prior
     Parameter 30 Improper Prior
     Parameter 31 Improper Prior
     Parameter 32 Improper Prior
     Parameter 33 Improper Prior
     Parameter 34 Improper Prior
     Parameter 35 Improper Prior
     Parameter 36 Improper Prior
     Parameter 37 Improper Prior
     Parameter 38 Improper Prior
     Parameter 39 Improper Prior
     Parameter 40 Improper Prior
     Parameter 41 Improper Prior
     Parameter 42 Improper Prior
     Parameter 43 Improper Prior
     Parameter 44 Improper Prior
     Parameter 45 Improper Prior
     Parameter 46 Improper Prior
     Parameter 47 Improper Prior
     Parameter 48 Improper Prior
     Parameter 49 Improper Prior
     Parameter 50 Improper Prior
     Parameter 51 Improper Prior

     REPLICATION 26:


                     POTENTIAL       PARAMETER WITH
     ITERATION    SCALE REDUCTION      HIGHEST PSR
     100              1.563               15
     200              1.104               44
     300              1.076               33
     400              1.069               22
     500              1.134               5
     600              1.055               9
     700              1.019               33
     800              1.090               50
     900              1.154               50
     1000             1.023               32
     1100             1.064               50
     1200             1.282               50
     1300             1.021               26
     1400             1.016               24
     1500             1.119               11
     1600             1.245               11
     1700             1.215               50
     1800             1.185               50
     1900             1.040               50
     2000             1.019               12
     2100             1.065               50
     2200             1.018               50
     2300             1.018               12
     2400             1.035               12
     2500             1.082               11
     2600             1.061               11
     2700             1.037               8
     2800             1.015               8
     2900             1.016               19
     3000             1.018               19
     3100             1.021               10
     3200             1.022               11
     3300             1.012               3
     3400             1.010               51
     3500             1.013               50
     3600             1.036               50
     3700             1.063               50
     3800             1.034               50
     3900             1.016               50
     4000             1.007               50
     4100             1.008               25
     4200             1.003               37
     4300             1.002               42
     4400             1.006               8
     4500             1.006               24
     4600             1.011               8
     4700             1.011               8
     4800             1.012               8
     4900             1.005               37
     5000             1.006               22


     Simulated prior distributions

     Parameter       Prior Mean  Prior Variance  Prior Std. Dev.


     Parameter 1        -0.0043          0.0100          0.0999
     Parameter 2         0.0070          0.0098          0.0989
     Parameter 3         0.0050          0.0094          0.0970
     Parameter 4         0.0053          0.0094          0.0967
     Parameter 5        -0.0003          0.0102          0.1008
     Parameter 6         0.0055          0.0096          0.0980
     Parameter 7        -0.0031          0.0103          0.1016
     Parameter 8        -0.0075          0.0110          0.1048
     Parameter 9        -0.0011          0.0101          0.1006
     Parameter 10         0.0042          0.0109          0.1043
     Parameter 11        -0.0037          0.0098          0.0988
     Parameter 12        -0.0024          0.0107          0.1034
     Parameter 13         0.0018          0.0101          0.1003
     Parameter 14        -0.0033          0.0107          0.1034
     Parameter 15 Improper Prior
     Parameter 16 Improper Prior
     Parameter 17 Improper Prior
     Parameter 18 Improper Prior
     Parameter 19 Improper Prior
     Parameter 20 Improper Prior
     Parameter 21 Improper Prior
     Parameter 22 Improper Prior
     Parameter 23 Improper Prior
     Parameter 24 Improper Prior
     Parameter 25 Improper Prior
     Parameter 26 Improper Prior
     Parameter 27 Improper Prior
     Parameter 28 Improper Prior
     Parameter 29 Improper Prior
     Parameter 30 Improper Prior
     Parameter 31 Improper Prior
     Parameter 32 Improper Prior
     Parameter 33 Improper Prior
     Parameter 34 Improper Prior
     Parameter 35 Improper Prior
     Parameter 36 Improper Prior
     Parameter 37 Improper Prior
     Parameter 38 Improper Prior
     Parameter 39 Improper Prior
     Parameter 40 Improper Prior
     Parameter 41 Improper Prior
     Parameter 42 Improper Prior
     Parameter 43 Improper Prior
     Parameter 44 Improper Prior
     Parameter 45 Improper Prior
     Parameter 46 Improper Prior
     Parameter 47 Improper Prior
     Parameter 48 Improper Prior
     Parameter 49 Improper Prior
     Parameter 50 Improper Prior
     Parameter 51 Improper Prior

     REPLICATION 27:


                     POTENTIAL       PARAMETER WITH
     ITERATION    SCALE REDUCTION      HIGHEST PSR
     100              1.254               2
     200              1.306               11
     300              1.400               50
     400              1.389               8
     500              1.024               5
     600              1.038               22
     700              1.032               20
     800              1.252               8
     900              1.025               28
     1000             1.034               8
     1100             1.040               8
     1200             1.017               29
     1300             1.075               50
     1400             1.053               8
     1500             1.044               8
     1600             1.041               50
     1700             1.030               15
     1800             1.022               29
     1900             1.017               29
     2000             1.015               23
     2100             1.010               39
     2200             1.010               50
     2300             1.012               15
     2400             1.011               15
     2500             1.020               33
     2600             1.018               33
     2700             1.011               33
     2800             1.011               50
     2900             1.018               37
     3000             1.017               25
     3100             1.011               37
     3200             1.016               25
     3300             1.013               22
     3400             1.016               22
     3500             1.009               22
     3600             1.014               25
     3700             1.006               9
     3800             1.004               41
     3900             1.026               11
     4000             1.030               11
     4100             1.012               50
     4200             1.004               41
     4300             1.005               43
     4400             1.004               43
     4500             1.011               8
     4600             1.011               50
     4700             1.010               43
     4800             1.009               25
     4900             1.008               43
     5000             1.006               25


     Simulated prior distributions

     Parameter       Prior Mean  Prior Variance  Prior Std. Dev.


     Parameter 1        -0.0012          0.0094          0.0971
     Parameter 2        -0.0019          0.0101          0.1005
     Parameter 3         0.0031          0.0091          0.0956
     Parameter 4        -0.0032          0.0097          0.0986
     Parameter 5         0.0015          0.0097          0.0986
     Parameter 6         0.0018          0.0098          0.0987
     Parameter 7        -0.0003          0.0098          0.0988
     Parameter 8        -0.0036          0.0100          0.1000
     Parameter 9        -0.0019          0.0096          0.0981
     Parameter 10        -0.0041          0.0099          0.0995
     Parameter 11        -0.0060          0.0100          0.1001
     Parameter 12        -0.0025          0.0109          0.1042
     Parameter 13         0.0016          0.0101          0.1005
     Parameter 14         0.0041          0.0100          0.0998
     Parameter 15 Improper Prior
     Parameter 16 Improper Prior
     Parameter 17 Improper Prior
     Parameter 18 Improper Prior
     Parameter 19 Improper Prior
     Parameter 20 Improper Prior
     Parameter 21 Improper Prior
     Parameter 22 Improper Prior
     Parameter 23 Improper Prior
     Parameter 24 Improper Prior
     Parameter 25 Improper Prior
     Parameter 26 Improper Prior
     Parameter 27 Improper Prior
     Parameter 28 Improper Prior
     Parameter 29 Improper Prior
     Parameter 30 Improper Prior
     Parameter 31 Improper Prior
     Parameter 32 Improper Prior
     Parameter 33 Improper Prior
     Parameter 34 Improper Prior
     Parameter 35 Improper Prior
     Parameter 36 Improper Prior
     Parameter 37 Improper Prior
     Parameter 38 Improper Prior
     Parameter 39 Improper Prior
     Parameter 40 Improper Prior
     Parameter 41 Improper Prior
     Parameter 42 Improper Prior
     Parameter 43 Improper Prior
     Parameter 44 Improper Prior
     Parameter 45 Improper Prior
     Parameter 46 Improper Prior
     Parameter 47 Improper Prior
     Parameter 48 Improper Prior
     Parameter 49 Improper Prior
     Parameter 50 Improper Prior
     Parameter 51 Improper Prior

     REPLICATION 28:


                     POTENTIAL       PARAMETER WITH
     ITERATION    SCALE REDUCTION      HIGHEST PSR
     100              1.276               25
     200              1.361               11
     300              1.198               9
     400              1.145               12
     500              1.254               50
     600              1.205               50
     700              1.048               11
     800              1.041               51
     900              1.066               50
     1000             1.132               50
     1100             1.081               50
     1200             1.029               44
     1300             1.093               50
     1400             1.338               50
     1500             1.052               50
     1600             1.046               4
     1700             1.053               12
     1800             1.047               12
     1900             1.062               10
     2000             1.022               10
     2100             1.024               50
     2200             1.026               12
     2300             1.029               11
     2400             1.021               11
     2500             1.040               11
     2600             1.055               11
     2700             1.048               12
     2800             1.005               36
     2900             1.011               3
     3000             1.011               3
     3100             1.010               50
     3200             1.011               11
     3300             1.012               10
     3400             1.029               10
     3500             1.032               10
     3600             1.032               10
     3700             1.011               10
     3800             1.008               10
     3900             1.008               23
     4000             1.004               23
     4100             1.004               23
     4200             1.003               24
     4300             1.014               50
     4400             1.007               51
     4500             1.006               51
     4600             1.011               8
     4700             1.008               51
     4800             1.021               8
     4900             1.018               8
     5000             1.028               10
     5100             1.028               10
     5200             1.035               10
     5300             1.034               10
     5400             1.014               10


     Simulated prior distributions

     Parameter       Prior Mean  Prior Variance  Prior Std. Dev.


     Parameter 1         0.0001          0.0095          0.0976
     Parameter 2         0.0015          0.0104          0.1022
     Parameter 3        -0.0003          0.0107          0.1032
     Parameter 4         0.0004          0.0097          0.0983
     Parameter 5         0.0008          0.0106          0.1030
     Parameter 6         0.0018          0.0105          0.1024
     Parameter 7        -0.0008          0.0102          0.1008
     Parameter 8        -0.0051          0.0108          0.1038
     Parameter 9         0.0027          0.0097          0.0986
     Parameter 10        -0.0010          0.0101          0.1005
     Parameter 11         0.0004          0.0108          0.1041
     Parameter 12         0.0018          0.0098          0.0988
     Parameter 13        -0.0053          0.0099          0.0994
     Parameter 14         0.0014          0.0107          0.1036
     Parameter 15 Improper Prior
     Parameter 16 Improper Prior
     Parameter 17 Improper Prior
     Parameter 18 Improper Prior
     Parameter 19 Improper Prior
     Parameter 20 Improper Prior
     Parameter 21 Improper Prior
     Parameter 22 Improper Prior
     Parameter 23 Improper Prior
     Parameter 24 Improper Prior
     Parameter 25 Improper Prior
     Parameter 26 Improper Prior
     Parameter 27 Improper Prior
     Parameter 28 Improper Prior
     Parameter 29 Improper Prior
     Parameter 30 Improper Prior
     Parameter 31 Improper Prior
     Parameter 32 Improper Prior
     Parameter 33 Improper Prior
     Parameter 34 Improper Prior
     Parameter 35 Improper Prior
     Parameter 36 Improper Prior
     Parameter 37 Improper Prior
     Parameter 38 Improper Prior
     Parameter 39 Improper Prior
     Parameter 40 Improper Prior
     Parameter 41 Improper Prior
     Parameter 42 Improper Prior
     Parameter 43 Improper Prior
     Parameter 44 Improper Prior
     Parameter 45 Improper Prior
     Parameter 46 Improper Prior
     Parameter 47 Improper Prior
     Parameter 48 Improper Prior
     Parameter 49 Improper Prior
     Parameter 50 Improper Prior
     Parameter 51 Improper Prior

     REPLICATION 29:


                     POTENTIAL       PARAMETER WITH
     ITERATION    SCALE REDUCTION      HIGHEST PSR
     100              1.170               27
     200              1.070               7
     300              1.062               33
     400              1.662               12
     500              1.056               51
     600              1.076               43
     700              1.091               29
     800              1.161               11
     900              1.037               25
     1000             1.035               7
     1100             1.038               5
     1200             1.022               15
     1300             1.028               22
     1400             1.055               26
     1500             1.021               43
     1600             1.017               43
     1700             1.009               29
     1800             1.020               29
     1900             1.013               41
     2000             1.040               50
     2100             1.033               50
     2200             1.036               50
     2300             1.095               50
     2400             1.138               50
     2500             1.065               50
     2600             1.044               50
     2700             1.015               50
     2800             1.005               25
     2900             1.009               10
     3000             1.006               19
     3100             1.009               10
     3200             1.017               50
     3300             1.016               50
     3400             1.012               50
     3500             1.025               50
     3600             1.042               50
     3700             1.023               50
     3800             1.021               50
     3900             1.024               50
     4000             1.014               50
     4100             1.007               30
     4200             1.008               10
     4300             1.010               10
     4400             1.008               28
     4500             1.010               10
     4600             1.005               10
     4700             1.002               15
     4800             1.003               15
     4900             1.007               23
     5000             1.005               19


     Simulated prior distributions

     Parameter       Prior Mean  Prior Variance  Prior Std. Dev.


     Parameter 1         0.0020          0.0104          0.1020
     Parameter 2        -0.0019          0.0100          0.0998
     Parameter 3        -0.0002          0.0091          0.0952
     Parameter 4         0.0034          0.0100          0.0999
     Parameter 5        -0.0034          0.0100          0.0998
     Parameter 6         0.0009          0.0094          0.0970
     Parameter 7        -0.0012          0.0104          0.1020
     Parameter 8        -0.0051          0.0103          0.1013
     Parameter 9        -0.0004          0.0103          0.1015
     Parameter 10        -0.0004          0.0092          0.0959
     Parameter 11        -0.0013          0.0098          0.0991
     Parameter 12         0.0024          0.0104          0.1022
     Parameter 13        -0.0030          0.0102          0.1010
     Parameter 14        -0.0057          0.0099          0.0993
     Parameter 15 Improper Prior
     Parameter 16 Improper Prior
     Parameter 17 Improper Prior
     Parameter 18 Improper Prior
     Parameter 19 Improper Prior
     Parameter 20 Improper Prior
     Parameter 21 Improper Prior
     Parameter 22 Improper Prior
     Parameter 23 Improper Prior
     Parameter 24 Improper Prior
     Parameter 25 Improper Prior
     Parameter 26 Improper Prior
     Parameter 27 Improper Prior
     Parameter 28 Improper Prior
     Parameter 29 Improper Prior
     Parameter 30 Improper Prior
     Parameter 31 Improper Prior
     Parameter 32 Improper Prior
     Parameter 33 Improper Prior
     Parameter 34 Improper Prior
     Parameter 35 Improper Prior
     Parameter 36 Improper Prior
     Parameter 37 Improper Prior
     Parameter 38 Improper Prior
     Parameter 39 Improper Prior
     Parameter 40 Improper Prior
     Parameter 41 Improper Prior
     Parameter 42 Improper Prior
     Parameter 43 Improper Prior
     Parameter 44 Improper Prior
     Parameter 45 Improper Prior
     Parameter 46 Improper Prior
     Parameter 47 Improper Prior
     Parameter 48 Improper Prior
     Parameter 49 Improper Prior
     Parameter 50 Improper Prior
     Parameter 51 Improper Prior

     REPLICATION 30:


                     POTENTIAL       PARAMETER WITH
     ITERATION    SCALE REDUCTION      HIGHEST PSR
     100              1.143               18
     200              1.687               12
     300              1.419               12
     400              1.237               50
     500              1.063               45
     600              1.032               32
     700              1.067               50
     800              1.051               45
     900              1.089               50
     1000             1.067               50
     1100             1.038               50
     1200             1.055               50
     1300             1.029               50
     1400             1.039               50
     1500             1.023               2
     1600             1.089               50
     1700             1.060               50
     1800             1.039               8
     1900             1.045               2
     2000             1.086               8
     2100             1.017               2
     2200             1.025               12
     2300             1.056               12
     2400             1.020               50
     2500             1.027               12
     2600             1.049               12
     2700             1.025               12
     2800             1.014               8
     2900             1.009               6
     3000             1.004               25
     3100             1.011               50
     3200             1.004               25
     3300             1.003               19
     3400             1.006               50
     3500             1.013               50
     3600             1.015               12
     3700             1.013               4
     3800             1.015               4
     3900             1.011               4
     4000             1.007               1
     4100             1.004               37
     4200             1.010               50
     4300             1.018               11
     4400             1.026               50
     4500             1.057               50
     4600             1.023               50
     4700             1.031               50
     4800             1.026               11
     4900             1.013               11
     5000             1.002               19


     Simulated prior distributions

     Parameter       Prior Mean  Prior Variance  Prior Std. Dev.


     Parameter 1         0.0029          0.0107          0.1034
     Parameter 2         0.0002          0.0103          0.1013
     Parameter 3        -0.0027          0.0103          0.1015
     Parameter 4         0.0002          0.0099          0.0994
     Parameter 5        -0.0018          0.0099          0.0995
     Parameter 6         0.0054          0.0098          0.0992
     Parameter 7         0.0039          0.0103          0.1014
     Parameter 8         0.0038          0.0099          0.0994
     Parameter 9        -0.0059          0.0102          0.1010
     Parameter 10         0.0007          0.0108          0.1038
     Parameter 11        -0.0040          0.0099          0.0994
     Parameter 12         0.0017          0.0099          0.0997
     Parameter 13         0.0029          0.0109          0.1045
     Parameter 14        -0.0045          0.0103          0.1013
     Parameter 15 Improper Prior
     Parameter 16 Improper Prior
     Parameter 17 Improper Prior
     Parameter 18 Improper Prior
     Parameter 19 Improper Prior
     Parameter 20 Improper Prior
     Parameter 21 Improper Prior
     Parameter 22 Improper Prior
     Parameter 23 Improper Prior
     Parameter 24 Improper Prior
     Parameter 25 Improper Prior
     Parameter 26 Improper Prior
     Parameter 27 Improper Prior
     Parameter 28 Improper Prior
     Parameter 29 Improper Prior
     Parameter 30 Improper Prior
     Parameter 31 Improper Prior
     Parameter 32 Improper Prior
     Parameter 33 Improper Prior
     Parameter 34 Improper Prior
     Parameter 35 Improper Prior
     Parameter 36 Improper Prior
     Parameter 37 Improper Prior
     Parameter 38 Improper Prior
     Parameter 39 Improper Prior
     Parameter 40 Improper Prior
     Parameter 41 Improper Prior
     Parameter 42 Improper Prior
     Parameter 43 Improper Prior
     Parameter 44 Improper Prior
     Parameter 45 Improper Prior
     Parameter 46 Improper Prior
     Parameter 47 Improper Prior
     Parameter 48 Improper Prior
     Parameter 49 Improper Prior
     Parameter 50 Improper Prior
     Parameter 51 Improper Prior

     REPLICATION 31:


                     POTENTIAL       PARAMETER WITH
     ITERATION    SCALE REDUCTION      HIGHEST PSR
     100              1.197               38
     200              1.258               28
     300              1.129               37
     400              1.023               8
     500              1.190               50
     600              1.107               3
     700              1.035               18
     800              1.046               23
     900              1.049               50
     1000             1.255               50
     1100             1.141               50
     1200             1.024               11
     1300             1.034               33
     1400             1.118               10
     1500             1.100               50
     1600             1.077               50
     1700             1.067               50
     1800             1.020               17
     1900             1.018               33
     2000             1.076               50
     2100             1.062               12
     2200             1.047               10
     2300             1.032               10
     2400             1.039               8
     2500             1.021               8
     2600             1.018               50
     2700             1.017               50
     2800             1.008               22
     2900             1.027               50
     3000             1.024               12
     3100             1.029               12
     3200             1.021               12
     3300             1.022               12
     3400             1.008               19
     3500             1.008               51
     3600             1.008               41
     3700             1.009               41
     3800             1.010               50
     3900             1.039               50
     4000             1.011               50
     4100             1.006               50
     4200             1.009               3
     4300             1.008               50
     4400             1.008               50
     4500             1.008               3
     4600             1.006               50
     4700             1.006               9
     4800             1.003               37
     4900             1.005               19
     5000             1.004               19


     Simulated prior distributions

     Parameter       Prior Mean  Prior Variance  Prior Std. Dev.


     Parameter 1        -0.0026          0.0098          0.0987
     Parameter 2         0.0013          0.0101          0.1006
     Parameter 3        -0.0055          0.0102          0.1008
     Parameter 4        -0.0039          0.0100          0.1001
     Parameter 5         0.0028          0.0105          0.1027
     Parameter 6        -0.0032          0.0102          0.1012
     Parameter 7        -0.0016          0.0105          0.1023
     Parameter 8        -0.0028          0.0101          0.1007
     Parameter 9        -0.0006          0.0094          0.0971
     Parameter 10         0.0000          0.0102          0.1009
     Parameter 11        -0.0022          0.0111          0.1052
     Parameter 12        -0.0027          0.0088          0.0936
     Parameter 13         0.0013          0.0102          0.1010
     Parameter 14        -0.0023          0.0097          0.0984
     Parameter 15 Improper Prior
     Parameter 16 Improper Prior
     Parameter 17 Improper Prior
     Parameter 18 Improper Prior
     Parameter 19 Improper Prior
     Parameter 20 Improper Prior
     Parameter 21 Improper Prior
     Parameter 22 Improper Prior
     Parameter 23 Improper Prior
     Parameter 24 Improper Prior
     Parameter 25 Improper Prior
     Parameter 26 Improper Prior
     Parameter 27 Improper Prior
     Parameter 28 Improper Prior
     Parameter 29 Improper Prior
     Parameter 30 Improper Prior
     Parameter 31 Improper Prior
     Parameter 32 Improper Prior
     Parameter 33 Improper Prior
     Parameter 34 Improper Prior
     Parameter 35 Improper Prior
     Parameter 36 Improper Prior
     Parameter 37 Improper Prior
     Parameter 38 Improper Prior
     Parameter 39 Improper Prior
     Parameter 40 Improper Prior
     Parameter 41 Improper Prior
     Parameter 42 Improper Prior
     Parameter 43 Improper Prior
     Parameter 44 Improper Prior
     Parameter 45 Improper Prior
     Parameter 46 Improper Prior
     Parameter 47 Improper Prior
     Parameter 48 Improper Prior
     Parameter 49 Improper Prior
     Parameter 50 Improper Prior
     Parameter 51 Improper Prior

     REPLICATION 32:


                     POTENTIAL       PARAMETER WITH
     ITERATION    SCALE REDUCTION      HIGHEST PSR
     100              1.918               50
     200              1.312               50
     300              1.078               22
     400              1.158               50
     500              1.258               11
     600              1.242               11
     700              1.024               51
     800              1.046               2
     900              1.021               10
     1000             1.032               12
     1100             1.050               33
     1200             1.065               5
     1300             1.056               5
     1400             1.030               12
     1500             1.013               12
     1600             1.012               12
     1700             1.052               12
     1800             1.013               37
     1900             1.030               5
     2000             1.011               5
     2100             1.010               50
     2200             1.022               50
     2300             1.035               11
     2400             1.030               11
     2500             1.017               5
     2600             1.016               51
     2700             1.028               50
     2800             1.064               50
     2900             1.037               50
     3000             1.078               50
     3100             1.103               50
     3200             1.163               50
     3300             1.171               50
     3400             1.049               11
     3500             1.056               11
     3600             1.016               5
     3700             1.008               6
     3800             1.004               28
     3900             1.010               50
     4000             1.017               50
     4100             1.062               50
     4200             1.073               50
     4300             1.058               50
     4400             1.079               50
     4500             1.076               50
     4600             1.089               50
     4700             1.135               50
     4800             1.119               50
     4900             1.122               50
     5000             1.086               50
     5100             1.074               50
     5200             1.035               50
     5300             1.042               12
     5400             1.030               11
     5500             1.024               5
     5600             1.023               11
     5700             1.019               6


     Simulated prior distributions

     Parameter       Prior Mean  Prior Variance  Prior Std. Dev.


     Parameter 1        -0.0033          0.0097          0.0987
     Parameter 2         0.0012          0.0102          0.1011
     Parameter 3        -0.0037          0.0096          0.0982
     Parameter 4         0.0005          0.0098          0.0990
     Parameter 5         0.0026          0.0094          0.0970
     Parameter 6         0.0024          0.0097          0.0986
     Parameter 7        -0.0004          0.0102          0.1012
     Parameter 8         0.0024          0.0103          0.1017
     Parameter 9         0.0031          0.0106          0.1029
     Parameter 10        -0.0023          0.0102          0.1008
     Parameter 11        -0.0015          0.0103          0.1017
     Parameter 12        -0.0090          0.0094          0.0971
     Parameter 13         0.0024          0.0099          0.0994
     Parameter 14         0.0104          0.0103          0.1012
     Parameter 15 Improper Prior
     Parameter 16 Improper Prior
     Parameter 17 Improper Prior
     Parameter 18 Improper Prior
     Parameter 19 Improper Prior
     Parameter 20 Improper Prior
     Parameter 21 Improper Prior
     Parameter 22 Improper Prior
     Parameter 23 Improper Prior
     Parameter 24 Improper Prior
     Parameter 25 Improper Prior
     Parameter 26 Improper Prior
     Parameter 27 Improper Prior
     Parameter 28 Improper Prior
     Parameter 29 Improper Prior
     Parameter 30 Improper Prior
     Parameter 31 Improper Prior
     Parameter 32 Improper Prior
     Parameter 33 Improper Prior
     Parameter 34 Improper Prior
     Parameter 35 Improper Prior
     Parameter 36 Improper Prior
     Parameter 37 Improper Prior
     Parameter 38 Improper Prior
     Parameter 39 Improper Prior
     Parameter 40 Improper Prior
     Parameter 41 Improper Prior
     Parameter 42 Improper Prior
     Parameter 43 Improper Prior
     Parameter 44 Improper Prior
     Parameter 45 Improper Prior
     Parameter 46 Improper Prior
     Parameter 47 Improper Prior
     Parameter 48 Improper Prior
     Parameter 49 Improper Prior
     Parameter 50 Improper Prior
     Parameter 51 Improper Prior

     REPLICATION 33:


                     POTENTIAL       PARAMETER WITH
     ITERATION    SCALE REDUCTION      HIGHEST PSR
     100              1.523               17
     200              1.159               26
     300              1.145               32
     400              1.100               13
     500              1.169               50
     600              1.053               10
     700              1.195               10
     800              1.017               3
     900              1.034               26
     1000             1.032               20
     1100             1.060               12
     1200             1.089               12
     1300             1.040               50
     1400             1.054               50
     1500             1.019               15
     1600             1.021               45
     1700             1.061               50
     1800             1.061               50
     1900             1.058               50
     2000             1.059               50
     2100             1.077               50
     2200             1.010               50
     2300             1.003               34
     2400             1.006               8
     2500             1.030               8
     2600             1.024               50
     2700             1.018               45
     2800             1.025               50
     2900             1.025               50
     3000             1.069               50
     3100             1.068               50
     3200             1.028               50
     3300             1.003               21
     3400             1.006               50
     3500             1.003               38
     3600             1.007               25
     3700             1.009               25
     3800             1.006               33
     3900             1.003               33
     4000             1.003               18
     4100             1.018               50
     4200             1.016               50
     4300             1.025               50
     4400             1.014               50
     4500             1.013               50
     4600             1.020               50
     4700             1.027               50
     4800             1.005               50
     4900             1.016               50
     5000             1.020               50
     5100             1.027               50
     5200             1.015               50


     Simulated prior distributions

     Parameter       Prior Mean  Prior Variance  Prior Std. Dev.


     Parameter 1        -0.0043          0.0094          0.0967
     Parameter 2        -0.0033          0.0091          0.0953
     Parameter 3        -0.0061          0.0102          0.1008
     Parameter 4         0.0014          0.0103          0.1016
     Parameter 5        -0.0016          0.0099          0.0994
     Parameter 6         0.0056          0.0104          0.1022
     Parameter 7         0.0011          0.0095          0.0975
     Parameter 8        -0.0021          0.0106          0.1028
     Parameter 9         0.0024          0.0100          0.0998
     Parameter 10         0.0013          0.0094          0.0970
     Parameter 11        -0.0023          0.0099          0.0993
     Parameter 12        -0.0013          0.0100          0.0998
     Parameter 13        -0.0006          0.0093          0.0966
     Parameter 14         0.0019          0.0102          0.1008
     Parameter 15 Improper Prior
     Parameter 16 Improper Prior
     Parameter 17 Improper Prior
     Parameter 18 Improper Prior
     Parameter 19 Improper Prior
     Parameter 20 Improper Prior
     Parameter 21 Improper Prior
     Parameter 22 Improper Prior
     Parameter 23 Improper Prior
     Parameter 24 Improper Prior
     Parameter 25 Improper Prior
     Parameter 26 Improper Prior
     Parameter 27 Improper Prior
     Parameter 28 Improper Prior
     Parameter 29 Improper Prior
     Parameter 30 Improper Prior
     Parameter 31 Improper Prior
     Parameter 32 Improper Prior
     Parameter 33 Improper Prior
     Parameter 34 Improper Prior
     Parameter 35 Improper Prior
     Parameter 36 Improper Prior
     Parameter 37 Improper Prior
     Parameter 38 Improper Prior
     Parameter 39 Improper Prior
     Parameter 40 Improper Prior
     Parameter 41 Improper Prior
     Parameter 42 Improper Prior
     Parameter 43 Improper Prior
     Parameter 44 Improper Prior
     Parameter 45 Improper Prior
     Parameter 46 Improper Prior
     Parameter 47 Improper Prior
     Parameter 48 Improper Prior
     Parameter 49 Improper Prior
     Parameter 50 Improper Prior
     Parameter 51 Improper Prior

     REPLICATION 34:


                     POTENTIAL       PARAMETER WITH
     ITERATION    SCALE REDUCTION      HIGHEST PSR
     100              2.178               11
     200              1.177               9
     300              1.129               50
     400              1.187               50
     500              1.092               51
     600              1.057               9
     700              1.125               50
     800              1.038               8
     900              1.087               50
     1000             1.061               9
     1100             1.166               11
     1200             1.269               12
     1300             1.206               50
     1400             1.101               11
     1500             1.019               17
     1600             1.008               21
     1700             1.044               50
     1800             1.012               50
     1900             1.010               21
     2000             1.065               50
     2100             1.033               50
     2200             1.017               27
     2300             1.009               30
     2400             1.011               18
     2500             1.011               21
     2600             1.025               12
     2700             1.072               12
     2800             1.027               12
     2900             1.014               12
     3000             1.005               32
     3100             1.003               24
     3200             1.005               26
     3300             1.013               50
     3400             1.003               26
     3500             1.003               40
     3600             1.004               40
     3700             1.007               40
     3800             1.005               8
     3900             1.005               8
     4000             1.006               8
     4100             1.004               23
     4200             1.017               11
     4300             1.013               50
     4400             1.005               26
     4500             1.005               31
     4600             1.007               31
     4700             1.007               31
     4800             1.016               50
     4900             1.008               50
     5000             1.013               50


     Simulated prior distributions

     Parameter       Prior Mean  Prior Variance  Prior Std. Dev.


     Parameter 1         0.0034          0.0100          0.0998
     Parameter 2        -0.0042          0.0093          0.0966
     Parameter 3        -0.0055          0.0098          0.0989
     Parameter 4         0.0002          0.0107          0.1036
     Parameter 5        -0.0019          0.0110          0.1049
     Parameter 6         0.0049          0.0098          0.0992
     Parameter 7         0.0033          0.0099          0.0993
     Parameter 8        -0.0013          0.0099          0.0996
     Parameter 9        -0.0001          0.0104          0.1020
     Parameter 10         0.0028          0.0101          0.1007
     Parameter 11         0.0005          0.0092          0.0961
     Parameter 12         0.0035          0.0098          0.0990
     Parameter 13         0.0018          0.0103          0.1015
     Parameter 14        -0.0017          0.0103          0.1015
     Parameter 15 Improper Prior
     Parameter 16 Improper Prior
     Parameter 17 Improper Prior
     Parameter 18 Improper Prior
     Parameter 19 Improper Prior
     Parameter 20 Improper Prior
     Parameter 21 Improper Prior
     Parameter 22 Improper Prior
     Parameter 23 Improper Prior
     Parameter 24 Improper Prior
     Parameter 25 Improper Prior
     Parameter 26 Improper Prior
     Parameter 27 Improper Prior
     Parameter 28 Improper Prior
     Parameter 29 Improper Prior
     Parameter 30 Improper Prior
     Parameter 31 Improper Prior
     Parameter 32 Improper Prior
     Parameter 33 Improper Prior
     Parameter 34 Improper Prior
     Parameter 35 Improper Prior
     Parameter 36 Improper Prior
     Parameter 37 Improper Prior
     Parameter 38 Improper Prior
     Parameter 39 Improper Prior
     Parameter 40 Improper Prior
     Parameter 41 Improper Prior
     Parameter 42 Improper Prior
     Parameter 43 Improper Prior
     Parameter 44 Improper Prior
     Parameter 45 Improper Prior
     Parameter 46 Improper Prior
     Parameter 47 Improper Prior
     Parameter 48 Improper Prior
     Parameter 49 Improper Prior
     Parameter 50 Improper Prior
     Parameter 51 Improper Prior

     REPLICATION 35:


                     POTENTIAL       PARAMETER WITH
     ITERATION    SCALE REDUCTION      HIGHEST PSR
     100              1.246               45
     200              1.129               33
     300              1.568               50
     400              1.222               3
     500              1.055               33
     600              1.143               10
     700              1.103               50
     800              1.100               50
     900              1.030               37
     1000             1.220               11
     1100             1.279               12
     1200             1.109               12
     1300             1.027               9
     1400             1.017               45
     1500             1.018               5
     1600             1.165               12
     1700             1.192               50
     1800             1.223               50
     1900             1.153               50
     2000             1.175               50
     2100             1.052               11
     2200             1.027               9
     2300             1.009               33
     2400             1.007               50
     2500             1.028               50
     2600             1.009               50
     2700             1.021               5
     2800             1.044               10
     2900             1.036               8
     3000             1.025               5
     3100             1.022               5
     3200             1.023               5
     3300             1.023               8
     3400             1.022               50
     3500             1.006               33
     3600             1.006               13
     3700             1.011               10
     3800             1.008               10
     3900             1.005               27
     4000             1.005               42
     4100             1.006               11
     4200             1.006               11
     4300             1.003               43
     4400             1.006               43
     4500             1.004               37
     4600             1.003               33
     4700             1.004               33
     4800             1.004               33
     4900             1.007               2
     5000             1.004               44


     Simulated prior distributions

     Parameter       Prior Mean  Prior Variance  Prior Std. Dev.


     Parameter 1        -0.0040          0.0108          0.1037
     Parameter 2        -0.0015          0.0095          0.0977
     Parameter 3        -0.0002          0.0097          0.0983
     Parameter 4         0.0027          0.0106          0.1029
     Parameter 5         0.0010          0.0100          0.1001
     Parameter 6        -0.0058          0.0100          0.0998
     Parameter 7         0.0010          0.0102          0.1008
     Parameter 8         0.0027          0.0100          0.1002
     Parameter 9         0.0034          0.0102          0.1012
     Parameter 10        -0.0021          0.0107          0.1035
     Parameter 11         0.0019          0.0098          0.0991
     Parameter 12        -0.0035          0.0093          0.0967
     Parameter 13        -0.0004          0.0100          0.1001
     Parameter 14         0.0047          0.0102          0.1008
     Parameter 15 Improper Prior
     Parameter 16 Improper Prior
     Parameter 17 Improper Prior
     Parameter 18 Improper Prior
     Parameter 19 Improper Prior
     Parameter 20 Improper Prior
     Parameter 21 Improper Prior
     Parameter 22 Improper Prior
     Parameter 23 Improper Prior
     Parameter 24 Improper Prior
     Parameter 25 Improper Prior
     Parameter 26 Improper Prior
     Parameter 27 Improper Prior
     Parameter 28 Improper Prior
     Parameter 29 Improper Prior
     Parameter 30 Improper Prior
     Parameter 31 Improper Prior
     Parameter 32 Improper Prior
     Parameter 33 Improper Prior
     Parameter 34 Improper Prior
     Parameter 35 Improper Prior
     Parameter 36 Improper Prior
     Parameter 37 Improper Prior
     Parameter 38 Improper Prior
     Parameter 39 Improper Prior
     Parameter 40 Improper Prior
     Parameter 41 Improper Prior
     Parameter 42 Improper Prior
     Parameter 43 Improper Prior
     Parameter 44 Improper Prior
     Parameter 45 Improper Prior
     Parameter 46 Improper Prior
     Parameter 47 Improper Prior
     Parameter 48 Improper Prior
     Parameter 49 Improper Prior
     Parameter 50 Improper Prior
     Parameter 51 Improper Prior

     REPLICATION 36:


                     POTENTIAL       PARAMETER WITH
     ITERATION    SCALE REDUCTION      HIGHEST PSR
     100              1.587               50
     200              1.154               33
     300              1.961               50
     400              1.206               12
     500              1.029               50
     600              1.272               50
     700              1.029               36
     800              1.058               16
     900              1.299               50
     1000             1.024               11
     1100             1.023               16
     1200             1.033               16
     1300             1.019               2
     1400             1.019               16
     1500             1.090               11
     1600             1.029               11
     1700             1.095               11
     1800             1.036               11
     1900             1.009               50
     2000             1.030               50
     2100             1.015               17
     2200             1.017               22
     2300             1.011               18
     2400             1.014               50
     2500             1.026               50
     2600             1.008               31
     2700             1.008               31
     2800             1.012               8
     2900             1.030               50
     3000             1.042               9
     3100             1.109               50
     3200             1.075               50
     3300             1.069               50
     3400             1.083               50
     3500             1.026               9
     3600             1.020               9
     3700             1.012               18
     3800             1.011               18
     3900             1.008               18
     4000             1.011               18
     4100             1.020               12
     4200             1.023               12
     4300             1.023               50
     4400             1.020               50
     4500             1.038               12
     4600             1.065               50
     4700             1.041               50
     4800             1.075               50
     4900             1.074               50
     5000             1.076               50
     5100             1.091               50
     5200             1.059               50
     5300             1.034               50
     5400             1.033               50
     5500             1.030               50
     5600             1.014               50


     Simulated prior distributions

     Parameter       Prior Mean  Prior Variance  Prior Std. Dev.


     Parameter 1        -0.0017          0.0096          0.0981
     Parameter 2         0.0004          0.0105          0.1025
     Parameter 3         0.0023          0.0106          0.1029
     Parameter 4         0.0022          0.0109          0.1043
     Parameter 5         0.0007          0.0107          0.1034
     Parameter 6        -0.0018          0.0101          0.1007
     Parameter 7        -0.0024          0.0094          0.0971
     Parameter 8        -0.0021          0.0103          0.1016
     Parameter 9         0.0029          0.0096          0.0977
     Parameter 10        -0.0046          0.0102          0.1011
     Parameter 11        -0.0008          0.0099          0.0996
     Parameter 12        -0.0059          0.0096          0.0978
     Parameter 13         0.0040          0.0099          0.0995
     Parameter 14         0.0030          0.0097          0.0983
     Parameter 15 Improper Prior
     Parameter 16 Improper Prior
     Parameter 17 Improper Prior
     Parameter 18 Improper Prior
     Parameter 19 Improper Prior
     Parameter 20 Improper Prior
     Parameter 21 Improper Prior
     Parameter 22 Improper Prior
     Parameter 23 Improper Prior
     Parameter 24 Improper Prior
     Parameter 25 Improper Prior
     Parameter 26 Improper Prior
     Parameter 27 Improper Prior
     Parameter 28 Improper Prior
     Parameter 29 Improper Prior
     Parameter 30 Improper Prior
     Parameter 31 Improper Prior
     Parameter 32 Improper Prior
     Parameter 33 Improper Prior
     Parameter 34 Improper Prior
     Parameter 35 Improper Prior
     Parameter 36 Improper Prior
     Parameter 37 Improper Prior
     Parameter 38 Improper Prior
     Parameter 39 Improper Prior
     Parameter 40 Improper Prior
     Parameter 41 Improper Prior
     Parameter 42 Improper Prior
     Parameter 43 Improper Prior
     Parameter 44 Improper Prior
     Parameter 45 Improper Prior
     Parameter 46 Improper Prior
     Parameter 47 Improper Prior
     Parameter 48 Improper Prior
     Parameter 49 Improper Prior
     Parameter 50 Improper Prior
     Parameter 51 Improper Prior

     REPLICATION 37:


                     POTENTIAL       PARAMETER WITH
     ITERATION    SCALE REDUCTION      HIGHEST PSR
     100              1.210               39
     200              1.229               50
     300              1.156               11
     400              1.327               50
     500              1.151               11
     600              1.069               11
     700              1.040               42
     800              1.080               50
     900              1.069               11
     1000             1.053               10
     1100             1.060               50
     1200             1.106               11
     1300             1.019               8
     1400             1.021               10
     1500             1.044               10
     1600             1.055               50
     1700             1.015               40
     1800             1.015               37
     1900             1.012               50
     2000             1.012               2
     2100             1.013               9
     2200             1.009               20
     2300             1.026               25
     2400             1.015               44
     2500             1.016               44
     2600             1.017               15
     2700             1.021               15
     2800             1.013               10
     2900             1.010               15
     3000             1.008               40
     3100             1.012               40
     3200             1.011               40
     3300             1.015               9
     3400             1.007               21
     3500             1.009               21
     3600             1.007               21
     3700             1.014               12
     3800             1.060               50
     3900             1.057               50
     4000             1.031               50
     4100             1.016               50
     4200             1.012               50
     4300             1.006               25
     4400             1.005               1
     4500             1.005               50
     4600             1.006               50
     4700             1.019               50
     4800             1.009               50
     4900             1.005               21
     5000             1.005               12


     Simulated prior distributions

     Parameter       Prior Mean  Prior Variance  Prior Std. Dev.


     Parameter 1        -0.0019          0.0101          0.1006
     Parameter 2        -0.0038          0.0103          0.1017
     Parameter 3        -0.0050          0.0093          0.0963
     Parameter 4         0.0025          0.0100          0.1002
     Parameter 5        -0.0011          0.0105          0.1026
     Parameter 6        -0.0053          0.0099          0.0996
     Parameter 7         0.0045          0.0099          0.0997
     Parameter 8         0.0028          0.0102          0.1012
     Parameter 9         0.0012          0.0100          0.0999
     Parameter 10        -0.0063          0.0101          0.1004
     Parameter 11         0.0017          0.0100          0.0999
     Parameter 12         0.0005          0.0102          0.1008
     Parameter 13        -0.0026          0.0105          0.1026
     Parameter 14         0.0016          0.0104          0.1022
     Parameter 15 Improper Prior
     Parameter 16 Improper Prior
     Parameter 17 Improper Prior
     Parameter 18 Improper Prior
     Parameter 19 Improper Prior
     Parameter 20 Improper Prior
     Parameter 21 Improper Prior
     Parameter 22 Improper Prior
     Parameter 23 Improper Prior
     Parameter 24 Improper Prior
     Parameter 25 Improper Prior
     Parameter 26 Improper Prior
     Parameter 27 Improper Prior
     Parameter 28 Improper Prior
     Parameter 29 Improper Prior
     Parameter 30 Improper Prior
     Parameter 31 Improper Prior
     Parameter 32 Improper Prior
     Parameter 33 Improper Prior
     Parameter 34 Improper Prior
     Parameter 35 Improper Prior
     Parameter 36 Improper Prior
     Parameter 37 Improper Prior
     Parameter 38 Improper Prior
     Parameter 39 Improper Prior
     Parameter 40 Improper Prior
     Parameter 41 Improper Prior
     Parameter 42 Improper Prior
     Parameter 43 Improper Prior
     Parameter 44 Improper Prior
     Parameter 45 Improper Prior
     Parameter 46 Improper Prior
     Parameter 47 Improper Prior
     Parameter 48 Improper Prior
     Parameter 49 Improper Prior
     Parameter 50 Improper Prior
     Parameter 51 Improper Prior

     REPLICATION 38:


                     POTENTIAL       PARAMETER WITH
     ITERATION    SCALE REDUCTION      HIGHEST PSR
     100              1.173               49
     200              1.092               23
     300              1.108               8
     400              1.123               50
     500              1.203               10
     600              1.057               50
     700              1.075               50
     800              1.022               7
     900              1.052               41
     1000             1.048               5
     1100             1.014               11
     1200             1.045               50
     1300             1.193               50
     1400             1.023               22
     1500             1.066               12
     1600             1.058               12
     1700             1.011               5
     1800             1.009               30
     1900             1.024               22
     2000             1.018               22
     2100             1.012               31
     2200             1.016               50
     2300             1.071               50
     2400             1.034               50
     2500             1.037               50
     2600             1.046               50
     2700             1.040               50
     2800             1.044               12
     2900             1.010               22
     3000             1.012               22
     3100             1.007               24
     3200             1.006               5
     3300             1.005               5
     3400             1.009               5
     3500             1.009               41
     3600             1.021               5
     3700             1.019               10
     3800             1.029               10
     3900             1.036               10
     4000             1.031               10
     4100             1.046               50
     4200             1.066               50
     4300             1.045               10
     4400             1.065               50
     4500             1.034               50
     4600             1.033               50
     4700             1.023               50
     4800             1.013               50
     4900             1.010               50
     5000             1.006               49


     Simulated prior distributions

     Parameter       Prior Mean  Prior Variance  Prior Std. Dev.


     Parameter 1        -0.0003          0.0102          0.1012
     Parameter 2         0.0028          0.0108          0.1039
     Parameter 3        -0.0028          0.0102          0.1009
     Parameter 4         0.0031          0.0097          0.0986
     Parameter 5        -0.0051          0.0104          0.1021
     Parameter 6         0.0002          0.0106          0.1031
     Parameter 7        -0.0021          0.0100          0.1000
     Parameter 8         0.0025          0.0098          0.0988
     Parameter 9         0.0003          0.0104          0.1021
     Parameter 10         0.0021          0.0098          0.0991
     Parameter 11         0.0001          0.0096          0.0977
     Parameter 12        -0.0011          0.0097          0.0984
     Parameter 13         0.0052          0.0096          0.0980
     Parameter 14         0.0085          0.0107          0.1035
     Parameter 15 Improper Prior
     Parameter 16 Improper Prior
     Parameter 17 Improper Prior
     Parameter 18 Improper Prior
     Parameter 19 Improper Prior
     Parameter 20 Improper Prior
     Parameter 21 Improper Prior
     Parameter 22 Improper Prior
     Parameter 23 Improper Prior
     Parameter 24 Improper Prior
     Parameter 25 Improper Prior
     Parameter 26 Improper Prior
     Parameter 27 Improper Prior
     Parameter 28 Improper Prior
     Parameter 29 Improper Prior
     Parameter 30 Improper Prior
     Parameter 31 Improper Prior
     Parameter 32 Improper Prior
     Parameter 33 Improper Prior
     Parameter 34 Improper Prior
     Parameter 35 Improper Prior
     Parameter 36 Improper Prior
     Parameter 37 Improper Prior
     Parameter 38 Improper Prior
     Parameter 39 Improper Prior
     Parameter 40 Improper Prior
     Parameter 41 Improper Prior
     Parameter 42 Improper Prior
     Parameter 43 Improper Prior
     Parameter 44 Improper Prior
     Parameter 45 Improper Prior
     Parameter 46 Improper Prior
     Parameter 47 Improper Prior
     Parameter 48 Improper Prior
     Parameter 49 Improper Prior
     Parameter 50 Improper Prior
     Parameter 51 Improper Prior

     REPLICATION 39:


                     POTENTIAL       PARAMETER WITH
     ITERATION    SCALE REDUCTION      HIGHEST PSR
     100              1.483               11
     200              1.220               8
     300              1.140               10
     400              1.057               19
     500              1.074               33
     600              1.021               28
     700              1.232               50
     800              1.029               32
     900              1.030               17
     1000             1.105               12
     1100             1.245               12
     1200             1.047               8
     1300             1.031               6
     1400             1.017               12
     1500             1.024               33
     1600             1.020               12
     1700             1.092               50
     1800             1.036               50
     1900             1.033               10
     2000             1.066               10
     2100             1.007               21
     2200             1.009               30
     2300             1.011               22
     2400             1.006               16
     2500             1.017               8
     2600             1.014               42
     2700             1.013               42
     2800             1.025               50
     2900             1.041               50
     3000             1.026               50
     3100             1.036               50
     3200             1.028               50
     3300             1.016               24
     3400             1.014               41
     3500             1.019               41
     3600             1.019               41
     3700             1.010               12
     3800             1.010               8
     3900             1.009               8
     4000             1.004               8
     4100             1.003               9
     4200             1.004               9
     4300             1.007               10
     4400             1.009               10
     4500             1.006               27
     4600             1.003               27
     4700             1.026               8
     4800             1.016               50
     4900             1.011               8
     5000             1.011               8


     Simulated prior distributions

     Parameter       Prior Mean  Prior Variance  Prior Std. Dev.


     Parameter 1        -0.0008          0.0097          0.0985
     Parameter 2         0.0008          0.0097          0.0987
     Parameter 3        -0.0023          0.0096          0.0981
     Parameter 4         0.0028          0.0109          0.1042
     Parameter 5         0.0003          0.0098          0.0988
     Parameter 6         0.0017          0.0101          0.1006
     Parameter 7        -0.0023          0.0095          0.0973
     Parameter 8        -0.0014          0.0103          0.1017
     Parameter 9         0.0040          0.0104          0.1022
     Parameter 10         0.0025          0.0095          0.0973
     Parameter 11         0.0012          0.0100          0.1001
     Parameter 12         0.0012          0.0097          0.0983
     Parameter 13        -0.0023          0.0106          0.1031
     Parameter 14         0.0010          0.0100          0.1000
     Parameter 15 Improper Prior
     Parameter 16 Improper Prior
     Parameter 17 Improper Prior
     Parameter 18 Improper Prior
     Parameter 19 Improper Prior
     Parameter 20 Improper Prior
     Parameter 21 Improper Prior
     Parameter 22 Improper Prior
     Parameter 23 Improper Prior
     Parameter 24 Improper Prior
     Parameter 25 Improper Prior
     Parameter 26 Improper Prior
     Parameter 27 Improper Prior
     Parameter 28 Improper Prior
     Parameter 29 Improper Prior
     Parameter 30 Improper Prior
     Parameter 31 Improper Prior
     Parameter 32 Improper Prior
     Parameter 33 Improper Prior
     Parameter 34 Improper Prior
     Parameter 35 Improper Prior
     Parameter 36 Improper Prior
     Parameter 37 Improper Prior
     Parameter 38 Improper Prior
     Parameter 39 Improper Prior
     Parameter 40 Improper Prior
     Parameter 41 Improper Prior
     Parameter 42 Improper Prior
     Parameter 43 Improper Prior
     Parameter 44 Improper Prior
     Parameter 45 Improper Prior
     Parameter 46 Improper Prior
     Parameter 47 Improper Prior
     Parameter 48 Improper Prior
     Parameter 49 Improper Prior
     Parameter 50 Improper Prior
     Parameter 51 Improper Prior

     REPLICATION 40:


                     POTENTIAL       PARAMETER WITH
     ITERATION    SCALE REDUCTION      HIGHEST PSR
     100              1.123               12
     200              1.122               45
     300              1.108               22
     400              1.130               12
     500              1.097               37
     600              1.098               8
     700              1.050               50
     800              1.040               29
     900              1.147               50
     1000             1.090               9
     1100             1.129               12
     1200             1.022               29
     1300             1.010               29
     1400             1.013               1
     1500             1.012               50
     1600             1.034               50
     1700             1.016               1
     1800             1.027               45
     1900             1.015               12
     2000             1.052               12
     2100             1.134               50
     2200             1.090               50
     2300             1.016               50
     2400             1.023               12
     2500             1.007               20
     2600             1.008               12
     2700             1.012               5
     2800             1.018               5
     2900             1.006               15
     3000             1.011               50
     3100             1.018               50
     3200             1.008               27
     3300             1.005               4
     3400             1.005               27
     3500             1.014               50
     3600             1.017               12
     3700             1.059               12
     3800             1.049               12
     3900             1.035               12
     4000             1.026               12
     4100             1.014               12
     4200             1.009               3
     4300             1.012               3
     4400             1.008               3
     4500             1.003               17
     4600             1.008               50
     4700             1.004               18
     4800             1.004               18
     4900             1.013               50
     5000             1.031               50
     5100             1.004               29


     Simulated prior distributions

     Parameter       Prior Mean  Prior Variance  Prior Std. Dev.


     Parameter 1         0.0068          0.0105          0.1026
     Parameter 2         0.0000          0.0099          0.0997
     Parameter 3         0.0003          0.0094          0.0970
     Parameter 4         0.0020          0.0095          0.0973
     Parameter 5         0.0030          0.0099          0.0996
     Parameter 6         0.0005          0.0097          0.0985
     Parameter 7        -0.0017          0.0107          0.1037
     Parameter 8         0.0006          0.0094          0.0968
     Parameter 9         0.0056          0.0098          0.0992
     Parameter 10        -0.0030          0.0100          0.1001
     Parameter 11         0.0010          0.0098          0.0988
     Parameter 12        -0.0030          0.0097          0.0983
     Parameter 13         0.0054          0.0100          0.0998
     Parameter 14        -0.0019          0.0103          0.1015
     Parameter 15 Improper Prior
     Parameter 16 Improper Prior
     Parameter 17 Improper Prior
     Parameter 18 Improper Prior
     Parameter 19 Improper Prior
     Parameter 20 Improper Prior
     Parameter 21 Improper Prior
     Parameter 22 Improper Prior
     Parameter 23 Improper Prior
     Parameter 24 Improper Prior
     Parameter 25 Improper Prior
     Parameter 26 Improper Prior
     Parameter 27 Improper Prior
     Parameter 28 Improper Prior
     Parameter 29 Improper Prior
     Parameter 30 Improper Prior
     Parameter 31 Improper Prior
     Parameter 32 Improper Prior
     Parameter 33 Improper Prior
     Parameter 34 Improper Prior
     Parameter 35 Improper Prior
     Parameter 36 Improper Prior
     Parameter 37 Improper Prior
     Parameter 38 Improper Prior
     Parameter 39 Improper Prior
     Parameter 40 Improper Prior
     Parameter 41 Improper Prior
     Parameter 42 Improper Prior
     Parameter 43 Improper Prior
     Parameter 44 Improper Prior
     Parameter 45 Improper Prior
     Parameter 46 Improper Prior
     Parameter 47 Improper Prior
     Parameter 48 Improper Prior
     Parameter 49 Improper Prior
     Parameter 50 Improper Prior
     Parameter 51 Improper Prior

     REPLICATION 41:


                     POTENTIAL       PARAMETER WITH
     ITERATION    SCALE REDUCTION      HIGHEST PSR
     100              1.288               10
     200              1.090               40
     300              1.093               50
     400              1.090               18
     500              1.057               8
     600              1.050               16
     700              1.067               12
     800              1.150               12
     900              1.018               51
     1000             1.326               50
     1100             1.305               50
     1200             1.165               12
     1300             1.024               18
     1400             1.034               19
     1500             1.053               50
     1600             1.111               50
     1700             1.090               50
     1800             1.103               50
     1900             1.011               50
     2000             1.007               1
     2100             1.014               26
     2200             1.020               45
     2300             1.022               50
     2400             1.007               9
     2500             1.012               10
     2600             1.007               40
     2700             1.009               40
     2800             1.020               50
     2900             1.022               50
     3000             1.021               50
     3100             1.040               50
     3200             1.035               50
     3300             1.022               26
     3400             1.027               50
     3500             1.035               50
     3600             1.020               50
     3700             1.010               26
     3800             1.007               24
     3900             1.004               26
     4000             1.007               26
     4100             1.007               26
     4200             1.007               19
     4300             1.017               19
     4400             1.010               19
     4500             1.008               50
     4600             1.005               29
     4700             1.006               29
     4800             1.008               9
     4900             1.005               50
     5000             1.005               37


     Simulated prior distributions

     Parameter       Prior Mean  Prior Variance  Prior Std. Dev.


     Parameter 1        -0.0004          0.0099          0.0994
     Parameter 2        -0.0061          0.0097          0.0983
     Parameter 3        -0.0006          0.0110          0.1047
     Parameter 4         0.0031          0.0097          0.0983
     Parameter 5        -0.0022          0.0092          0.0961
     Parameter 6        -0.0035          0.0098          0.0991
     Parameter 7         0.0014          0.0098          0.0991
     Parameter 8        -0.0005          0.0103          0.1017
     Parameter 9        -0.0007          0.0099          0.0995
     Parameter 10         0.0003          0.0105          0.1023
     Parameter 11        -0.0016          0.0105          0.1026
     Parameter 12        -0.0009          0.0096          0.0982
     Parameter 13         0.0011          0.0102          0.1009
     Parameter 14        -0.0058          0.0095          0.0976
     Parameter 15 Improper Prior
     Parameter 16 Improper Prior
     Parameter 17 Improper Prior
     Parameter 18 Improper Prior
     Parameter 19 Improper Prior
     Parameter 20 Improper Prior
     Parameter 21 Improper Prior
     Parameter 22 Improper Prior
     Parameter 23 Improper Prior
     Parameter 24 Improper Prior
     Parameter 25 Improper Prior
     Parameter 26 Improper Prior
     Parameter 27 Improper Prior
     Parameter 28 Improper Prior
     Parameter 29 Improper Prior
     Parameter 30 Improper Prior
     Parameter 31 Improper Prior
     Parameter 32 Improper Prior
     Parameter 33 Improper Prior
     Parameter 34 Improper Prior
     Parameter 35 Improper Prior
     Parameter 36 Improper Prior
     Parameter 37 Improper Prior
     Parameter 38 Improper Prior
     Parameter 39 Improper Prior
     Parameter 40 Improper Prior
     Parameter 41 Improper Prior
     Parameter 42 Improper Prior
     Parameter 43 Improper Prior
     Parameter 44 Improper Prior
     Parameter 45 Improper Prior
     Parameter 46 Improper Prior
     Parameter 47 Improper Prior
     Parameter 48 Improper Prior
     Parameter 49 Improper Prior
     Parameter 50 Improper Prior
     Parameter 51 Improper Prior

     REPLICATION 42:


                     POTENTIAL       PARAMETER WITH
     ITERATION    SCALE REDUCTION      HIGHEST PSR
     100              1.153               26
     200              1.308               26
     300              1.078               37
     400              1.024               33
     500              1.077               50
     600              1.041               12
     700              1.050               18
     800              1.030               33
     900              1.150               8
     1000             1.085               50
     1100             1.025               50
     1200             1.023               24
     1300             1.047               50
     1400             1.070               8
     1500             1.005               37
     1600             1.016               12
     1700             1.054               12
     1800             1.025               14
     1900             1.015               29
     2000             1.017               14
     2100             1.039               12
     2200             1.018               11
     2300             1.019               5
     2400             1.018               12
     2500             1.013               5
     2600             1.005               45
     2700             1.010               45
     2800             1.009               30
     2900             1.021               24
     3000             1.013               14
     3100             1.012               24
     3200             1.017               10
     3300             1.024               8
     3400             1.010               10
     3500             1.013               9
     3600             1.010               10
     3700             1.006               45
     3800             1.011               50
     3900             1.008               45
     4000             1.007               49
     4100             1.009               5
     4200             1.014               8
     4300             1.012               5
     4400             1.014               8
     4500             1.012               12
     4600             1.006               3
     4700             1.006               10
     4800             1.005               19
     4900             1.004               25
     5000             1.004               15


     Simulated prior distributions

     Parameter       Prior Mean  Prior Variance  Prior Std. Dev.


     Parameter 1        -0.0034          0.0097          0.0984
     Parameter 2         0.0004          0.0102          0.1008
     Parameter 3        -0.0025          0.0099          0.0997
     Parameter 4         0.0055          0.0101          0.1003
     Parameter 5         0.0008          0.0094          0.0969
     Parameter 6         0.0007          0.0086          0.0927
     Parameter 7        -0.0027          0.0104          0.1021
     Parameter 8        -0.0036          0.0103          0.1013
     Parameter 9         0.0008          0.0097          0.0985
     Parameter 10        -0.0021          0.0102          0.1012
     Parameter 11        -0.0020          0.0095          0.0973
     Parameter 12         0.0012          0.0105          0.1027
     Parameter 13        -0.0001          0.0100          0.1001
     Parameter 14         0.0005          0.0100          0.0999
     Parameter 15 Improper Prior
     Parameter 16 Improper Prior
     Parameter 17 Improper Prior
     Parameter 18 Improper Prior
     Parameter 19 Improper Prior
     Parameter 20 Improper Prior
     Parameter 21 Improper Prior
     Parameter 22 Improper Prior
     Parameter 23 Improper Prior
     Parameter 24 Improper Prior
     Parameter 25 Improper Prior
     Parameter 26 Improper Prior
     Parameter 27 Improper Prior
     Parameter 28 Improper Prior
     Parameter 29 Improper Prior
     Parameter 30 Improper Prior
     Parameter 31 Improper Prior
     Parameter 32 Improper Prior
     Parameter 33 Improper Prior
     Parameter 34 Improper Prior
     Parameter 35 Improper Prior
     Parameter 36 Improper Prior
     Parameter 37 Improper Prior
     Parameter 38 Improper Prior
     Parameter 39 Improper Prior
     Parameter 40 Improper Prior
     Parameter 41 Improper Prior
     Parameter 42 Improper Prior
     Parameter 43 Improper Prior
     Parameter 44 Improper Prior
     Parameter 45 Improper Prior
     Parameter 46 Improper Prior
     Parameter 47 Improper Prior
     Parameter 48 Improper Prior
     Parameter 49 Improper Prior
     Parameter 50 Improper Prior
     Parameter 51 Improper Prior

     REPLICATION 43:


                     POTENTIAL       PARAMETER WITH
     ITERATION    SCALE REDUCTION      HIGHEST PSR
     100              1.256               17
     200              2.087               50
     300              1.076               30
     400              1.079               21
     500              1.075               17
     600              1.030               20
     700              1.054               22
     800              1.024               51
     900              1.085               8
     1000             1.081               8
     1100             1.043               8
     1200             1.017               18
     1300             1.013               18
     1400             1.011               2
     1500             1.016               31
     1600             1.017               17
     1700             1.009               11
     1800             1.010               41
     1900             1.041               50
     2000             1.010               29
     2100             1.010               29
     2200             1.017               50
     2300             1.011               45
     2400             1.026               50
     2500             1.078               50
     2600             1.022               50
     2700             1.006               48
     2800             1.005               24
     2900             1.007               50
     3000             1.007               50
     3100             1.022               50
     3200             1.004               6
     3300             1.008               12
     3400             1.005               22
     3500             1.004               2
     3600             1.007               51
     3700             1.029               50
     3800             1.085               50
     3900             1.081               50
     4000             1.102               50
     4100             1.071               50
     4200             1.042               50
     4300             1.013               50
     4400             1.009               50
     4500             1.008               5
     4600             1.010               50
     4700             1.005               5
     4800             1.006               5
     4900             1.012               5
     5000             1.021               5
     5100             1.013               5


     Simulated prior distributions

     Parameter       Prior Mean  Prior Variance  Prior Std. Dev.


     Parameter 1         0.0010          0.0093          0.0963
     Parameter 2         0.0036          0.0098          0.0991
     Parameter 3        -0.0034          0.0099          0.0995
     Parameter 4         0.0012          0.0093          0.0966
     Parameter 5         0.0005          0.0102          0.1008
     Parameter 6        -0.0032          0.0109          0.1043
     Parameter 7        -0.0037          0.0097          0.0987
     Parameter 8         0.0007          0.0101          0.1004
     Parameter 9         0.0010          0.0100          0.1000
     Parameter 10         0.0045          0.0096          0.0981
     Parameter 11         0.0024          0.0098          0.0989
     Parameter 12         0.0051          0.0104          0.1020
     Parameter 13        -0.0027          0.0099          0.0995
     Parameter 14        -0.0012          0.0098          0.0992
     Parameter 15 Improper Prior
     Parameter 16 Improper Prior
     Parameter 17 Improper Prior
     Parameter 18 Improper Prior
     Parameter 19 Improper Prior
     Parameter 20 Improper Prior
     Parameter 21 Improper Prior
     Parameter 22 Improper Prior
     Parameter 23 Improper Prior
     Parameter 24 Improper Prior
     Parameter 25 Improper Prior
     Parameter 26 Improper Prior
     Parameter 27 Improper Prior
     Parameter 28 Improper Prior
     Parameter 29 Improper Prior
     Parameter 30 Improper Prior
     Parameter 31 Improper Prior
     Parameter 32 Improper Prior
     Parameter 33 Improper Prior
     Parameter 34 Improper Prior
     Parameter 35 Improper Prior
     Parameter 36 Improper Prior
     Parameter 37 Improper Prior
     Parameter 38 Improper Prior
     Parameter 39 Improper Prior
     Parameter 40 Improper Prior
     Parameter 41 Improper Prior
     Parameter 42 Improper Prior
     Parameter 43 Improper Prior
     Parameter 44 Improper Prior
     Parameter 45 Improper Prior
     Parameter 46 Improper Prior
     Parameter 47 Improper Prior
     Parameter 48 Improper Prior
     Parameter 49 Improper Prior
     Parameter 50 Improper Prior
     Parameter 51 Improper Prior

     REPLICATION 44:


                     POTENTIAL       PARAMETER WITH
     ITERATION    SCALE REDUCTION      HIGHEST PSR
     100              1.069               14
     200              1.059               39
     300              1.083               5
     400              1.211               12
     500              1.170               12
     600              1.400               12
     700              1.297               11
     800              1.052               12
     900              1.269               12
     1000             1.287               50
     1100             1.095               9
     1200             1.027               12
     1300             1.014               37
     1400             1.011               32
     1500             1.038               32
     1600             1.017               33
     1700             1.018               9
     1800             1.011               19
     1900             1.018               39
     2000             1.016               39
     2100             1.009               11
     2200             1.052               50
     2300             1.021               50
     2400             1.007               15
     2500             1.010               24
     2600             1.008               15
     2700             1.004               51
     2800             1.016               51
     2900             1.020               10
     3000             1.033               10
     3100             1.009               19
     3200             1.007               19
     3300             1.005               25
     3400             1.007               25
     3500             1.005               25
     3600             1.007               23
     3700             1.004               25
     3800             1.005               31
     3900             1.006               31
     4000             1.005               23
     4100             1.005               51
     4200             1.003               25
     4300             1.004               51
     4400             1.007               11
     4500             1.004               51
     4600             1.005               51
     4700             1.004               21
     4800             1.003               21
     4900             1.004               21
     5000             1.006               25


     Simulated prior distributions

     Parameter       Prior Mean  Prior Variance  Prior Std. Dev.


     Parameter 1        -0.0013          0.0097          0.0987
     Parameter 2        -0.0020          0.0098          0.0991
     Parameter 3         0.0029          0.0105          0.1026
     Parameter 4         0.0021          0.0099          0.0997
     Parameter 5        -0.0007          0.0100          0.1000
     Parameter 6        -0.0030          0.0102          0.1010
     Parameter 7        -0.0014          0.0093          0.0966
     Parameter 8        -0.0051          0.0102          0.1012
     Parameter 9        -0.0016          0.0102          0.1011
     Parameter 10         0.0039          0.0107          0.1034
     Parameter 11         0.0008          0.0097          0.0985
     Parameter 12        -0.0004          0.0094          0.0972
     Parameter 13        -0.0026          0.0096          0.0982
     Parameter 14        -0.0022          0.0097          0.0987
     Parameter 15 Improper Prior
     Parameter 16 Improper Prior
     Parameter 17 Improper Prior
     Parameter 18 Improper Prior
     Parameter 19 Improper Prior
     Parameter 20 Improper Prior
     Parameter 21 Improper Prior
     Parameter 22 Improper Prior
     Parameter 23 Improper Prior
     Parameter 24 Improper Prior
     Parameter 25 Improper Prior
     Parameter 26 Improper Prior
     Parameter 27 Improper Prior
     Parameter 28 Improper Prior
     Parameter 29 Improper Prior
     Parameter 30 Improper Prior
     Parameter 31 Improper Prior
     Parameter 32 Improper Prior
     Parameter 33 Improper Prior
     Parameter 34 Improper Prior
     Parameter 35 Improper Prior
     Parameter 36 Improper Prior
     Parameter 37 Improper Prior
     Parameter 38 Improper Prior
     Parameter 39 Improper Prior
     Parameter 40 Improper Prior
     Parameter 41 Improper Prior
     Parameter 42 Improper Prior
     Parameter 43 Improper Prior
     Parameter 44 Improper Prior
     Parameter 45 Improper Prior
     Parameter 46 Improper Prior
     Parameter 47 Improper Prior
     Parameter 48 Improper Prior
     Parameter 49 Improper Prior
     Parameter 50 Improper Prior
     Parameter 51 Improper Prior

     REPLICATION 45:


                     POTENTIAL       PARAMETER WITH
     ITERATION    SCALE REDUCTION      HIGHEST PSR
     100              1.182               50
     200              1.069               40
     300              1.160               10
     400              1.102               10
     500              1.061               50
     600              1.077               19
     700              1.046               25
     800              1.048               11
     900              1.090               11
     1000             1.050               8
     1100             1.015               51
     1200             1.034               51
     1300             1.049               50
     1400             1.023               19
     1500             1.016               19
     1600             1.017               7
     1700             1.026               10
     1800             1.022               51
     1900             1.022               50
     2000             1.006               51
     2100             1.011               3
     2200             1.012               7
     2300             1.008               43
     2400             1.012               33
     2500             1.016               8
     2600             1.012               5
     2700             1.048               8
     2800             1.040               8
     2900             1.044               11
     3000             1.063               50
     3100             1.066               11
     3200             1.062               50
     3300             1.039               50
     3400             1.065               50
     3500             1.093               50
     3600             1.037               50
     3700             1.026               50
     3800             1.016               50
     3900             1.008               50
     4000             1.005               33
     4100             1.006               33
     4200             1.006               33
     4300             1.009               33
     4400             1.004               33
     4500             1.003               33
     4600             1.006               7
     4700             1.004               26
     4800             1.008               7
     4900             1.009               26
     5000             1.008               26


     Simulated prior distributions

     Parameter       Prior Mean  Prior Variance  Prior Std. Dev.


     Parameter 1         0.0006          0.0100          0.1000
     Parameter 2         0.0038          0.0100          0.1001
     Parameter 3         0.0052          0.0102          0.1010
     Parameter 4        -0.0017          0.0100          0.1000
     Parameter 5        -0.0011          0.0094          0.0971
     Parameter 6         0.0049          0.0098          0.0992
     Parameter 7         0.0010          0.0104          0.1019
     Parameter 8         0.0006          0.0097          0.0987
     Parameter 9        -0.0011          0.0101          0.1006
     Parameter 10        -0.0001          0.0091          0.0956
     Parameter 11         0.0011          0.0102          0.1008
     Parameter 12         0.0026          0.0102          0.1011
     Parameter 13         0.0051          0.0104          0.1020
     Parameter 14        -0.0049          0.0097          0.0986
     Parameter 15 Improper Prior
     Parameter 16 Improper Prior
     Parameter 17 Improper Prior
     Parameter 18 Improper Prior
     Parameter 19 Improper Prior
     Parameter 20 Improper Prior
     Parameter 21 Improper Prior
     Parameter 22 Improper Prior
     Parameter 23 Improper Prior
     Parameter 24 Improper Prior
     Parameter 25 Improper Prior
     Parameter 26 Improper Prior
     Parameter 27 Improper Prior
     Parameter 28 Improper Prior
     Parameter 29 Improper Prior
     Parameter 30 Improper Prior
     Parameter 31 Improper Prior
     Parameter 32 Improper Prior
     Parameter 33 Improper Prior
     Parameter 34 Improper Prior
     Parameter 35 Improper Prior
     Parameter 36 Improper Prior
     Parameter 37 Improper Prior
     Parameter 38 Improper Prior
     Parameter 39 Improper Prior
     Parameter 40 Improper Prior
     Parameter 41 Improper Prior
     Parameter 42 Improper Prior
     Parameter 43 Improper Prior
     Parameter 44 Improper Prior
     Parameter 45 Improper Prior
     Parameter 46 Improper Prior
     Parameter 47 Improper Prior
     Parameter 48 Improper Prior
     Parameter 49 Improper Prior
     Parameter 50 Improper Prior
     Parameter 51 Improper Prior

     REPLICATION 46:


                     POTENTIAL       PARAMETER WITH
     ITERATION    SCALE REDUCTION      HIGHEST PSR
     100              1.262               44
     200              1.152               50
     300              1.137               4
     400              1.204               50
     500              1.285               11
     600              1.065               50
     700              1.154               9
     800              1.044               18
     900              1.062               17
     1000             1.061               17
     1100             1.083               50
     1200             1.015               51
     1300             1.019               50
     1400             1.077               50
     1500             1.071               50
     1600             1.032               18
     1700             1.014               18
     1800             1.012               30
     1900             1.009               4
     2000             1.023               11
     2100             1.042               50
     2200             1.008               12
     2300             1.008               10
     2400             1.013               11
     2500             1.012               25
     2600             1.024               11
     2700             1.113               50
     2800             1.100               50
     2900             1.018               12
     3000             1.005               25
     3100             1.008               2
     3200             1.008               8
     3300             1.007               45
     3400             1.014               9
     3500             1.034               9
     3600             1.069               9
     3700             1.067               9
     3800             1.043               11
     3900             1.029               3
     4000             1.022               3
     4100             1.025               3
     4200             1.033               11
     4300             1.022               50
     4400             1.014               50
     4500             1.013               50
     4600             1.014               50
     4700             1.005               17
     4800             1.004               39
     4900             1.004               45
     5000             1.004               45


     Simulated prior distributions

     Parameter       Prior Mean  Prior Variance  Prior Std. Dev.


     Parameter 1         0.0008          0.0098          0.0990
     Parameter 2         0.0030          0.0095          0.0972
     Parameter 3        -0.0038          0.0100          0.1001
     Parameter 4        -0.0023          0.0100          0.0999
     Parameter 5        -0.0077          0.0099          0.0996
     Parameter 6         0.0000          0.0098          0.0989
     Parameter 7        -0.0013          0.0105          0.1026
     Parameter 8        -0.0004          0.0097          0.0987
     Parameter 9         0.0024          0.0099          0.0995
     Parameter 10         0.0060          0.0102          0.1009
     Parameter 11         0.0007          0.0093          0.0963
     Parameter 12        -0.0043          0.0105          0.1024
     Parameter 13         0.0002          0.0104          0.1021
     Parameter 14         0.0060          0.0106          0.1030
     Parameter 15 Improper Prior
     Parameter 16 Improper Prior
     Parameter 17 Improper Prior
     Parameter 18 Improper Prior
     Parameter 19 Improper Prior
     Parameter 20 Improper Prior
     Parameter 21 Improper Prior
     Parameter 22 Improper Prior
     Parameter 23 Improper Prior
     Parameter 24 Improper Prior
     Parameter 25 Improper Prior
     Parameter 26 Improper Prior
     Parameter 27 Improper Prior
     Parameter 28 Improper Prior
     Parameter 29 Improper Prior
     Parameter 30 Improper Prior
     Parameter 31 Improper Prior
     Parameter 32 Improper Prior
     Parameter 33 Improper Prior
     Parameter 34 Improper Prior
     Parameter 35 Improper Prior
     Parameter 36 Improper Prior
     Parameter 37 Improper Prior
     Parameter 38 Improper Prior
     Parameter 39 Improper Prior
     Parameter 40 Improper Prior
     Parameter 41 Improper Prior
     Parameter 42 Improper Prior
     Parameter 43 Improper Prior
     Parameter 44 Improper Prior
     Parameter 45 Improper Prior
     Parameter 46 Improper Prior
     Parameter 47 Improper Prior
     Parameter 48 Improper Prior
     Parameter 49 Improper Prior
     Parameter 50 Improper Prior
     Parameter 51 Improper Prior

     REPLICATION 47:


                     POTENTIAL       PARAMETER WITH
     ITERATION    SCALE REDUCTION      HIGHEST PSR
     100              1.315               9
     200              1.113               48
     300              1.096               50
     400              1.104               50
     500              1.044               50
     600              1.031               25
     700              1.076               45
     800              1.036               12
     900              1.068               44
     1000             1.124               11
     1100             1.056               45
     1200             1.023               50
     1300             1.044               22
     1400             1.012               22
     1500             1.041               26
     1600             1.012               26
     1700             1.008               11
     1800             1.013               3
     1900             1.023               1
     2000             1.013               1
     2100             1.015               26
     2200             1.019               50
     2300             1.019               50
     2400             1.037               50
     2500             1.023               50
     2600             1.041               50
     2700             1.045               11
     2800             1.036               50
     2900             1.056               12
     3000             1.059               50
     3100             1.009               12
     3200             1.010               5
     3300             1.006               51
     3400             1.012               3
     3500             1.010               3
     3600             1.007               50
     3700             1.011               50
     3800             1.009               27
     3900             1.017               50
     4000             1.022               50
     4100             1.018               50
     4200             1.028               50
     4300             1.055               50
     4400             1.066               50
     4500             1.102               50
     4600             1.045               50
     4700             1.024               50
     4800             1.014               8
     4900             1.005               8
     5000             1.008               8


     Simulated prior distributions

     Parameter       Prior Mean  Prior Variance  Prior Std. Dev.


     Parameter 1         0.0057          0.0103          0.1017
     Parameter 2         0.0018          0.0103          0.1015
     Parameter 3         0.0085          0.0092          0.0960
     Parameter 4        -0.0009          0.0105          0.1026
     Parameter 5         0.0050          0.0104          0.1018
     Parameter 6         0.0014          0.0093          0.0963
     Parameter 7        -0.0041          0.0099          0.0994
     Parameter 8         0.0022          0.0103          0.1013
     Parameter 9        -0.0026          0.0102          0.1008
     Parameter 10        -0.0048          0.0093          0.0963
     Parameter 11        -0.0003          0.0093          0.0967
     Parameter 12         0.0006          0.0100          0.0999
     Parameter 13        -0.0006          0.0103          0.1013
     Parameter 14        -0.0001          0.0094          0.0971
     Parameter 15 Improper Prior
     Parameter 16 Improper Prior
     Parameter 17 Improper Prior
     Parameter 18 Improper Prior
     Parameter 19 Improper Prior
     Parameter 20 Improper Prior
     Parameter 21 Improper Prior
     Parameter 22 Improper Prior
     Parameter 23 Improper Prior
     Parameter 24 Improper Prior
     Parameter 25 Improper Prior
     Parameter 26 Improper Prior
     Parameter 27 Improper Prior
     Parameter 28 Improper Prior
     Parameter 29 Improper Prior
     Parameter 30 Improper Prior
     Parameter 31 Improper Prior
     Parameter 32 Improper Prior
     Parameter 33 Improper Prior
     Parameter 34 Improper Prior
     Parameter 35 Improper Prior
     Parameter 36 Improper Prior
     Parameter 37 Improper Prior
     Parameter 38 Improper Prior
     Parameter 39 Improper Prior
     Parameter 40 Improper Prior
     Parameter 41 Improper Prior
     Parameter 42 Improper Prior
     Parameter 43 Improper Prior
     Parameter 44 Improper Prior
     Parameter 45 Improper Prior
     Parameter 46 Improper Prior
     Parameter 47 Improper Prior
     Parameter 48 Improper Prior
     Parameter 49 Improper Prior
     Parameter 50 Improper Prior
     Parameter 51 Improper Prior

     REPLICATION 48:


                     POTENTIAL       PARAMETER WITH
     ITERATION    SCALE REDUCTION      HIGHEST PSR
     100              1.279               17
     200              1.136               14
     300              1.110               41
     400              1.130               44
     500              1.187               8
     600              1.035               4
     700              1.084               11
     800              1.063               11
     900              1.029               20
     1000             1.065               9
     1100             1.035               9
     1200             1.065               11
     1300             1.074               11
     1400             1.017               22
     1500             1.061               10
     1600             1.015               50
     1700             1.023               38
     1800             1.015               5
     1900             1.015               5
     2000             1.017               26
     2100             1.012               22
     2200             1.018               50
     2300             1.008               28
     2400             1.011               12
     2500             1.009               19
     2600             1.006               19
     2700             1.012               12
     2800             1.055               12
     2900             1.057               50
     3000             1.056               9
     3100             1.024               8
     3200             1.021               8
     3300             1.019               8
     3400             1.023               8
     3500             1.004               36
     3600             1.007               12
     3700             1.012               11
     3800             1.015               12
     3900             1.007               15
     4000             1.007               21
     4100             1.008               15
     4200             1.007               15
     4300             1.008               15
     4400             1.010               10
     4500             1.009               15
     4600             1.005               31
     4700             1.004               15
     4800             1.003               38
     4900             1.004               13
     5000             1.004               38


     Simulated prior distributions

     Parameter       Prior Mean  Prior Variance  Prior Std. Dev.


     Parameter 1         0.0060          0.0103          0.1015
     Parameter 2         0.0014          0.0104          0.1019
     Parameter 3        -0.0064          0.0098          0.0988
     Parameter 4        -0.0018          0.0100          0.0998
     Parameter 5        -0.0009          0.0099          0.0997
     Parameter 6         0.0032          0.0101          0.1003
     Parameter 7         0.0013          0.0094          0.0967
     Parameter 8        -0.0013          0.0100          0.1002
     Parameter 9         0.0074          0.0099          0.0996
     Parameter 10         0.0000          0.0099          0.0993
     Parameter 11        -0.0021          0.0105          0.1026
     Parameter 12        -0.0049          0.0093          0.0964
     Parameter 13        -0.0010          0.0098          0.0990
     Parameter 14         0.0012          0.0102          0.1008
     Parameter 15 Improper Prior
     Parameter 16 Improper Prior
     Parameter 17 Improper Prior
     Parameter 18 Improper Prior
     Parameter 19 Improper Prior
     Parameter 20 Improper Prior
     Parameter 21 Improper Prior
     Parameter 22 Improper Prior
     Parameter 23 Improper Prior
     Parameter 24 Improper Prior
     Parameter 25 Improper Prior
     Parameter 26 Improper Prior
     Parameter 27 Improper Prior
     Parameter 28 Improper Prior
     Parameter 29 Improper Prior
     Parameter 30 Improper Prior
     Parameter 31 Improper Prior
     Parameter 32 Improper Prior
     Parameter 33 Improper Prior
     Parameter 34 Improper Prior
     Parameter 35 Improper Prior
     Parameter 36 Improper Prior
     Parameter 37 Improper Prior
     Parameter 38 Improper Prior
     Parameter 39 Improper Prior
     Parameter 40 Improper Prior
     Parameter 41 Improper Prior
     Parameter 42 Improper Prior
     Parameter 43 Improper Prior
     Parameter 44 Improper Prior
     Parameter 45 Improper Prior
     Parameter 46 Improper Prior
     Parameter 47 Improper Prior
     Parameter 48 Improper Prior
     Parameter 49 Improper Prior
     Parameter 50 Improper Prior
     Parameter 51 Improper Prior

     REPLICATION 49:


                     POTENTIAL       PARAMETER WITH
     ITERATION    SCALE REDUCTION      HIGHEST PSR
     100              1.601               50
     200              1.740               50
     300              1.100               25
     400              1.076               24
     500              1.108               25
     600              1.076               50
     700              1.065               51
     800              1.043               33
     900              1.032               12
     1000             1.039               26
     1100             1.027               26
     1200             1.014               19
     1300             1.074               8
     1400             1.012               21
     1500             1.031               10
     1600             1.024               50
     1700             1.030               50
     1800             1.012               24
     1900             1.011               31
     2000             1.015               32
     2100             1.051               8
     2200             1.063               8
     2300             1.039               8
     2400             1.043               8
     2500             1.020               8
     2600             1.015               8
     2700             1.014               33
     2800             1.012               33
     2900             1.017               33
     3000             1.008               22
     3100             1.012               15
     3200             1.010               8
     3300             1.012               15
     3400             1.010               1
     3500             1.007               1
     3600             1.011               50
     3700             1.011               50
     3800             1.014               50
     3900             1.006               4
     4000             1.004               26
     4100             1.007               33
     4200             1.004               21
     4300             1.027               50
     4400             1.018               50
     4500             1.010               50
     4600             1.031               50
     4700             1.006               6
     4800             1.005               1
     4900             1.003               16
     5000             1.011               8


     Simulated prior distributions

     Parameter       Prior Mean  Prior Variance  Prior Std. Dev.


     Parameter 1         0.0027          0.0092          0.0958
     Parameter 2         0.0000          0.0098          0.0988
     Parameter 3         0.0020          0.0098          0.0990
     Parameter 4         0.0011          0.0095          0.0974
     Parameter 5         0.0013          0.0098          0.0989
     Parameter 6         0.0041          0.0102          0.1011
     Parameter 7         0.0024          0.0106          0.1030
     Parameter 8         0.0064          0.0097          0.0984
     Parameter 9         0.0020          0.0099          0.0997
     Parameter 10         0.0041          0.0097          0.0987
     Parameter 11         0.0003          0.0103          0.1013
     Parameter 12        -0.0018          0.0098          0.0988
     Parameter 13        -0.0022          0.0097          0.0987
     Parameter 14         0.0075          0.0098          0.0988
     Parameter 15 Improper Prior
     Parameter 16 Improper Prior
     Parameter 17 Improper Prior
     Parameter 18 Improper Prior
     Parameter 19 Improper Prior
     Parameter 20 Improper Prior
     Parameter 21 Improper Prior
     Parameter 22 Improper Prior
     Parameter 23 Improper Prior
     Parameter 24 Improper Prior
     Parameter 25 Improper Prior
     Parameter 26 Improper Prior
     Parameter 27 Improper Prior
     Parameter 28 Improper Prior
     Parameter 29 Improper Prior
     Parameter 30 Improper Prior
     Parameter 31 Improper Prior
     Parameter 32 Improper Prior
     Parameter 33 Improper Prior
     Parameter 34 Improper Prior
     Parameter 35 Improper Prior
     Parameter 36 Improper Prior
     Parameter 37 Improper Prior
     Parameter 38 Improper Prior
     Parameter 39 Improper Prior
     Parameter 40 Improper Prior
     Parameter 41 Improper Prior
     Parameter 42 Improper Prior
     Parameter 43 Improper Prior
     Parameter 44 Improper Prior
     Parameter 45 Improper Prior
     Parameter 46 Improper Prior
     Parameter 47 Improper Prior
     Parameter 48 Improper Prior
     Parameter 49 Improper Prior
     Parameter 50 Improper Prior
     Parameter 51 Improper Prior

     REPLICATION 50:


                     POTENTIAL       PARAMETER WITH
     ITERATION    SCALE REDUCTION      HIGHEST PSR
     100              2.400               50
     200              1.210               17
     300              1.187               24
     400              1.061               50
     500              1.070               9
     600              1.067               50
     700              1.097               50
     800              1.074               10
     900              1.148               10
     1000             1.085               11
     1100             1.120               11
     1200             1.148               8
     1300             1.062               12
     1400             1.193               12
     1500             1.157               50
     1600             1.021               19
     1700             1.016               26
     1800             1.021               8
     1900             1.023               8
     2000             1.013               8
     2100             1.017               17
     2200             1.011               11
     2300             1.032               50
     2400             1.019               15
     2500             1.015               15
     2600             1.012               15
     2700             1.009               17
     2800             1.018               17
     2900             1.033               10
     3000             1.041               10
     3100             1.089               10
     3200             1.174               10
     3300             1.131               10
     3400             1.077               12
     3500             1.073               12
     3600             1.065               12
     3700             1.068               12
     3800             1.031               50
     3900             1.001               20
     4000             1.016               11
     4100             1.042               10
     4200             1.053               10
     4300             1.087               10
     4400             1.108               10
     4500             1.078               10
     4600             1.042               10
     4700             1.082               10
     4800             1.102               10
     4900             1.096               10
     5000             1.069               12
     5100             1.057               12
     5200             1.039               10
     5300             1.029               10
     5400             1.020               10
     5500             1.012               11


     Simulated prior distributions

     Parameter       Prior Mean  Prior Variance  Prior Std. Dev.


     Parameter 1         0.0014          0.0097          0.0984
     Parameter 2        -0.0019          0.0099          0.0996
     Parameter 3         0.0004          0.0097          0.0986
     Parameter 4         0.0050          0.0094          0.0968
     Parameter 5         0.0024          0.0097          0.0985
     Parameter 6         0.0063          0.0107          0.1032
     Parameter 7        -0.0074          0.0104          0.1022
     Parameter 8         0.0008          0.0102          0.1008
     Parameter 9        -0.0034          0.0095          0.0975
     Parameter 10         0.0022          0.0100          0.1002
     Parameter 11        -0.0008          0.0102          0.1009
     Parameter 12        -0.0008          0.0102          0.1010
     Parameter 13         0.0010          0.0098          0.0989
     Parameter 14        -0.0010          0.0096          0.0979
     Parameter 15 Improper Prior
     Parameter 16 Improper Prior
     Parameter 17 Improper Prior
     Parameter 18 Improper Prior
     Parameter 19 Improper Prior
     Parameter 20 Improper Prior
     Parameter 21 Improper Prior
     Parameter 22 Improper Prior
     Parameter 23 Improper Prior
     Parameter 24 Improper Prior
     Parameter 25 Improper Prior
     Parameter 26 Improper Prior
     Parameter 27 Improper Prior
     Parameter 28 Improper Prior
     Parameter 29 Improper Prior
     Parameter 30 Improper Prior
     Parameter 31 Improper Prior
     Parameter 32 Improper Prior
     Parameter 33 Improper Prior
     Parameter 34 Improper Prior
     Parameter 35 Improper Prior
     Parameter 36 Improper Prior
     Parameter 37 Improper Prior
     Parameter 38 Improper Prior
     Parameter 39 Improper Prior
     Parameter 40 Improper Prior
     Parameter 41 Improper Prior
     Parameter 42 Improper Prior
     Parameter 43 Improper Prior
     Parameter 44 Improper Prior
     Parameter 45 Improper Prior
     Parameter 46 Improper Prior
     Parameter 47 Improper Prior
     Parameter 48 Improper Prior
     Parameter 49 Improper Prior
     Parameter 50 Improper Prior
     Parameter 51 Improper Prior

     REPLICATION 51:


                     POTENTIAL       PARAMETER WITH
     ITERATION    SCALE REDUCTION      HIGHEST PSR
     100              1.307               33
     200              1.096               8
     300              1.159               10
     400              1.180               11
     500              1.074               22
     600              1.033               6
     700              1.079               22
     800              1.215               10
     900              1.041               41
     1000             1.022               8
     1100             1.042               11
     1200             1.057               12
     1300             1.024               17
     1400             1.013               42
     1500             1.062               11
     1600             1.069               11
     1700             1.019               43
     1800             1.032               43
     1900             1.017               18
     2000             1.014               50
     2100             1.053               50
     2200             1.052               50
     2300             1.054               50
     2400             1.018               33
     2500             1.012               33
     2600             1.008               19
     2700             1.010               43
     2800             1.014               43
     2900             1.042               50
     3000             1.075               50
     3100             1.089               50
     3200             1.021               50
     3300             1.006               6
     3400             1.008               12
     3500             1.004               2
     3600             1.005               25
     3700             1.004               43
     3800             1.005               2
     3900             1.012               5
     4000             1.017               5
     4100             1.025               8
     4200             1.033               8
     4300             1.023               8
     4400             1.030               10
     4500             1.032               8
     4600             1.017               8
     4700             1.020               8
     4800             1.013               8
     4900             1.011               8
     5000             1.007               33


     Simulated prior distributions

     Parameter       Prior Mean  Prior Variance  Prior Std. Dev.


     Parameter 1         0.0023          0.0103          0.1013
     Parameter 2        -0.0030          0.0101          0.1006
     Parameter 3         0.0010          0.0093          0.0965
     Parameter 4        -0.0029          0.0100          0.1001
     Parameter 5         0.0015          0.0105          0.1026
     Parameter 6        -0.0042          0.0099          0.0996
     Parameter 7         0.0019          0.0107          0.1034
     Parameter 8         0.0015          0.0093          0.0967
     Parameter 9        -0.0004          0.0097          0.0984
     Parameter 10         0.0055          0.0099          0.0994
     Parameter 11         0.0058          0.0099          0.0997
     Parameter 12        -0.0025          0.0100          0.0998
     Parameter 13        -0.0012          0.0091          0.0956
     Parameter 14         0.0014          0.0104          0.1021
     Parameter 15 Improper Prior
     Parameter 16 Improper Prior
     Parameter 17 Improper Prior
     Parameter 18 Improper Prior
     Parameter 19 Improper Prior
     Parameter 20 Improper Prior
     Parameter 21 Improper Prior
     Parameter 22 Improper Prior
     Parameter 23 Improper Prior
     Parameter 24 Improper Prior
     Parameter 25 Improper Prior
     Parameter 26 Improper Prior
     Parameter 27 Improper Prior
     Parameter 28 Improper Prior
     Parameter 29 Improper Prior
     Parameter 30 Improper Prior
     Parameter 31 Improper Prior
     Parameter 32 Improper Prior
     Parameter 33 Improper Prior
     Parameter 34 Improper Prior
     Parameter 35 Improper Prior
     Parameter 36 Improper Prior
     Parameter 37 Improper Prior
     Parameter 38 Improper Prior
     Parameter 39 Improper Prior
     Parameter 40 Improper Prior
     Parameter 41 Improper Prior
     Parameter 42 Improper Prior
     Parameter 43 Improper Prior
     Parameter 44 Improper Prior
     Parameter 45 Improper Prior
     Parameter 46 Improper Prior
     Parameter 47 Improper Prior
     Parameter 48 Improper Prior
     Parameter 49 Improper Prior
     Parameter 50 Improper Prior
     Parameter 51 Improper Prior

     REPLICATION 52:


                     POTENTIAL       PARAMETER WITH
     ITERATION    SCALE REDUCTION      HIGHEST PSR
     100              1.271               22
     200              1.132               9
     300              1.150               4
     400              1.471               50
     500              1.033               51
     600              1.267               11
     700              1.037               22
     800              1.038               10
     900              1.114               11
     1000             1.027               30
     1100             1.036               22
     1200             1.012               5
     1300             1.016               21
     1400             1.038               13
     1500             1.014               25
     1600             1.024               16
     1700             1.010               30
     1800             1.015               30
     1900             1.031               8
     2000             1.014               16
     2100             1.006               22
     2200             1.013               8
     2300             1.015               2
     2400             1.028               9
     2500             1.010               9
     2600             1.061               9
     2700             1.100               50
     2800             1.046               50
     2900             1.009               15
     3000             1.004               17
     3100             1.005               1
     3200             1.007               2
     3300             1.007               31
     3400             1.014               8
     3500             1.020               9
     3600             1.013               9
     3700             1.006               8
     3800             1.004               13
     3900             1.004               24
     4000             1.013               50
     4100             1.006               9
     4200             1.008               9
     4300             1.009               9
     4400             1.005               24
     4500             1.004               26
     4600             1.013               50
     4700             1.014               50
     4800             1.021               50
     4900             1.009               19
     5000             1.009               22


     Simulated prior distributions

     Parameter       Prior Mean  Prior Variance  Prior Std. Dev.


     Parameter 1         0.0023          0.0099          0.0996
     Parameter 2         0.0017          0.0102          0.1009
     Parameter 3         0.0024          0.0103          0.1013
     Parameter 4        -0.0005          0.0102          0.1008
     Parameter 5         0.0062          0.0100          0.1000
     Parameter 6         0.0021          0.0101          0.1003
     Parameter 7         0.0028          0.0100          0.0999
     Parameter 8         0.0016          0.0102          0.1009
     Parameter 9         0.0024          0.0107          0.1034
     Parameter 10        -0.0018          0.0101          0.1006
     Parameter 11         0.0005          0.0092          0.0957
     Parameter 12         0.0053          0.0089          0.0941
     Parameter 13        -0.0049          0.0101          0.1003
     Parameter 14        -0.0005          0.0096          0.0980
     Parameter 15 Improper Prior
     Parameter 16 Improper Prior
     Parameter 17 Improper Prior
     Parameter 18 Improper Prior
     Parameter 19 Improper Prior
     Parameter 20 Improper Prior
     Parameter 21 Improper Prior
     Parameter 22 Improper Prior
     Parameter 23 Improper Prior
     Parameter 24 Improper Prior
     Parameter 25 Improper Prior
     Parameter 26 Improper Prior
     Parameter 27 Improper Prior
     Parameter 28 Improper Prior
     Parameter 29 Improper Prior
     Parameter 30 Improper Prior
     Parameter 31 Improper Prior
     Parameter 32 Improper Prior
     Parameter 33 Improper Prior
     Parameter 34 Improper Prior
     Parameter 35 Improper Prior
     Parameter 36 Improper Prior
     Parameter 37 Improper Prior
     Parameter 38 Improper Prior
     Parameter 39 Improper Prior
     Parameter 40 Improper Prior
     Parameter 41 Improper Prior
     Parameter 42 Improper Prior
     Parameter 43 Improper Prior
     Parameter 44 Improper Prior
     Parameter 45 Improper Prior
     Parameter 46 Improper Prior
     Parameter 47 Improper Prior
     Parameter 48 Improper Prior
     Parameter 49 Improper Prior
     Parameter 50 Improper Prior
     Parameter 51 Improper Prior

     REPLICATION 53:


                     POTENTIAL       PARAMETER WITH
     ITERATION    SCALE REDUCTION      HIGHEST PSR
     100              1.252               28
     200              1.624               12
     300              1.160               42
     400              1.398               50
     500              1.065               15
     600              1.256               12
     700              1.068               12
     800              1.132               10
     900              1.437               12
     1000             1.119               11
     1100             1.097               11
     1200             1.391               50
     1300             1.204               50
     1400             1.098               11
     1500             1.037               11
     1600             1.029               26
     1700             1.010               26
     1800             1.066               50
     1900             1.035               24
     2000             1.046               50
     2100             1.065               26
     2200             1.066               50
     2300             1.052               11
     2400             1.071               11
     2500             1.092               11
     2600             1.100               11
     2700             1.049               11
     2800             1.073               11
     2900             1.046               11
     3000             1.012               13
     3100             1.010               25
     3200             1.016               25
     3300             1.011               25
     3400             1.009               12
     3500             1.011               10
     3600             1.011               10
     3700             1.006               19
     3800             1.014               50
     3900             1.023               8
     4000             1.015               12
     4100             1.013               12
     4200             1.012               51
     4300             1.011               51
     4400             1.014               12
     4500             1.023               12
     4600             1.025               12
     4700             1.022               12
     4800             1.013               11
     4900             1.007               27
     5000             1.006               27


     Simulated prior distributions

     Parameter       Prior Mean  Prior Variance  Prior Std. Dev.


     Parameter 1         0.0044          0.0096          0.0979
     Parameter 2        -0.0027          0.0104          0.1020
     Parameter 3         0.0049          0.0094          0.0971
     Parameter 4         0.0058          0.0098          0.0989
     Parameter 5        -0.0003          0.0104          0.1020
     Parameter 6        -0.0037          0.0103          0.1015
     Parameter 7         0.0017          0.0100          0.1001
     Parameter 8        -0.0028          0.0105          0.1027
     Parameter 9        -0.0008          0.0100          0.1002
     Parameter 10         0.0024          0.0093          0.0967
     Parameter 11         0.0008          0.0096          0.0980
     Parameter 12        -0.0032          0.0096          0.0980
     Parameter 13        -0.0014          0.0106          0.1030
     Parameter 14         0.0014          0.0100          0.0998
     Parameter 15 Improper Prior
     Parameter 16 Improper Prior
     Parameter 17 Improper Prior
     Parameter 18 Improper Prior
     Parameter 19 Improper Prior
     Parameter 20 Improper Prior
     Parameter 21 Improper Prior
     Parameter 22 Improper Prior
     Parameter 23 Improper Prior
     Parameter 24 Improper Prior
     Parameter 25 Improper Prior
     Parameter 26 Improper Prior
     Parameter 27 Improper Prior
     Parameter 28 Improper Prior
     Parameter 29 Improper Prior
     Parameter 30 Improper Prior
     Parameter 31 Improper Prior
     Parameter 32 Improper Prior
     Parameter 33 Improper Prior
     Parameter 34 Improper Prior
     Parameter 35 Improper Prior
     Parameter 36 Improper Prior
     Parameter 37 Improper Prior
     Parameter 38 Improper Prior
     Parameter 39 Improper Prior
     Parameter 40 Improper Prior
     Parameter 41 Improper Prior
     Parameter 42 Improper Prior
     Parameter 43 Improper Prior
     Parameter 44 Improper Prior
     Parameter 45 Improper Prior
     Parameter 46 Improper Prior
     Parameter 47 Improper Prior
     Parameter 48 Improper Prior
     Parameter 49 Improper Prior
     Parameter 50 Improper Prior
     Parameter 51 Improper Prior

     REPLICATION 54:


                     POTENTIAL       PARAMETER WITH
     ITERATION    SCALE REDUCTION      HIGHEST PSR
     100              1.185               20
     200              1.274               50
     300              1.087               31
     400              1.217               11
     500              1.131               12
     600              1.069               22
     700              1.043               43
     800              1.057               1
     900              1.127               50
     1000             1.150               9
     1100             1.038               30
     1200             1.047               10
     1300             1.035               22
     1400             1.024               24
     1500             1.105               50
     1600             1.092               50
     1700             1.013               4
     1800             1.027               10
     1900             1.019               21
     2000             1.015               26
     2100             1.019               9
     2200             1.037               11
     2300             1.051               50
     2400             1.053               12
     2500             1.057               8
     2600             1.057               50
     2700             1.050               50
     2800             1.048               50
     2900             1.030               50
     3000             1.012               50
     3100             1.007               50
     3200             1.011               10
     3300             1.016               10
     3400             1.009               37
     3500             1.007               10
     3600             1.011               22
     3700             1.005               45
     3800             1.006               45
     3900             1.010               45
     4000             1.012               45
     4100             1.016               8
     4200             1.030               8
     4300             1.056               50
     4400             1.093               50
     4500             1.064               50
     4600             1.048               50
     4700             1.076               50
     4800             1.050               12
     4900             1.018               12
     5000             1.015               8


     Simulated prior distributions

     Parameter       Prior Mean  Prior Variance  Prior Std. Dev.


     Parameter 1        -0.0011          0.0099          0.0997
     Parameter 2         0.0002          0.0096          0.0981
     Parameter 3        -0.0030          0.0109          0.1043
     Parameter 4        -0.0019          0.0104          0.1018
     Parameter 5        -0.0021          0.0100          0.0999
     Parameter 6        -0.0033          0.0094          0.0970
     Parameter 7         0.0026          0.0101          0.1007
     Parameter 8        -0.0060          0.0098          0.0990
     Parameter 9         0.0028          0.0101          0.1006
     Parameter 10         0.0014          0.0094          0.0968
     Parameter 11        -0.0040          0.0113          0.1063
     Parameter 12         0.0023          0.0101          0.1004
     Parameter 13        -0.0077          0.0098          0.0989
     Parameter 14         0.0039          0.0103          0.1014
     Parameter 15 Improper Prior
     Parameter 16 Improper Prior
     Parameter 17 Improper Prior
     Parameter 18 Improper Prior
     Parameter 19 Improper Prior
     Parameter 20 Improper Prior
     Parameter 21 Improper Prior
     Parameter 22 Improper Prior
     Parameter 23 Improper Prior
     Parameter 24 Improper Prior
     Parameter 25 Improper Prior
     Parameter 26 Improper Prior
     Parameter 27 Improper Prior
     Parameter 28 Improper Prior
     Parameter 29 Improper Prior
     Parameter 30 Improper Prior
     Parameter 31 Improper Prior
     Parameter 32 Improper Prior
     Parameter 33 Improper Prior
     Parameter 34 Improper Prior
     Parameter 35 Improper Prior
     Parameter 36 Improper Prior
     Parameter 37 Improper Prior
     Parameter 38 Improper Prior
     Parameter 39 Improper Prior
     Parameter 40 Improper Prior
     Parameter 41 Improper Prior
     Parameter 42 Improper Prior
     Parameter 43 Improper Prior
     Parameter 44 Improper Prior
     Parameter 45 Improper Prior
     Parameter 46 Improper Prior
     Parameter 47 Improper Prior
     Parameter 48 Improper Prior
     Parameter 49 Improper Prior
     Parameter 50 Improper Prior
     Parameter 51 Improper Prior

     REPLICATION 55:


                     POTENTIAL       PARAMETER WITH
     ITERATION    SCALE REDUCTION      HIGHEST PSR
     100              1.775               12
     200              1.092               51
     300              1.054               15
     400              1.260               8
     500              1.165               1
     600              1.059               8
     700              1.438               8
     800              1.103               2
     900              1.117               50
     1000             1.246               50
     1100             1.159               12
     1200             1.023               12
     1300             1.034               9
     1400             1.039               23
     1500             1.052               8
     1600             1.027               8
     1700             1.044               8
     1800             1.008               15
     1900             1.021               50
     2000             1.010               3
     2100             1.010               3
     2200             1.013               3
     2300             1.024               10
     2400             1.029               8
     2500             1.018               1
     2600             1.009               47
     2700             1.022               9
     2800             1.031               12
     2900             1.047               10
     3000             1.027               3
     3100             1.030               3
     3200             1.013               3
     3300             1.006               3
     3400             1.007               26
     3500             1.015               8
     3600             1.004               13
     3700             1.004               24
     3800             1.007               26
     3900             1.005               24
     4000             1.004               50
     4100             1.014               50
     4200             1.032               50
     4300             1.048               50
     4400             1.038               50
     4500             1.009               50
     4600             1.011               8
     4700             1.029               50
     4800             1.016               50
     4900             1.015               50
     5000             1.004               50


     Simulated prior distributions

     Parameter       Prior Mean  Prior Variance  Prior Std. Dev.


     Parameter 1         0.0004          0.0099          0.0996
     Parameter 2         0.0029          0.0103          0.1014
     Parameter 3         0.0058          0.0107          0.1033
     Parameter 4        -0.0026          0.0101          0.1004
     Parameter 5         0.0011          0.0102          0.1010
     Parameter 6         0.0011          0.0104          0.1020
     Parameter 7        -0.0008          0.0104          0.1018
     Parameter 8         0.0026          0.0092          0.0959
     Parameter 9        -0.0015          0.0100          0.1002
     Parameter 10        -0.0021          0.0097          0.0987
     Parameter 11        -0.0053          0.0095          0.0973
     Parameter 12        -0.0041          0.0102          0.1011
     Parameter 13         0.0015          0.0100          0.0999
     Parameter 14         0.0025          0.0104          0.1021
     Parameter 15 Improper Prior
     Parameter 16 Improper Prior
     Parameter 17 Improper Prior
     Parameter 18 Improper Prior
     Parameter 19 Improper Prior
     Parameter 20 Improper Prior
     Parameter 21 Improper Prior
     Parameter 22 Improper Prior
     Parameter 23 Improper Prior
     Parameter 24 Improper Prior
     Parameter 25 Improper Prior
     Parameter 26 Improper Prior
     Parameter 27 Improper Prior
     Parameter 28 Improper Prior
     Parameter 29 Improper Prior
     Parameter 30 Improper Prior
     Parameter 31 Improper Prior
     Parameter 32 Improper Prior
     Parameter 33 Improper Prior
     Parameter 34 Improper Prior
     Parameter 35 Improper Prior
     Parameter 36 Improper Prior
     Parameter 37 Improper Prior
     Parameter 38 Improper Prior
     Parameter 39 Improper Prior
     Parameter 40 Improper Prior
     Parameter 41 Improper Prior
     Parameter 42 Improper Prior
     Parameter 43 Improper Prior
     Parameter 44 Improper Prior
     Parameter 45 Improper Prior
     Parameter 46 Improper Prior
     Parameter 47 Improper Prior
     Parameter 48 Improper Prior
     Parameter 49 Improper Prior
     Parameter 50 Improper Prior
     Parameter 51 Improper Prior

     REPLICATION 56:


                     POTENTIAL       PARAMETER WITH
     ITERATION    SCALE REDUCTION      HIGHEST PSR
     100              1.303               50
     200              1.177               11
     300              1.742               50
     400              1.040               23
     500              1.037               26
     600              1.049               45
     700              1.069               12
     800              1.146               50
     900              1.014               45
     1000             1.119               50
     1100             1.089               11
     1200             1.033               19
     1300             1.024               32
     1400             1.037               11
     1500             1.084               11
     1600             1.027               20
     1700             1.008               31
     1800             1.081               50
     1900             1.077               50
     2000             1.076               50
     2100             1.049               50
     2200             1.033               50
     2300             1.024               15
     2400             1.070               10
     2500             1.079               8
     2600             1.083               8
     2700             1.162               8
     2800             1.225               50
     2900             1.050               50
     3000             1.009               26
     3100             1.006               2
     3200             1.008               41
     3300             1.017               9
     3400             1.016               9
     3500             1.033               50
     3600             1.077               50
     3700             1.097               50
     3800             1.073               50
     3900             1.016               50
     4000             1.011               25
     4100             1.008               50
     4200             1.011               50
     4300             1.012               50
     4400             1.009               50
     4500             1.004               32
     4600             1.007               32
     4700             1.014               8
     4800             1.015               50
     4900             1.025               50
     5000             1.012               8


     Simulated prior distributions

     Parameter       Prior Mean  Prior Variance  Prior Std. Dev.


     Parameter 1         0.0003          0.0100          0.1000
     Parameter 2        -0.0011          0.0100          0.0998
     Parameter 3         0.0048          0.0096          0.0977
     Parameter 4         0.0065          0.0093          0.0964
     Parameter 5         0.0019          0.0099          0.0995
     Parameter 6        -0.0038          0.0100          0.1000
     Parameter 7        -0.0080          0.0095          0.0974
     Parameter 8         0.0014          0.0100          0.0998
     Parameter 9        -0.0058          0.0098          0.0988
     Parameter 10        -0.0019          0.0100          0.0998
     Parameter 11        -0.0027          0.0099          0.0994
     Parameter 12        -0.0018          0.0108          0.1041
     Parameter 13         0.0007          0.0112          0.1059
     Parameter 14        -0.0013          0.0098          0.0988
     Parameter 15 Improper Prior
     Parameter 16 Improper Prior
     Parameter 17 Improper Prior
     Parameter 18 Improper Prior
     Parameter 19 Improper Prior
     Parameter 20 Improper Prior
     Parameter 21 Improper Prior
     Parameter 22 Improper Prior
     Parameter 23 Improper Prior
     Parameter 24 Improper Prior
     Parameter 25 Improper Prior
     Parameter 26 Improper Prior
     Parameter 27 Improper Prior
     Parameter 28 Improper Prior
     Parameter 29 Improper Prior
     Parameter 30 Improper Prior
     Parameter 31 Improper Prior
     Parameter 32 Improper Prior
     Parameter 33 Improper Prior
     Parameter 34 Improper Prior
     Parameter 35 Improper Prior
     Parameter 36 Improper Prior
     Parameter 37 Improper Prior
     Parameter 38 Improper Prior
     Parameter 39 Improper Prior
     Parameter 40 Improper Prior
     Parameter 41 Improper Prior
     Parameter 42 Improper Prior
     Parameter 43 Improper Prior
     Parameter 44 Improper Prior
     Parameter 45 Improper Prior
     Parameter 46 Improper Prior
     Parameter 47 Improper Prior
     Parameter 48 Improper Prior
     Parameter 49 Improper Prior
     Parameter 50 Improper Prior
     Parameter 51 Improper Prior

     REPLICATION 57:


                     POTENTIAL       PARAMETER WITH
     ITERATION    SCALE REDUCTION      HIGHEST PSR
     100              1.663               9
     200              1.270               50
     300              1.676               11
     400              1.054               11
     500              1.366               50
     600              1.418               11
     700              1.060               44
     800              1.105               24
     900              1.056               8
     1000             1.027               8
     1100             1.019               17
     1200             1.044               8
     1300             1.104               50
     1400             1.011               14
     1500             1.015               19
     1600             1.055               12
     1700             1.091               50
     1800             1.029               12
     1900             1.055               10
     2000             1.035               50
     2100             1.013               12
     2200             1.019               12
     2300             1.012               2
     2400             1.028               50
     2500             1.012               33
     2600             1.012               26
     2700             1.016               9
     2800             1.013               30
     2900             1.017               12
     3000             1.014               12
     3100             1.007               12
     3200             1.020               12
     3300             1.032               12
     3400             1.030               10
     3500             1.014               50
     3600             1.003               44
     3700             1.005               29
     3800             1.005               30
     3900             1.009               8
     4000             1.019               8
     4100             1.014               2
     4200             1.010               2
     4300             1.012               30
     4400             1.007               10
     4500             1.005               30
     4600             1.006               30
     4700             1.007               45
     4800             1.008               45
     4900             1.007               41
     5000             1.012               50


     Simulated prior distributions

     Parameter       Prior Mean  Prior Variance  Prior Std. Dev.


     Parameter 1        -0.0011          0.0101          0.1005
     Parameter 2         0.0029          0.0102          0.1011
     Parameter 3        -0.0037          0.0097          0.0985
     Parameter 4        -0.0020          0.0097          0.0986
     Parameter 5        -0.0038          0.0095          0.0977
     Parameter 6        -0.0017          0.0105          0.1023
     Parameter 7        -0.0042          0.0105          0.1024
     Parameter 8        -0.0014          0.0102          0.1009
     Parameter 9         0.0012          0.0104          0.1021
     Parameter 10        -0.0023          0.0106          0.1030
     Parameter 11        -0.0004          0.0104          0.1019
     Parameter 12        -0.0012          0.0102          0.1009
     Parameter 13        -0.0015          0.0098          0.0988
     Parameter 14        -0.0020          0.0097          0.0987
     Parameter 15 Improper Prior
     Parameter 16 Improper Prior
     Parameter 17 Improper Prior
     Parameter 18 Improper Prior
     Parameter 19 Improper Prior
     Parameter 20 Improper Prior
     Parameter 21 Improper Prior
     Parameter 22 Improper Prior
     Parameter 23 Improper Prior
     Parameter 24 Improper Prior
     Parameter 25 Improper Prior
     Parameter 26 Improper Prior
     Parameter 27 Improper Prior
     Parameter 28 Improper Prior
     Parameter 29 Improper Prior
     Parameter 30 Improper Prior
     Parameter 31 Improper Prior
     Parameter 32 Improper Prior
     Parameter 33 Improper Prior
     Parameter 34 Improper Prior
     Parameter 35 Improper Prior
     Parameter 36 Improper Prior
     Parameter 37 Improper Prior
     Parameter 38 Improper Prior
     Parameter 39 Improper Prior
     Parameter 40 Improper Prior
     Parameter 41 Improper Prior
     Parameter 42 Improper Prior
     Parameter 43 Improper Prior
     Parameter 44 Improper Prior
     Parameter 45 Improper Prior
     Parameter 46 Improper Prior
     Parameter 47 Improper Prior
     Parameter 48 Improper Prior
     Parameter 49 Improper Prior
     Parameter 50 Improper Prior
     Parameter 51 Improper Prior

     REPLICATION 58:


                     POTENTIAL       PARAMETER WITH
     ITERATION    SCALE REDUCTION      HIGHEST PSR
     100              1.302               11
     200              1.226               50
     300              1.752               50
     400              1.099               51
     500              1.164               50
     600              1.131               11
     700              1.429               50
     800              1.300               50
     900              1.250               50
     1000             1.084               50
     1100             1.063               50
     1200             1.027               50
     1300             1.015               17
     1400             1.015               16
     1500             1.131               50
     1600             1.043               8
     1700             1.013               12
     1800             1.014               51
     1900             1.010               7
     2000             1.028               8
     2100             1.044               8
     2200             1.044               8
     2300             1.050               12
     2400             1.017               22
     2500             1.010               27
     2600             1.008               50
     2700             1.013               27
     2800             1.014               17
     2900             1.012               17
     3000             1.007               50
     3100             1.016               50
     3200             1.072               50
     3300             1.047               50
     3400             1.022               50
     3500             1.017               10
     3600             1.008               19
     3700             1.006               17
     3800             1.010               17
     3900             1.018               17
     4000             1.017               17
     4100             1.009               17
     4200             1.006               17
     4300             1.008               50
     4400             1.009               18
     4500             1.005               17
     4600             1.005               17
     4700             1.003               8
     4800             1.007               50
     4900             1.021               10
     5000             1.027               50
     5100             1.022               50
     5200             1.011               50


     Simulated prior distributions

     Parameter       Prior Mean  Prior Variance  Prior Std. Dev.


     Parameter 1         0.0024          0.0096          0.0981
     Parameter 2         0.0048          0.0090          0.0948
     Parameter 3        -0.0005          0.0105          0.1026
     Parameter 4        -0.0016          0.0097          0.0983
     Parameter 5        -0.0001          0.0100          0.1002
     Parameter 6        -0.0070          0.0091          0.0954
     Parameter 7        -0.0022          0.0102          0.1011
     Parameter 8        -0.0027          0.0102          0.1012
     Parameter 9        -0.0016          0.0105          0.1027
     Parameter 10         0.0002          0.0103          0.1015
     Parameter 11        -0.0036          0.0095          0.0976
     Parameter 12        -0.0047          0.0100          0.1002
     Parameter 13         0.0038          0.0101          0.1006
     Parameter 14        -0.0039          0.0098          0.0991
     Parameter 15 Improper Prior
     Parameter 16 Improper Prior
     Parameter 17 Improper Prior
     Parameter 18 Improper Prior
     Parameter 19 Improper Prior
     Parameter 20 Improper Prior
     Parameter 21 Improper Prior
     Parameter 22 Improper Prior
     Parameter 23 Improper Prior
     Parameter 24 Improper Prior
     Parameter 25 Improper Prior
     Parameter 26 Improper Prior
     Parameter 27 Improper Prior
     Parameter 28 Improper Prior
     Parameter 29 Improper Prior
     Parameter 30 Improper Prior
     Parameter 31 Improper Prior
     Parameter 32 Improper Prior
     Parameter 33 Improper Prior
     Parameter 34 Improper Prior
     Parameter 35 Improper Prior
     Parameter 36 Improper Prior
     Parameter 37 Improper Prior
     Parameter 38 Improper Prior
     Parameter 39 Improper Prior
     Parameter 40 Improper Prior
     Parameter 41 Improper Prior
     Parameter 42 Improper Prior
     Parameter 43 Improper Prior
     Parameter 44 Improper Prior
     Parameter 45 Improper Prior
     Parameter 46 Improper Prior
     Parameter 47 Improper Prior
     Parameter 48 Improper Prior
     Parameter 49 Improper Prior
     Parameter 50 Improper Prior
     Parameter 51 Improper Prior

     REPLICATION 59:


                     POTENTIAL       PARAMETER WITH
     ITERATION    SCALE REDUCTION      HIGHEST PSR
     100              1.454               22
     200              1.742               50
     300              1.153               3
     400              1.093               31
     500              1.194               50
     600              1.048               17
     700              1.118               10
     800              1.034               22
     900              1.086               50
     1000             1.260               50
     1100             1.156               50
     1200             1.038               9
     1300             1.015               50
     1400             1.194               50
     1500             1.123               50
     1600             1.274               50
     1700             1.139               12
     1800             1.030               8
     1900             1.005               48
     2000             1.026               12
     2100             1.043               12
     2200             1.058               12
     2300             1.018               50
     2400             1.015               50
     2500             1.019               10
     2600             1.005               33
     2700             1.011               50
     2800             1.016               50
     2900             1.046               50
     3000             1.032               50
     3100             1.025               50
     3200             1.027               50
     3300             1.068               50
     3400             1.033               10
     3500             1.014               51
     3600             1.009               51
     3700             1.012               51
     3800             1.008               24
     3900             1.009               50
     4000             1.003               50
     4100             1.005               3
     4200             1.005               50
     4300             1.009               50
     4400             1.032               8
     4500             1.027               8
     4600             1.021               8
     4700             1.031               8
     4800             1.026               8
     4900             1.034               8
     5000             1.041               12
     5100             1.044               12
     5200             1.034               12
     5300             1.038               12
     5400             1.027               12
     5500             1.025               12
     5600             1.023               12
     5700             1.024               12
     5800             1.009               51


     Simulated prior distributions

     Parameter       Prior Mean  Prior Variance  Prior Std. Dev.


     Parameter 1        -0.0005          0.0102          0.1012
     Parameter 2        -0.0005          0.0109          0.1043
     Parameter 3         0.0033          0.0107          0.1033
     Parameter 4        -0.0037          0.0094          0.0971
     Parameter 5         0.0017          0.0106          0.1031
     Parameter 6        -0.0041          0.0097          0.0985
     Parameter 7         0.0021          0.0101          0.1005
     Parameter 8        -0.0045          0.0100          0.1001
     Parameter 9         0.0002          0.0102          0.1008
     Parameter 10        -0.0043          0.0096          0.0978
     Parameter 11        -0.0047          0.0093          0.0963
     Parameter 12        -0.0035          0.0107          0.1035
     Parameter 13         0.0028          0.0100          0.1000
     Parameter 14        -0.0017          0.0097          0.0984
     Parameter 15 Improper Prior
     Parameter 16 Improper Prior
     Parameter 17 Improper Prior
     Parameter 18 Improper Prior
     Parameter 19 Improper Prior
     Parameter 20 Improper Prior
     Parameter 21 Improper Prior
     Parameter 22 Improper Prior
     Parameter 23 Improper Prior
     Parameter 24 Improper Prior
     Parameter 25 Improper Prior
     Parameter 26 Improper Prior
     Parameter 27 Improper Prior
     Parameter 28 Improper Prior
     Parameter 29 Improper Prior
     Parameter 30 Improper Prior
     Parameter 31 Improper Prior
     Parameter 32 Improper Prior
     Parameter 33 Improper Prior
     Parameter 34 Improper Prior
     Parameter 35 Improper Prior
     Parameter 36 Improper Prior
     Parameter 37 Improper Prior
     Parameter 38 Improper Prior
     Parameter 39 Improper Prior
     Parameter 40 Improper Prior
     Parameter 41 Improper Prior
     Parameter 42 Improper Prior
     Parameter 43 Improper Prior
     Parameter 44 Improper Prior
     Parameter 45 Improper Prior
     Parameter 46 Improper Prior
     Parameter 47 Improper Prior
     Parameter 48 Improper Prior
     Parameter 49 Improper Prior
     Parameter 50 Improper Prior
     Parameter 51 Improper Prior

     REPLICATION 60:


                     POTENTIAL       PARAMETER WITH
     ITERATION    SCALE REDUCTION      HIGHEST PSR
     100              1.190               1
     200              1.235               50
     300              1.060               37
     400              1.030               51
     500              1.081               26
     600              1.037               18
     700              1.042               50
     800              1.071               33
     900              1.025               17
     1000             1.442               50
     1100             1.045               50
     1200             1.027               23
     1300             1.105               50
     1400             1.050               50
     1500             1.010               34
     1600             1.143               50
     1700             1.181               50
     1800             1.147               50
     1900             1.108               50
     2000             1.047               50
     2100             1.006               31
     2200             1.008               8
     2300             1.014               17
     2400             1.016               31
     2500             1.021               10
     2600             1.008               19
     2700             1.014               20
     2800             1.023               20
     2900             1.017               20
     3000             1.015               20
     3100             1.029               12
     3200             1.020               12
     3300             1.019               12
     3400             1.042               12
     3500             1.044               50
     3600             1.042               12
     3700             1.020               50
     3800             1.034               50
     3900             1.014               50
     4000             1.018               50
     4100             1.016               50
     4200             1.026               50
     4300             1.018               50
     4400             1.010               50
     4500             1.005               20
     4600             1.005               22
     4700             1.004               33
     4800             1.005               22
     4900             1.005               23
     5000             1.007               12


     Simulated prior distributions

     Parameter       Prior Mean  Prior Variance  Prior Std. Dev.


     Parameter 1         0.0021          0.0099          0.0992
     Parameter 2         0.0001          0.0111          0.1051
     Parameter 3        -0.0030          0.0104          0.1018
     Parameter 4         0.0038          0.0105          0.1025
     Parameter 5        -0.0022          0.0110          0.1047
     Parameter 6         0.0018          0.0101          0.1003
     Parameter 7         0.0019          0.0102          0.1012
     Parameter 8         0.0000          0.0095          0.0976
     Parameter 9        -0.0009          0.0104          0.1019
     Parameter 10        -0.0027          0.0105          0.1022
     Parameter 11        -0.0031          0.0102          0.1008
     Parameter 12         0.0001          0.0101          0.1003
     Parameter 13        -0.0052          0.0103          0.1016
     Parameter 14         0.0055          0.0099          0.0995
     Parameter 15 Improper Prior
     Parameter 16 Improper Prior
     Parameter 17 Improper Prior
     Parameter 18 Improper Prior
     Parameter 19 Improper Prior
     Parameter 20 Improper Prior
     Parameter 21 Improper Prior
     Parameter 22 Improper Prior
     Parameter 23 Improper Prior
     Parameter 24 Improper Prior
     Parameter 25 Improper Prior
     Parameter 26 Improper Prior
     Parameter 27 Improper Prior
     Parameter 28 Improper Prior
     Parameter 29 Improper Prior
     Parameter 30 Improper Prior
     Parameter 31 Improper Prior
     Parameter 32 Improper Prior
     Parameter 33 Improper Prior
     Parameter 34 Improper Prior
     Parameter 35 Improper Prior
     Parameter 36 Improper Prior
     Parameter 37 Improper Prior
     Parameter 38 Improper Prior
     Parameter 39 Improper Prior
     Parameter 40 Improper Prior
     Parameter 41 Improper Prior
     Parameter 42 Improper Prior
     Parameter 43 Improper Prior
     Parameter 44 Improper Prior
     Parameter 45 Improper Prior
     Parameter 46 Improper Prior
     Parameter 47 Improper Prior
     Parameter 48 Improper Prior
     Parameter 49 Improper Prior
     Parameter 50 Improper Prior
     Parameter 51 Improper Prior

     REPLICATION 61:


                     POTENTIAL       PARAMETER WITH
     ITERATION    SCALE REDUCTION      HIGHEST PSR
     100              1.156               5
     200              1.383               12
     300              1.158               50
     400              1.077               51
     500              1.049               19
     600              1.420               50
     700              1.130               50
     800              1.086               33
     900              1.052               33
     1000             1.040               50
     1100             1.095               12
     1200             1.071               12
     1300             1.035               12
     1400             1.077               50
     1500             1.018               4
     1600             1.028               12
     1700             1.020               10
     1800             1.010               17
     1900             1.006               5
     2000             1.007               10
     2100             1.020               26
     2200             1.051               12
     2300             1.016               12
     2400             1.009               51
     2500             1.010               51
     2600             1.010               51
     2700             1.010               10
     2800             1.012               51
     2900             1.009               37
     3000             1.011               10
     3100             1.007               37
     3200             1.008               5
     3300             1.005               25
     3400             1.005               22
     3500             1.008               9
     3600             1.008               12
     3700             1.003               28
     3800             1.003               15
     3900             1.007               12
     4000             1.062               50
     4100             1.054               50
     4200             1.039               50
     4300             1.022               50
     4400             1.008               9
     4500             1.005               9
     4600             1.006               50
     4700             1.005               44
     4800             1.003               32
     4900             1.006               32
     5000             1.009               19


     Simulated prior distributions

     Parameter       Prior Mean  Prior Variance  Prior Std. Dev.


     Parameter 1        -0.0017          0.0101          0.1005
     Parameter 2         0.0006          0.0105          0.1023
     Parameter 3        -0.0035          0.0101          0.1006
     Parameter 4         0.0017          0.0104          0.1020
     Parameter 5         0.0022          0.0107          0.1033
     Parameter 6         0.0014          0.0106          0.1029
     Parameter 7         0.0018          0.0098          0.0992
     Parameter 8        -0.0012          0.0099          0.0996
     Parameter 9         0.0051          0.0099          0.0994
     Parameter 10        -0.0011          0.0097          0.0987
     Parameter 11         0.0041          0.0091          0.0956
     Parameter 12        -0.0013          0.0099          0.0997
     Parameter 13        -0.0007          0.0106          0.1030
     Parameter 14        -0.0015          0.0100          0.1001
     Parameter 15 Improper Prior
     Parameter 16 Improper Prior
     Parameter 17 Improper Prior
     Parameter 18 Improper Prior
     Parameter 19 Improper Prior
     Parameter 20 Improper Prior
     Parameter 21 Improper Prior
     Parameter 22 Improper Prior
     Parameter 23 Improper Prior
     Parameter 24 Improper Prior
     Parameter 25 Improper Prior
     Parameter 26 Improper Prior
     Parameter 27 Improper Prior
     Parameter 28 Improper Prior
     Parameter 29 Improper Prior
     Parameter 30 Improper Prior
     Parameter 31 Improper Prior
     Parameter 32 Improper Prior
     Parameter 33 Improper Prior
     Parameter 34 Improper Prior
     Parameter 35 Improper Prior
     Parameter 36 Improper Prior
     Parameter 37 Improper Prior
     Parameter 38 Improper Prior
     Parameter 39 Improper Prior
     Parameter 40 Improper Prior
     Parameter 41 Improper Prior
     Parameter 42 Improper Prior
     Parameter 43 Improper Prior
     Parameter 44 Improper Prior
     Parameter 45 Improper Prior
     Parameter 46 Improper Prior
     Parameter 47 Improper Prior
     Parameter 48 Improper Prior
     Parameter 49 Improper Prior
     Parameter 50 Improper Prior
     Parameter 51 Improper Prior

     REPLICATION 62:


                     POTENTIAL       PARAMETER WITH
     ITERATION    SCALE REDUCTION      HIGHEST PSR
     100              1.599               11
     200              1.468               12
     300              1.210               12
     400              1.071               15
     500              1.132               10
     600              1.123               50
     700              1.082               10
     800              1.091               12
     900              1.053               25
     1000             1.034               33
     1100             1.044               12
     1200             1.017               28
     1300             1.030               28
     1400             1.033               23
     1500             1.053               23
     1600             1.032               23
     1700             1.015               22
     1800             1.012               22
     1900             1.050               50
     2000             1.074               50
     2100             1.019               50
     2200             1.012               32
     2300             1.008               33
     2400             1.021               12
     2500             1.021               12
     2600             1.051               12
     2700             1.021               12
     2800             1.018               25
     2900             1.014               25
     3000             1.013               25
     3100             1.009               44
     3200             1.008               15
     3300             1.003               7
     3400             1.006               4
     3500             1.007               4
     3600             1.006               1
     3700             1.007               4
     3800             1.016               4
     3900             1.015               4
     4000             1.014               4
     4100             1.011               25
     4200             1.007               25
     4300             1.010               50
     4400             1.014               50
     4500             1.007               50
     4600             1.022               50
     4700             1.029               50
     4800             1.027               50
     4900             1.035               50
     5000             1.025               50
     5100             1.014               50


     Simulated prior distributions

     Parameter       Prior Mean  Prior Variance  Prior Std. Dev.


     Parameter 1        -0.0017          0.0103          0.1013
     Parameter 2        -0.0050          0.0100          0.0999
     Parameter 3         0.0051          0.0103          0.1014
     Parameter 4        -0.0071          0.0107          0.1036
     Parameter 5         0.0060          0.0099          0.0996
     Parameter 6        -0.0055          0.0104          0.1020
     Parameter 7         0.0019          0.0098          0.0988
     Parameter 8         0.0027          0.0105          0.1023
     Parameter 9        -0.0028          0.0103          0.1015
     Parameter 10         0.0049          0.0097          0.0985
     Parameter 11         0.0067          0.0104          0.1017
     Parameter 12        -0.0094          0.0097          0.0984
     Parameter 13        -0.0002          0.0093          0.0965
     Parameter 14         0.0019          0.0094          0.0968
     Parameter 15 Improper Prior
     Parameter 16 Improper Prior
     Parameter 17 Improper Prior
     Parameter 18 Improper Prior
     Parameter 19 Improper Prior
     Parameter 20 Improper Prior
     Parameter 21 Improper Prior
     Parameter 22 Improper Prior
     Parameter 23 Improper Prior
     Parameter 24 Improper Prior
     Parameter 25 Improper Prior
     Parameter 26 Improper Prior
     Parameter 27 Improper Prior
     Parameter 28 Improper Prior
     Parameter 29 Improper Prior
     Parameter 30 Improper Prior
     Parameter 31 Improper Prior
     Parameter 32 Improper Prior
     Parameter 33 Improper Prior
     Parameter 34 Improper Prior
     Parameter 35 Improper Prior
     Parameter 36 Improper Prior
     Parameter 37 Improper Prior
     Parameter 38 Improper Prior
     Parameter 39 Improper Prior
     Parameter 40 Improper Prior
     Parameter 41 Improper Prior
     Parameter 42 Improper Prior
     Parameter 43 Improper Prior
     Parameter 44 Improper Prior
     Parameter 45 Improper Prior
     Parameter 46 Improper Prior
     Parameter 47 Improper Prior
     Parameter 48 Improper Prior
     Parameter 49 Improper Prior
     Parameter 50 Improper Prior
     Parameter 51 Improper Prior

     REPLICATION 63:


                     POTENTIAL       PARAMETER WITH
     ITERATION    SCALE REDUCTION      HIGHEST PSR
     100              1.405               50
     200              1.220               50
     300              1.628               8
     400              1.114               21
     500              1.176               50
     600              1.330               12
     700              1.215               50
     800              1.664               50
     900              1.197               10
     1000             1.038               8
     1100             1.025               22
     1200             1.054               12
     1300             1.010               33
     1400             1.032               11
     1500             1.012               8
     1600             1.021               33
     1700             1.017               33
     1800             1.028               31
     1900             1.012               25
     2000             1.011               28
     2100             1.008               26
     2200             1.017               3
     2300             1.013               31
     2400             1.015               31
     2500             1.033               50
     2600             1.018               50
     2700             1.029               50
     2800             1.010               23
     2900             1.018               11
     3000             1.008               19
     3100             1.006               48
     3200             1.007               16
     3300             1.007               48
     3400             1.007               27
     3500             1.004               27
     3600             1.005               39
     3700             1.009               15
     3800             1.016               12
     3900             1.014               12
     4000             1.010               17
     4100             1.009               15
     4200             1.014               8
     4300             1.010               8
     4400             1.005               8
     4500             1.005               17
     4600             1.025               50
     4700             1.021               50
     4800             1.012               10
     4900             1.030               8
     5000             1.050               8
     5100             1.034               8
     5200             1.050               12
     5300             1.046               50
     5400             1.055               50
     5500             1.048               50
     5600             1.025               50
     5700             1.020               50
     5800             1.004               48


     Simulated prior distributions

     Parameter       Prior Mean  Prior Variance  Prior Std. Dev.


     Parameter 1         0.0037          0.0101          0.1007
     Parameter 2         0.0032          0.0095          0.0973
     Parameter 3        -0.0065          0.0096          0.0980
     Parameter 4         0.0012          0.0101          0.1003
     Parameter 5         0.0019          0.0096          0.0981
     Parameter 6         0.0000          0.0097          0.0987
     Parameter 7        -0.0058          0.0094          0.0969
     Parameter 8         0.0011          0.0093          0.0962
     Parameter 9        -0.0001          0.0101          0.1006
     Parameter 10        -0.0010          0.0095          0.0976
     Parameter 11         0.0017          0.0099          0.0994
     Parameter 12        -0.0001          0.0098          0.0990
     Parameter 13        -0.0017          0.0101          0.1003
     Parameter 14         0.0037          0.0100          0.0998
     Parameter 15 Improper Prior
     Parameter 16 Improper Prior
     Parameter 17 Improper Prior
     Parameter 18 Improper Prior
     Parameter 19 Improper Prior
     Parameter 20 Improper Prior
     Parameter 21 Improper Prior
     Parameter 22 Improper Prior
     Parameter 23 Improper Prior
     Parameter 24 Improper Prior
     Parameter 25 Improper Prior
     Parameter 26 Improper Prior
     Parameter 27 Improper Prior
     Parameter 28 Improper Prior
     Parameter 29 Improper Prior
     Parameter 30 Improper Prior
     Parameter 31 Improper Prior
     Parameter 32 Improper Prior
     Parameter 33 Improper Prior
     Parameter 34 Improper Prior
     Parameter 35 Improper Prior
     Parameter 36 Improper Prior
     Parameter 37 Improper Prior
     Parameter 38 Improper Prior
     Parameter 39 Improper Prior
     Parameter 40 Improper Prior
     Parameter 41 Improper Prior
     Parameter 42 Improper Prior
     Parameter 43 Improper Prior
     Parameter 44 Improper Prior
     Parameter 45 Improper Prior
     Parameter 46 Improper Prior
     Parameter 47 Improper Prior
     Parameter 48 Improper Prior
     Parameter 49 Improper Prior
     Parameter 50 Improper Prior
     Parameter 51 Improper Prior

     REPLICATION 64:


                     POTENTIAL       PARAMETER WITH
     ITERATION    SCALE REDUCTION      HIGHEST PSR
     100              2.114               50
     200              1.471               11
     300              1.562               50
     400              1.058               50
     500              1.072               18
     600              1.031               41
     700              1.107               10
     800              1.291               11
     900              1.135               11
     1000             1.054               11
     1100             1.075               11
     1200             1.067               11
     1300             1.053               12
     1400             1.073               50
     1500             1.133               50
     1600             1.076               10
     1700             1.034               50
     1800             1.009               15
     1900             1.016               13
     2000             1.040               50
     2100             1.016               23
     2200             1.008               25
     2300             1.009               17
     2400             1.015               17
     2500             1.014               17
     2600             1.035               50
     2700             1.023               50
     2800             1.040               50
     2900             1.034               8
     3000             1.045               8
     3100             1.045               12
     3200             1.067               12
     3300             1.076               12
     3400             1.041               12
     3500             1.030               12
     3600             1.030               12
     3700             1.024               12
     3800             1.014               26
     3900             1.019               26
     4000             1.009               26
     4100             1.009               26
     4200             1.004               26
     4300             1.002               30
     4400             1.011               8
     4500             1.010               8
     4600             1.008               8
     4700             1.015               8
     4800             1.025               8
     4900             1.030               8
     5000             1.025               8
     5100             1.038               8
     5200             1.049               8
     5300             1.034               8
     5400             1.030               11
     5500             1.022               10
     5600             1.015               10


     Simulated prior distributions

     Parameter       Prior Mean  Prior Variance  Prior Std. Dev.


     Parameter 1        -0.0019          0.0107          0.1032
     Parameter 2         0.0002          0.0099          0.0995
     Parameter 3         0.0043          0.0099          0.0996
     Parameter 4        -0.0021          0.0097          0.0985
     Parameter 5        -0.0021          0.0108          0.1039
     Parameter 6        -0.0008          0.0102          0.1011
     Parameter 7         0.0036          0.0089          0.0945
     Parameter 8        -0.0023          0.0098          0.0989
     Parameter 9        -0.0020          0.0097          0.0984
     Parameter 10         0.0048          0.0104          0.1022
     Parameter 11         0.0010          0.0098          0.0990
     Parameter 12        -0.0032          0.0105          0.1025
     Parameter 13        -0.0017          0.0101          0.1003
     Parameter 14        -0.0055          0.0104          0.1018
     Parameter 15 Improper Prior
     Parameter 16 Improper Prior
     Parameter 17 Improper Prior
     Parameter 18 Improper Prior
     Parameter 19 Improper Prior
     Parameter 20 Improper Prior
     Parameter 21 Improper Prior
     Parameter 22 Improper Prior
     Parameter 23 Improper Prior
     Parameter 24 Improper Prior
     Parameter 25 Improper Prior
     Parameter 26 Improper Prior
     Parameter 27 Improper Prior
     Parameter 28 Improper Prior
     Parameter 29 Improper Prior
     Parameter 30 Improper Prior
     Parameter 31 Improper Prior
     Parameter 32 Improper Prior
     Parameter 33 Improper Prior
     Parameter 34 Improper Prior
     Parameter 35 Improper Prior
     Parameter 36 Improper Prior
     Parameter 37 Improper Prior
     Parameter 38 Improper Prior
     Parameter 39 Improper Prior
     Parameter 40 Improper Prior
     Parameter 41 Improper Prior
     Parameter 42 Improper Prior
     Parameter 43 Improper Prior
     Parameter 44 Improper Prior
     Parameter 45 Improper Prior
     Parameter 46 Improper Prior
     Parameter 47 Improper Prior
     Parameter 48 Improper Prior
     Parameter 49 Improper Prior
     Parameter 50 Improper Prior
     Parameter 51 Improper Prior

     REPLICATION 65:


                     POTENTIAL       PARAMETER WITH
     ITERATION    SCALE REDUCTION      HIGHEST PSR
     100              1.289               11
     200              1.209               50
     300              1.188               26
     400              1.326               50
     500              1.068               32
     600              1.112               12
     700              1.230               50
     800              1.024               18
     900              1.018               32
     1000             1.013               12
     1100             1.041               12
     1200             1.048               9
     1300             1.160               50
     1400             1.069               9
     1500             1.041               9
     1600             1.037               18
     1700             1.011               23
     1800             1.005               24
     1900             1.028               25
     2000             1.031               25
     2100             1.020               16
     2200             1.030               16
     2300             1.067               8
     2400             1.135               50
     2500             1.085               50
     2600             1.022               50
     2700             1.064               50
     2800             1.062               50
     2900             1.029               50
     3000             1.011               23
     3100             1.006               22
     3200             1.008               12
     3300             1.011               12
     3400             1.017               8
     3500             1.032               50
     3600             1.058               50
     3700             1.053               50
     3800             1.028               8
     3900             1.013               8
     4000             1.024               50
     4100             1.010               50
     4200             1.006               23
     4300             1.010               17
     4400             1.012               23
     4500             1.005               23
     4600             1.006               6
     4700             1.006               17
     4800             1.005               49
     4900             1.004               49
     5000             1.008               9


     Simulated prior distributions

     Parameter       Prior Mean  Prior Variance  Prior Std. Dev.


     Parameter 1        -0.0017          0.0098          0.0988
     Parameter 2        -0.0058          0.0106          0.1029
     Parameter 3        -0.0013          0.0106          0.1029
     Parameter 4         0.0002          0.0096          0.0981
     Parameter 5        -0.0020          0.0095          0.0977
     Parameter 6         0.0031          0.0104          0.1018
     Parameter 7         0.0015          0.0097          0.0985
     Parameter 8        -0.0029          0.0096          0.0979
     Parameter 9         0.0028          0.0108          0.1038
     Parameter 10        -0.0024          0.0092          0.0959
     Parameter 11        -0.0022          0.0103          0.1014
     Parameter 12        -0.0031          0.0097          0.0984
     Parameter 13         0.0004          0.0102          0.1011
     Parameter 14         0.0015          0.0101          0.1007
     Parameter 15 Improper Prior
     Parameter 16 Improper Prior
     Parameter 17 Improper Prior
     Parameter 18 Improper Prior
     Parameter 19 Improper Prior
     Parameter 20 Improper Prior
     Parameter 21 Improper Prior
     Parameter 22 Improper Prior
     Parameter 23 Improper Prior
     Parameter 24 Improper Prior
     Parameter 25 Improper Prior
     Parameter 26 Improper Prior
     Parameter 27 Improper Prior
     Parameter 28 Improper Prior
     Parameter 29 Improper Prior
     Parameter 30 Improper Prior
     Parameter 31 Improper Prior
     Parameter 32 Improper Prior
     Parameter 33 Improper Prior
     Parameter 34 Improper Prior
     Parameter 35 Improper Prior
     Parameter 36 Improper Prior
     Parameter 37 Improper Prior
     Parameter 38 Improper Prior
     Parameter 39 Improper Prior
     Parameter 40 Improper Prior
     Parameter 41 Improper Prior
     Parameter 42 Improper Prior
     Parameter 43 Improper Prior
     Parameter 44 Improper Prior
     Parameter 45 Improper Prior
     Parameter 46 Improper Prior
     Parameter 47 Improper Prior
     Parameter 48 Improper Prior
     Parameter 49 Improper Prior
     Parameter 50 Improper Prior
     Parameter 51 Improper Prior

     REPLICATION 66:


                     POTENTIAL       PARAMETER WITH
     ITERATION    SCALE REDUCTION      HIGHEST PSR
     100              1.664               11
     200              1.110               14
     300              1.158               10
     400              1.048               17
     500              1.036               10
     600              1.102               12
     700              1.050               16
     800              1.037               10
     900              1.060               50
     1000             1.122               50
     1100             1.040               50
     1200             1.019               44
     1300             1.054               50
     1400             1.018               34
     1500             1.018               22
     1600             1.012               18
     1700             1.026               1
     1800             1.063               1
     1900             1.015               1
     2000             1.017               12
     2100             1.014               12
     2200             1.010               10
     2300             1.014               51
     2400             1.008               22
     2500             1.005               25
     2600             1.004               19
     2700             1.010               22
     2800             1.008               22
     2900             1.008               22
     3000             1.022               50
     3100             1.008               17
     3200             1.003               17
     3300             1.004               1
     3400             1.014               5
     3500             1.025               12
     3600             1.005               28
     3700             1.005               28
     3800             1.010               11
     3900             1.026               8
     4000             1.011               11
     4100             1.005               15
     4200             1.005               15
     4300             1.004               43
     4400             1.005               22
     4500             1.008               22
     4600             1.025               8
     4700             1.031               8
     4800             1.017               8
     4900             1.006               26
     5000             1.009               26


     Simulated prior distributions

     Parameter       Prior Mean  Prior Variance  Prior Std. Dev.


     Parameter 1        -0.0012          0.0093          0.0966
     Parameter 2        -0.0020          0.0107          0.1035
     Parameter 3        -0.0018          0.0099          0.0995
     Parameter 4         0.0033          0.0095          0.0974
     Parameter 5        -0.0005          0.0095          0.0975
     Parameter 6        -0.0029          0.0098          0.0991
     Parameter 7        -0.0018          0.0099          0.0996
     Parameter 8         0.0049          0.0100          0.1002
     Parameter 9         0.0045          0.0091          0.0952
     Parameter 10         0.0006          0.0104          0.1018
     Parameter 11        -0.0013          0.0099          0.0996
     Parameter 12        -0.0047          0.0099          0.0993
     Parameter 13        -0.0045          0.0096          0.0979
     Parameter 14        -0.0014          0.0095          0.0975
     Parameter 15 Improper Prior
     Parameter 16 Improper Prior
     Parameter 17 Improper Prior
     Parameter 18 Improper Prior
     Parameter 19 Improper Prior
     Parameter 20 Improper Prior
     Parameter 21 Improper Prior
     Parameter 22 Improper Prior
     Parameter 23 Improper Prior
     Parameter 24 Improper Prior
     Parameter 25 Improper Prior
     Parameter 26 Improper Prior
     Parameter 27 Improper Prior
     Parameter 28 Improper Prior
     Parameter 29 Improper Prior
     Parameter 30 Improper Prior
     Parameter 31 Improper Prior
     Parameter 32 Improper Prior
     Parameter 33 Improper Prior
     Parameter 34 Improper Prior
     Parameter 35 Improper Prior
     Parameter 36 Improper Prior
     Parameter 37 Improper Prior
     Parameter 38 Improper Prior
     Parameter 39 Improper Prior
     Parameter 40 Improper Prior
     Parameter 41 Improper Prior
     Parameter 42 Improper Prior
     Parameter 43 Improper Prior
     Parameter 44 Improper Prior
     Parameter 45 Improper Prior
     Parameter 46 Improper Prior
     Parameter 47 Improper Prior
     Parameter 48 Improper Prior
     Parameter 49 Improper Prior
     Parameter 50 Improper Prior
     Parameter 51 Improper Prior

     REPLICATION 67:


                     POTENTIAL       PARAMETER WITH
     ITERATION    SCALE REDUCTION      HIGHEST PSR
     100              1.450               22
     200              1.349               50
     300              1.116               16
     400              1.267               12
     500              1.028               14
     600              1.168               12
     700              1.021               7
     800              1.334               12
     900              1.064               11
     1000             1.038               29
     1100             1.017               26
     1200             1.019               5
     1300             1.022               45
     1400             1.024               11
     1500             1.023               17
     1600             1.038               8
     1700             1.020               18
     1800             1.018               51
     1900             1.021               51
     2000             1.055               11
     2100             1.048               11
     2200             1.018               11
     2300             1.008               20
     2400             1.014               25
     2500             1.009               32
     2600             1.008               46
     2700             1.008               50
     2800             1.024               50
     2900             1.033               12
     3000             1.042               12
     3100             1.059               12
     3200             1.076               12
     3300             1.041               12
     3400             1.022               12
     3500             1.014               20
     3600             1.015               20
     3700             1.009               11
     3800             1.034               11
     3900             1.015               11
     4000             1.018               11
     4100             1.010               8
     4200             1.027               11
     4300             1.033               12
     4400             1.024               12
     4500             1.024               12
     4600             1.035               12
     4700             1.020               12
     4800             1.012               11
     4900             1.008               12
     5000             1.006               45


     Simulated prior distributions

     Parameter       Prior Mean  Prior Variance  Prior Std. Dev.


     Parameter 1         0.0005          0.0100          0.1000
     Parameter 2         0.0024          0.0098          0.0989
     Parameter 3         0.0009          0.0102          0.1009
     Parameter 4        -0.0003          0.0110          0.1050
     Parameter 5         0.0007          0.0100          0.0999
     Parameter 6         0.0043          0.0099          0.0994
     Parameter 7        -0.0011          0.0098          0.0990
     Parameter 8        -0.0060          0.0091          0.0955
     Parameter 9         0.0066          0.0106          0.1029
     Parameter 10         0.0021          0.0099          0.0995
     Parameter 11         0.0018          0.0101          0.1007
     Parameter 12         0.0001          0.0111          0.1053
     Parameter 13         0.0036          0.0106          0.1029
     Parameter 14        -0.0007          0.0104          0.1018
     Parameter 15 Improper Prior
     Parameter 16 Improper Prior
     Parameter 17 Improper Prior
     Parameter 18 Improper Prior
     Parameter 19 Improper Prior
     Parameter 20 Improper Prior
     Parameter 21 Improper Prior
     Parameter 22 Improper Prior
     Parameter 23 Improper Prior
     Parameter 24 Improper Prior
     Parameter 25 Improper Prior
     Parameter 26 Improper Prior
     Parameter 27 Improper Prior
     Parameter 28 Improper Prior
     Parameter 29 Improper Prior
     Parameter 30 Improper Prior
     Parameter 31 Improper Prior
     Parameter 32 Improper Prior
     Parameter 33 Improper Prior
     Parameter 34 Improper Prior
     Parameter 35 Improper Prior
     Parameter 36 Improper Prior
     Parameter 37 Improper Prior
     Parameter 38 Improper Prior
     Parameter 39 Improper Prior
     Parameter 40 Improper Prior
     Parameter 41 Improper Prior
     Parameter 42 Improper Prior
     Parameter 43 Improper Prior
     Parameter 44 Improper Prior
     Parameter 45 Improper Prior
     Parameter 46 Improper Prior
     Parameter 47 Improper Prior
     Parameter 48 Improper Prior
     Parameter 49 Improper Prior
     Parameter 50 Improper Prior
     Parameter 51 Improper Prior

     REPLICATION 68:


                     POTENTIAL       PARAMETER WITH
     ITERATION    SCALE REDUCTION      HIGHEST PSR
     100              1.595               10
     200              1.203               11
     300              1.124               50
     400              1.041               51
     500              1.084               50
     600              1.028               19
     700              1.155               9
     800              1.050               10
     900              1.155               10
     1000             1.128               50
     1100             1.047               8
     1200             1.028               4
     1300             1.061               50
     1400             1.077               50
     1500             1.101               50
     1600             1.013               18
     1700             1.021               26
     1800             1.029               11
     1900             1.041               50
     2000             1.080               50
     2100             1.042               50
     2200             1.050               50
     2300             1.044               50
     2400             1.009               2
     2500             1.004               35
     2600             1.026               8
     2700             1.022               10
     2800             1.038               10
     2900             1.061               10
     3000             1.037               11
     3100             1.027               50
     3200             1.011               50
     3300             1.055               50
     3400             1.049               50
     3500             1.005               34
     3600             1.004               2
     3700             1.010               2
     3800             1.007               2
     3900             1.009               12
     4000             1.009               12
     4100             1.011               50
     4200             1.006               17
     4300             1.008               10
     4400             1.015               10
     4500             1.007               10
     4600             1.003               3
     4700             1.002               28
     4800             1.002               50
     4900             1.008               50
     5000             1.007               50


     Simulated prior distributions

     Parameter       Prior Mean  Prior Variance  Prior Std. Dev.


     Parameter 1         0.0028          0.0094          0.0968
     Parameter 2        -0.0023          0.0101          0.1006
     Parameter 3        -0.0045          0.0098          0.0992
     Parameter 4         0.0007          0.0105          0.1024
     Parameter 5        -0.0048          0.0104          0.1019
     Parameter 6         0.0023          0.0090          0.0947
     Parameter 7         0.0049          0.0109          0.1043
     Parameter 8        -0.0012          0.0094          0.0970
     Parameter 9         0.0015          0.0100          0.1000
     Parameter 10        -0.0051          0.0102          0.1011
     Parameter 11         0.0015          0.0100          0.1001
     Parameter 12         0.0018          0.0092          0.0960
     Parameter 13        -0.0013          0.0104          0.1019
     Parameter 14        -0.0040          0.0101          0.1006
     Parameter 15 Improper Prior
     Parameter 16 Improper Prior
     Parameter 17 Improper Prior
     Parameter 18 Improper Prior
     Parameter 19 Improper Prior
     Parameter 20 Improper Prior
     Parameter 21 Improper Prior
     Parameter 22 Improper Prior
     Parameter 23 Improper Prior
     Parameter 24 Improper Prior
     Parameter 25 Improper Prior
     Parameter 26 Improper Prior
     Parameter 27 Improper Prior
     Parameter 28 Improper Prior
     Parameter 29 Improper Prior
     Parameter 30 Improper Prior
     Parameter 31 Improper Prior
     Parameter 32 Improper Prior
     Parameter 33 Improper Prior
     Parameter 34 Improper Prior
     Parameter 35 Improper Prior
     Parameter 36 Improper Prior
     Parameter 37 Improper Prior
     Parameter 38 Improper Prior
     Parameter 39 Improper Prior
     Parameter 40 Improper Prior
     Parameter 41 Improper Prior
     Parameter 42 Improper Prior
     Parameter 43 Improper Prior
     Parameter 44 Improper Prior
     Parameter 45 Improper Prior
     Parameter 46 Improper Prior
     Parameter 47 Improper Prior
     Parameter 48 Improper Prior
     Parameter 49 Improper Prior
     Parameter 50 Improper Prior
     Parameter 51 Improper Prior

     REPLICATION 69:


                     POTENTIAL       PARAMETER WITH
     ITERATION    SCALE REDUCTION      HIGHEST PSR
     100              1.156               40
     200              1.366               8
     300              1.053               13
     400              1.028               5
     500              1.632               12
     600              1.153               50
     700              1.028               51
     800              1.026               44
     900              1.031               3
     1000             1.021               41
     1100             1.018               51
     1200             1.017               51
     1300             1.015               40
     1400             1.057               3
     1500             1.018               3
     1600             1.023               21
     1700             1.039               11
     1800             1.024               21
     1900             1.018               51
     2000             1.017               21
     2100             1.045               50
     2200             1.015               10
     2300             1.011               13
     2400             1.031               12
     2500             1.008               17
     2600             1.021               17
     2700             1.015               21
     2800             1.018               10
     2900             1.020               8
     3000             1.016               8
     3100             1.021               8
     3200             1.019               8
     3300             1.004               46
     3400             1.005               31
     3500             1.012               17
     3600             1.021               50
     3700             1.035               50
     3800             1.015               50
     3900             1.006               51
     4000             1.012               50
     4100             1.009               18
     4200             1.008               33
     4300             1.006               33
     4400             1.007               33
     4500             1.009               12
     4600             1.018               50
     4700             1.019               50
     4800             1.026               50
     4900             1.026               50
     5000             1.023               50
     5100             1.036               50
     5200             1.024               50
     5300             1.028               8
     5400             1.030               8
     5500             1.038               8
     5600             1.024               8
     5700             1.020               8
     5800             1.008               8


     Simulated prior distributions

     Parameter       Prior Mean  Prior Variance  Prior Std. Dev.


     Parameter 1         0.0014          0.0100          0.0999
     Parameter 2         0.0042          0.0092          0.0957
     Parameter 3         0.0032          0.0099          0.0996
     Parameter 4         0.0003          0.0104          0.1022
     Parameter 5         0.0016          0.0097          0.0985
     Parameter 6        -0.0008          0.0095          0.0976
     Parameter 7        -0.0027          0.0102          0.1011
     Parameter 8        -0.0025          0.0105          0.1026
     Parameter 9         0.0014          0.0095          0.0973
     Parameter 10         0.0022          0.0098          0.0990
     Parameter 11         0.0024          0.0110          0.1048
     Parameter 12         0.0014          0.0102          0.1011
     Parameter 13        -0.0010          0.0096          0.0978
     Parameter 14         0.0030          0.0101          0.1006
     Parameter 15 Improper Prior
     Parameter 16 Improper Prior
     Parameter 17 Improper Prior
     Parameter 18 Improper Prior
     Parameter 19 Improper Prior
     Parameter 20 Improper Prior
     Parameter 21 Improper Prior
     Parameter 22 Improper Prior
     Parameter 23 Improper Prior
     Parameter 24 Improper Prior
     Parameter 25 Improper Prior
     Parameter 26 Improper Prior
     Parameter 27 Improper Prior
     Parameter 28 Improper Prior
     Parameter 29 Improper Prior
     Parameter 30 Improper Prior
     Parameter 31 Improper Prior
     Parameter 32 Improper Prior
     Parameter 33 Improper Prior
     Parameter 34 Improper Prior
     Parameter 35 Improper Prior
     Parameter 36 Improper Prior
     Parameter 37 Improper Prior
     Parameter 38 Improper Prior
     Parameter 39 Improper Prior
     Parameter 40 Improper Prior
     Parameter 41 Improper Prior
     Parameter 42 Improper Prior
     Parameter 43 Improper Prior
     Parameter 44 Improper Prior
     Parameter 45 Improper Prior
     Parameter 46 Improper Prior
     Parameter 47 Improper Prior
     Parameter 48 Improper Prior
     Parameter 49 Improper Prior
     Parameter 50 Improper Prior
     Parameter 51 Improper Prior

     REPLICATION 70:


                     POTENTIAL       PARAMETER WITH
     ITERATION    SCALE REDUCTION      HIGHEST PSR
     100              1.200               25
     200              1.580               50
     300              1.128               37
     400              1.161               8
     500              1.277               50
     600              1.473               11
     700              1.014               51
     800              1.212               50
     900              1.146               50
     1000             1.029               19
     1100             1.193               50
     1200             1.123               50
     1300             1.115               50
     1400             1.025               18
     1500             1.045               50
     1600             1.254               50
     1700             1.202               12
     1800             1.151               12
     1900             1.046               12
     2000             1.015               45
     2100             1.013               50
     2200             1.055               50
     2300             1.082               11
     2400             1.054               11
     2500             1.070               11
     2600             1.040               11
     2700             1.034               11
     2800             1.012               20
     2900             1.013               50
     3000             1.032               50
     3100             1.041               50
     3200             1.013               50
     3300             1.023               50
     3400             1.013               26
     3500             1.011               26
     3600             1.020               10
     3700             1.023               11
     3800             1.030               11
     3900             1.033               11
     4000             1.031               11
     4100             1.019               11
     4200             1.019               11
     4300             1.007               14
     4400             1.006               4
     4500             1.003               37
     4600             1.009               26
     4700             1.012               26
     4800             1.010               26
     4900             1.013               10
     5000             1.018               10


     Simulated prior distributions

     Parameter       Prior Mean  Prior Variance  Prior Std. Dev.


     Parameter 1         0.0076          0.0108          0.1038
     Parameter 2        -0.0003          0.0097          0.0983
     Parameter 3        -0.0016          0.0103          0.1016
     Parameter 4        -0.0035          0.0100          0.1001
     Parameter 5         0.0054          0.0100          0.1002
     Parameter 6         0.0012          0.0104          0.1021
     Parameter 7        -0.0034          0.0096          0.0982
     Parameter 8         0.0021          0.0092          0.0958
     Parameter 9        -0.0004          0.0103          0.1014
     Parameter 10         0.0005          0.0100          0.0998
     Parameter 11        -0.0014          0.0100          0.1001
     Parameter 12         0.0066          0.0101          0.1007
     Parameter 13        -0.0001          0.0095          0.0977
     Parameter 14        -0.0041          0.0109          0.1046
     Parameter 15 Improper Prior
     Parameter 16 Improper Prior
     Parameter 17 Improper Prior
     Parameter 18 Improper Prior
     Parameter 19 Improper Prior
     Parameter 20 Improper Prior
     Parameter 21 Improper Prior
     Parameter 22 Improper Prior
     Parameter 23 Improper Prior
     Parameter 24 Improper Prior
     Parameter 25 Improper Prior
     Parameter 26 Improper Prior
     Parameter 27 Improper Prior
     Parameter 28 Improper Prior
     Parameter 29 Improper Prior
     Parameter 30 Improper Prior
     Parameter 31 Improper Prior
     Parameter 32 Improper Prior
     Parameter 33 Improper Prior
     Parameter 34 Improper Prior
     Parameter 35 Improper Prior
     Parameter 36 Improper Prior
     Parameter 37 Improper Prior
     Parameter 38 Improper Prior
     Parameter 39 Improper Prior
     Parameter 40 Improper Prior
     Parameter 41 Improper Prior
     Parameter 42 Improper Prior
     Parameter 43 Improper Prior
     Parameter 44 Improper Prior
     Parameter 45 Improper Prior
     Parameter 46 Improper Prior
     Parameter 47 Improper Prior
     Parameter 48 Improper Prior
     Parameter 49 Improper Prior
     Parameter 50 Improper Prior
     Parameter 51 Improper Prior

     REPLICATION 71:


                     POTENTIAL       PARAMETER WITH
     ITERATION    SCALE REDUCTION      HIGHEST PSR
     100              1.453               37
     200              1.151               50
     300              1.124               23
     400              1.176               18
     500              1.142               50
     600              1.078               18
     700              1.185               12
     800              1.041               3
     900              1.029               43
     1000             1.029               21
     1100             1.126               12
     1200             1.134               12
     1300             1.071               12
     1400             1.111               50
     1500             1.015               19
     1600             1.029               12
     1700             1.081               9
     1800             1.082               50
     1900             1.033               50
     2000             1.023               50
     2100             1.080               50
     2200             1.098               50
     2300             1.063               50
     2400             1.013               1
     2500             1.008               26
     2600             1.009               23
     2700             1.014               2
     2800             1.013               8
     2900             1.010               23
     3000             1.018               17
     3100             1.011               5
     3200             1.008               11
     3300             1.019               11
     3400             1.031               50
     3500             1.010               11
     3600             1.004               40
     3700             1.010               12
     3800             1.008               45
     3900             1.010               26
     4000             1.008               33
     4100             1.009               17
     4200             1.009               17
     4300             1.007               33
     4400             1.008               33
     4500             1.006               33
     4600             1.006               11
     4700             1.008               50
     4800             1.008               50
     4900             1.032               50
     5000             1.039               50
     5100             1.027               12
     5200             1.011               12


     Simulated prior distributions

     Parameter       Prior Mean  Prior Variance  Prior Std. Dev.


     Parameter 1        -0.0052          0.0095          0.0975
     Parameter 2        -0.0022          0.0098          0.0990
     Parameter 3        -0.0047          0.0092          0.0959
     Parameter 4         0.0021          0.0102          0.1009
     Parameter 5        -0.0002          0.0094          0.0971
     Parameter 6         0.0022          0.0105          0.1027
     Parameter 7         0.0001          0.0104          0.1022
     Parameter 8         0.0032          0.0096          0.0977
     Parameter 9         0.0074          0.0100          0.1001
     Parameter 10        -0.0002          0.0100          0.1002
     Parameter 11        -0.0030          0.0094          0.0968
     Parameter 12         0.0006          0.0104          0.1021
     Parameter 13        -0.0020          0.0100          0.1001
     Parameter 14         0.0029          0.0098          0.0990
     Parameter 15 Improper Prior
     Parameter 16 Improper Prior
     Parameter 17 Improper Prior
     Parameter 18 Improper Prior
     Parameter 19 Improper Prior
     Parameter 20 Improper Prior
     Parameter 21 Improper Prior
     Parameter 22 Improper Prior
     Parameter 23 Improper Prior
     Parameter 24 Improper Prior
     Parameter 25 Improper Prior
     Parameter 26 Improper Prior
     Parameter 27 Improper Prior
     Parameter 28 Improper Prior
     Parameter 29 Improper Prior
     Parameter 30 Improper Prior
     Parameter 31 Improper Prior
     Parameter 32 Improper Prior
     Parameter 33 Improper Prior
     Parameter 34 Improper Prior
     Parameter 35 Improper Prior
     Parameter 36 Improper Prior
     Parameter 37 Improper Prior
     Parameter 38 Improper Prior
     Parameter 39 Improper Prior
     Parameter 40 Improper Prior
     Parameter 41 Improper Prior
     Parameter 42 Improper Prior
     Parameter 43 Improper Prior
     Parameter 44 Improper Prior
     Parameter 45 Improper Prior
     Parameter 46 Improper Prior
     Parameter 47 Improper Prior
     Parameter 48 Improper Prior
     Parameter 49 Improper Prior
     Parameter 50 Improper Prior
     Parameter 51 Improper Prior

     REPLICATION 72:


                     POTENTIAL       PARAMETER WITH
     ITERATION    SCALE REDUCTION      HIGHEST PSR
     100              2.247               50
     200              1.059               15
     300              1.395               12
     400              1.087               50
     500              1.031               15
     600              1.065               50
     700              1.137               50
     800              1.041               11
     900              1.087               50
     1000             1.036               21
     1100             1.047               22
     1200             1.041               10
     1300             1.042               32
     1400             1.026               32
     1500             1.034               22
     1600             1.031               22
     1700             1.016               37
     1800             1.019               10
     1900             1.021               10
     2000             1.004               2
     2100             1.010               39
     2200             1.013               14
     2300             1.020               8
     2400             1.010               8
     2500             1.009               37
     2600             1.010               47
     2700             1.010               47
     2800             1.014               47
     2900             1.012               24
     3000             1.009               24
     3100             1.009               41
     3200             1.008               25
     3300             1.008               25
     3400             1.008               33
     3500             1.007               33
     3600             1.016               50
     3700             1.007               32
     3800             1.008               32
     3900             1.006               32
     4000             1.006               19
     4100             1.010               19
     4200             1.007               25
     4300             1.012               25
     4400             1.018               50
     4500             1.010               50
     4600             1.012               50
     4700             1.023               50
     4800             1.065               50
     4900             1.040               50
     5000             1.031               50
     5100             1.058               50
     5200             1.081               50
     5300             1.061               50
     5400             1.036               50
     5500             1.049               50
     5600             1.042               50
     5700             1.032               50
     5800             1.017               50


     Simulated prior distributions

     Parameter       Prior Mean  Prior Variance  Prior Std. Dev.


     Parameter 1         0.0035          0.0106          0.1030
     Parameter 2         0.0006          0.0104          0.1020
     Parameter 3        -0.0027          0.0107          0.1035
     Parameter 4        -0.0019          0.0097          0.0983
     Parameter 5         0.0008          0.0093          0.0965
     Parameter 6         0.0054          0.0105          0.1027
     Parameter 7        -0.0061          0.0110          0.1047
     Parameter 8         0.0026          0.0098          0.0991
     Parameter 9        -0.0018          0.0099          0.0997
     Parameter 10        -0.0033          0.0095          0.0975
     Parameter 11        -0.0032          0.0101          0.1007
     Parameter 12         0.0020          0.0101          0.1007
     Parameter 13        -0.0025          0.0098          0.0989
     Parameter 14         0.0028          0.0096          0.0980
     Parameter 15 Improper Prior
     Parameter 16 Improper Prior
     Parameter 17 Improper Prior
     Parameter 18 Improper Prior
     Parameter 19 Improper Prior
     Parameter 20 Improper Prior
     Parameter 21 Improper Prior
     Parameter 22 Improper Prior
     Parameter 23 Improper Prior
     Parameter 24 Improper Prior
     Parameter 25 Improper Prior
     Parameter 26 Improper Prior
     Parameter 27 Improper Prior
     Parameter 28 Improper Prior
     Parameter 29 Improper Prior
     Parameter 30 Improper Prior
     Parameter 31 Improper Prior
     Parameter 32 Improper Prior
     Parameter 33 Improper Prior
     Parameter 34 Improper Prior
     Parameter 35 Improper Prior
     Parameter 36 Improper Prior
     Parameter 37 Improper Prior
     Parameter 38 Improper Prior
     Parameter 39 Improper Prior
     Parameter 40 Improper Prior
     Parameter 41 Improper Prior
     Parameter 42 Improper Prior
     Parameter 43 Improper Prior
     Parameter 44 Improper Prior
     Parameter 45 Improper Prior
     Parameter 46 Improper Prior
     Parameter 47 Improper Prior
     Parameter 48 Improper Prior
     Parameter 49 Improper Prior
     Parameter 50 Improper Prior
     Parameter 51 Improper Prior

     REPLICATION 73:


                     POTENTIAL       PARAMETER WITH
     ITERATION    SCALE REDUCTION      HIGHEST PSR
     100              1.164               33
     200              1.280               11
     300              1.542               50
     400              1.060               50
     500              1.331               50
     600              1.234               11
     700              1.095               33
     800              1.066               33
     900              1.125               50
     1000             1.174               11
     1100             1.035               26
     1200             1.083               9
     1300             1.084               50
     1400             1.031               50
     1500             1.027               3
     1600             1.040               19
     1700             1.025               19
     1800             1.090               10
     1900             1.024               14
     2000             1.017               14
     2100             1.017               25
     2200             1.041               14
     2300             1.013               14
     2400             1.009               25
     2500             1.005               30
     2600             1.017               14
     2700             1.007               3
     2800             1.009               3
     2900             1.008               50
     3000             1.008               13
     3100             1.013               15
     3200             1.015               15
     3300             1.013               3
     3400             1.016               50
     3500             1.009               50
     3600             1.008               15
     3700             1.013               28
     3800             1.012               28
     3900             1.013               28
     4000             1.012               28
     4100             1.010               28
     4200             1.009               28
     4300             1.007               22
     4400             1.012               8
     4500             1.006               28
     4600             1.005               28
     4700             1.005               24
     4800             1.010               3
     4900             1.016               3
     5000             1.023               3
     5100             1.023               3
     5200             1.011               5


     Simulated prior distributions

     Parameter       Prior Mean  Prior Variance  Prior Std. Dev.


     Parameter 1         0.0009          0.0095          0.0975
     Parameter 2         0.0016          0.0106          0.1032
     Parameter 3        -0.0021          0.0098          0.0988
     Parameter 4        -0.0001          0.0097          0.0982
     Parameter 5         0.0027          0.0094          0.0967
     Parameter 6        -0.0002          0.0097          0.0985
     Parameter 7        -0.0025          0.0102          0.1008
     Parameter 8         0.0017          0.0103          0.1014
     Parameter 9        -0.0037          0.0094          0.0970
     Parameter 10        -0.0038          0.0101          0.1006
     Parameter 11        -0.0019          0.0101          0.1004
     Parameter 12        -0.0008          0.0096          0.0978
     Parameter 13        -0.0001          0.0099          0.0995
     Parameter 14        -0.0011          0.0096          0.0982
     Parameter 15 Improper Prior
     Parameter 16 Improper Prior
     Parameter 17 Improper Prior
     Parameter 18 Improper Prior
     Parameter 19 Improper Prior
     Parameter 20 Improper Prior
     Parameter 21 Improper Prior
     Parameter 22 Improper Prior
     Parameter 23 Improper Prior
     Parameter 24 Improper Prior
     Parameter 25 Improper Prior
     Parameter 26 Improper Prior
     Parameter 27 Improper Prior
     Parameter 28 Improper Prior
     Parameter 29 Improper Prior
     Parameter 30 Improper Prior
     Parameter 31 Improper Prior
     Parameter 32 Improper Prior
     Parameter 33 Improper Prior
     Parameter 34 Improper Prior
     Parameter 35 Improper Prior
     Parameter 36 Improper Prior
     Parameter 37 Improper Prior
     Parameter 38 Improper Prior
     Parameter 39 Improper Prior
     Parameter 40 Improper Prior
     Parameter 41 Improper Prior
     Parameter 42 Improper Prior
     Parameter 43 Improper Prior
     Parameter 44 Improper Prior
     Parameter 45 Improper Prior
     Parameter 46 Improper Prior
     Parameter 47 Improper Prior
     Parameter 48 Improper Prior
     Parameter 49 Improper Prior
     Parameter 50 Improper Prior
     Parameter 51 Improper Prior

     REPLICATION 74:


                     POTENTIAL       PARAMETER WITH
     ITERATION    SCALE REDUCTION      HIGHEST PSR
     100              1.454               17
     200              1.200               10
     300              1.255               50
     400              1.058               8
     500              1.793               50
     600              1.185               50
     700              1.019               1
     800              1.037               3
     900              1.041               41
     1000             1.037               26
     1100             1.028               5
     1200             1.018               39
     1300             1.021               50
     1400             1.012               45
     1500             1.023               50
     1600             1.042               50
     1700             1.061               10
     1800             1.103               50
     1900             1.053               50
     2000             1.026               50
     2100             1.010               26
     2200             1.010               51
     2300             1.014               51
     2400             1.013               50
     2500             1.017               10
     2600             1.055               50
     2700             1.041               50
     2800             1.015               50
     2900             1.055               50
     3000             1.040               50
     3100             1.016               50
     3200             1.010               12
     3300             1.009               50
     3400             1.008               30
     3500             1.010               50
     3600             1.011               50
     3700             1.006               9
     3800             1.006               9
     3900             1.007               36
     4000             1.009               44
     4100             1.019               8
     4200             1.007               8
     4300             1.004               44
     4400             1.003               46
     4500             1.004               32
     4600             1.005               5
     4700             1.004               8
     4800             1.003               23
     4900             1.005               39
     5000             1.006               50


     Simulated prior distributions

     Parameter       Prior Mean  Prior Variance  Prior Std. Dev.


     Parameter 1         0.0052          0.0099          0.0994
     Parameter 2         0.0007          0.0101          0.1003
     Parameter 3        -0.0041          0.0101          0.1004
     Parameter 4         0.0013          0.0100          0.1001
     Parameter 5         0.0004          0.0094          0.0971
     Parameter 6        -0.0051          0.0098          0.0988
     Parameter 7        -0.0011          0.0096          0.0981
     Parameter 8         0.0003          0.0102          0.1010
     Parameter 9         0.0039          0.0093          0.0966
     Parameter 10        -0.0007          0.0102          0.1008
     Parameter 11        -0.0039          0.0101          0.1004
     Parameter 12         0.0031          0.0099          0.0996
     Parameter 13        -0.0058          0.0101          0.1006
     Parameter 14        -0.0013          0.0095          0.0972
     Parameter 15 Improper Prior
     Parameter 16 Improper Prior
     Parameter 17 Improper Prior
     Parameter 18 Improper Prior
     Parameter 19 Improper Prior
     Parameter 20 Improper Prior
     Parameter 21 Improper Prior
     Parameter 22 Improper Prior
     Parameter 23 Improper Prior
     Parameter 24 Improper Prior
     Parameter 25 Improper Prior
     Parameter 26 Improper Prior
     Parameter 27 Improper Prior
     Parameter 28 Improper Prior
     Parameter 29 Improper Prior
     Parameter 30 Improper Prior
     Parameter 31 Improper Prior
     Parameter 32 Improper Prior
     Parameter 33 Improper Prior
     Parameter 34 Improper Prior
     Parameter 35 Improper Prior
     Parameter 36 Improper Prior
     Parameter 37 Improper Prior
     Parameter 38 Improper Prior
     Parameter 39 Improper Prior
     Parameter 40 Improper Prior
     Parameter 41 Improper Prior
     Parameter 42 Improper Prior
     Parameter 43 Improper Prior
     Parameter 44 Improper Prior
     Parameter 45 Improper Prior
     Parameter 46 Improper Prior
     Parameter 47 Improper Prior
     Parameter 48 Improper Prior
     Parameter 49 Improper Prior
     Parameter 50 Improper Prior
     Parameter 51 Improper Prior

     REPLICATION 75:


                     POTENTIAL       PARAMETER WITH
     ITERATION    SCALE REDUCTION      HIGHEST PSR
     100              1.386               33
     200              1.138               12
     300              1.086               50
     400              1.182               50
     500              1.270               12
     600              1.305               50
     700              1.023               17
     800              1.091               50
     900              1.411               50
     1000             1.085               50
     1100             1.268               50
     1200             1.103               12
     1300             1.033               51
     1400             1.147               50
     1500             1.040               2
     1600             1.094               11
     1700             1.060               12
     1800             1.005               4
     1900             1.014               1
     2000             1.069               50
     2100             1.011               8
     2200             1.012               4
     2300             1.011               8
     2400             1.028               8
     2500             1.026               16
     2600             1.028               11
     2700             1.009               16
     2800             1.004               16
     2900             1.029               8
     3000             1.054               50
     3100             1.056               50
     3200             1.056               50
     3300             1.061               50
     3400             1.052               50
     3500             1.074               50
     3600             1.078               50
     3700             1.061               50
     3800             1.105               50
     3900             1.049               50
     4000             1.055               50
     4100             1.038               50
     4200             1.025               50
     4300             1.007               14
     4400             1.004               14
     4500             1.003               25
     4600             1.007               51
     4700             1.007               14
     4800             1.006               43
     4900             1.006               43
     5000             1.008               43


     Simulated prior distributions

     Parameter       Prior Mean  Prior Variance  Prior Std. Dev.


     Parameter 1        -0.0019          0.0100          0.1002
     Parameter 2         0.0009          0.0102          0.1011
     Parameter 3         0.0033          0.0105          0.1025
     Parameter 4        -0.0039          0.0115          0.1072
     Parameter 5        -0.0015          0.0101          0.1004
     Parameter 6         0.0044          0.0109          0.1045
     Parameter 7         0.0037          0.0100          0.1001
     Parameter 8        -0.0089          0.0096          0.0979
     Parameter 9         0.0039          0.0104          0.1021
     Parameter 10         0.0006          0.0106          0.1031
     Parameter 11        -0.0025          0.0105          0.1023
     Parameter 12         0.0058          0.0098          0.0988
     Parameter 13        -0.0004          0.0105          0.1024
     Parameter 14         0.0059          0.0096          0.0977
     Parameter 15 Improper Prior
     Parameter 16 Improper Prior
     Parameter 17 Improper Prior
     Parameter 18 Improper Prior
     Parameter 19 Improper Prior
     Parameter 20 Improper Prior
     Parameter 21 Improper Prior
     Parameter 22 Improper Prior
     Parameter 23 Improper Prior
     Parameter 24 Improper Prior
     Parameter 25 Improper Prior
     Parameter 26 Improper Prior
     Parameter 27 Improper Prior
     Parameter 28 Improper Prior
     Parameter 29 Improper Prior
     Parameter 30 Improper Prior
     Parameter 31 Improper Prior
     Parameter 32 Improper Prior
     Parameter 33 Improper Prior
     Parameter 34 Improper Prior
     Parameter 35 Improper Prior
     Parameter 36 Improper Prior
     Parameter 37 Improper Prior
     Parameter 38 Improper Prior
     Parameter 39 Improper Prior
     Parameter 40 Improper Prior
     Parameter 41 Improper Prior
     Parameter 42 Improper Prior
     Parameter 43 Improper Prior
     Parameter 44 Improper Prior
     Parameter 45 Improper Prior
     Parameter 46 Improper Prior
     Parameter 47 Improper Prior
     Parameter 48 Improper Prior
     Parameter 49 Improper Prior
     Parameter 50 Improper Prior
     Parameter 51 Improper Prior

     REPLICATION 76:


                     POTENTIAL       PARAMETER WITH
     ITERATION    SCALE REDUCTION      HIGHEST PSR
     100              1.172               20
     200              1.298               50
     300              1.443               12
     400              1.482               50
     500              1.066               11
     600              1.364               50
     700              1.037               44
     800              1.045               51
     900              1.051               16
     1000             1.023               43
     1100             1.034               50
     1200             1.014               50
     1300             1.033               8
     1400             1.028               33
     1500             1.019               50
     1600             1.016               51
     1700             1.045               50
     1800             1.020               39
     1900             1.037               10
     2000             1.017               10
     2100             1.025               4
     2200             1.009               45
     2300             1.046               50
     2400             1.074               50
     2500             1.016               50
     2600             1.035               10
     2700             1.012               10
     2800             1.017               10
     2900             1.012               15
     3000             1.016               11
     3100             1.052               11
     3200             1.074               50
     3300             1.082               50
     3400             1.059               50
     3500             1.037               9
     3600             1.030               9
     3700             1.007               15
     3800             1.005               15
     3900             1.006               4
     4000             1.006               4
     4100             1.005               45
     4200             1.004               23
     4300             1.008               23
     4400             1.008               50
     4500             1.006               23
     4600             1.032               50
     4700             1.026               50
     4800             1.061               50
     4900             1.054               50
     5000             1.035               50
     5100             1.022               50
     5200             1.019               50
     5300             1.012               50


     Simulated prior distributions

     Parameter       Prior Mean  Prior Variance  Prior Std. Dev.


     Parameter 1         0.0083          0.0100          0.0999
     Parameter 2         0.0060          0.0100          0.0999
     Parameter 3         0.0000          0.0098          0.0989
     Parameter 4         0.0027          0.0098          0.0990
     Parameter 5        -0.0005          0.0097          0.0984
     Parameter 6        -0.0042          0.0098          0.0992
     Parameter 7         0.0027          0.0094          0.0967
     Parameter 8        -0.0037          0.0094          0.0969
     Parameter 9         0.0000          0.0094          0.0970
     Parameter 10        -0.0048          0.0102          0.1011
     Parameter 11         0.0010          0.0096          0.0981
     Parameter 12         0.0017          0.0098          0.0991
     Parameter 13        -0.0013          0.0100          0.1000
     Parameter 14        -0.0013          0.0102          0.1010
     Parameter 15 Improper Prior
     Parameter 16 Improper Prior
     Parameter 17 Improper Prior
     Parameter 18 Improper Prior
     Parameter 19 Improper Prior
     Parameter 20 Improper Prior
     Parameter 21 Improper Prior
     Parameter 22 Improper Prior
     Parameter 23 Improper Prior
     Parameter 24 Improper Prior
     Parameter 25 Improper Prior
     Parameter 26 Improper Prior
     Parameter 27 Improper Prior
     Parameter 28 Improper Prior
     Parameter 29 Improper Prior
     Parameter 30 Improper Prior
     Parameter 31 Improper Prior
     Parameter 32 Improper Prior
     Parameter 33 Improper Prior
     Parameter 34 Improper Prior
     Parameter 35 Improper Prior
     Parameter 36 Improper Prior
     Parameter 37 Improper Prior
     Parameter 38 Improper Prior
     Parameter 39 Improper Prior
     Parameter 40 Improper Prior
     Parameter 41 Improper Prior
     Parameter 42 Improper Prior
     Parameter 43 Improper Prior
     Parameter 44 Improper Prior
     Parameter 45 Improper Prior
     Parameter 46 Improper Prior
     Parameter 47 Improper Prior
     Parameter 48 Improper Prior
     Parameter 49 Improper Prior
     Parameter 50 Improper Prior
     Parameter 51 Improper Prior

     REPLICATION 77:


                     POTENTIAL       PARAMETER WITH
     ITERATION    SCALE REDUCTION      HIGHEST PSR
     100              1.393               4
     200              1.209               45
     300              1.057               33
     400              1.045               15
     500              1.199               50
     600              1.139               11
     700              1.232               50
     800              1.076               29
     900              1.072               8
     1000             1.072               12
     1100             1.050               12
     1200             1.033               29
     1300             1.061               8
     1400             1.017               20
     1500             1.020               19
     1600             1.077               50
     1700             1.204               50
     1800             1.067               50
     1900             1.074               50
     2000             1.102               50
     2100             1.017               50
     2200             1.012               33
     2300             1.009               7
     2400             1.012               5
     2500             1.006               50
     2600             1.023               50
     2700             1.007               4
     2800             1.008               4
     2900             1.003               26
     3000             1.008               50
     3100             1.019               11
     3200             1.028               11
     3300             1.046               50
     3400             1.027               50
     3500             1.007               50
     3600             1.004               51
     3700             1.006               33
     3800             1.008               51
     3900             1.009               33
     4000             1.013               51
     4100             1.009               51
     4200             1.012               51
     4300             1.010               33
     4400             1.010               11
     4500             1.029               50
     4600             1.039               50
     4700             1.022               50
     4800             1.028               50
     4900             1.031               50
     5000             1.035               50
     5100             1.028               50
     5200             1.026               50
     5300             1.021               50
     5400             1.009               50


     Simulated prior distributions

     Parameter       Prior Mean  Prior Variance  Prior Std. Dev.


     Parameter 1        -0.0068          0.0093          0.0966
     Parameter 2         0.0009          0.0087          0.0934
     Parameter 3         0.0015          0.0100          0.1002
     Parameter 4         0.0010          0.0103          0.1015
     Parameter 5        -0.0001          0.0097          0.0985
     Parameter 6        -0.0011          0.0092          0.0959
     Parameter 7         0.0008          0.0089          0.0942
     Parameter 8         0.0000          0.0096          0.0979
     Parameter 9        -0.0009          0.0100          0.1000
     Parameter 10         0.0037          0.0100          0.0999
     Parameter 11         0.0052          0.0093          0.0965
     Parameter 12         0.0045          0.0103          0.1016
     Parameter 13        -0.0028          0.0104          0.1021
     Parameter 14         0.0023          0.0105          0.1024
     Parameter 15 Improper Prior
     Parameter 16 Improper Prior
     Parameter 17 Improper Prior
     Parameter 18 Improper Prior
     Parameter 19 Improper Prior
     Parameter 20 Improper Prior
     Parameter 21 Improper Prior
     Parameter 22 Improper Prior
     Parameter 23 Improper Prior
     Parameter 24 Improper Prior
     Parameter 25 Improper Prior
     Parameter 26 Improper Prior
     Parameter 27 Improper Prior
     Parameter 28 Improper Prior
     Parameter 29 Improper Prior
     Parameter 30 Improper Prior
     Parameter 31 Improper Prior
     Parameter 32 Improper Prior
     Parameter 33 Improper Prior
     Parameter 34 Improper Prior
     Parameter 35 Improper Prior
     Parameter 36 Improper Prior
     Parameter 37 Improper Prior
     Parameter 38 Improper Prior
     Parameter 39 Improper Prior
     Parameter 40 Improper Prior
     Parameter 41 Improper Prior
     Parameter 42 Improper Prior
     Parameter 43 Improper Prior
     Parameter 44 Improper Prior
     Parameter 45 Improper Prior
     Parameter 46 Improper Prior
     Parameter 47 Improper Prior
     Parameter 48 Improper Prior
     Parameter 49 Improper Prior
     Parameter 50 Improper Prior
     Parameter 51 Improper Prior

     REPLICATION 78:


                     POTENTIAL       PARAMETER WITH
     ITERATION    SCALE REDUCTION      HIGHEST PSR
     100              1.406               8
     200              1.157               7
     300              1.078               8
     400              1.226               50
     500              1.237               8
     600              1.156               50
     700              1.053               41
     800              1.084               8
     900              1.145               50
     1000             1.031               50
     1100             1.021               27
     1200             1.029               27
     1300             1.026               50
     1400             1.017               8
     1500             1.015               30
     1600             1.064               12
     1700             1.016               26
     1800             1.030               12
     1900             1.020               50
     2000             1.022               4
     2100             1.023               4
     2200             1.006               4
     2300             1.009               8
     2400             1.008               28
     2500             1.006               22
     2600             1.014               8
     2700             1.045               8
     2800             1.041               8
     2900             1.014               4
     3000             1.012               19
     3100             1.011               19
     3200             1.012               4
     3300             1.013               19
     3400             1.009               30
     3500             1.014               50
     3600             1.005               50
     3700             1.007               51
     3800             1.008               24
     3900             1.010               24
     4000             1.011               15
     4100             1.011               15
     4200             1.009               24
     4300             1.008               24
     4400             1.005               4
     4500             1.006               24
     4600             1.005               24
     4700             1.006               10
     4800             1.002               49
     4900             1.004               4
     5000             1.009               3


     Simulated prior distributions

     Parameter       Prior Mean  Prior Variance  Prior Std. Dev.


     Parameter 1        -0.0014          0.0101          0.1004
     Parameter 2        -0.0026          0.0098          0.0991
     Parameter 3        -0.0009          0.0105          0.1023
     Parameter 4         0.0024          0.0096          0.0982
     Parameter 5        -0.0011          0.0101          0.1004
     Parameter 6         0.0000          0.0101          0.1007
     Parameter 7        -0.0002          0.0096          0.0978
     Parameter 8         0.0052          0.0099          0.0994
     Parameter 9        -0.0055          0.0102          0.1009
     Parameter 10         0.0008          0.0099          0.0995
     Parameter 11        -0.0025          0.0108          0.1038
     Parameter 12        -0.0038          0.0100          0.1002
     Parameter 13         0.0015          0.0098          0.0991
     Parameter 14        -0.0067          0.0103          0.1015
     Parameter 15 Improper Prior
     Parameter 16 Improper Prior
     Parameter 17 Improper Prior
     Parameter 18 Improper Prior
     Parameter 19 Improper Prior
     Parameter 20 Improper Prior
     Parameter 21 Improper Prior
     Parameter 22 Improper Prior
     Parameter 23 Improper Prior
     Parameter 24 Improper Prior
     Parameter 25 Improper Prior
     Parameter 26 Improper Prior
     Parameter 27 Improper Prior
     Parameter 28 Improper Prior
     Parameter 29 Improper Prior
     Parameter 30 Improper Prior
     Parameter 31 Improper Prior
     Parameter 32 Improper Prior
     Parameter 33 Improper Prior
     Parameter 34 Improper Prior
     Parameter 35 Improper Prior
     Parameter 36 Improper Prior
     Parameter 37 Improper Prior
     Parameter 38 Improper Prior
     Parameter 39 Improper Prior
     Parameter 40 Improper Prior
     Parameter 41 Improper Prior
     Parameter 42 Improper Prior
     Parameter 43 Improper Prior
     Parameter 44 Improper Prior
     Parameter 45 Improper Prior
     Parameter 46 Improper Prior
     Parameter 47 Improper Prior
     Parameter 48 Improper Prior
     Parameter 49 Improper Prior
     Parameter 50 Improper Prior
     Parameter 51 Improper Prior

     REPLICATION 79:


                     POTENTIAL       PARAMETER WITH
     ITERATION    SCALE REDUCTION      HIGHEST PSR
     100              1.120               41
     200              1.172               8
     300              1.110               51
     400              1.044               51
     500              1.250               50
     600              1.064               17
     700              1.600               12
     800              1.483               50
     900              1.035               1
     1000             1.219               10
     1100             1.197               12
     1200             1.349               50
     1300             1.084               50
     1400             1.045               11
     1500             1.021               19
     1600             1.072               50
     1700             1.044               50
     1800             1.011               24
     1900             1.011               50
     2000             1.013               1
     2100             1.009               15
     2200             1.029               50
     2300             1.014               33
     2400             1.009               17
     2500             1.009               33
     2600             1.006               17
     2700             1.007               27
     2800             1.028               50
     2900             1.046               50
     3000             1.013               50
     3100             1.013               12
     3200             1.013               8
     3300             1.016               8
     3400             1.016               5
     3500             1.013               5
     3600             1.039               12
     3700             1.061               11
     3800             1.038               10
     3900             1.040               9
     4000             1.022               9
     4100             1.013               9
     4200             1.023               9
     4300             1.010               9
     4400             1.008               25
     4500             1.006               25
     4600             1.007               37
     4700             1.022               10
     4800             1.020               10
     4900             1.022               10
     5000             1.014               10


     Simulated prior distributions

     Parameter       Prior Mean  Prior Variance  Prior Std. Dev.


     Parameter 1         0.0017          0.0108          0.1038
     Parameter 2         0.0035          0.0098          0.0991
     Parameter 3        -0.0029          0.0101          0.1006
     Parameter 4         0.0040          0.0096          0.0980
     Parameter 5         0.0001          0.0106          0.1032
     Parameter 6         0.0022          0.0092          0.0960
     Parameter 7         0.0030          0.0105          0.1023
     Parameter 8         0.0016          0.0100          0.1000
     Parameter 9         0.0013          0.0105          0.1026
     Parameter 10        -0.0012          0.0098          0.0989
     Parameter 11        -0.0042          0.0101          0.1005
     Parameter 12        -0.0042          0.0097          0.0985
     Parameter 13         0.0008          0.0102          0.1009
     Parameter 14         0.0057          0.0102          0.1009
     Parameter 15 Improper Prior
     Parameter 16 Improper Prior
     Parameter 17 Improper Prior
     Parameter 18 Improper Prior
     Parameter 19 Improper Prior
     Parameter 20 Improper Prior
     Parameter 21 Improper Prior
     Parameter 22 Improper Prior
     Parameter 23 Improper Prior
     Parameter 24 Improper Prior
     Parameter 25 Improper Prior
     Parameter 26 Improper Prior
     Parameter 27 Improper Prior
     Parameter 28 Improper Prior
     Parameter 29 Improper Prior
     Parameter 30 Improper Prior
     Parameter 31 Improper Prior
     Parameter 32 Improper Prior
     Parameter 33 Improper Prior
     Parameter 34 Improper Prior
     Parameter 35 Improper Prior
     Parameter 36 Improper Prior
     Parameter 37 Improper Prior
     Parameter 38 Improper Prior
     Parameter 39 Improper Prior
     Parameter 40 Improper Prior
     Parameter 41 Improper Prior
     Parameter 42 Improper Prior
     Parameter 43 Improper Prior
     Parameter 44 Improper Prior
     Parameter 45 Improper Prior
     Parameter 46 Improper Prior
     Parameter 47 Improper Prior
     Parameter 48 Improper Prior
     Parameter 49 Improper Prior
     Parameter 50 Improper Prior
     Parameter 51 Improper Prior

     REPLICATION 80:


                     POTENTIAL       PARAMETER WITH
     ITERATION    SCALE REDUCTION      HIGHEST PSR
     100              1.411               19
     200              1.194               19
     300              1.104               11
     400              1.072               17
     500              1.427               50
     600              1.050               12
     700              1.312               50
     800              1.120               8
     900              1.041               12
     1000             1.034               25
     1100             1.035               8
[truncated: 4,280,369 more chars]
