# Supplementary material for: An approximate measurement invariance approach to within-couple relationship quality
Source: Front Psychol. 2014 Sep 19;5:983. doi: 10.3389/fpsyg.2014.00983 (PMC4168678; doi:10.3389/fpsyg.2014.00983)
Supplement: Supplementary file 2 [file DataSheet2.ZIP › sim_bsem_afmi07_0.005.out]

Mplus VERSION 7
MUTHEN & MUTHEN
05/08/2014   6:14 PM

INPUT INSTRUCTIONS

  TITLE: Simulation for bsem_10_ami07_0.005;
  MONTECARLO: NAMES = m1ms1-m1ms7 f1ms1-f1ms7;
  NOBSERVATIONS = 435;
  NREPS = 1000;
  ANALYSIS: ESTIMATOR = BAYES;
  PROCESSORS = 2;
  BCONVERGENCE =0.01;
  BITERATIONS = (5000);
  bseed=167;
  MODEL POPULATION:
  mms by m1ms1 @ 0.459   ;
  mms by m1ms2 @ 0.469   ;
  mms by m1ms3 @ 0.501   ;
  mms by m1ms4 @ 0.504   ;
  mms by m1ms5 @ 0.678   ;
  mms by m1ms6 @ 0.225   ;
  mms by m1ms7 @ 0.294   ;
  fms by f1ms1 @ 0.459   ;
  fms by f1ms2 @ 0.469   ;
  fms by f1ms3 @ 0.501   ;
  fms by f1ms4 @ 0.504   ;
  fms by f1ms5 @ 0.678   ;
  fms by f1ms6 @ 0.225   ;
  fms by f1ms7 @ 0.294   ;
  fms with mms @ 0.416   ;
  m1ms1 with f1ms1 @ -0.005   ;
  m1ms2 with f1ms2 @ 0.039   ;
  m1ms3 with f1ms3 @ 0.023   ;
  m1ms4 with f1ms4 @ 0.049   ;
  m1ms5 with f1ms5 @ 0.114   ;
  m1ms6 with f1ms6 @ 0.012   ;
  m1ms7 with f1ms7 @ -0.01   ;
  [mms @ 0 ] ;
  [fms @ -0.346 ] ;
  [m1ms1 @ 4.188 ] ;
  [m1ms2 @ 4.172 ] ;
  [m1ms3 @ 4.201 ] ;
  [m1ms4 @ 3.745 ] ;
  [m1ms5 @ 3.897 ] ;
  [m1ms6 @ 4.807 ] ;
  [m1ms7 @ 4.229 ] ;
  [f1ms1 @ 4.169 ] ;
  [f1ms2 @ 4.136 ] ;
  [f1ms3 @ 4.292 ] ;
  [f1ms4 @ 3.879 ] ;
  [f1ms5 @ 3.779 ] ;
  [f1ms6 @ 4.808 ] ;
  [f1ms7 @ 4.21 ] ;
  mms  @ 1   ;
  fms @ 1   ;
  m1ms1 @ 0.390   ;
  m1ms2 @ 0.666   ;
  m1ms3 @ 0.527   ;
  m1ms4 @ 0.494   ;
  m1ms5 @ 0.607   ;
  m1ms6 @ 0.254   ;
  m1ms7 @ 0.567   ;
  f1ms1 @ 0.375   ;
  f1ms2 @ 0.575   ;
  f1ms3 @ 0.512   ;
  f1ms4 @ 0.405   ;
  f1ms5 @ 0.633   ;
  f1ms6 @ 0.388   ;
  f1ms7 @ 0.690   ;
  MODEL:
  mms by m1ms1 * 0.459     ;
  mms by m1ms2 * 0.469     ;
  mms by m1ms3 * 0.501     ;
  mms by m1ms4 * 0.504     ;
  mms by m1ms5 * 0.678     ;
  mms by m1ms6 * 0.225     ;
  mms by m1ms7 * 0.294     ;
  fms by f1ms1 * 0.459     ;
  fms by f1ms2 * 0.469     ;
  fms by f1ms3 * 0.501     ;
  fms by f1ms4 * 0.504     ;
  fms by f1ms5 * 0.678     ;
  fms by f1ms6 * 0.225     ;
  fms by f1ms7 * 0.294     ;
  fms with mms * 0.416     ;
  m1ms1 with f1ms1 * -0.005     ;
  m1ms2 with f1ms2 * 0.039     ;
  m1ms3 with f1ms3 * 0.023     ;
  m1ms4 with f1ms4 * 0.049     ;
  m1ms5 with f1ms5 * 0.114     ;
  m1ms6 with f1ms6 * 0.012     ;
  m1ms7 with f1ms7 * -0.01     ;
  [mms @ 0 ]   ;
  [fms * -0.346 ]   ;
  [m1ms1 * 4.188 ] (tau1_1) ;
  [m1ms2 * 4.172 ] (tau1_2) ;
  [m1ms3 * 4.201 ] (tau1_3) ;
  [m1ms4 * 3.745 ] (tau1_4) ;
  [m1ms5 * 3.897 ] (tau1_5) ;
  [m1ms6 * 4.807 ] (tau1_6) ;
  [m1ms7 * 4.229 ] (tau1_7) ;
  [f1ms1 * 4.169 ] (tau2_1) ;
  [f1ms2 * 4.136 ] (tau2_2) ;
  [f1ms3 * 4.292 ] (tau2_3) ;
  [f1ms4 * 3.879 ] (tau2_4) ;
  [f1ms5 * 3.779 ] (tau2_5) ;
  [f1ms6 * 4.808 ] (tau2_6) ;
  [f1ms7 * 4.21 ] (tau2_7) ;
  mms  @ 1     ;
  fms @ 1     ;
  m1ms1 * 0.390     ;
  m1ms2 * 0.666     ;
  m1ms3 * 0.527     ;
  m1ms4 * 0.494     ;
  m1ms5 * 0.607     ;
  m1ms6 * 0.254     ;
  m1ms7 * 0.567     ;
  f1ms1 * 0.375     ;
  f1ms2 * 0.575     ;
  f1ms3 * 0.512     ;
  f1ms4 * 0.405     ;
  f1ms5 * 0.633     ;
  f1ms6 * 0.388     ;
  f1ms7 * 0.690     ;
  MODEL PRIORS:
  DO (1,7) DIFF (tau1_#-tau2_#) ~ N(0,0.005) ;
  OUTPUT:  TECH1; TECH4; TECH8;


*** WARNING in OUTPUT command
  TECH1 option is the default for MONTECARLO.
*** WARNING in OUTPUT command
  TECH4 option is not available with MONTECARLO.
  Request for TECH4 is ignored.
   2 WARNING(S) FOUND IN THE INPUT INSTRUCTIONS


Simulation for bsem_10_ami07_0.005;

SUMMARY OF ANALYSIS

Number of groups                                                 1
Number of observations                                         435

Number of replications
    Requested                                                 1000
    Completed                                                 1000
Value of seed                                                    0

Number of dependent variables                                   14
Number of independent variables                                  0
Number of continuous latent variables                            2

Observed dependent variables

  Continuous
   M1MS1       M1MS2       M1MS3       M1MS4       M1MS5       M1MS6
   M1MS7       F1MS1       F1MS2       F1MS3       F1MS4       F1MS5
   F1MS6       F1MS7

Continuous latent variables
   MMS         FMS


Estimator                                                    BAYES
Specifications for Bayesian Estimation
  Point estimate                                            MEDIAN
  Number of Markov chain Monte Carlo (MCMC) chains               2
  Random seed for the first chain                              167
  Starting value information                           UNPERTURBED
  Treatment of categorical mediator                         LATENT
  Algorithm used for Markov chain Monte Carlo           GIBBS(PX1)
  Convergence criterion                                  0.100D-01
  Maximum number of iterations                               50000
  K-th iteration used for thinning                               1


MODEL FIT INFORMATION

Number of Free Parameters                       51

Bayesian Posterior Predictive Checking using Chi-Square

    Posterior Predictive P-Value

        Number of successful computations     1000

             Proportions
        Expected    Observed
           0.990       1.000
           0.980       1.000
           0.950       0.999
           0.900       0.994
           0.800       0.935
           0.700       0.837
           0.500       0.548
           0.300       0.257
           0.200       0.142
           0.100       0.049
           0.050       0.024
           0.020       0.004
           0.010       0.001

Information Criterion

    Deviance (DIC)

        Mean                             14119.963
        Std Dev                            106.141
        Number of successful computations     1000

             Proportions                   Percentiles
        Expected    Observed         Expected       Observed
           0.990       0.992        13873.048      13878.063
           0.980       0.977        13901.982      13897.546
           0.950       0.947        13945.372      13940.789
           0.900       0.889        13983.933      13979.419
           0.800       0.797        14030.635      14026.561
           0.700       0.703        14064.303      14065.289
           0.500       0.515        14119.963      14124.472
           0.300       0.310        14175.623      14179.052
           0.200       0.194        14209.291      14207.236
           0.100       0.103        14255.993      14256.734
           0.050       0.048        14294.553      14290.586
           0.020       0.019        14337.944      14335.121
           0.010       0.008        14366.878      14355.381

    Estimated Number of Parameters (pD)

        Mean                                47.771
        Std Dev                              0.630
        Number of successful computations     1000

             Proportions                   Percentiles
        Expected    Observed         Expected       Observed
           0.990       0.989           46.305         46.263
           0.980       0.980           46.477         46.474
           0.950       0.958           46.735         46.761
           0.900       0.904           46.964         46.974
           0.800       0.797           47.241         47.231
           0.700       0.689           47.441         47.428
           0.500       0.504           47.771         47.778
           0.300       0.297           48.102         48.097
           0.200       0.190           48.302         48.281
           0.100       0.104           48.579         48.586
           0.050       0.041           48.808         48.755
           0.020       0.022           49.066         49.074
           0.010       0.013           49.238         49.333

    Bayesian (BIC)

        Mean                             14333.921
        Std Dev                            106.178
        Number of successful computations     1000

             Proportions                   Percentiles
        Expected    Observed         Expected       Observed
           0.990       0.992        14086.919      14093.801
           0.980       0.977        14115.863      14112.026
           0.950       0.948        14159.269      14155.057
           0.900       0.890        14197.843      14193.726
           0.800       0.798        14244.562      14241.538
           0.700       0.701        14278.241      14278.940
           0.500       0.514        14333.921      14338.066
           0.300       0.310        14389.600      14393.120
           0.200       0.195        14423.280      14421.185
           0.100       0.103        14469.998      14472.310
           0.050       0.048        14508.573      14504.504
           0.020       0.018        14551.978      14549.912
           0.010       0.009        14580.922      14569.696


MODEL RESULTS

                           ESTIMATES              S. E.     M. S. E.  95%  % Sig
              Population   Average   Std. Dev.   Average             Cover Coeff
 MMS      BY
  M1MS1            0.459     0.4634     0.0396     0.0400     0.0016 0.949 1.000
  M1MS2            0.469     0.4749     0.0471     0.0496     0.0022 0.964 1.000
  M1MS3            0.501     0.5052     0.0450     0.0458     0.0020 0.943 1.000
  M1MS4            0.504     0.5052     0.0447     0.0444     0.0020 0.952 1.000
  M1MS5            0.678     0.6806     0.0501     0.0517     0.0025 0.957 1.000
  M1MS6            0.225     0.2276     0.0295     0.0297     0.0009 0.947 1.000
  M1MS7            0.294     0.2962     0.0444     0.0439     0.0020 0.951 1.000

 FMS      BY
  F1MS1            0.459     0.4623     0.0374     0.0388     0.0014 0.953 1.000
  F1MS2            0.469     0.4747     0.0452     0.0459     0.0021 0.954 1.000
  F1MS3            0.501     0.4960     0.0444     0.0446     0.0020 0.950 1.000
  F1MS4            0.504     0.4993     0.0404     0.0411     0.0017 0.951 1.000
  F1MS5            0.678     0.6908     0.0497     0.0513     0.0026 0.947 1.000
  F1MS6            0.225     0.2257     0.0361     0.0356     0.0013 0.947 1.000
  F1MS7            0.294     0.2997     0.0456     0.0473     0.0021 0.953 1.000

 FMS      WITH
  MMS              0.416     0.4128     0.0567     0.0574     0.0032 0.946 1.000

 M1MS1    WITH
  F1MS1           -0.005    -0.0048     0.0222     0.0219     0.0005 0.950 0.063

 M1MS2    WITH
  F1MS2            0.039     0.0391     0.0328     0.0335     0.0011 0.959 0.227

 M1MS3    WITH
  F1MS3            0.023     0.0233     0.0293     0.0293     0.0009 0.950 0.134

 M1MS4    WITH
  F1MS4            0.049     0.0492     0.0263     0.0260     0.0007 0.938 0.483

 M1MS5    WITH
  F1MS5            0.114     0.1150     0.0373     0.0382     0.0014 0.961 0.879

 M1MS6    WITH
  F1MS6            0.012     0.0116     0.0159     0.0161     0.0003 0.952 0.106

 M1MS7    WITH
  F1MS7           -0.010    -0.0091     0.0316     0.0319     0.0010 0.948 0.067

 Means
  MMS              0.000     0.0000     0.0000     0.0000     0.0000 1.000 0.000
  FMS             -0.346    -0.3376     0.0648     0.0871     0.0043 0.987 0.995

 Intercepts
  M1MS1            4.188     4.1833     0.0337     0.0361     0.0012 0.959 1.000
  M1MS2            4.172     4.1633     0.0408     0.0429     0.0017 0.961 1.000
  M1MS3            4.201     4.2155     0.0385     0.0408     0.0017 0.957 1.000
  M1MS4            3.745     3.7643     0.0379     0.0402     0.0018 0.935 1.000
  M1MS5            3.897     3.8792     0.0471     0.0487     0.0025 0.943 1.000
  M1MS6            4.807     4.8081     0.0245     0.0258     0.0006 0.963 1.000
  M1MS7            4.229     4.2268     0.0341     0.0363     0.0012 0.959 1.000
  F1MS1            4.169     4.1696     0.0363     0.0459     0.0013 0.990 1.000
  F1MS2            4.136     4.1387     0.0394     0.0503     0.0016 0.987 1.000
  F1MS3            4.292     4.2716     0.0380     0.0499     0.0019 0.971 1.000
  F1MS4            3.879     3.8577     0.0376     0.0489     0.0019 0.975 1.000
  F1MS5            3.779     3.7957     0.0485     0.0639     0.0026 0.977 1.000
  F1MS6            4.808     4.8077     0.0300     0.0344     0.0009 0.976 1.000
  F1MS7            4.210     4.2146     0.0372     0.0437     0.0014 0.978 1.000

 Variances
  MMS              1.000     1.0000     0.0000     0.0000     0.0000 1.000 0.000
  FMS              1.000     1.0000     0.0000     0.0000     0.0000 1.000 0.000

 Residual Variances
  M1MS1            0.390     0.3953     0.0328     0.0332     0.0011 0.950 1.000
  M1MS2            0.666     0.6734     0.0522     0.0521     0.0028 0.951 1.000
  M1MS3            0.527     0.5359     0.0430     0.0438     0.0019 0.946 1.000
  M1MS4            0.494     0.5013     0.0405     0.0415     0.0017 0.953 1.000
  M1MS5            0.607     0.6159     0.0553     0.0563     0.0031 0.944 1.000
  M1MS6            0.254     0.2563     0.0188     0.0189     0.0004 0.949 1.000
  M1MS7            0.567     0.5727     0.0397     0.0415     0.0016 0.960 1.000
  F1MS1            0.375     0.3792     0.0299     0.0319     0.0009 0.958 1.000
  F1MS2            0.575     0.5809     0.0462     0.0457     0.0022 0.945 1.000
  F1MS3            0.512     0.5205     0.0415     0.0423     0.0018 0.952 1.000
  F1MS4            0.405     0.4161     0.0364     0.0357     0.0014 0.931 1.000
  F1MS5            0.633     0.6378     0.0568     0.0574     0.0032 0.951 1.000
  F1MS6            0.388     0.3912     0.0276     0.0281     0.0008 0.959 1.000
  F1MS7            0.690     0.6969     0.0491     0.0500     0.0025 0.944 1.000


DIFFERENCE OUTPUT


            Average Results Across Replications


            Average   Std. Dev.     Deviations from the Mean(% Sig Coeff)

                                           TAU1_1             TAU2_1
      1       4.177      0.035       0.007(0.01) -0.007(0.01)

                                           TAU1_2             TAU2_2
      2       4.151      0.040       0.012(0.02) -0.012(0.02)

                                           TAU1_3             TAU2_3
      3       4.244      0.039      -0.028(0.12)  0.028(0.12)

                                           TAU1_4             TAU2_4
      4       3.811      0.039      -0.047(0.57)  0.047(0.57)

                                           TAU1_5             TAU2_5
      5       3.837      0.050       0.042(0.24) -0.042(0.24)

                                           TAU1_6             TAU2_6
      6       4.808      0.024       0.000(0.02)  0.000(0.02)

                                           TAU1_7             TAU2_7
      7       4.221      0.033       0.006(0.01) -0.006(0.01)


TECHNICAL 1 OUTPUT


     PARAMETER SPECIFICATION


           NU
              M1MS1         M1MS2         M1MS3         M1MS4         M1MS5
              ________      ________      ________      ________      ________
 1                  1             2             3             4             5


           NU
              M1MS6         M1MS7         F1MS1         F1MS2         F1MS3
              ________      ________      ________      ________      ________
 1                  6             7             8             9            10


           NU
              F1MS4         F1MS5         F1MS6         F1MS7
              ________      ________      ________      ________
 1                 11            12            13            14


           LAMBDA
              MMS           FMS
              ________      ________
 M1MS1             15             0
 M1MS2             16             0
 M1MS3             17             0
 M1MS4             18             0
 M1MS5             19             0
 M1MS6             20             0
 M1MS7             21             0
 F1MS1              0            22
 F1MS2              0            23
 F1MS3              0            24
 F1MS4              0            25
 F1MS5              0            26
 F1MS6              0            27
 F1MS7              0            28


           THETA
              M1MS1         M1MS2         M1MS3         M1MS4         M1MS5
              ________      ________      ________      ________      ________
 M1MS1             29
 M1MS2              0            30
 M1MS3              0             0            31
 M1MS4              0             0             0            32
 M1MS5              0             0             0             0            33
 M1MS6              0             0             0             0             0
 M1MS7              0             0             0             0             0
 F1MS1             36             0             0             0             0
 F1MS2              0            38             0             0             0
 F1MS3              0             0            40             0             0
 F1MS4              0             0             0            42             0
 F1MS5              0             0             0             0            44
 F1MS6              0             0             0             0             0
 F1MS7              0             0             0             0             0


           THETA
              M1MS6         M1MS7         F1MS1         F1MS2         F1MS3
              ________      ________      ________      ________      ________
 M1MS6             34
 M1MS7              0            35
 F1MS1              0             0            37
 F1MS2              0             0             0            39
 F1MS3              0             0             0             0            41
 F1MS4              0             0             0             0             0
 F1MS5              0             0             0             0             0
 F1MS6             46             0             0             0             0
 F1MS7              0            48             0             0             0


           THETA
              F1MS4         F1MS5         F1MS6         F1MS7
              ________      ________      ________      ________
 F1MS4             43
 F1MS5              0            45
 F1MS6              0             0            47
 F1MS7              0             0             0            49


           ALPHA
              MMS           FMS
              ________      ________
 1                  0            50


           BETA
              MMS           FMS
              ________      ________
 MMS                0             0
 FMS                0             0


           PSI
              MMS           FMS
              ________      ________
 MMS                0
 FMS               51             0


     STARTING VALUES


           NU
              M1MS1         M1MS2         M1MS3         M1MS4         M1MS5
              ________      ________      ________      ________      ________
 1              4.188         4.172         4.201         3.745         3.897


           NU
              M1MS6         M1MS7         F1MS1         F1MS2         F1MS3
              ________      ________      ________      ________      ________
 1              4.807         4.229         4.169         4.136         4.292


           NU
              F1MS4         F1MS5         F1MS6         F1MS7
              ________      ________      ________      ________
 1              3.879         3.779         4.808         4.210


           LAMBDA
              MMS           FMS
              ________      ________
 M1MS1          0.459         0.000
 M1MS2          0.469         0.000
 M1MS3          0.501         0.000
 M1MS4          0.504         0.000
 M1MS5          0.678         0.000
 M1MS6          0.225         0.000
 M1MS7          0.294         0.000
 F1MS1          0.000         0.459
 F1MS2          0.000         0.469
 F1MS3          0.000         0.501
 F1MS4          0.000         0.504
 F1MS5          0.000         0.678
 F1MS6          0.000         0.225
 F1MS7          0.000         0.294


           THETA
              M1MS1         M1MS2         M1MS3         M1MS4         M1MS5
              ________      ________      ________      ________      ________
 M1MS1          0.390
 M1MS2          0.000         0.666
 M1MS3          0.000         0.000         0.527
 M1MS4          0.000         0.000         0.000         0.494
 M1MS5          0.000         0.000         0.000         0.000         0.607
 M1MS6          0.000         0.000         0.000         0.000         0.000
 M1MS7          0.000         0.000         0.000         0.000         0.000
 F1MS1         -0.005         0.000         0.000         0.000         0.000
 F1MS2          0.000         0.039         0.000         0.000         0.000
 F1MS3          0.000         0.000         0.023         0.000         0.000
 F1MS4          0.000         0.000         0.000         0.049         0.000
 F1MS5          0.000         0.000         0.000         0.000         0.114
 F1MS6          0.000         0.000         0.000         0.000         0.000
 F1MS7          0.000         0.000         0.000         0.000         0.000


           THETA
              M1MS6         M1MS7         F1MS1         F1MS2         F1MS3
              ________      ________      ________      ________      ________
 M1MS6          0.254
 M1MS7          0.000         0.567
 F1MS1          0.000         0.000         0.375
 F1MS2          0.000         0.000         0.000         0.575
 F1MS3          0.000         0.000         0.000         0.000         0.512
 F1MS4          0.000         0.000         0.000         0.000         0.000
 F1MS5          0.000         0.000         0.000         0.000         0.000
 F1MS6          0.012         0.000         0.000         0.000         0.000
 F1MS7          0.000        -0.010         0.000         0.000         0.000


           THETA
              F1MS4         F1MS5         F1MS6         F1MS7
              ________      ________      ________      ________
 F1MS4          0.405
 F1MS5          0.000         0.633
 F1MS6          0.000         0.000         0.388
 F1MS7          0.000         0.000         0.000         0.690


           ALPHA
              MMS           FMS
              ________      ________
 1              0.000        -0.346


           BETA
              MMS           FMS
              ________      ________
 MMS            0.000         0.000
 FMS            0.000         0.000


           PSI
              MMS           FMS
              ________      ________
 MMS            1.000
 FMS            0.416         1.000


     POPULATION VALUES


           NU
              M1MS1         M1MS2         M1MS3         M1MS4         M1MS5
              ________      ________      ________      ________      ________
 1              4.188         4.172         4.201         3.745         3.897


           NU
              M1MS6         M1MS7         F1MS1         F1MS2         F1MS3
              ________      ________      ________      ________      ________
 1              4.807         4.229         4.169         4.136         4.292


           NU
              F1MS4         F1MS5         F1MS6         F1MS7
              ________      ________      ________      ________
 1              3.879         3.779         4.808         4.210


           LAMBDA
              MMS           FMS
              ________      ________
 M1MS1          0.459         0.000
 M1MS2          0.469         0.000
 M1MS3          0.501         0.000
 M1MS4          0.504         0.000
 M1MS5          0.678         0.000
 M1MS6          0.225         0.000
 M1MS7          0.294         0.000
 F1MS1          0.000         0.459
 F1MS2          0.000         0.469
 F1MS3          0.000         0.501
 F1MS4          0.000         0.504
 F1MS5          0.000         0.678
 F1MS6          0.000         0.225
 F1MS7          0.000         0.294


           THETA
              M1MS1         M1MS2         M1MS3         M1MS4         M1MS5
              ________      ________      ________      ________      ________
 M1MS1          0.390
 M1MS2          0.000         0.666
 M1MS3          0.000         0.000         0.527
 M1MS4          0.000         0.000         0.000         0.494
 M1MS5          0.000         0.000         0.000         0.000         0.607
 M1MS6          0.000         0.000         0.000         0.000         0.000
 M1MS7          0.000         0.000         0.000         0.000         0.000
 F1MS1         -0.005         0.000         0.000         0.000         0.000
 F1MS2          0.000         0.039         0.000         0.000         0.000
 F1MS3          0.000         0.000         0.023         0.000         0.000
 F1MS4          0.000         0.000         0.000         0.049         0.000
 F1MS5          0.000         0.000         0.000         0.000         0.114
 F1MS6          0.000         0.000         0.000         0.000         0.000
 F1MS7          0.000         0.000         0.000         0.000         0.000


           THETA
              M1MS6         M1MS7         F1MS1         F1MS2         F1MS3
              ________      ________      ________      ________      ________
 M1MS6          0.254
 M1MS7          0.000         0.567
 F1MS1          0.000         0.000         0.375
 F1MS2          0.000         0.000         0.000         0.575
 F1MS3          0.000         0.000         0.000         0.000         0.512
 F1MS4          0.000         0.000         0.000         0.000         0.000
 F1MS5          0.000         0.000         0.000         0.000         0.000
 F1MS6          0.012         0.000         0.000         0.000         0.000
 F1MS7          0.000        -0.010         0.000         0.000         0.000


           THETA
              F1MS4         F1MS5         F1MS6         F1MS7
              ________      ________      ________      ________
 F1MS4          0.405
 F1MS5          0.000         0.633
 F1MS6          0.000         0.000         0.388
 F1MS7          0.000         0.000         0.000         0.690


           ALPHA
              MMS           FMS
              ________      ________
 1              0.000        -0.346


           BETA
              MMS           FMS
              ________      ________
 MMS            0.000         0.000
 FMS            0.000         0.000


           PSI
              MMS           FMS
              ________      ________
 MMS            1.000
 FMS            0.416         1.000


     PRIORS FOR ALL PARAMETERS            PRIOR MEAN      PRIOR VARIANCE     PRIOR STD. DEV.

     Parameter 1~N(0.000,1000.000)           0.0000           1000.0000             31.6228
     Parameter 2~N(0.000,1000.000)           0.0000           1000.0000             31.6228
     Parameter 3~N(0.000,1000.000)           0.0000           1000.0000             31.6228
     Parameter 4~N(0.000,1000.000)           0.0000           1000.0000             31.6228
     Parameter 5~N(0.000,1000.000)           0.0000           1000.0000             31.6228
     Parameter 6~N(0.000,1000.000)           0.0000           1000.0000             31.6228
     Parameter 7~N(0.000,1000.000)           0.0000           1000.0000             31.6228
     Parameter 8~N(0.000,1000.000)           0.0000           1000.0000             31.6228
     Parameter 9~N(0.000,1000.000)           0.0000           1000.0000             31.6228
     Parameter 10~N(0.000,1000.000)          0.0000           1000.0000             31.6228
     Parameter 11~N(0.000,1000.000)          0.0000           1000.0000             31.6228
     Parameter 12~N(0.000,1000.000)          0.0000           1000.0000             31.6228
     Parameter 13~N(0.000,1000.000)          0.0000           1000.0000             31.6228
     Parameter 14~N(0.000,1000.000)          0.0000           1000.0000             31.6228
     Parameter 15~N(0.000,infinity)          0.0000            infinity            infinity
     Parameter 16~N(0.000,infinity)          0.0000            infinity            infinity
     Parameter 17~N(0.000,infinity)          0.0000            infinity            infinity
     Parameter 18~N(0.000,infinity)          0.0000            infinity            infinity
     Parameter 19~N(0.000,infinity)          0.0000            infinity            infinity
     Parameter 20~N(0.000,infinity)          0.0000            infinity            infinity
     Parameter 21~N(0.000,infinity)          0.0000            infinity            infinity
     Parameter 22~N(0.000,infinity)          0.0000            infinity            infinity
     Parameter 23~N(0.000,infinity)          0.0000            infinity            infinity
     Parameter 24~N(0.000,infinity)          0.0000            infinity            infinity
     Parameter 25~N(0.000,infinity)          0.0000            infinity            infinity
     Parameter 26~N(0.000,infinity)          0.0000            infinity            infinity
     Parameter 27~N(0.000,infinity)          0.0000            infinity            infinity
     Parameter 28~N(0.000,infinity)          0.0000            infinity            infinity
     Parameter 29~IW(0.000,-3)             infinity            infinity            infinity
     Parameter 30~IW(0.000,-3)             infinity            infinity            infinity
     Parameter 31~IW(0.000,-3)             infinity            infinity            infinity
     Parameter 32~IW(0.000,-3)             infinity            infinity            infinity
     Parameter 33~IW(0.000,-3)             infinity            infinity            infinity
     Parameter 34~IW(0.000,-3)             infinity            infinity            infinity
     Parameter 35~IW(0.000,-3)             infinity            infinity            infinity
     Parameter 36~IW(0.000,-3)             infinity            infinity            infinity
     Parameter 37~IW(0.000,-3)             infinity            infinity            infinity
     Parameter 38~IW(0.000,-3)             infinity            infinity            infinity
     Parameter 39~IW(0.000,-3)             infinity            infinity            infinity
     Parameter 40~IW(0.000,-3)             infinity            infinity            infinity
     Parameter 41~IW(0.000,-3)             infinity            infinity            infinity
     Parameter 42~IW(0.000,-3)             infinity            infinity            infinity
     Parameter 43~IW(0.000,-3)             infinity            infinity            infinity
     Parameter 44~IW(0.000,-3)             infinity            infinity            infinity
     Parameter 45~IW(0.000,-3)             infinity            infinity            infinity
     Parameter 46~IW(0.000,-3)             infinity            infinity            infinity
     Parameter 47~IW(0.000,-3)             infinity            infinity            infinity
     Parameter 48~IW(0.000,-3)             infinity            infinity            infinity
     Parameter 49~IW(0.000,-3)             infinity            infinity            infinity
     Parameter 50~N(0.000,infinity)          0.0000            infinity            infinity
     Parameter 51~IW(0.000,-3)
     Cov(Parameter 1,Parameter 8)=999.997500
     Cov(Parameter 2,Parameter 9)=999.997500
     Cov(Parameter 3,Parameter 10)=999.997500
     Cov(Parameter 4,Parameter 11)=999.997500
     Cov(Parameter 5,Parameter 12)=999.997500
     Cov(Parameter 6,Parameter 13)=999.997500
     Cov(Parameter 7,Parameter 14)=999.997500


TECHNICAL 8 OUTPUT

   TECHNICAL 8 OUTPUT FOR BAYES ESTIMATION

     REPLICATION 1:


                     POTENTIAL       PARAMETER WITH
     ITERATION    SCALE REDUCTION      HIGHEST PSR
     100              1.180               17
     200              1.105               4
     300              1.324               50
     400              1.176               12
     500              1.068               30
     600              1.043               11
     700              1.105               11
     800              1.064               25
     900              1.307               50
     1000             1.067               50
     1100             1.033               19
     1200             1.063               8
     1300             1.061               8
     1400             1.048               50
     1500             1.027               17
     1600             1.016               28
     1700             1.013               19
     1800             1.013               24
     1900             1.016               10
     2000             1.008               39
     2100             1.018               8
     2200             1.010               39
     2300             1.008               22
     2400             1.006               2
     2500             1.025               12
     2600             1.009               10
     2700             1.046               50
     2800             1.061               10
     2900             1.034               10
     3000             1.012               10
     3100             1.021               8
     3200             1.006               16
     3300             1.005               16
     3400             1.005               16
     3500             1.005               24
     3600             1.008               37
     3700             1.011               12
     3800             1.017               12
     3900             1.016               12
     4000             1.006               41
     4100             1.018               12
     4200             1.008               10
     4300             1.004               10
     4400             1.003               10
     4500             1.010               10
     4600             1.005               10
     4700             1.006               31
     4800             1.006               31
     4900             1.005               31
     5000             1.004               31


     Simulated prior distributions

     Parameter       Prior Mean  Prior Variance  Prior Std. Dev.


     Parameter 1         0.0018          0.0050          0.0704
     Parameter 2        -0.0018          0.0051          0.0711
     Parameter 3         0.0014          0.0051          0.0716
     Parameter 4         0.0024          0.0050          0.0710
     Parameter 5        -0.0028          0.0048          0.0694
     Parameter 6        -0.0014          0.0051          0.0717
     Parameter 7        -0.0011          0.0048          0.0693
     Parameter 8        -0.0027          0.0051          0.0716
     Parameter 9        -0.0055          0.0050          0.0710
     Parameter 10         0.0024          0.0050          0.0704
     Parameter 11         0.0012          0.0045          0.0673
     Parameter 12        -0.0004          0.0048          0.0693
     Parameter 13         0.0034          0.0051          0.0713
     Parameter 14        -0.0007          0.0050          0.0709
     Parameter 15 Improper Prior
     Parameter 16 Improper Prior
     Parameter 17 Improper Prior
     Parameter 18 Improper Prior
     Parameter 19 Improper Prior
     Parameter 20 Improper Prior
     Parameter 21 Improper Prior
     Parameter 22 Improper Prior
     Parameter 23 Improper Prior
     Parameter 24 Improper Prior
     Parameter 25 Improper Prior
     Parameter 26 Improper Prior
     Parameter 27 Improper Prior
     Parameter 28 Improper Prior
     Parameter 29 Improper Prior
     Parameter 30 Improper Prior
     Parameter 31 Improper Prior
     Parameter 32 Improper Prior
     Parameter 33 Improper Prior
     Parameter 34 Improper Prior
     Parameter 35 Improper Prior
     Parameter 36 Improper Prior
     Parameter 37 Improper Prior
     Parameter 38 Improper Prior
     Parameter 39 Improper Prior
     Parameter 40 Improper Prior
     Parameter 41 Improper Prior
     Parameter 42 Improper Prior
     Parameter 43 Improper Prior
     Parameter 44 Improper Prior
     Parameter 45 Improper Prior
     Parameter 46 Improper Prior
     Parameter 47 Improper Prior
     Parameter 48 Improper Prior
     Parameter 49 Improper Prior
     Parameter 50 Improper Prior
     Parameter 51 Improper Prior

     REPLICATION 2:


                     POTENTIAL       PARAMETER WITH
     ITERATION    SCALE REDUCTION      HIGHEST PSR
     100              1.280               26
     200              1.472               43
     300              1.198               11
     400              1.066               12
     500              1.097               11
     600              1.059               51
     700              1.087               8
     800              1.057               26
     900              1.018               21
     1000             1.021               38
     1100             1.024               31
     1200             1.092               8
     1300             1.105               8
     1400             1.027               18
     1500             1.024               3
     1600             1.021               18
     1700             1.022               50
     1800             1.040               50
     1900             1.028               5
     2000             1.017               5
     2100             1.005               16
     2200             1.010               21
     2300             1.068               11
     2400             1.062               11
     2500             1.019               11
     2600             1.021               33
     2700             1.014               21
     2800             1.007               24
     2900             1.003               26
     3000             1.005               44
     3100             1.004               18
     3200             1.004               18
     3300             1.007               2
     3400             1.006               10
     3500             1.007               19
     3600             1.006               15
     3700             1.004               10
     3800             1.005               10
     3900             1.006               19
     4000             1.008               19
     4100             1.006               19
     4200             1.005               21
     4300             1.006               12
     4400             1.003               21
     4500             1.004               51
     4600             1.008               51
     4700             1.006               51
     4800             1.005               51
     4900             1.004               51
     5000             1.004               51


     Simulated prior distributions

     Parameter       Prior Mean  Prior Variance  Prior Std. Dev.


     Parameter 1         0.0016          0.0050          0.0710
     Parameter 2         0.0007          0.0051          0.0716
     Parameter 3         0.0017          0.0051          0.0716
     Parameter 4        -0.0038          0.0049          0.0700
     Parameter 5        -0.0010          0.0050          0.0706
     Parameter 6         0.0026          0.0051          0.0712
     Parameter 7         0.0025          0.0053          0.0725
     Parameter 8        -0.0019          0.0048          0.0690
     Parameter 9         0.0016          0.0052          0.0723
     Parameter 10        -0.0012          0.0048          0.0695
     Parameter 11         0.0023          0.0051          0.0715
     Parameter 12        -0.0007          0.0051          0.0713
     Parameter 13        -0.0015          0.0050          0.0708
     Parameter 14         0.0036          0.0048          0.0693
     Parameter 15 Improper Prior
     Parameter 16 Improper Prior
     Parameter 17 Improper Prior
     Parameter 18 Improper Prior
     Parameter 19 Improper Prior
     Parameter 20 Improper Prior
     Parameter 21 Improper Prior
     Parameter 22 Improper Prior
     Parameter 23 Improper Prior
     Parameter 24 Improper Prior
     Parameter 25 Improper Prior
     Parameter 26 Improper Prior
     Parameter 27 Improper Prior
     Parameter 28 Improper Prior
     Parameter 29 Improper Prior
     Parameter 30 Improper Prior
     Parameter 31 Improper Prior
     Parameter 32 Improper Prior
     Parameter 33 Improper Prior
     Parameter 34 Improper Prior
     Parameter 35 Improper Prior
     Parameter 36 Improper Prior
     Parameter 37 Improper Prior
     Parameter 38 Improper Prior
     Parameter 39 Improper Prior
     Parameter 40 Improper Prior
     Parameter 41 Improper Prior
     Parameter 42 Improper Prior
     Parameter 43 Improper Prior
     Parameter 44 Improper Prior
     Parameter 45 Improper Prior
     Parameter 46 Improper Prior
     Parameter 47 Improper Prior
     Parameter 48 Improper Prior
     Parameter 49 Improper Prior
     Parameter 50 Improper Prior
     Parameter 51 Improper Prior

     REPLICATION 3:


                     POTENTIAL       PARAMETER WITH
     ITERATION    SCALE REDUCTION      HIGHEST PSR
     100              1.205               26
     200              1.349               12
     300              1.046               43
     400              1.105               16
     500              1.278               8
     600              1.141               8
     700              1.085               12
     800              1.102               12
     900              1.045               33
     1000             1.027               33
     1100             1.045               8
     1200             1.113               8
     1300             1.033               28
     1400             1.017               30
     1500             1.027               26
     1600             1.014               19
     1700             1.014               51
     1800             1.007               15
     1900             1.017               15
     2000             1.020               15
     2100             1.016               15
     2200             1.012               9
     2300             1.014               12
     2400             1.020               50
     2500             1.022               50
     2600             1.014               50
     2700             1.008               15
     2800             1.010               15
     2900             1.012               15
     3000             1.011               15
     3100             1.013               15
     3200             1.008               15
     3300             1.003               11
     3400             1.007               25
     3500             1.011               25
     3600             1.005               43
     3700             1.010               51
     3800             1.012               51
     3900             1.017               51
     4000             1.007               51
     4100             1.008               50
     4200             1.010               11
     4300             1.007               5
     4400             1.004               8
     4500             1.005               33
     4600             1.006               15
     4700             1.007               15
     4800             1.006               15
     4900             1.007               15
     5000             1.007               15


     Simulated prior distributions

     Parameter       Prior Mean  Prior Variance  Prior Std. Dev.


     Parameter 1         0.0002          0.0050          0.0709
     Parameter 2        -0.0028          0.0050          0.0711
     Parameter 3        -0.0032          0.0052          0.0721
     Parameter 4        -0.0042          0.0052          0.0721
     Parameter 5         0.0040          0.0052          0.0720
     Parameter 6         0.0012          0.0051          0.0713
     Parameter 7        -0.0002          0.0051          0.0711
     Parameter 8         0.0064          0.0052          0.0723
     Parameter 9        -0.0009          0.0047          0.0687
     Parameter 10        -0.0002          0.0047          0.0687
     Parameter 11        -0.0005          0.0049          0.0698
     Parameter 12         0.0009          0.0047          0.0684
     Parameter 13         0.0017          0.0053          0.0729
     Parameter 14         0.0022          0.0051          0.0712
     Parameter 15 Improper Prior
     Parameter 16 Improper Prior
     Parameter 17 Improper Prior
     Parameter 18 Improper Prior
     Parameter 19 Improper Prior
     Parameter 20 Improper Prior
     Parameter 21 Improper Prior
     Parameter 22 Improper Prior
     Parameter 23 Improper Prior
     Parameter 24 Improper Prior
     Parameter 25 Improper Prior
     Parameter 26 Improper Prior
     Parameter 27 Improper Prior
     Parameter 28 Improper Prior
     Parameter 29 Improper Prior
     Parameter 30 Improper Prior
     Parameter 31 Improper Prior
     Parameter 32 Improper Prior
     Parameter 33 Improper Prior
     Parameter 34 Improper Prior
     Parameter 35 Improper Prior
     Parameter 36 Improper Prior
     Parameter 37 Improper Prior
     Parameter 38 Improper Prior
     Parameter 39 Improper Prior
     Parameter 40 Improper Prior
     Parameter 41 Improper Prior
     Parameter 42 Improper Prior
     Parameter 43 Improper Prior
     Parameter 44 Improper Prior
     Parameter 45 Improper Prior
     Parameter 46 Improper Prior
     Parameter 47 Improper Prior
     Parameter 48 Improper Prior
     Parameter 49 Improper Prior
     Parameter 50 Improper Prior
     Parameter 51 Improper Prior

     REPLICATION 4:


                     POTENTIAL       PARAMETER WITH
     ITERATION    SCALE REDUCTION      HIGHEST PSR
     100              1.320               16
     200              1.200               31
     300              1.144               10
     400              1.083               7
     500              1.296               50
     600              1.085               23
     700              1.072               50
     800              1.051               12
     900              1.072               12
     1000             1.073               50
     1100             1.024               32
     1200             1.113               50
     1300             1.226               50
     1400             1.246               12
     1500             1.045               3
     1600             1.017               43
     1700             1.023               43
     1800             1.068               12
     1900             1.012               11
     2000             1.017               25
     2100             1.015               51
     2200             1.008               51
     2300             1.014               12
     2400             1.026               2
     2500             1.028               2
     2600             1.010               16
     2700             1.009               16
     2800             1.007               19
     2900             1.007               19
     3000             1.013               51
     3100             1.011               45
     3200             1.011               21
     3300             1.014               2
     3400             1.026               9
     3500             1.012               2
     3600             1.011               2
     3700             1.014               2
     3800             1.016               2
     3900             1.014               2
     4000             1.015               12
     4100             1.034               50
     4200             1.023               12
     4300             1.022               45
     4400             1.015               45
     4500             1.013               45
     4600             1.009               45
     4700             1.010               50
     4800             1.008               50
     4900             1.007               45
     5000             1.005               1


     Simulated prior distributions

     Parameter       Prior Mean  Prior Variance  Prior Std. Dev.


     Parameter 1        -0.0023          0.0048          0.0694
     Parameter 2         0.0002          0.0048          0.0695
     Parameter 3         0.0015          0.0050          0.0708
     Parameter 4        -0.0024          0.0052          0.0720
     Parameter 5        -0.0026          0.0050          0.0709
     Parameter 6        -0.0005          0.0050          0.0708
     Parameter 7        -0.0014          0.0051          0.0714
     Parameter 8        -0.0007          0.0052          0.0723
     Parameter 9        -0.0012          0.0050          0.0704
     Parameter 10         0.0007          0.0053          0.0731
     Parameter 11         0.0008          0.0050          0.0708
     Parameter 12        -0.0024          0.0050          0.0709
     Parameter 13        -0.0024          0.0048          0.0691
     Parameter 14         0.0023          0.0046          0.0682
     Parameter 15 Improper Prior
     Parameter 16 Improper Prior
     Parameter 17 Improper Prior
     Parameter 18 Improper Prior
     Parameter 19 Improper Prior
     Parameter 20 Improper Prior
     Parameter 21 Improper Prior
     Parameter 22 Improper Prior
     Parameter 23 Improper Prior
     Parameter 24 Improper Prior
     Parameter 25 Improper Prior
     Parameter 26 Improper Prior
     Parameter 27 Improper Prior
     Parameter 28 Improper Prior
     Parameter 29 Improper Prior
     Parameter 30 Improper Prior
     Parameter 31 Improper Prior
     Parameter 32 Improper Prior
     Parameter 33 Improper Prior
     Parameter 34 Improper Prior
     Parameter 35 Improper Prior
     Parameter 36 Improper Prior
     Parameter 37 Improper Prior
     Parameter 38 Improper Prior
     Parameter 39 Improper Prior
     Parameter 40 Improper Prior
     Parameter 41 Improper Prior
     Parameter 42 Improper Prior
     Parameter 43 Improper Prior
     Parameter 44 Improper Prior
     Parameter 45 Improper Prior
     Parameter 46 Improper Prior
     Parameter 47 Improper Prior
     Parameter 48 Improper Prior
     Parameter 49 Improper Prior
     Parameter 50 Improper Prior
     Parameter 51 Improper Prior

     REPLICATION 5:


                     POTENTIAL       PARAMETER WITH
     ITERATION    SCALE REDUCTION      HIGHEST PSR
     100              1.298               33
     200              1.243               50
     300              1.172               20
     400              1.331               12
     500              1.097               5
     600              1.191               50
     700              1.100               50
     800              1.044               9
     900              1.054               50
     1000             1.146               12
     1100             1.098               12
     1200             1.023               18
     1300             1.015               20
     1400             1.024               8
     1500             1.079               8
     1600             1.073               12
     1700             1.021               10
     1800             1.011               33
     1900             1.039               50
     2000             1.044               9
     2100             1.073               9
     2200             1.033               9
     2300             1.019               9
     2400             1.030               9
     2500             1.013               23
     2600             1.012               39
     2700             1.004               39
     2800             1.009               9
     2900             1.012               9
     3000             1.018               9
     3100             1.007               1
     3200             1.016               9
     3300             1.016               23
     3400             1.013               23
     3500             1.014               9
     3600             1.008               23
     3700             1.012               9
     3800             1.008               9
     3900             1.007               33
     4000             1.006               44
     4100             1.005               22
     4200             1.005               32
     4300             1.009               32
     4400             1.006               9
     4500             1.016               9
     4600             1.018               9
     4700             1.025               9
     4800             1.031               50
     4900             1.039               50
     5000             1.042               50
     5100             1.030               12
     5200             1.013               12


     Simulated prior distributions

     Parameter       Prior Mean  Prior Variance  Prior Std. Dev.


     Parameter 1        -0.0034          0.0050          0.0710
     Parameter 2        -0.0012          0.0052          0.0724
     Parameter 3         0.0036          0.0050          0.0705
     Parameter 4        -0.0010          0.0049          0.0700
     Parameter 5         0.0027          0.0052          0.0719
     Parameter 6         0.0008          0.0044          0.0663
     Parameter 7        -0.0005          0.0049          0.0698
     Parameter 8        -0.0007          0.0049          0.0703
     Parameter 9         0.0019          0.0051          0.0712
     Parameter 10         0.0009          0.0054          0.0737
     Parameter 11         0.0007          0.0052          0.0719
     Parameter 12         0.0007          0.0050          0.0704
     Parameter 13         0.0009          0.0046          0.0677
     Parameter 14        -0.0014          0.0050          0.0708
     Parameter 15 Improper Prior
     Parameter 16 Improper Prior
     Parameter 17 Improper Prior
     Parameter 18 Improper Prior
     Parameter 19 Improper Prior
     Parameter 20 Improper Prior
     Parameter 21 Improper Prior
     Parameter 22 Improper Prior
     Parameter 23 Improper Prior
     Parameter 24 Improper Prior
     Parameter 25 Improper Prior
     Parameter 26 Improper Prior
     Parameter 27 Improper Prior
     Parameter 28 Improper Prior
     Parameter 29 Improper Prior
     Parameter 30 Improper Prior
     Parameter 31 Improper Prior
     Parameter 32 Improper Prior
     Parameter 33 Improper Prior
     Parameter 34 Improper Prior
     Parameter 35 Improper Prior
     Parameter 36 Improper Prior
     Parameter 37 Improper Prior
     Parameter 38 Improper Prior
     Parameter 39 Improper Prior
     Parameter 40 Improper Prior
     Parameter 41 Improper Prior
     Parameter 42 Improper Prior
     Parameter 43 Improper Prior
     Parameter 44 Improper Prior
     Parameter 45 Improper Prior
     Parameter 46 Improper Prior
     Parameter 47 Improper Prior
     Parameter 48 Improper Prior
     Parameter 49 Improper Prior
     Parameter 50 Improper Prior
     Parameter 51 Improper Prior

     REPLICATION 6:


                     POTENTIAL       PARAMETER WITH
     ITERATION    SCALE REDUCTION      HIGHEST PSR
     100              1.194               3
     200              1.384               8
     300              1.200               11
     400              1.144               12
     500              1.336               8
     600              1.308               50
     700              1.059               19
     800              1.114               12
     900              1.036               50
     1000             1.036               17
     1100             1.020               37
     1200             1.082               3
     1300             1.056               50
     1400             1.086               50
     1500             1.015               22
     1600             1.014               17
     1700             1.018               5
     1800             1.019               4
     1900             1.014               18
     2000             1.017               30
     2100             1.010               23
     2200             1.015               43
     2300             1.014               5
     2400             1.028               5
     2500             1.013               5
     2600             1.007               5
     2700             1.019               5
     2800             1.007               50
     2900             1.014               50
     3000             1.022               50
     3100             1.007               12
     3200             1.011               12
     3300             1.007               12
     3400             1.009               26
     3500             1.009               26
     3600             1.010               5
     3700             1.009               26
     3800             1.011               50
     3900             1.010               19
     4000             1.015               19
     4100             1.014               19
     4200             1.012               50
     4300             1.004               17
     4400             1.005               3
     4500             1.003               22
     4600             1.005               50
     4700             1.003               26
     4800             1.003               12
     4900             1.004               31
     5000             1.005               31


     Simulated prior distributions

     Parameter       Prior Mean  Prior Variance  Prior Std. Dev.


     Parameter 1         0.0008          0.0050          0.0708
     Parameter 2         0.0000          0.0046          0.0678
     Parameter 3         0.0000          0.0047          0.0685
     Parameter 4        -0.0009          0.0047          0.0687
     Parameter 5         0.0001          0.0047          0.0683
     Parameter 6        -0.0030          0.0050          0.0704
     Parameter 7        -0.0009          0.0052          0.0723
     Parameter 8        -0.0030          0.0054          0.0734
     Parameter 9        -0.0022          0.0052          0.0719
     Parameter 10        -0.0037          0.0051          0.0714
     Parameter 11        -0.0011          0.0050          0.0705
     Parameter 12        -0.0020          0.0051          0.0717
     Parameter 13         0.0009          0.0048          0.0696
     Parameter 14        -0.0001          0.0054          0.0735
     Parameter 15 Improper Prior
     Parameter 16 Improper Prior
     Parameter 17 Improper Prior
     Parameter 18 Improper Prior
     Parameter 19 Improper Prior
     Parameter 20 Improper Prior
     Parameter 21 Improper Prior
     Parameter 22 Improper Prior
     Parameter 23 Improper Prior
     Parameter 24 Improper Prior
     Parameter 25 Improper Prior
     Parameter 26 Improper Prior
     Parameter 27 Improper Prior
     Parameter 28 Improper Prior
     Parameter 29 Improper Prior
     Parameter 30 Improper Prior
     Parameter 31 Improper Prior
     Parameter 32 Improper Prior
     Parameter 33 Improper Prior
     Parameter 34 Improper Prior
     Parameter 35 Improper Prior
     Parameter 36 Improper Prior
     Parameter 37 Improper Prior
     Parameter 38 Improper Prior
     Parameter 39 Improper Prior
     Parameter 40 Improper Prior
     Parameter 41 Improper Prior
     Parameter 42 Improper Prior
     Parameter 43 Improper Prior
     Parameter 44 Improper Prior
     Parameter 45 Improper Prior
     Parameter 46 Improper Prior
     Parameter 47 Improper Prior
     Parameter 48 Improper Prior
     Parameter 49 Improper Prior
     Parameter 50 Improper Prior
     Parameter 51 Improper Prior

     REPLICATION 7:


                     POTENTIAL       PARAMETER WITH
     ITERATION    SCALE REDUCTION      HIGHEST PSR
     100              1.194               42
     200              1.146               15
     300              1.065               29
     400              1.155               50
     500              1.112               10
     600              1.068               22
     700              1.077               50
     800              1.023               44
     900              1.051               9
     1000             1.027               2
     1100             1.017               31
     1200             1.070               50
     1300             1.024               50
     1400             1.008               50
     1500             1.060               8
     1600             1.098               12
     1700             1.074               50
     1800             1.079               50
     1900             1.067               50
     2000             1.008               50
     2100             1.012               12
     2200             1.044               12
     2300             1.071               12
     2400             1.140               12
     2500             1.124               12
     2600             1.046               8
     2700             1.036               8
     2800             1.010               43
     2900             1.008               17
     3000             1.013               50
     3100             1.032               12
     3200             1.057               12
     3300             1.065               12
     3400             1.070               12
     3500             1.084               12
     3600             1.087               12
     3700             1.051               12
     3800             1.038               12
     3900             1.021               12
     4000             1.011               24
     4100             1.011               24
     4200             1.010               24
     4300             1.017               50
     4400             1.006               50
     4500             1.005               44
     4600             1.007               5
     4700             1.006               44
     4800             1.007               50
     4900             1.014               12
     5000             1.009               12


     Simulated prior distributions

     Parameter       Prior Mean  Prior Variance  Prior Std. Dev.


     Parameter 1         0.0032          0.0050          0.0708
     Parameter 2        -0.0008          0.0050          0.0707
     Parameter 3         0.0032          0.0050          0.0710
     Parameter 4         0.0043          0.0051          0.0712
     Parameter 5        -0.0008          0.0051          0.0717
     Parameter 6        -0.0006          0.0049          0.0697
     Parameter 7        -0.0003          0.0053          0.0728
     Parameter 8        -0.0010          0.0050          0.0709
     Parameter 9        -0.0010          0.0048          0.0694
     Parameter 10        -0.0011          0.0049          0.0698
     Parameter 11         0.0031          0.0052          0.0724
     Parameter 12         0.0035          0.0050          0.0705
     Parameter 13        -0.0043          0.0051          0.0717
     Parameter 14         0.0024          0.0050          0.0710
     Parameter 15 Improper Prior
     Parameter 16 Improper Prior
     Parameter 17 Improper Prior
     Parameter 18 Improper Prior
     Parameter 19 Improper Prior
     Parameter 20 Improper Prior
     Parameter 21 Improper Prior
     Parameter 22 Improper Prior
     Parameter 23 Improper Prior
     Parameter 24 Improper Prior
     Parameter 25 Improper Prior
     Parameter 26 Improper Prior
     Parameter 27 Improper Prior
     Parameter 28 Improper Prior
     Parameter 29 Improper Prior
     Parameter 30 Improper Prior
     Parameter 31 Improper Prior
     Parameter 32 Improper Prior
     Parameter 33 Improper Prior
     Parameter 34 Improper Prior
     Parameter 35 Improper Prior
     Parameter 36 Improper Prior
     Parameter 37 Improper Prior
     Parameter 38 Improper Prior
     Parameter 39 Improper Prior
     Parameter 40 Improper Prior
     Parameter 41 Improper Prior
     Parameter 42 Improper Prior
     Parameter 43 Improper Prior
     Parameter 44 Improper Prior
     Parameter 45 Improper Prior
     Parameter 46 Improper Prior
     Parameter 47 Improper Prior
     Parameter 48 Improper Prior
     Parameter 49 Improper Prior
     Parameter 50 Improper Prior
     Parameter 51 Improper Prior

     REPLICATION 8:


                     POTENTIAL       PARAMETER WITH
     ITERATION    SCALE REDUCTION      HIGHEST PSR
     100              1.293               10
     200              1.139               41
     300              1.136               8
     400              1.153               8
     500              1.046               22
     600              1.082               50
     700              1.037               9
     800              1.039               2
     900              1.023               22
     1000             1.053               22
     1100             1.071               50
     1200             1.054               11
     1300             1.036               8
     1400             1.019               51
     1500             1.027               51
     1600             1.024               11
     1700             1.031               11
     1800             1.079               11
     1900             1.019               25
     2000             1.013               51
     2100             1.010               19
     2200             1.019               51
     2300             1.025               51
     2400             1.034               50
     2500             1.018               50
     2600             1.022               50
     2700             1.012               33
     2800             1.020               33
     2900             1.011               31
     3000             1.007               26
     3100             1.012               50
     3200             1.021               50
     3300             1.011               50
     3400             1.024               50
     3500             1.032               50
     3600             1.041               11
     3700             1.037               11
     3800             1.034               10
     3900             1.022               11
     4000             1.013               50
     4100             1.005               11
     4200             1.007               33
     4300             1.005               24
     4400             1.009               11
     4500             1.003               8
     4600             1.003               24
     4700             1.002               3
     4800             1.002               38
     4900             1.003               3
     5000             1.004               24


     Simulated prior distributions

     Parameter       Prior Mean  Prior Variance  Prior Std. Dev.


     Parameter 1        -0.0054          0.0050          0.0705
     Parameter 2        -0.0010          0.0054          0.0732
     Parameter 3         0.0028          0.0050          0.0710
     Parameter 4         0.0019          0.0052          0.0724
     Parameter 5         0.0001          0.0049          0.0697
     Parameter 6         0.0023          0.0051          0.0711
     Parameter 7         0.0037          0.0050          0.0705
     Parameter 8        -0.0010          0.0050          0.0704
     Parameter 9        -0.0005          0.0052          0.0718
     Parameter 10        -0.0027          0.0050          0.0704
     Parameter 11        -0.0039          0.0053          0.0728
     Parameter 12        -0.0012          0.0051          0.0711
     Parameter 13         0.0007          0.0052          0.0720
     Parameter 14         0.0031          0.0050          0.0707
     Parameter 15 Improper Prior
     Parameter 16 Improper Prior
     Parameter 17 Improper Prior
     Parameter 18 Improper Prior
     Parameter 19 Improper Prior
     Parameter 20 Improper Prior
     Parameter 21 Improper Prior
     Parameter 22 Improper Prior
     Parameter 23 Improper Prior
     Parameter 24 Improper Prior
     Parameter 25 Improper Prior
     Parameter 26 Improper Prior
     Parameter 27 Improper Prior
     Parameter 28 Improper Prior
     Parameter 29 Improper Prior
     Parameter 30 Improper Prior
     Parameter 31 Improper Prior
     Parameter 32 Improper Prior
     Parameter 33 Improper Prior
     Parameter 34 Improper Prior
     Parameter 35 Improper Prior
     Parameter 36 Improper Prior
     Parameter 37 Improper Prior
     Parameter 38 Improper Prior
     Parameter 39 Improper Prior
     Parameter 40 Improper Prior
     Parameter 41 Improper Prior
     Parameter 42 Improper Prior
     Parameter 43 Improper Prior
     Parameter 44 Improper Prior
     Parameter 45 Improper Prior
     Parameter 46 Improper Prior
     Parameter 47 Improper Prior
     Parameter 48 Improper Prior
     Parameter 49 Improper Prior
     Parameter 50 Improper Prior
     Parameter 51 Improper Prior

     REPLICATION 9:


                     POTENTIAL       PARAMETER WITH
     ITERATION    SCALE REDUCTION      HIGHEST PSR
     100              1.129               17
     200              1.077               35
     300              1.087               22
     400              1.082               15
     500              1.062               50
     600              1.058               31
     700              1.037               31
     800              1.140               50
     900              1.048               31
     1000             1.030               20
     1100             1.031               11
     1200             1.039               20
     1300             1.022               20
     1400             1.016               35
     1500             1.060               11
     1600             1.068               50
     1700             1.036               12
     1800             1.055               11
     1900             1.023               33
     2000             1.028               51
     2100             1.026               51
     2200             1.032               50
     2300             1.008               26
     2400             1.006               26
     2500             1.010               19
     2600             1.008               22
     2700             1.016               12
     2800             1.010               22
     2900             1.018               12
     3000             1.012               51
     3100             1.005               51
     3200             1.009               51
     3300             1.011               51
     3400             1.006               51
     3500             1.017               11
     3600             1.043               12
     3700             1.030               12
     3800             1.019               12
     3900             1.005               12
     4000             1.008               12
     4100             1.004               48
     4200             1.003               6
     4300             1.006               11
     4400             1.006               25
     4500             1.007               44
     4600             1.010               44
     4700             1.007               44
     4800             1.009               11
     4900             1.004               25
     5000             1.006               31


     Simulated prior distributions

     Parameter       Prior Mean  Prior Variance  Prior Std. Dev.


     Parameter 1         0.0009          0.0049          0.0698
     Parameter 2         0.0003          0.0051          0.0711
     Parameter 3        -0.0005          0.0047          0.0682
     Parameter 4        -0.0014          0.0044          0.0662
     Parameter 5         0.0000          0.0051          0.0714
     Parameter 6        -0.0053          0.0050          0.0708
     Parameter 7        -0.0007          0.0052          0.0718
     Parameter 8         0.0018          0.0046          0.0678
     Parameter 9        -0.0007          0.0046          0.0682
     Parameter 10        -0.0014          0.0051          0.0715
     Parameter 11         0.0007          0.0048          0.0695
     Parameter 12        -0.0028          0.0049          0.0703
     Parameter 13         0.0018          0.0054          0.0734
     Parameter 14         0.0015          0.0050          0.0704
     Parameter 15 Improper Prior
     Parameter 16 Improper Prior
     Parameter 17 Improper Prior
     Parameter 18 Improper Prior
     Parameter 19 Improper Prior
     Parameter 20 Improper Prior
     Parameter 21 Improper Prior
     Parameter 22 Improper Prior
     Parameter 23 Improper Prior
     Parameter 24 Improper Prior
     Parameter 25 Improper Prior
     Parameter 26 Improper Prior
     Parameter 27 Improper Prior
     Parameter 28 Improper Prior
     Parameter 29 Improper Prior
     Parameter 30 Improper Prior
     Parameter 31 Improper Prior
     Parameter 32 Improper Prior
     Parameter 33 Improper Prior
     Parameter 34 Improper Prior
     Parameter 35 Improper Prior
     Parameter 36 Improper Prior
     Parameter 37 Improper Prior
     Parameter 38 Improper Prior
     Parameter 39 Improper Prior
     Parameter 40 Improper Prior
     Parameter 41 Improper Prior
     Parameter 42 Improper Prior
     Parameter 43 Improper Prior
     Parameter 44 Improper Prior
     Parameter 45 Improper Prior
     Parameter 46 Improper Prior
     Parameter 47 Improper Prior
     Parameter 48 Improper Prior
     Parameter 49 Improper Prior
     Parameter 50 Improper Prior
     Parameter 51 Improper Prior

     REPLICATION 10:


                     POTENTIAL       PARAMETER WITH
     ITERATION    SCALE REDUCTION      HIGHEST PSR
     100              1.326               45
     200              1.079               36
     300              1.240               50
     400              1.293               50
     500              1.017               40
     600              1.063               51
     700              1.031               26
     800              1.093               51
     900              1.043               12
     1000             1.137               50
     1100             1.145               12
     1200             1.038               1
     1300             1.017               51
     1400             1.027               19
     1500             1.029               32
     1600             1.027               24
     1700             1.040               24
     1800             1.119               50
     1900             1.114               12
     2000             1.070               12
     2100             1.028               50
     2200             1.037               11
     2300             1.038               12
     2400             1.064               12
     2500             1.049               12
     2600             1.019               12
     2700             1.008               17
     2800             1.011               15
     2900             1.009               50
     3000             1.009               18
     3100             1.011               18
     3200             1.009               18
     3300             1.013               18
     3400             1.008               18
     3500             1.006               45
     3600             1.006               21
     3700             1.006               21
     3800             1.005               43
     3900             1.007               21
     4000             1.006               21
     4100             1.015               50
     4200             1.006               17
     4300             1.005               5
     4400             1.007               32
     4500             1.010               18
     4600             1.007               32
     4700             1.009               8
     4800             1.009               10
     4900             1.008               10
     5000             1.012               10


     Simulated prior distributions

     Parameter       Prior Mean  Prior Variance  Prior Std. Dev.


     Parameter 1        -0.0018          0.0047          0.0683
     Parameter 2         0.0002          0.0052          0.0720
     Parameter 3        -0.0009          0.0049          0.0698
     Parameter 4        -0.0017          0.0048          0.0690
     Parameter 5        -0.0011          0.0053          0.0727
     Parameter 6         0.0059          0.0047          0.0688
     Parameter 7        -0.0029          0.0051          0.0713
     Parameter 8         0.0030          0.0053          0.0725
     Parameter 9         0.0027          0.0051          0.0715
     Parameter 10         0.0015          0.0050          0.0709
     Parameter 11         0.0006          0.0048          0.0694
     Parameter 12        -0.0006          0.0053          0.0730
     Parameter 13        -0.0014          0.0048          0.0693
     Parameter 14        -0.0002          0.0049          0.0702
     Parameter 15 Improper Prior
     Parameter 16 Improper Prior
     Parameter 17 Improper Prior
     Parameter 18 Improper Prior
     Parameter 19 Improper Prior
     Parameter 20 Improper Prior
     Parameter 21 Improper Prior
     Parameter 22 Improper Prior
     Parameter 23 Improper Prior
     Parameter 24 Improper Prior
     Parameter 25 Improper Prior
     Parameter 26 Improper Prior
     Parameter 27 Improper Prior
     Parameter 28 Improper Prior
     Parameter 29 Improper Prior
     Parameter 30 Improper Prior
     Parameter 31 Improper Prior
     Parameter 32 Improper Prior
     Parameter 33 Improper Prior
     Parameter 34 Improper Prior
     Parameter 35 Improper Prior
     Parameter 36 Improper Prior
     Parameter 37 Improper Prior
     Parameter 38 Improper Prior
     Parameter 39 Improper Prior
     Parameter 40 Improper Prior
     Parameter 41 Improper Prior
     Parameter 42 Improper Prior
     Parameter 43 Improper Prior
     Parameter 44 Improper Prior
     Parameter 45 Improper Prior
     Parameter 46 Improper Prior
     Parameter 47 Improper Prior
     Parameter 48 Improper Prior
     Parameter 49 Improper Prior
     Parameter 50 Improper Prior
     Parameter 51 Improper Prior

     REPLICATION 11:


                     POTENTIAL       PARAMETER WITH
     ITERATION    SCALE REDUCTION      HIGHEST PSR
     100              1.229               50
     200              1.203               24
     300              1.116               26
     400              1.098               30
     500              1.045               43
     600              1.113               17
     700              1.042               43
     800              1.030               25
     900              1.028               41
     1000             1.024               10
     1100             1.043               8
     1200             1.024               11
     1300             1.015               44
     1400             1.071               10
     1500             1.057               10
     1600             1.023               10
     1700             1.012               23
     1800             1.013               4
     1900             1.011               42
     2000             1.017               4
     2100             1.009               38
     2200             1.046               11
     2300             1.062               12
     2400             1.084               50
     2500             1.066               12
     2600             1.024               12
     2700             1.013               31
     2800             1.014               31
     2900             1.007               50
     3000             1.007               26
     3100             1.004               37
     3200             1.015               11
     3300             1.032               12
     3400             1.013               12
     3500             1.004               42
     3600             1.009               25
     3700             1.015               25
     3800             1.011               31
     3900             1.013               31
     4000             1.017               19
     4100             1.010               19
     4200             1.007               19
     4300             1.007               50
     4400             1.006               44
     4500             1.008               50
     4600             1.006               44
     4700             1.007               4
     4800             1.005               27
     4900             1.006               27
     5000             1.004               17


     Simulated prior distributions

     Parameter       Prior Mean  Prior Variance  Prior Std. Dev.


     Parameter 1        -0.0037          0.0051          0.0717
     Parameter 2         0.0030          0.0047          0.0688
     Parameter 3        -0.0014          0.0050          0.0704
     Parameter 4         0.0008          0.0049          0.0702
     Parameter 5         0.0001          0.0051          0.0711
     Parameter 6         0.0022          0.0050          0.0705
     Parameter 7         0.0021          0.0047          0.0688
     Parameter 8         0.0001          0.0050          0.0704
     Parameter 9         0.0022          0.0051          0.0711
     Parameter 10        -0.0019          0.0049          0.0702
     Parameter 11        -0.0037          0.0052          0.0721
     Parameter 12        -0.0004          0.0057          0.0754
     Parameter 13         0.0009          0.0051          0.0716
     Parameter 14         0.0003          0.0050          0.0707
     Parameter 15 Improper Prior
     Parameter 16 Improper Prior
     Parameter 17 Improper Prior
     Parameter 18 Improper Prior
     Parameter 19 Improper Prior
     Parameter 20 Improper Prior
     Parameter 21 Improper Prior
     Parameter 22 Improper Prior
     Parameter 23 Improper Prior
     Parameter 24 Improper Prior
     Parameter 25 Improper Prior
     Parameter 26 Improper Prior
     Parameter 27 Improper Prior
     Parameter 28 Improper Prior
     Parameter 29 Improper Prior
     Parameter 30 Improper Prior
     Parameter 31 Improper Prior
     Parameter 32 Improper Prior
     Parameter 33 Improper Prior
     Parameter 34 Improper Prior
     Parameter 35 Improper Prior
     Parameter 36 Improper Prior
     Parameter 37 Improper Prior
     Parameter 38 Improper Prior
     Parameter 39 Improper Prior
     Parameter 40 Improper Prior
     Parameter 41 Improper Prior
     Parameter 42 Improper Prior
     Parameter 43 Improper Prior
     Parameter 44 Improper Prior
     Parameter 45 Improper Prior
     Parameter 46 Improper Prior
     Parameter 47 Improper Prior
     Parameter 48 Improper Prior
     Parameter 49 Improper Prior
     Parameter 50 Improper Prior
     Parameter 51 Improper Prior

     REPLICATION 12:


                     POTENTIAL       PARAMETER WITH
     ITERATION    SCALE REDUCTION      HIGHEST PSR
     100              1.960               11
     200              1.207               19
     300              1.048               11
     400              1.081               12
     500              1.099               8
     600              1.241               11
     700              1.028               43
     800              1.060               21
     900              1.169               11
     1000             1.144               50
     1100             1.063               8
     1200             1.013               2
     1300             1.048               11
     1400             1.058               11
     1500             1.076               12
     1600             1.025               12
     1700             1.032               29
     1800             1.028               50
     1900             1.013               26
     2000             1.017               26
     2100             1.012               43
     2200             1.013               26
     2300             1.030               26
     2400             1.015               26
     2500             1.012               8
     2600             1.019               50
     2700             1.010               29
     2800             1.019               50
     2900             1.013               4
     3000             1.007               24
     3100             1.012               4
     3200             1.013               25
     3300             1.009               25
     3400             1.016               26
     3500             1.012               15
     3600             1.009               15
     3700             1.011               26
     3800             1.007               26
     3900             1.008               11
     4000             1.006               11
     4100             1.005               33
     4200             1.004               45
     4300             1.007               45
     4400             1.008               29
     4500             1.006               4
     4600             1.013               12
     4700             1.027               50
     4800             1.011               3
     4900             1.008               3
     5000             1.006               3


     Simulated prior distributions

     Parameter       Prior Mean  Prior Variance  Prior Std. Dev.


     Parameter 1         0.0043          0.0052          0.0718
     Parameter 2        -0.0029          0.0050          0.0704
     Parameter 3        -0.0004          0.0054          0.0734
     Parameter 4         0.0029          0.0050          0.0709
     Parameter 5        -0.0020          0.0052          0.0722
     Parameter 6         0.0023          0.0049          0.0698
     Parameter 7         0.0011          0.0049          0.0701
     Parameter 8         0.0005          0.0050          0.0709
     Parameter 9        -0.0022          0.0047          0.0688
     Parameter 10         0.0016          0.0048          0.0694
     Parameter 11        -0.0009          0.0050          0.0710
     Parameter 12         0.0016          0.0048          0.0691
     Parameter 13        -0.0001          0.0050          0.0706
     Parameter 14        -0.0014          0.0052          0.0719
     Parameter 15 Improper Prior
     Parameter 16 Improper Prior
     Parameter 17 Improper Prior
     Parameter 18 Improper Prior
     Parameter 19 Improper Prior
     Parameter 20 Improper Prior
     Parameter 21 Improper Prior
     Parameter 22 Improper Prior
     Parameter 23 Improper Prior
     Parameter 24 Improper Prior
     Parameter 25 Improper Prior
     Parameter 26 Improper Prior
     Parameter 27 Improper Prior
     Parameter 28 Improper Prior
     Parameter 29 Improper Prior
     Parameter 30 Improper Prior
     Parameter 31 Improper Prior
     Parameter 32 Improper Prior
     Parameter 33 Improper Prior
     Parameter 34 Improper Prior
     Parameter 35 Improper Prior
     Parameter 36 Improper Prior
     Parameter 37 Improper Prior
     Parameter 38 Improper Prior
     Parameter 39 Improper Prior
     Parameter 40 Improper Prior
     Parameter 41 Improper Prior
     Parameter 42 Improper Prior
     Parameter 43 Improper Prior
     Parameter 44 Improper Prior
     Parameter 45 Improper Prior
     Parameter 46 Improper Prior
     Parameter 47 Improper Prior
     Parameter 48 Improper Prior
     Parameter 49 Improper Prior
     Parameter 50 Improper Prior
     Parameter 51 Improper Prior

     REPLICATION 13:


                     POTENTIAL       PARAMETER WITH
     ITERATION    SCALE REDUCTION      HIGHEST PSR
     100              2.056               12
     200              1.169               33
     300              1.089               33
     400              1.055               33
     500              1.053               50
     600              1.056               25
     700              1.034               25
     800              1.053               26
     900              1.016               25
     1000             1.021               50
     1100             1.069               50
     1200             1.022               50
     1300             1.013               19
     1400             1.101               8
     1500             1.051               50
     1600             1.064               50
     1700             1.086               50
     1800             1.037               50
     1900             1.013               32
     2000             1.048               50
     2100             1.009               43
     2200             1.035               43
     2300             1.034               12
     2400             1.016               43
     2500             1.034               43
     2600             1.024               43
     2700             1.016               25
     2800             1.007               25
     2900             1.013               8
     3000             1.029               50
     3100             1.020               50
     3200             1.022               50
     3300             1.016               26
     3400             1.022               50
     3500             1.024               45
     3600             1.023               50
     3700             1.031               50
     3800             1.017               45
     3900             1.015               45
     4000             1.017               45
     4100             1.013               45
     4200             1.017               11
     4300             1.013               50
     4400             1.006               50
     4500             1.003               15
     4600             1.005               22
     4700             1.002               22
     4800             1.003               45
     4900             1.004               10
     5000             1.010               10


     Simulated prior distributions

     Parameter       Prior Mean  Prior Variance  Prior Std. Dev.


     Parameter 1         0.0021          0.0055          0.0739
     Parameter 2         0.0004          0.0050          0.0710
     Parameter 3        -0.0008          0.0052          0.0721
     Parameter 4         0.0019          0.0051          0.0715
     Parameter 5         0.0025          0.0050          0.0710
     Parameter 6        -0.0005          0.0051          0.0713
     Parameter 7        -0.0025          0.0052          0.0718
     Parameter 8        -0.0010          0.0050          0.0709
     Parameter 9         0.0020          0.0051          0.0714
     Parameter 10         0.0000          0.0052          0.0719
     Parameter 11        -0.0020          0.0047          0.0683
     Parameter 12         0.0025          0.0049          0.0699
     Parameter 13         0.0014          0.0050          0.0705
     Parameter 14        -0.0040          0.0046          0.0676
     Parameter 15 Improper Prior
     Parameter 16 Improper Prior
     Parameter 17 Improper Prior
     Parameter 18 Improper Prior
     Parameter 19 Improper Prior
     Parameter 20 Improper Prior
     Parameter 21 Improper Prior
     Parameter 22 Improper Prior
     Parameter 23 Improper Prior
     Parameter 24 Improper Prior
     Parameter 25 Improper Prior
     Parameter 26 Improper Prior
     Parameter 27 Improper Prior
     Parameter 28 Improper Prior
     Parameter 29 Improper Prior
     Parameter 30 Improper Prior
     Parameter 31 Improper Prior
     Parameter 32 Improper Prior
     Parameter 33 Improper Prior
     Parameter 34 Improper Prior
     Parameter 35 Improper Prior
     Parameter 36 Improper Prior
     Parameter 37 Improper Prior
     Parameter 38 Improper Prior
     Parameter 39 Improper Prior
     Parameter 40 Improper Prior
     Parameter 41 Improper Prior
     Parameter 42 Improper Prior
     Parameter 43 Improper Prior
     Parameter 44 Improper Prior
     Parameter 45 Improper Prior
     Parameter 46 Improper Prior
     Parameter 47 Improper Prior
     Parameter 48 Improper Prior
     Parameter 49 Improper Prior
     Parameter 50 Improper Prior
     Parameter 51 Improper Prior

     REPLICATION 14:


                     POTENTIAL       PARAMETER WITH
     ITERATION    SCALE REDUCTION      HIGHEST PSR
     100              1.923               50
     200              1.295               12
     300              1.059               34
     400              1.067               26
     500              1.210               4
     600              1.099               50
     700              1.048               50
     800              1.071               10
     900              1.163               50
     1000             1.020               51
     1100             1.012               51
     1200             1.037               3
     1300             1.031               5
     1400             1.030               22
     1500             1.047               22
     1600             1.024               33
     1700             1.037               20
     1800             1.022               33
     1900             1.025               50
     2000             1.018               24
     2100             1.021               50
     2200             1.030               50
     2300             1.024               50
     2400             1.019               12
     2500             1.021               26
     2600             1.039               12
     2700             1.020               26
     2800             1.016               5
     2900             1.024               5
     3000             1.019               5
     3100             1.011               5
     3200             1.020               10
     3300             1.005               42
     3400             1.007               31
     3500             1.007               44
     3600             1.011               44
     3700             1.009               31
     3800             1.008               51
     3900             1.008               31
     4000             1.007               31
     4100             1.007               51
     4200             1.003               7
     4300             1.005               41
     4400             1.004               26
     4500             1.003               26
     4600             1.003               22
     4700             1.003               39
     4800             1.005               10
     4900             1.005               14
     5000             1.004               12


     Simulated prior distributions

     Parameter       Prior Mean  Prior Variance  Prior Std. Dev.


     Parameter 1        -0.0018          0.0055          0.0741
     Parameter 2         0.0020          0.0051          0.0713
     Parameter 3        -0.0015          0.0050          0.0704
     Parameter 4         0.0024          0.0048          0.0696
     Parameter 5         0.0007          0.0050          0.0708
     Parameter 6        -0.0021          0.0050          0.0707
     Parameter 7        -0.0009          0.0050          0.0707
     Parameter 8        -0.0002          0.0050          0.0707
     Parameter 9         0.0006          0.0050          0.0705
     Parameter 10         0.0021          0.0050          0.0705
     Parameter 11         0.0026          0.0052          0.0722
     Parameter 12        -0.0002          0.0047          0.0687
     Parameter 13         0.0033          0.0050          0.0707
     Parameter 14        -0.0008          0.0051          0.0712
     Parameter 15 Improper Prior
     Parameter 16 Improper Prior
     Parameter 17 Improper Prior
     Parameter 18 Improper Prior
     Parameter 19 Improper Prior
     Parameter 20 Improper Prior
     Parameter 21 Improper Prior
     Parameter 22 Improper Prior
     Parameter 23 Improper Prior
     Parameter 24 Improper Prior
     Parameter 25 Improper Prior
     Parameter 26 Improper Prior
     Parameter 27 Improper Prior
     Parameter 28 Improper Prior
     Parameter 29 Improper Prior
     Parameter 30 Improper Prior
     Parameter 31 Improper Prior
     Parameter 32 Improper Prior
     Parameter 33 Improper Prior
     Parameter 34 Improper Prior
     Parameter 35 Improper Prior
     Parameter 36 Improper Prior
     Parameter 37 Improper Prior
     Parameter 38 Improper Prior
     Parameter 39 Improper Prior
     Parameter 40 Improper Prior
     Parameter 41 Improper Prior
     Parameter 42 Improper Prior
     Parameter 43 Improper Prior
     Parameter 44 Improper Prior
     Parameter 45 Improper Prior
     Parameter 46 Improper Prior
     Parameter 47 Improper Prior
     Parameter 48 Improper Prior
     Parameter 49 Improper Prior
     Parameter 50 Improper Prior
     Parameter 51 Improper Prior

     REPLICATION 15:


                     POTENTIAL       PARAMETER WITH
     ITERATION    SCALE REDUCTION      HIGHEST PSR
     100              1.267               19
     200              1.183               39
     300              1.178               50
     400              1.056               24
     500              1.027               18
     600              1.049               29
     700              1.137               50
     800              1.020               45
     900              1.098               50
     1000             1.099               50
     1100             1.043               12
     1200             1.070               12
     1300             1.013               39
     1400             1.022               40
     1500             1.035               9
     1600             1.009               15
     1700             1.010               15
     1800             1.020               21
     1900             1.037               50
     2000             1.022               21
     2100             1.012               28
     2200             1.011               17
     2300             1.010               13
     2400             1.037               9
     2500             1.045               50
     2600             1.030               9
     2700             1.024               9
     2800             1.014               50
     2900             1.027               50
     3000             1.015               2
     3100             1.009               1
     3200             1.019               1
     3300             1.012               26
     3400             1.013               26
     3500             1.017               50
     3600             1.008               26
     3700             1.021               50
     3800             1.019               50
     3900             1.010               50
     4000             1.015               8
     4100             1.023               50
     4200             1.022               50
     4300             1.014               50
     4400             1.010               50
     4500             1.008               50
     4600             1.004               26
     4700             1.005               10
     4800             1.006               10
     4900             1.003               19
     5000             1.004               24


     Simulated prior distributions

     Parameter       Prior Mean  Prior Variance  Prior Std. Dev.


     Parameter 1         0.0036          0.0049          0.0703
     Parameter 2         0.0001          0.0051          0.0714
     Parameter 3         0.0029          0.0050          0.0709
     Parameter 4        -0.0008          0.0049          0.0703
     Parameter 5        -0.0004          0.0052          0.0722
     Parameter 6        -0.0003          0.0048          0.0693
     Parameter 7         0.0002          0.0047          0.0687
     Parameter 8         0.0040          0.0053          0.0726
     Parameter 9        -0.0022          0.0054          0.0734
     Parameter 10        -0.0019          0.0049          0.0698
     Parameter 11         0.0034          0.0050          0.0705
     Parameter 12         0.0003          0.0050          0.0706
     Parameter 13         0.0003          0.0052          0.0720
     Parameter 14        -0.0001          0.0051          0.0714
     Parameter 15 Improper Prior
     Parameter 16 Improper Prior
     Parameter 17 Improper Prior
     Parameter 18 Improper Prior
     Parameter 19 Improper Prior
     Parameter 20 Improper Prior
     Parameter 21 Improper Prior
     Parameter 22 Improper Prior
     Parameter 23 Improper Prior
     Parameter 24 Improper Prior
     Parameter 25 Improper Prior
     Parameter 26 Improper Prior
     Parameter 27 Improper Prior
     Parameter 28 Improper Prior
     Parameter 29 Improper Prior
     Parameter 30 Improper Prior
     Parameter 31 Improper Prior
     Parameter 32 Improper Prior
     Parameter 33 Improper Prior
     Parameter 34 Improper Prior
     Parameter 35 Improper Prior
     Parameter 36 Improper Prior
     Parameter 37 Improper Prior
     Parameter 38 Improper Prior
     Parameter 39 Improper Prior
     Parameter 40 Improper Prior
     Parameter 41 Improper Prior
     Parameter 42 Improper Prior
     Parameter 43 Improper Prior
     Parameter 44 Improper Prior
     Parameter 45 Improper Prior
     Parameter 46 Improper Prior
     Parameter 47 Improper Prior
     Parameter 48 Improper Prior
     Parameter 49 Improper Prior
     Parameter 50 Improper Prior
     Parameter 51 Improper Prior

     REPLICATION 16:


                     POTENTIAL       PARAMETER WITH
     ITERATION    SCALE REDUCTION      HIGHEST PSR
     100              1.179               19
     200              1.049               50
     300              1.366               50
     400              1.499               50
     500              1.068               45
     600              1.045               22
     700              1.016               26
     800              1.132               1
     900              1.099               8
     1000             1.037               8
     1100             1.084               11
     1200             1.020               19
     1300             1.032               25
     1400             1.069               8
     1500             1.061               8
     1600             1.034               29
     1700             1.032               29
     1800             1.018               18
     1900             1.015               18
     2000             1.006               17
     2100             1.014               50
     2200             1.023               8
     2300             1.014               15
     2400             1.033               12
     2500             1.034               12
     2600             1.005               35
     2700             1.009               4
     2800             1.005               21
     2900             1.003               30
     3000             1.007               4
     3100             1.006               4
     3200             1.005               4
     3300             1.007               4
     3400             1.010               4
     3500             1.007               4
     3600             1.002               39
     3700             1.003               41
     3800             1.004               29
     3900             1.002               41
     4000             1.002               23
     4100             1.009               8
     4200             1.020               8
     4300             1.009               8
     4400             1.009               8
     4500             1.003               30
     4600             1.004               45
     4700             1.003               30
     4800             1.002               30
     4900             1.004               31
     5000             1.002               31


     Simulated prior distributions

     Parameter       Prior Mean  Prior Variance  Prior Std. Dev.


     Parameter 1         0.0014          0.0048          0.0691
     Parameter 2        -0.0006          0.0047          0.0689
     Parameter 3         0.0003          0.0050          0.0705
     Parameter 4         0.0021          0.0049          0.0699
     Parameter 5         0.0017          0.0049          0.0703
     Parameter 6        -0.0012          0.0052          0.0718
     Parameter 7         0.0003          0.0054          0.0735
     Parameter 8        -0.0001          0.0055          0.0740
     Parameter 9         0.0004          0.0054          0.0736
     Parameter 10        -0.0064          0.0048          0.0692
     Parameter 11         0.0015          0.0050          0.0705
     Parameter 12         0.0002          0.0048          0.0693
     Parameter 13         0.0021          0.0048          0.0689
     Parameter 14         0.0006          0.0051          0.0717
     Parameter 15 Improper Prior
     Parameter 16 Improper Prior
     Parameter 17 Improper Prior
     Parameter 18 Improper Prior
     Parameter 19 Improper Prior
     Parameter 20 Improper Prior
     Parameter 21 Improper Prior
     Parameter 22 Improper Prior
     Parameter 23 Improper Prior
     Parameter 24 Improper Prior
     Parameter 25 Improper Prior
     Parameter 26 Improper Prior
     Parameter 27 Improper Prior
     Parameter 28 Improper Prior
     Parameter 29 Improper Prior
     Parameter 30 Improper Prior
     Parameter 31 Improper Prior
     Parameter 32 Improper Prior
     Parameter 33 Improper Prior
     Parameter 34 Improper Prior
     Parameter 35 Improper Prior
     Parameter 36 Improper Prior
     Parameter 37 Improper Prior
     Parameter 38 Improper Prior
     Parameter 39 Improper Prior
     Parameter 40 Improper Prior
     Parameter 41 Improper Prior
     Parameter 42 Improper Prior
     Parameter 43 Improper Prior
     Parameter 44 Improper Prior
     Parameter 45 Improper Prior
     Parameter 46 Improper Prior
     Parameter 47 Improper Prior
     Parameter 48 Improper Prior
     Parameter 49 Improper Prior
     Parameter 50 Improper Prior
     Parameter 51 Improper Prior

     REPLICATION 17:


                     POTENTIAL       PARAMETER WITH
     ITERATION    SCALE REDUCTION      HIGHEST PSR
     100              1.519               23
     200              1.254               21
     300              1.052               21
     400              1.293               11
     500              1.131               12
     600              1.138               11
     700              1.093               11
     800              1.055               50
     900              1.066               9
     1000             1.026               43
     1100             1.070               50
     1200             1.229               9
     1300             1.148               12
     1400             1.126               11
     1500             1.156               11
     1600             1.043               11
     1700             1.042               11
     1800             1.022               8
     1900             1.011               12
     2000             1.064               12
     2100             1.062               10
     2200             1.097               11
     2300             1.148               11
     2400             1.093               50
     2500             1.049               50
     2600             1.009               43
     2700             1.017               2
     2800             1.022               2
     2900             1.043               2
     3000             1.026               2
     3100             1.056               11
     3200             1.065               11
     3300             1.035               11
     3400             1.020               10
     3500             1.007               10
     3600             1.006               37
     3700             1.009               4
     3800             1.022               1
     3900             1.023               1
     4000             1.010               1
     4100             1.011               1
     4200             1.017               1
     4300             1.018               5
     4400             1.020               5
     4500             1.017               5
     4600             1.014               2
     4700             1.016               8
     4800             1.009               10
     4900             1.008               50
     5000             1.010               50


     Simulated prior distributions

     Parameter       Prior Mean  Prior Variance  Prior Std. Dev.


     Parameter 1        -0.0055          0.0047          0.0688
     Parameter 2        -0.0011          0.0048          0.0693
     Parameter 3         0.0017          0.0050          0.0709
     Parameter 4        -0.0024          0.0050          0.0709
     Parameter 5        -0.0027          0.0051          0.0711
     Parameter 6         0.0010          0.0046          0.0678
     Parameter 7         0.0019          0.0049          0.0699
     Parameter 8        -0.0005          0.0051          0.0711
     Parameter 9        -0.0017          0.0051          0.0714
     Parameter 10         0.0026          0.0051          0.0714
     Parameter 11         0.0010          0.0053          0.0731
     Parameter 12         0.0032          0.0050          0.0706
     Parameter 13         0.0020          0.0052          0.0722
     Parameter 14        -0.0040          0.0050          0.0710
     Parameter 15 Improper Prior
     Parameter 16 Improper Prior
     Parameter 17 Improper Prior
     Parameter 18 Improper Prior
     Parameter 19 Improper Prior
     Parameter 20 Improper Prior
     Parameter 21 Improper Prior
     Parameter 22 Improper Prior
     Parameter 23 Improper Prior
     Parameter 24 Improper Prior
     Parameter 25 Improper Prior
     Parameter 26 Improper Prior
     Parameter 27 Improper Prior
     Parameter 28 Improper Prior
     Parameter 29 Improper Prior
     Parameter 30 Improper Prior
     Parameter 31 Improper Prior
     Parameter 32 Improper Prior
     Parameter 33 Improper Prior
     Parameter 34 Improper Prior
     Parameter 35 Improper Prior
     Parameter 36 Improper Prior
     Parameter 37 Improper Prior
     Parameter 38 Improper Prior
     Parameter 39 Improper Prior
     Parameter 40 Improper Prior
     Parameter 41 Improper Prior
     Parameter 42 Improper Prior
     Parameter 43 Improper Prior
     Parameter 44 Improper Prior
     Parameter 45 Improper Prior
     Parameter 46 Improper Prior
     Parameter 47 Improper Prior
     Parameter 48 Improper Prior
     Parameter 49 Improper Prior
     Parameter 50 Improper Prior
     Parameter 51 Improper Prior

     REPLICATION 18:


                     POTENTIAL       PARAMETER WITH
     ITERATION    SCALE REDUCTION      HIGHEST PSR
     100              1.379               43
     200              1.088               17
     300              1.178               12
     400              1.301               50
     500              1.087               12
     600              1.039               11
     700              1.042               20
     800              1.073               12
     900              1.038               50
     1000             1.030               51
     1100             1.098               50
     1200             1.129               50
     1300             1.132               12
     1400             1.035               43
     1500             1.050               8
     1600             1.078               10
     1700             1.021               10
     1800             1.031               8
     1900             1.018               11
     2000             1.014               33
     2100             1.009               35
     2200             1.015               35
     2300             1.008               47
     2400             1.005               47
     2500             1.017               22
     2600             1.027               22
     2700             1.026               22
     2800             1.022               50
     2900             1.023               12
     3000             1.017               12
     3100             1.014               22
     3200             1.008               19
     3300             1.008               20
     3400             1.012               20
     3500             1.011               20
     3600             1.013               15
     3700             1.006               50
     3800             1.015               50
     3900             1.021               50
     4000             1.008               21
     4100             1.005               21
     4200             1.004               21
     4300             1.006               45
     4400             1.004               21
     4500             1.003               21
     4600             1.007               45
     4700             1.006               45
     4800             1.005               26
     4900             1.003               26
     5000             1.003               17


     Simulated prior distributions

     Parameter       Prior Mean  Prior Variance  Prior Std. Dev.


     Parameter 1        -0.0007          0.0048          0.0691
     Parameter 2         0.0010          0.0049          0.0697
     Parameter 3         0.0008          0.0044          0.0667
     Parameter 4         0.0004          0.0047          0.0688
     Parameter 5         0.0000          0.0048          0.0695
     Parameter 6         0.0001          0.0049          0.0697
     Parameter 7         0.0022          0.0045          0.0672
     Parameter 8        -0.0027          0.0051          0.0714
     Parameter 9         0.0014          0.0050          0.0704
     Parameter 10         0.0032          0.0049          0.0702
     Parameter 11         0.0010          0.0050          0.0710
     Parameter 12         0.0021          0.0053          0.0729
     Parameter 13        -0.0010          0.0049          0.0702
     Parameter 14        -0.0030          0.0049          0.0702
     Parameter 15 Improper Prior
     Parameter 16 Improper Prior
     Parameter 17 Improper Prior
     Parameter 18 Improper Prior
     Parameter 19 Improper Prior
     Parameter 20 Improper Prior
     Parameter 21 Improper Prior
     Parameter 22 Improper Prior
     Parameter 23 Improper Prior
     Parameter 24 Improper Prior
     Parameter 25 Improper Prior
     Parameter 26 Improper Prior
     Parameter 27 Improper Prior
     Parameter 28 Improper Prior
     Parameter 29 Improper Prior
     Parameter 30 Improper Prior
     Parameter 31 Improper Prior
     Parameter 32 Improper Prior
     Parameter 33 Improper Prior
     Parameter 34 Improper Prior
     Parameter 35 Improper Prior
     Parameter 36 Improper Prior
     Parameter 37 Improper Prior
     Parameter 38 Improper Prior
     Parameter 39 Improper Prior
     Parameter 40 Improper Prior
     Parameter 41 Improper Prior
     Parameter 42 Improper Prior
     Parameter 43 Improper Prior
     Parameter 44 Improper Prior
     Parameter 45 Improper Prior
     Parameter 46 Improper Prior
     Parameter 47 Improper Prior
     Parameter 48 Improper Prior
     Parameter 49 Improper Prior
     Parameter 50 Improper Prior
     Parameter 51 Improper Prior

     REPLICATION 19:


                     POTENTIAL       PARAMETER WITH
     ITERATION    SCALE REDUCTION      HIGHEST PSR
     100              1.279               32
     200              1.089               4
     300              1.151               50
     400              1.041               11
     500              1.056               50
     600              1.154               50
     700              1.070               28
     800              1.038               8
     900              1.014               39
     1000             1.021               38
     1100             1.017               51
     1200             1.008               26
     1300             1.030               24
     1400             1.015               24
     1500             1.008               22
     1600             1.030               22
     1700             1.059               22
     1800             1.049               22
     1900             1.023               22
     2000             1.012               12
     2100             1.011               12
     2200             1.011               48
     2300             1.010               48
     2400             1.017               50
     2500             1.006               50
     2600             1.009               24
     2700             1.008               5
     2800             1.005               17
     2900             1.006               3
     3000             1.003               3
     3100             1.004               11
     3200             1.005               27
     3300             1.011               17
     3400             1.021               50
     3500             1.019               50
     3600             1.007               51
     3700             1.008               50
     3800             1.012               50
     3900             1.004               17
     4000             1.004               24
     4100             1.005               12
     4200             1.006               9
     4300             1.011               12
     4400             1.027               50
     4500             1.055               50
     4600             1.039               50
     4700             1.035               50
     4800             1.019               50
     4900             1.015               50
     5000             1.018               50


     Simulated prior distributions

     Parameter       Prior Mean  Prior Variance  Prior Std. Dev.


     Parameter 1         0.0013          0.0048          0.0695
     Parameter 2        -0.0034          0.0047          0.0684
     Parameter 3         0.0019          0.0050          0.0707
     Parameter 4        -0.0004          0.0056          0.0747
     Parameter 5        -0.0017          0.0045          0.0673
     Parameter 6        -0.0043          0.0050          0.0709
     Parameter 7        -0.0014          0.0052          0.0719
     Parameter 8        -0.0015          0.0051          0.0715
     Parameter 9        -0.0030          0.0051          0.0717
     Parameter 10        -0.0002          0.0047          0.0688
     Parameter 11         0.0064          0.0050          0.0709
     Parameter 12        -0.0025          0.0048          0.0691
     Parameter 13         0.0002          0.0049          0.0697
     Parameter 14         0.0021          0.0048          0.0696
     Parameter 15 Improper Prior
     Parameter 16 Improper Prior
     Parameter 17 Improper Prior
     Parameter 18 Improper Prior
     Parameter 19 Improper Prior
     Parameter 20 Improper Prior
     Parameter 21 Improper Prior
     Parameter 22 Improper Prior
     Parameter 23 Improper Prior
     Parameter 24 Improper Prior
     Parameter 25 Improper Prior
     Parameter 26 Improper Prior
     Parameter 27 Improper Prior
     Parameter 28 Improper Prior
     Parameter 29 Improper Prior
     Parameter 30 Improper Prior
     Parameter 31 Improper Prior
     Parameter 32 Improper Prior
     Parameter 33 Improper Prior
     Parameter 34 Improper Prior
     Parameter 35 Improper Prior
     Parameter 36 Improper Prior
     Parameter 37 Improper Prior
     Parameter 38 Improper Prior
     Parameter 39 Improper Prior
     Parameter 40 Improper Prior
     Parameter 41 Improper Prior
     Parameter 42 Improper Prior
     Parameter 43 Improper Prior
     Parameter 44 Improper Prior
     Parameter 45 Improper Prior
     Parameter 46 Improper Prior
     Parameter 47 Improper Prior
     Parameter 48 Improper Prior
     Parameter 49 Improper Prior
     Parameter 50 Improper Prior
     Parameter 51 Improper Prior

     REPLICATION 20:


                     POTENTIAL       PARAMETER WITH
     ITERATION    SCALE REDUCTION      HIGHEST PSR
     100              1.541               50
     200              1.178               50
     300              1.084               24
     400              1.064               8
     500              1.070               10
     600              1.042               8
     700              1.028               23
     800              1.044               37
     900              1.096               50
     1000             1.106               50
     1100             1.014               29
     1200             1.189               12
     1300             1.241               12
     1400             1.049               50
     1500             1.027               50
     1600             1.017               32
     1700             1.029               8
     1800             1.016               12
     1900             1.032               50
     2000             1.018               28
     2100             1.030               26
     2200             1.019               26
     2300             1.012               26
     2400             1.007               19
     2500             1.006               25
     2600             1.009               50
     2700             1.007               50
     2800             1.029               50
     2900             1.038               50
     3000             1.055               8
     3100             1.020               8
     3200             1.007               5
     3300             1.010               5
     3400             1.011               5
     3500             1.004               41
     3600             1.007               41
     3700             1.025               50
     3800             1.019               50
     3900             1.012               50
     4000             1.013               8
     4100             1.019               8
     4200             1.029               8
     4300             1.025               50
     4400             1.024               50
     4500             1.036               50
     4600             1.026               50
     4700             1.029               8
     4800             1.025               50
     4900             1.009               50
     5000             1.007               50


     Simulated prior distributions

     Parameter       Prior Mean  Prior Variance  Prior Std. Dev.


     Parameter 1         0.0008          0.0049          0.0702
     Parameter 2        -0.0003          0.0052          0.0724
     Parameter 3         0.0003          0.0052          0.0719
     Parameter 4         0.0010          0.0052          0.0722
     Parameter 5         0.0018          0.0051          0.0714
     Parameter 6        -0.0042          0.0050          0.0706
     Parameter 7        -0.0046          0.0047          0.0687
     Parameter 8         0.0003          0.0050          0.0708
     Parameter 9        -0.0025          0.0052          0.0720
     Parameter 10         0.0009          0.0048          0.0694
     Parameter 11         0.0002          0.0051          0.0715
     Parameter 12         0.0010          0.0050          0.0707
     Parameter 13        -0.0035          0.0052          0.0718
     Parameter 14        -0.0040          0.0051          0.0711
     Parameter 15 Improper Prior
     Parameter 16 Improper Prior
     Parameter 17 Improper Prior
     Parameter 18 Improper Prior
     Parameter 19 Improper Prior
     Parameter 20 Improper Prior
     Parameter 21 Improper Prior
     Parameter 22 Improper Prior
     Parameter 23 Improper Prior
     Parameter 24 Improper Prior
     Parameter 25 Improper Prior
     Parameter 26 Improper Prior
     Parameter 27 Improper Prior
     Parameter 28 Improper Prior
     Parameter 29 Improper Prior
     Parameter 30 Improper Prior
     Parameter 31 Improper Prior
     Parameter 32 Improper Prior
     Parameter 33 Improper Prior
     Parameter 34 Improper Prior
     Parameter 35 Improper Prior
     Parameter 36 Improper Prior
     Parameter 37 Improper Prior
     Parameter 38 Improper Prior
     Parameter 39 Improper Prior
     Parameter 40 Improper Prior
     Parameter 41 Improper Prior
     Parameter 42 Improper Prior
     Parameter 43 Improper Prior
     Parameter 44 Improper Prior
     Parameter 45 Improper Prior
     Parameter 46 Improper Prior
     Parameter 47 Improper Prior
     Parameter 48 Improper Prior
     Parameter 49 Improper Prior
     Parameter 50 Improper Prior
     Parameter 51 Improper Prior

     REPLICATION 21:


                     POTENTIAL       PARAMETER WITH
     ITERATION    SCALE REDUCTION      HIGHEST PSR
     100              1.344               39
     200              1.115               41
     300              1.111               5
     400              1.093               25
     500              1.071               50
     600              1.040               30
     700              1.202               8
     800              1.039               2
     900              1.074               41
     1000             1.014               2
     1100             1.019               33
     1200             1.020               33
     1300             1.019               11
     1400             1.027               50
     1500             1.019               33
     1600             1.011               33
     1700             1.015               33
     1800             1.010               11
     1900             1.055               11
     2000             1.034               50
     2100             1.017               50
     2200             1.022               50
     2300             1.019               19
     2400             1.021               19
     2500             1.026               19
     2600             1.026               19
     2700             1.018               19
     2800             1.013               19
     2900             1.010               43
     3000             1.011               43
     3100             1.006               43
     3200             1.008               26
     3300             1.011               19
     3400             1.017               11
     3500             1.025               11
     3600             1.049               11
     3700             1.022               11
     3800             1.044               11
     3900             1.036               11
     4000             1.008               11
     4100             1.007               10
     4200             1.004               10
     4300             1.007               32
     4400             1.006               10
     4500             1.006               18
     4600             1.006               25
     4700             1.009               8
     4800             1.013               12
     4900             1.021               8
     5000             1.020               50
     5100             1.027               50
     5200             1.039               50
     5300             1.017               50


     Simulated prior distributions

     Parameter       Prior Mean  Prior Variance  Prior Std. Dev.


     Parameter 1         0.0022          0.0052          0.0721
     Parameter 2         0.0008          0.0047          0.0686
     Parameter 3         0.0003          0.0049          0.0701
     Parameter 4         0.0016          0.0053          0.0727
     Parameter 5        -0.0046          0.0053          0.0729
     Parameter 6        -0.0048          0.0050          0.0705
     Parameter 7        -0.0032          0.0049          0.0702
     Parameter 8        -0.0017          0.0053          0.0727
     Parameter 9         0.0037          0.0051          0.0717
     Parameter 10         0.0002          0.0048          0.0689
     Parameter 11         0.0021          0.0047          0.0687
     Parameter 12         0.0023          0.0050          0.0706
     Parameter 13        -0.0030          0.0045          0.0674
     Parameter 14        -0.0022          0.0053          0.0729
     Parameter 15 Improper Prior
     Parameter 16 Improper Prior
     Parameter 17 Improper Prior
     Parameter 18 Improper Prior
     Parameter 19 Improper Prior
     Parameter 20 Improper Prior
     Parameter 21 Improper Prior
     Parameter 22 Improper Prior
     Parameter 23 Improper Prior
     Parameter 24 Improper Prior
     Parameter 25 Improper Prior
     Parameter 26 Improper Prior
     Parameter 27 Improper Prior
     Parameter 28 Improper Prior
     Parameter 29 Improper Prior
     Parameter 30 Improper Prior
     Parameter 31 Improper Prior
     Parameter 32 Improper Prior
     Parameter 33 Improper Prior
     Parameter 34 Improper Prior
     Parameter 35 Improper Prior
     Parameter 36 Improper Prior
     Parameter 37 Improper Prior
     Parameter 38 Improper Prior
     Parameter 39 Improper Prior
     Parameter 40 Improper Prior
     Parameter 41 Improper Prior
     Parameter 42 Improper Prior
     Parameter 43 Improper Prior
     Parameter 44 Improper Prior
     Parameter 45 Improper Prior
     Parameter 46 Improper Prior
     Parameter 47 Improper Prior
     Parameter 48 Improper Prior
     Parameter 49 Improper Prior
     Parameter 50 Improper Prior
     Parameter 51 Improper Prior

     REPLICATION 22:


                     POTENTIAL       PARAMETER WITH
     ITERATION    SCALE REDUCTION      HIGHEST PSR
     100              1.391               50
     200              1.130               21
     300              1.153               5
     400              1.074               50
     500              1.221               50
     600              1.030               25
     700              1.172               50
     800              1.310               50
     900              1.042               50
     1000             1.026               25
     1100             1.090               50
     1200             1.087               50
     1300             1.045               11
     1400             1.024               11
     1500             1.014               51
     1600             1.012               27
     1700             1.024               33
     1800             1.012               33
     1900             1.015               20
     2000             1.006               14
     2100             1.003               50
     2200             1.022               50
     2300             1.018               50
     2400             1.011               50
     2500             1.008               29
     2600             1.008               51
     2700             1.009               29
     2800             1.011               33
     2900             1.010               38
     3000             1.007               28
     3100             1.005               28
     3200             1.025               50
     3300             1.039               50
     3400             1.024               50
     3500             1.009               13
     3600             1.003               12
     3700             1.011               11
     3800             1.022               8
     3900             1.037               11
     4000             1.034               8
     4100             1.038               8
     4200             1.039               8
     4300             1.024               8
     4400             1.022               9
     4500             1.027               4
     4600             1.017               4
     4700             1.016               4
     4800             1.010               4
     4900             1.015               4
     5000             1.009               3


     Simulated prior distributions

     Parameter       Prior Mean  Prior Variance  Prior Std. Dev.


     Parameter 1        -0.0016          0.0046          0.0676
     Parameter 2         0.0013          0.0052          0.0720
     Parameter 3         0.0023          0.0048          0.0695
     Parameter 4        -0.0001          0.0051          0.0714
     Parameter 5        -0.0018          0.0050          0.0705
     Parameter 6         0.0035          0.0051          0.0714
     Parameter 7         0.0048          0.0053          0.0731
     Parameter 8        -0.0054          0.0052          0.0722
     Parameter 9        -0.0025          0.0048          0.0693
     Parameter 10        -0.0015          0.0051          0.0711
     Parameter 11         0.0015          0.0050          0.0705
     Parameter 12         0.0003          0.0052          0.0723
     Parameter 13         0.0004          0.0050          0.0706
     Parameter 14         0.0017          0.0050          0.0707
     Parameter 15 Improper Prior
     Parameter 16 Improper Prior
     Parameter 17 Improper Prior
     Parameter 18 Improper Prior
     Parameter 19 Improper Prior
     Parameter 20 Improper Prior
     Parameter 21 Improper Prior
     Parameter 22 Improper Prior
     Parameter 23 Improper Prior
     Parameter 24 Improper Prior
     Parameter 25 Improper Prior
     Parameter 26 Improper Prior
     Parameter 27 Improper Prior
     Parameter 28 Improper Prior
     Parameter 29 Improper Prior
     Parameter 30 Improper Prior
     Parameter 31 Improper Prior
     Parameter 32 Improper Prior
     Parameter 33 Improper Prior
     Parameter 34 Improper Prior
     Parameter 35 Improper Prior
     Parameter 36 Improper Prior
     Parameter 37 Improper Prior
     Parameter 38 Improper Prior
     Parameter 39 Improper Prior
     Parameter 40 Improper Prior
     Parameter 41 Improper Prior
     Parameter 42 Improper Prior
     Parameter 43 Improper Prior
     Parameter 44 Improper Prior
     Parameter 45 Improper Prior
     Parameter 46 Improper Prior
     Parameter 47 Improper Prior
     Parameter 48 Improper Prior
     Parameter 49 Improper Prior
     Parameter 50 Improper Prior
     Parameter 51 Improper Prior

     REPLICATION 23:


                     POTENTIAL       PARAMETER WITH
     ITERATION    SCALE REDUCTION      HIGHEST PSR
     100              1.989               9
     200              1.119               10
     300              1.101               18
     400              1.149               5
     500              1.056               48
     600              1.027               33
     700              1.063               3
     800              1.205               8
     900              1.050               8
     1000             1.044               8
     1100             1.038               16
     1200             1.024               3
     1300             1.024               8
     1400             1.081               8
     1500             1.058               50
     1600             1.022               50
     1700             1.011               41
     1800             1.027               50
     1900             1.015               41
     2000             1.008               31
     2100             1.025               50
     2200             1.016               50
     2300             1.008               46
     2400             1.009               19
     2500             1.006               16
     2600             1.012               50
     2700             1.007               42
     2800             1.019               50
     2900             1.035               50
     3000             1.008               42
     3100             1.007               42
     3200             1.004               36
     3300             1.006               18
     3400             1.011               5
     3500             1.019               50
     3600             1.019               50
     3700             1.021               50
     3800             1.046               50
     3900             1.012               50
     4000             1.009               23
     4100             1.020               50
     4200             1.026               50
     4300             1.039               50
     4400             1.056               50
     4500             1.030               50
     4600             1.016               50
     4700             1.012               8
     4800             1.014               8
     4900             1.019               50
     5000             1.008               8


     Simulated prior distributions

     Parameter       Prior Mean  Prior Variance  Prior Std. Dev.


     Parameter 1        -0.0066          0.0053          0.0728
     Parameter 2         0.0028          0.0047          0.0689
     Parameter 3         0.0020          0.0050          0.0709
     Parameter 4        -0.0013          0.0051          0.0717
     Parameter 5        -0.0006          0.0050          0.0707
     Parameter 6        -0.0025          0.0050          0.0707
     Parameter 7         0.0010          0.0046          0.0680
     Parameter 8        -0.0020          0.0052          0.0718
     Parameter 9        -0.0027          0.0048          0.0694
     Parameter 10         0.0042          0.0050          0.0704
     Parameter 11        -0.0019          0.0050          0.0704
     Parameter 12         0.0007          0.0053          0.0731
     Parameter 13         0.0047          0.0051          0.0712
     Parameter 14        -0.0001          0.0047          0.0686
     Parameter 15 Improper Prior
     Parameter 16 Improper Prior
     Parameter 17 Improper Prior
     Parameter 18 Improper Prior
     Parameter 19 Improper Prior
     Parameter 20 Improper Prior
     Parameter 21 Improper Prior
     Parameter 22 Improper Prior
     Parameter 23 Improper Prior
     Parameter 24 Improper Prior
     Parameter 25 Improper Prior
     Parameter 26 Improper Prior
     Parameter 27 Improper Prior
     Parameter 28 Improper Prior
     Parameter 29 Improper Prior
     Parameter 30 Improper Prior
     Parameter 31 Improper Prior
     Parameter 32 Improper Prior
     Parameter 33 Improper Prior
     Parameter 34 Improper Prior
     Parameter 35 Improper Prior
     Parameter 36 Improper Prior
     Parameter 37 Improper Prior
     Parameter 38 Improper Prior
     Parameter 39 Improper Prior
     Parameter 40 Improper Prior
     Parameter 41 Improper Prior
     Parameter 42 Improper Prior
     Parameter 43 Improper Prior
     Parameter 44 Improper Prior
     Parameter 45 Improper Prior
     Parameter 46 Improper Prior
     Parameter 47 Improper Prior
     Parameter 48 Improper Prior
     Parameter 49 Improper Prior
     Parameter 50 Improper Prior
     Parameter 51 Improper Prior

     REPLICATION 24:


                     POTENTIAL       PARAMETER WITH
     ITERATION    SCALE REDUCTION      HIGHEST PSR
     100              1.315               18
     200              1.162               32
     300              1.065               17
     400              1.076               5
     500              1.028               28
     600              1.033               28
     700              1.045               12
     800              1.116               12
     900              1.011               29
     1000             1.050               11
     1100             1.051               12
     1200             1.024               31
     1300             1.022               8
     1400             1.016               23
     1500             1.011               11
     1600             1.012               38
     1700             1.010               15
     1800             1.004               41
     1900             1.005               31
     2000             1.008               3
     2100             1.009               8
     2200             1.020               50
     2300             1.020               50
     2400             1.008               24
     2500             1.005               50
     2600             1.015               20
     2700             1.006               46
     2800             1.009               33
     2900             1.010               8
     3000             1.007               33
     3100             1.003               33
     3200             1.004               33
     3300             1.006               9
     3400             1.008               50
     3500             1.009               33
     3600             1.006               16
     3700             1.007               9
     3800             1.007               36
     3900             1.006               36
     4000             1.004               48
     4100             1.003               36
     4200             1.003               26
     4300             1.002               13
     4400             1.003               45
     4500             1.003               51
     4600             1.002               44
     4700             1.003               43
     4800             1.007               50
     4900             1.005               50
     5000             1.003               43


     Simulated prior distributions

     Parameter       Prior Mean  Prior Variance  Prior Std. Dev.


     Parameter 1        -0.0037          0.0050          0.0707
     Parameter 2        -0.0004          0.0053          0.0725
     Parameter 3         0.0010          0.0049          0.0699
     Parameter 4         0.0012          0.0051          0.0711
     Parameter 5         0.0010          0.0052          0.0724
     Parameter 6         0.0005          0.0051          0.0715
     Parameter 7         0.0016          0.0055          0.0739
     Parameter 8         0.0027          0.0050          0.0704
     Parameter 9         0.0013          0.0048          0.0690
     Parameter 10        -0.0038          0.0050          0.0707
     Parameter 11         0.0014          0.0049          0.0702
     Parameter 12        -0.0024          0.0054          0.0733
     Parameter 13         0.0038          0.0047          0.0687
     Parameter 14         0.0031          0.0049          0.0698
     Parameter 15 Improper Prior
     Parameter 16 Improper Prior
     Parameter 17 Improper Prior
     Parameter 18 Improper Prior
     Parameter 19 Improper Prior
     Parameter 20 Improper Prior
     Parameter 21 Improper Prior
     Parameter 22 Improper Prior
     Parameter 23 Improper Prior
     Parameter 24 Improper Prior
     Parameter 25 Improper Prior
     Parameter 26 Improper Prior
     Parameter 27 Improper Prior
     Parameter 28 Improper Prior
     Parameter 29 Improper Prior
     Parameter 30 Improper Prior
     Parameter 31 Improper Prior
     Parameter 32 Improper Prior
     Parameter 33 Improper Prior
     Parameter 34 Improper Prior
     Parameter 35 Improper Prior
     Parameter 36 Improper Prior
     Parameter 37 Improper Prior
     Parameter 38 Improper Prior
     Parameter 39 Improper Prior
     Parameter 40 Improper Prior
     Parameter 41 Improper Prior
     Parameter 42 Improper Prior
     Parameter 43 Improper Prior
     Parameter 44 Improper Prior
     Parameter 45 Improper Prior
     Parameter 46 Improper Prior
     Parameter 47 Improper Prior
     Parameter 48 Improper Prior
     Parameter 49 Improper Prior
     Parameter 50 Improper Prior
     Parameter 51 Improper Prior

     REPLICATION 25:


                     POTENTIAL       PARAMETER WITH
     ITERATION    SCALE REDUCTION      HIGHEST PSR
     100              1.183               2
     200              1.279               10
     300              1.071               22
     400              1.054               5
     500              1.050               51
     600              1.041               18
     700              1.056               50
     800              1.189               50
     900              1.076               12
     1000             1.020               18
     1100             1.071               11
     1200             1.074               12
     1300             1.024               45
     1400             1.018               45
     1500             1.019               51
     1600             1.017               51
     1700             1.025               33
     1800             1.020               45
     1900             1.036               45
     2000             1.019               45
     2100             1.008               12
     2200             1.007               22
     2300             1.013               22
     2400             1.011               15
     2500             1.010               45
     2600             1.018               45
     2700             1.017               10
     2800             1.032               12
     2900             1.024               12
     3000             1.011               10
     3100             1.020               10
     3200             1.023               50
     3300             1.010               50
     3400             1.012               50
     3500             1.009               50
     3600             1.007               15
     3700             1.006               15
     3800             1.006               15
     3900             1.009               3
     4000             1.006               3
     4100             1.005               43
     4200             1.004               36
     4300             1.017               50
     4400             1.014               50
     4500             1.007               5
     4600             1.007               43
     4700             1.008               43
     4800             1.006               33
     4900             1.004               3
     5000             1.005               33


     Simulated prior distributions

     Parameter       Prior Mean  Prior Variance  Prior Std. Dev.


     Parameter 1        -0.0013          0.0049          0.0700
     Parameter 2         0.0017          0.0051          0.0711
     Parameter 3         0.0008          0.0053          0.0728
     Parameter 4         0.0006          0.0052          0.0723
     Parameter 5         0.0003          0.0053          0.0730
     Parameter 6        -0.0022          0.0053          0.0725
     Parameter 7         0.0033          0.0048          0.0691
     Parameter 8        -0.0071          0.0050          0.0704
     Parameter 9        -0.0006          0.0051          0.0712
     Parameter 10         0.0000          0.0050          0.0706
     Parameter 11        -0.0031          0.0048          0.0692
     Parameter 12         0.0010          0.0046          0.0678
     Parameter 13         0.0012          0.0051          0.0711
     Parameter 14        -0.0027          0.0049          0.0704
     Parameter 15 Improper Prior
     Parameter 16 Improper Prior
     Parameter 17 Improper Prior
     Parameter 18 Improper Prior
     Parameter 19 Improper Prior
     Parameter 20 Improper Prior
     Parameter 21 Improper Prior
     Parameter 22 Improper Prior
     Parameter 23 Improper Prior
     Parameter 24 Improper Prior
     Parameter 25 Improper Prior
     Parameter 26 Improper Prior
     Parameter 27 Improper Prior
     Parameter 28 Improper Prior
     Parameter 29 Improper Prior
     Parameter 30 Improper Prior
     Parameter 31 Improper Prior
     Parameter 32 Improper Prior
     Parameter 33 Improper Prior
     Parameter 34 Improper Prior
     Parameter 35 Improper Prior
     Parameter 36 Improper Prior
     Parameter 37 Improper Prior
     Parameter 38 Improper Prior
     Parameter 39 Improper Prior
     Parameter 40 Improper Prior
     Parameter 41 Improper Prior
     Parameter 42 Improper Prior
     Parameter 43 Improper Prior
     Parameter 44 Improper Prior
     Parameter 45 Improper Prior
     Parameter 46 Improper Prior
     Parameter 47 Improper Prior
     Parameter 48 Improper Prior
     Parameter 49 Improper Prior
     Parameter 50 Improper Prior
     Parameter 51 Improper Prior

     REPLICATION 26:


                     POTENTIAL       PARAMETER WITH
     ITERATION    SCALE REDUCTION      HIGHEST PSR
     100              1.381               27
     200              1.170               11
     300              1.358               50
     400              1.143               5
     500              1.075               5
     600              1.131               9
     700              1.024               20
     800              1.079               8
     900              1.124               8
     1000             1.020               6
     1100             1.009               4
     1200             1.008               19
     1300             1.015               8
     1400             1.022               32
     1500             1.042               10
     1600             1.015               3
     1700             1.038               3
     1800             1.033               12
     1900             1.034               50
     2000             1.015               12
     2100             1.013               18
     2200             1.008               15
     2300             1.009               24
     2400             1.007               25
     2500             1.017               11
     2600             1.031               11
     2700             1.055               50
     2800             1.064               50
     2900             1.050               50
     3000             1.050               11
     3100             1.054               11
     3200             1.036               11
     3300             1.017               10
     3400             1.013               10
     3500             1.014               12
     3600             1.006               39
     3700             1.008               39
     3800             1.009               39
     3900             1.006               23
     4000             1.005               23
     4100             1.004               39
     4200             1.003               24
     4300             1.004               24
     4400             1.005               19
     4500             1.006               19
     4600             1.010               11
     4700             1.007               4
     4800             1.007               4
     4900             1.010               4
     5000             1.019               10
     5100             1.032               10
     5200             1.020               10
     5300             1.018               10


     Simulated prior distributions

     Parameter       Prior Mean  Prior Variance  Prior Std. Dev.


     Parameter 1         0.0014          0.0050          0.0706
     Parameter 2        -0.0003          0.0052          0.0718
     Parameter 3        -0.0020          0.0051          0.0716
     Parameter 4        -0.0006          0.0048          0.0692
     Parameter 5        -0.0001          0.0053          0.0730
     Parameter 6        -0.0019          0.0050          0.0709
     Parameter 7         0.0028          0.0054          0.0738
     Parameter 8        -0.0050          0.0052          0.0724
     Parameter 9         0.0001          0.0046          0.0677
     Parameter 10         0.0008          0.0048          0.0696
     Parameter 11        -0.0026          0.0050          0.0710
     Parameter 12        -0.0019          0.0051          0.0715
     Parameter 13         0.0015          0.0052          0.0719
     Parameter 14        -0.0024          0.0052          0.0721
     Parameter 15 Improper Prior
     Parameter 16 Improper Prior
     Parameter 17 Improper Prior
     Parameter 18 Improper Prior
     Parameter 19 Improper Prior
     Parameter 20 Improper Prior
     Parameter 21 Improper Prior
     Parameter 22 Improper Prior
     Parameter 23 Improper Prior
     Parameter 24 Improper Prior
     Parameter 25 Improper Prior
     Parameter 26 Improper Prior
     Parameter 27 Improper Prior
     Parameter 28 Improper Prior
     Parameter 29 Improper Prior
     Parameter 30 Improper Prior
     Parameter 31 Improper Prior
     Parameter 32 Improper Prior
     Parameter 33 Improper Prior
     Parameter 34 Improper Prior
     Parameter 35 Improper Prior
     Parameter 36 Improper Prior
     Parameter 37 Improper Prior
     Parameter 38 Improper Prior
     Parameter 39 Improper Prior
     Parameter 40 Improper Prior
     Parameter 41 Improper Prior
     Parameter 42 Improper Prior
     Parameter 43 Improper Prior
     Parameter 44 Improper Prior
     Parameter 45 Improper Prior
     Parameter 46 Improper Prior
     Parameter 47 Improper Prior
     Parameter 48 Improper Prior
     Parameter 49 Improper Prior
     Parameter 50 Improper Prior
     Parameter 51 Improper Prior

     REPLICATION 27:


                     POTENTIAL       PARAMETER WITH
     ITERATION    SCALE REDUCTION      HIGHEST PSR
     100              1.461               4
     200              1.299               50
     300              1.132               24
     400              1.378               50
     500              1.063               11
     600              1.071               51
     700              1.022               37
     800              1.038               51
     900              1.038               5
     1000             1.029               50
     1100             1.011               51
     1200             1.009               14
     1300             1.088               50
     1400             1.092               50
     1500             1.060               50
     1600             1.021               25
     1700             1.017               43
     1800             1.020               50
     1900             1.098               50
     2000             1.124               50
     2100             1.079               50
     2200             1.049               50
     2300             1.030               8
     2400             1.006               10
     2500             1.005               9
     2600             1.008               31
     2700             1.010               4
     2800             1.010               4
     2900             1.015               10
     3000             1.020               11
     3100             1.025               50
     3200             1.010               50
     3300             1.006               50
     3400             1.009               50
     3500             1.010               50
     3600             1.022               50
     3700             1.009               50
     3800             1.016               8
     3900             1.009               45
     4000             1.009               37
     4100             1.007               37
     4200             1.011               8
     4300             1.005               51
     4400             1.005               51
     4500             1.004               33
     4600             1.005               33
     4700             1.010               33
     4800             1.011               33
     4900             1.010               33
     5000             1.008               33


     Simulated prior distributions

     Parameter       Prior Mean  Prior Variance  Prior Std. Dev.


     Parameter 1        -0.0027          0.0053          0.0729
     Parameter 2        -0.0010          0.0048          0.0693
     Parameter 3         0.0018          0.0051          0.0713
     Parameter 4        -0.0016          0.0049          0.0700
     Parameter 5         0.0001          0.0053          0.0728
     Parameter 6        -0.0006          0.0048          0.0692
     Parameter 7         0.0009          0.0052          0.0722
     Parameter 8        -0.0001          0.0048          0.0695
     Parameter 9        -0.0019          0.0051          0.0715
     Parameter 10        -0.0016          0.0051          0.0714
     Parameter 11        -0.0026          0.0051          0.0712
     Parameter 12         0.0012          0.0046          0.0676
     Parameter 13        -0.0041          0.0050          0.0705
     Parameter 14        -0.0025          0.0051          0.0711
     Parameter 15 Improper Prior
     Parameter 16 Improper Prior
     Parameter 17 Improper Prior
     Parameter 18 Improper Prior
     Parameter 19 Improper Prior
     Parameter 20 Improper Prior
     Parameter 21 Improper Prior
     Parameter 22 Improper Prior
     Parameter 23 Improper Prior
     Parameter 24 Improper Prior
     Parameter 25 Improper Prior
     Parameter 26 Improper Prior
     Parameter 27 Improper Prior
     Parameter 28 Improper Prior
     Parameter 29 Improper Prior
     Parameter 30 Improper Prior
     Parameter 31 Improper Prior
     Parameter 32 Improper Prior
     Parameter 33 Improper Prior
     Parameter 34 Improper Prior
     Parameter 35 Improper Prior
     Parameter 36 Improper Prior
     Parameter 37 Improper Prior
     Parameter 38 Improper Prior
     Parameter 39 Improper Prior
     Parameter 40 Improper Prior
     Parameter 41 Improper Prior
     Parameter 42 Improper Prior
     Parameter 43 Improper Prior
     Parameter 44 Improper Prior
     Parameter 45 Improper Prior
     Parameter 46 Improper Prior
     Parameter 47 Improper Prior
     Parameter 48 Improper Prior
     Parameter 49 Improper Prior
     Parameter 50 Improper Prior
     Parameter 51 Improper Prior

     REPLICATION 28:


                     POTENTIAL       PARAMETER WITH
     ITERATION    SCALE REDUCTION      HIGHEST PSR
     100              1.201               7
     200              1.130               45
     300              1.147               50
     400              1.061               45
     500              1.156               12
     600              1.042               42
     700              1.094               12
     800              1.041               12
     900              1.058               33
     1000             1.029               30
     1100             1.020               17
     1200             1.011               41
     1300             1.019               12
     1400             1.031               12
     1500             1.062               12
     1600             1.089               12
     1700             1.032               12
     1800             1.026               9
     1900             1.035               50
     2000             1.047               50
     2100             1.067               50
     2200             1.034               12
     2300             1.039               50
     2400             1.026               50
     2500             1.012               8
     2600             1.004               18
     2700             1.005               27
     2800             1.014               50
     2900             1.010               50
     3000             1.005               27
     3100             1.009               27
     3200             1.021               1
     3300             1.013               1
     3400             1.009               1
     3500             1.006               1
     3600             1.016               12
     3700             1.004               14
     3800             1.003               28
     3900             1.004               28
     4000             1.005               51
     4100             1.008               51
     4200             1.003               51
     4300             1.003               50
     4400             1.002               22
     4500             1.003               31
     4600             1.005               24
     4700             1.006               19
     4800             1.008               19
     4900             1.008               19
     5000             1.008               33


     Simulated prior distributions

     Parameter       Prior Mean  Prior Variance  Prior Std. Dev.


     Parameter 1        -0.0013          0.0047          0.0689
     Parameter 2         0.0005          0.0052          0.0722
     Parameter 3        -0.0004          0.0047          0.0688
     Parameter 4        -0.0009          0.0052          0.0720
     Parameter 5        -0.0003          0.0050          0.0710
     Parameter 6         0.0012          0.0046          0.0677
     Parameter 7        -0.0001          0.0049          0.0698
     Parameter 8        -0.0031          0.0047          0.0687
     Parameter 9        -0.0010          0.0050          0.0710
     Parameter 10        -0.0002          0.0051          0.0715
     Parameter 11         0.0016          0.0048          0.0696
     Parameter 12         0.0057          0.0050          0.0705
     Parameter 13         0.0031          0.0052          0.0720
     Parameter 14         0.0008          0.0055          0.0740
     Parameter 15 Improper Prior
     Parameter 16 Improper Prior
     Parameter 17 Improper Prior
     Parameter 18 Improper Prior
     Parameter 19 Improper Prior
     Parameter 20 Improper Prior
     Parameter 21 Improper Prior
     Parameter 22 Improper Prior
     Parameter 23 Improper Prior
     Parameter 24 Improper Prior
     Parameter 25 Improper Prior
     Parameter 26 Improper Prior
     Parameter 27 Improper Prior
     Parameter 28 Improper Prior
     Parameter 29 Improper Prior
     Parameter 30 Improper Prior
     Parameter 31 Improper Prior
     Parameter 32 Improper Prior
     Parameter 33 Improper Prior
     Parameter 34 Improper Prior
     Parameter 35 Improper Prior
     Parameter 36 Improper Prior
     Parameter 37 Improper Prior
     Parameter 38 Improper Prior
     Parameter 39 Improper Prior
     Parameter 40 Improper Prior
     Parameter 41 Improper Prior
     Parameter 42 Improper Prior
     Parameter 43 Improper Prior
     Parameter 44 Improper Prior
     Parameter 45 Improper Prior
     Parameter 46 Improper Prior
     Parameter 47 Improper Prior
     Parameter 48 Improper Prior
     Parameter 49 Improper Prior
     Parameter 50 Improper Prior
     Parameter 51 Improper Prior

     REPLICATION 29:


                     POTENTIAL       PARAMETER WITH
     ITERATION    SCALE REDUCTION      HIGHEST PSR
     100              1.746               10
     200              1.340               5
     300              1.161               12
     400              1.108               11
     500              1.104               50
     600              1.056               42
     700              1.062               17
     800              1.064               15
     900              1.056               12
     1000             1.022               8
     1100             1.095               10
     1200             1.097               5
     1300             1.042               1
     1400             1.025               19
     1500             1.081               11
     1600             1.065               11
     1700             1.076               11
     1800             1.010               9
     1900             1.014               15
     2000             1.025               19
     2100             1.013               50
     2200             1.062               8
     2300             1.070               8
     2400             1.057               8
     2500             1.057               11
     2600             1.026               9
     2700             1.009               34
     2800             1.015               9
     2900             1.013               24
     3000             1.008               24
     3100             1.016               50
     3200             1.010               50
     3300             1.007               50
     3400             1.014               50
     3500             1.022               50
     3600             1.008               50
     3700             1.010               22
     3800             1.016               22
     3900             1.011               22
     4000             1.015               8
     4100             1.017               8
     4200             1.019               8
     4300             1.014               8
     4400             1.017               8
     4500             1.014               22
     4600             1.016               22
     4700             1.015               8
     4800             1.005               8
     4900             1.003               21
     5000             1.005               4


     Simulated prior distributions

     Parameter       Prior Mean  Prior Variance  Prior Std. Dev.


     Parameter 1         0.0017          0.0048          0.0695
     Parameter 2         0.0019          0.0054          0.0734
     Parameter 3         0.0010          0.0050          0.0704
     Parameter 4         0.0006          0.0051          0.0711
     Parameter 5        -0.0051          0.0049          0.0702
     Parameter 6        -0.0054          0.0048          0.0695
     Parameter 7        -0.0018          0.0048          0.0696
     Parameter 8         0.0006          0.0050          0.0707
     Parameter 9         0.0043          0.0051          0.0717
     Parameter 10         0.0004          0.0050          0.0708
     Parameter 11         0.0002          0.0052          0.0719
     Parameter 12         0.0020          0.0049          0.0698
     Parameter 13        -0.0004          0.0047          0.0689
     Parameter 14         0.0025          0.0051          0.0712
     Parameter 15 Improper Prior
     Parameter 16 Improper Prior
     Parameter 17 Improper Prior
     Parameter 18 Improper Prior
     Parameter 19 Improper Prior
     Parameter 20 Improper Prior
     Parameter 21 Improper Prior
     Parameter 22 Improper Prior
     Parameter 23 Improper Prior
     Parameter 24 Improper Prior
     Parameter 25 Improper Prior
     Parameter 26 Improper Prior
     Parameter 27 Improper Prior
     Parameter 28 Improper Prior
     Parameter 29 Improper Prior
     Parameter 30 Improper Prior
     Parameter 31 Improper Prior
     Parameter 32 Improper Prior
     Parameter 33 Improper Prior
     Parameter 34 Improper Prior
     Parameter 35 Improper Prior
     Parameter 36 Improper Prior
     Parameter 37 Improper Prior
     Parameter 38 Improper Prior
     Parameter 39 Improper Prior
     Parameter 40 Improper Prior
     Parameter 41 Improper Prior
     Parameter 42 Improper Prior
     Parameter 43 Improper Prior
     Parameter 44 Improper Prior
     Parameter 45 Improper Prior
     Parameter 46 Improper Prior
     Parameter 47 Improper Prior
     Parameter 48 Improper Prior
     Parameter 49 Improper Prior
     Parameter 50 Improper Prior
     Parameter 51 Improper Prior

     REPLICATION 30:


                     POTENTIAL       PARAMETER WITH
     ITERATION    SCALE REDUCTION      HIGHEST PSR
     100              1.504               12
     200              1.352               50
     300              1.066               18
     400              1.086               24
     500              1.269               8
     600              1.031               30
     700              1.083               22
     800              1.043               10
     900              1.131               50
     1000             1.029               8
     1100             1.021               10
     1200             1.026               45
     1300             1.033               45
     1400             1.035               45
     1500             1.042               26
     1600             1.028               26
     1700             1.012               15
     1800             1.019               8
     1900             1.030               50
     2000             1.069               8
     2100             1.049               8
     2200             1.042               8
     2300             1.024               50
     2400             1.011               23
     2500             1.014               19
     2600             1.013               19
     2700             1.020               19
     2800             1.019               19
     2900             1.025               19
     3000             1.054               50
     3100             1.034               50
     3200             1.023               51
     3300             1.009               51
     3400             1.008               37
     3500             1.012               11
     3600             1.005               20
     3700             1.008               3
     3800             1.008               11
     3900             1.005               18
     4000             1.005               1
     4100             1.003               26
     4200             1.007               42
     4300             1.005               26
     4400             1.004               42
     4500             1.004               40
     4600             1.005               40
     4700             1.005               40
     4800             1.002               37
     4900             1.002               37
     5000             1.003               37


     Simulated prior distributions

     Parameter       Prior Mean  Prior Variance  Prior Std. Dev.


     Parameter 1         0.0007          0.0054          0.0732
     Parameter 2        -0.0016          0.0048          0.0693
     Parameter 3        -0.0007          0.0050          0.0705
     Parameter 4        -0.0015          0.0052          0.0724
     Parameter 5         0.0012          0.0052          0.0721
     Parameter 6         0.0058          0.0051          0.0712
     Parameter 7         0.0040          0.0048          0.0691
     Parameter 8        -0.0001          0.0044          0.0661
     Parameter 9         0.0005          0.0050          0.0708
     Parameter 10         0.0014          0.0050          0.0710
     Parameter 11        -0.0030          0.0047          0.0685
     Parameter 12        -0.0008          0.0048          0.0693
     Parameter 13         0.0024          0.0049          0.0699
     Parameter 14         0.0018          0.0050          0.0707
     Parameter 15 Improper Prior
     Parameter 16 Improper Prior
     Parameter 17 Improper Prior
     Parameter 18 Improper Prior
     Parameter 19 Improper Prior
     Parameter 20 Improper Prior
     Parameter 21 Improper Prior
     Parameter 22 Improper Prior
     Parameter 23 Improper Prior
     Parameter 24 Improper Prior
     Parameter 25 Improper Prior
     Parameter 26 Improper Prior
     Parameter 27 Improper Prior
     Parameter 28 Improper Prior
     Parameter 29 Improper Prior
     Parameter 30 Improper Prior
     Parameter 31 Improper Prior
     Parameter 32 Improper Prior
     Parameter 33 Improper Prior
     Parameter 34 Improper Prior
     Parameter 35 Improper Prior
     Parameter 36 Improper Prior
     Parameter 37 Improper Prior
     Parameter 38 Improper Prior
     Parameter 39 Improper Prior
     Parameter 40 Improper Prior
     Parameter 41 Improper Prior
     Parameter 42 Improper Prior
     Parameter 43 Improper Prior
     Parameter 44 Improper Prior
     Parameter 45 Improper Prior
     Parameter 46 Improper Prior
     Parameter 47 Improper Prior
     Parameter 48 Improper Prior
     Parameter 49 Improper Prior
     Parameter 50 Improper Prior
     Parameter 51 Improper Prior

     REPLICATION 31:


                     POTENTIAL       PARAMETER WITH
     ITERATION    SCALE REDUCTION      HIGHEST PSR
     100              1.102               15
     200              1.063               19
     300              1.058               22
     400              1.046               16
     500              1.097               8
     600              1.087               1
     700              1.042               12
     800              1.033               8
     900              1.058               8
     1000             1.258               50
     1100             1.128               50
     1200             1.015               39
     1300             1.024               20
     1400             1.020               20
     1500             1.008               8
     1600             1.014               8
     1700             1.012               39
     1800             1.006               39
     1900             1.013               28
     2000             1.007               25
     2100             1.018               25
     2200             1.007               24
     2300             1.007               24
     2400             1.015               5
     2500             1.036               50
     2600             1.013               50
     2700             1.020               3
     2800             1.016               3
     2900             1.009               50
     3000             1.005               51
     3100             1.004               32
     3200             1.019               9
     3300             1.036               9
     3400             1.026               8
     3500             1.019               9
     3600             1.023               9
     3700             1.007               9
     3800             1.009               9
     3900             1.012               12
     4000             1.011               12
     4100             1.008               12
     4200             1.008               51
     4300             1.006               51
     4400             1.007               26
     4500             1.007               26
     4600             1.006               26
     4700             1.009               26
     4800             1.007               8
     4900             1.009               8
     5000             1.013               8


     Simulated prior distributions

     Parameter       Prior Mean  Prior Variance  Prior Std. Dev.


     Parameter 1        -0.0002          0.0050          0.0706
     Parameter 2        -0.0034          0.0048          0.0695
     Parameter 3         0.0021          0.0051          0.0713
     Parameter 4         0.0015          0.0051          0.0711
     Parameter 5         0.0007          0.0045          0.0671
     Parameter 6        -0.0004          0.0053          0.0726
     Parameter 7        -0.0012          0.0054          0.0734
     Parameter 8         0.0038          0.0050          0.0708
     Parameter 9        -0.0018          0.0048          0.0691
     Parameter 10        -0.0018          0.0045          0.0674
     Parameter 11        -0.0008          0.0049          0.0701
     Parameter 12        -0.0032          0.0050          0.0707
     Parameter 13         0.0028          0.0049          0.0698
     Parameter 14         0.0008          0.0053          0.0725
     Parameter 15 Improper Prior
     Parameter 16 Improper Prior
     Parameter 17 Improper Prior
     Parameter 18 Improper Prior
     Parameter 19 Improper Prior
     Parameter 20 Improper Prior
     Parameter 21 Improper Prior
     Parameter 22 Improper Prior
     Parameter 23 Improper Prior
     Parameter 24 Improper Prior
     Parameter 25 Improper Prior
     Parameter 26 Improper Prior
     Parameter 27 Improper Prior
     Parameter 28 Improper Prior
     Parameter 29 Improper Prior
     Parameter 30 Improper Prior
     Parameter 31 Improper Prior
     Parameter 32 Improper Prior
     Parameter 33 Improper Prior
     Parameter 34 Improper Prior
     Parameter 35 Improper Prior
     Parameter 36 Improper Prior
     Parameter 37 Improper Prior
     Parameter 38 Improper Prior
     Parameter 39 Improper Prior
     Parameter 40 Improper Prior
     Parameter 41 Improper Prior
     Parameter 42 Improper Prior
     Parameter 43 Improper Prior
     Parameter 44 Improper Prior
     Parameter 45 Improper Prior
     Parameter 46 Improper Prior
     Parameter 47 Improper Prior
     Parameter 48 Improper Prior
     Parameter 49 Improper Prior
     Parameter 50 Improper Prior
     Parameter 51 Improper Prior

     REPLICATION 32:


                     POTENTIAL       PARAMETER WITH
     ITERATION    SCALE REDUCTION      HIGHEST PSR
     100              1.537               11
     200              1.213               51
     300              1.294               50
     400              1.064               16
     500              1.046               5
     600              1.089               2
     700              1.078               16
     800              1.068               5
     900              1.034               44
     1000             1.059               50
     1100             1.036               50
     1200             1.058               11
     1300             1.014               7
     1400             1.091               50
     1500             1.087               50
     1600             1.291               50
     1700             1.171               50
     1800             1.065               50
     1900             1.020               12
     2000             1.020               51
     2100             1.009               51
     2200             1.014               51
     2300             1.018               50
     2400             1.015               50
     2500             1.005               50
     2600             1.003               50
     2700             1.004               19
     2800             1.004               17
     2900             1.006               30
     3000             1.011               22
     3100             1.009               22
     3200             1.012               22
     3300             1.013               45
     3400             1.009               26
     3500             1.007               26
     3600             1.014               26
     3700             1.014               12
     3800             1.013               26
     3900             1.010               26
     4000             1.009               26
     4100             1.008               30
     4200             1.010               12
     4300             1.008               12
     4400             1.003               12
     4500             1.006               12
     4600             1.005               37
     4700             1.011               12
     4800             1.008               12
     4900             1.011               50
     5000             1.012               12


     Simulated prior distributions

     Parameter       Prior Mean  Prior Variance  Prior Std. Dev.


     Parameter 1        -0.0006          0.0050          0.0708
     Parameter 2         0.0035          0.0051          0.0711
     Parameter 3        -0.0034          0.0048          0.0695
     Parameter 4        -0.0002          0.0049          0.0699
     Parameter 5         0.0003          0.0045          0.0674
     Parameter 6        -0.0026          0.0052          0.0719
     Parameter 7        -0.0025          0.0050          0.0704
     Parameter 8        -0.0013          0.0047          0.0685
     Parameter 9         0.0011          0.0049          0.0702
     Parameter 10        -0.0025          0.0052          0.0719
     Parameter 11        -0.0002          0.0051          0.0715
     Parameter 12        -0.0001          0.0051          0.0714
     Parameter 13         0.0000          0.0049          0.0703
     Parameter 14        -0.0017          0.0048          0.0696
     Parameter 15 Improper Prior
     Parameter 16 Improper Prior
     Parameter 17 Improper Prior
     Parameter 18 Improper Prior
     Parameter 19 Improper Prior
     Parameter 20 Improper Prior
     Parameter 21 Improper Prior
     Parameter 22 Improper Prior
     Parameter 23 Improper Prior
     Parameter 24 Improper Prior
     Parameter 25 Improper Prior
     Parameter 26 Improper Prior
     Parameter 27 Improper Prior
     Parameter 28 Improper Prior
     Parameter 29 Improper Prior
     Parameter 30 Improper Prior
     Parameter 31 Improper Prior
     Parameter 32 Improper Prior
     Parameter 33 Improper Prior
     Parameter 34 Improper Prior
     Parameter 35 Improper Prior
     Parameter 36 Improper Prior
     Parameter 37 Improper Prior
     Parameter 38 Improper Prior
     Parameter 39 Improper Prior
     Parameter 40 Improper Prior
     Parameter 41 Improper Prior
     Parameter 42 Improper Prior
     Parameter 43 Improper Prior
     Parameter 44 Improper Prior
     Parameter 45 Improper Prior
     Parameter 46 Improper Prior
     Parameter 47 Improper Prior
     Parameter 48 Improper Prior
     Parameter 49 Improper Prior
     Parameter 50 Improper Prior
     Parameter 51 Improper Prior

     REPLICATION 33:


                     POTENTIAL       PARAMETER WITH
     ITERATION    SCALE REDUCTION      HIGHEST PSR
     100              1.406               36
     200              1.168               11
     300              1.137               12
     400              1.069               26
     500              1.021               15
     600              1.119               50
     700              1.026               50
     800              1.026               26
     900              1.184               50
     1000             1.022               15
     1100             1.087               11
     1200             1.059               15
     1300             1.014               2
     1400             1.015               21
     1500             1.019               21
     1600             1.018               21
     1700             1.032               51
     1800             1.042               11
     1900             1.055               11
     2000             1.059               11
     2100             1.022               9
     2200             1.013               9
     2300             1.010               9
     2400             1.011               49
     2500             1.042               8
     2600             1.063               8
     2700             1.092               8
     2800             1.031               8
     2900             1.010               45
     3000             1.016               33
     3100             1.018               33
     3200             1.016               33
     3300             1.016               33
     3400             1.024               15
     3500             1.026               15
     3600             1.011               8
     3700             1.010               50
     3800             1.005               15
     3900             1.008               37
     4000             1.023               8
     4100             1.032               8
     4200             1.012               10
     4300             1.007               10
     4400             1.005               22
     4500             1.009               32
     4600             1.009               37
     4700             1.010               37
     4800             1.010               32
     4900             1.011               32
     5000             1.007               15


     Simulated prior distributions

     Parameter       Prior Mean  Prior Variance  Prior Std. Dev.


     Parameter 1         0.0013          0.0049          0.0700
     Parameter 2         0.0031          0.0049          0.0699
     Parameter 3        -0.0033          0.0049          0.0702
     Parameter 4         0.0018          0.0049          0.0702
     Parameter 5         0.0036          0.0049          0.0698
     Parameter 6         0.0027          0.0049          0.0702
     Parameter 7        -0.0009          0.0049          0.0701
     Parameter 8         0.0004          0.0049          0.0697
     Parameter 9        -0.0043          0.0052          0.0722
     Parameter 10         0.0013          0.0047          0.0685
     Parameter 11         0.0029          0.0051          0.0717
     Parameter 12         0.0003          0.0048          0.0693
     Parameter 13        -0.0003          0.0047          0.0688
     Parameter 14         0.0001          0.0047          0.0683
     Parameter 15 Improper Prior
     Parameter 16 Improper Prior
     Parameter 17 Improper Prior
     Parameter 18 Improper Prior
     Parameter 19 Improper Prior
     Parameter 20 Improper Prior
     Parameter 21 Improper Prior
     Parameter 22 Improper Prior
     Parameter 23 Improper Prior
     Parameter 24 Improper Prior
     Parameter 25 Improper Prior
     Parameter 26 Improper Prior
     Parameter 27 Improper Prior
     Parameter 28 Improper Prior
     Parameter 29 Improper Prior
     Parameter 30 Improper Prior
     Parameter 31 Improper Prior
     Parameter 32 Improper Prior
     Parameter 33 Improper Prior
     Parameter 34 Improper Prior
     Parameter 35 Improper Prior
     Parameter 36 Improper Prior
     Parameter 37 Improper Prior
     Parameter 38 Improper Prior
     Parameter 39 Improper Prior
     Parameter 40 Improper Prior
     Parameter 41 Improper Prior
     Parameter 42 Improper Prior
     Parameter 43 Improper Prior
     Parameter 44 Improper Prior
     Parameter 45 Improper Prior
     Parameter 46 Improper Prior
     Parameter 47 Improper Prior
     Parameter 48 Improper Prior
     Parameter 49 Improper Prior
     Parameter 50 Improper Prior
     Parameter 51 Improper Prior

     REPLICATION 34:


                     POTENTIAL       PARAMETER WITH
     ITERATION    SCALE REDUCTION      HIGHEST PSR
     100              1.341               11
     200              1.382               12
     300              1.188               9
     400              1.084               1
     500              1.071               50
     600              1.021               35
     700              1.049               13
     800              1.030               24
     900              1.024               35
     1000             1.108               12
     1100             1.025               27
     1200             1.040               27
     1300             1.022               23
     1400             1.016               21
     1500             1.042               8
     1600             1.024               27
     1700             1.025               27
     1800             1.014               29
     1900             1.012               31
     2000             1.011               31
     2100             1.013               31
     2200             1.034               50
     2300             1.011               18
     2400             1.013               29
     2500             1.020               18
     2600             1.029               50
     2700             1.027               1
     2800             1.016               3
     2900             1.020               3
     3000             1.013               9
     3100             1.009               3
     3200             1.009               2
     3300             1.008               2
     3400             1.008               26
     3500             1.010               26
     3600             1.004               26
     3700             1.005               26
     3800             1.022               50
     3900             1.018               50
     4000             1.009               50
     4100             1.015               5
     4200             1.016               5
     4300             1.008               5
     4400             1.009               4
     4500             1.008               5
     4600             1.006               50
     4700             1.008               17
     4800             1.005               15
     4900             1.005               17
     5000             1.012               50


     Simulated prior distributions

     Parameter       Prior Mean  Prior Variance  Prior Std. Dev.


     Parameter 1        -0.0025          0.0050          0.0707
     Parameter 2        -0.0002          0.0051          0.0717
     Parameter 3        -0.0009          0.0048          0.0696
     Parameter 4         0.0020          0.0051          0.0712
     Parameter 5         0.0016          0.0049          0.0699
     Parameter 6        -0.0007          0.0050          0.0705
     Parameter 7         0.0020          0.0047          0.0687
     Parameter 8        -0.0042          0.0052          0.0722
     Parameter 9         0.0032          0.0051          0.0713
     Parameter 10        -0.0042          0.0047          0.0684
     Parameter 11         0.0012          0.0050          0.0704
     Parameter 12        -0.0002          0.0049          0.0699
     Parameter 13        -0.0030          0.0048          0.0694
     Parameter 14        -0.0012          0.0050          0.0705
     Parameter 15 Improper Prior
     Parameter 16 Improper Prior
     Parameter 17 Improper Prior
     Parameter 18 Improper Prior
     Parameter 19 Improper Prior
     Parameter 20 Improper Prior
     Parameter 21 Improper Prior
     Parameter 22 Improper Prior
     Parameter 23 Improper Prior
     Parameter 24 Improper Prior
     Parameter 25 Improper Prior
     Parameter 26 Improper Prior
     Parameter 27 Improper Prior
     Parameter 28 Improper Prior
     Parameter 29 Improper Prior
     Parameter 30 Improper Prior
     Parameter 31 Improper Prior
     Parameter 32 Improper Prior
     Parameter 33 Improper Prior
     Parameter 34 Improper Prior
     Parameter 35 Improper Prior
     Parameter 36 Improper Prior
     Parameter 37 Improper Prior
     Parameter 38 Improper Prior
     Parameter 39 Improper Prior
     Parameter 40 Improper Prior
     Parameter 41 Improper Prior
     Parameter 42 Improper Prior
     Parameter 43 Improper Prior
     Parameter 44 Improper Prior
     Parameter 45 Improper Prior
     Parameter 46 Improper Prior
     Parameter 47 Improper Prior
     Parameter 48 Improper Prior
     Parameter 49 Improper Prior
     Parameter 50 Improper Prior
     Parameter 51 Improper Prior

     REPLICATION 35:


                     POTENTIAL       PARAMETER WITH
     ITERATION    SCALE REDUCTION      HIGHEST PSR
     100              1.283               22
     200              1.220               50
     300              1.227               50
     400              1.361               50
     500              1.075               8
     600              1.350               50
     700              1.122               8
     800              1.028               51
     900              1.059               9
     1000             1.115               50
     1100             1.043               50
     1200             1.049               25
     1300             1.041               50
     1400             1.109               50
     1500             1.034               50
     1600             1.016               11
     1700             1.016               51
     1800             1.019               8
     1900             1.023               8
     2000             1.017               10
     2100             1.041               50
     2200             1.022               50
     2300             1.007               31
     2400             1.019               50
     2500             1.048               50
     2600             1.075               50
     2700             1.123               50
     2800             1.048               50
     2900             1.041               50
     3000             1.008               8
     3100             1.017               51
     3200             1.017               51
     3300             1.016               51
     3400             1.015               51
     3500             1.035               50
     3600             1.032               50
     3700             1.031               50
     3800             1.028               50
     3900             1.030               50
     4000             1.013               50
     4100             1.006               11
     4200             1.008               11
     4300             1.008               8
     4400             1.018               11
     4500             1.018               11
     4600             1.009               50
     4700             1.010               50
     4800             1.006               8
     4900             1.003               32
     5000             1.004               19


     Simulated prior distributions

     Parameter       Prior Mean  Prior Variance  Prior Std. Dev.


     Parameter 1        -0.0015          0.0052          0.0723
     Parameter 2        -0.0013          0.0049          0.0699
     Parameter 3         0.0010          0.0049          0.0703
     Parameter 4         0.0008          0.0050          0.0708
     Parameter 5         0.0008          0.0050          0.0704
     Parameter 6         0.0012          0.0047          0.0688
     Parameter 7         0.0010          0.0048          0.0693
     Parameter 8         0.0029          0.0050          0.0704
     Parameter 9         0.0009          0.0048          0.0690
     Parameter 10        -0.0031          0.0053          0.0725
     Parameter 11         0.0072          0.0047          0.0685
     Parameter 12         0.0020          0.0053          0.0727
     Parameter 13         0.0014          0.0049          0.0702
     Parameter 14         0.0006          0.0046          0.0677
     Parameter 15 Improper Prior
     Parameter 16 Improper Prior
     Parameter 17 Improper Prior
     Parameter 18 Improper Prior
     Parameter 19 Improper Prior
     Parameter 20 Improper Prior
     Parameter 21 Improper Prior
     Parameter 22 Improper Prior
     Parameter 23 Improper Prior
     Parameter 24 Improper Prior
     Parameter 25 Improper Prior
     Parameter 26 Improper Prior
     Parameter 27 Improper Prior
     Parameter 28 Improper Prior
     Parameter 29 Improper Prior
     Parameter 30 Improper Prior
     Parameter 31 Improper Prior
     Parameter 32 Improper Prior
     Parameter 33 Improper Prior
     Parameter 34 Improper Prior
     Parameter 35 Improper Prior
     Parameter 36 Improper Prior
     Parameter 37 Improper Prior
     Parameter 38 Improper Prior
     Parameter 39 Improper Prior
     Parameter 40 Improper Prior
     Parameter 41 Improper Prior
     Parameter 42 Improper Prior
     Parameter 43 Improper Prior
     Parameter 44 Improper Prior
     Parameter 45 Improper Prior
     Parameter 46 Improper Prior
     Parameter 47 Improper Prior
     Parameter 48 Improper Prior
     Parameter 49 Improper Prior
     Parameter 50 Improper Prior
     Parameter 51 Improper Prior

     REPLICATION 36:


                     POTENTIAL       PARAMETER WITH
     ITERATION    SCALE REDUCTION      HIGHEST PSR
     100              1.839               50
     200              1.054               46
     300              1.051               40
     400              1.121               1
     500              1.053               1
     600              1.129               9
     700              1.025               19
     800              1.095               9
     900              1.055               9
     1000             1.016               44
     1100             1.012               19
     1200             1.013               19
     1300             1.049               8
     1400             1.077               8
     1500             1.043               50
     1600             1.016               12
     1700             1.016               27
     1800             1.025               50
     1900             1.011               25
     2000             1.045               12
     2100             1.052               12
     2200             1.072               11
     2300             1.042               12
     2400             1.021               12
     2500             1.008               26
     2600             1.012               26
     2700             1.014               26
     2800             1.020               26
     2900             1.015               2
     3000             1.015               23
     3100             1.016               50
     3200             1.020               50
     3300             1.011               50
     3400             1.011               50
     3500             1.008               33
     3600             1.018               9
     3700             1.018               26
     3800             1.014               26
     3900             1.015               26
     4000             1.014               26
     4100             1.017               12
     4200             1.012               9
     4300             1.013               2
     4400             1.023               9
     4500             1.007               2
     4600             1.007               26
     4700             1.007               29
     4800             1.008               50
     4900             1.007               50
     5000             1.005               25


     Simulated prior distributions

     Parameter       Prior Mean  Prior Variance  Prior Std. Dev.


     Parameter 1        -0.0014          0.0047          0.0688
     Parameter 2         0.0009          0.0049          0.0697
     Parameter 3        -0.0036          0.0052          0.0718
     Parameter 4        -0.0006          0.0047          0.0684
     Parameter 5        -0.0010          0.0056          0.0746
     Parameter 6         0.0028          0.0051          0.0717
     Parameter 7         0.0017          0.0053          0.0729
     Parameter 8        -0.0005          0.0045          0.0674
     Parameter 9        -0.0009          0.0050          0.0708
     Parameter 10        -0.0022          0.0051          0.0711
     Parameter 11        -0.0006          0.0048          0.0692
     Parameter 12         0.0025          0.0048          0.0693
     Parameter 13        -0.0002          0.0053          0.0730
     Parameter 14        -0.0046          0.0048          0.0691
     Parameter 15 Improper Prior
     Parameter 16 Improper Prior
     Parameter 17 Improper Prior
     Parameter 18 Improper Prior
     Parameter 19 Improper Prior
     Parameter 20 Improper Prior
     Parameter 21 Improper Prior
     Parameter 22 Improper Prior
     Parameter 23 Improper Prior
     Parameter 24 Improper Prior
     Parameter 25 Improper Prior
     Parameter 26 Improper Prior
     Parameter 27 Improper Prior
     Parameter 28 Improper Prior
     Parameter 29 Improper Prior
     Parameter 30 Improper Prior
     Parameter 31 Improper Prior
     Parameter 32 Improper Prior
     Parameter 33 Improper Prior
     Parameter 34 Improper Prior
     Parameter 35 Improper Prior
     Parameter 36 Improper Prior
     Parameter 37 Improper Prior
     Parameter 38 Improper Prior
     Parameter 39 Improper Prior
     Parameter 40 Improper Prior
     Parameter 41 Improper Prior
     Parameter 42 Improper Prior
     Parameter 43 Improper Prior
     Parameter 44 Improper Prior
     Parameter 45 Improper Prior
     Parameter 46 Improper Prior
     Parameter 47 Improper Prior
     Parameter 48 Improper Prior
     Parameter 49 Improper Prior
     Parameter 50 Improper Prior
     Parameter 51 Improper Prior

     REPLICATION 37:


                     POTENTIAL       PARAMETER WITH
     ITERATION    SCALE REDUCTION      HIGHEST PSR
     100              1.413               29
     200              1.140               10
     300              1.060               23
     400              1.073               23
     500              1.060               13
     600              1.092               11
     700              1.058               10
     800              1.060               50
     900              1.026               22
     1000             1.031               50
     1100             1.074               50
     1200             1.051               23
     1300             1.013               36
     1400             1.023               24
     1500             1.043               5
     1600             1.014               18
     1700             1.020               18
     1800             1.014               51
     1900             1.031               50
     2000             1.018               19
     2100             1.025               50
     2200             1.027               50
     2300             1.016               9
     2400             1.014               12
     2500             1.013               51
     2600             1.012               51
     2700             1.014               51
     2800             1.012               22
     2900             1.012               51
     3000             1.004               25
     3100             1.008               5
     3200             1.005               5
     3300             1.009               10
     3400             1.008               5
     3500             1.009               11
     3600             1.023               11
     3700             1.011               11
     3800             1.011               24
     3900             1.012               41
     4000             1.008               41
     4100             1.005               9
     4200             1.005               8
     4300             1.007               8
     4400             1.008               5
     4500             1.011               5
     4600             1.012               11
     4700             1.011               5
     4800             1.009               11
     4900             1.009               11
     5000             1.006               11


     Simulated prior distributions

     Parameter       Prior Mean  Prior Variance  Prior Std. Dev.


     Parameter 1        -0.0015          0.0051          0.0711
     Parameter 2        -0.0045          0.0050          0.0709
     Parameter 3         0.0024          0.0045          0.0670
     Parameter 4         0.0014          0.0051          0.0717
     Parameter 5         0.0023          0.0052          0.0724
     Parameter 6        -0.0002          0.0052          0.0719
     Parameter 7         0.0025          0.0054          0.0736
     Parameter 8        -0.0026          0.0047          0.0688
     Parameter 9        -0.0010          0.0049          0.0703
     Parameter 10         0.0001          0.0051          0.0717
     Parameter 11        -0.0002          0.0049          0.0700
     Parameter 12        -0.0021          0.0047          0.0686
     Parameter 13         0.0025          0.0052          0.0723
     Parameter 14        -0.0012          0.0051          0.0713
     Parameter 15 Improper Prior
     Parameter 16 Improper Prior
     Parameter 17 Improper Prior
     Parameter 18 Improper Prior
     Parameter 19 Improper Prior
     Parameter 20 Improper Prior
     Parameter 21 Improper Prior
     Parameter 22 Improper Prior
     Parameter 23 Improper Prior
     Parameter 24 Improper Prior
     Parameter 25 Improper Prior
     Parameter 26 Improper Prior
     Parameter 27 Improper Prior
     Parameter 28 Improper Prior
     Parameter 29 Improper Prior
     Parameter 30 Improper Prior
     Parameter 31 Improper Prior
     Parameter 32 Improper Prior
     Parameter 33 Improper Prior
     Parameter 34 Improper Prior
     Parameter 35 Improper Prior
     Parameter 36 Improper Prior
     Parameter 37 Improper Prior
     Parameter 38 Improper Prior
     Parameter 39 Improper Prior
     Parameter 40 Improper Prior
     Parameter 41 Improper Prior
     Parameter 42 Improper Prior
     Parameter 43 Improper Prior
     Parameter 44 Improper Prior
     Parameter 45 Improper Prior
     Parameter 46 Improper Prior
     Parameter 47 Improper Prior
     Parameter 48 Improper Prior
     Parameter 49 Improper Prior
     Parameter 50 Improper Prior
     Parameter 51 Improper Prior

     REPLICATION 38:


                     POTENTIAL       PARAMETER WITH
     ITERATION    SCALE REDUCTION      HIGHEST PSR
     100              1.214               43
     200              1.095               26
     300              1.067               10
     400              1.048               45
     500              1.072               51
     600              1.067               51
     700              1.068               10
     800              1.075               4
     900              1.028               12
     1000             1.018               41
     1100             1.009               15
     1200             1.061               12
     1300             1.044               12
     1400             1.026               41
     1500             1.028               22
     1600             1.014               15
     1700             1.026               11
     1800             1.081               11
     1900             1.081               12
     2000             1.024               22
     2100             1.020               41
     2200             1.014               10
     2300             1.006               41
     2400             1.013               51
     2500             1.031               3
     2600             1.013               3
     2700             1.011               3
     2800             1.009               31
     2900             1.007               10
     3000             1.008               33
     3100             1.007               33
     3200             1.005               31
     3300             1.004               4
     3400             1.004               4
     3500             1.007               26
     3600             1.008               26
     3700             1.008               31
     3800             1.007               31
     3900             1.008               31
     4000             1.019               50
     4100             1.005               50
     4200             1.005               31
     4300             1.011               12
     4400             1.022               12
     4500             1.021               12
     4600             1.007               12
     4700             1.008               26
     4800             1.007               45
     4900             1.008               45
     5000             1.012               45


     Simulated prior distributions

     Parameter       Prior Mean  Prior Variance  Prior Std. Dev.


     Parameter 1         0.0008          0.0051          0.0713
     Parameter 2        -0.0004          0.0051          0.0712
     Parameter 3        -0.0001          0.0048          0.0691
     Parameter 4        -0.0035          0.0052          0.0724
     Parameter 5        -0.0010          0.0052          0.0718
     Parameter 6         0.0011          0.0048          0.0693
     Parameter 7         0.0012          0.0051          0.0714
     Parameter 8        -0.0008          0.0049          0.0701
     Parameter 9        -0.0028          0.0051          0.0713
     Parameter 10         0.0035          0.0051          0.0714
     Parameter 11         0.0012          0.0051          0.0713
     Parameter 12        -0.0010          0.0052          0.0719
     Parameter 13         0.0003          0.0050          0.0710
     Parameter 14         0.0014          0.0050          0.0710
     Parameter 15 Improper Prior
     Parameter 16 Improper Prior
     Parameter 17 Improper Prior
     Parameter 18 Improper Prior
     Parameter 19 Improper Prior
     Parameter 20 Improper Prior
     Parameter 21 Improper Prior
     Parameter 22 Improper Prior
     Parameter 23 Improper Prior
     Parameter 24 Improper Prior
     Parameter 25 Improper Prior
     Parameter 26 Improper Prior
     Parameter 27 Improper Prior
     Parameter 28 Improper Prior
     Parameter 29 Improper Prior
     Parameter 30 Improper Prior
     Parameter 31 Improper Prior
     Parameter 32 Improper Prior
     Parameter 33 Improper Prior
     Parameter 34 Improper Prior
     Parameter 35 Improper Prior
     Parameter 36 Improper Prior
     Parameter 37 Improper Prior
     Parameter 38 Improper Prior
     Parameter 39 Improper Prior
     Parameter 40 Improper Prior
     Parameter 41 Improper Prior
     Parameter 42 Improper Prior
     Parameter 43 Improper Prior
     Parameter 44 Improper Prior
     Parameter 45 Improper Prior
     Parameter 46 Improper Prior
     Parameter 47 Improper Prior
     Parameter 48 Improper Prior
     Parameter 49 Improper Prior
     Parameter 50 Improper Prior
     Parameter 51 Improper Prior

     REPLICATION 39:


                     POTENTIAL       PARAMETER WITH
     ITERATION    SCALE REDUCTION      HIGHEST PSR
     100              1.549               12
     200              1.150               24
     300              1.079               34
     400              1.153               50
     500              1.048               14
     600              1.046               15
     700              1.040               3
     800              1.048               8
     900              1.320               12
     1000             1.047               11
     1100             1.032               4
     1200             1.089               4
     1300             1.030               51
     1400             1.038               22
     1500             1.053               25
     1600             1.022               25
     1700             1.011               13
     1800             1.014               13
     1900             1.008               28
     2000             1.015               21
     2100             1.010               19
     2200             1.008               19
     2300             1.007               19
     2400             1.002               33
     2500             1.005               40
     2600             1.007               17
     2700             1.004               17
     2800             1.007               12
     2900             1.053               11
     3000             1.047               50
     3100             1.040               12
     3200             1.026               50
     3300             1.003               10
     3400             1.005               21
     3500             1.006               41
     3600             1.007               17
     3700             1.005               4
     3800             1.016               12
     3900             1.013               12
     4000             1.008               24
     4100             1.006               24
     4200             1.003               30
     4300             1.009               9
     4400             1.008               9
     4500             1.009               9
     4600             1.007               9
     4700             1.014               10
     4800             1.024               10
     4900             1.018               10
     5000             1.009               10


     Simulated prior distributions

     Parameter       Prior Mean  Prior Variance  Prior Std. Dev.


     Parameter 1        -0.0012          0.0050          0.0707
     Parameter 2        -0.0005          0.0050          0.0705
     Parameter 3        -0.0021          0.0051          0.0713
     Parameter 4         0.0001          0.0049          0.0702
     Parameter 5        -0.0010          0.0050          0.0708
     Parameter 6         0.0020          0.0051          0.0717
     Parameter 7        -0.0025          0.0050          0.0704
     Parameter 8         0.0048          0.0049          0.0701
     Parameter 9         0.0018          0.0053          0.0727
     Parameter 10         0.0037          0.0050          0.0707
     Parameter 11        -0.0032          0.0047          0.0689
     Parameter 12         0.0003          0.0049          0.0700
     Parameter 13        -0.0009          0.0048          0.0695
     Parameter 14         0.0023          0.0052          0.0718
     Parameter 15 Improper Prior
     Parameter 16 Improper Prior
     Parameter 17 Improper Prior
     Parameter 18 Improper Prior
     Parameter 19 Improper Prior
     Parameter 20 Improper Prior
     Parameter 21 Improper Prior
     Parameter 22 Improper Prior
     Parameter 23 Improper Prior
     Parameter 24 Improper Prior
     Parameter 25 Improper Prior
     Parameter 26 Improper Prior
     Parameter 27 Improper Prior
     Parameter 28 Improper Prior
     Parameter 29 Improper Prior
     Parameter 30 Improper Prior
     Parameter 31 Improper Prior
     Parameter 32 Improper Prior
     Parameter 33 Improper Prior
     Parameter 34 Improper Prior
     Parameter 35 Improper Prior
     Parameter 36 Improper Prior
     Parameter 37 Improper Prior
     Parameter 38 Improper Prior
     Parameter 39 Improper Prior
     Parameter 40 Improper Prior
     Parameter 41 Improper Prior
     Parameter 42 Improper Prior
     Parameter 43 Improper Prior
     Parameter 44 Improper Prior
     Parameter 45 Improper Prior
     Parameter 46 Improper Prior
     Parameter 47 Improper Prior
     Parameter 48 Improper Prior
     Parameter 49 Improper Prior
     Parameter 50 Improper Prior
     Parameter 51 Improper Prior

     REPLICATION 40:


                     POTENTIAL       PARAMETER WITH
     ITERATION    SCALE REDUCTION      HIGHEST PSR
     100              1.236               2
     200              1.242               26
     300              1.047               45
     400              1.062               1
     500              1.051               19
     600              1.073               12
     700              1.043               4
     800              1.134               12
     900              1.037               12
     1000             1.040               4
     1100             1.026               4
     1200             1.041               1
     1300             1.045               12
     1400             1.029               8
     1500             1.014               8
     1600             1.010               38
     1700             1.011               16
     1800             1.013               51
     1900             1.008               44
     2000             1.012               51
     2100             1.016               23
     2200             1.009               5
     2300             1.010               10
     2400             1.015               12
     2500             1.053               12
     2600             1.043               12
     2700             1.012               12
     2800             1.025               12
     2900             1.018               8
     3000             1.034               12
     3100             1.025               12
     3200             1.032               50
     3300             1.021               50
     3400             1.014               50
     3500             1.008               24
     3600             1.010               24
     3700             1.004               24
     3800             1.009               24
     3900             1.003               18
     4000             1.005               12
     4100             1.017               12
     4200             1.041               12
     4300             1.038               12
     4400             1.062               50
     4500             1.061               50
     4600             1.037               12
     4700             1.016               8
     4800             1.010               12
     4900             1.009               12
     5000             1.003               7


     Simulated prior distributions

     Parameter       Prior Mean  Prior Variance  Prior Std. Dev.


     Parameter 1        -0.0010          0.0053          0.0727
     Parameter 2        -0.0013          0.0055          0.0743
     Parameter 3        -0.0007          0.0049          0.0697
     Parameter 4        -0.0004          0.0052          0.0719
     Parameter 5         0.0026          0.0051          0.0713
     Parameter 6         0.0026          0.0052          0.0718
     Parameter 7         0.0020          0.0048          0.0690
     Parameter 8        -0.0021          0.0048          0.0696
     Parameter 9         0.0012          0.0048          0.0691
     Parameter 10        -0.0003          0.0048          0.0693
     Parameter 11        -0.0038          0.0048          0.0694
     Parameter 12         0.0029          0.0051          0.0712
     Parameter 13         0.0002          0.0049          0.0702
     Parameter 14        -0.0017          0.0048          0.0690
     Parameter 15 Improper Prior
     Parameter 16 Improper Prior
     Parameter 17 Improper Prior
     Parameter 18 Improper Prior
     Parameter 19 Improper Prior
     Parameter 20 Improper Prior
     Parameter 21 Improper Prior
     Parameter 22 Improper Prior
     Parameter 23 Improper Prior
     Parameter 24 Improper Prior
     Parameter 25 Improper Prior
     Parameter 26 Improper Prior
     Parameter 27 Improper Prior
     Parameter 28 Improper Prior
     Parameter 29 Improper Prior
     Parameter 30 Improper Prior
     Parameter 31 Improper Prior
     Parameter 32 Improper Prior
     Parameter 33 Improper Prior
     Parameter 34 Improper Prior
     Parameter 35 Improper Prior
     Parameter 36 Improper Prior
     Parameter 37 Improper Prior
     Parameter 38 Improper Prior
     Parameter 39 Improper Prior
     Parameter 40 Improper Prior
     Parameter 41 Improper Prior
     Parameter 42 Improper Prior
     Parameter 43 Improper Prior
     Parameter 44 Improper Prior
     Parameter 45 Improper Prior
     Parameter 46 Improper Prior
     Parameter 47 Improper Prior
     Parameter 48 Improper Prior
     Parameter 49 Improper Prior
     Parameter 50 Improper Prior
     Parameter 51 Improper Prior

     REPLICATION 41:


                     POTENTIAL       PARAMETER WITH
     ITERATION    SCALE REDUCTION      HIGHEST PSR
     100              1.373               8
     200              1.513               50
     300              1.085               50
     400              1.041               12
     500              1.048               42
     600              1.038               5
     700              1.070               26
     800              1.034               12
     900              1.027               5
     1000             1.041               50
     1100             1.059               50
     1200             1.030               3
     1300             1.033               26
     1400             1.035               11
     1500             1.019               50
     1600             1.012               29
     1700             1.012               19
     1800             1.040               12
     1900             1.012               36
     2000             1.056               10
     2100             1.037               9
     2200             1.021               3
     2300             1.028               3
     2400             1.027               10
     2500             1.027               3
     2600             1.010               19
     2700             1.003               13
     2800             1.017               18
     2900             1.027               18
     3000             1.041               50
     3100             1.067               50
     3200             1.042               10
     3300             1.015               10
     3400             1.009               10
     3500             1.010               10
     3600             1.010               50
     3700             1.005               41
     3800             1.008               3
     3900             1.008               28
     4000             1.025               11
     4100             1.045               50
     4200             1.040               50
     4300             1.043               50
     4400             1.033               50
     4500             1.055               10
     4600             1.053               10
     4700             1.089               50
     4800             1.082               50
     4900             1.046               50
     5000             1.049               50
     5100             1.033               50
     5200             1.026               50
     5300             1.015               5


     Simulated prior distributions

     Parameter       Prior Mean  Prior Variance  Prior Std. Dev.


     Parameter 1        -0.0023          0.0050          0.0708
     Parameter 2         0.0036          0.0053          0.0730
     Parameter 3        -0.0007          0.0052          0.0720
     Parameter 4        -0.0019          0.0049          0.0701
     Parameter 5        -0.0019          0.0050          0.0705
     Parameter 6        -0.0020          0.0049          0.0702
     Parameter 7        -0.0009          0.0049          0.0704
     Parameter 8         0.0012          0.0051          0.0717
     Parameter 9        -0.0030          0.0050          0.0707
     Parameter 10        -0.0035          0.0049          0.0700
     Parameter 11        -0.0005          0.0049          0.0699
     Parameter 12         0.0003          0.0051          0.0715
     Parameter 13         0.0006          0.0051          0.0711
     Parameter 14        -0.0036          0.0052          0.0721
     Parameter 15 Improper Prior
     Parameter 16 Improper Prior
     Parameter 17 Improper Prior
     Parameter 18 Improper Prior
     Parameter 19 Improper Prior
     Parameter 20 Improper Prior
     Parameter 21 Improper Prior
     Parameter 22 Improper Prior
     Parameter 23 Improper Prior
     Parameter 24 Improper Prior
     Parameter 25 Improper Prior
     Parameter 26 Improper Prior
     Parameter 27 Improper Prior
     Parameter 28 Improper Prior
     Parameter 29 Improper Prior
     Parameter 30 Improper Prior
     Parameter 31 Improper Prior
     Parameter 32 Improper Prior
     Parameter 33 Improper Prior
     Parameter 34 Improper Prior
     Parameter 35 Improper Prior
     Parameter 36 Improper Prior
     Parameter 37 Improper Prior
     Parameter 38 Improper Prior
     Parameter 39 Improper Prior
     Parameter 40 Improper Prior
     Parameter 41 Improper Prior
     Parameter 42 Improper Prior
     Parameter 43 Improper Prior
     Parameter 44 Improper Prior
     Parameter 45 Improper Prior
     Parameter 46 Improper Prior
     Parameter 47 Improper Prior
     Parameter 48 Improper Prior
     Parameter 49 Improper Prior
     Parameter 50 Improper Prior
     Parameter 51 Improper Prior

     REPLICATION 42:


                     POTENTIAL       PARAMETER WITH
     ITERATION    SCALE REDUCTION      HIGHEST PSR
     100              1.273               28
     200              1.400               50
     300              1.146               50
     400              1.272               12
     500              1.068               14
     600              1.170               50
     700              1.072               50
     800              1.035               26
     900              1.031               45
     1000             1.021               45
     1100             1.017               50
     1200             1.028               16
     1300             1.028               15
     1400             1.060               12
     1500             1.056               12
     1600             1.079               14
     1700             1.048               14
     1800             1.029               50
     1900             1.062               50
     2000             1.075               12
     2100             1.107               12
     2200             1.130               12
     2300             1.100               12
     2400             1.034               12
     2500             1.013               5
     2600             1.024               12
     2700             1.009               20
     2800             1.010               19
     2900             1.017               50
     3000             1.008               13
     3100             1.014               11
     3200             1.012               11
     3300             1.006               10
     3400             1.013               51
     3500             1.011               10
     3600             1.013               8
     3700             1.019               8
     3800             1.016               8
     3900             1.008               12
     4000             1.007               12
     4100             1.019               12
     4200             1.006               45
     4300             1.006               45
     4400             1.005               12
     4500             1.012               50
     4600             1.009               26
     4700             1.006               26
     4800             1.006               26
     4900             1.006               1
     5000             1.016               5


     Simulated prior distributions

     Parameter       Prior Mean  Prior Variance  Prior Std. Dev.


     Parameter 1        -0.0012          0.0049          0.0697
     Parameter 2        -0.0013          0.0051          0.0716
     Parameter 3        -0.0021          0.0050          0.0704
     Parameter 4         0.0010          0.0048          0.0691
     Parameter 5        -0.0015          0.0048          0.0692
     Parameter 6         0.0017          0.0050          0.0704
     Parameter 7         0.0007          0.0050          0.0704
     Parameter 8        -0.0024          0.0053          0.0729
     Parameter 9         0.0010          0.0050          0.0705
     Parameter 10         0.0018          0.0054          0.0733
     Parameter 11         0.0000          0.0046          0.0676
     Parameter 12        -0.0002          0.0047          0.0686
     Parameter 13        -0.0016          0.0050          0.0707
     Parameter 14        -0.0005          0.0049          0.0697
     Parameter 15 Improper Prior
     Parameter 16 Improper Prior
     Parameter 17 Improper Prior
     Parameter 18 Improper Prior
     Parameter 19 Improper Prior
     Parameter 20 Improper Prior
     Parameter 21 Improper Prior
     Parameter 22 Improper Prior
     Parameter 23 Improper Prior
     Parameter 24 Improper Prior
     Parameter 25 Improper Prior
     Parameter 26 Improper Prior
     Parameter 27 Improper Prior
     Parameter 28 Improper Prior
     Parameter 29 Improper Prior
     Parameter 30 Improper Prior
     Parameter 31 Improper Prior
     Parameter 32 Improper Prior
     Parameter 33 Improper Prior
     Parameter 34 Improper Prior
     Parameter 35 Improper Prior
     Parameter 36 Improper Prior
     Parameter 37 Improper Prior
     Parameter 38 Improper Prior
     Parameter 39 Improper Prior
     Parameter 40 Improper Prior
     Parameter 41 Improper Prior
     Parameter 42 Improper Prior
     Parameter 43 Improper Prior
     Parameter 44 Improper Prior
     Parameter 45 Improper Prior
     Parameter 46 Improper Prior
     Parameter 47 Improper Prior
     Parameter 48 Improper Prior
     Parameter 49 Improper Prior
     Parameter 50 Improper Prior
     Parameter 51 Improper Prior

     REPLICATION 43:


                     POTENTIAL       PARAMETER WITH
     ITERATION    SCALE REDUCTION      HIGHEST PSR
     100              1.177               36
     200              1.105               17
     300              1.141               25
     400              1.031               17
     500              1.045               51
     600              1.176               50
     700              1.119               50
     800              1.019               29
     900              1.096               50
     1000             1.028               4
     1100             1.048               4
     1200             1.024               22
     1300             1.026               43
     1400             1.051               50
     1500             1.116               50
     1600             1.104               50
     1700             1.030               50
     1800             1.018               32
     1900             1.009               25
     2000             1.016               25
     2100             1.014               45
     2200             1.013               45
     2300             1.034               5
     2400             1.021               5
     2500             1.013               32
     2600             1.010               5
     2700             1.016               5
     2800             1.011               25
     2900             1.011               20
     3000             1.008               20
     3100             1.010               8
     3200             1.023               50
     3300             1.007               20
     3400             1.004               21
     3500             1.028               50
     3600             1.028               50
     3700             1.044               50
     3800             1.075               50
     3900             1.038               50
     4000             1.051               8
     4100             1.041               8
     4200             1.027               8
     4300             1.022               8
     4400             1.033               8
     4500             1.035               12
     4600             1.004               3
     4700             1.008               22
     4800             1.005               22
     4900             1.004               22
     5000             1.002               6


     Simulated prior distributions

     Parameter       Prior Mean  Prior Variance  Prior Std. Dev.


     Parameter 1        -0.0009          0.0053          0.0729
     Parameter 2         0.0001          0.0050          0.0708
     Parameter 3        -0.0056          0.0050          0.0708
     Parameter 4         0.0021          0.0051          0.0711
     Parameter 5         0.0000          0.0045          0.0673
     Parameter 6        -0.0002          0.0049          0.0697
     Parameter 7         0.0002          0.0049          0.0698
     Parameter 8        -0.0001          0.0046          0.0681
     Parameter 9        -0.0008          0.0050          0.0706
     Parameter 10         0.0008          0.0050          0.0708
     Parameter 11         0.0006          0.0053          0.0725
     Parameter 12        -0.0010          0.0047          0.0684
     Parameter 13        -0.0010          0.0048          0.0696
     Parameter 14         0.0026          0.0055          0.0740
     Parameter 15 Improper Prior
     Parameter 16 Improper Prior
     Parameter 17 Improper Prior
     Parameter 18 Improper Prior
     Parameter 19 Improper Prior
     Parameter 20 Improper Prior
     Parameter 21 Improper Prior
     Parameter 22 Improper Prior
     Parameter 23 Improper Prior
     Parameter 24 Improper Prior
     Parameter 25 Improper Prior
     Parameter 26 Improper Prior
     Parameter 27 Improper Prior
     Parameter 28 Improper Prior
     Parameter 29 Improper Prior
     Parameter 30 Improper Prior
     Parameter 31 Improper Prior
     Parameter 32 Improper Prior
     Parameter 33 Improper Prior
     Parameter 34 Improper Prior
     Parameter 35 Improper Prior
     Parameter 36 Improper Prior
     Parameter 37 Improper Prior
     Parameter 38 Improper Prior
     Parameter 39 Improper Prior
     Parameter 40 Improper Prior
     Parameter 41 Improper Prior
     Parameter 42 Improper Prior
     Parameter 43 Improper Prior
     Parameter 44 Improper Prior
     Parameter 45 Improper Prior
     Parameter 46 Improper Prior
     Parameter 47 Improper Prior
     Parameter 48 Improper Prior
     Parameter 49 Improper Prior
     Parameter 50 Improper Prior
     Parameter 51 Improper Prior

     REPLICATION 44:


                     POTENTIAL       PARAMETER WITH
     ITERATION    SCALE REDUCTION      HIGHEST PSR
     100              1.275               26
     200              1.103               40
     300              1.064               19
     400              1.091               12
     500              1.094               45
     600              1.033               10
     700              1.083               43
     800              1.038               33
     900              1.032               11
     1000             1.024               32
     1100             1.039               18
     1200             1.030               29
     1300             1.014               11
     1400             1.017               5
     1500             1.027               3
     1600             1.015               18
     1700             1.006               23
     1800             1.013               51
     1900             1.012               33
     2000             1.010               24
     2100             1.008               3
     2200             1.009               3
     2300             1.023               3
     2400             1.014               51
     2500             1.013               51
     2600             1.008               51
     2700             1.007               44
     2800             1.008               45
     2900             1.009               18
     3000             1.015               50
     3100             1.009               6
     3200             1.007               39
     3300             1.008               51
     3400             1.007               39
     3500             1.008               51
     3600             1.006               51
     3700             1.006               50
     3800             1.006               23
     3900             1.009               8
     4000             1.003               18
     4100             1.004               8
     4200             1.004               22
     4300             1.003               8
     4400             1.002               18
     4500             1.004               18
     4600             1.010               11
     4700             1.010               11
     4800             1.005               11
     4900             1.005               11
     5000             1.012               9


     Simulated prior distributions

     Parameter       Prior Mean  Prior Variance  Prior Std. Dev.


     Parameter 1         0.0006          0.0050          0.0710
     Parameter 2        -0.0003          0.0049          0.0703
     Parameter 3        -0.0001          0.0052          0.0722
     Parameter 4        -0.0027          0.0052          0.0723
     Parameter 5         0.0006          0.0049          0.0699
     Parameter 6         0.0045          0.0051          0.0716
     Parameter 7         0.0013          0.0049          0.0697
     Parameter 8         0.0014          0.0051          0.0714
     Parameter 9         0.0003          0.0050          0.0709
     Parameter 10         0.0003          0.0047          0.0686
     Parameter 11         0.0017          0.0052          0.0722
     Parameter 12         0.0046          0.0053          0.0726
     Parameter 13        -0.0011          0.0053          0.0726
     Parameter 14        -0.0039          0.0049          0.0703
     Parameter 15 Improper Prior
     Parameter 16 Improper Prior
     Parameter 17 Improper Prior
     Parameter 18 Improper Prior
     Parameter 19 Improper Prior
     Parameter 20 Improper Prior
     Parameter 21 Improper Prior
     Parameter 22 Improper Prior
     Parameter 23 Improper Prior
     Parameter 24 Improper Prior
     Parameter 25 Improper Prior
     Parameter 26 Improper Prior
     Parameter 27 Improper Prior
     Parameter 28 Improper Prior
     Parameter 29 Improper Prior
     Parameter 30 Improper Prior
     Parameter 31 Improper Prior
     Parameter 32 Improper Prior
     Parameter 33 Improper Prior
     Parameter 34 Improper Prior
     Parameter 35 Improper Prior
     Parameter 36 Improper Prior
     Parameter 37 Improper Prior
     Parameter 38 Improper Prior
     Parameter 39 Improper Prior
     Parameter 40 Improper Prior
     Parameter 41 Improper Prior
     Parameter 42 Improper Prior
     Parameter 43 Improper Prior
     Parameter 44 Improper Prior
     Parameter 45 Improper Prior
     Parameter 46 Improper Prior
     Parameter 47 Improper Prior
     Parameter 48 Improper Prior
     Parameter 49 Improper Prior
     Parameter 50 Improper Prior
     Parameter 51 Improper Prior

     REPLICATION 45:


                     POTENTIAL       PARAMETER WITH
     ITERATION    SCALE REDUCTION      HIGHEST PSR
     100              1.337               43
     200              1.086               27
     300              1.262               10
     400              1.318               50
     500              1.079               10
     600              1.030               40
     700              1.102               8
     800              1.015               24
     900              1.033               50
     1000             1.057               11
     1100             1.032               10
     1200             1.036               10
     1300             1.051               10
     1400             1.081               50
     1500             1.034               50
     1600             1.016               1
     1700             1.032               12
     1800             1.027               50
     1900             1.013               12
     2000             1.010               12
     2100             1.019               33
     2200             1.011               45
     2300             1.027               10
     2400             1.030               10
     2500             1.022               12
     2600             1.019               18
     2700             1.022               18
     2800             1.012               18
     2900             1.003               51
     3000             1.004               33
     3100             1.005               10
     3200             1.021               10
     3300             1.005               10
     3400             1.021               10
     3500             1.042               10
     3600             1.017               10
     3700             1.013               15
     3800             1.019               15
     3900             1.005               17
     4000             1.005               10
     4100             1.003               8
     4200             1.007               10
     4300             1.006               10
     4400             1.006               10
     4500             1.005               5
     4600             1.004               5
     4700             1.004               32
     4800             1.004               5
     4900             1.009               5
     5000             1.010               12


     Simulated prior distributions

     Parameter       Prior Mean  Prior Variance  Prior Std. Dev.


     Parameter 1        -0.0012          0.0047          0.0684
     Parameter 2         0.0039          0.0051          0.0712
     Parameter 3         0.0026          0.0049          0.0701
     Parameter 4        -0.0008          0.0051          0.0715
     Parameter 5         0.0009          0.0051          0.0715
     Parameter 6        -0.0025          0.0049          0.0701
     Parameter 7        -0.0006          0.0053          0.0726
     Parameter 8         0.0003          0.0055          0.0740
     Parameter 9        -0.0039          0.0049          0.0701
     Parameter 10         0.0010          0.0050          0.0705
     Parameter 11         0.0036          0.0048          0.0694
     Parameter 12         0.0027          0.0050          0.0705
     Parameter 13         0.0034          0.0049          0.0698
     Parameter 14         0.0010          0.0052          0.0722
     Parameter 15 Improper Prior
     Parameter 16 Improper Prior
     Parameter 17 Improper Prior
     Parameter 18 Improper Prior
     Parameter 19 Improper Prior
     Parameter 20 Improper Prior
     Parameter 21 Improper Prior
     Parameter 22 Improper Prior
     Parameter 23 Improper Prior
     Parameter 24 Improper Prior
     Parameter 25 Improper Prior
     Parameter 26 Improper Prior
     Parameter 27 Improper Prior
     Parameter 28 Improper Prior
     Parameter 29 Improper Prior
     Parameter 30 Improper Prior
     Parameter 31 Improper Prior
     Parameter 32 Improper Prior
     Parameter 33 Improper Prior
     Parameter 34 Improper Prior
     Parameter 35 Improper Prior
     Parameter 36 Improper Prior
     Parameter 37 Improper Prior
     Parameter 38 Improper Prior
     Parameter 39 Improper Prior
     Parameter 40 Improper Prior
     Parameter 41 Improper Prior
     Parameter 42 Improper Prior
     Parameter 43 Improper Prior
     Parameter 44 Improper Prior
     Parameter 45 Improper Prior
     Parameter 46 Improper Prior
     Parameter 47 Improper Prior
     Parameter 48 Improper Prior
     Parameter 49 Improper Prior
     Parameter 50 Improper Prior
     Parameter 51 Improper Prior

     REPLICATION 46:


                     POTENTIAL       PARAMETER WITH
     ITERATION    SCALE REDUCTION      HIGHEST PSR
     100              2.116               12
     200              1.088               30
     300              1.065               19
     400              1.054               19
     500              1.110               12
     600              1.138               8
     700              1.018               33
     800              1.021               16
     900              1.012               17
     1000             1.025               50
     1100             1.065               3
     1200             1.016               17
     1300             1.018               32
     1400             1.019               19
     1500             1.008               18
     1600             1.028               3
     1700             1.032               3
     1800             1.044               50
     1900             1.079               11
     2000             1.067               11
     2100             1.070               12
     2200             1.017               12
     2300             1.024               11
     2400             1.008               12
     2500             1.007               36
     2600             1.009               15
     2700             1.017               50
     2800             1.025               50
     2900             1.014               12
     3000             1.039               12
     3100             1.066               12
     3200             1.050               12
     3300             1.038               12
     3400             1.033               12
     3500             1.030               8
     3600             1.013               8
     3700             1.014               8
     3800             1.009               8
     3900             1.004               27
     4000             1.007               12
     4100             1.023               12
     4200             1.023               12
     4300             1.017               12
     4400             1.028               12
     4500             1.013               12
     4600             1.009               26
     4700             1.011               26
     4800             1.009               26
     4900             1.009               26
     5000             1.011               26


     Simulated prior distributions

     Parameter       Prior Mean  Prior Variance  Prior Std. Dev.


     Parameter 1         0.0003          0.0050          0.0709
     Parameter 2         0.0025          0.0050          0.0707
     Parameter 3        -0.0009          0.0051          0.0715
     Parameter 4         0.0011          0.0047          0.0686
     Parameter 5         0.0002          0.0050          0.0711
     Parameter 6         0.0016          0.0047          0.0688
     Parameter 7        -0.0023          0.0050          0.0707
     Parameter 8         0.0000          0.0050          0.0709
     Parameter 9         0.0056          0.0050          0.0708
     Parameter 10         0.0025          0.0051          0.0715
     Parameter 11        -0.0026          0.0050          0.0705
     Parameter 12        -0.0004          0.0047          0.0683
     Parameter 13        -0.0027          0.0053          0.0731
     Parameter 14        -0.0006          0.0054          0.0732
     Parameter 15 Improper Prior
     Parameter 16 Improper Prior
     Parameter 17 Improper Prior
     Parameter 18 Improper Prior
     Parameter 19 Improper Prior
     Parameter 20 Improper Prior
     Parameter 21 Improper Prior
     Parameter 22 Improper Prior
     Parameter 23 Improper Prior
     Parameter 24 Improper Prior
     Parameter 25 Improper Prior
     Parameter 26 Improper Prior
     Parameter 27 Improper Prior
     Parameter 28 Improper Prior
     Parameter 29 Improper Prior
     Parameter 30 Improper Prior
     Parameter 31 Improper Prior
     Parameter 32 Improper Prior
     Parameter 33 Improper Prior
     Parameter 34 Improper Prior
     Parameter 35 Improper Prior
     Parameter 36 Improper Prior
     Parameter 37 Improper Prior
     Parameter 38 Improper Prior
     Parameter 39 Improper Prior
     Parameter 40 Improper Prior
     Parameter 41 Improper Prior
     Parameter 42 Improper Prior
     Parameter 43 Improper Prior
     Parameter 44 Improper Prior
     Parameter 45 Improper Prior
     Parameter 46 Improper Prior
     Parameter 47 Improper Prior
     Parameter 48 Improper Prior
     Parameter 49 Improper Prior
     Parameter 50 Improper Prior
     Parameter 51 Improper Prior

     REPLICATION 47:


                     POTENTIAL       PARAMETER WITH
     ITERATION    SCALE REDUCTION      HIGHEST PSR
     100              1.425               12
     200              1.348               50
     300              1.382               50
     400              1.161               12
     500              1.087               50
     600              1.057               15
     700              1.060               15
     800              1.228               50
     900              1.169               50
     1000             1.075               11
     1100             1.020               11
     1200             1.034               12
     1300             1.053               50
     1400             1.017               42
     1500             1.076               12
     1600             1.125               12
     1700             1.158               50
     1800             1.057               9
     1900             1.129               50
     2000             1.093               50
     2100             1.094               50
     2200             1.023               50
     2300             1.026               50
     2400             1.016               10
     2500             1.011               33
     2600             1.013               50
     2700             1.042               50
     2800             1.036               50
     2900             1.014               50
     3000             1.026               50
     3100             1.020               50
     3200             1.026               50
     3300             1.004               50
     3400             1.004               51
     3500             1.012               5
     3600             1.022               5
     3700             1.024               1
     3800             1.018               1
     3900             1.018               5
     4000             1.016               5
     4100             1.020               5
     4200             1.007               5
     4300             1.011               5
     4400             1.007               5
     4500             1.010               12
     4600             1.008               11
     4700             1.029               12
     4800             1.012               11
     4900             1.010               12
     5000             1.019               12
     5100             1.037               12
     5200             1.038               12
     5300             1.034               12
     5400             1.037               50
     5500             1.044               12
     5600             1.060               12
     5700             1.032               12
     5800             1.019               12
     5900             1.013               12


     Simulated prior distributions

     Parameter       Prior Mean  Prior Variance  Prior Std. Dev.


     Parameter 1        -0.0006          0.0051          0.0715
     Parameter 2         0.0043          0.0052          0.0719
     Parameter 3        -0.0041          0.0053          0.0726
     Parameter 4        -0.0019          0.0050          0.0704
     Parameter 5        -0.0011          0.0048          0.0693
     Parameter 6        -0.0061          0.0053          0.0727
     Parameter 7        -0.0024          0.0057          0.0752
     Parameter 8        -0.0009          0.0048          0.0691
     Parameter 9        -0.0035          0.0048          0.0693
     Parameter 10         0.0006          0.0048          0.0696
     Parameter 11        -0.0005          0.0047          0.0688
     Parameter 12        -0.0027          0.0052          0.0722
     Parameter 13        -0.0005          0.0048          0.0693
     Parameter 14         0.0065          0.0048          0.0695
     Parameter 15 Improper Prior
     Parameter 16 Improper Prior
     Parameter 17 Improper Prior
     Parameter 18 Improper Prior
     Parameter 19 Improper Prior
     Parameter 20 Improper Prior
     Parameter 21 Improper Prior
     Parameter 22 Improper Prior
     Parameter 23 Improper Prior
     Parameter 24 Improper Prior
     Parameter 25 Improper Prior
     Parameter 26 Improper Prior
     Parameter 27 Improper Prior
     Parameter 28 Improper Prior
     Parameter 29 Improper Prior
     Parameter 30 Improper Prior
     Parameter 31 Improper Prior
     Parameter 32 Improper Prior
     Parameter 33 Improper Prior
     Parameter 34 Improper Prior
     Parameter 35 Improper Prior
     Parameter 36 Improper Prior
     Parameter 37 Improper Prior
     Parameter 38 Improper Prior
     Parameter 39 Improper Prior
     Parameter 40 Improper Prior
     Parameter 41 Improper Prior
     Parameter 42 Improper Prior
     Parameter 43 Improper Prior
     Parameter 44 Improper Prior
     Parameter 45 Improper Prior
     Parameter 46 Improper Prior
     Parameter 47 Improper Prior
     Parameter 48 Improper Prior
     Parameter 49 Improper Prior
     Parameter 50 Improper Prior
     Parameter 51 Improper Prior

     REPLICATION 48:


                     POTENTIAL       PARAMETER WITH
     ITERATION    SCALE REDUCTION      HIGHEST PSR
     100              1.377               43
     200              1.186               24
     300              1.140               24
     400              1.064               10
     500              1.093               50
     600              1.031               30
     700              1.025               42
     800              1.055               24
     900              1.146               50
     1000             1.037               50
     1100             1.018               25
     1200             1.047               25
     1300             1.033               25
     1400             1.034               8
     1500             1.010               25
     1600             1.022               51
     1700             1.018               51
     1800             1.018               19
     1900             1.008               13
     2000             1.020               11
     2100             1.022               4
     2200             1.011               4
     2300             1.022               8
     2400             1.013               19
     2500             1.021               19
     2600             1.020               19
     2700             1.012               19
     2800             1.008               48
     2900             1.007               40
     3000             1.009               26
     3100             1.011               51
     3200             1.007               11
     3300             1.005               11
     3400             1.006               51
     3500             1.011               36
     3600             1.012               36
     3700             1.020               11
     3800             1.029               11
     3900             1.034               11
     4000             1.025               11
     4100             1.034               10
     4200             1.038               50
     4300             1.037               10
     4400             1.038               10
     4500             1.024               10
     4600             1.016               10
     4700             1.019               8
     4800             1.023               10
     4900             1.012               11
     5000             1.015               8


     Simulated prior distributions

     Parameter       Prior Mean  Prior Variance  Prior Std. Dev.


     Parameter 1         0.0017          0.0053          0.0726
     Parameter 2         0.0030          0.0048          0.0696
     Parameter 3         0.0011          0.0048          0.0690
     Parameter 4        -0.0036          0.0050          0.0707
     Parameter 5        -0.0015          0.0048          0.0693
     Parameter 6         0.0006          0.0050          0.0704
     Parameter 7         0.0020          0.0054          0.0735
     Parameter 8        -0.0004          0.0052          0.0720
     Parameter 9        -0.0003          0.0048          0.0695
     Parameter 10         0.0004          0.0051          0.0711
     Parameter 11         0.0014          0.0048          0.0692
     Parameter 12        -0.0018          0.0052          0.0720
     Parameter 13        -0.0014          0.0048          0.0690
     Parameter 14         0.0002          0.0050          0.0710
     Parameter 15 Improper Prior
     Parameter 16 Improper Prior
     Parameter 17 Improper Prior
     Parameter 18 Improper Prior
     Parameter 19 Improper Prior
     Parameter 20 Improper Prior
     Parameter 21 Improper Prior
     Parameter 22 Improper Prior
     Parameter 23 Improper Prior
     Parameter 24 Improper Prior
     Parameter 25 Improper Prior
     Parameter 26 Improper Prior
     Parameter 27 Improper Prior
     Parameter 28 Improper Prior
     Parameter 29 Improper Prior
     Parameter 30 Improper Prior
     Parameter 31 Improper Prior
     Parameter 32 Improper Prior
     Parameter 33 Improper Prior
     Parameter 34 Improper Prior
     Parameter 35 Improper Prior
     Parameter 36 Improper Prior
     Parameter 37 Improper Prior
     Parameter 38 Improper Prior
     Parameter 39 Improper Prior
     Parameter 40 Improper Prior
     Parameter 41 Improper Prior
     Parameter 42 Improper Prior
     Parameter 43 Improper Prior
     Parameter 44 Improper Prior
     Parameter 45 Improper Prior
     Parameter 46 Improper Prior
     Parameter 47 Improper Prior
     Parameter 48 Improper Prior
     Parameter 49 Improper Prior
     Parameter 50 Improper Prior
     Parameter 51 Improper Prior

     REPLICATION 49:


                     POTENTIAL       PARAMETER WITH
     ITERATION    SCALE REDUCTION      HIGHEST PSR
     100              1.298               22
     200              1.522               8
     300              1.146               8
     400              1.054               14
     500              1.060               45
     600              1.043               14
     700              1.157               10
     800              1.038               50
     900              1.035               14
     1000             1.280               12
     1100             1.111               8
     1200             1.067               50
     1300             1.022               50
     1400             1.019               1
     1500             1.022               22
     1600             1.007               13
     1700             1.014               13
     1800             1.022               50
     1900             1.044               50
     2000             1.033               50
     2100             1.068               50
     2200             1.111               50
     2300             1.097               50
     2400             1.053               50
     2500             1.059               10
     2600             1.031               12
     2700             1.010               5
     2800             1.012               17
     2900             1.007               17
     3000             1.004               4
     3100             1.005               17
     3200             1.025               50
     3300             1.025               10
     3400             1.036               10
     3500             1.023               10
     3600             1.013               10
     3700             1.017               50
     3800             1.012               5
     3900             1.004               1
     4000             1.009               1
     4100             1.019               1
     4200             1.021               8
     4300             1.009               8
     4400             1.009               8
     4500             1.008               8
     4600             1.004               4
     4700             1.004               27
     4800             1.008               27
     4900             1.012               50
     5000             1.007               50


     Simulated prior distributions

     Parameter       Prior Mean  Prior Variance  Prior Std. Dev.


     Parameter 1        -0.0013          0.0049          0.0702
     Parameter 2         0.0016          0.0051          0.0716
     Parameter 3        -0.0010          0.0052          0.0720
     Parameter 4        -0.0008          0.0047          0.0686
     Parameter 5         0.0013          0.0045          0.0674
     Parameter 6        -0.0015          0.0048          0.0691
     Parameter 7         0.0023          0.0049          0.0698
     Parameter 8        -0.0021          0.0050          0.0705
     Parameter 9         0.0001          0.0051          0.0711
     Parameter 10        -0.0010          0.0049          0.0703
     Parameter 11        -0.0042          0.0049          0.0703
     Parameter 12        -0.0025          0.0050          0.0710
     Parameter 13         0.0003          0.0052          0.0721
     Parameter 14         0.0007          0.0051          0.0714
     Parameter 15 Improper Prior
     Parameter 16 Improper Prior
     Parameter 17 Improper Prior
     Parameter 18 Improper Prior
     Parameter 19 Improper Prior
     Parameter 20 Improper Prior
     Parameter 21 Improper Prior
     Parameter 22 Improper Prior
     Parameter 23 Improper Prior
     Parameter 24 Improper Prior
     Parameter 25 Improper Prior
     Parameter 26 Improper Prior
     Parameter 27 Improper Prior
     Parameter 28 Improper Prior
     Parameter 29 Improper Prior
     Parameter 30 Improper Prior
     Parameter 31 Improper Prior
     Parameter 32 Improper Prior
     Parameter 33 Improper Prior
     Parameter 34 Improper Prior
     Parameter 35 Improper Prior
     Parameter 36 Improper Prior
     Parameter 37 Improper Prior
     Parameter 38 Improper Prior
     Parameter 39 Improper Prior
     Parameter 40 Improper Prior
     Parameter 41 Improper Prior
     Parameter 42 Improper Prior
     Parameter 43 Improper Prior
     Parameter 44 Improper Prior
     Parameter 45 Improper Prior
     Parameter 46 Improper Prior
     Parameter 47 Improper Prior
     Parameter 48 Improper Prior
     Parameter 49 Improper Prior
     Parameter 50 Improper Prior
     Parameter 51 Improper Prior

     REPLICATION 50:


                     POTENTIAL       PARAMETER WITH
     ITERATION    SCALE REDUCTION      HIGHEST PSR
     100              1.159               30
     200              1.256               18
     300              1.054               41
     400              1.051               29
     500              1.029               43
     600              1.039               24
     700              1.033               11
     800              1.068               13
     900              1.101               50
     1000             1.136               12
     1100             1.047               4
     1200             1.015               13
     1300             1.022               1
     1400             1.108               50
     1500             1.131               50
     1600             1.127               12
     1700             1.010               20
     1800             1.028               25
     1900             1.028               25
     2000             1.040               50
     2100             1.097               50
     2200             1.035               50
     2300             1.016               50
     2400             1.016               9
     2500             1.012               29
     2600             1.007               26
     2700             1.023               50
     2800             1.022               50
     2900             1.030               50
     3000             1.027               50
     3100             1.036               50
     3200             1.008               50
     3300             1.006               27
     3400             1.005               27
     3500             1.006               33
     3600             1.005               40
     3700             1.005               33
     3800             1.004               37
     3900             1.004               8
     4000             1.008               50
     4100             1.008               50
     4200             1.005               50
     4300             1.006               50
     4400             1.011               24
     4500             1.012               24
     4600             1.014               24
     4700             1.012               24
     4800             1.009               17
     4900             1.006               24
     5000             1.005               43


     Simulated prior distributions

     Parameter       Prior Mean  Prior Variance  Prior Std. Dev.


     Parameter 1        -0.0027          0.0049          0.0699
     Parameter 2        -0.0005          0.0051          0.0716
     Parameter 3         0.0030          0.0052          0.0719
     Parameter 4        -0.0004          0.0047          0.0687
     Parameter 5        -0.0006          0.0052          0.0721
     Parameter 6         0.0004          0.0050          0.0705
     Parameter 7        -0.0011          0.0050          0.0707
     Parameter 8        -0.0009          0.0051          0.0715
     Parameter 9        -0.0008          0.0053          0.0725
     Parameter 10         0.0041          0.0049          0.0699
     Parameter 11        -0.0002          0.0046          0.0681
     Parameter 12        -0.0007          0.0048          0.0692
     Parameter 13        -0.0012          0.0048          0.0695
     Parameter 14         0.0024          0.0049          0.0698
     Parameter 15 Improper Prior
     Parameter 16 Improper Prior
     Parameter 17 Improper Prior
     Parameter 18 Improper Prior
     Parameter 19 Improper Prior
     Parameter 20 Improper Prior
     Parameter 21 Improper Prior
     Parameter 22 Improper Prior
     Parameter 23 Improper Prior
     Parameter 24 Improper Prior
     Parameter 25 Improper Prior
     Parameter 26 Improper Prior
     Parameter 27 Improper Prior
     Parameter 28 Improper Prior
     Parameter 29 Improper Prior
     Parameter 30 Improper Prior
     Parameter 31 Improper Prior
     Parameter 32 Improper Prior
     Parameter 33 Improper Prior
     Parameter 34 Improper Prior
     Parameter 35 Improper Prior
     Parameter 36 Improper Prior
     Parameter 37 Improper Prior
     Parameter 38 Improper Prior
     Parameter 39 Improper Prior
     Parameter 40 Improper Prior
     Parameter 41 Improper Prior
     Parameter 42 Improper Prior
     Parameter 43 Improper Prior
     Parameter 44 Improper Prior
     Parameter 45 Improper Prior
     Parameter 46 Improper Prior
     Parameter 47 Improper Prior
     Parameter 48 Improper Prior
     Parameter 49 Improper Prior
     Parameter 50 Improper Prior
     Parameter 51 Improper Prior

     REPLICATION 51:


                     POTENTIAL       PARAMETER WITH
     ITERATION    SCALE REDUCTION      HIGHEST PSR
     100              1.319               8
     200              1.195               17
     300              1.104               31
     400              1.065               19
     500              1.120               12
     600              1.134               50
     700              1.032               15
     800              1.058               8
     900              1.020               50
     1000             1.096               29
     1100             1.092               10
     1200             1.097               50
     1300             1.016               24
     1400             1.015               22
     1500             1.049               12
     1600             1.046               12
     1700             1.038               12
     1800             1.020               9
     1900             1.011               9
     2000             1.013               1
     2100             1.020               37
     2200             1.007               48
     2300             1.014               8
     2400             1.004               31
     2500             1.009               7
     2600             1.003               17
     2700             1.019               12
     2800             1.021               12
     2900             1.008               31
     3000             1.008               32
     3100             1.008               37
     3200             1.011               22
     3300             1.018               10
     3400             1.006               28
     3500             1.007               11
     3600             1.007               11
     3700             1.015               50
     3800             1.008               2
     3900             1.016               11
     4000             1.014               11
     4100             1.009               10
     4200             1.006               32
     4300             1.009               32
     4400             1.007               32
     4500             1.011               32
     4600             1.010               32
     4700             1.007               32
     4800             1.004               32
     4900             1.004               37
     5000             1.003               37


     Simulated prior distributions

     Parameter       Prior Mean  Prior Variance  Prior Std. Dev.


     Parameter 1        -0.0006          0.0047          0.0688
     Parameter 2         0.0006          0.0051          0.0718
     Parameter 3         0.0036          0.0051          0.0715
     Parameter 4         0.0003          0.0053          0.0728
     Parameter 5         0.0010          0.0052          0.0723
     Parameter 6         0.0004          0.0048          0.0696
     Parameter 7         0.0017          0.0051          0.0715
     Parameter 8        -0.0005          0.0048          0.0696
     Parameter 9        -0.0044          0.0053          0.0726
     Parameter 10        -0.0055          0.0050          0.0710
     Parameter 11         0.0020          0.0052          0.0724
     Parameter 12        -0.0014          0.0049          0.0697
     Parameter 13         0.0002          0.0050          0.0708
     Parameter 14         0.0001          0.0052          0.0724
     Parameter 15 Improper Prior
     Parameter 16 Improper Prior
     Parameter 17 Improper Prior
     Parameter 18 Improper Prior
     Parameter 19 Improper Prior
     Parameter 20 Improper Prior
     Parameter 21 Improper Prior
     Parameter 22 Improper Prior
     Parameter 23 Improper Prior
     Parameter 24 Improper Prior
     Parameter 25 Improper Prior
     Parameter 26 Improper Prior
     Parameter 27 Improper Prior
     Parameter 28 Improper Prior
     Parameter 29 Improper Prior
     Parameter 30 Improper Prior
     Parameter 31 Improper Prior
     Parameter 32 Improper Prior
     Parameter 33 Improper Prior
     Parameter 34 Improper Prior
     Parameter 35 Improper Prior
     Parameter 36 Improper Prior
     Parameter 37 Improper Prior
     Parameter 38 Improper Prior
     Parameter 39 Improper Prior
     Parameter 40 Improper Prior
     Parameter 41 Improper Prior
     Parameter 42 Improper Prior
     Parameter 43 Improper Prior
     Parameter 44 Improper Prior
     Parameter 45 Improper Prior
     Parameter 46 Improper Prior
     Parameter 47 Improper Prior
     Parameter 48 Improper Prior
     Parameter 49 Improper Prior
     Parameter 50 Improper Prior
     Parameter 51 Improper Prior

     REPLICATION 52:


                     POTENTIAL       PARAMETER WITH
     ITERATION    SCALE REDUCTION      HIGHEST PSR
     100              1.246               11
     200              1.201               1
     300              1.044               25
     400              1.109               50
     500              1.076               8
     600              1.025               26
     700              1.029               27
     800              1.052               50
     900              1.034               6
     1000             1.033               24
     1100             1.026               1
     1200             1.016               32
     1300             1.011               3
     1400             1.011               32
     1500             1.010               33
     1600             1.012               33
     1700             1.010               33
     1800             1.005               42
     1900             1.008               22
     2000             1.012               14
     2100             1.014               14
     2200             1.017               16
     2300             1.012               16
     2400             1.014               16
     2500             1.010               29
     2600             1.029               11
     2700             1.021               8
     2800             1.014               11
     2900             1.015               11
     3000             1.005               11
     3100             1.007               28
     3200             1.009               3
     3300             1.031               3
     3400             1.032               14
     3500             1.013               14
     3600             1.018               14
     3700             1.020               14
     3800             1.013               14
     3900             1.006               14
     4000             1.005               14
     4100             1.005               50
     4200             1.006               26
     4300             1.008               26
     4400             1.006               5
     4500             1.012               5
     4600             1.014               8
     4700             1.014               8
     4800             1.006               5
     4900             1.012               8
     5000             1.008               8


     Simulated prior distributions

     Parameter       Prior Mean  Prior Variance  Prior Std. Dev.


     Parameter 1        -0.0008          0.0050          0.0708
     Parameter 2         0.0030          0.0051          0.0715
     Parameter 3         0.0005          0.0048          0.0696
     Parameter 4         0.0024          0.0052          0.0723
     Parameter 5        -0.0003          0.0054          0.0738
     Parameter 6        -0.0003          0.0049          0.0703
     Parameter 7        -0.0029          0.0051          0.0713
     Parameter 8         0.0012          0.0047          0.0685
     Parameter 9        -0.0012          0.0056          0.0747
     Parameter 10        -0.0044          0.0053          0.0728
     Parameter 11        -0.0019          0.0051          0.0712
     Parameter 12         0.0035          0.0048          0.0690
     Parameter 13         0.0015          0.0051          0.0716
     Parameter 14        -0.0008          0.0048          0.0695
     Parameter 15 Improper Prior
     Parameter 16 Improper Prior
     Parameter 17 Improper Prior
     Parameter 18 Improper Prior
     Parameter 19 Improper Prior
     Parameter 20 Improper Prior
     Parameter 21 Improper Prior
     Parameter 22 Improper Prior
     Parameter 23 Improper Prior
     Parameter 24 Improper Prior
     Parameter 25 Improper Prior
     Parameter 26 Improper Prior
     Parameter 27 Improper Prior
     Parameter 28 Improper Prior
     Parameter 29 Improper Prior
     Parameter 30 Improper Prior
     Parameter 31 Improper Prior
     Parameter 32 Improper Prior
     Parameter 33 Improper Prior
     Parameter 34 Improper Prior
     Parameter 35 Improper Prior
     Parameter 36 Improper Prior
     Parameter 37 Improper Prior
     Parameter 38 Improper Prior
     Parameter 39 Improper Prior
     Parameter 40 Improper Prior
     Parameter 41 Improper Prior
     Parameter 42 Improper Prior
     Parameter 43 Improper Prior
     Parameter 44 Improper Prior
     Parameter 45 Improper Prior
     Parameter 46 Improper Prior
     Parameter 47 Improper Prior
     Parameter 48 Improper Prior
     Parameter 49 Improper Prior
     Parameter 50 Improper Prior
     Parameter 51 Improper Prior

     REPLICATION 53:


                     POTENTIAL       PARAMETER WITH
     ITERATION    SCALE REDUCTION      HIGHEST PSR
     100              1.422               50
     200              1.194               12
     300              1.212               9
     400              1.134               9
     500              1.115               11
     600              1.070               7
     700              1.048               11
     800              1.091               18
     900              1.107               11
     1000             1.147               11
     1100             1.049               11
     1200             1.019               18
     1300             1.020               18
     1400             1.037               5
     1500             1.019               5
     1600             1.011               5
     1700             1.023               25
     1800             1.020               51
     1900             1.008               25
     2000             1.010               16
     2100             1.010               20
     2200             1.038               9
     2300             1.051               9
     2400             1.076               12
     2500             1.077               12
     2600             1.080               12
     2700             1.035               12
     2800             1.007               5
     2900             1.006               35
     3000             1.007               17
     3100             1.017               50
     3200             1.008               50
     3300             1.005               29
     3400             1.008               29
     3500             1.009               43
     3600             1.014               43
     3700             1.010               33
     3800             1.013               43
     3900             1.009               43
     4000             1.007               43
     4100             1.012               5
     4200             1.010               43
     4300             1.014               25
     4400             1.007               25
     4500             1.006               25
     4600             1.006               25
     4700             1.006               25
     4800             1.006               23
     4900             1.006               23
     5000             1.008               50


     Simulated prior distributions

     Parameter       Prior Mean  Prior Variance  Prior Std. Dev.


     Parameter 1         0.0032          0.0049          0.0697
     Parameter 2        -0.0002          0.0050          0.0706
     Parameter 3         0.0023          0.0051          0.0713
     Parameter 4        -0.0054          0.0049          0.0703
     Parameter 5        -0.0021          0.0047          0.0685
     Parameter 6         0.0006          0.0051          0.0711
     Parameter 7         0.0009          0.0051          0.0714
     Parameter 8        -0.0021          0.0052          0.0723
     Parameter 9         0.0001          0.0046          0.0679
     Parameter 10        -0.0004          0.0047          0.0687
     Parameter 11         0.0025          0.0053          0.0726
     Parameter 12         0.0039          0.0049          0.0699
     Parameter 13         0.0037          0.0050          0.0707
     Parameter 14         0.0006          0.0049          0.0698
     Parameter 15 Improper Prior
     Parameter 16 Improper Prior
     Parameter 17 Improper Prior
     Parameter 18 Improper Prior
     Parameter 19 Improper Prior
     Parameter 20 Improper Prior
     Parameter 21 Improper Prior
     Parameter 22 Improper Prior
     Parameter 23 Improper Prior
     Parameter 24 Improper Prior
     Parameter 25 Improper Prior
     Parameter 26 Improper Prior
     Parameter 27 Improper Prior
     Parameter 28 Improper Prior
     Parameter 29 Improper Prior
     Parameter 30 Improper Prior
     Parameter 31 Improper Prior
     Parameter 32 Improper Prior
     Parameter 33 Improper Prior
     Parameter 34 Improper Prior
     Parameter 35 Improper Prior
     Parameter 36 Improper Prior
     Parameter 37 Improper Prior
     Parameter 38 Improper Prior
     Parameter 39 Improper Prior
     Parameter 40 Improper Prior
     Parameter 41 Improper Prior
     Parameter 42 Improper Prior
     Parameter 43 Improper Prior
     Parameter 44 Improper Prior
     Parameter 45 Improper Prior
     Parameter 46 Improper Prior
     Parameter 47 Improper Prior
     Parameter 48 Improper Prior
     Parameter 49 Improper Prior
     Parameter 50 Improper Prior
     Parameter 51 Improper Prior

     REPLICATION 54:


                     POTENTIAL       PARAMETER WITH
     ITERATION    SCALE REDUCTION      HIGHEST PSR
     100              1.670               9
     200              1.054               44
     300              1.138               12
     400              1.087               50
     500              1.045               25
     600              1.073               8
     700              1.016               17
     800              1.031               50
     900              1.193               50
     1000             1.031               31
     1100             1.028               11
     1200             1.039               50
     1300             1.024               5
     1400             1.091               12
     1500             1.119               50
     1600             1.057               50
     1700             1.052               50
     1800             1.016               16
     1900             1.013               12
     2000             1.028               12
     2100             1.030               12
     2200             1.018               12
     2300             1.021               10
     2400             1.015               19
     2500             1.007               19
     2600             1.006               50
     2700             1.005               45
     2800             1.005               26
     2900             1.004               21
     3000             1.010               43
     3100             1.011               51
     3200             1.011               25
     3300             1.015               51
     3400             1.012               51
     3500             1.008               50
     3600             1.006               16
     3700             1.006               16
     3800             1.006               16
     3900             1.002               3
     4000             1.004               45
     4100             1.005               3
     4200             1.003               16
     4300             1.004               21
     4400             1.007               50
     4500             1.005               50
     4600             1.004               40
     4700             1.005               50
     4800             1.022               50
     4900             1.016               50
     5000             1.006               10


     Simulated prior distributions

     Parameter       Prior Mean  Prior Variance  Prior Std. Dev.


     Parameter 1         0.0056          0.0050          0.0708
     Parameter 2         0.0001          0.0047          0.0685
     Parameter 3         0.0014          0.0050          0.0709
     Parameter 4         0.0003          0.0050          0.0705
     Parameter 5        -0.0003          0.0049          0.0699
     Parameter 6        -0.0019          0.0051          0.0713
     Parameter 7         0.0012          0.0049          0.0699
     Parameter 8         0.0009          0.0051          0.0713
     Parameter 9        -0.0003          0.0052          0.0723
     Parameter 10        -0.0035          0.0048          0.0691
     Parameter 11         0.0025          0.0048          0.0694
     Parameter 12         0.0014          0.0051          0.0714
     Parameter 13        -0.0029          0.0049          0.0699
     Parameter 14        -0.0026          0.0046          0.0678
     Parameter 15 Improper Prior
     Parameter 16 Improper Prior
     Parameter 17 Improper Prior
     Parameter 18 Improper Prior
     Parameter 19 Improper Prior
     Parameter 20 Improper Prior
     Parameter 21 Improper Prior
     Parameter 22 Improper Prior
     Parameter 23 Improper Prior
     Parameter 24 Improper Prior
     Parameter 25 Improper Prior
     Parameter 26 Improper Prior
     Parameter 27 Improper Prior
     Parameter 28 Improper Prior
     Parameter 29 Improper Prior
     Parameter 30 Improper Prior
     Parameter 31 Improper Prior
     Parameter 32 Improper Prior
     Parameter 33 Improper Prior
     Parameter 34 Improper Prior
     Parameter 35 Improper Prior
     Parameter 36 Improper Prior
     Parameter 37 Improper Prior
     Parameter 38 Improper Prior
     Parameter 39 Improper Prior
     Parameter 40 Improper Prior
     Parameter 41 Improper Prior
     Parameter 42 Improper Prior
     Parameter 43 Improper Prior
     Parameter 44 Improper Prior
     Parameter 45 Improper Prior
     Parameter 46 Improper Prior
     Parameter 47 Improper Prior
     Parameter 48 Improper Prior
     Parameter 49 Improper Prior
     Parameter 50 Improper Prior
     Parameter 51 Improper Prior

     REPLICATION 55:


                     POTENTIAL       PARAMETER WITH
     ITERATION    SCALE REDUCTION      HIGHEST PSR
     100              1.246               31
     200              1.329               50
     300              1.042               22
     400              1.288               50
     500              1.069               43
     600              1.051               29
     700              1.036               27
     800              1.042               29
     900              1.118               50
     1000             1.010               45
     1100             1.034               9
     1200             1.007               40
     1300             1.008               27
     1400             1.023               50
     1500             1.069               8
     1600             1.063               8
     1700             1.020               8
     1800             1.012               17
     1900             1.023               25
     2000             1.024               25
     2100             1.029               25
     2200             1.026               8
     2300             1.014               39
     2400             1.014               1
     2500             1.011               32
     2600             1.019               22
     2700             1.020               22
     2800             1.021               22
     2900             1.026               10
     3000             1.040               50
     3100             1.029               50
     3200             1.037               8
     3300             1.039               8
     3400             1.008               8
     3500             1.004               22
     3600             1.015               50
     3700             1.013               50
     3800             1.023               50
     3900             1.018               9
     4000             1.031               50
     4100             1.045               50
     4200             1.053               50
     4300             1.063               50
     4400             1.082               10
     4500             1.028               10
     4600             1.029               50
     4700             1.023               50
     4800             1.007               12
     4900             1.004               8
     5000             1.002               18


     Simulated prior distributions

     Parameter       Prior Mean  Prior Variance  Prior Std. Dev.


     Parameter 1         0.0044          0.0049          0.0698
     Parameter 2         0.0005          0.0054          0.0733
     Parameter 3         0.0033          0.0046          0.0680
     Parameter 4        -0.0015          0.0047          0.0688
     Parameter 5        -0.0034          0.0049          0.0699
     Parameter 6        -0.0022          0.0047          0.0684
     Parameter 7         0.0029          0.0048          0.0695
     Parameter 8         0.0038          0.0052          0.0722
     Parameter 9         0.0012          0.0053          0.0730
     Parameter 10        -0.0058          0.0050          0.0710
     Parameter 11        -0.0024          0.0051          0.0717
     Parameter 12        -0.0040          0.0051          0.0716
     Parameter 13        -0.0023          0.0050          0.0709
     Parameter 14        -0.0028          0.0049          0.0699
     Parameter 15 Improper Prior
     Parameter 16 Improper Prior
     Parameter 17 Improper Prior
     Parameter 18 Improper Prior
     Parameter 19 Improper Prior
     Parameter 20 Improper Prior
     Parameter 21 Improper Prior
     Parameter 22 Improper Prior
     Parameter 23 Improper Prior
     Parameter 24 Improper Prior
     Parameter 25 Improper Prior
     Parameter 26 Improper Prior
     Parameter 27 Improper Prior
     Parameter 28 Improper Prior
     Parameter 29 Improper Prior
     Parameter 30 Improper Prior
     Parameter 31 Improper Prior
     Parameter 32 Improper Prior
     Parameter 33 Improper Prior
     Parameter 34 Improper Prior
     Parameter 35 Improper Prior
     Parameter 36 Improper Prior
     Parameter 37 Improper Prior
     Parameter 38 Improper Prior
     Parameter 39 Improper Prior
     Parameter 40 Improper Prior
     Parameter 41 Improper Prior
     Parameter 42 Improper Prior
     Parameter 43 Improper Prior
     Parameter 44 Improper Prior
     Parameter 45 Improper Prior
     Parameter 46 Improper Prior
     Parameter 47 Improper Prior
     Parameter 48 Improper Prior
     Parameter 49 Improper Prior
     Parameter 50 Improper Prior
     Parameter 51 Improper Prior

     REPLICATION 56:


                     POTENTIAL       PARAMETER WITH
     ITERATION    SCALE REDUCTION      HIGHEST PSR
     100              1.337               9
     200              1.270               31
     300              1.070               45
     400              1.080               45
     500              1.025               38
     600              1.026               23
     700              1.089               12
     800              1.116               12
     900              1.030               14
     1000             1.145               12
     1100             1.077               12
     1200             1.124               50
     1300             1.052               8
     1400             1.020               2
     1500             1.024               5
     1600             1.016               13
     1700             1.026               4
     1800             1.049               9
     1900             1.055               9
     2000             1.050               12
     2100             1.018               36
     2200             1.018               36
     2300             1.018               36
     2400             1.018               36
     2500             1.008               36
     2600             1.007               11
     2700             1.009               29
     2800             1.014               29
     2900             1.013               29
     3000             1.044               50
     3100             1.025               50
     3200             1.027               9
     3300             1.025               9
     3400             1.028               50
     3500             1.062               50
     3600             1.043               12
     3700             1.053               12
     3800             1.028               11
     3900             1.035               11
     4000             1.028               11
     4100             1.014               12
     4200             1.006               29
     4300             1.005               50
     4400             1.016               50
     4500             1.020               50
     4600             1.039               50
     4700             1.016               50
     4800             1.016               50
     4900             1.024               50
     5000             1.046               50
     5100             1.069               50
     5200             1.078               50
     5300             1.072               50
     5400             1.063               8
     5500             1.047               8
     5600             1.039               12
     5700             1.026               50
     5800             1.026               12
     5900             1.008               12


     Simulated prior distributions

     Parameter       Prior Mean  Prior Variance  Prior Std. Dev.


     Parameter 1         0.0025          0.0051          0.0716
     Parameter 2         0.0023          0.0045          0.0669
     Parameter 3         0.0051          0.0050          0.0707
     Parameter 4         0.0004          0.0048          0.0694
     Parameter 5        -0.0006          0.0050          0.0710
     Parameter 6         0.0003          0.0054          0.0736
     Parameter 7         0.0034          0.0049          0.0699
     Parameter 8        -0.0011          0.0050          0.0704
     Parameter 9         0.0051          0.0052          0.0724
     Parameter 10        -0.0001          0.0050          0.0709
     Parameter 11         0.0043          0.0049          0.0700
     Parameter 12        -0.0037          0.0049          0.0698
     Parameter 13         0.0022          0.0052          0.0718
     Parameter 14        -0.0037          0.0047          0.0689
     Parameter 15 Improper Prior
     Parameter 16 Improper Prior
     Parameter 17 Improper Prior
     Parameter 18 Improper Prior
     Parameter 19 Improper Prior
     Parameter 20 Improper Prior
     Parameter 21 Improper Prior
     Parameter 22 Improper Prior
     Parameter 23 Improper Prior
     Parameter 24 Improper Prior
     Parameter 25 Improper Prior
     Parameter 26 Improper Prior
     Parameter 27 Improper Prior
     Parameter 28 Improper Prior
     Parameter 29 Improper Prior
     Parameter 30 Improper Prior
     Parameter 31 Improper Prior
     Parameter 32 Improper Prior
     Parameter 33 Improper Prior
     Parameter 34 Improper Prior
     Parameter 35 Improper Prior
     Parameter 36 Improper Prior
     Parameter 37 Improper Prior
     Parameter 38 Improper Prior
     Parameter 39 Improper Prior
     Parameter 40 Improper Prior
     Parameter 41 Improper Prior
     Parameter 42 Improper Prior
     Parameter 43 Improper Prior
     Parameter 44 Improper Prior
     Parameter 45 Improper Prior
     Parameter 46 Improper Prior
     Parameter 47 Improper Prior
     Parameter 48 Improper Prior
     Parameter 49 Improper Prior
     Parameter 50 Improper Prior
     Parameter 51 Improper Prior

     REPLICATION 57:


                     POTENTIAL       PARAMETER WITH
     ITERATION    SCALE REDUCTION      HIGHEST PSR
     100              1.135               22
     200              1.096               33
     300              1.041               41
     400              1.084               12
     500              1.347               12
     600              1.269               12
     700              1.145               12
     800              1.104               19
     900              1.042               11
     1000             1.106               12
     1100             1.352               12
     1200             1.121               33
     1300             1.073               33
     1400             1.012               43
     1500             1.014               50
     1600             1.041               50
     1700             1.012               33
     1800             1.015               33
     1900             1.016               33
     2000             1.023               11
     2100             1.012               10
     2200             1.009               10
     2300             1.021               33
     2400             1.012               25
     2500             1.013               33
     2600             1.011               22
     2700             1.008               22
     2800             1.012               22
     2900             1.012               5
     3000             1.010               4
     3100             1.004               4
     3200             1.008               50
     3300             1.008               33
     3400             1.013               33
     3500             1.013               33
     3600             1.011               10
     3700             1.003               33
     3800             1.006               11
     3900             1.007               19
     4000             1.003               33
     4100             1.004               28
     4200             1.005               22
     4300             1.005               4
     4400             1.002               51
     4500             1.003               51
     4600             1.005               12
     4700             1.003               12
     4800             1.003               12
     4900             1.004               22
     5000             1.004               22


     Simulated prior distributions

     Parameter       Prior Mean  Prior Variance  Prior Std. Dev.


     Parameter 1         0.0003          0.0051          0.0716
     Parameter 2        -0.0025          0.0049          0.0700
     Parameter 3        -0.0010          0.0051          0.0712
     Parameter 4         0.0017          0.0049          0.0703
     Parameter 5         0.0039          0.0046          0.0679
     Parameter 6         0.0006          0.0050          0.0711
     Parameter 7        -0.0017          0.0050          0.0708
     Parameter 8        -0.0019          0.0050          0.0706
     Parameter 9        -0.0004          0.0052          0.0723
     Parameter 10        -0.0004          0.0049          0.0697
     Parameter 11         0.0002          0.0053          0.0730
     Parameter 12        -0.0011          0.0052          0.0719
     Parameter 13        -0.0022          0.0053          0.0731
     Parameter 14         0.0043          0.0050          0.0707
     Parameter 15 Improper Prior
     Parameter 16 Improper Prior
     Parameter 17 Improper Prior
     Parameter 18 Improper Prior
     Parameter 19 Improper Prior
     Parameter 20 Improper Prior
     Parameter 21 Improper Prior
     Parameter 22 Improper Prior
     Parameter 23 Improper Prior
     Parameter 24 Improper Prior
     Parameter 25 Improper Prior
     Parameter 26 Improper Prior
     Parameter 27 Improper Prior
     Parameter 28 Improper Prior
     Parameter 29 Improper Prior
     Parameter 30 Improper Prior
     Parameter 31 Improper Prior
     Parameter 32 Improper Prior
     Parameter 33 Improper Prior
     Parameter 34 Improper Prior
     Parameter 35 Improper Prior
     Parameter 36 Improper Prior
     Parameter 37 Improper Prior
     Parameter 38 Improper Prior
     Parameter 39 Improper Prior
     Parameter 40 Improper Prior
     Parameter 41 Improper Prior
     Parameter 42 Improper Prior
     Parameter 43 Improper Prior
     Parameter 44 Improper Prior
     Parameter 45 Improper Prior
     Parameter 46 Improper Prior
     Parameter 47 Improper Prior
     Parameter 48 Improper Prior
     Parameter 49 Improper Prior
     Parameter 50 Improper Prior
     Parameter 51 Improper Prior

     REPLICATION 58:


                     POTENTIAL       PARAMETER WITH
     ITERATION    SCALE REDUCTION      HIGHEST PSR
     100              1.957               50
     200              1.123               36
     300              1.169               50
     400              1.070               16
     500              1.045               28
     600              1.023               20
     700              1.011               13
     800              1.110               11
     900              1.108               10
     1000             1.057               1
     1100             1.037               43
     1200             1.028               50
     1300             1.060               50
     1400             1.059               51
     1500             1.073               51
     1600             1.012               51
     1700             1.019               50
     1800             1.020               24
     1900             1.018               50
     2000             1.030               51
     2100             1.027               51
     2200             1.025               29
     2300             1.039               12
     2400             1.039               11
     2500             1.045               50
     2600             1.026               50
     2700             1.028               50
     2800             1.031               50
     2900             1.043               50
     3000             1.014               50
     3100             1.015               43
     3200             1.022               43
     3300             1.018               43
     3400             1.013               26
     3500             1.011               26
     3600             1.019               12
     3700             1.012               12
     3800             1.011               19
     3900             1.008               19
     4000             1.007               19
     4100             1.010               19
     4200             1.011               25
     4300             1.009               24
     4400             1.011               24
     4500             1.015               50
     4600             1.036               50
     4700             1.022               50
     4800             1.026               50
     4900             1.033               12
     5000             1.023               12
     5100             1.039               12
     5200             1.065               50
     5300             1.063               50
     5400             1.030               12
     5500             1.018               12


     Simulated prior distributions

     Parameter       Prior Mean  Prior Variance  Prior Std. Dev.


     Parameter 1         0.0020          0.0048          0.0695
     Parameter 2        -0.0008          0.0053          0.0729
     Parameter 3         0.0002          0.0050          0.0707
     Parameter 4        -0.0009          0.0050          0.0710
     Parameter 5        -0.0006          0.0047          0.0687
     Parameter 6        -0.0008          0.0052          0.0718
     Parameter 7        -0.0052          0.0049          0.0697
     Parameter 8        -0.0024          0.0049          0.0701
     Parameter 9         0.0021          0.0049          0.0703
     Parameter 10         0.0048          0.0052          0.0720
     Parameter 11        -0.0009          0.0047          0.0685
     Parameter 12        -0.0002          0.0048          0.0692
     Parameter 13         0.0003          0.0055          0.0744
     Parameter 14         0.0007          0.0052          0.0719
     Parameter 15 Improper Prior
     Parameter 16 Improper Prior
     Parameter 17 Improper Prior
     Parameter 18 Improper Prior
     Parameter 19 Improper Prior
     Parameter 20 Improper Prior
     Parameter 21 Improper Prior
     Parameter 22 Improper Prior
     Parameter 23 Improper Prior
     Parameter 24 Improper Prior
     Parameter 25 Improper Prior
     Parameter 26 Improper Prior
     Parameter 27 Improper Prior
     Parameter 28 Improper Prior
     Parameter 29 Improper Prior
     Parameter 30 Improper Prior
     Parameter 31 Improper Prior
     Parameter 32 Improper Prior
     Parameter 33 Improper Prior
     Parameter 34 Improper Prior
     Parameter 35 Improper Prior
     Parameter 36 Improper Prior
     Parameter 37 Improper Prior
     Parameter 38 Improper Prior
     Parameter 39 Improper Prior
     Parameter 40 Improper Prior
     Parameter 41 Improper Prior
     Parameter 42 Improper Prior
     Parameter 43 Improper Prior
     Parameter 44 Improper Prior
     Parameter 45 Improper Prior
     Parameter 46 Improper Prior
     Parameter 47 Improper Prior
     Parameter 48 Improper Prior
     Parameter 49 Improper Prior
     Parameter 50 Improper Prior
     Parameter 51 Improper Prior

     REPLICATION 59:


                     POTENTIAL       PARAMETER WITH
     ITERATION    SCALE REDUCTION      HIGHEST PSR
     100              1.163               51
     200              1.080               43
     300              1.239               50
     400              1.096               11
     500              1.076               18
     600              1.066               18
     700              1.023               18
     800              1.226               50
     900              1.145               50
     1000             1.045               39
     1100             1.031               8
     1200             1.021               37
     1300             1.042               5
     1400             1.026               3
     1500             1.022               1
     1600             1.027               33
     1700             1.017               30
     1800             1.009               19
     1900             1.027               10
     2000             1.063               10
     2100             1.037               3
     2200             1.011               4
     2300             1.017               50
     2400             1.033               12
     2500             1.071               12
     2600             1.058               12
     2700             1.118               12
     2800             1.062               12
     2900             1.049               5
     3000             1.014               11
     3100             1.015               16
     3200             1.015               37
     3300             1.022               37
     3400             1.021               50
     3500             1.052               50
     3600             1.035               50
     3700             1.019               50
     3800             1.018               50
     3900             1.020               50
     4000             1.024               50
     4100             1.034               12
     4200             1.049               12
     4300             1.035               11
     4400             1.027               11
     4500             1.016               12
     4600             1.007               11
     4700             1.004               42
     4800             1.003               42
     4900             1.004               13
     5000             1.006               37


     Simulated prior distributions

     Parameter       Prior Mean  Prior Variance  Prior Std. Dev.


     Parameter 1        -0.0012          0.0050          0.0706
     Parameter 2        -0.0014          0.0052          0.0721
     Parameter 3        -0.0015          0.0052          0.0718
     Parameter 4        -0.0019          0.0050          0.0707
     Parameter 5        -0.0019          0.0050          0.0710
     Parameter 6        -0.0006          0.0047          0.0687
     Parameter 7         0.0028          0.0052          0.0719
     Parameter 8        -0.0021          0.0048          0.0696
     Parameter 9        -0.0021          0.0051          0.0711
     Parameter 10         0.0001          0.0056          0.0750
     Parameter 11        -0.0006          0.0046          0.0681
     Parameter 12         0.0009          0.0048          0.0690
     Parameter 13         0.0015          0.0050          0.0708
     Parameter 14         0.0036          0.0048          0.0694
     Parameter 15 Improper Prior
     Parameter 16 Improper Prior
     Parameter 17 Improper Prior
     Parameter 18 Improper Prior
     Parameter 19 Improper Prior
     Parameter 20 Improper Prior
     Parameter 21 Improper Prior
     Parameter 22 Improper Prior
     Parameter 23 Improper Prior
     Parameter 24 Improper Prior
     Parameter 25 Improper Prior
     Parameter 26 Improper Prior
     Parameter 27 Improper Prior
     Parameter 28 Improper Prior
     Parameter 29 Improper Prior
     Parameter 30 Improper Prior
     Parameter 31 Improper Prior
     Parameter 32 Improper Prior
     Parameter 33 Improper Prior
     Parameter 34 Improper Prior
     Parameter 35 Improper Prior
     Parameter 36 Improper Prior
     Parameter 37 Improper Prior
     Parameter 38 Improper Prior
     Parameter 39 Improper Prior
     Parameter 40 Improper Prior
     Parameter 41 Improper Prior
     Parameter 42 Improper Prior
     Parameter 43 Improper Prior
     Parameter 44 Improper Prior
     Parameter 45 Improper Prior
     Parameter 46 Improper Prior
     Parameter 47 Improper Prior
     Parameter 48 Improper Prior
     Parameter 49 Improper Prior
     Parameter 50 Improper Prior
     Parameter 51 Improper Prior

     REPLICATION 60:


                     POTENTIAL       PARAMETER WITH
     ITERATION    SCALE REDUCTION      HIGHEST PSR
     100              1.311               50
     200              2.015               50
     300              1.150               24
     400              1.024               42
     500              1.047               18
     600              1.013               36
     700              1.037               43
     800              1.103               50
     900              1.024               32
     1000             1.017               3
     1100             1.012               4
     1200             1.013               34
     1300             1.028               4
     1400             1.016               31
     1500             1.013               10
     1600             1.047               50
     1700             1.009               34
     1800             1.014               4
     1900             1.024               50
     2000             1.017               50
     2100             1.010               27
     2200             1.006               21
     2300             1.007               30
     2400             1.005               39
     2500             1.012               50
     2600             1.016               50
     2700             1.008               50
     2800             1.008               50
     2900             1.008               24
     3000             1.023               11
     3100             1.023               11
     3200             1.015               11
     3300             1.005               8
     3400             1.003               24
     3500             1.004               24
     3600             1.006               8
     3700             1.007               50
     3800             1.005               26
     3900             1.018               50
     4000             1.005               28
     4100             1.002               15
     4200             1.003               9
     4300             1.005               9
     4400             1.004               1
     4500             1.006               1
     4600             1.009               11
     4700             1.003               11
     4800             1.004               19
     4900             1.006               19
     5000             1.007               1


     Simulated prior distributions

     Parameter       Prior Mean  Prior Variance  Prior Std. Dev.


     Parameter 1         0.0016          0.0052          0.0720
     Parameter 2        -0.0005          0.0050          0.0704
     Parameter 3        -0.0013          0.0048          0.0692
     Parameter 4         0.0012          0.0052          0.0722
     Parameter 5         0.0004          0.0046          0.0680
     Parameter 6        -0.0010          0.0050          0.0706
     Parameter 7         0.0043          0.0047          0.0686
     Parameter 8        -0.0033          0.0050          0.0711
     Parameter 9        -0.0007          0.0053          0.0729
     Parameter 10        -0.0018          0.0046          0.0679
     Parameter 11         0.0004          0.0049          0.0703
     Parameter 12        -0.0006          0.0051          0.0712
     Parameter 13         0.0008          0.0051          0.0711
     Parameter 14        -0.0026          0.0053          0.0731
     Parameter 15 Improper Prior
     Parameter 16 Improper Prior
     Parameter 17 Improper Prior
     Parameter 18 Improper Prior
     Parameter 19 Improper Prior
     Parameter 20 Improper Prior
     Parameter 21 Improper Prior
     Parameter 22 Improper Prior
     Parameter 23 Improper Prior
     Parameter 24 Improper Prior
     Parameter 25 Improper Prior
     Parameter 26 Improper Prior
     Parameter 27 Improper Prior
     Parameter 28 Improper Prior
     Parameter 29 Improper Prior
     Parameter 30 Improper Prior
     Parameter 31 Improper Prior
     Parameter 32 Improper Prior
     Parameter 33 Improper Prior
     Parameter 34 Improper Prior
     Parameter 35 Improper Prior
     Parameter 36 Improper Prior
     Parameter 37 Improper Prior
     Parameter 38 Improper Prior
     Parameter 39 Improper Prior
     Parameter 40 Improper Prior
     Parameter 41 Improper Prior
     Parameter 42 Improper Prior
     Parameter 43 Improper Prior
     Parameter 44 Improper Prior
     Parameter 45 Improper Prior
     Parameter 46 Improper Prior
     Parameter 47 Improper Prior
     Parameter 48 Improper Prior
     Parameter 49 Improper Prior
     Parameter 50 Improper Prior
     Parameter 51 Improper Prior

     REPLICATION 61:


                     POTENTIAL       PARAMETER WITH
     ITERATION    SCALE REDUCTION      HIGHEST PSR
     100              1.316               17
     200              1.067               42
     300              1.206               8
     400              1.085               32
     500              1.056               9
     600              1.043               33
     700              1.029               37
     800              1.104               8
     900              1.080               33
     1000             1.022               19
     1100             1.027               40
     1200             1.030               15
     1300             1.032               11
     1400             1.019               25
     1500             1.017               15
     1600             1.011               36
     1700             1.012               41
     1800             1.038               12
     1900             1.011               23
     2000             1.022               12
     2100             1.017               11
     2200             1.029               12
     2300             1.045               12
     2400             1.022               5
     2500             1.020               5
     2600             1.013               14
     2700             1.014               22
     2800             1.011               22
     2900             1.005               2
     3000             1.010               37
     3100             1.008               37
     3200             1.006               50
     3300             1.008               4
     3400             1.022               4
     3500             1.021               12
     3600             1.013               4
     3700             1.011               4
     3800             1.005               4
     3900             1.008               4
     4000             1.010               4
     4100             1.007               4
     4200             1.010               50
     4300             1.027               50
     4400             1.016               11
     4500             1.017               26
     4600             1.016               26
     4700             1.017               26
     4800             1.018               26
     4900             1.010               26
     5000             1.010               11


     Simulated prior distributions

     Parameter       Prior Mean  Prior Variance  Prior Std. Dev.


     Parameter 1         0.0012          0.0051          0.0716
     Parameter 2         0.0030          0.0050          0.0706
     Parameter 3        -0.0002          0.0051          0.0716
     Parameter 4         0.0023          0.0051          0.0713
     Parameter 5         0.0030          0.0053          0.0730
     Parameter 6         0.0005          0.0054          0.0736
     Parameter 7        -0.0021          0.0049          0.0704
     Parameter 8         0.0036          0.0047          0.0687
     Parameter 9        -0.0021          0.0048          0.0689
     Parameter 10         0.0031          0.0051          0.0717
     Parameter 11        -0.0037          0.0048          0.0691
     Parameter 12        -0.0023          0.0050          0.0705
     Parameter 13         0.0024          0.0047          0.0686
     Parameter 14         0.0006          0.0049          0.0703
     Parameter 15 Improper Prior
     Parameter 16 Improper Prior
     Parameter 17 Improper Prior
     Parameter 18 Improper Prior
     Parameter 19 Improper Prior
     Parameter 20 Improper Prior
     Parameter 21 Improper Prior
     Parameter 22 Improper Prior
     Parameter 23 Improper Prior
     Parameter 24 Improper Prior
     Parameter 25 Improper Prior
     Parameter 26 Improper Prior
     Parameter 27 Improper Prior
     Parameter 28 Improper Prior
     Parameter 29 Improper Prior
     Parameter 30 Improper Prior
     Parameter 31 Improper Prior
     Parameter 32 Improper Prior
     Parameter 33 Improper Prior
     Parameter 34 Improper Prior
     Parameter 35 Improper Prior
     Parameter 36 Improper Prior
     Parameter 37 Improper Prior
     Parameter 38 Improper Prior
     Parameter 39 Improper Prior
     Parameter 40 Improper Prior
     Parameter 41 Improper Prior
     Parameter 42 Improper Prior
     Parameter 43 Improper Prior
     Parameter 44 Improper Prior
     Parameter 45 Improper Prior
     Parameter 46 Improper Prior
     Parameter 47 Improper Prior
     Parameter 48 Improper Prior
     Parameter 49 Improper Prior
     Parameter 50 Improper Prior
     Parameter 51 Improper Prior

     REPLICATION 62:


                     POTENTIAL       PARAMETER WITH
     ITERATION    SCALE REDUCTION      HIGHEST PSR
     100              1.728               12
     200              1.094               24
     300              1.097               9
     400              1.192               23
     500              1.032               44
     600              1.044               37
     700              1.065               1
     800              1.067               31
     900              1.026               19
     1000             1.015               44
     1100             1.015               50
     1200             1.019               31
     1300             1.022               18
     1400             1.019               45
     1500             1.037               11
     1600             1.034               11
     1700             1.039               25
     1800             1.043               9
     1900             1.036               9
     2000             1.104               50
     2100             1.093               50
     2200             1.077               12
     2300             1.013               26
     2400             1.017               24
     2500             1.032               9
     2600             1.085               50
     2700             1.062               50
     2800             1.050               50
     2900             1.050               50
     3000             1.036               50
     3100             1.013               50
     3200             1.007               17
     3300             1.006               27
     3400             1.006               27
     3500             1.006               27
     3600             1.006               27
     3700             1.006               17
     3800             1.009               8
     3900             1.009               50
     4000             1.005               15
     4100             1.004               17
     4200             1.005               15
     4300             1.006               15
     4400             1.006               15
     4500             1.006               15
     4600             1.003               30
     4700             1.004               29
     4800             1.003               32
     4900             1.005               32
     5000             1.003               32


     Simulated prior distributions

     Parameter       Prior Mean  Prior Variance  Prior Std. Dev.


     Parameter 1        -0.0020          0.0053          0.0727
     Parameter 2         0.0013          0.0049          0.0700
     Parameter 3         0.0009          0.0047          0.0686
     Parameter 4        -0.0003          0.0052          0.0721
     Parameter 5        -0.0037          0.0053          0.0730
     Parameter 6        -0.0015          0.0053          0.0729
     Parameter 7        -0.0030          0.0053          0.0726
     Parameter 8        -0.0035          0.0051          0.0713
     Parameter 9        -0.0016          0.0053          0.0725
     Parameter 10        -0.0015          0.0051          0.0714
     Parameter 11         0.0018          0.0049          0.0698
     Parameter 12         0.0029          0.0046          0.0680
     Parameter 13         0.0022          0.0051          0.0715
     Parameter 14        -0.0049          0.0046          0.0681
     Parameter 15 Improper Prior
     Parameter 16 Improper Prior
     Parameter 17 Improper Prior
     Parameter 18 Improper Prior
     Parameter 19 Improper Prior
     Parameter 20 Improper Prior
     Parameter 21 Improper Prior
     Parameter 22 Improper Prior
     Parameter 23 Improper Prior
     Parameter 24 Improper Prior
     Parameter 25 Improper Prior
     Parameter 26 Improper Prior
     Parameter 27 Improper Prior
     Parameter 28 Improper Prior
     Parameter 29 Improper Prior
     Parameter 30 Improper Prior
     Parameter 31 Improper Prior
     Parameter 32 Improper Prior
     Parameter 33 Improper Prior
     Parameter 34 Improper Prior
     Parameter 35 Improper Prior
     Parameter 36 Improper Prior
     Parameter 37 Improper Prior
     Parameter 38 Improper Prior
     Parameter 39 Improper Prior
     Parameter 40 Improper Prior
     Parameter 41 Improper Prior
     Parameter 42 Improper Prior
     Parameter 43 Improper Prior
     Parameter 44 Improper Prior
     Parameter 45 Improper Prior
     Parameter 46 Improper Prior
     Parameter 47 Improper Prior
     Parameter 48 Improper Prior
     Parameter 49 Improper Prior
     Parameter 50 Improper Prior
     Parameter 51 Improper Prior

     REPLICATION 63:


                     POTENTIAL       PARAMETER WITH
     ITERATION    SCALE REDUCTION      HIGHEST PSR
     100              1.396               26
     200              1.343               50
     300              1.036               28
     400              1.452               12
     500              1.030               42
     600              1.085               25
     700              1.166               50
     800              1.025               37
     900              1.107               8
     1000             1.168               8
     1100             1.209               8
     1200             1.053               12
     1300             1.012               17
     1400             1.038               11
     1500             1.110               50
     1600             1.068               11
     1700             1.061               50
     1800             1.034               50
     1900             1.007               29
     2000             1.006               46
     2100             1.017               19
     2200             1.009               44
     2300             1.021               2
     2400             1.028               8
     2500             1.025               9
     2600             1.020               9
     2700             1.036               9
     2800             1.011               19
     2900             1.006               33
     3000             1.003               43
     3100             1.005               17
     3200             1.011               19
     3300             1.009               19
     3400             1.006               19
     3500             1.008               18
     3600             1.007               21
     3700             1.012               18
     3800             1.012               33
     3900             1.010               33
     4000             1.011               11
     4100             1.012               12
     4200             1.012               17
     4300             1.005               17
     4400             1.004               18
     4500             1.004               12
     4600             1.003               33
     4700             1.010               9
     4800             1.003               9
     4900             1.005               12
     5000             1.012               50


     Simulated prior distributions

     Parameter       Prior Mean  Prior Variance  Prior Std. Dev.


     Parameter 1         0.0009          0.0047          0.0688
     Parameter 2         0.0009          0.0050          0.0710
     Parameter 3         0.0022          0.0047          0.0687
     Parameter 4        -0.0025          0.0052          0.0720
     Parameter 5         0.0021          0.0051          0.0711
     Parameter 6         0.0046          0.0052          0.0719
     Parameter 7         0.0053          0.0051          0.0711
     Parameter 8        -0.0027          0.0051          0.0711
     Parameter 9         0.0006          0.0049          0.0701
     Parameter 10        -0.0021          0.0049          0.0702
     Parameter 11         0.0060          0.0049          0.0700
     Parameter 12         0.0006          0.0052          0.0721
     Parameter 13         0.0052          0.0050          0.0705
     Parameter 14         0.0018          0.0047          0.0682
     Parameter 15 Improper Prior
     Parameter 16 Improper Prior
     Parameter 17 Improper Prior
     Parameter 18 Improper Prior
     Parameter 19 Improper Prior
     Parameter 20 Improper Prior
     Parameter 21 Improper Prior
     Parameter 22 Improper Prior
     Parameter 23 Improper Prior
     Parameter 24 Improper Prior
     Parameter 25 Improper Prior
     Parameter 26 Improper Prior
     Parameter 27 Improper Prior
     Parameter 28 Improper Prior
     Parameter 29 Improper Prior
     Parameter 30 Improper Prior
     Parameter 31 Improper Prior
     Parameter 32 Improper Prior
     Parameter 33 Improper Prior
     Parameter 34 Improper Prior
     Parameter 35 Improper Prior
     Parameter 36 Improper Prior
     Parameter 37 Improper Prior
     Parameter 38 Improper Prior
     Parameter 39 Improper Prior
     Parameter 40 Improper Prior
     Parameter 41 Improper Prior
     Parameter 42 Improper Prior
     Parameter 43 Improper Prior
     Parameter 44 Improper Prior
     Parameter 45 Improper Prior
     Parameter 46 Improper Prior
     Parameter 47 Improper Prior
     Parameter 48 Improper Prior
     Parameter 49 Improper Prior
     Parameter 50 Improper Prior
     Parameter 51 Improper Prior

     REPLICATION 64:


                     POTENTIAL       PARAMETER WITH
     ITERATION    SCALE REDUCTION      HIGHEST PSR
     100              1.537               50
     200              1.102               19
     300              1.112               19
     400              1.150               50
     500              1.030               17
     600              1.053               1
     700              1.029               38
     800              1.052               2
     900              1.046               1
     1000             1.043               50
     1100             1.029               50
     1200             1.018               25
     1300             1.011               26
     1400             1.063               50
     1500             1.015               50
     1600             1.017               14
     1700             1.008               10
     1800             1.014               25
     1900             1.008               22
     2000             1.027               8
     2100             1.021               18
     2200             1.021               14
     2300             1.031               12
     2400             1.018               14
     2500             1.016               14
     2600             1.012               22
     2700             1.020               22
     2800             1.020               22
     2900             1.011               22
     3000             1.007               22
     3100             1.007               8
     3200             1.011               17
     3300             1.004               20
     3400             1.012               11
     3500             1.012               20
     3600             1.031               11
     3700             1.047               11
     3800             1.047               11
     3900             1.042               11
     4000             1.032               12
     4100             1.079               11
     4200             1.081               12
     4300             1.058               12
     4400             1.057               50
     4500             1.037               12
     4600             1.020               50
     4700             1.006               27
     4800             1.007               27
     4900             1.007               12
     5000             1.005               27


     Simulated prior distributions

     Parameter       Prior Mean  Prior Variance  Prior Std. Dev.


     Parameter 1         0.0017          0.0049          0.0698
     Parameter 2        -0.0036          0.0048          0.0695
     Parameter 3        -0.0012          0.0049          0.0699
     Parameter 4         0.0001          0.0052          0.0720
     Parameter 5        -0.0034          0.0051          0.0712
     Parameter 6        -0.0016          0.0048          0.0695
     Parameter 7        -0.0018          0.0048          0.0693
     Parameter 8         0.0018          0.0048          0.0691
     Parameter 9         0.0021          0.0046          0.0679
     Parameter 10         0.0000          0.0052          0.0723
     Parameter 11         0.0014          0.0055          0.0743
     Parameter 12        -0.0006          0.0048          0.0690
     Parameter 13        -0.0007          0.0051          0.0713
     Parameter 14        -0.0046          0.0047          0.0683
     Parameter 15 Improper Prior
     Parameter 16 Improper Prior
     Parameter 17 Improper Prior
     Parameter 18 Improper Prior
     Parameter 19 Improper Prior
     Parameter 20 Improper Prior
     Parameter 21 Improper Prior
     Parameter 22 Improper Prior
     Parameter 23 Improper Prior
     Parameter 24 Improper Prior
     Parameter 25 Improper Prior
     Parameter 26 Improper Prior
     Parameter 27 Improper Prior
     Parameter 28 Improper Prior
     Parameter 29 Improper Prior
     Parameter 30 Improper Prior
     Parameter 31 Improper Prior
     Parameter 32 Improper Prior
     Parameter 33 Improper Prior
     Parameter 34 Improper Prior
     Parameter 35 Improper Prior
     Parameter 36 Improper Prior
     Parameter 37 Improper Prior
     Parameter 38 Improper Prior
     Parameter 39 Improper Prior
     Parameter 40 Improper Prior
     Parameter 41 Improper Prior
     Parameter 42 Improper Prior
     Parameter 43 Improper Prior
     Parameter 44 Improper Prior
     Parameter 45 Improper Prior
     Parameter 46 Improper Prior
     Parameter 47 Improper Prior
     Parameter 48 Improper Prior
     Parameter 49 Improper Prior
     Parameter 50 Improper Prior
     Parameter 51 Improper Prior

     REPLICATION 65:


                     POTENTIAL       PARAMETER WITH
     ITERATION    SCALE REDUCTION      HIGHEST PSR
     100              1.417               9
     200              1.105               45
     300              1.092               26
     400              1.046               23
     500              1.058               33
     600              1.061               29
     700              1.147               50
     800              1.057               50
     900              1.026               19
     1000             1.031               33
     1100             1.040               12
     1200             1.034               12
     1300             1.042               12
     1400             1.037               50
     1500             1.011               31
     1600             1.016               8
     1700             1.018               51
     1800             1.018               51
     1900             1.018               51
     2000             1.013               50
     2100             1.016               31
     2200             1.017               31
     2300             1.009               15
     2400             1.008               31
     2500             1.009               50
     2600             1.006               48
     2700             1.007               4
     2800             1.012               19
     2900             1.017               50
     3000             1.015               50
     3100             1.013               28
     3200             1.010               50
     3300             1.014               9
     3400             1.019               50
     3500             1.021               50
     3600             1.010               50
     3700             1.009               50
     3800             1.018               12
     3900             1.016               12
     4000             1.012               26
     4100             1.011               26
     4200             1.008               45
     4300             1.008               45
     4400             1.008               26
     4500             1.005               6
     4600             1.009               6
     4700             1.011               2
     4800             1.007               11
     4900             1.004               25
     5000             1.003               24


     Simulated prior distributions

     Parameter       Prior Mean  Prior Variance  Prior Std. Dev.


     Parameter 1        -0.0015          0.0050          0.0704
     Parameter 2        -0.0039          0.0052          0.0718
     Parameter 3         0.0019          0.0050          0.0705
     Parameter 4        -0.0022          0.0050          0.0710
     Parameter 5         0.0019          0.0051          0.0711
     Parameter 6         0.0023          0.0049          0.0702
     Parameter 7         0.0004          0.0046          0.0677
     Parameter 8        -0.0031          0.0049          0.0701
     Parameter 9         0.0002          0.0051          0.0716
     Parameter 10        -0.0040          0.0050          0.0710
     Parameter 11        -0.0008          0.0048          0.0696
     Parameter 12        -0.0001          0.0048          0.0690
     Parameter 13        -0.0018          0.0052          0.0723
     Parameter 14         0.0021          0.0053          0.0728
     Parameter 15 Improper Prior
     Parameter 16 Improper Prior
     Parameter 17 Improper Prior
     Parameter 18 Improper Prior
     Parameter 19 Improper Prior
     Parameter 20 Improper Prior
     Parameter 21 Improper Prior
     Parameter 22 Improper Prior
     Parameter 23 Improper Prior
     Parameter 24 Improper Prior
     Parameter 25 Improper Prior
     Parameter 26 Improper Prior
     Parameter 27 Improper Prior
     Parameter 28 Improper Prior
     Parameter 29 Improper Prior
     Parameter 30 Improper Prior
     Parameter 31 Improper Prior
     Parameter 32 Improper Prior
     Parameter 33 Improper Prior
     Parameter 34 Improper Prior
     Parameter 35 Improper Prior
     Parameter 36 Improper Prior
     Parameter 37 Improper Prior
     Parameter 38 Improper Prior
     Parameter 39 Improper Prior
     Parameter 40 Improper Prior
     Parameter 41 Improper Prior
     Parameter 42 Improper Prior
     Parameter 43 Improper Prior
     Parameter 44 Improper Prior
     Parameter 45 Improper Prior
     Parameter 46 Improper Prior
     Parameter 47 Improper Prior
     Parameter 48 Improper Prior
     Parameter 49 Improper Prior
     Parameter 50 Improper Prior
     Parameter 51 Improper Prior

     REPLICATION 66:


                     POTENTIAL       PARAMETER WITH
     ITERATION    SCALE REDUCTION      HIGHEST PSR
     100              1.097               24
     200              1.126               9
     300              1.246               22
     400              1.058               23
     500              1.195               50
     600              1.058               37
     700              1.132               50
     800              1.061               36
     900              1.097               50
     1000             1.145               50
     1100             1.036               19
     1200             1.012               19
     1300             1.020               19
     1400             1.078               50
     1500             1.037               22
     1600             1.056               25
     1700             1.086               50
     1800             1.055               50
     1900             1.013               41
     2000             1.018               11
     2100             1.019               12
     2200             1.032               12
     2300             1.027               11
     2400             1.091               50
     2500             1.075               50
     2600             1.066               50
     2700             1.022               50
     2800             1.013               50
     2900             1.005               42
     3000             1.006               17
     3100             1.009               17
     3200             1.010               17
     3300             1.008               17
     3400             1.009               17
     3500             1.006               17
     3600             1.008               17
     3700             1.011               17
     3800             1.007               17
     3900             1.007               42
     4000             1.006               17
     4100             1.005               42
     4200             1.004               9
     4300             1.006               10
     4400             1.003               44
     4500             1.016               8
     4600             1.021               8
     4700             1.006               43
     4800             1.008               5
     4900             1.008               1
     5000             1.009               1


     Simulated prior distributions

     Parameter       Prior Mean  Prior Variance  Prior Std. Dev.


     Parameter 1        -0.0006          0.0049          0.0697
     Parameter 2         0.0029          0.0048          0.0694
     Parameter 3        -0.0001          0.0054          0.0734
     Parameter 4        -0.0017          0.0049          0.0699
     Parameter 5        -0.0009          0.0051          0.0713
     Parameter 6        -0.0021          0.0048          0.0692
     Parameter 7        -0.0003          0.0051          0.0711
     Parameter 8         0.0004          0.0047          0.0684
     Parameter 9         0.0017          0.0050          0.0705
     Parameter 10         0.0038          0.0050          0.0708
     Parameter 11        -0.0026          0.0052          0.0720
     Parameter 12         0.0026          0.0048          0.0696
     Parameter 13        -0.0019          0.0049          0.0701
     Parameter 14         0.0006          0.0050          0.0707
     Parameter 15 Improper Prior
     Parameter 16 Improper Prior
     Parameter 17 Improper Prior
     Parameter 18 Improper Prior
     Parameter 19 Improper Prior
     Parameter 20 Improper Prior
     Parameter 21 Improper Prior
     Parameter 22 Improper Prior
     Parameter 23 Improper Prior
     Parameter 24 Improper Prior
     Parameter 25 Improper Prior
     Parameter 26 Improper Prior
     Parameter 27 Improper Prior
     Parameter 28 Improper Prior
     Parameter 29 Improper Prior
     Parameter 30 Improper Prior
     Parameter 31 Improper Prior
     Parameter 32 Improper Prior
     Parameter 33 Improper Prior
     Parameter 34 Improper Prior
     Parameter 35 Improper Prior
     Parameter 36 Improper Prior
     Parameter 37 Improper Prior
     Parameter 38 Improper Prior
     Parameter 39 Improper Prior
     Parameter 40 Improper Prior
     Parameter 41 Improper Prior
     Parameter 42 Improper Prior
     Parameter 43 Improper Prior
     Parameter 44 Improper Prior
     Parameter 45 Improper Prior
     Parameter 46 Improper Prior
     Parameter 47 Improper Prior
     Parameter 48 Improper Prior
     Parameter 49 Improper Prior
     Parameter 50 Improper Prior
     Parameter 51 Improper Prior

     REPLICATION 67:


                     POTENTIAL       PARAMETER WITH
     ITERATION    SCALE REDUCTION      HIGHEST PSR
     100              1.337               8
     200              1.093               39
     300              1.157               11
     400              1.140               50
     500              1.073               22
     600              1.046               7
     700              1.045               43
     800              1.021               25
     900              1.024               25
     1000             1.082               8
     1100             1.059               11
     1200             1.011               21
     1300             1.031               50
     1400             1.092               9
     1500             1.048               9
     1600             1.008               22
     1700             1.009               32
     1800             1.018               12
     1900             1.017               21
     2000             1.019               51
     2100             1.017               5
     2200             1.010               5
     2300             1.027               5
     2400             1.050               5
     2500             1.019               5
     2600             1.010               32
     2700             1.017               51
     2800             1.019               51
     2900             1.024               51
     3000             1.023               51
     3100             1.014               51
     3200             1.010               51
     3300             1.006               3
     3400             1.003               5
     3500             1.007               1
     3600             1.011               3
     3700             1.004               1
     3800             1.007               11
     3900             1.004               11
     4000             1.006               11
     4100             1.010               50
     4200             1.016               50
     4300             1.009               50
     4400             1.004               50
     4500             1.004               20
     4600             1.003               50
     4700             1.005               45
     4800             1.005               45
     4900             1.005               19
     5000             1.003               19


     Simulated prior distributions

     Parameter       Prior Mean  Prior Variance  Prior Std. Dev.


     Parameter 1         0.0013          0.0051          0.0717
     Parameter 2        -0.0030          0.0047          0.0689
     Parameter 3        -0.0008          0.0048          0.0693
     Parameter 4        -0.0023          0.0053          0.0727
     Parameter 5         0.0003          0.0052          0.0722
     Parameter 6        -0.0058          0.0049          0.0701
     Parameter 7        -0.0022          0.0045          0.0674
     Parameter 8         0.0025          0.0051          0.0718
     Parameter 9         0.0045          0.0049          0.0703
     Parameter 10        -0.0025          0.0052          0.0723
     Parameter 11        -0.0018          0.0051          0.0715
     Parameter 12         0.0000          0.0047          0.0687
     Parameter 13        -0.0027          0.0049          0.0700
     Parameter 14         0.0033          0.0050          0.0707
     Parameter 15 Improper Prior
     Parameter 16 Improper Prior
     Parameter 17 Improper Prior
     Parameter 18 Improper Prior
     Parameter 19 Improper Prior
     Parameter 20 Improper Prior
     Parameter 21 Improper Prior
     Parameter 22 Improper Prior
     Parameter 23 Improper Prior
     Parameter 24 Improper Prior
     Parameter 25 Improper Prior
     Parameter 26 Improper Prior
     Parameter 27 Improper Prior
     Parameter 28 Improper Prior
     Parameter 29 Improper Prior
     Parameter 30 Improper Prior
     Parameter 31 Improper Prior
     Parameter 32 Improper Prior
     Parameter 33 Improper Prior
     Parameter 34 Improper Prior
     Parameter 35 Improper Prior
     Parameter 36 Improper Prior
     Parameter 37 Improper Prior
     Parameter 38 Improper Prior
     Parameter 39 Improper Prior
     Parameter 40 Improper Prior
     Parameter 41 Improper Prior
     Parameter 42 Improper Prior
     Parameter 43 Improper Prior
     Parameter 44 Improper Prior
     Parameter 45 Improper Prior
     Parameter 46 Improper Prior
     Parameter 47 Improper Prior
     Parameter 48 Improper Prior
     Parameter 49 Improper Prior
     Parameter 50 Improper Prior
     Parameter 51 Improper Prior

     REPLICATION 68:


                     POTENTIAL       PARAMETER WITH
     ITERATION    SCALE REDUCTION      HIGHEST PSR
     100              1.375               18
     200              1.170               50
     300              1.198               5
     400              1.246               50
     500              1.153               9
     600              1.029               33
     700              1.082               8
     800              1.038               5
     900              1.059               50
     1000             1.112               50
     1100             1.071               22
     1200             1.079               50
     1300             1.022               14
     1400             1.018               31
     1500             1.006               31
     1600             1.018               11
     1700             1.023               12
     1800             1.032               50
     1900             1.113               50
     2000             1.057               12
     2100             1.033               12
     2200             1.021               50
     2300             1.013               15
     2400             1.005               8
     2500             1.044               50
     2600             1.042               50
     2700             1.019               8
     2800             1.013               12
     2900             1.007               43
     3000             1.006               30
     3100             1.006               24
     3200             1.023               11
     3300             1.019               11
     3400             1.030               11
     3500             1.026               10
     3600             1.011               10
     3700             1.031               10
     3800             1.013               24
     3900             1.013               26
     4000             1.010               26
     4100             1.005               11
     4200             1.003               45
     4300             1.011               50
     4400             1.014               50
     4500             1.026               50
     4600             1.026               50
     4700             1.017               50
     4800             1.013               50
     4900             1.010               50
     5000             1.012               50


     Simulated prior distributions

     Parameter       Prior Mean  Prior Variance  Prior Std. Dev.


     Parameter 1         0.0015          0.0055          0.0742
     Parameter 2         0.0008          0.0051          0.0711
     Parameter 3        -0.0004          0.0051          0.0715
     Parameter 4        -0.0005          0.0047          0.0686
     Parameter 5         0.0005          0.0053          0.0729
     Parameter 6        -0.0007          0.0051          0.0711
     Parameter 7         0.0021          0.0046          0.0679
     Parameter 8        -0.0006          0.0051          0.0717
     Parameter 9         0.0038          0.0047          0.0689
     Parameter 10         0.0019          0.0048          0.0693
     Parameter 11        -0.0045          0.0052          0.0725
     Parameter 12         0.0004          0.0050          0.0707
     Parameter 13         0.0009          0.0054          0.0734
     Parameter 14        -0.0023          0.0050          0.0710
     Parameter 15 Improper Prior
     Parameter 16 Improper Prior
     Parameter 17 Improper Prior
     Parameter 18 Improper Prior
     Parameter 19 Improper Prior
     Parameter 20 Improper Prior
     Parameter 21 Improper Prior
     Parameter 22 Improper Prior
     Parameter 23 Improper Prior
     Parameter 24 Improper Prior
     Parameter 25 Improper Prior
     Parameter 26 Improper Prior
     Parameter 27 Improper Prior
     Parameter 28 Improper Prior
     Parameter 29 Improper Prior
     Parameter 30 Improper Prior
     Parameter 31 Improper Prior
     Parameter 32 Improper Prior
     Parameter 33 Improper Prior
     Parameter 34 Improper Prior
     Parameter 35 Improper Prior
     Parameter 36 Improper Prior
     Parameter 37 Improper Prior
     Parameter 38 Improper Prior
     Parameter 39 Improper Prior
     Parameter 40 Improper Prior
     Parameter 41 Improper Prior
     Parameter 42 Improper Prior
     Parameter 43 Improper Prior
     Parameter 44 Improper Prior
     Parameter 45 Improper Prior
     Parameter 46 Improper Prior
     Parameter 47 Improper Prior
     Parameter 48 Improper Prior
     Parameter 49 Improper Prior
     Parameter 50 Improper Prior
     Parameter 51 Improper Prior

     REPLICATION 69:


                     POTENTIAL       PARAMETER WITH
     ITERATION    SCALE REDUCTION      HIGHEST PSR
     100              1.707               3
     200              1.387               12
     300              1.248               12
     400              1.065               8
     500              1.027               25
     600              1.074               8
     700              1.059               9
     800              1.039               12
     900              1.031               4
     1000             1.088               50
     1100             1.112               50
     1200             1.025               39
     1300             1.057               12
     1400             1.023               50
     1500             1.050               50
     1600             1.011               3
     1700             1.055               12
     1800             1.067               12
     1900             1.078               12
     2000             1.061               3
     2100             1.052               3
     2200             1.031               3
     2300             1.037               3
     2400             1.011               29
     2500             1.009               12
     2600             1.018               12
     2700             1.014               6
     2800             1.022               3
     2900             1.040               3
     3000             1.042               3
     3100             1.043               3
     3200             1.013               3
     3300             1.005               42
     3400             1.006               6
     3500             1.007               19
     3600             1.006               10
     3700             1.009               8
     3800             1.008               8
     3900             1.010               1
     4000             1.033               8
     4100             1.021               1
     4200             1.010               8
     4300             1.004               41
     4400             1.006               14
     4500             1.013               13
     4600             1.011               13
     4700             1.006               3
     4800             1.005               19
     4900             1.003               17
     5000             1.004               44


     Simulated prior distributions

     Parameter       Prior Mean  Prior Variance  Prior Std. Dev.


     Parameter 1        -0.0012          0.0047          0.0685
     Parameter 2        -0.0031          0.0048          0.0695
     Parameter 3        -0.0012          0.0051          0.0715
     Parameter 4         0.0001          0.0052          0.0723
     Parameter 5        -0.0032          0.0051          0.0716
     Parameter 6        -0.0002          0.0048          0.0693
     Parameter 7         0.0008          0.0051          0.0715
     Parameter 8        -0.0001          0.0052          0.0722
     Parameter 9        -0.0002          0.0044          0.0662
     Parameter 10        -0.0013          0.0052          0.0722
     Parameter 11         0.0013          0.0051          0.0717
     Parameter 12        -0.0002          0.0052          0.0719
     Parameter 13         0.0030          0.0052          0.0724
     Parameter 14        -0.0037          0.0051          0.0715
     Parameter 15 Improper Prior
     Parameter 16 Improper Prior
     Parameter 17 Improper Prior
     Parameter 18 Improper Prior
     Parameter 19 Improper Prior
     Parameter 20 Improper Prior
     Parameter 21 Improper Prior
     Parameter 22 Improper Prior
     Parameter 23 Improper Prior
     Parameter 24 Improper Prior
     Parameter 25 Improper Prior
     Parameter 26 Improper Prior
     Parameter 27 Improper Prior
     Parameter 28 Improper Prior
     Parameter 29 Improper Prior
     Parameter 30 Improper Prior
     Parameter 31 Improper Prior
     Parameter 32 Improper Prior
     Parameter 33 Improper Prior
     Parameter 34 Improper Prior
     Parameter 35 Improper Prior
     Parameter 36 Improper Prior
     Parameter 37 Improper Prior
     Parameter 38 Improper Prior
     Parameter 39 Improper Prior
     Parameter 40 Improper Prior
     Parameter 41 Improper Prior
     Parameter 42 Improper Prior
     Parameter 43 Improper Prior
     Parameter 44 Improper Prior
     Parameter 45 Improper Prior
     Parameter 46 Improper Prior
     Parameter 47 Improper Prior
     Parameter 48 Improper Prior
     Parameter 49 Improper Prior
     Parameter 50 Improper Prior
     Parameter 51 Improper Prior

     REPLICATION 70:


                     POTENTIAL       PARAMETER WITH
     ITERATION    SCALE REDUCTION      HIGHEST PSR
     100              1.190               1
     200              1.134               24
     300              1.098               45
     400              1.088               16
     500              1.060               19
     600              1.024               25
     700              1.038               15
     800              1.064               18
     900              1.030               18
     1000             1.099               12
     1100             1.030               50
     1200             1.029               6
     1300             1.081               1
     1400             1.023               23
     1500             1.037               9
     1600             1.031               22
     1700             1.029               50
     1800             1.018               37
     1900             1.022               37
     2000             1.020               37
     2100             1.012               37
     2200             1.015               45
     2300             1.010               12
     2400             1.033               12
     2500             1.043               8
     2600             1.065               8
     2700             1.021               8
     2800             1.048               11
     2900             1.018               50
     3000             1.006               25
     3100             1.009               31
     3200             1.011               17
     3300             1.009               17
     3400             1.010               17
     3500             1.009               33
     3600             1.008               17
     3700             1.008               17
     3800             1.006               17
     3900             1.008               17
     4000             1.008               17
     4100             1.009               33
     4200             1.009               50
     4300             1.005               50
     4400             1.006               33
     4500             1.006               8
     4600             1.006               38
     4700             1.005               38
     4800             1.006               31
     4900             1.004               40
     5000             1.009               50


     Simulated prior distributions

     Parameter       Prior Mean  Prior Variance  Prior Std. Dev.


     Parameter 1         0.0003          0.0054          0.0736
     Parameter 2         0.0031          0.0048          0.0690
     Parameter 3        -0.0019          0.0050          0.0707
     Parameter 4        -0.0011          0.0052          0.0724
     Parameter 5         0.0019          0.0050          0.0706
     Parameter 6         0.0003          0.0050          0.0708
     Parameter 7        -0.0012          0.0052          0.0719
     Parameter 8        -0.0024          0.0051          0.0715
     Parameter 9        -0.0035          0.0050          0.0705
     Parameter 10        -0.0015          0.0048          0.0693
     Parameter 11        -0.0038          0.0051          0.0712
     Parameter 12         0.0032          0.0049          0.0703
     Parameter 13        -0.0011          0.0047          0.0686
     Parameter 14         0.0008          0.0048          0.0695
     Parameter 15 Improper Prior
     Parameter 16 Improper Prior
     Parameter 17 Improper Prior
     Parameter 18 Improper Prior
     Parameter 19 Improper Prior
     Parameter 20 Improper Prior
     Parameter 21 Improper Prior
     Parameter 22 Improper Prior
     Parameter 23 Improper Prior
     Parameter 24 Improper Prior
     Parameter 25 Improper Prior
     Parameter 26 Improper Prior
     Parameter 27 Improper Prior
     Parameter 28 Improper Prior
     Parameter 29 Improper Prior
     Parameter 30 Improper Prior
     Parameter 31 Improper Prior
     Parameter 32 Improper Prior
     Parameter 33 Improper Prior
     Parameter 34 Improper Prior
     Parameter 35 Improper Prior
     Parameter 36 Improper Prior
     Parameter 37 Improper Prior
     Parameter 38 Improper Prior
     Parameter 39 Improper Prior
     Parameter 40 Improper Prior
     Parameter 41 Improper Prior
     Parameter 42 Improper Prior
     Parameter 43 Improper Prior
     Parameter 44 Improper Prior
     Parameter 45 Improper Prior
     Parameter 46 Improper Prior
     Parameter 47 Improper Prior
     Parameter 48 Improper Prior
     Parameter 49 Improper Prior
     Parameter 50 Improper Prior
     Parameter 51 Improper Prior

     REPLICATION 71:


                     POTENTIAL       PARAMETER WITH
     ITERATION    SCALE REDUCTION      HIGHEST PSR
     100              1.694               50
     200              1.089               51
     300              1.154               51
     400              1.247               12
     500              1.300               8
     600              1.200               12
     700              1.223               10
     800              1.177               12
     900              1.084               50
     1000             1.012               20
     1100             1.076               50
     1200             1.052               12
     1300             1.015               35
     1400             1.009               35
     1500             1.012               28
     1600             1.010               15
     1700             1.029               8
     1800             1.014               33
     1900             1.010               28
     2000             1.014               28
     2100             1.015               28
     2200             1.010               31
     2300             1.015               50
     2400             1.006               16
     2500             1.009               31
     2600             1.006               5
     2700             1.022               5
     2800             1.032               5
     2900             1.017               5
     3000             1.006               51
     3100             1.009               50
     3200             1.005               51
     3300             1.007               37
     3400             1.012               22
     3500             1.011               15
     3600             1.012               15
     3700             1.009               15
     3800             1.002               15
     3900             1.004               5
     4000             1.007               5
     4100             1.006               5
     4200             1.006               5
     4300             1.004               1
     4400             1.003               50
     4500             1.003               40
     4600             1.007               50
     4700             1.002               29
     4800             1.007               10
     4900             1.003               37
     5000             1.006               37


     Simulated prior distributions

     Parameter       Prior Mean  Prior Variance  Prior Std. Dev.


     Parameter 1        -0.0015          0.0048          0.0690
     Parameter 2        -0.0013          0.0049          0.0701
     Parameter 3        -0.0059          0.0052          0.0720
     Parameter 4         0.0032          0.0051          0.0714
     Parameter 5        -0.0021          0.0049          0.0702
     Parameter 6         0.0013          0.0047          0.0688
     Parameter 7        -0.0010          0.0048          0.0691
     Parameter 8         0.0007          0.0051          0.0711
     Parameter 9         0.0022          0.0051          0.0717
     Parameter 10         0.0002          0.0052          0.0721
     Parameter 11        -0.0003          0.0051          0.0715
     Parameter 12         0.0041          0.0046          0.0680
     Parameter 13         0.0003          0.0048          0.0693
     Parameter 14        -0.0007          0.0051          0.0714
     Parameter 15 Improper Prior
     Parameter 16 Improper Prior
     Parameter 17 Improper Prior
     Parameter 18 Improper Prior
     Parameter 19 Improper Prior
     Parameter 20 Improper Prior
     Parameter 21 Improper Prior
     Parameter 22 Improper Prior
     Parameter 23 Improper Prior
     Parameter 24 Improper Prior
     Parameter 25 Improper Prior
     Parameter 26 Improper Prior
     Parameter 27 Improper Prior
     Parameter 28 Improper Prior
     Parameter 29 Improper Prior
     Parameter 30 Improper Prior
     Parameter 31 Improper Prior
     Parameter 32 Improper Prior
     Parameter 33 Improper Prior
     Parameter 34 Improper Prior
     Parameter 35 Improper Prior
     Parameter 36 Improper Prior
     Parameter 37 Improper Prior
     Parameter 38 Improper Prior
     Parameter 39 Improper Prior
     Parameter 40 Improper Prior
     Parameter 41 Improper Prior
     Parameter 42 Improper Prior
     Parameter 43 Improper Prior
     Parameter 44 Improper Prior
     Parameter 45 Improper Prior
     Parameter 46 Improper Prior
     Parameter 47 Improper Prior
     Parameter 48 Improper Prior
     Parameter 49 Improper Prior
     Parameter 50 Improper Prior
     Parameter 51 Improper Prior

     REPLICATION 72:


                     POTENTIAL       PARAMETER WITH
     ITERATION    SCALE REDUCTION      HIGHEST PSR
     100              1.414               17
     200              1.134               12
     300              1.384               50
     400              1.053               14
     500              1.188               50
     600              1.035               21
     700              1.069               50
     800              1.031               21
     900              1.021               50
     1000             1.026               21
     1100             1.065               50
     1200             1.056               50
     1300             1.035               50
     1400             1.088               50
     1500             1.026               51
     1600             1.027               51
     1700             1.026               10
     1800             1.027               50
     1900             1.015               25
     2000             1.008               50
     2100             1.043               50
     2200             1.047               50
     2300             1.041               50
     2400             1.012               29
     2500             1.013               29
     2600             1.008               20
     2700             1.015               2
     2800             1.008               17
     2900             1.004               26
     3000             1.012               17
     3100             1.008               17
     3200             1.008               37
     3300             1.010               11
     3400             1.016               11
     3500             1.005               40
     3600             1.004               46
     3700             1.005               15
     3800             1.005               40
     3900             1.004               15
     4000             1.003               41
     4100             1.005               17
     4200             1.005               17
     4300             1.005               33
     4400             1.004               33
     4500             1.004               15
     4600             1.004               26
     4700             1.006               26
     4800             1.006               26
     4900             1.019               50
     5000             1.020               50
     5100             1.011               10


     Simulated prior distributions

     Parameter       Prior Mean  Prior Variance  Prior Std. Dev.


     Parameter 1         0.0015          0.0054          0.0732
     Parameter 2        -0.0015          0.0050          0.0706
     Parameter 3        -0.0022          0.0052          0.0718
     Parameter 4         0.0047          0.0052          0.0718
     Parameter 5        -0.0052          0.0047          0.0685
     Parameter 6         0.0025          0.0050          0.0706
     Parameter 7         0.0028          0.0054          0.0734
     Parameter 8         0.0003          0.0053          0.0726
     Parameter 9        -0.0018          0.0052          0.0719
     Parameter 10         0.0024          0.0047          0.0689
     Parameter 11        -0.0021          0.0052          0.0722
     Parameter 12        -0.0038          0.0047          0.0684
     Parameter 13         0.0001          0.0049          0.0702
     Parameter 14         0.0007          0.0051          0.0713
     Parameter 15 Improper Prior
     Parameter 16 Improper Prior
     Parameter 17 Improper Prior
     Parameter 18 Improper Prior
     Parameter 19 Improper Prior
     Parameter 20 Improper Prior
     Parameter 21 Improper Prior
     Parameter 22 Improper Prior
     Parameter 23 Improper Prior
     Parameter 24 Improper Prior
     Parameter 25 Improper Prior
     Parameter 26 Improper Prior
     Parameter 27 Improper Prior
     Parameter 28 Improper Prior
     Parameter 29 Improper Prior
     Parameter 30 Improper Prior
     Parameter 31 Improper Prior
     Parameter 32 Improper Prior
     Parameter 33 Improper Prior
     Parameter 34 Improper Prior
     Parameter 35 Improper Prior
     Parameter 36 Improper Prior
     Parameter 37 Improper Prior
     Parameter 38 Improper Prior
     Parameter 39 Improper Prior
     Parameter 40 Improper Prior
     Parameter 41 Improper Prior
     Parameter 42 Improper Prior
     Parameter 43 Improper Prior
     Parameter 44 Improper Prior
     Parameter 45 Improper Prior
     Parameter 46 Improper Prior
     Parameter 47 Improper Prior
     Parameter 48 Improper Prior
     Parameter 49 Improper Prior
     Parameter 50 Improper Prior
     Parameter 51 Improper Prior

     REPLICATION 73:


                     POTENTIAL       PARAMETER WITH
     ITERATION    SCALE REDUCTION      HIGHEST PSR
     100              1.393               10
     200              1.205               10
     300              1.091               51
     400              1.091               9
     500              1.048               22
     600              1.029               22
     700              1.036               43
     800              1.044               50
     900              1.032               11
     1000             1.048               50
     1100             1.015               21
     1200             1.022               17
     1300             1.041               10
     1400             1.020               14
     1500             1.013               32
     1600             1.021               22
     1700             1.036               51
     1800             1.013               51
     1900             1.019               50
     2000             1.020               50
     2100             1.006               21
     2200             1.010               39
     2300             1.020               14
     2400             1.020               8
     2500             1.017               8
     2600             1.012               37
     2700             1.005               30
     2800             1.004               15
     2900             1.005               42
     3000             1.005               25
     3100             1.004               33
     3200             1.010               33
     3300             1.012               33
     3400             1.010               33
     3500             1.009               33
     3600             1.013               33
     3700             1.022               50
     3800             1.013               33
     3900             1.010               33
     4000             1.007               32
     4100             1.005               32
     4200             1.005               22
     4300             1.004               43
     4400             1.008               25
     4500             1.012               25
     4600             1.007               25
     4700             1.008               50
     4800             1.012               50
     4900             1.032               50
     5000             1.030               50
     5100             1.017               50


     Simulated prior distributions

     Parameter       Prior Mean  Prior Variance  Prior Std. Dev.


     Parameter 1        -0.0038          0.0052          0.0722
     Parameter 2        -0.0012          0.0047          0.0685
     Parameter 3        -0.0029          0.0051          0.0711
     Parameter 4        -0.0008          0.0047          0.0687
     Parameter 5         0.0028          0.0047          0.0688
     Parameter 6         0.0016          0.0047          0.0685
     Parameter 7         0.0016          0.0050          0.0706
     Parameter 8         0.0047          0.0049          0.0701
     Parameter 9        -0.0023          0.0053          0.0728
     Parameter 10         0.0019          0.0050          0.0710
     Parameter 11        -0.0037          0.0054          0.0736
     Parameter 12        -0.0013          0.0051          0.0715
     Parameter 13         0.0042          0.0049          0.0698
     Parameter 14        -0.0009          0.0051          0.0713
     Parameter 15 Improper Prior
     Parameter 16 Improper Prior
     Parameter 17 Improper Prior
     Parameter 18 Improper Prior
     Parameter 19 Improper Prior
     Parameter 20 Improper Prior
     Parameter 21 Improper Prior
     Parameter 22 Improper Prior
     Parameter 23 Improper Prior
     Parameter 24 Improper Prior
     Parameter 25 Improper Prior
     Parameter 26 Improper Prior
     Parameter 27 Improper Prior
     Parameter 28 Improper Prior
     Parameter 29 Improper Prior
     Parameter 30 Improper Prior
     Parameter 31 Improper Prior
     Parameter 32 Improper Prior
     Parameter 33 Improper Prior
     Parameter 34 Improper Prior
     Parameter 35 Improper Prior
     Parameter 36 Improper Prior
     Parameter 37 Improper Prior
     Parameter 38 Improper Prior
     Parameter 39 Improper Prior
     Parameter 40 Improper Prior
     Parameter 41 Improper Prior
     Parameter 42 Improper Prior
     Parameter 43 Improper Prior
     Parameter 44 Improper Prior
     Parameter 45 Improper Prior
     Parameter 46 Improper Prior
     Parameter 47 Improper Prior
     Parameter 48 Improper Prior
     Parameter 49 Improper Prior
     Parameter 50 Improper Prior
     Parameter 51 Improper Prior

     REPLICATION 74:


                     POTENTIAL       PARAMETER WITH
     ITERATION    SCALE REDUCTION      HIGHEST PSR
     100              1.445               50
     200              1.447               50
     300              1.318               50
     400              1.051               19
     500              1.155               10
     600              1.026               17
     700              1.122               50
     800              1.086               50
     900              1.047               51
     1000             1.044               19
     1100             1.069               5
     1200             1.058               9
     1300             1.050               11
     1400             1.015               21
     1500             1.032               16
     1600             1.021               51
     1700             1.018               9
     1800             1.006               9
     1900             1.007               15
     2000             1.009               19
     2100             1.007               16
     2200             1.007               25
     2300             1.009               50
     2400             1.014               25
     2500             1.015               25
     2600             1.019               50
     2700             1.017               19
     2800             1.017               12
     2900             1.013               19
     3000             1.014               12
     3100             1.018               19
     3200             1.019               12
     3300             1.005               19
     3400             1.005               18
     3500             1.006               25
     3600             1.005               18
     3700             1.003               23
     3800             1.006               50
     3900             1.003               43
     4000             1.005               37
     4100             1.005               45
     4200             1.011               5
     4300             1.011               5
     4400             1.012               5
     4500             1.011               5
     4600             1.005               5
     4700             1.005               50
     4800             1.017               9
     4900             1.028               50
     5000             1.019               50


     Simulated prior distributions

     Parameter       Prior Mean  Prior Variance  Prior Std. Dev.


     Parameter 1         0.0027          0.0051          0.0713
     Parameter 2        -0.0046          0.0048          0.0692
     Parameter 3        -0.0070          0.0051          0.0716
     Parameter 4         0.0002          0.0049          0.0697
     Parameter 5         0.0008          0.0050          0.0710
     Parameter 6         0.0005          0.0048          0.0695
     Parameter 7         0.0010          0.0052          0.0721
     Parameter 8         0.0007          0.0048          0.0691
     Parameter 9        -0.0003          0.0052          0.0721
     Parameter 10         0.0023          0.0051          0.0715
     Parameter 11         0.0005          0.0047          0.0686
     Parameter 12        -0.0023          0.0054          0.0732
     Parameter 13        -0.0001          0.0049          0.0702
     Parameter 14         0.0048          0.0047          0.0688
     Parameter 15 Improper Prior
     Parameter 16 Improper Prior
     Parameter 17 Improper Prior
     Parameter 18 Improper Prior
     Parameter 19 Improper Prior
     Parameter 20 Improper Prior
     Parameter 21 Improper Prior
     Parameter 22 Improper Prior
     Parameter 23 Improper Prior
     Parameter 24 Improper Prior
     Parameter 25 Improper Prior
     Parameter 26 Improper Prior
     Parameter 27 Improper Prior
     Parameter 28 Improper Prior
     Parameter 29 Improper Prior
     Parameter 30 Improper Prior
     Parameter 31 Improper Prior
     Parameter 32 Improper Prior
     Parameter 33 Improper Prior
     Parameter 34 Improper Prior
     Parameter 35 Improper Prior
     Parameter 36 Improper Prior
     Parameter 37 Improper Prior
     Parameter 38 Improper Prior
     Parameter 39 Improper Prior
     Parameter 40 Improper Prior
     Parameter 41 Improper Prior
     Parameter 42 Improper Prior
     Parameter 43 Improper Prior
     Parameter 44 Improper Prior
     Parameter 45 Improper Prior
     Parameter 46 Improper Prior
     Parameter 47 Improper Prior
     Parameter 48 Improper Prior
     Parameter 49 Improper Prior
     Parameter 50 Improper Prior
     Parameter 51 Improper Prior

     REPLICATION 75:


                     POTENTIAL       PARAMETER WITH
     ITERATION    SCALE REDUCTION      HIGHEST PSR
     100              1.181               16
     200              1.196               5
     300              1.205               26
     400              1.036               43
     500              1.028               25
     600              1.049               11
     700              1.022               21
     800              1.114               10
     900              1.029               29
     1000             1.027               43
     1100             1.018               26
     1200             1.013               45
     1300             1.017               50
     1400             1.025               29
     1500             1.012               29
     1600             1.016               43
     1700             1.014               32
     1800             1.018               16
     1900             1.019               51
     2000             1.012               11
     2100             1.023               11
     2200             1.029               50
     2300             1.014               1
     2400             1.020               1
     2500             1.020               50
     2600             1.046               50
     2700             1.056               50
     2800             1.042               50
     2900             1.015               10
     3000             1.021               10
     3100             1.028               50
     3200             1.014               9
     3300             1.015               50
     3400             1.009               33
     3500             1.005               33
     3600             1.007               19
     3700             1.009               26
     3800             1.007               26
     3900             1.029               50
     4000             1.025               50
     4100             1.010               50
     4200             1.018               50
     4300             1.012               50
     4400             1.019               12
     4500             1.007               12
     4600             1.016               50
     4700             1.012               50
     4800             1.014               50
     4900             1.028               50
     5000             1.022               50
     5100             1.025               50
     5200             1.010               50


     Simulated prior distributions

     Parameter       Prior Mean  Prior Variance  Prior Std. Dev.


     Parameter 1        -0.0013          0.0049          0.0699
     Parameter 2         0.0039          0.0049          0.0702
     Parameter 3         0.0044          0.0052          0.0721
     Parameter 4        -0.0005          0.0046          0.0677
     Parameter 5        -0.0009          0.0050          0.0710
     Parameter 6         0.0005          0.0051          0.0717
     Parameter 7        -0.0001          0.0048          0.0690
     Parameter 8        -0.0001          0.0054          0.0737
     Parameter 9        -0.0013          0.0050          0.0710
     Parameter 10        -0.0003          0.0048          0.0695
     Parameter 11        -0.0004          0.0056          0.0752
     Parameter 12        -0.0032          0.0048          0.0695
     Parameter 13         0.0000          0.0054          0.0737
     Parameter 14        -0.0035          0.0051          0.0714
     Parameter 15 Improper Prior
     Parameter 16 Improper Prior
     Parameter 17 Improper Prior
     Parameter 18 Improper Prior
     Parameter 19 Improper Prior
     Parameter 20 Improper Prior
     Parameter 21 Improper Prior
     Parameter 22 Improper Prior
     Parameter 23 Improper Prior
     Parameter 24 Improper Prior
     Parameter 25 Improper Prior
     Parameter 26 Improper Prior
     Parameter 27 Improper Prior
     Parameter 28 Improper Prior
     Parameter 29 Improper Prior
     Parameter 30 Improper Prior
     Parameter 31 Improper Prior
     Parameter 32 Improper Prior
     Parameter 33 Improper Prior
     Parameter 34 Improper Prior
     Parameter 35 Improper Prior
     Parameter 36 Improper Prior
     Parameter 37 Improper Prior
     Parameter 38 Improper Prior
     Parameter 39 Improper Prior
     Parameter 40 Improper Prior
     Parameter 41 Improper Prior
     Parameter 42 Improper Prior
     Parameter 43 Improper Prior
     Parameter 44 Improper Prior
     Parameter 45 Improper Prior
     Parameter 46 Improper Prior
     Parameter 47 Improper Prior
     Parameter 48 Improper Prior
     Parameter 49 Improper Prior
     Parameter 50 Improper Prior
     Parameter 51 Improper Prior

     REPLICATION 76:


                     POTENTIAL       PARAMETER WITH
     ITERATION    SCALE REDUCTION      HIGHEST PSR
     100              1.352               17
     200              1.198               11
     300              1.052               11
     400              1.150               8
     500              1.097               45
     600              1.111               8
     700              1.019               39
     800              1.020               25
     900              1.084               50
     1000             1.083               50
     1100             1.025               15
     1200             1.034               50
     1300             1.096               50
     1400             1.025               15
     1500             1.017               15
     1600             1.014               23
     1700             1.012               10
     1800             1.009               4
     1900             1.024               10
     2000             1.019               25
     2100             1.015               26
     2200             1.008               25
     2300             1.010               12
     2400             1.032               12
     2500             1.043               11
     2600             1.010               5
     2700             1.021               5
     2800             1.040               12
     2900             1.039               50
     3000             1.049               8
     3100             1.021               11
     3200             1.012               10
     3300             1.009               25
     3400             1.007               15
     3500             1.006               31
     3600             1.006               26
     3700             1.017               11
     3800             1.006               40
     3900             1.005               40
     4000             1.003               24
     4100             1.022               11
     4200             1.025               12
     4300             1.018               50
     4400             1.020               50
     4500             1.035               50
     4600             1.022               8
     4700             1.012               12
     4800             1.005               12
     4900             1.006               27
     5000             1.007               27


     Simulated prior distributions

     Parameter       Prior Mean  Prior Variance  Prior Std. Dev.


     Parameter 1         0.0000          0.0053          0.0727
     Parameter 2         0.0014          0.0049          0.0701
     Parameter 3         0.0032          0.0050          0.0707
     Parameter 4         0.0000          0.0050          0.0710
     Parameter 5         0.0014          0.0048          0.0692
     Parameter 6        -0.0034          0.0045          0.0672
     Parameter 7         0.0035          0.0054          0.0733
     Parameter 8         0.0014          0.0048          0.0694
     Parameter 9        -0.0018          0.0050          0.0708
     Parameter 10         0.0009          0.0045          0.0674
     Parameter 11         0.0050          0.0052          0.0721
     Parameter 12        -0.0011          0.0051          0.0713
     Parameter 13        -0.0014          0.0051          0.0711
     Parameter 14        -0.0032          0.0050          0.0706
     Parameter 15 Improper Prior
     Parameter 16 Improper Prior
     Parameter 17 Improper Prior
     Parameter 18 Improper Prior
     Parameter 19 Improper Prior
     Parameter 20 Improper Prior
     Parameter 21 Improper Prior
     Parameter 22 Improper Prior
     Parameter 23 Improper Prior
     Parameter 24 Improper Prior
     Parameter 25 Improper Prior
     Parameter 26 Improper Prior
     Parameter 27 Improper Prior
     Parameter 28 Improper Prior
     Parameter 29 Improper Prior
     Parameter 30 Improper Prior
     Parameter 31 Improper Prior
     Parameter 32 Improper Prior
     Parameter 33 Improper Prior
     Parameter 34 Improper Prior
     Parameter 35 Improper Prior
     Parameter 36 Improper Prior
     Parameter 37 Improper Prior
     Parameter 38 Improper Prior
     Parameter 39 Improper Prior
     Parameter 40 Improper Prior
     Parameter 41 Improper Prior
     Parameter 42 Improper Prior
     Parameter 43 Improper Prior
     Parameter 44 Improper Prior
     Parameter 45 Improper Prior
     Parameter 46 Improper Prior
     Parameter 47 Improper Prior
     Parameter 48 Improper Prior
     Parameter 49 Improper Prior
     Parameter 50 Improper Prior
     Parameter 51 Improper Prior

     REPLICATION 77:


                     POTENTIAL       PARAMETER WITH
     ITERATION    SCALE REDUCTION      HIGHEST PSR
     100              1.996               23
     200              2.004               50
     300              1.087               50
     400              1.142               29
     500              1.047               50
     600              1.059               42
     700              1.021               15
     800              1.076               8
     900              1.038               45
     1000             1.040               12
     1100             1.023               5
     1200             1.012               29
     1300             1.017               9
     1400             1.032               5
     1500             1.021               33
     1600             1.014               4
     1700             1.043               11
     1800             1.017               4
     1900             1.024               16
     2000             1.010               4
     2100             1.040               50
     2200             1.006               27
     2300             1.011               51
     2400             1.007               51
     2500             1.010               10
     2600             1.008               2
     2700             1.017               10
     2800             1.030               50
     2900             1.017               50
     3000             1.011               50
     3100             1.029               50
     3200             1.034               50
     3300             1.025               50
     3400             1.014               50
     3500             1.012               50
     3600             1.006               10
     3700             1.015               10
     3800             1.007               43
     3900             1.012               15
     4000             1.020               15
     4100             1.020               50
     4200             1.037               12
     4300             1.034               9
     4400             1.045               9
     4500             1.022               9
     4600             1.012               9
     4700             1.009               9
     4800             1.009               9
     4900             1.010               15
     5000             1.008               5


     Simulated prior distributions

     Parameter       Prior Mean  Prior Variance  Prior Std. Dev.


     Parameter 1        -0.0001          0.0050          0.0704
     Parameter 2        -0.0006          0.0053          0.0726
     Parameter 3         0.0011          0.0049          0.0697
     Parameter 4         0.0000          0.0053          0.0727
     Parameter 5        -0.0021          0.0049          0.0699
     Parameter 6         0.0013          0.0050          0.0705
     Parameter 7         0.0020          0.0051          0.0712
     Parameter 8        -0.0021          0.0048          0.0696
     Parameter 9        -0.0008          0.0048          0.0693
     Parameter 10        -0.0018          0.0048          0.0693
     Parameter 11         0.0004          0.0050          0.0707
     Parameter 12        -0.0012          0.0049          0.0701
     Parameter 13        -0.0008          0.0053          0.0725
     Parameter 14         0.0047          0.0048          0.0690
     Parameter 15 Improper Prior
     Parameter 16 Improper Prior
     Parameter 17 Improper Prior
     Parameter 18 Improper Prior
     Parameter 19 Improper Prior
     Parameter 20 Improper Prior
     Parameter 21 Improper Prior
     Parameter 22 Improper Prior
     Parameter 23 Improper Prior
     Parameter 24 Improper Prior
     Parameter 25 Improper Prior
     Parameter 26 Improper Prior
     Parameter 27 Improper Prior
     Parameter 28 Improper Prior
     Parameter 29 Improper Prior
     Parameter 30 Improper Prior
     Parameter 31 Improper Prior
     Parameter 32 Improper Prior
     Parameter 33 Improper Prior
     Parameter 34 Improper Prior
     Parameter 35 Improper Prior
     Parameter 36 Improper Prior
     Parameter 37 Improper Prior
     Parameter 38 Improper Prior
     Parameter 39 Improper Prior
     Parameter 40 Improper Prior
     Parameter 41 Improper Prior
     Parameter 42 Improper Prior
     Parameter 43 Improper Prior
     Parameter 44 Improper Prior
     Parameter 45 Improper Prior
     Parameter 46 Improper Prior
     Parameter 47 Improper Prior
     Parameter 48 Improper Prior
     Parameter 49 Improper Prior
     Parameter 50 Improper Prior
     Parameter 51 Improper Prior

     REPLICATION 78:


                     POTENTIAL       PARAMETER WITH
     ITERATION    SCALE REDUCTION      HIGHEST PSR
     100              1.298               35
     200              1.099               32
     300              1.963               50
     400              1.191               50
     500              1.065               26
     600              1.067               26
     700              1.033               32
     800              1.096               26
     900              1.030               5
     1000             1.109               12
     1100             1.040               50
     1200             1.028               43
     1300             1.028               5
     1400             1.052               2
     1500             1.017               2
     1600             1.017               22
     1700             1.007               22
     1800             1.025               18
     1900             1.020               3
     2000             1.020               3
     2100             1.014               17
     2200             1.009               23
     2300             1.015               22
     2400             1.010               22
     2500             1.011               22
     2600             1.014               22
     2700             1.010               20
     2800             1.009               20
     2900             1.007               43
     3000             1.013               25
     3100             1.032               10
     3200             1.050               10
     3300             1.034               10
     3400             1.021               25
     3500             1.019               10
     3600             1.010               22
     3700             1.009               22
     3800             1.021               3
     3900             1.015               3
     4000             1.008               3
     4100             1.005               3
     4200             1.008               1
     4300             1.005               43
     4400             1.006               50
     4500             1.008               25
     4600             1.006               1
     4700             1.009               5
     4800             1.013               5
     4900             1.017               5
     5000             1.012               5


     Simulated prior distributions

     Parameter       Prior Mean  Prior Variance  Prior Std. Dev.


     Parameter 1         0.0009          0.0052          0.0718
     Parameter 2         0.0022          0.0049          0.0700
     Parameter 3        -0.0045          0.0049          0.0699
     Parameter 4         0.0012          0.0052          0.0718
     Parameter 5        -0.0015          0.0046          0.0676
     Parameter 6         0.0016          0.0053          0.0725
     Parameter 7         0.0011          0.0046          0.0680
     Parameter 8         0.0015          0.0052          0.0723
     Parameter 9         0.0030          0.0050          0.0707
     Parameter 10         0.0062          0.0053          0.0725
     Parameter 11         0.0045          0.0049          0.0698
     Parameter 12        -0.0020          0.0053          0.0726
     Parameter 13         0.0002          0.0049          0.0701
     Parameter 14        -0.0064          0.0049          0.0703
     Parameter 15 Improper Prior
     Parameter 16 Improper Prior
     Parameter 17 Improper Prior
     Parameter 18 Improper Prior
     Parameter 19 Improper Prior
     Parameter 20 Improper Prior
     Parameter 21 Improper Prior
     Parameter 22 Improper Prior
     Parameter 23 Improper Prior
     Parameter 24 Improper Prior
     Parameter 25 Improper Prior
     Parameter 26 Improper Prior
     Parameter 27 Improper Prior
     Parameter 28 Improper Prior
     Parameter 29 Improper Prior
     Parameter 30 Improper Prior
     Parameter 31 Improper Prior
     Parameter 32 Improper Prior
     Parameter 33 Improper Prior
     Parameter 34 Improper Prior
     Parameter 35 Improper Prior
     Parameter 36 Improper Prior
     Parameter 37 Improper Prior
     Parameter 38 Improper Prior
     Parameter 39 Improper Prior
     Parameter 40 Improper Prior
     Parameter 41 Improper Prior
     Parameter 42 Improper Prior
     Parameter 43 Improper Prior
     Parameter 44 Improper Prior
     Parameter 45 Improper Prior
     Parameter 46 Improper Prior
     Parameter 47 Improper Prior
     Parameter 48 Improper Prior
     Parameter 49 Improper Prior
     Parameter 50 Improper Prior
     Parameter 51 Improper Prior

     REPLICATION 79:


                     POTENTIAL       PARAMETER WITH
     ITERATION    SCALE REDUCTION      HIGHEST PSR
     100              1.252               25
     200              1.235               50
     300              1.532               10
     400              1.280               50
     500              1.036               20
     600              1.087               50
     700              1.035               41
     800              1.041               25
     900              1.024               51
     1000             1.020               22
     1100             1.082               50
     1200             1.084               9
     1300             1.030               51
     1400             1.081               3
     1500             1.020               33
     1600             1.016               50
     1700             1.006               20
     1800             1.009               36
     1900             1.006               17
     2000             1.010               50
     2100             1.023               50
     2200             1.016               50
     2300             1.031               12
     2400             1.015               12
     2500             1.011               18
     2600             1.007               14
     2700             1.024               10
     2800             1.013               10
     2900             1.016               10
     3000             1.025               11
     3100             1.043               11
     3200             1.074               10
     3300             1.087               10
     3400             1.074               8
     3500             1.076               10
     3600             1.053               11
     3700             1.041               12
     3800             1.051               50
     3900             1.048               50
     4000             1.017               50
     4100             1.007               26
     4200             1.004               42
     4300             1.007               40
     4400             1.013               10
     4500             1.011               23
     4600             1.007               23
     4700             1.025               10
     4800             1.022               8
     4900             1.026               8
     5000             1.017               10


     Simulated prior distributions

     Parameter       Prior Mean  Prior Variance  Prior Std. Dev.


     Parameter 1         0.0009          0.0050          0.0710
     Parameter 2        -0.0026          0.0050          0.0706
     Parameter 3         0.0019          0.0052          0.0719
     Parameter 4         0.0015          0.0047          0.0684
     Parameter 5        -0.0038          0.0051          0.0712
     Parameter 6        -0.0022          0.0051          0.0714
     Parameter 7         0.0034          0.0051          0.0714
     Parameter 8         0.0036          0.0051          0.0715
     Parameter 9        -0.0008          0.0050          0.0705
     Parameter 10        -0.0016          0.0049          0.0702
     Parameter 11        -0.0032          0.0053          0.0731
     Parameter 12        -0.0017          0.0052          0.0719
     Parameter 13        -0.0043          0.0051          0.0712
     Parameter 14        -0.0009          0.0049          0.0701
     Parameter 15 Improper Prior
     Parameter 16 Improper Prior
     Parameter 17 Improper Prior
     Parameter 18 Improper Prior
     Parameter 19 Improper Prior
     Parameter 20 Improper Prior
     Parameter 21 Improper Prior
     Parameter 22 Improper Prior
     Parameter 23 Improper Prior
     Parameter 24 Improper Prior
     Parameter 25 Improper Prior
     Parameter 26 Improper Prior
     Parameter 27 Improper Prior
     Parameter 28 Improper Prior
     Parameter 29 Improper Prior
     Parameter 30 Improper Prior
     Parameter 31 Improper Prior
     Parameter 32 Improper Prior
     Parameter 33 Improper Prior
     Parameter 34 Improper Prior
     Parameter 35 Improper Prior
     Parameter 36 Improper Prior
     Parameter 37 Improper Prior
     Parameter 38 Improper Prior
     Parameter 39 Improper Prior
     Parameter 40 Improper Prior
     Parameter 41 Improper Prior
     Parameter 42 Improper Prior
     Parameter 43 Improper Prior
     Parameter 44 Improper Prior
     Parameter 45 Improper Prior
     Parameter 46 Improper Prior
     Parameter 47 Improper Prior
     Parameter 48 Improper Prior
     Parameter 49 Improper Prior
     Parameter 50 Improper Prior
     Parameter 51 Improper Prior

     REPLICATION 80:


                     POTENTIAL       PARAMETER WITH
     ITERATION    SCALE REDUCTION      HIGHEST PSR
     100              1.265               19
     200              1.209               19
     300              1.034               25
     400              1.131               12
     500              1.082               18
     600              1.054               12
     700              1.057               51
     800              1.199               12
     900              1.061               12
     1000             1.082               50
     1100             1.046               26
     1200             1.041               3
     1300             1.033               50
     1400             1.059               50
     1500             1.042               51
     1600             1.030               26
     1700             1.026               22
     1800             1.017               22
     1900             1.014               43
     2000             1.015               15
     2100             1.007               18
     2200             1.010               26
     2300             1.023               26
     2400             1.017               26
     2500             1.016               26
     2600             1.013               26
     2700             1.012               26
     2800             1.006               22
     2900             1.030               5
     3000             1.006               33
     3100             1.010               33
     3200             1.014               33
     3300             1.027               50
     3400             1.024               50
     3500             1.035               50
     3600             1.029               50
     3700             1.022               8
     3800             1.012               8
     3900             1.021               8
     4000             1.005               22
     4100             1.003               22
     4200             1.002               11
     4300             1.003               51
     4400             1.006               31
     4500             1.006               31
     4600             1.005               5
     4700             1.006               4
     4800             1.004               5
     4900             1.002               48
     5000             1.004               5


     Simulated prior distributions

     Parameter       Prior Mean  Prior Variance  Prior Std. Dev.


     Parameter 1        -0.0002          0.0053          0.0731
     Parameter 2         0.0007          0.0047          0.0684
     Parameter 3        -0.0036          0.0050          0.0707
     Parameter 4        -0.0005          0.0050          0.0705
     Parameter 5         0.0029          0.0053          0.0729
     Parameter 6        -0.0019          0.0049          0.0700
     Parameter 7         0.0007          0.0050          0.0708
     Parameter 8         0.0032          0.0051          0.0716
     Parameter 9         0.0004          0.0052          0.0720
     Parameter 10        -0.0011          0.0049          0.0703
     Parameter 11         0.0008          0.0052          0.0724
     Parameter 12        -0.0007          0.0050          0.0708
     Parameter 13         0.0027          0.0049          0.0700
     Parameter 14        -0.0022          0.0049          0.0701
     Parameter 15 Improper Prior
     Parameter 16 Improper Prior
     Parameter 17 Improper Prior
     Parameter 18 Improper Prior
     Parameter 19 Improper Prior
     Parameter 20 Improper Prior
     Parameter 21 Improper Prior
[truncated: 4,255,486 more chars]
