# Supplementary material for: An approximate measurement invariance approach to within-couple relationship quality
Source: Front Psychol. 2014 Sep 19;5:983. doi: 10.3389/fpsyg.2014.00983 (PMC4168678; doi:10.3389/fpsyg.2014.00983)
Supplement: Supplementary file 2 [file DataSheet2.ZIP › sim_bsem_afmi08_0.001.out]

Mplus VERSION 7
MUTHEN & MUTHEN
05/08/2014   7:10 PM

INPUT INSTRUCTIONS

  TITLE: Simulation for bsem_11_ami08_0.001;
  MONTECARLO: NAMES = m1ms1-m1ms7 f1ms1-f1ms7;
  NOBSERVATIONS = 435;
  NREPS = 1000;
  ANALYSIS: ESTIMATOR = BAYES;
  PROCESSORS = 2;
  BCONVERGENCE =0.01;
  BITERATIONS = (5000);
  bseed=167;
  MODEL POPULATION:
  mms by m1ms1 @ 0.461   ;
  mms by m1ms2 @ 0.472   ;
  mms by m1ms3 @ 0.495   ;
  mms by m1ms4 @ 0.493   ;
  mms by m1ms5 @ 0.688   ;
  mms by m1ms6 @ 0.225   ;
  mms by m1ms7 @ 0.296   ;
  fms by f1ms1 @ 0.461   ;
  fms by f1ms2 @ 0.472   ;
  fms by f1ms3 @ 0.495   ;
  fms by f1ms4 @ 0.493   ;
  fms by f1ms5 @ 0.688   ;
  fms by f1ms6 @ 0.225   ;
  fms by f1ms7 @ 0.296   ;
  fms with mms @ 0.417   ;
  m1ms1 with f1ms1 @ -0.005   ;
  m1ms2 with f1ms2 @ 0.039   ;
  m1ms3 with f1ms3 @ 0.021   ;
  m1ms4 with f1ms4 @ 0.048   ;
  m1ms5 with f1ms5 @ 0.109   ;
  m1ms6 with f1ms6 @ 0.012   ;
  m1ms7 with f1ms7 @ -0.01   ;
  [mms @ 0 ] ;
  [fms @ -0.341 ] ;
  [m1ms1 @ 4.182 ] ;
  [m1ms2 @ 4.161 ] ;
  [m1ms3 @ 4.226 ] ;
  [m1ms4 @ 3.782 ] ;
  [m1ms5 @ 3.865 ] ;
  [m1ms6 @ 4.807 ] ;
  [m1ms7 @ 4.223 ] ;
  [f1ms1 @ 4.173 ] ;
  [f1ms2 @ 4.145 ] ;
  [f1ms3 @ 4.264 ] ;
  [f1ms4 @ 3.844 ] ;
  [f1ms5 @ 3.814 ] ;
  [f1ms6 @ 4.807 ] ;
  [f1ms7 @ 4.216 ] ;
  mms  @ 1   ;
  fms @ 1   ;
  m1ms1 @ 0.390   ;
  m1ms2 @ 0.665   ;
  m1ms3 @ 0.531   ;
  m1ms4 @ 0.502   ;
  m1ms5 @ 0.607   ;
  m1ms6 @ 0.254   ;
  m1ms7 @ 0.567   ;
  f1ms1 @ 0.375   ;
  f1ms2 @ 0.574   ;
  f1ms3 @ 0.514   ;
  f1ms4 @ 0.411   ;
  f1ms5 @ 0.631   ;
  f1ms6 @ 0.388   ;
  f1ms7 @ 0.690   ;
  MODEL:
  mms by m1ms1 * 0.461     ;
  mms by m1ms2 * 0.472     ;
  mms by m1ms3 * 0.495     ;
  mms by m1ms4 * 0.493     ;
  mms by m1ms5 * 0.688     ;
  mms by m1ms6 * 0.225     ;
  mms by m1ms7 * 0.296     ;
  fms by f1ms1 * 0.461     ;
  fms by f1ms2 * 0.472     ;
  fms by f1ms3 * 0.495     ;
  fms by f1ms4 * 0.493     ;
  fms by f1ms5 * 0.688     ;
  fms by f1ms6 * 0.225     ;
  fms by f1ms7 * 0.296     ;
  fms with mms * 0.417     ;
  m1ms1 with f1ms1 * -0.005     ;
  m1ms2 with f1ms2 * 0.039     ;
  m1ms3 with f1ms3 * 0.021     ;
  m1ms4 with f1ms4 * 0.048     ;
  m1ms5 with f1ms5 * 0.109     ;
  m1ms6 with f1ms6 * 0.012     ;
  m1ms7 with f1ms7 * -0.01     ;
  [mms @ 0 ]   ;
  [fms * -0.341 ]   ;
  [m1ms1 * 4.182 ] (tau1_1) ;
  [m1ms2 * 4.161 ] (tau1_2) ;
  [m1ms3 * 4.226 ] (tau1_3) ;
  [m1ms4 * 3.782 ] (tau1_4) ;
  [m1ms5 * 3.865 ] (tau1_5) ;
  [m1ms6 * 4.807 ] (tau1_6) ;
  [m1ms7 * 4.223 ] (tau1_7) ;
  [f1ms1 * 4.173 ] (tau2_1) ;
  [f1ms2 * 4.145 ] (tau2_2) ;
  [f1ms3 * 4.264 ] (tau2_3) ;
  [f1ms4 * 3.844 ] (tau2_4) ;
  [f1ms5 * 3.814 ] (tau2_5) ;
  [f1ms6 * 4.807 ] (tau2_6) ;
  [f1ms7 * 4.216 ] (tau2_7) ;
  mms  @ 1     ;
  fms @ 1     ;
  m1ms1 * 0.390     ;
  m1ms2 * 0.665     ;
  m1ms3 * 0.531     ;
  m1ms4 * 0.502     ;
  m1ms5 * 0.607     ;
  m1ms6 * 0.254     ;
  m1ms7 * 0.567     ;
  f1ms1 * 0.375     ;
  f1ms2 * 0.574     ;
  f1ms3 * 0.514     ;
  f1ms4 * 0.411     ;
  f1ms5 * 0.631     ;
  f1ms6 * 0.388     ;
  f1ms7 * 0.690     ;
  MODEL PRIORS:
  DO (1,7) DIFF (tau1_#-tau2_#) ~ N(0,0.001) ;
  OUTPUT:  TECH1; TECH4; TECH8;


*** WARNING in OUTPUT command
  TECH1 option is the default for MONTECARLO.
*** WARNING in OUTPUT command
  TECH4 option is not available with MONTECARLO.
  Request for TECH4 is ignored.
   2 WARNING(S) FOUND IN THE INPUT INSTRUCTIONS


Simulation for bsem_11_ami08_0.001;

SUMMARY OF ANALYSIS

Number of groups                                                 1
Number of observations                                         435

Number of replications
    Requested                                                 1000
    Completed                                                 1000
Value of seed                                                    0

Number of dependent variables                                   14
Number of independent variables                                  0
Number of continuous latent variables                            2

Observed dependent variables

  Continuous
   M1MS1       M1MS2       M1MS3       M1MS4       M1MS5       M1MS6
   M1MS7       F1MS1       F1MS2       F1MS3       F1MS4       F1MS5
   F1MS6       F1MS7

Continuous latent variables
   MMS         FMS


Estimator                                                    BAYES
Specifications for Bayesian Estimation
  Point estimate                                            MEDIAN
  Number of Markov chain Monte Carlo (MCMC) chains               2
  Random seed for the first chain                              167
  Starting value information                           UNPERTURBED
  Treatment of categorical mediator                         LATENT
  Algorithm used for Markov chain Monte Carlo           GIBBS(PX1)
  Convergence criterion                                  0.100D-01
  Maximum number of iterations                               50000
  K-th iteration used for thinning                               1


MODEL FIT INFORMATION

Number of Free Parameters                       51

Bayesian Posterior Predictive Checking using Chi-Square

    Posterior Predictive P-Value

        Number of successful computations     1000

             Proportions
        Expected    Observed
           0.990       1.000
           0.980       1.000
           0.950       1.000
           0.900       0.989
           0.800       0.933
           0.700       0.826
           0.500       0.547
           0.300       0.253
           0.200       0.145
           0.100       0.054
           0.050       0.022
           0.020       0.008
           0.010       0.003

Information Criterion

    Deviance (DIC)

        Mean                             14132.106
        Std Dev                            106.217
        Number of successful computations     1000

             Proportions                   Percentiles
        Expected    Observed         Expected       Observed
           0.990       0.992        13885.012      13892.500
           0.980       0.977        13913.967      13910.111
           0.950       0.948        13957.389      13950.772
           0.900       0.888        13995.978      13991.918
           0.800       0.797        14042.713      14038.444
           0.700       0.701        14076.405      14076.813
           0.500       0.515        14132.106      14136.288
           0.300       0.309        14187.806      14191.670
           0.200       0.196        14221.498      14219.548
           0.100       0.104        14268.234      14269.503
           0.050       0.048        14306.822      14304.372
           0.020       0.018        14350.244      14346.092
           0.010       0.009        14379.199      14369.170

    Estimated Number of Parameters (pD)

        Mean                                45.538
        Std Dev                              0.599
        Number of successful computations     1000

             Proportions                   Percentiles
        Expected    Observed         Expected       Observed
           0.990       0.992           44.144         44.205
           0.980       0.982           44.307         44.339
           0.950       0.957           44.552         44.581
           0.900       0.900           44.770         44.766
           0.800       0.800           45.034         45.029
           0.700       0.691           45.224         45.215
           0.500       0.493           45.538         45.523
           0.300       0.302           45.852         45.856
           0.200       0.195           46.042         46.025
           0.100       0.103           46.306         46.323
           0.050       0.058           46.524         46.572
           0.020       0.020           46.769         46.753
           0.010       0.012           46.932         46.961

    Bayesian (BIC)

        Mean                             14350.544
        Std Dev                            106.241
        Number of successful computations     1000

             Proportions                   Percentiles
        Expected    Observed         Expected       Observed
           0.990       0.992        14103.395      14111.909
           0.980       0.977        14132.356      14127.637
           0.950       0.948        14175.788      14170.851
           0.900       0.894        14214.385      14210.422
           0.800       0.798        14261.131      14257.647
           0.700       0.699        14294.831      14294.424
           0.500       0.516        14350.544      14354.564
           0.300       0.310        14406.257      14409.897
           0.200       0.196        14439.956      14437.934
           0.100       0.103        14486.702      14488.460
           0.050       0.047        14525.300      14522.088
           0.020       0.018        14568.731      14565.785
           0.010       0.009        14597.693      14586.704


MODEL RESULTS

                           ESTIMATES              S. E.     M. S. E.  95%  % Sig
              Population   Average   Std. Dev.   Average             Cover Coeff
 MMS      BY
  M1MS1            0.461     0.4654     0.0397     0.0401     0.0016 0.955 1.000
  M1MS2            0.472     0.4779     0.0471     0.0496     0.0022 0.967 1.000
  M1MS3            0.495     0.4991     0.0450     0.0459     0.0020 0.944 1.000
  M1MS4            0.493     0.4941     0.0449     0.0446     0.0020 0.949 1.000
  M1MS5            0.688     0.6906     0.0503     0.0520     0.0025 0.957 1.000
  M1MS6            0.225     0.2276     0.0296     0.0297     0.0009 0.948 1.000
  M1MS7            0.296     0.2982     0.0444     0.0440     0.0020 0.950 1.000

 FMS      BY
  F1MS1            0.461     0.4642     0.0370     0.0385     0.0014 0.953 1.000
  F1MS2            0.472     0.4774     0.0450     0.0455     0.0021 0.947 1.000
  F1MS3            0.495     0.4911     0.0435     0.0440     0.0019 0.951 1.000
  F1MS4            0.493     0.4878     0.0399     0.0406     0.0016 0.955 1.000
  F1MS5            0.688     0.7005     0.0496     0.0510     0.0026 0.949 1.000
  F1MS6            0.225     0.2257     0.0354     0.0351     0.0013 0.950 1.000
  F1MS7            0.296     0.3012     0.0451     0.0467     0.0021 0.953 1.000

 FMS      WITH
  MMS              0.417     0.4137     0.0568     0.0575     0.0032 0.944 1.000

 M1MS1    WITH
  F1MS1           -0.005    -0.0048     0.0222     0.0219     0.0005 0.945 0.066

 M1MS2    WITH
  F1MS2            0.039     0.0391     0.0328     0.0336     0.0011 0.956 0.231

 M1MS3    WITH
  F1MS3            0.021     0.0213     0.0293     0.0293     0.0009 0.949 0.115

 M1MS4    WITH
  F1MS4            0.048     0.0482     0.0265     0.0261     0.0007 0.939 0.465

 M1MS5    WITH
  F1MS5            0.109     0.1100     0.0375     0.0384     0.0014 0.960 0.851

 M1MS6    WITH
  F1MS6            0.012     0.0117     0.0159     0.0161     0.0003 0.951 0.104

 M1MS7    WITH
  F1MS7           -0.010    -0.0091     0.0316     0.0319     0.0010 0.952 0.067

 Means
  MMS              0.000     0.0000     0.0000     0.0000     0.0000 1.000 0.000
  FMS             -0.341    -0.3329     0.0642     0.0706     0.0042 0.967 0.999

 Intercepts
  M1MS1            4.182     4.1766     0.0320     0.0341     0.0011 0.959 1.000
  M1MS2            4.161     4.1520     0.0376     0.0400     0.0015 0.959 1.000
  M1MS3            4.226     4.2375     0.0360     0.0382     0.0014 0.958 1.000
  M1MS4            3.782     3.8021     0.0353     0.0376     0.0017 0.936 1.000
  M1MS5            3.865     3.8464     0.0461     0.0476     0.0025 0.937 1.000
  M1MS6            4.807     4.8076     0.0229     0.0243     0.0005 0.964 1.000
  M1MS7            4.223     4.2213     0.0319     0.0334     0.0010 0.960 1.000
  F1MS1            4.173     4.1737     0.0328     0.0368     0.0011 0.974 1.000
  F1MS2            4.145     4.1473     0.0370     0.0416     0.0014 0.972 1.000
  F1MS3            4.264     4.2466     0.0356     0.0404     0.0016 0.946 1.000
  F1MS4            3.844     3.8217     0.0353     0.0395     0.0017 0.941 1.000
  F1MS5            3.814     3.8300     0.0463     0.0514     0.0024 0.954 1.000
  F1MS6            4.807     4.8071     0.0246     0.0283     0.0006 0.982 1.000
  F1MS7            4.216     4.2195     0.0326     0.0359     0.0011 0.962 1.000

 Variances
  MMS              1.000     1.0000     0.0000     0.0000     0.0000 1.000 0.000
  FMS              1.000     1.0000     0.0000     0.0000     0.0000 1.000 0.000

 Residual Variances
  M1MS1            0.390     0.3953     0.0329     0.0333     0.0011 0.947 1.000
  M1MS2            0.665     0.6723     0.0521     0.0521     0.0028 0.950 1.000
  M1MS3            0.531     0.5399     0.0430     0.0439     0.0019 0.949 1.000
  M1MS4            0.502     0.5093     0.0407     0.0417     0.0017 0.952 1.000
  M1MS5            0.607     0.6160     0.0560     0.0570     0.0032 0.940 1.000
  M1MS6            0.254     0.2563     0.0188     0.0189     0.0004 0.948 1.000
  M1MS7            0.567     0.5727     0.0397     0.0415     0.0016 0.961 1.000
  F1MS1            0.375     0.3793     0.0299     0.0320     0.0009 0.960 1.000
  F1MS2            0.574     0.5800     0.0461     0.0456     0.0022 0.946 1.000
  F1MS3            0.514     0.5221     0.0414     0.0423     0.0018 0.946 1.000
  F1MS4            0.411     0.4222     0.0363     0.0356     0.0014 0.930 1.000
  F1MS5            0.631     0.6359     0.0571     0.0579     0.0033 0.953 1.000
  F1MS6            0.388     0.3912     0.0275     0.0281     0.0008 0.961 1.000
  F1MS7            0.690     0.6971     0.0491     0.0500     0.0025 0.944 1.000


DIFFERENCE OUTPUT


            Average Results Across Replications


            Average   Std. Dev.     Deviations from the Mean(% Sig Coeff)

                                           TAU1_1             TAU2_1
      1       4.175      0.033       0.001(0.00) -0.001(0.00)

                                           TAU1_2             TAU2_2
      2       4.150      0.038       0.002(0.00) -0.002(0.00)

                                           TAU1_3             TAU2_3
      3       4.242      0.037      -0.005(0.00)  0.005(0.00)

                                           TAU1_4             TAU2_4
      4       3.812      0.036      -0.010(0.01)  0.010(0.01)

                                           TAU1_5             TAU2_5
      5       3.838      0.047       0.008(0.00) -0.008(0.00)

                                           TAU1_6             TAU2_6
      6       4.807      0.023       0.000(0.00)  0.000(0.00)

                                           TAU1_7             TAU2_7
      7       4.220      0.032       0.001(0.00) -0.001(0.00)


TECHNICAL 1 OUTPUT


     PARAMETER SPECIFICATION


           NU
              M1MS1         M1MS2         M1MS3         M1MS4         M1MS5
              ________      ________      ________      ________      ________
 1                  1             2             3             4             5


           NU
              M1MS6         M1MS7         F1MS1         F1MS2         F1MS3
              ________      ________      ________      ________      ________
 1                  6             7             8             9            10


           NU
              F1MS4         F1MS5         F1MS6         F1MS7
              ________      ________      ________      ________
 1                 11            12            13            14


           LAMBDA
              MMS           FMS
              ________      ________
 M1MS1             15             0
 M1MS2             16             0
 M1MS3             17             0
 M1MS4             18             0
 M1MS5             19             0
 M1MS6             20             0
 M1MS7             21             0
 F1MS1              0            22
 F1MS2              0            23
 F1MS3              0            24
 F1MS4              0            25
 F1MS5              0            26
 F1MS6              0            27
 F1MS7              0            28


           THETA
              M1MS1         M1MS2         M1MS3         M1MS4         M1MS5
              ________      ________      ________      ________      ________
 M1MS1             29
 M1MS2              0            30
 M1MS3              0             0            31
 M1MS4              0             0             0            32
 M1MS5              0             0             0             0            33
 M1MS6              0             0             0             0             0
 M1MS7              0             0             0             0             0
 F1MS1             36             0             0             0             0
 F1MS2              0            38             0             0             0
 F1MS3              0             0            40             0             0
 F1MS4              0             0             0            42             0
 F1MS5              0             0             0             0            44
 F1MS6              0             0             0             0             0
 F1MS7              0             0             0             0             0


           THETA
              M1MS6         M1MS7         F1MS1         F1MS2         F1MS3
              ________      ________      ________      ________      ________
 M1MS6             34
 M1MS7              0            35
 F1MS1              0             0            37
 F1MS2              0             0             0            39
 F1MS3              0             0             0             0            41
 F1MS4              0             0             0             0             0
 F1MS5              0             0             0             0             0
 F1MS6             46             0             0             0             0
 F1MS7              0            48             0             0             0


           THETA
              F1MS4         F1MS5         F1MS6         F1MS7
              ________      ________      ________      ________
 F1MS4             43
 F1MS5              0            45
 F1MS6              0             0            47
 F1MS7              0             0             0            49


           ALPHA
              MMS           FMS
              ________      ________
 1                  0            50


           BETA
              MMS           FMS
              ________      ________
 MMS                0             0
 FMS                0             0


           PSI
              MMS           FMS
              ________      ________
 MMS                0
 FMS               51             0


     STARTING VALUES


           NU
              M1MS1         M1MS2         M1MS3         M1MS4         M1MS5
              ________      ________      ________      ________      ________
 1              4.182         4.161         4.226         3.782         3.865


           NU
              M1MS6         M1MS7         F1MS1         F1MS2         F1MS3
              ________      ________      ________      ________      ________
 1              4.807         4.223         4.173         4.145         4.264


           NU
              F1MS4         F1MS5         F1MS6         F1MS7
              ________      ________      ________      ________
 1              3.844         3.814         4.807         4.216


           LAMBDA
              MMS           FMS
              ________      ________
 M1MS1          0.461         0.000
 M1MS2          0.472         0.000
 M1MS3          0.495         0.000
 M1MS4          0.493         0.000
 M1MS5          0.688         0.000
 M1MS6          0.225         0.000
 M1MS7          0.296         0.000
 F1MS1          0.000         0.461
 F1MS2          0.000         0.472
 F1MS3          0.000         0.495
 F1MS4          0.000         0.493
 F1MS5          0.000         0.688
 F1MS6          0.000         0.225
 F1MS7          0.000         0.296


           THETA
              M1MS1         M1MS2         M1MS3         M1MS4         M1MS5
              ________      ________      ________      ________      ________
 M1MS1          0.390
 M1MS2          0.000         0.665
 M1MS3          0.000         0.000         0.531
 M1MS4          0.000         0.000         0.000         0.502
 M1MS5          0.000         0.000         0.000         0.000         0.607
 M1MS6          0.000         0.000         0.000         0.000         0.000
 M1MS7          0.000         0.000         0.000         0.000         0.000
 F1MS1         -0.005         0.000         0.000         0.000         0.000
 F1MS2          0.000         0.039         0.000         0.000         0.000
 F1MS3          0.000         0.000         0.021         0.000         0.000
 F1MS4          0.000         0.000         0.000         0.048         0.000
 F1MS5          0.000         0.000         0.000         0.000         0.109
 F1MS6          0.000         0.000         0.000         0.000         0.000
 F1MS7          0.000         0.000         0.000         0.000         0.000


           THETA
              M1MS6         M1MS7         F1MS1         F1MS2         F1MS3
              ________      ________      ________      ________      ________
 M1MS6          0.254
 M1MS7          0.000         0.567
 F1MS1          0.000         0.000         0.375
 F1MS2          0.000         0.000         0.000         0.574
 F1MS3          0.000         0.000         0.000         0.000         0.514
 F1MS4          0.000         0.000         0.000         0.000         0.000
 F1MS5          0.000         0.000         0.000         0.000         0.000
 F1MS6          0.012         0.000         0.000         0.000         0.000
 F1MS7          0.000        -0.010         0.000         0.000         0.000


           THETA
              F1MS4         F1MS5         F1MS6         F1MS7
              ________      ________      ________      ________
 F1MS4          0.411
 F1MS5          0.000         0.631
 F1MS6          0.000         0.000         0.388
 F1MS7          0.000         0.000         0.000         0.690


           ALPHA
              MMS           FMS
              ________      ________
 1              0.000        -0.341


           BETA
              MMS           FMS
              ________      ________
 MMS            0.000         0.000
 FMS            0.000         0.000


           PSI
              MMS           FMS
              ________      ________
 MMS            1.000
 FMS            0.417         1.000


     POPULATION VALUES


           NU
              M1MS1         M1MS2         M1MS3         M1MS4         M1MS5
              ________      ________      ________      ________      ________
 1              4.182         4.161         4.226         3.782         3.865


           NU
              M1MS6         M1MS7         F1MS1         F1MS2         F1MS3
              ________      ________      ________      ________      ________
 1              4.807         4.223         4.173         4.145         4.264


           NU
              F1MS4         F1MS5         F1MS6         F1MS7
              ________      ________      ________      ________
 1              3.844         3.814         4.807         4.216


           LAMBDA
              MMS           FMS
              ________      ________
 M1MS1          0.461         0.000
 M1MS2          0.472         0.000
 M1MS3          0.495         0.000
 M1MS4          0.493         0.000
 M1MS5          0.688         0.000
 M1MS6          0.225         0.000
 M1MS7          0.296         0.000
 F1MS1          0.000         0.461
 F1MS2          0.000         0.472
 F1MS3          0.000         0.495
 F1MS4          0.000         0.493
 F1MS5          0.000         0.688
 F1MS6          0.000         0.225
 F1MS7          0.000         0.296


           THETA
              M1MS1         M1MS2         M1MS3         M1MS4         M1MS5
              ________      ________      ________      ________      ________
 M1MS1          0.390
 M1MS2          0.000         0.665
 M1MS3          0.000         0.000         0.531
 M1MS4          0.000         0.000         0.000         0.502
 M1MS5          0.000         0.000         0.000         0.000         0.607
 M1MS6          0.000         0.000         0.000         0.000         0.000
 M1MS7          0.000         0.000         0.000         0.000         0.000
 F1MS1         -0.005         0.000         0.000         0.000         0.000
 F1MS2          0.000         0.039         0.000         0.000         0.000
 F1MS3          0.000         0.000         0.021         0.000         0.000
 F1MS4          0.000         0.000         0.000         0.048         0.000
 F1MS5          0.000         0.000         0.000         0.000         0.109
 F1MS6          0.000         0.000         0.000         0.000         0.000
 F1MS7          0.000         0.000         0.000         0.000         0.000


           THETA
              M1MS6         M1MS7         F1MS1         F1MS2         F1MS3
              ________      ________      ________      ________      ________
 M1MS6          0.254
 M1MS7          0.000         0.567
 F1MS1          0.000         0.000         0.375
 F1MS2          0.000         0.000         0.000         0.574
 F1MS3          0.000         0.000         0.000         0.000         0.514
 F1MS4          0.000         0.000         0.000         0.000         0.000
 F1MS5          0.000         0.000         0.000         0.000         0.000
 F1MS6          0.012         0.000         0.000         0.000         0.000
 F1MS7          0.000        -0.010         0.000         0.000         0.000


           THETA
              F1MS4         F1MS5         F1MS6         F1MS7
              ________      ________      ________      ________
 F1MS4          0.411
 F1MS5          0.000         0.631
 F1MS6          0.000         0.000         0.388
 F1MS7          0.000         0.000         0.000         0.690


           ALPHA
              MMS           FMS
              ________      ________
 1              0.000        -0.341


           BETA
              MMS           FMS
              ________      ________
 MMS            0.000         0.000
 FMS            0.000         0.000


           PSI
              MMS           FMS
              ________      ________
 MMS            1.000
 FMS            0.417         1.000


     PRIORS FOR ALL PARAMETERS            PRIOR MEAN      PRIOR VARIANCE     PRIOR STD. DEV.

     Parameter 1~N(0.000,1000.000)           0.0000           1000.0000             31.6228
     Parameter 2~N(0.000,1000.000)           0.0000           1000.0000             31.6228
     Parameter 3~N(0.000,1000.000)           0.0000           1000.0000             31.6228
     Parameter 4~N(0.000,1000.000)           0.0000           1000.0000             31.6228
     Parameter 5~N(0.000,1000.000)           0.0000           1000.0000             31.6228
     Parameter 6~N(0.000,1000.000)           0.0000           1000.0000             31.6228
     Parameter 7~N(0.000,1000.000)           0.0000           1000.0000             31.6228
     Parameter 8~N(0.000,1000.000)           0.0000           1000.0000             31.6228
     Parameter 9~N(0.000,1000.000)           0.0000           1000.0000             31.6228
     Parameter 10~N(0.000,1000.000)          0.0000           1000.0000             31.6228
     Parameter 11~N(0.000,1000.000)          0.0000           1000.0000             31.6228
     Parameter 12~N(0.000,1000.000)          0.0000           1000.0000             31.6228
     Parameter 13~N(0.000,1000.000)          0.0000           1000.0000             31.6228
     Parameter 14~N(0.000,1000.000)          0.0000           1000.0000             31.6228
     Parameter 15~N(0.000,infinity)          0.0000            infinity            infinity
     Parameter 16~N(0.000,infinity)          0.0000            infinity            infinity
     Parameter 17~N(0.000,infinity)          0.0000            infinity            infinity
     Parameter 18~N(0.000,infinity)          0.0000            infinity            infinity
     Parameter 19~N(0.000,infinity)          0.0000            infinity            infinity
     Parameter 20~N(0.000,infinity)          0.0000            infinity            infinity
     Parameter 21~N(0.000,infinity)          0.0000            infinity            infinity
     Parameter 22~N(0.000,infinity)          0.0000            infinity            infinity
     Parameter 23~N(0.000,infinity)          0.0000            infinity            infinity
     Parameter 24~N(0.000,infinity)          0.0000            infinity            infinity
     Parameter 25~N(0.000,infinity)          0.0000            infinity            infinity
     Parameter 26~N(0.000,infinity)          0.0000            infinity            infinity
     Parameter 27~N(0.000,infinity)          0.0000            infinity            infinity
     Parameter 28~N(0.000,infinity)          0.0000            infinity            infinity
     Parameter 29~IW(0.000,-3)             infinity            infinity            infinity
     Parameter 30~IW(0.000,-3)             infinity            infinity            infinity
     Parameter 31~IW(0.000,-3)             infinity            infinity            infinity
     Parameter 32~IW(0.000,-3)             infinity            infinity            infinity
     Parameter 33~IW(0.000,-3)             infinity            infinity            infinity
     Parameter 34~IW(0.000,-3)             infinity            infinity            infinity
     Parameter 35~IW(0.000,-3)             infinity            infinity            infinity
     Parameter 36~IW(0.000,-3)             infinity            infinity            infinity
     Parameter 37~IW(0.000,-3)             infinity            infinity            infinity
     Parameter 38~IW(0.000,-3)             infinity            infinity            infinity
     Parameter 39~IW(0.000,-3)             infinity            infinity            infinity
     Parameter 40~IW(0.000,-3)             infinity            infinity            infinity
     Parameter 41~IW(0.000,-3)             infinity            infinity            infinity
     Parameter 42~IW(0.000,-3)             infinity            infinity            infinity
     Parameter 43~IW(0.000,-3)             infinity            infinity            infinity
     Parameter 44~IW(0.000,-3)             infinity            infinity            infinity
     Parameter 45~IW(0.000,-3)             infinity            infinity            infinity
     Parameter 46~IW(0.000,-3)             infinity            infinity            infinity
     Parameter 47~IW(0.000,-3)             infinity            infinity            infinity
     Parameter 48~IW(0.000,-3)             infinity            infinity            infinity
     Parameter 49~IW(0.000,-3)             infinity            infinity            infinity
     Parameter 50~N(0.000,infinity)          0.0000            infinity            infinity
     Parameter 51~IW(0.000,-3)
     Cov(Parameter 1,Parameter 8)=999.999500
     Cov(Parameter 2,Parameter 9)=999.999500
     Cov(Parameter 3,Parameter 10)=999.999500
     Cov(Parameter 4,Parameter 11)=999.999500
     Cov(Parameter 5,Parameter 12)=999.999500
     Cov(Parameter 6,Parameter 13)=999.999500
     Cov(Parameter 7,Parameter 14)=999.999500


TECHNICAL 8 OUTPUT

   TECHNICAL 8 OUTPUT FOR BAYES ESTIMATION

     REPLICATION 1:


                     POTENTIAL       PARAMETER WITH
     ITERATION    SCALE REDUCTION      HIGHEST PSR
     100              1.182               17
     200              1.097               4
     300              1.201               9
     400              1.202               12
     500              1.070               30
     600              1.038               50
     700              1.046               11
     800              1.066               25
     900              1.157               50
     1000             1.032               17
     1100             1.034               19
     1200             1.055               8
     1300             1.036               8
     1400             1.044               23
     1500             1.026               17
     1600             1.017               28
     1700             1.013               33
     1800             1.012               24
     1900             1.014               26
     2000             1.009               39
     2100             1.017               8
     2200             1.010               39
     2300             1.012               8
     2400             1.010               2
     2500             1.007               12
     2600             1.005               29
     2700             1.019               10
     2800             1.032               10
     2900             1.022               10
     3000             1.009               10
     3100             1.013               8
     3200             1.006               16
     3300             1.005               16
     3400             1.005               16
     3500             1.005               37
     3600             1.008               37
     3700             1.007               37
     3800             1.009               33
     3900             1.013               12
     4000             1.006               41
     4100             1.014               12
     4200             1.007               10
     4300             1.005               10
     4400             1.005               10
     4500             1.009               10
     4600             1.004               10
     4700             1.006               31
     4800             1.006               31
     4900             1.005               31
     5000             1.004               31


     Simulated prior distributions

     Parameter       Prior Mean  Prior Variance  Prior Std. Dev.


     Parameter 1         0.0008          0.0010          0.0315
     Parameter 2        -0.0008          0.0010          0.0318
     Parameter 3         0.0006          0.0010          0.0320
     Parameter 4         0.0011          0.0010          0.0317
     Parameter 5        -0.0013          0.0010          0.0310
     Parameter 6        -0.0006          0.0010          0.0321
     Parameter 7        -0.0005          0.0010          0.0310
     Parameter 8        -0.0012          0.0010          0.0320
     Parameter 9        -0.0025          0.0010          0.0318
     Parameter 10         0.0011          0.0010          0.0315
     Parameter 11         0.0006          0.0009          0.0301
     Parameter 12        -0.0002          0.0010          0.0310
     Parameter 13         0.0015          0.0010          0.0319
     Parameter 14        -0.0003          0.0010          0.0317
     Parameter 15 Improper Prior
     Parameter 16 Improper Prior
     Parameter 17 Improper Prior
     Parameter 18 Improper Prior
     Parameter 19 Improper Prior
     Parameter 20 Improper Prior
     Parameter 21 Improper Prior
     Parameter 22 Improper Prior
     Parameter 23 Improper Prior
     Parameter 24 Improper Prior
     Parameter 25 Improper Prior
     Parameter 26 Improper Prior
     Parameter 27 Improper Prior
     Parameter 28 Improper Prior
     Parameter 29 Improper Prior
     Parameter 30 Improper Prior
     Parameter 31 Improper Prior
     Parameter 32 Improper Prior
     Parameter 33 Improper Prior
     Parameter 34 Improper Prior
     Parameter 35 Improper Prior
     Parameter 36 Improper Prior
     Parameter 37 Improper Prior
     Parameter 38 Improper Prior
     Parameter 39 Improper Prior
     Parameter 40 Improper Prior
     Parameter 41 Improper Prior
     Parameter 42 Improper Prior
     Parameter 43 Improper Prior
     Parameter 44 Improper Prior
     Parameter 45 Improper Prior
     Parameter 46 Improper Prior
     Parameter 47 Improper Prior
     Parameter 48 Improper Prior
     Parameter 49 Improper Prior
     Parameter 50 Improper Prior
     Parameter 51 Improper Prior

     REPLICATION 2:


                     POTENTIAL       PARAMETER WITH
     ITERATION    SCALE REDUCTION      HIGHEST PSR
     100              1.290               26
     200              1.438               43
     300              1.143               5
     400              1.057               19
     500              1.083               11
     600              1.060               11
     700              1.086               8
     800              1.060               26
     900              1.018               21
     1000             1.021               38
     1100             1.024               31
     1200             1.050               12
     1300             1.069               8
     1400             1.026               18
     1500             1.026               3
     1600             1.021               18
     1700             1.016               45
     1800             1.025               50
     1900             1.029               5
     2000             1.016               5
     2100             1.005               16
     2200             1.010               21
     2300             1.059               11
     2400             1.044               11
     2500             1.019               33
     2600             1.022               33
     2700             1.014               21
     2800             1.007               24
     2900             1.003               26
     3000             1.005               44
     3100             1.004               18
     3200             1.004               18
     3300             1.008               2
     3400             1.006               25
     3500             1.007               19
     3600             1.006               15
     3700             1.004               10
     3800             1.004               37
     3900             1.006               19
     4000             1.008               19
     4100             1.006               19
     4200             1.005               21
     4300             1.006               1
     4400             1.003               21
     4500             1.004               51
     4600             1.008               51
     4700             1.006               51
     4800             1.005               51
     4900             1.004               51
     5000             1.004               51


     Simulated prior distributions

     Parameter       Prior Mean  Prior Variance  Prior Std. Dev.


     Parameter 1         0.0007          0.0010          0.0317
     Parameter 2         0.0003          0.0010          0.0320
     Parameter 3         0.0007          0.0010          0.0320
     Parameter 4        -0.0017          0.0010          0.0313
     Parameter 5        -0.0005          0.0010          0.0316
     Parameter 6         0.0012          0.0010          0.0318
     Parameter 7         0.0011          0.0011          0.0324
     Parameter 8        -0.0008          0.0010          0.0309
     Parameter 9         0.0007          0.0010          0.0323
     Parameter 10        -0.0005          0.0010          0.0311
     Parameter 11         0.0010          0.0010          0.0320
     Parameter 12        -0.0003          0.0010          0.0319
     Parameter 13        -0.0007          0.0010          0.0317
     Parameter 14         0.0016          0.0010          0.0310
     Parameter 15 Improper Prior
     Parameter 16 Improper Prior
     Parameter 17 Improper Prior
     Parameter 18 Improper Prior
     Parameter 19 Improper Prior
     Parameter 20 Improper Prior
     Parameter 21 Improper Prior
     Parameter 22 Improper Prior
     Parameter 23 Improper Prior
     Parameter 24 Improper Prior
     Parameter 25 Improper Prior
     Parameter 26 Improper Prior
     Parameter 27 Improper Prior
     Parameter 28 Improper Prior
     Parameter 29 Improper Prior
     Parameter 30 Improper Prior
     Parameter 31 Improper Prior
     Parameter 32 Improper Prior
     Parameter 33 Improper Prior
     Parameter 34 Improper Prior
     Parameter 35 Improper Prior
     Parameter 36 Improper Prior
     Parameter 37 Improper Prior
     Parameter 38 Improper Prior
     Parameter 39 Improper Prior
     Parameter 40 Improper Prior
     Parameter 41 Improper Prior
     Parameter 42 Improper Prior
     Parameter 43 Improper Prior
     Parameter 44 Improper Prior
     Parameter 45 Improper Prior
     Parameter 46 Improper Prior
     Parameter 47 Improper Prior
     Parameter 48 Improper Prior
     Parameter 49 Improper Prior
     Parameter 50 Improper Prior
     Parameter 51 Improper Prior

     REPLICATION 3:


                     POTENTIAL       PARAMETER WITH
     ITERATION    SCALE REDUCTION      HIGHEST PSR
     100              1.282               10
     200              1.341               12
     300              1.045               43
     400              1.103               16
     500              1.190               8
     600              1.104               8
     700              1.043               12
     800              1.066               51
     900              1.047               33
     1000             1.027               33
     1100             1.042               8
     1200             1.108               8
     1300             1.033               28
     1400             1.017               33
     1500             1.028               26
     1600             1.018               9
     1700             1.014               51
     1800             1.007               15
     1900             1.017               15
     2000             1.020               15
     2100             1.015               15
     2200             1.008               23
     2300             1.004               12
     2400             1.009               50
     2500             1.012               25
     2600             1.012               25
     2700             1.008               15
     2800             1.011               15
     2900             1.012               15
     3000             1.011               15
     3100             1.014               15
     3200             1.008               15
     3300             1.003               1
     3400             1.007               45
     3500             1.010               25
     3600             1.004               51
     3700             1.010               51
     3800             1.012               51
     3900             1.017               51
     4000             1.007               51
     4100             1.006               33
     4200             1.006               5
     4300             1.006               16
     4400             1.003               30
     4500             1.005               33
     4600             1.006               15
     4700             1.007               15
     4800             1.006               15
     4900             1.007               15
     5000             1.008               11


     Simulated prior distributions

     Parameter       Prior Mean  Prior Variance  Prior Std. Dev.


     Parameter 1         0.0001          0.0010          0.0317
     Parameter 2        -0.0013          0.0010          0.0318
     Parameter 3        -0.0014          0.0010          0.0322
     Parameter 4        -0.0019          0.0010          0.0323
     Parameter 5         0.0018          0.0010          0.0322
     Parameter 6         0.0006          0.0010          0.0319
     Parameter 7        -0.0001          0.0010          0.0318
     Parameter 8         0.0029          0.0010          0.0323
     Parameter 9        -0.0004          0.0009          0.0307
     Parameter 10        -0.0001          0.0009          0.0307
     Parameter 11        -0.0002          0.0010          0.0312
     Parameter 12         0.0004          0.0009          0.0306
     Parameter 13         0.0008          0.0011          0.0326
     Parameter 14         0.0010          0.0010          0.0318
     Parameter 15 Improper Prior
     Parameter 16 Improper Prior
     Parameter 17 Improper Prior
     Parameter 18 Improper Prior
     Parameter 19 Improper Prior
     Parameter 20 Improper Prior
     Parameter 21 Improper Prior
     Parameter 22 Improper Prior
     Parameter 23 Improper Prior
     Parameter 24 Improper Prior
     Parameter 25 Improper Prior
     Parameter 26 Improper Prior
     Parameter 27 Improper Prior
     Parameter 28 Improper Prior
     Parameter 29 Improper Prior
     Parameter 30 Improper Prior
     Parameter 31 Improper Prior
     Parameter 32 Improper Prior
     Parameter 33 Improper Prior
     Parameter 34 Improper Prior
     Parameter 35 Improper Prior
     Parameter 36 Improper Prior
     Parameter 37 Improper Prior
     Parameter 38 Improper Prior
     Parameter 39 Improper Prior
     Parameter 40 Improper Prior
     Parameter 41 Improper Prior
     Parameter 42 Improper Prior
     Parameter 43 Improper Prior
     Parameter 44 Improper Prior
     Parameter 45 Improper Prior
     Parameter 46 Improper Prior
     Parameter 47 Improper Prior
     Parameter 48 Improper Prior
     Parameter 49 Improper Prior
     Parameter 50 Improper Prior
     Parameter 51 Improper Prior

     REPLICATION 4:


                     POTENTIAL       PARAMETER WITH
     ITERATION    SCALE REDUCTION      HIGHEST PSR
     100              1.330               1
     200              1.197               31
     300              1.129               10
     400              1.097               14
     500              1.150               50
     600              1.080               23
     700              1.065               33
     800              1.035               12
     900              1.056               4
     1000             1.032               9
     1100             1.024               33
     1200             1.058               50
     1300             1.116               50
     1400             1.125               12
     1500             1.040               3
     1600             1.015               43
     1700             1.022               43
     1800             1.052               12
     1900             1.010               25
     2000             1.017               25
     2100             1.015               51
     2200             1.008               51
     2300             1.014               9
     2400             1.032               2
     2500             1.034               2
     2600             1.010               16
     2700             1.009               16
     2800             1.007               19
     2900             1.007               19
     3000             1.013               51
     3100             1.011               45
     3200             1.011               45
     3300             1.019               9
     3400             1.028               9
     3500             1.015               2
     3600             1.013               2
     3700             1.017               2
     3800             1.019               2
     3900             1.015               2
     4000             1.009               2
     4100             1.015               12
     4200             1.014               45
     4300             1.023               45
     4400             1.016               45
     4500             1.014               45
     4600             1.010               45
     4700             1.010               45
     4800             1.008               45
     4900             1.007               45
     5000             1.007               1


     Simulated prior distributions

     Parameter       Prior Mean  Prior Variance  Prior Std. Dev.


     Parameter 1        -0.0010          0.0010          0.0310
     Parameter 2         0.0001          0.0010          0.0311
     Parameter 3         0.0007          0.0010          0.0317
     Parameter 4        -0.0011          0.0010          0.0322
     Parameter 5        -0.0012          0.0010          0.0317
     Parameter 6        -0.0002          0.0010          0.0317
     Parameter 7        -0.0006          0.0010          0.0319
     Parameter 8        -0.0003          0.0010          0.0323
     Parameter 9        -0.0005          0.0010          0.0315
     Parameter 10         0.0003          0.0011          0.0327
     Parameter 11         0.0004          0.0010          0.0316
     Parameter 12        -0.0011          0.0010          0.0317
     Parameter 13        -0.0011          0.0010          0.0309
     Parameter 14         0.0010          0.0009          0.0305
     Parameter 15 Improper Prior
     Parameter 16 Improper Prior
     Parameter 17 Improper Prior
     Parameter 18 Improper Prior
     Parameter 19 Improper Prior
     Parameter 20 Improper Prior
     Parameter 21 Improper Prior
     Parameter 22 Improper Prior
     Parameter 23 Improper Prior
     Parameter 24 Improper Prior
     Parameter 25 Improper Prior
     Parameter 26 Improper Prior
     Parameter 27 Improper Prior
     Parameter 28 Improper Prior
     Parameter 29 Improper Prior
     Parameter 30 Improper Prior
     Parameter 31 Improper Prior
     Parameter 32 Improper Prior
     Parameter 33 Improper Prior
     Parameter 34 Improper Prior
     Parameter 35 Improper Prior
     Parameter 36 Improper Prior
     Parameter 37 Improper Prior
     Parameter 38 Improper Prior
     Parameter 39 Improper Prior
     Parameter 40 Improper Prior
     Parameter 41 Improper Prior
     Parameter 42 Improper Prior
     Parameter 43 Improper Prior
     Parameter 44 Improper Prior
     Parameter 45 Improper Prior
     Parameter 46 Improper Prior
     Parameter 47 Improper Prior
     Parameter 48 Improper Prior
     Parameter 49 Improper Prior
     Parameter 50 Improper Prior
     Parameter 51 Improper Prior

     REPLICATION 5:


                     POTENTIAL       PARAMETER WITH
     ITERATION    SCALE REDUCTION      HIGHEST PSR
     100              1.306               33
     200              1.172               50
     300              1.176               20
     400              1.155               12
     500              1.108               5
     600              1.059               50
     700              1.070               50
     800              1.017               36
     900              1.040               50
     1000             1.094               12
     1100             1.074               12
     1200             1.022               18
     1300             1.015               11
     1400             1.015               8
     1500             1.057               8
     1600             1.034               12
     1700             1.019               10
     1800             1.012               33
     1900             1.017               50
     2000             1.028               1
     2100             1.052               9
     2200             1.019               9
     2300             1.016               23
     2400             1.019               8
     2500             1.012               39
     2600             1.012               39
     2700             1.004               39
     2800             1.009               9
     2900             1.008               9
     3000             1.013               9
     3100             1.011               9
     3200             1.020               9
     3300             1.014               23
     3400             1.014               9
     3500             1.014               9
     3600             1.008               23
     3700             1.011               9
     3800             1.007               9
     3900             1.007               33
     4000             1.006               44
     4100             1.005               22
     4200             1.005               32
     4300             1.008               32
     4400             1.004               32
     4500             1.009               9
     4600             1.010               12
     4700             1.016               12
     4800             1.016               12
     4900             1.021               12
     5000             1.023               12
     5100             1.018               12


     Simulated prior distributions

     Parameter       Prior Mean  Prior Variance  Prior Std. Dev.


     Parameter 1         0.0002          0.0009          0.0295
     Parameter 2        -0.0004          0.0010          0.0320
     Parameter 3        -0.0004          0.0010          0.0311
     Parameter 4        -0.0003          0.0011          0.0326
     Parameter 5         0.0000          0.0009          0.0306
     Parameter 6        -0.0014          0.0011          0.0326
     Parameter 7         0.0001          0.0010          0.0322
     Parameter 8        -0.0006          0.0010          0.0316
     Parameter 9        -0.0018          0.0009          0.0304
     Parameter 10        -0.0011          0.0009          0.0301
     Parameter 11        -0.0008          0.0010          0.0314
     Parameter 12         0.0016          0.0010          0.0312
     Parameter 13        -0.0011          0.0010          0.0317
     Parameter 14         0.0004          0.0010          0.0318
     Parameter 15 Improper Prior
     Parameter 16 Improper Prior
     Parameter 17 Improper Prior
     Parameter 18 Improper Prior
     Parameter 19 Improper Prior
     Parameter 20 Improper Prior
     Parameter 21 Improper Prior
     Parameter 22 Improper Prior
     Parameter 23 Improper Prior
     Parameter 24 Improper Prior
     Parameter 25 Improper Prior
     Parameter 26 Improper Prior
     Parameter 27 Improper Prior
     Parameter 28 Improper Prior
     Parameter 29 Improper Prior
     Parameter 30 Improper Prior
     Parameter 31 Improper Prior
     Parameter 32 Improper Prior
     Parameter 33 Improper Prior
     Parameter 34 Improper Prior
     Parameter 35 Improper Prior
     Parameter 36 Improper Prior
     Parameter 37 Improper Prior
     Parameter 38 Improper Prior
     Parameter 39 Improper Prior
     Parameter 40 Improper Prior
     Parameter 41 Improper Prior
     Parameter 42 Improper Prior
     Parameter 43 Improper Prior
     Parameter 44 Improper Prior
     Parameter 45 Improper Prior
     Parameter 46 Improper Prior
     Parameter 47 Improper Prior
     Parameter 48 Improper Prior
     Parameter 49 Improper Prior
     Parameter 50 Improper Prior
     Parameter 51 Improper Prior

     REPLICATION 6:


                     POTENTIAL       PARAMETER WITH
     ITERATION    SCALE REDUCTION      HIGHEST PSR
     100              1.203               23
     200              1.131               16
     300              1.018               24
     400              1.038               9
     500              1.099               2
     600              1.062               8
     700              1.284               50
     800              1.035               50
     900              1.016               34
     1000             1.020               12
     1100             1.022               31
     1200             1.024               17
     1300             1.095               3
     1400             1.054               3
     1500             1.061               50
     1600             1.016               17
     1700             1.019               22
     1800             1.013               43
     1900             1.027               4
     2000             1.014               12
     2100             1.016               9
     2200             1.013               4
     2300             1.014               33
     2400             1.017               5
     2500             1.014               5
     2600             1.022               5
     2700             1.014               12
     2800             1.029               5
     2900             1.010               5
     3000             1.004               17
     3100             1.006               17
     3200             1.004               17
     3300             1.006               17
     3400             1.005               25
     3500             1.008               26
     3600             1.009               26
     3700             1.010               12
     3800             1.011               26
     3900             1.010               26
     4000             1.009               19
     4100             1.010               19
     4200             1.012               19
     4300             1.007               19
     4400             1.005               19
     4500             1.004               5
     4600             1.006               3
     4700             1.003               51
     4800             1.003               51
     4900             1.003               41
     5000             1.004               31


     Simulated prior distributions

     Parameter       Prior Mean  Prior Variance  Prior Std. Dev.


     Parameter 1         0.0007          0.0011          0.0330
     Parameter 2        -0.0003          0.0010          0.0316
     Parameter 3         0.0014          0.0010          0.0321
     Parameter 4         0.0005          0.0010          0.0321
     Parameter 5        -0.0004          0.0010          0.0323
     Parameter 6        -0.0011          0.0009          0.0308
     Parameter 7        -0.0013          0.0010          0.0322
     Parameter 8         0.0012          0.0009          0.0299
     Parameter 9        -0.0030          0.0010          0.0321
     Parameter 10        -0.0024          0.0010          0.0315
     Parameter 11         0.0004          0.0010          0.0323
     Parameter 12        -0.0013          0.0010          0.0320
     Parameter 13         0.0001          0.0010          0.0319
     Parameter 14        -0.0002          0.0010          0.0316
     Parameter 15 Improper Prior
     Parameter 16 Improper Prior
     Parameter 17 Improper Prior
     Parameter 18 Improper Prior
     Parameter 19 Improper Prior
     Parameter 20 Improper Prior
     Parameter 21 Improper Prior
     Parameter 22 Improper Prior
     Parameter 23 Improper Prior
     Parameter 24 Improper Prior
     Parameter 25 Improper Prior
     Parameter 26 Improper Prior
     Parameter 27 Improper Prior
     Parameter 28 Improper Prior
     Parameter 29 Improper Prior
     Parameter 30 Improper Prior
     Parameter 31 Improper Prior
     Parameter 32 Improper Prior
     Parameter 33 Improper Prior
     Parameter 34 Improper Prior
     Parameter 35 Improper Prior
     Parameter 36 Improper Prior
     Parameter 37 Improper Prior
     Parameter 38 Improper Prior
     Parameter 39 Improper Prior
     Parameter 40 Improper Prior
     Parameter 41 Improper Prior
     Parameter 42 Improper Prior
     Parameter 43 Improper Prior
     Parameter 44 Improper Prior
     Parameter 45 Improper Prior
     Parameter 46 Improper Prior
     Parameter 47 Improper Prior
     Parameter 48 Improper Prior
     Parameter 49 Improper Prior
     Parameter 50 Improper Prior
     Parameter 51 Improper Prior

     REPLICATION 7:


                     POTENTIAL       PARAMETER WITH
     ITERATION    SCALE REDUCTION      HIGHEST PSR
     100              1.183               19
     200              1.206               51
     300              1.060               46
     400              1.057               42
     500              1.028               44
     600              1.022               28
     700              1.060               1
     800              1.037               31
     900              1.021               16
     1000             1.022               9
     1100             1.023               17
     1200             1.017               31
     1300             1.025               50
     1400             1.013               23
     1500             1.014               51
     1600             1.023               8
     1700             1.025               11
     1800             1.025               11
     1900             1.031               50
     2000             1.026               50
     2100             1.010               18
     2200             1.007               27
     2300             1.013               12
     2400             1.027               12
     2500             1.083               12
     2600             1.091               12
     2700             1.031               8
     2800             1.026               8
     2900             1.010               43
     3000             1.007               17
     3100             1.009               50
     3200             1.014               12
     3300             1.023               12
     3400             1.027               50
     3500             1.047               12
     3600             1.047               12
     3700             1.044               12
     3800             1.035               12
     3900             1.031               12
     4000             1.019               12
     4100             1.008               24
     4200             1.010               24
     4300             1.007               24
     4400             1.009               50
     4500             1.009               50
     4600             1.004               44
     4700             1.010               5
     4800             1.008               5
     4900             1.007               5
     5000             1.010               12


     Simulated prior distributions

     Parameter       Prior Mean  Prior Variance  Prior Std. Dev.


     Parameter 1         0.0004          0.0011          0.0332
     Parameter 2        -0.0009          0.0010          0.0308
     Parameter 3        -0.0010          0.0010          0.0322
     Parameter 4         0.0015          0.0010          0.0323
     Parameter 5        -0.0006          0.0010          0.0311
     Parameter 6         0.0003          0.0010          0.0320
     Parameter 7         0.0004          0.0010          0.0315
     Parameter 8         0.0003          0.0010          0.0321
     Parameter 9         0.0002          0.0010          0.0315
     Parameter 10        -0.0008          0.0010          0.0324
     Parameter 11        -0.0015          0.0010          0.0311
     Parameter 12         0.0001          0.0009          0.0304
     Parameter 13        -0.0004          0.0009          0.0296
     Parameter 14        -0.0010          0.0010          0.0308
     Parameter 15 Improper Prior
     Parameter 16 Improper Prior
     Parameter 17 Improper Prior
     Parameter 18 Improper Prior
     Parameter 19 Improper Prior
     Parameter 20 Improper Prior
     Parameter 21 Improper Prior
     Parameter 22 Improper Prior
     Parameter 23 Improper Prior
     Parameter 24 Improper Prior
     Parameter 25 Improper Prior
     Parameter 26 Improper Prior
     Parameter 27 Improper Prior
     Parameter 28 Improper Prior
     Parameter 29 Improper Prior
     Parameter 30 Improper Prior
     Parameter 31 Improper Prior
     Parameter 32 Improper Prior
     Parameter 33 Improper Prior
     Parameter 34 Improper Prior
     Parameter 35 Improper Prior
     Parameter 36 Improper Prior
     Parameter 37 Improper Prior
     Parameter 38 Improper Prior
     Parameter 39 Improper Prior
     Parameter 40 Improper Prior
     Parameter 41 Improper Prior
     Parameter 42 Improper Prior
     Parameter 43 Improper Prior
     Parameter 44 Improper Prior
     Parameter 45 Improper Prior
     Parameter 46 Improper Prior
     Parameter 47 Improper Prior
     Parameter 48 Improper Prior
     Parameter 49 Improper Prior
     Parameter 50 Improper Prior
     Parameter 51 Improper Prior

     REPLICATION 8:


                     POTENTIAL       PARAMETER WITH
     ITERATION    SCALE REDUCTION      HIGHEST PSR
     100              1.117               47
     200              1.123               11
     300              1.335               12
     400              1.184               12
     500              1.020               24
     600              1.026               33
     700              1.022               36
     800              1.061               50
     900              1.022               2
     1000             1.030               22
     1100             1.054               22
     1200             1.030               22
     1300             1.040               11
     1400             1.016               32
     1500             1.025               51
     1600             1.028               51
     1700             1.015               51
     1800             1.017               51
     1900             1.045               11
     2000             1.016               25
     2100             1.013               25
     2200             1.015               51
     2300             1.012               11
     2400             1.035               51
     2500             1.027               51
     2600             1.016               51
     2700             1.014               51
     2800             1.011               31
     2900             1.017               33
     3000             1.011               31
     3100             1.008               31
     3200             1.013               8
     3300             1.018               8
     3400             1.013               45
     3500             1.010               50
     3600             1.019               50
     3700             1.020               3
     3800             1.014               8
     3900             1.020               10
     4000             1.011               10
     4100             1.007               31
     4200             1.006               31
     4300             1.007               33
     4400             1.005               24
     4500             1.009               3
     4600             1.004               5
     4700             1.003               3
     4800             1.002               38
     4900             1.002               24
     5000             1.003               24


     Simulated prior distributions

     Parameter       Prior Mean  Prior Variance  Prior Std. Dev.


     Parameter 1        -0.0014          0.0010          0.0315
     Parameter 2        -0.0009          0.0010          0.0312
     Parameter 3         0.0011          0.0010          0.0313
     Parameter 4        -0.0017          0.0010          0.0316
     Parameter 5         0.0001          0.0009          0.0307
     Parameter 6         0.0008          0.0010          0.0323
     Parameter 7        -0.0012          0.0011          0.0325
     Parameter 8        -0.0008          0.0010          0.0312
     Parameter 9         0.0001          0.0010          0.0315
     Parameter 10         0.0012          0.0010          0.0312
     Parameter 11         0.0003          0.0010          0.0318
     Parameter 12        -0.0008          0.0010          0.0324
     Parameter 13        -0.0007          0.0010          0.0313
     Parameter 14        -0.0001          0.0011          0.0328
     Parameter 15 Improper Prior
     Parameter 16 Improper Prior
     Parameter 17 Improper Prior
     Parameter 18 Improper Prior
     Parameter 19 Improper Prior
     Parameter 20 Improper Prior
     Parameter 21 Improper Prior
     Parameter 22 Improper Prior
     Parameter 23 Improper Prior
     Parameter 24 Improper Prior
     Parameter 25 Improper Prior
     Parameter 26 Improper Prior
     Parameter 27 Improper Prior
     Parameter 28 Improper Prior
     Parameter 29 Improper Prior
     Parameter 30 Improper Prior
     Parameter 31 Improper Prior
     Parameter 32 Improper Prior
     Parameter 33 Improper Prior
     Parameter 34 Improper Prior
     Parameter 35 Improper Prior
     Parameter 36 Improper Prior
     Parameter 37 Improper Prior
     Parameter 38 Improper Prior
     Parameter 39 Improper Prior
     Parameter 40 Improper Prior
     Parameter 41 Improper Prior
     Parameter 42 Improper Prior
     Parameter 43 Improper Prior
     Parameter 44 Improper Prior
     Parameter 45 Improper Prior
     Parameter 46 Improper Prior
     Parameter 47 Improper Prior
     Parameter 48 Improper Prior
     Parameter 49 Improper Prior
     Parameter 50 Improper Prior
     Parameter 51 Improper Prior

     REPLICATION 9:


                     POTENTIAL       PARAMETER WITH
     ITERATION    SCALE REDUCTION      HIGHEST PSR
     100              1.332               26
     200              1.189               50
     300              1.128               9
     400              1.046               16
     500              1.055               4
     600              1.258               12
     700              1.064               5
     800              1.025               27
     900              1.112               5
     1000             1.024               16
     1100             1.018               5
     1200             1.024               50
     1300             1.018               45
     1400             1.027               11
     1500             1.064               1
     1600             1.021               1
     1700             1.011               33
     1800             1.009               10
     1900             1.015               29
     2000             1.019               8
     2100             1.014               15
     2200             1.015               15
     2300             1.010               15
     2400             1.022               9
     2500             1.027               11
     2600             1.015               3
     2700             1.011               19
     2800             1.010               25
     2900             1.009               37
     3000             1.006               32
     3100             1.011               32
     3200             1.007               32
     3300             1.009               19
     3400             1.016               19
     3500             1.009               19
     3600             1.008               19
     3700             1.017               11
     3800             1.006               19
     3900             1.004               19
     4000             1.005               19
     4100             1.003               6
     4200             1.005               6
     4300             1.007               6
     4400             1.015               11
     4500             1.011               25
     4600             1.014               11
     4700             1.009               11
     4800             1.011               25
     4900             1.011               11
     5000             1.007               11


     Simulated prior distributions

     Parameter       Prior Mean  Prior Variance  Prior Std. Dev.


     Parameter 1        -0.0002          0.0010          0.0311
     Parameter 2         0.0010          0.0011          0.0327
     Parameter 3        -0.0014          0.0010          0.0312
     Parameter 4         0.0016          0.0010          0.0314
     Parameter 5         0.0006          0.0009          0.0305
     Parameter 6        -0.0006          0.0010          0.0317
     Parameter 7        -0.0005          0.0010          0.0322
     Parameter 8        -0.0002          0.0009          0.0302
     Parameter 9         0.0001          0.0011          0.0327
     Parameter 10        -0.0006          0.0010          0.0312
     Parameter 11         0.0014          0.0011          0.0326
     Parameter 12         0.0016          0.0010          0.0316
     Parameter 13         0.0002          0.0009          0.0307
     Parameter 14        -0.0003          0.0011          0.0328
     Parameter 15 Improper Prior
     Parameter 16 Improper Prior
     Parameter 17 Improper Prior
     Parameter 18 Improper Prior
     Parameter 19 Improper Prior
     Parameter 20 Improper Prior
     Parameter 21 Improper Prior
     Parameter 22 Improper Prior
     Parameter 23 Improper Prior
     Parameter 24 Improper Prior
     Parameter 25 Improper Prior
     Parameter 26 Improper Prior
     Parameter 27 Improper Prior
     Parameter 28 Improper Prior
     Parameter 29 Improper Prior
     Parameter 30 Improper Prior
     Parameter 31 Improper Prior
     Parameter 32 Improper Prior
     Parameter 33 Improper Prior
     Parameter 34 Improper Prior
     Parameter 35 Improper Prior
     Parameter 36 Improper Prior
     Parameter 37 Improper Prior
     Parameter 38 Improper Prior
     Parameter 39 Improper Prior
     Parameter 40 Improper Prior
     Parameter 41 Improper Prior
     Parameter 42 Improper Prior
     Parameter 43 Improper Prior
     Parameter 44 Improper Prior
     Parameter 45 Improper Prior
     Parameter 46 Improper Prior
     Parameter 47 Improper Prior
     Parameter 48 Improper Prior
     Parameter 49 Improper Prior
     Parameter 50 Improper Prior
     Parameter 51 Improper Prior

     REPLICATION 10:


                     POTENTIAL       PARAMETER WITH
     ITERATION    SCALE REDUCTION      HIGHEST PSR
     100              1.407               5
     200              1.269               45
     300              1.347               50
     400              1.395               50
     500              1.051               25
     600              1.032               19
     700              1.051               12
     800              1.032               30
     900              1.017               24
     1000             1.044               51
     1100             1.100               50
     1200             1.040               50
     1300             1.031               1
     1400             1.032               8
     1500             1.028               51
     1600             1.025               19
     1700             1.026               24
     1800             1.032               24
     1900             1.059               50
     2000             1.080               12
     2100             1.046               12
     2200             1.026               8
     2300             1.019               8
     2400             1.020               1
     2500             1.025               12
     2600             1.021               12
     2700             1.012               12
     2800             1.009               31
     2900             1.010               19
     3000             1.008               15
     3100             1.006               45
     3200             1.009               18
     3300             1.009               18
     3400             1.011               18
     3500             1.008               18
     3600             1.007               18
     3700             1.004               21
     3800             1.007               21
     3900             1.006               21
     4000             1.005               21
     4100             1.008               21
     4200             1.006               5
     4300             1.005               17
     4400             1.009               5
     4500             1.006               32
     4600             1.007               5
     4700             1.006               18
     4800             1.007               50
     4900             1.007               18
     5000             1.004               10


     Simulated prior distributions

     Parameter       Prior Mean  Prior Variance  Prior Std. Dev.


     Parameter 1        -0.0003          0.0010          0.0309
     Parameter 2         0.0013          0.0010          0.0319
     Parameter 3        -0.0008          0.0010          0.0313
     Parameter 4        -0.0010          0.0011          0.0324
     Parameter 5        -0.0004          0.0009          0.0308
     Parameter 6         0.0010          0.0009          0.0301
     Parameter 7         0.0005          0.0011          0.0325
     Parameter 8         0.0006          0.0010          0.0322
     Parameter 9         0.0006          0.0010          0.0315
     Parameter 10         0.0015          0.0011          0.0329
     Parameter 11         0.0004          0.0010          0.0318
     Parameter 12        -0.0007          0.0010          0.0320
     Parameter 13         0.0001          0.0010          0.0317
     Parameter 14        -0.0006          0.0010          0.0313
     Parameter 15 Improper Prior
     Parameter 16 Improper Prior
     Parameter 17 Improper Prior
     Parameter 18 Improper Prior
     Parameter 19 Improper Prior
     Parameter 20 Improper Prior
     Parameter 21 Improper Prior
     Parameter 22 Improper Prior
     Parameter 23 Improper Prior
     Parameter 24 Improper Prior
     Parameter 25 Improper Prior
     Parameter 26 Improper Prior
     Parameter 27 Improper Prior
     Parameter 28 Improper Prior
     Parameter 29 Improper Prior
     Parameter 30 Improper Prior
     Parameter 31 Improper Prior
     Parameter 32 Improper Prior
     Parameter 33 Improper Prior
     Parameter 34 Improper Prior
     Parameter 35 Improper Prior
     Parameter 36 Improper Prior
     Parameter 37 Improper Prior
     Parameter 38 Improper Prior
     Parameter 39 Improper Prior
     Parameter 40 Improper Prior
     Parameter 41 Improper Prior
     Parameter 42 Improper Prior
     Parameter 43 Improper Prior
     Parameter 44 Improper Prior
     Parameter 45 Improper Prior
     Parameter 46 Improper Prior
     Parameter 47 Improper Prior
     Parameter 48 Improper Prior
     Parameter 49 Improper Prior
     Parameter 50 Improper Prior
     Parameter 51 Improper Prior

     REPLICATION 11:


                     POTENTIAL       PARAMETER WITH
     ITERATION    SCALE REDUCTION      HIGHEST PSR
     100              1.764               12
     200              1.282               12
     300              1.240               12
     400              1.066               41
     500              1.069               22
     600              1.044               42
     700              1.197               8
     800              1.035               3
     900              1.020               23
     1000             1.022               15
     1100             1.044               15
     1200             1.017               15
     1300             1.021               23
     1400             1.019               9
     1500             1.078               9
     1600             1.064               10
     1700             1.033               1
     1800             1.009               37
     1900             1.011               50
     2000             1.017               17
     2100             1.008               4
     2200             1.010               44
     2300             1.014               44
     2400             1.036               12
     2500             1.045               12
     2600             1.035               12
     2700             1.023               12
     2800             1.011               31
     2900             1.015               31
     3000             1.010               31
     3100             1.004               14
     3200             1.005               41
     3300             1.004               37
     3400             1.008               50
     3500             1.011               12
     3600             1.005               25
     3700             1.004               15
     3800             1.013               25
     3900             1.012               31
     4000             1.012               31
     4100             1.017               19
     4200             1.011               19
     4300             1.010               19
     4400             1.006               44
     4500             1.007               44
     4600             1.005               44
     4700             1.007               44
     4800             1.008               5
     4900             1.005               27
     5000             1.005               17


     Simulated prior distributions

     Parameter       Prior Mean  Prior Variance  Prior Std. Dev.


     Parameter 1         0.0013          0.0010          0.0324
     Parameter 2        -0.0010          0.0010          0.0322
     Parameter 3         0.0007          0.0009          0.0299
     Parameter 4        -0.0013          0.0010          0.0321
     Parameter 5         0.0015          0.0010          0.0310
     Parameter 6        -0.0001          0.0010          0.0318
     Parameter 7        -0.0011          0.0010          0.0312
     Parameter 8        -0.0007          0.0009          0.0307
     Parameter 9         0.0014          0.0009          0.0304
     Parameter 10        -0.0012          0.0010          0.0311
     Parameter 11         0.0007          0.0010          0.0309
     Parameter 12        -0.0002          0.0011          0.0335
     Parameter 13         0.0001          0.0010          0.0317
     Parameter 14        -0.0001          0.0011          0.0330
     Parameter 15 Improper Prior
     Parameter 16 Improper Prior
     Parameter 17 Improper Prior
     Parameter 18 Improper Prior
     Parameter 19 Improper Prior
     Parameter 20 Improper Prior
     Parameter 21 Improper Prior
     Parameter 22 Improper Prior
     Parameter 23 Improper Prior
     Parameter 24 Improper Prior
     Parameter 25 Improper Prior
     Parameter 26 Improper Prior
     Parameter 27 Improper Prior
     Parameter 28 Improper Prior
     Parameter 29 Improper Prior
     Parameter 30 Improper Prior
     Parameter 31 Improper Prior
     Parameter 32 Improper Prior
     Parameter 33 Improper Prior
     Parameter 34 Improper Prior
     Parameter 35 Improper Prior
     Parameter 36 Improper Prior
     Parameter 37 Improper Prior
     Parameter 38 Improper Prior
     Parameter 39 Improper Prior
     Parameter 40 Improper Prior
     Parameter 41 Improper Prior
     Parameter 42 Improper Prior
     Parameter 43 Improper Prior
     Parameter 44 Improper Prior
     Parameter 45 Improper Prior
     Parameter 46 Improper Prior
     Parameter 47 Improper Prior
     Parameter 48 Improper Prior
     Parameter 49 Improper Prior
     Parameter 50 Improper Prior
     Parameter 51 Improper Prior

     REPLICATION 12:


                     POTENTIAL       PARAMETER WITH
     ITERATION    SCALE REDUCTION      HIGHEST PSR
     100              1.280               19
     200              1.261               1
     300              1.089               8
     400              1.070               15
     500              1.084               11
     600              1.042               13
     700              1.275               11
     800              1.048               4
     900              1.034               21
     1000             1.074               11
     1100             1.157               11
     1200             1.054               8
     1300             1.015               21
     1400             1.025               11
     1500             1.017               50
     1600             1.020               12
     1700             1.020               29
     1800             1.021               29
     1900             1.037               29
     2000             1.023               26
     2100             1.016               24
     2200             1.012               17
     2300             1.015               26
     2400             1.028               26
     2500             1.017               26
     2600             1.017               26
     2700             1.033               12
     2800             1.011               50
     2900             1.016               50
     3000             1.015               4
     3100             1.008               24
     3200             1.016               12
     3300             1.013               25
     3400             1.011               10
     3500             1.009               26
     3600             1.010               15
     3700             1.014               15
     3800             1.008               26
     3900             1.008               16
     4000             1.005               43
     4100             1.005               27
     4200             1.003               27
     4300             1.005               45
     4400             1.005               45
     4500             1.014               50
     4600             1.012               4
     4700             1.010               4
     4800             1.022               50
     4900             1.013               4
     5000             1.010               3


     Simulated prior distributions

     Parameter       Prior Mean  Prior Variance  Prior Std. Dev.


     Parameter 1        -0.0010          0.0010          0.0311
     Parameter 2        -0.0003          0.0011          0.0325
     Parameter 3        -0.0005          0.0010          0.0312
     Parameter 4         0.0016          0.0011          0.0328
     Parameter 5         0.0021          0.0010          0.0308
     Parameter 6        -0.0008          0.0010          0.0309
     Parameter 7         0.0004          0.0009          0.0302
     Parameter 8        -0.0005          0.0010          0.0323
     Parameter 9         0.0012          0.0010          0.0313
     Parameter 10         0.0015          0.0010          0.0319
     Parameter 11         0.0008          0.0010          0.0309
     Parameter 12         0.0003          0.0010          0.0313
     Parameter 13         0.0004          0.0010          0.0316
     Parameter 14         0.0006          0.0010          0.0317
     Parameter 15 Improper Prior
     Parameter 16 Improper Prior
     Parameter 17 Improper Prior
     Parameter 18 Improper Prior
     Parameter 19 Improper Prior
     Parameter 20 Improper Prior
     Parameter 21 Improper Prior
     Parameter 22 Improper Prior
     Parameter 23 Improper Prior
     Parameter 24 Improper Prior
     Parameter 25 Improper Prior
     Parameter 26 Improper Prior
     Parameter 27 Improper Prior
     Parameter 28 Improper Prior
     Parameter 29 Improper Prior
     Parameter 30 Improper Prior
     Parameter 31 Improper Prior
     Parameter 32 Improper Prior
     Parameter 33 Improper Prior
     Parameter 34 Improper Prior
     Parameter 35 Improper Prior
     Parameter 36 Improper Prior
     Parameter 37 Improper Prior
     Parameter 38 Improper Prior
     Parameter 39 Improper Prior
     Parameter 40 Improper Prior
     Parameter 41 Improper Prior
     Parameter 42 Improper Prior
     Parameter 43 Improper Prior
     Parameter 44 Improper Prior
     Parameter 45 Improper Prior
     Parameter 46 Improper Prior
     Parameter 47 Improper Prior
     Parameter 48 Improper Prior
     Parameter 49 Improper Prior
     Parameter 50 Improper Prior
     Parameter 51 Improper Prior

     REPLICATION 13:


                     POTENTIAL       PARAMETER WITH
     ITERATION    SCALE REDUCTION      HIGHEST PSR
     100              1.492               33
     200              1.129               26
     300              1.068               49
     400              1.036               51
     500              1.080               22
     600              1.030               44
     700              1.082               11
     800              1.038               51
     900              1.016               34
     1000             1.016               42
     1100             1.036               51
     1200             1.028               51
     1300             1.039               17
     1400             1.049               50
     1500             1.029               20
     1600             1.019               42
     1700             1.012               51
     1800             1.067               12
     1900             1.065               12
     2000             1.025               20
     2100             1.029               33
     2200             1.017               14
     2300             1.008               45
     2400             1.008               44
     2500             1.005               45
     2600             1.003               30
     2700             1.005               5
     2800             1.014               12
     2900             1.023               14
     3000             1.014               14
     3100             1.008               33
     3200             1.017               33
     3300             1.014               19
     3400             1.009               19
     3500             1.008               30
     3600             1.005               30
     3700             1.004               30
     3800             1.003               34
     3900             1.005               51
     4000             1.005               51
     4100             1.003               41
     4200             1.003               33
     4300             1.005               33
     4400             1.015               50
     4500             1.014               50
     4600             1.011               50
     4700             1.010               33
     4800             1.009               50
     4900             1.015               50
     5000             1.014               33


     Simulated prior distributions

     Parameter       Prior Mean  Prior Variance  Prior Std. Dev.


     Parameter 1         0.0016          0.0010          0.0321
     Parameter 2         0.0004          0.0010          0.0309
     Parameter 3         0.0001          0.0010          0.0312
     Parameter 4         0.0002          0.0010          0.0315
     Parameter 5        -0.0016          0.0010          0.0323
     Parameter 6         0.0006          0.0010          0.0315
     Parameter 7        -0.0001          0.0010          0.0311
     Parameter 8        -0.0001          0.0009          0.0304
     Parameter 9        -0.0014          0.0010          0.0313
     Parameter 10         0.0003          0.0010          0.0313
     Parameter 11        -0.0006          0.0010          0.0308
     Parameter 12         0.0003          0.0010          0.0323
     Parameter 13        -0.0001          0.0011          0.0324
     Parameter 14        -0.0008          0.0011          0.0327
     Parameter 15 Improper Prior
     Parameter 16 Improper Prior
     Parameter 17 Improper Prior
     Parameter 18 Improper Prior
     Parameter 19 Improper Prior
     Parameter 20 Improper Prior
     Parameter 21 Improper Prior
     Parameter 22 Improper Prior
     Parameter 23 Improper Prior
     Parameter 24 Improper Prior
     Parameter 25 Improper Prior
     Parameter 26 Improper Prior
     Parameter 27 Improper Prior
     Parameter 28 Improper Prior
     Parameter 29 Improper Prior
     Parameter 30 Improper Prior
     Parameter 31 Improper Prior
     Parameter 32 Improper Prior
     Parameter 33 Improper Prior
     Parameter 34 Improper Prior
     Parameter 35 Improper Prior
     Parameter 36 Improper Prior
     Parameter 37 Improper Prior
     Parameter 38 Improper Prior
     Parameter 39 Improper Prior
     Parameter 40 Improper Prior
     Parameter 41 Improper Prior
     Parameter 42 Improper Prior
     Parameter 43 Improper Prior
     Parameter 44 Improper Prior
     Parameter 45 Improper Prior
     Parameter 46 Improper Prior
     Parameter 47 Improper Prior
     Parameter 48 Improper Prior
     Parameter 49 Improper Prior
     Parameter 50 Improper Prior
     Parameter 51 Improper Prior

     REPLICATION 14:


                     POTENTIAL       PARAMETER WITH
     ITERATION    SCALE REDUCTION      HIGHEST PSR
     100              1.148               50
     200              1.071               25
     300              1.225               8
     400              1.079               45
     500              1.075               12
     600              1.107               11
     700              1.043               16
     800              1.173               12
     900              1.017               18
     1000             1.027               11
     1100             1.028               33
     1200             1.033               33
     1300             1.027               51
     1400             1.023               22
     1500             1.041               10
     1600             1.015               4
     1700             1.017               6
     1800             1.070               4
     1900             1.033               4
     2000             1.056               50
     2100             1.072               12
     2200             1.031               50
     2300             1.017               18
     2400             1.018               19
     2500             1.029               3
     2600             1.036               3
     2700             1.030               3
     2800             1.035               3
     2900             1.044               10
     3000             1.028               10
     3100             1.023               10
     3200             1.016               10
     3300             1.011               50
     3400             1.020               10
     3500             1.013               10
     3600             1.020               10
     3700             1.010               15
     3800             1.009               15
     3900             1.007               34
     4000             1.008               8
     4100             1.008               8
     4200             1.008               8
     4300             1.015               11
     4400             1.027               50
     4500             1.041               10
     4600             1.031               10
     4700             1.027               10
     4800             1.038               10
     4900             1.022               10
     5000             1.007               10


     Simulated prior distributions

     Parameter       Prior Mean  Prior Variance  Prior Std. Dev.


     Parameter 1         0.0014          0.0010          0.0309
     Parameter 2         0.0018          0.0010          0.0318
     Parameter 3         0.0009          0.0010          0.0315
     Parameter 4         0.0013          0.0010          0.0317
     Parameter 5         0.0001          0.0009          0.0306
     Parameter 6        -0.0005          0.0010          0.0318
     Parameter 7         0.0007          0.0010          0.0309
     Parameter 8         0.0007          0.0010          0.0313
     Parameter 9         0.0004          0.0011          0.0326
     Parameter 10        -0.0003          0.0009          0.0304
     Parameter 11         0.0006          0.0010          0.0319
     Parameter 12         0.0000          0.0010          0.0308
     Parameter 13        -0.0015          0.0010          0.0318
     Parameter 14        -0.0002          0.0009          0.0306
     Parameter 15 Improper Prior
     Parameter 16 Improper Prior
     Parameter 17 Improper Prior
     Parameter 18 Improper Prior
     Parameter 19 Improper Prior
     Parameter 20 Improper Prior
     Parameter 21 Improper Prior
     Parameter 22 Improper Prior
     Parameter 23 Improper Prior
     Parameter 24 Improper Prior
     Parameter 25 Improper Prior
     Parameter 26 Improper Prior
     Parameter 27 Improper Prior
     Parameter 28 Improper Prior
     Parameter 29 Improper Prior
     Parameter 30 Improper Prior
     Parameter 31 Improper Prior
     Parameter 32 Improper Prior
     Parameter 33 Improper Prior
     Parameter 34 Improper Prior
     Parameter 35 Improper Prior
     Parameter 36 Improper Prior
     Parameter 37 Improper Prior
     Parameter 38 Improper Prior
     Parameter 39 Improper Prior
     Parameter 40 Improper Prior
     Parameter 41 Improper Prior
     Parameter 42 Improper Prior
     Parameter 43 Improper Prior
     Parameter 44 Improper Prior
     Parameter 45 Improper Prior
     Parameter 46 Improper Prior
     Parameter 47 Improper Prior
     Parameter 48 Improper Prior
     Parameter 49 Improper Prior
     Parameter 50 Improper Prior
     Parameter 51 Improper Prior

     REPLICATION 15:


                     POTENTIAL       PARAMETER WITH
     ITERATION    SCALE REDUCTION      HIGHEST PSR
     100              1.613               1
     200              1.090               19
     300              1.054               35
     400              1.043               50
     500              1.057               8
     600              1.047               37
     700              1.044               1
     800              1.061               18
     900              1.026               16
     1000             1.021               19
     1100             1.017               50
     1200             1.033               18
     1300             1.016               7
     1400             1.019               17
     1500             1.008               16
     1600             1.008               50
     1700             1.015               1
     1800             1.014               3
     1900             1.009               19
     2000             1.004               12
     2100             1.007               44
     2200             1.007               19
     2300             1.013               2
     2400             1.021               19
     2500             1.023               19
     2600             1.019               19
     2700             1.017               19
     2800             1.014               50
     2900             1.015               50
     3000             1.016               50
     3100             1.024               9
     3200             1.010               1
     3300             1.015               1
     3400             1.016               1
     3500             1.006               36
     3600             1.004               36
     3700             1.008               33
     3800             1.006               33
     3900             1.007               33
     4000             1.002               33
     4100             1.006               8
     4200             1.012               50
     4300             1.014               50
     4400             1.009               8
     4500             1.009               8
     4600             1.009               1
     4700             1.004               1
     4800             1.004               10
     4900             1.004               13
     5000             1.003               13


     Simulated prior distributions

     Parameter       Prior Mean  Prior Variance  Prior Std. Dev.


     Parameter 1         0.0013          0.0009          0.0303
     Parameter 2        -0.0005          0.0010          0.0310
     Parameter 3        -0.0027          0.0010          0.0310
     Parameter 4        -0.0004          0.0010          0.0323
     Parameter 5        -0.0013          0.0011          0.0329
     Parameter 6         0.0007          0.0010          0.0323
     Parameter 7         0.0011          0.0010          0.0320
     Parameter 8        -0.0015          0.0011          0.0324
     Parameter 9         0.0009          0.0010          0.0315
     Parameter 10        -0.0002          0.0009          0.0299
     Parameter 11        -0.0010          0.0009          0.0301
     Parameter 12        -0.0007          0.0010          0.0323
     Parameter 13        -0.0015          0.0010          0.0318
     Parameter 14         0.0009          0.0010          0.0313
     Parameter 15 Improper Prior
     Parameter 16 Improper Prior
     Parameter 17 Improper Prior
     Parameter 18 Improper Prior
     Parameter 19 Improper Prior
     Parameter 20 Improper Prior
     Parameter 21 Improper Prior
     Parameter 22 Improper Prior
     Parameter 23 Improper Prior
     Parameter 24 Improper Prior
     Parameter 25 Improper Prior
     Parameter 26 Improper Prior
     Parameter 27 Improper Prior
     Parameter 28 Improper Prior
     Parameter 29 Improper Prior
     Parameter 30 Improper Prior
     Parameter 31 Improper Prior
     Parameter 32 Improper Prior
     Parameter 33 Improper Prior
     Parameter 34 Improper Prior
     Parameter 35 Improper Prior
     Parameter 36 Improper Prior
     Parameter 37 Improper Prior
     Parameter 38 Improper Prior
     Parameter 39 Improper Prior
     Parameter 40 Improper Prior
     Parameter 41 Improper Prior
     Parameter 42 Improper Prior
     Parameter 43 Improper Prior
     Parameter 44 Improper Prior
     Parameter 45 Improper Prior
     Parameter 46 Improper Prior
     Parameter 47 Improper Prior
     Parameter 48 Improper Prior
     Parameter 49 Improper Prior
     Parameter 50 Improper Prior
     Parameter 51 Improper Prior

     REPLICATION 16:


                     POTENTIAL       PARAMETER WITH
     ITERATION    SCALE REDUCTION      HIGHEST PSR
     100              1.211               29
     200              1.163               12
     300              1.050               49
     400              1.069               16
     500              1.072               12
     600              1.035               15
     700              1.137               50
     800              1.027               27
     900              1.104               12
     1000             1.138               11
     1100             1.039               50
     1200             1.008               10
     1300             1.016               13
     1400             1.016               45
     1500             1.032               45
     1600             1.038               8
     1700             1.041               8
     1800             1.010               37
     1900             1.012               24
     2000             1.014               2
     2100             1.040               11
     2200             1.060               12
     2300             1.036               2
     2400             1.041               8
     2500             1.037               12
     2600             1.020               8
     2700             1.015               45
     2800             1.018               45
     2900             1.011               24
     3000             1.011               50
     3100             1.024               12
     3200             1.038               12
     3300             1.045               12
     3400             1.016               12
     3500             1.009               15
     3600             1.004               33
     3700             1.005               39
     3800             1.006               39
     3900             1.006               43
     4000             1.004               43
     4100             1.003               40
     4200             1.005               25
     4300             1.007               43
     4400             1.005               43
     4500             1.003               40
     4600             1.007               12
     4700             1.009               12
     4800             1.008               12
     4900             1.011               12
     5000             1.008               12


     Simulated prior distributions

     Parameter       Prior Mean  Prior Variance  Prior Std. Dev.


     Parameter 1        -0.0010          0.0010          0.0315
     Parameter 2        -0.0014          0.0010          0.0314
     Parameter 3        -0.0015          0.0010          0.0312
     Parameter 4         0.0004          0.0009          0.0306
     Parameter 5         0.0022          0.0011          0.0326
     Parameter 6         0.0006          0.0010          0.0314
     Parameter 7         0.0016          0.0010          0.0312
     Parameter 8        -0.0019          0.0010          0.0309
     Parameter 9        -0.0026          0.0010          0.0313
     Parameter 10         0.0009          0.0011          0.0327
     Parameter 11         0.0008          0.0009          0.0295
     Parameter 12         0.0000          0.0010          0.0311
     Parameter 13        -0.0006          0.0010          0.0320
     Parameter 14        -0.0009          0.0010          0.0309
     Parameter 15 Improper Prior
     Parameter 16 Improper Prior
     Parameter 17 Improper Prior
     Parameter 18 Improper Prior
     Parameter 19 Improper Prior
     Parameter 20 Improper Prior
     Parameter 21 Improper Prior
     Parameter 22 Improper Prior
     Parameter 23 Improper Prior
     Parameter 24 Improper Prior
     Parameter 25 Improper Prior
     Parameter 26 Improper Prior
     Parameter 27 Improper Prior
     Parameter 28 Improper Prior
     Parameter 29 Improper Prior
     Parameter 30 Improper Prior
     Parameter 31 Improper Prior
     Parameter 32 Improper Prior
     Parameter 33 Improper Prior
     Parameter 34 Improper Prior
     Parameter 35 Improper Prior
     Parameter 36 Improper Prior
     Parameter 37 Improper Prior
     Parameter 38 Improper Prior
     Parameter 39 Improper Prior
     Parameter 40 Improper Prior
     Parameter 41 Improper Prior
     Parameter 42 Improper Prior
     Parameter 43 Improper Prior
     Parameter 44 Improper Prior
     Parameter 45 Improper Prior
     Parameter 46 Improper Prior
     Parameter 47 Improper Prior
     Parameter 48 Improper Prior
     Parameter 49 Improper Prior
     Parameter 50 Improper Prior
     Parameter 51 Improper Prior

     REPLICATION 17:


                     POTENTIAL       PARAMETER WITH
     ITERATION    SCALE REDUCTION      HIGHEST PSR
     100              1.203               33
     200              1.144               18
     300              1.147               11
     400              1.050               51
     500              1.312               11
     600              1.035               5
     700              1.103               11
     800              1.068               11
     900              1.033               1
     1000             1.061               5
     1100             1.063               5
     1200             1.018               1
     1300             1.076               9
     1400             1.061               12
     1500             1.043               9
     1600             1.123               11
     1700             1.084               11
     1800             1.028               11
     1900             1.012               33
     2000             1.009               33
     2100             1.030               3
     2200             1.037               3
     2300             1.076               10
     2400             1.080               10
     2500             1.044               10
     2600             1.018               50
     2700             1.012               25
     2800             1.025               4
     2900             1.027               2
     3000             1.031               2
     3100             1.028               2
     3200             1.049               2
     3300             1.035               2
     3400             1.017               2
     3500             1.011               2
     3600             1.004               37
     3700             1.006               4
     3800             1.007               37
     3900             1.024               1
     4000             1.025               1
     4100             1.010               1
     4200             1.010               1
     4300             1.019               1
     4400             1.020               1
     4500             1.020               5
     4600             1.018               5
     4700             1.013               5
     4800             1.012               2
     4900             1.008               8
     5000             1.004               24


     Simulated prior distributions

     Parameter       Prior Mean  Prior Variance  Prior Std. Dev.


     Parameter 1        -0.0005          0.0011          0.0329
     Parameter 2        -0.0005          0.0010          0.0312
     Parameter 3         0.0014          0.0010          0.0316
     Parameter 4        -0.0001          0.0011          0.0326
     Parameter 5         0.0006          0.0010          0.0313
     Parameter 6        -0.0003          0.0010          0.0320
     Parameter 7         0.0003          0.0010          0.0313
     Parameter 8        -0.0003          0.0010          0.0320
     Parameter 9         0.0011          0.0009          0.0307
     Parameter 10         0.0000          0.0010          0.0312
     Parameter 11        -0.0010          0.0010          0.0317
     Parameter 12        -0.0001          0.0010          0.0312
     Parameter 13         0.0015          0.0009          0.0303
     Parameter 14         0.0004          0.0010          0.0321
     Parameter 15 Improper Prior
     Parameter 16 Improper Prior
     Parameter 17 Improper Prior
     Parameter 18 Improper Prior
     Parameter 19 Improper Prior
     Parameter 20 Improper Prior
     Parameter 21 Improper Prior
     Parameter 22 Improper Prior
     Parameter 23 Improper Prior
     Parameter 24 Improper Prior
     Parameter 25 Improper Prior
     Parameter 26 Improper Prior
     Parameter 27 Improper Prior
     Parameter 28 Improper Prior
     Parameter 29 Improper Prior
     Parameter 30 Improper Prior
     Parameter 31 Improper Prior
     Parameter 32 Improper Prior
     Parameter 33 Improper Prior
     Parameter 34 Improper Prior
     Parameter 35 Improper Prior
     Parameter 36 Improper Prior
     Parameter 37 Improper Prior
     Parameter 38 Improper Prior
     Parameter 39 Improper Prior
     Parameter 40 Improper Prior
     Parameter 41 Improper Prior
     Parameter 42 Improper Prior
     Parameter 43 Improper Prior
     Parameter 44 Improper Prior
     Parameter 45 Improper Prior
     Parameter 46 Improper Prior
     Parameter 47 Improper Prior
     Parameter 48 Improper Prior
     Parameter 49 Improper Prior
     Parameter 50 Improper Prior
     Parameter 51 Improper Prior

     REPLICATION 18:


                     POTENTIAL       PARAMETER WITH
     ITERATION    SCALE REDUCTION      HIGHEST PSR
     100              1.519               5
     200              1.320               19
     300              1.073               51
     400              1.347               12
     500              1.047               45
     600              1.144               12
     700              1.021               17
     800              1.021               10
     900              1.037               4
     1000             1.027               22
     1100             1.015               51
     1200             1.067               10
     1300             1.080               50
     1400             1.064               50
     1500             1.031               50
     1600             1.013               43
     1700             1.041               10
     1800             1.020               10
     1900             1.020               8
     2000             1.013               19
     2100             1.013               33
     2200             1.008               19
     2300             1.015               19
     2400             1.006               47
     2500             1.007               19
     2600             1.009               22
     2700             1.017               22
     2800             1.028               22
     2900             1.024               22
     3000             1.018               22
     3100             1.015               22
     3200             1.015               22
     3300             1.011               22
     3400             1.009               19
     3500             1.010               20
     3600             1.012               20
     3700             1.011               15
     3800             1.007               15
     3900             1.006               25
     4000             1.007               25
     4100             1.006               21
     4200             1.007               1
     4300             1.006               21
     4400             1.005               21
     4500             1.006               45
     4600             1.004               21
     4700             1.008               45
     4800             1.005               45
     4900             1.004               39
     5000             1.005               26


     Simulated prior distributions

     Parameter       Prior Mean  Prior Variance  Prior Std. Dev.


     Parameter 1        -0.0013          0.0010          0.0309
     Parameter 2         0.0011          0.0010          0.0317
     Parameter 3        -0.0013          0.0010          0.0319
     Parameter 4        -0.0008          0.0010          0.0311
     Parameter 5        -0.0018          0.0009          0.0307
     Parameter 6        -0.0005          0.0010          0.0309
     Parameter 7         0.0011          0.0009          0.0305
     Parameter 8         0.0009          0.0010          0.0310
     Parameter 9        -0.0014          0.0010          0.0315
     Parameter 10        -0.0005          0.0009          0.0307
     Parameter 11        -0.0005          0.0010          0.0309
     Parameter 12        -0.0006          0.0010          0.0312
     Parameter 13        -0.0007          0.0010          0.0314
     Parameter 14        -0.0002          0.0011          0.0331
     Parameter 15 Improper Prior
     Parameter 16 Improper Prior
     Parameter 17 Improper Prior
     Parameter 18 Improper Prior
     Parameter 19 Improper Prior
     Parameter 20 Improper Prior
     Parameter 21 Improper Prior
     Parameter 22 Improper Prior
     Parameter 23 Improper Prior
     Parameter 24 Improper Prior
     Parameter 25 Improper Prior
     Parameter 26 Improper Prior
     Parameter 27 Improper Prior
     Parameter 28 Improper Prior
     Parameter 29 Improper Prior
     Parameter 30 Improper Prior
     Parameter 31 Improper Prior
     Parameter 32 Improper Prior
     Parameter 33 Improper Prior
     Parameter 34 Improper Prior
     Parameter 35 Improper Prior
     Parameter 36 Improper Prior
     Parameter 37 Improper Prior
     Parameter 38 Improper Prior
     Parameter 39 Improper Prior
     Parameter 40 Improper Prior
     Parameter 41 Improper Prior
     Parameter 42 Improper Prior
     Parameter 43 Improper Prior
     Parameter 44 Improper Prior
     Parameter 45 Improper Prior
     Parameter 46 Improper Prior
     Parameter 47 Improper Prior
     Parameter 48 Improper Prior
     Parameter 49 Improper Prior
     Parameter 50 Improper Prior
     Parameter 51 Improper Prior

     REPLICATION 19:


                     POTENTIAL       PARAMETER WITH
     ITERATION    SCALE REDUCTION      HIGHEST PSR
     100              1.820               50
     200              1.166               51
     300              1.071               4
     400              1.063               28
     500              1.192               12
     600              1.038               32
     700              1.034               38
     800              1.066               42
     900              1.036               50
     1000             1.040               5
     1100             1.072               5
     1200             1.040               5
     1300             1.028               35
     1400             1.016               43
     1500             1.027               43
     1600             1.013               43
     1700             1.019               43
     1800             1.015               21
     1900             1.014               50
     2000             1.018               12
     2100             1.022               12
     2200             1.024               12
     2300             1.011               12
     2400             1.007               17
     2500             1.007               43
     2600             1.004               12
     2700             1.009               17
     2800             1.011               7
     2900             1.004               22
     3000             1.004               24
     3100             1.007               11
     3200             1.014               11
     3300             1.023               11
     3400             1.011               11
     3500             1.012               11
     3600             1.014               22
     3700             1.011               22
     3800             1.025               11
     3900             1.005               9
     4000             1.003               51
     4100             1.010               9
     4200             1.010               20
     4300             1.006               22
     4400             1.006               22
     4500             1.005               22
     4600             1.005               13
     4700             1.004               13
     4800             1.002               37
     4900             1.006               5
     5000             1.009               25


     Simulated prior distributions

     Parameter       Prior Mean  Prior Variance  Prior Std. Dev.


     Parameter 1        -0.0006          0.0011          0.0329
     Parameter 2         0.0007          0.0010          0.0315
     Parameter 3         0.0007          0.0011          0.0328
     Parameter 4         0.0012          0.0010          0.0315
     Parameter 5        -0.0008          0.0010          0.0308
     Parameter 6        -0.0002          0.0010          0.0318
     Parameter 7         0.0000          0.0010          0.0324
     Parameter 8         0.0001          0.0010          0.0313
     Parameter 9         0.0004          0.0011          0.0325
     Parameter 10         0.0006          0.0010          0.0315
     Parameter 11         0.0003          0.0010          0.0319
     Parameter 12         0.0000          0.0010          0.0312
     Parameter 13         0.0023          0.0010          0.0317
     Parameter 14        -0.0024          0.0011          0.0326
     Parameter 15 Improper Prior
     Parameter 16 Improper Prior
     Parameter 17 Improper Prior
     Parameter 18 Improper Prior
     Parameter 19 Improper Prior
     Parameter 20 Improper Prior
     Parameter 21 Improper Prior
     Parameter 22 Improper Prior
     Parameter 23 Improper Prior
     Parameter 24 Improper Prior
     Parameter 25 Improper Prior
     Parameter 26 Improper Prior
     Parameter 27 Improper Prior
     Parameter 28 Improper Prior
     Parameter 29 Improper Prior
     Parameter 30 Improper Prior
     Parameter 31 Improper Prior
     Parameter 32 Improper Prior
     Parameter 33 Improper Prior
     Parameter 34 Improper Prior
     Parameter 35 Improper Prior
     Parameter 36 Improper Prior
     Parameter 37 Improper Prior
     Parameter 38 Improper Prior
     Parameter 39 Improper Prior
     Parameter 40 Improper Prior
     Parameter 41 Improper Prior
     Parameter 42 Improper Prior
     Parameter 43 Improper Prior
     Parameter 44 Improper Prior
     Parameter 45 Improper Prior
     Parameter 46 Improper Prior
     Parameter 47 Improper Prior
     Parameter 48 Improper Prior
     Parameter 49 Improper Prior
     Parameter 50 Improper Prior
     Parameter 51 Improper Prior

     REPLICATION 20:


                     POTENTIAL       PARAMETER WITH
     ITERATION    SCALE REDUCTION      HIGHEST PSR
     100              1.188               20
     200              1.089               22
     300              1.120               19
     400              1.149               44
     500              1.047               1
     600              1.044               25
     700              1.029               32
     800              1.079               8
     900              1.047               12
     1000             1.017               21
     1100             1.010               39
     1200             1.015               17
     1300             1.009               18
     1400             1.012               51
     1500             1.018               21
     1600             1.054               50
     1700             1.063               50
     1800             1.023               50
     1900             1.004               42
     2000             1.006               16
     2100             1.038               12
     2200             1.017               12
     2300             1.005               39
     2400             1.011               50
     2500             1.012               50
     2600             1.010               21
     2700             1.006               21
     2800             1.006               7
     2900             1.006               19
     3000             1.004               42
     3100             1.007               26
     3200             1.006               51
     3300             1.007               51
     3400             1.003               19
     3500             1.006               45
     3600             1.007               50
     3700             1.005               50
     3800             1.018               50
     3900             1.018               50
     4000             1.008               1
     4100             1.014               8
     4200             1.010               8
     4300             1.013               8
     4400             1.022               8
     4500             1.017               8
     4600             1.021               8
     4700             1.023               8
     4800             1.019               8
     4900             1.018               8
     5000             1.009               45


     Simulated prior distributions

     Parameter       Prior Mean  Prior Variance  Prior Std. Dev.


     Parameter 1         0.0014          0.0010          0.0319
     Parameter 2         0.0003          0.0010          0.0313
     Parameter 3         0.0003          0.0010          0.0321
     Parameter 4        -0.0013          0.0010          0.0317
     Parameter 5        -0.0008          0.0010          0.0314
     Parameter 6        -0.0032          0.0010          0.0323
     Parameter 7        -0.0005          0.0010          0.0315
     Parameter 8        -0.0016          0.0010          0.0308
     Parameter 9        -0.0002          0.0011          0.0324
     Parameter 10         0.0009          0.0010          0.0316
     Parameter 11         0.0001          0.0011          0.0328
     Parameter 12         0.0011          0.0010          0.0323
     Parameter 13         0.0020          0.0010          0.0320
     Parameter 14        -0.0004          0.0010          0.0310
     Parameter 15 Improper Prior
     Parameter 16 Improper Prior
     Parameter 17 Improper Prior
     Parameter 18 Improper Prior
     Parameter 19 Improper Prior
     Parameter 20 Improper Prior
     Parameter 21 Improper Prior
     Parameter 22 Improper Prior
     Parameter 23 Improper Prior
     Parameter 24 Improper Prior
     Parameter 25 Improper Prior
     Parameter 26 Improper Prior
     Parameter 27 Improper Prior
     Parameter 28 Improper Prior
     Parameter 29 Improper Prior
     Parameter 30 Improper Prior
     Parameter 31 Improper Prior
     Parameter 32 Improper Prior
     Parameter 33 Improper Prior
     Parameter 34 Improper Prior
     Parameter 35 Improper Prior
     Parameter 36 Improper Prior
     Parameter 37 Improper Prior
     Parameter 38 Improper Prior
     Parameter 39 Improper Prior
     Parameter 40 Improper Prior
     Parameter 41 Improper Prior
     Parameter 42 Improper Prior
     Parameter 43 Improper Prior
     Parameter 44 Improper Prior
     Parameter 45 Improper Prior
     Parameter 46 Improper Prior
     Parameter 47 Improper Prior
     Parameter 48 Improper Prior
     Parameter 49 Improper Prior
     Parameter 50 Improper Prior
     Parameter 51 Improper Prior

     REPLICATION 21:


                     POTENTIAL       PARAMETER WITH
     ITERATION    SCALE REDUCTION      HIGHEST PSR
     100              1.180               12
     200              1.167               51
     300              1.168               33
     400              1.098               11
     500              1.044               25
     600              1.153               3
     700              1.024               48
     800              1.041               8
     900              1.088               2
     1000             1.065               41
     1100             1.039               33
     1200             1.022               33
     1300             1.017               11
     1400             1.021               50
     1500             1.008               50
     1600             1.026               33
     1700             1.014               33
     1800             1.017               33
     1900             1.008               26
     2000             1.009               11
     2100             1.015               50
     2200             1.005               27
     2300             1.009               19
     2400             1.016               19
     2500             1.024               19
     2600             1.030               19
     2700             1.025               19
     2800             1.016               19
     2900             1.013               19
     3000             1.013               26
     3100             1.010               26
     3200             1.009               43
     3300             1.008               26
     3400             1.012               26
     3500             1.012               11
     3600             1.018               11
     3700             1.029               11
     3800             1.015               11
     3900             1.021               11
     4000             1.022               11
     4100             1.005               32
     4200             1.005               32
     4300             1.004               11
     4400             1.007               32
     4500             1.004               10
     4600             1.006               18
     4700             1.005               18
     4800             1.006               25
     4900             1.008               3
     5000             1.008               3


     Simulated prior distributions

     Parameter       Prior Mean  Prior Variance  Prior Std. Dev.


     Parameter 1         0.0010          0.0011          0.0328
     Parameter 2         0.0010          0.0010          0.0322
     Parameter 3        -0.0004          0.0010          0.0313
     Parameter 4        -0.0014          0.0009          0.0301
     Parameter 5        -0.0004          0.0010          0.0311
     Parameter 6        -0.0014          0.0010          0.0311
     Parameter 7        -0.0001          0.0010          0.0323
     Parameter 8         0.0013          0.0011          0.0330
     Parameter 9        -0.0006          0.0011          0.0327
     Parameter 10        -0.0013          0.0011          0.0325
     Parameter 11        -0.0001          0.0010          0.0310
     Parameter 12         0.0014          0.0011          0.0326
     Parameter 13         0.0008          0.0010          0.0315
     Parameter 14        -0.0006          0.0009          0.0308
     Parameter 15 Improper Prior
     Parameter 16 Improper Prior
     Parameter 17 Improper Prior
     Parameter 18 Improper Prior
     Parameter 19 Improper Prior
     Parameter 20 Improper Prior
     Parameter 21 Improper Prior
     Parameter 22 Improper Prior
     Parameter 23 Improper Prior
     Parameter 24 Improper Prior
     Parameter 25 Improper Prior
     Parameter 26 Improper Prior
     Parameter 27 Improper Prior
     Parameter 28 Improper Prior
     Parameter 29 Improper Prior
     Parameter 30 Improper Prior
     Parameter 31 Improper Prior
     Parameter 32 Improper Prior
     Parameter 33 Improper Prior
     Parameter 34 Improper Prior
     Parameter 35 Improper Prior
     Parameter 36 Improper Prior
     Parameter 37 Improper Prior
     Parameter 38 Improper Prior
     Parameter 39 Improper Prior
     Parameter 40 Improper Prior
     Parameter 41 Improper Prior
     Parameter 42 Improper Prior
     Parameter 43 Improper Prior
     Parameter 44 Improper Prior
     Parameter 45 Improper Prior
     Parameter 46 Improper Prior
     Parameter 47 Improper Prior
     Parameter 48 Improper Prior
     Parameter 49 Improper Prior
     Parameter 50 Improper Prior
     Parameter 51 Improper Prior

     REPLICATION 22:


                     POTENTIAL       PARAMETER WITH
     ITERATION    SCALE REDUCTION      HIGHEST PSR
     100              1.273               18
     200              1.073               29
     300              1.074               10
     400              1.039               11
     500              1.095               2
     600              1.028               20
     700              1.017               38
     800              1.029               45
     900              1.051               17
     1000             1.030               15
     1100             1.029               45
     1200             1.034               37
     1300             1.029               10
     1400             1.017               24
     1500             1.029               50
     1600             1.019               12
     1700             1.025               1
     1800             1.033               12
     1900             1.026               24
     2000             1.029               37
     2100             1.035               37
     2200             1.027               37
     2300             1.022               37
     2400             1.020               8
     2500             1.018               8
     2600             1.024               8
     2700             1.017               18
     2800             1.010               18
     2900             1.016               50
     3000             1.008               50
     3100             1.006               24
     3200             1.008               24
     3300             1.004               26
     3400             1.005               26
     3500             1.005               26
     3600             1.009               8
     3700             1.016               8
     3800             1.009               8
     3900             1.004               14
     4000             1.003               41
     4100             1.002               41
     4200             1.003               30
     4300             1.005               32
     4400             1.003               32
     4500             1.007               11
     4600             1.007               11
     4700             1.007               11
     4800             1.003               11
     4900             1.005               31
     5000             1.004               31


     Simulated prior distributions

     Parameter       Prior Mean  Prior Variance  Prior Std. Dev.


     Parameter 1        -0.0005          0.0010          0.0318
     Parameter 2        -0.0007          0.0010          0.0322
     Parameter 3         0.0006          0.0010          0.0311
     Parameter 4        -0.0003          0.0010          0.0312
     Parameter 5        -0.0004          0.0010          0.0312
     Parameter 6         0.0008          0.0010          0.0315
     Parameter 7         0.0000          0.0010          0.0323
     Parameter 8        -0.0030          0.0009          0.0307
     Parameter 9        -0.0001          0.0010          0.0316
     Parameter 10         0.0010          0.0010          0.0317
     Parameter 11         0.0003          0.0010          0.0317
     Parameter 12         0.0001          0.0010          0.0309
     Parameter 13         0.0022          0.0010          0.0321
     Parameter 14         0.0002          0.0010          0.0313
     Parameter 15 Improper Prior
     Parameter 16 Improper Prior
     Parameter 17 Improper Prior
     Parameter 18 Improper Prior
     Parameter 19 Improper Prior
     Parameter 20 Improper Prior
     Parameter 21 Improper Prior
     Parameter 22 Improper Prior
     Parameter 23 Improper Prior
     Parameter 24 Improper Prior
     Parameter 25 Improper Prior
     Parameter 26 Improper Prior
     Parameter 27 Improper Prior
     Parameter 28 Improper Prior
     Parameter 29 Improper Prior
     Parameter 30 Improper Prior
     Parameter 31 Improper Prior
     Parameter 32 Improper Prior
     Parameter 33 Improper Prior
     Parameter 34 Improper Prior
     Parameter 35 Improper Prior
     Parameter 36 Improper Prior
     Parameter 37 Improper Prior
     Parameter 38 Improper Prior
     Parameter 39 Improper Prior
     Parameter 40 Improper Prior
     Parameter 41 Improper Prior
     Parameter 42 Improper Prior
     Parameter 43 Improper Prior
     Parameter 44 Improper Prior
     Parameter 45 Improper Prior
     Parameter 46 Improper Prior
     Parameter 47 Improper Prior
     Parameter 48 Improper Prior
     Parameter 49 Improper Prior
     Parameter 50 Improper Prior
     Parameter 51 Improper Prior

     REPLICATION 23:


                     POTENTIAL       PARAMETER WITH
     ITERATION    SCALE REDUCTION      HIGHEST PSR
     100              1.271               31
     200              1.161               22
     300              1.082               43
     400              1.256               12
     500              1.101               19
     600              1.037               29
     700              1.059               19
     800              1.021               51
     900              1.018               15
     1000             1.039               1
     1100             1.047               19
     1200             1.027               26
     1300             1.031               50
     1400             1.019               27
     1500             1.024               27
     1600             1.014               25
     1700             1.024               11
     1800             1.013               11
     1900             1.060               50
     2000             1.063               50
     2100             1.035               15
     2200             1.013               15
     2300             1.014               19
     2400             1.013               25
     2500             1.010               8
     2600             1.009               17
     2700             1.009               5
     2800             1.007               5
     2900             1.006               18
     3000             1.007               50
     3100             1.013               50
     3200             1.012               50
     3300             1.012               50
     3400             1.014               50
     3500             1.006               42
     3600             1.007               42
     3700             1.006               21
     3800             1.005               51
     3900             1.005               18
     4000             1.010               5
     4100             1.013               5
     4200             1.012               50
     4300             1.017               25
     4400             1.011               23
     4500             1.013               23
     4600             1.019               50
     4700             1.018               50
     4800             1.013               50
     4900             1.021               50
     5000             1.017               50


     Simulated prior distributions

     Parameter       Prior Mean  Prior Variance  Prior Std. Dev.


     Parameter 1        -0.0012          0.0010          0.0315
     Parameter 2         0.0009          0.0010          0.0320
     Parameter 3         0.0025          0.0010          0.0317
     Parameter 4         0.0009          0.0011          0.0330
     Parameter 5         0.0010          0.0011          0.0325
     Parameter 6         0.0005          0.0009          0.0305
     Parameter 7         0.0000          0.0010          0.0313
     Parameter 8         0.0007          0.0010          0.0316
     Parameter 9         0.0005          0.0009          0.0308
     Parameter 10         0.0010          0.0011          0.0325
     Parameter 11         0.0013          0.0010          0.0315
     Parameter 12         0.0002          0.0009          0.0308
     Parameter 13         0.0000          0.0009          0.0307
     Parameter 14         0.0001          0.0010          0.0311
     Parameter 15 Improper Prior
     Parameter 16 Improper Prior
     Parameter 17 Improper Prior
     Parameter 18 Improper Prior
     Parameter 19 Improper Prior
     Parameter 20 Improper Prior
     Parameter 21 Improper Prior
     Parameter 22 Improper Prior
     Parameter 23 Improper Prior
     Parameter 24 Improper Prior
     Parameter 25 Improper Prior
     Parameter 26 Improper Prior
     Parameter 27 Improper Prior
     Parameter 28 Improper Prior
     Parameter 29 Improper Prior
     Parameter 30 Improper Prior
     Parameter 31 Improper Prior
     Parameter 32 Improper Prior
     Parameter 33 Improper Prior
     Parameter 34 Improper Prior
     Parameter 35 Improper Prior
     Parameter 36 Improper Prior
     Parameter 37 Improper Prior
     Parameter 38 Improper Prior
     Parameter 39 Improper Prior
     Parameter 40 Improper Prior
     Parameter 41 Improper Prior
     Parameter 42 Improper Prior
     Parameter 43 Improper Prior
     Parameter 44 Improper Prior
     Parameter 45 Improper Prior
     Parameter 46 Improper Prior
     Parameter 47 Improper Prior
     Parameter 48 Improper Prior
     Parameter 49 Improper Prior
     Parameter 50 Improper Prior
     Parameter 51 Improper Prior

     REPLICATION 24:


                     POTENTIAL       PARAMETER WITH
     ITERATION    SCALE REDUCTION      HIGHEST PSR
     100              2.055               5
     200              1.106               11
     300              1.122               11
     400              1.032               36
     500              1.038               6
     600              1.023               13
     700              1.110               10
     800              1.036               45
     900              1.020               22
     1000             1.026               10
     1100             1.019               45
     1200             1.034               31
     1300             1.021               33
     1400             1.012               34
     1500             1.010               33
     1600             1.015               8
     1700             1.019               31
     1800             1.029               31
     1900             1.016               29
     2000             1.012               29
     2100             1.008               23
     2200             1.007               42
     2300             1.006               15
     2400             1.004               34
     2500             1.005               22
     2600             1.006               22
     2700             1.012               50
     2800             1.007               24
     2900             1.007               50
     3000             1.010               50
     3100             1.006               24
     3200             1.006               46
     3300             1.004               46
     3400             1.004               33
     3500             1.008               33
     3600             1.011               33
     3700             1.003               33
     3800             1.004               33
     3900             1.005               23
     4000             1.006               16
     4100             1.006               16
     4200             1.004               36
     4300             1.007               36
     4400             1.003               36
     4500             1.003               48
     4600             1.004               48
     4700             1.003               48
     4800             1.004               10
     4900             1.002               10
     5000             1.002               40


     Simulated prior distributions

     Parameter       Prior Mean  Prior Variance  Prior Std. Dev.


     Parameter 1        -0.0006          0.0009          0.0306
     Parameter 2        -0.0006          0.0010          0.0314
     Parameter 3         0.0015          0.0010          0.0315
     Parameter 4         0.0016          0.0010          0.0314
     Parameter 5         0.0009          0.0009          0.0307
     Parameter 6         0.0005          0.0010          0.0314
     Parameter 7         0.0014          0.0010          0.0318
     Parameter 8        -0.0014          0.0009          0.0306
     Parameter 9        -0.0010          0.0010          0.0318
     Parameter 10         0.0002          0.0010          0.0322
     Parameter 11         0.0004          0.0010          0.0321
     Parameter 12         0.0010          0.0010          0.0310
     Parameter 13         0.0010          0.0009          0.0305
     Parameter 14        -0.0006          0.0010          0.0310
     Parameter 15 Improper Prior
     Parameter 16 Improper Prior
     Parameter 17 Improper Prior
     Parameter 18 Improper Prior
     Parameter 19 Improper Prior
     Parameter 20 Improper Prior
     Parameter 21 Improper Prior
     Parameter 22 Improper Prior
     Parameter 23 Improper Prior
     Parameter 24 Improper Prior
     Parameter 25 Improper Prior
     Parameter 26 Improper Prior
     Parameter 27 Improper Prior
     Parameter 28 Improper Prior
     Parameter 29 Improper Prior
     Parameter 30 Improper Prior
     Parameter 31 Improper Prior
     Parameter 32 Improper Prior
     Parameter 33 Improper Prior
     Parameter 34 Improper Prior
     Parameter 35 Improper Prior
     Parameter 36 Improper Prior
     Parameter 37 Improper Prior
     Parameter 38 Improper Prior
     Parameter 39 Improper Prior
     Parameter 40 Improper Prior
     Parameter 41 Improper Prior
     Parameter 42 Improper Prior
     Parameter 43 Improper Prior
     Parameter 44 Improper Prior
     Parameter 45 Improper Prior
     Parameter 46 Improper Prior
     Parameter 47 Improper Prior
     Parameter 48 Improper Prior
     Parameter 49 Improper Prior
     Parameter 50 Improper Prior
     Parameter 51 Improper Prior

     REPLICATION 25:


                     POTENTIAL       PARAMETER WITH
     ITERATION    SCALE REDUCTION      HIGHEST PSR
     100              1.623               12
     200              1.109               33
     300              1.520               11
     400              1.056               1
     500              1.125               33
     600              1.027               17
     700              1.084               33
     800              1.065               50
     900              1.041               50
     1000             1.052               4
     1100             1.070               4
     1200             1.082               50
     1300             1.062               50
     1400             1.013               26
     1500             1.010               43
     1600             1.019               44
     1700             1.022               19
     1800             1.009               33
     1900             1.015               12
     2000             1.019               12
     2100             1.022               12
     2200             1.014               50
     2300             1.014               16
     2400             1.009               10
     2500             1.010               25
     2600             1.016               25
     2700             1.015               24
     2800             1.009               24
     2900             1.004               24
     3000             1.009               33
     3100             1.015               10
     3200             1.024               10
     3300             1.020               9
     3400             1.017               9
     3500             1.012               9
     3600             1.004               31
     3700             1.007               29
     3800             1.003               29
     3900             1.007               19
     4000             1.010               33
     4100             1.013               33
     4200             1.015               33
     4300             1.023               33
     4400             1.013               7
     4500             1.013               7
     4600             1.005               7
     4700             1.007               33
     4800             1.005               43
     4900             1.003               5
     5000             1.004               25


     Simulated prior distributions

     Parameter       Prior Mean  Prior Variance  Prior Std. Dev.


     Parameter 1         0.0011          0.0010          0.0316
     Parameter 2         0.0002          0.0010          0.0323
     Parameter 3         0.0004          0.0010          0.0318
     Parameter 4         0.0003          0.0010          0.0320
     Parameter 5         0.0007          0.0009          0.0306
     Parameter 6        -0.0005          0.0010          0.0313
     Parameter 7         0.0002          0.0010          0.0312
     Parameter 8         0.0005          0.0010          0.0313
     Parameter 9         0.0005          0.0011          0.0324
     Parameter 10        -0.0005          0.0010          0.0320
     Parameter 11         0.0007          0.0010          0.0316
     Parameter 12         0.0004          0.0010          0.0315
     Parameter 13         0.0023          0.0010          0.0314
     Parameter 14         0.0012          0.0010          0.0311
     Parameter 15 Improper Prior
     Parameter 16 Improper Prior
     Parameter 17 Improper Prior
     Parameter 18 Improper Prior
     Parameter 19 Improper Prior
     Parameter 20 Improper Prior
     Parameter 21 Improper Prior
     Parameter 22 Improper Prior
     Parameter 23 Improper Prior
     Parameter 24 Improper Prior
     Parameter 25 Improper Prior
     Parameter 26 Improper Prior
     Parameter 27 Improper Prior
     Parameter 28 Improper Prior
     Parameter 29 Improper Prior
     Parameter 30 Improper Prior
     Parameter 31 Improper Prior
     Parameter 32 Improper Prior
     Parameter 33 Improper Prior
     Parameter 34 Improper Prior
     Parameter 35 Improper Prior
     Parameter 36 Improper Prior
     Parameter 37 Improper Prior
     Parameter 38 Improper Prior
     Parameter 39 Improper Prior
     Parameter 40 Improper Prior
     Parameter 41 Improper Prior
     Parameter 42 Improper Prior
     Parameter 43 Improper Prior
     Parameter 44 Improper Prior
     Parameter 45 Improper Prior
     Parameter 46 Improper Prior
     Parameter 47 Improper Prior
     Parameter 48 Improper Prior
     Parameter 49 Improper Prior
     Parameter 50 Improper Prior
     Parameter 51 Improper Prior

     REPLICATION 26:


                     POTENTIAL       PARAMETER WITH
     ITERATION    SCALE REDUCTION      HIGHEST PSR
     100              1.446               2
     200              1.178               11
     300              1.071               3
     400              1.077               33
     500              1.136               26
     600              1.042               45
     700              1.062               3
     800              1.027               50
     900              1.038               19
     1000             1.041               33
     1100             1.028               23
     1200             1.037               50
     1300             1.040               50
     1400             1.021               24
     1500             1.024               5
     1600             1.012               22
     1700             1.030               9
     1800             1.022               9
     1900             1.045               9
     2000             1.071               50
     2100             1.098               50
     2200             1.046               1
     2300             1.011               5
     2400             1.016               19
     2500             1.017               32
     2600             1.015               32
     2700             1.010               32
     2800             1.025               9
     2900             1.019               5
     3000             1.047               5
     3100             1.074               5
     3200             1.055               8
     3300             1.028               8
     3400             1.012               8
     3500             1.013               8
     3600             1.032               8
     3700             1.019               8
     3800             1.013               8
     3900             1.013               8
     4000             1.007               4
     4100             1.008               19
     4200             1.010               19
     4300             1.015               12
     4400             1.007               19
     4500             1.005               41
     4600             1.010               24
     4700             1.006               41
     4800             1.007               24
     4900             1.005               41
     5000             1.004               20


     Simulated prior distributions

     Parameter       Prior Mean  Prior Variance  Prior Std. Dev.


     Parameter 1        -0.0007          0.0010          0.0320
     Parameter 2        -0.0001          0.0011          0.0329
     Parameter 3        -0.0002          0.0010          0.0320
     Parameter 4         0.0005          0.0009          0.0303
     Parameter 5         0.0008          0.0011          0.0325
     Parameter 6         0.0000          0.0010          0.0309
     Parameter 7        -0.0007          0.0010          0.0313
     Parameter 8        -0.0019          0.0010          0.0323
     Parameter 9        -0.0010          0.0011          0.0332
     Parameter 10        -0.0005          0.0010          0.0319
     Parameter 11        -0.0003          0.0011          0.0329
     Parameter 12         0.0011          0.0010          0.0314
     Parameter 13         0.0013          0.0010          0.0318
     Parameter 14         0.0010          0.0011          0.0324
     Parameter 15 Improper Prior
     Parameter 16 Improper Prior
     Parameter 17 Improper Prior
     Parameter 18 Improper Prior
     Parameter 19 Improper Prior
     Parameter 20 Improper Prior
     Parameter 21 Improper Prior
     Parameter 22 Improper Prior
     Parameter 23 Improper Prior
     Parameter 24 Improper Prior
     Parameter 25 Improper Prior
     Parameter 26 Improper Prior
     Parameter 27 Improper Prior
     Parameter 28 Improper Prior
     Parameter 29 Improper Prior
     Parameter 30 Improper Prior
     Parameter 31 Improper Prior
     Parameter 32 Improper Prior
     Parameter 33 Improper Prior
     Parameter 34 Improper Prior
     Parameter 35 Improper Prior
     Parameter 36 Improper Prior
     Parameter 37 Improper Prior
     Parameter 38 Improper Prior
     Parameter 39 Improper Prior
     Parameter 40 Improper Prior
     Parameter 41 Improper Prior
     Parameter 42 Improper Prior
     Parameter 43 Improper Prior
     Parameter 44 Improper Prior
     Parameter 45 Improper Prior
     Parameter 46 Improper Prior
     Parameter 47 Improper Prior
     Parameter 48 Improper Prior
     Parameter 49 Improper Prior
     Parameter 50 Improper Prior
     Parameter 51 Improper Prior

     REPLICATION 27:


                     POTENTIAL       PARAMETER WITH
     ITERATION    SCALE REDUCTION      HIGHEST PSR
     100              1.208               37
     200              1.056               30
     300              1.075               35
     400              1.047               30
     500              1.084               22
     600              1.055               50
     700              1.027               9
     800              1.117               1
     900              1.038               11
     1000             1.025               42
     1100             1.029               42
     1200             1.028               22
     1300             1.018               24
     1400             1.013               16
     1500             1.008               36
     1600             1.008               36
     1700             1.007               19
     1800             1.006               19
     1900             1.025               5
     2000             1.035               50
     2100             1.027               50
     2200             1.040               50
     2300             1.024               50
     2400             1.021               50
     2500             1.014               43
     2600             1.015               43
     2700             1.009               4
     2800             1.019               50
     2900             1.017               50
     3000             1.018               50
     3100             1.007               50
     3200             1.004               51
     3300             1.006               48
     3400             1.003               9
     3500             1.005               43
     3600             1.003               43
     3700             1.003               16
     3800             1.007               4
     3900             1.005               4
     4000             1.011               4
     4100             1.007               26
     4200             1.005               28
     4300             1.004               26
     4400             1.007               26
     4500             1.012               50
     4600             1.007               50
     4700             1.008               8
     4800             1.008               51
     4900             1.009               51
     5000             1.005               51


     Simulated prior distributions

     Parameter       Prior Mean  Prior Variance  Prior Std. Dev.


     Parameter 1         0.0008          0.0010          0.0322
     Parameter 2        -0.0009          0.0010          0.0308
     Parameter 3         0.0002          0.0010          0.0309
     Parameter 4        -0.0001          0.0011          0.0325
     Parameter 5         0.0004          0.0010          0.0311
     Parameter 6        -0.0003          0.0010          0.0311
     Parameter 7         0.0011          0.0010          0.0324
     Parameter 8         0.0004          0.0010          0.0323
     Parameter 9        -0.0015          0.0010          0.0315
     Parameter 10        -0.0016          0.0010          0.0322
     Parameter 11        -0.0002          0.0010          0.0309
     Parameter 12         0.0003          0.0010          0.0324
     Parameter 13        -0.0005          0.0010          0.0322
     Parameter 14         0.0021          0.0010          0.0323
     Parameter 15 Improper Prior
     Parameter 16 Improper Prior
     Parameter 17 Improper Prior
     Parameter 18 Improper Prior
     Parameter 19 Improper Prior
     Parameter 20 Improper Prior
     Parameter 21 Improper Prior
     Parameter 22 Improper Prior
     Parameter 23 Improper Prior
     Parameter 24 Improper Prior
     Parameter 25 Improper Prior
     Parameter 26 Improper Prior
     Parameter 27 Improper Prior
     Parameter 28 Improper Prior
     Parameter 29 Improper Prior
     Parameter 30 Improper Prior
     Parameter 31 Improper Prior
     Parameter 32 Improper Prior
     Parameter 33 Improper Prior
     Parameter 34 Improper Prior
     Parameter 35 Improper Prior
     Parameter 36 Improper Prior
     Parameter 37 Improper Prior
     Parameter 38 Improper Prior
     Parameter 39 Improper Prior
     Parameter 40 Improper Prior
     Parameter 41 Improper Prior
     Parameter 42 Improper Prior
     Parameter 43 Improper Prior
     Parameter 44 Improper Prior
     Parameter 45 Improper Prior
     Parameter 46 Improper Prior
     Parameter 47 Improper Prior
     Parameter 48 Improper Prior
     Parameter 49 Improper Prior
     Parameter 50 Improper Prior
     Parameter 51 Improper Prior

     REPLICATION 28:


                     POTENTIAL       PARAMETER WITH
     ITERATION    SCALE REDUCTION      HIGHEST PSR
     100              1.202               10
     200              1.328               50
     300              1.061               33
     400              1.214               12
     500              1.072               5
     600              1.059               51
     700              1.034               4
     800              1.037               23
     900              1.040               44
     1000             1.017               42
     1100             1.012               25
     1200             1.036               5
     1300             1.018               24
     1400             1.021               24
     1500             1.018               51
     1600             1.032               5
     1700             1.014               25
     1800             1.010               20
     1900             1.008               29
     2000             1.011               2
     2100             1.015               2
     2200             1.015               2
     2300             1.003               39
     2400             1.005               19
     2500             1.007               51
     2600             1.027               5
     2700             1.018               5
     2800             1.011               4
     2900             1.010               5
     3000             1.013               33
     3100             1.012               33
     3200             1.015               33
     3300             1.013               26
     3400             1.014               33
     3500             1.011               1
     3600             1.018               1
     3700             1.025               1
     3800             1.021               1
     3900             1.025               1
     4000             1.017               1
     4100             1.011               5
     4200             1.008               5
     4300             1.008               43
     4400             1.005               28
     4500             1.006               28
     4600             1.007               28
     4700             1.005               28
     4800             1.004               28
     4900             1.004               24
     5000             1.005               24


     Simulated prior distributions

     Parameter       Prior Mean  Prior Variance  Prior Std. Dev.


     Parameter 1        -0.0012          0.0009          0.0307
     Parameter 2        -0.0005          0.0011          0.0324
     Parameter 3         0.0012          0.0010          0.0324
     Parameter 4         0.0001          0.0010          0.0313
     Parameter 5         0.0006          0.0009          0.0293
     Parameter 6        -0.0001          0.0009          0.0305
     Parameter 7         0.0000          0.0009          0.0303
     Parameter 8        -0.0007          0.0010          0.0315
     Parameter 9         0.0001          0.0010          0.0313
     Parameter 10         0.0018          0.0010          0.0322
     Parameter 11         0.0000          0.0010          0.0313
     Parameter 12        -0.0003          0.0010          0.0316
     Parameter 13         0.0007          0.0010          0.0312
     Parameter 14        -0.0016          0.0010          0.0321
     Parameter 15 Improper Prior
     Parameter 16 Improper Prior
     Parameter 17 Improper Prior
     Parameter 18 Improper Prior
     Parameter 19 Improper Prior
     Parameter 20 Improper Prior
     Parameter 21 Improper Prior
     Parameter 22 Improper Prior
     Parameter 23 Improper Prior
     Parameter 24 Improper Prior
     Parameter 25 Improper Prior
     Parameter 26 Improper Prior
     Parameter 27 Improper Prior
     Parameter 28 Improper Prior
     Parameter 29 Improper Prior
     Parameter 30 Improper Prior
     Parameter 31 Improper Prior
     Parameter 32 Improper Prior
     Parameter 33 Improper Prior
     Parameter 34 Improper Prior
     Parameter 35 Improper Prior
     Parameter 36 Improper Prior
     Parameter 37 Improper Prior
     Parameter 38 Improper Prior
     Parameter 39 Improper Prior
     Parameter 40 Improper Prior
     Parameter 41 Improper Prior
     Parameter 42 Improper Prior
     Parameter 43 Improper Prior
     Parameter 44 Improper Prior
     Parameter 45 Improper Prior
     Parameter 46 Improper Prior
     Parameter 47 Improper Prior
     Parameter 48 Improper Prior
     Parameter 49 Improper Prior
     Parameter 50 Improper Prior
     Parameter 51 Improper Prior

     REPLICATION 29:


                     POTENTIAL       PARAMETER WITH
     ITERATION    SCALE REDUCTION      HIGHEST PSR
     100              1.495               50
     200              1.736               11
     300              1.076               10
     400              1.086               26
     500              1.037               1
     600              1.023               22
     700              1.028               50
     800              1.025               51
     900              1.070               10
     1000             1.069               10
     1100             1.031               50
     1200             1.052               1
     1300             1.055               10
     1400             1.023               37
     1500             1.023               39
     1600             1.016               1
     1700             1.034               12
     1800             1.097               12
     1900             1.059               10
     2000             1.034               10
     2100             1.033               10
     2200             1.023               33
     2300             1.014               33
     2400             1.014               50
     2500             1.020               12
     2600             1.043               12
     2700             1.034               8
     2800             1.045               10
     2900             1.034               5
     3000             1.026               3
     3100             1.030               3
     3200             1.009               5
     3300             1.007               15
     3400             1.007               15
     3500             1.019               1
     3600             1.028               8
     3700             1.033               12
     3800             1.039               50
     3900             1.016               50
     4000             1.016               11
     4100             1.021               8
     4200             1.010               11
     4300             1.008               18
     4400             1.010               15
     4500             1.012               15
     4600             1.009               12
     4700             1.021               8
     4800             1.019               8
     4900             1.017               8
     5000             1.032               8
     5100             1.042               8
     5200             1.027               8
     5300             1.036               8
     5400             1.041               8
     5500             1.040               8
     5600             1.039               8
     5700             1.023               8
     5800             1.016               8


     Simulated prior distributions

     Parameter       Prior Mean  Prior Variance  Prior Std. Dev.


     Parameter 1        -0.0009          0.0010          0.0309
     Parameter 2        -0.0005          0.0010          0.0322
     Parameter 3         0.0006          0.0011          0.0334
     Parameter 4         0.0007          0.0010          0.0316
     Parameter 5        -0.0018          0.0009          0.0307
     Parameter 6         0.0008          0.0010          0.0318
     Parameter 7         0.0016          0.0010          0.0316
     Parameter 8        -0.0004          0.0010          0.0309
     Parameter 9         0.0008          0.0009          0.0307
     Parameter 10         0.0002          0.0010          0.0320
     Parameter 11        -0.0006          0.0010          0.0323
     Parameter 12         0.0011          0.0010          0.0319
     Parameter 13         0.0007          0.0010          0.0315
     Parameter 14         0.0001          0.0010          0.0317
     Parameter 15 Improper Prior
     Parameter 16 Improper Prior
     Parameter 17 Improper Prior
     Parameter 18 Improper Prior
     Parameter 19 Improper Prior
     Parameter 20 Improper Prior
     Parameter 21 Improper Prior
     Parameter 22 Improper Prior
     Parameter 23 Improper Prior
     Parameter 24 Improper Prior
     Parameter 25 Improper Prior
     Parameter 26 Improper Prior
     Parameter 27 Improper Prior
     Parameter 28 Improper Prior
     Parameter 29 Improper Prior
     Parameter 30 Improper Prior
     Parameter 31 Improper Prior
     Parameter 32 Improper Prior
     Parameter 33 Improper Prior
     Parameter 34 Improper Prior
     Parameter 35 Improper Prior
     Parameter 36 Improper Prior
     Parameter 37 Improper Prior
     Parameter 38 Improper Prior
     Parameter 39 Improper Prior
     Parameter 40 Improper Prior
     Parameter 41 Improper Prior
     Parameter 42 Improper Prior
     Parameter 43 Improper Prior
     Parameter 44 Improper Prior
     Parameter 45 Improper Prior
     Parameter 46 Improper Prior
     Parameter 47 Improper Prior
     Parameter 48 Improper Prior
     Parameter 49 Improper Prior
     Parameter 50 Improper Prior
     Parameter 51 Improper Prior

     REPLICATION 30:


                     POTENTIAL       PARAMETER WITH
     ITERATION    SCALE REDUCTION      HIGHEST PSR
     100              1.138               30
     200              1.078               39
     300              1.163               33
     400              1.117               8
     500              1.045               5
     600              1.098               22
     700              1.042               50
     800              1.030               45
     900              1.014               47
     1000             1.034               39
     1100             1.047               45
     1200             1.040               45
     1300             1.039               45
     1400             1.047               26
     1500             1.019               26
     1600             1.025               15
     1700             1.014               49
     1800             1.023               50
     1900             1.049               8
     2000             1.047               51
     2100             1.029               51
     2200             1.019               12
     2300             1.014               23
     2400             1.016               19
     2500             1.014               19
     2600             1.023               19
     2700             1.019               19
     2800             1.025               51
     2900             1.025               51
     3000             1.031               51
     3100             1.016               51
     3200             1.010               51
     3300             1.010               11
     3400             1.009               11
     3500             1.005               20
     3600             1.009               1
     3700             1.006               20
     3800             1.007               10
     3900             1.010               1
     4000             1.004               42
     4100             1.006               42
     4200             1.006               51
     4300             1.004               42
     4400             1.006               40
     4500             1.006               40
     4600             1.004               40
     4700             1.002               40
     4800             1.003               37
     4900             1.004               37
     5000             1.003               37


     Simulated prior distributions

     Parameter       Prior Mean  Prior Variance  Prior Std. Dev.


     Parameter 1        -0.0008          0.0010          0.0317
     Parameter 2         0.0008          0.0010          0.0315
     Parameter 3         0.0011          0.0010          0.0324
     Parameter 4        -0.0006          0.0010          0.0324
     Parameter 5        -0.0008          0.0011          0.0330
     Parameter 6        -0.0004          0.0010          0.0322
     Parameter 7         0.0003          0.0010          0.0312
     Parameter 8         0.0032          0.0009          0.0307
     Parameter 9         0.0000          0.0010          0.0316
     Parameter 10        -0.0009          0.0010          0.0310
     Parameter 11        -0.0009          0.0010          0.0316
     Parameter 12         0.0001          0.0010          0.0321
     Parameter 13        -0.0010          0.0010          0.0319
     Parameter 14        -0.0004          0.0011          0.0330
     Parameter 15 Improper Prior
     Parameter 16 Improper Prior
     Parameter 17 Improper Prior
     Parameter 18 Improper Prior
     Parameter 19 Improper Prior
     Parameter 20 Improper Prior
     Parameter 21 Improper Prior
     Parameter 22 Improper Prior
     Parameter 23 Improper Prior
     Parameter 24 Improper Prior
     Parameter 25 Improper Prior
     Parameter 26 Improper Prior
     Parameter 27 Improper Prior
     Parameter 28 Improper Prior
     Parameter 29 Improper Prior
     Parameter 30 Improper Prior
     Parameter 31 Improper Prior
     Parameter 32 Improper Prior
     Parameter 33 Improper Prior
     Parameter 34 Improper Prior
     Parameter 35 Improper Prior
     Parameter 36 Improper Prior
     Parameter 37 Improper Prior
     Parameter 38 Improper Prior
     Parameter 39 Improper Prior
     Parameter 40 Improper Prior
     Parameter 41 Improper Prior
     Parameter 42 Improper Prior
     Parameter 43 Improper Prior
     Parameter 44 Improper Prior
     Parameter 45 Improper Prior
     Parameter 46 Improper Prior
     Parameter 47 Improper Prior
     Parameter 48 Improper Prior
     Parameter 49 Improper Prior
     Parameter 50 Improper Prior
     Parameter 51 Improper Prior

     REPLICATION 31:


                     POTENTIAL       PARAMETER WITH
     ITERATION    SCALE REDUCTION      HIGHEST PSR
     100              1.788               1
     200              1.203               9
     300              1.075               27
     400              1.111               8
     500              1.171               1
     600              1.042               31
     700              1.042               1
     800              1.073               8
     900              1.128               50
     1000             1.045               9
     1100             1.030               39
     1200             1.041               20
     1300             1.018               20
     1400             1.007               44
     1500             1.012               44
     1600             1.018               39
     1700             1.009               31
     1800             1.012               28
     1900             1.007               25
     2000             1.009               25
     2100             1.006               22
     2200             1.007               22
     2300             1.026               9
     2400             1.027               50
     2500             1.017               3
     2600             1.030               3
     2700             1.022               2
     2800             1.010               10
     2900             1.003               51
     3000             1.004               32
     3100             1.023               8
     3200             1.029               8
     3300             1.020               8
     3400             1.018               8
     3500             1.011               9
     3600             1.011               9
     3700             1.010               9
     3800             1.006               9
     3900             1.007               9
     4000             1.008               2
     4100             1.010               51
     4200             1.005               51
     4300             1.009               26
     4400             1.007               26
     4500             1.010               26
     4600             1.005               26
     4700             1.006               26
     4800             1.010               19
     4900             1.011               19
     5000             1.013               19


     Simulated prior distributions

     Parameter       Prior Mean  Prior Variance  Prior Std. Dev.


     Parameter 1         0.0005          0.0010          0.0310
     Parameter 2         0.0012          0.0010          0.0315
     Parameter 3         0.0000          0.0009          0.0306
     Parameter 4        -0.0004          0.0010          0.0314
     Parameter 5        -0.0009          0.0010          0.0318
     Parameter 6         0.0002          0.0010          0.0318
     Parameter 7         0.0002          0.0010          0.0317
     Parameter 8         0.0007          0.0010          0.0316
     Parameter 9        -0.0003          0.0010          0.0316
     Parameter 10        -0.0015          0.0010          0.0314
     Parameter 11        -0.0004          0.0009          0.0298
     Parameter 12        -0.0004          0.0011          0.0326
     Parameter 13         0.0014          0.0011          0.0325
     Parameter 14        -0.0017          0.0010          0.0317
     Parameter 15 Improper Prior
     Parameter 16 Improper Prior
     Parameter 17 Improper Prior
     Parameter 18 Improper Prior
     Parameter 19 Improper Prior
     Parameter 20 Improper Prior
     Parameter 21 Improper Prior
     Parameter 22 Improper Prior
     Parameter 23 Improper Prior
     Parameter 24 Improper Prior
     Parameter 25 Improper Prior
     Parameter 26 Improper Prior
     Parameter 27 Improper Prior
     Parameter 28 Improper Prior
     Parameter 29 Improper Prior
     Parameter 30 Improper Prior
     Parameter 31 Improper Prior
     Parameter 32 Improper Prior
     Parameter 33 Improper Prior
     Parameter 34 Improper Prior
     Parameter 35 Improper Prior
     Parameter 36 Improper Prior
     Parameter 37 Improper Prior
     Parameter 38 Improper Prior
     Parameter 39 Improper Prior
     Parameter 40 Improper Prior
     Parameter 41 Improper Prior
     Parameter 42 Improper Prior
     Parameter 43 Improper Prior
     Parameter 44 Improper Prior
     Parameter 45 Improper Prior
     Parameter 46 Improper Prior
     Parameter 47 Improper Prior
     Parameter 48 Improper Prior
     Parameter 49 Improper Prior
     Parameter 50 Improper Prior
     Parameter 51 Improper Prior

     REPLICATION 32:


                     POTENTIAL       PARAMETER WITH
     ITERATION    SCALE REDUCTION      HIGHEST PSR
     100              1.300               5
     200              1.061               41
     300              1.052               8
     400              1.102               24
     500              1.053               15
     600              1.091               16
     700              1.062               44
     800              1.037               18
     900              1.027               34
     1000             1.040               5
     1100             1.037               24
     1200             1.015               20
     1300             1.046               50
     1400             1.066               50
     1500             1.146               50
     1600             1.043               50
     1700             1.008               43
     1800             1.024               51
     1900             1.021               51
     2000             1.016               51
     2100             1.011               51
     2200             1.009               50
     2300             1.006               18
     2400             1.005               26
     2500             1.004               21
     2600             1.006               33
     2700             1.004               30
     2800             1.006               30
     2900             1.007               3
     3000             1.009               22
     3100             1.013               45
     3200             1.014               26
     3300             1.010               37
     3400             1.010               37
     3500             1.014               26
     3600             1.014               26
     3700             1.017               26
     3800             1.008               30
     3900             1.010               26
     4000             1.007               30
     4100             1.004               30
     4200             1.005               12
     4300             1.004               12
     4400             1.005               37
     4500             1.005               37
     4600             1.007               22
     4700             1.006               22
     4800             1.006               50
     4900             1.010               12
     5000             1.008               50


     Simulated prior distributions

     Parameter       Prior Mean  Prior Variance  Prior Std. Dev.


     Parameter 1        -0.0006          0.0011          0.0325
     Parameter 2         0.0013          0.0011          0.0326
     Parameter 3         0.0007          0.0010          0.0311
     Parameter 4         0.0014          0.0011          0.0328
     Parameter 5         0.0005          0.0009          0.0306
     Parameter 6        -0.0001          0.0010          0.0323
     Parameter 7         0.0004          0.0011          0.0327
     Parameter 8         0.0003          0.0010          0.0313
     Parameter 9         0.0025          0.0010          0.0311
     Parameter 10        -0.0004          0.0009          0.0307
     Parameter 11        -0.0020          0.0010          0.0314
     Parameter 12        -0.0008          0.0010          0.0321
     Parameter 13         0.0008          0.0010          0.0320
     Parameter 14         0.0005          0.0011          0.0326
     Parameter 15 Improper Prior
     Parameter 16 Improper Prior
     Parameter 17 Improper Prior
     Parameter 18 Improper Prior
     Parameter 19 Improper Prior
     Parameter 20 Improper Prior
     Parameter 21 Improper Prior
     Parameter 22 Improper Prior
     Parameter 23 Improper Prior
     Parameter 24 Improper Prior
     Parameter 25 Improper Prior
     Parameter 26 Improper Prior
     Parameter 27 Improper Prior
     Parameter 28 Improper Prior
     Parameter 29 Improper Prior
     Parameter 30 Improper Prior
     Parameter 31 Improper Prior
     Parameter 32 Improper Prior
     Parameter 33 Improper Prior
     Parameter 34 Improper Prior
     Parameter 35 Improper Prior
     Parameter 36 Improper Prior
     Parameter 37 Improper Prior
     Parameter 38 Improper Prior
     Parameter 39 Improper Prior
     Parameter 40 Improper Prior
     Parameter 41 Improper Prior
     Parameter 42 Improper Prior
     Parameter 43 Improper Prior
     Parameter 44 Improper Prior
     Parameter 45 Improper Prior
     Parameter 46 Improper Prior
     Parameter 47 Improper Prior
     Parameter 48 Improper Prior
     Parameter 49 Improper Prior
     Parameter 50 Improper Prior
     Parameter 51 Improper Prior

     REPLICATION 33:


                     POTENTIAL       PARAMETER WITH
     ITERATION    SCALE REDUCTION      HIGHEST PSR
     100              1.206               2
     200              1.113               17
     300              1.040               45
     400              1.121               51
     500              1.042               17
     600              1.090               18
     700              1.028               17
     800              1.015               23
     900              1.058               12
     1000             1.029               17
     1100             1.017               19
     1200             1.045               12
     1300             1.016               45
     1400             1.013               45
     1500             1.011               31
     1600             1.010               29
     1700             1.023               12
     1800             1.033               8
     1900             1.012               29
     2000             1.010               10
     2100             1.016               8
     2200             1.007               26
     2300             1.015               25
     2400             1.022               15
     2500             1.016               15
     2600             1.010               29
     2700             1.014               29
     2800             1.011               29
     2900             1.008               16
     3000             1.007               20
     3100             1.007               32
     3200             1.004               26
     3300             1.009               5
     3400             1.010               5
     3500             1.005               40
     3600             1.003               51
     3700             1.004               9
     3800             1.004               26
     3900             1.008               32
     4000             1.007               37
     4100             1.009               32
     4200             1.007               32
     4300             1.009               32
     4400             1.006               32
     4500             1.004               3
     4600             1.006               18
     4700             1.003               32
     4800             1.005               32
     4900             1.005               32
     5000             1.005               32


     Simulated prior distributions

     Parameter       Prior Mean  Prior Variance  Prior Std. Dev.


     Parameter 1         0.0013          0.0009          0.0300
     Parameter 2         0.0008          0.0010          0.0312
     Parameter 3        -0.0001          0.0010          0.0320
     Parameter 4         0.0003          0.0010          0.0318
     Parameter 5         0.0006          0.0010          0.0310
     Parameter 6        -0.0005          0.0010          0.0323
     Parameter 7         0.0012          0.0010          0.0314
     Parameter 8         0.0012          0.0011          0.0324
     Parameter 9        -0.0009          0.0010          0.0318
     Parameter 10         0.0016          0.0010          0.0320
     Parameter 11        -0.0013          0.0010          0.0315
     Parameter 12        -0.0012          0.0010          0.0309
     Parameter 13        -0.0009          0.0010          0.0317
     Parameter 14         0.0024          0.0010          0.0317
     Parameter 15 Improper Prior
     Parameter 16 Improper Prior
     Parameter 17 Improper Prior
     Parameter 18 Improper Prior
     Parameter 19 Improper Prior
     Parameter 20 Improper Prior
     Parameter 21 Improper Prior
     Parameter 22 Improper Prior
     Parameter 23 Improper Prior
     Parameter 24 Improper Prior
     Parameter 25 Improper Prior
     Parameter 26 Improper Prior
     Parameter 27 Improper Prior
     Parameter 28 Improper Prior
     Parameter 29 Improper Prior
     Parameter 30 Improper Prior
     Parameter 31 Improper Prior
     Parameter 32 Improper Prior
     Parameter 33 Improper Prior
     Parameter 34 Improper Prior
     Parameter 35 Improper Prior
     Parameter 36 Improper Prior
     Parameter 37 Improper Prior
     Parameter 38 Improper Prior
     Parameter 39 Improper Prior
     Parameter 40 Improper Prior
     Parameter 41 Improper Prior
     Parameter 42 Improper Prior
     Parameter 43 Improper Prior
     Parameter 44 Improper Prior
     Parameter 45 Improper Prior
     Parameter 46 Improper Prior
     Parameter 47 Improper Prior
     Parameter 48 Improper Prior
     Parameter 49 Improper Prior
     Parameter 50 Improper Prior
     Parameter 51 Improper Prior

     REPLICATION 34:


                     POTENTIAL       PARAMETER WITH
     ITERATION    SCALE REDUCTION      HIGHEST PSR
     100              1.115               42
     200              1.151               11
     300              1.105               11
     400              1.125               50
     500              1.031               30
     600              1.078               51
     700              1.125               50
     800              1.117               12
     900              1.041               12
     1000             1.021               31
     1100             1.036               39
     1200             1.052               5
     1300             1.049               5
     1400             1.009               21
     1500             1.016               21
     1600             1.027               26
     1700             1.019               26
     1800             1.016               26
     1900             1.011               8
     2000             1.026               8
     2100             1.020               8
     2200             1.016               12
     2300             1.008               45
     2400             1.010               9
     2500             1.010               26
     2600             1.012               32
     2700             1.018               13
     2800             1.017               24
     2900             1.017               1
     3000             1.017               26
     3100             1.012               26
     3200             1.008               26
     3300             1.007               45
     3400             1.009               45
     3500             1.006               32
     3600             1.003               24
     3700             1.004               12
     3800             1.006               12
     3900             1.016               50
     4000             1.016               12
     4100             1.010               8
     4200             1.012               12
     4300             1.012               50
     4400             1.008               50
     4500             1.009               50
     4600             1.005               19
     4700             1.011               50
     4800             1.007               1
     4900             1.003               41
     5000             1.003               43


     Simulated prior distributions

     Parameter       Prior Mean  Prior Variance  Prior Std. Dev.


     Parameter 1         0.0007          0.0010          0.0319
     Parameter 2         0.0003          0.0010          0.0319
     Parameter 3         0.0004          0.0010          0.0321
     Parameter 4        -0.0002          0.0010          0.0313
     Parameter 5         0.0010          0.0010          0.0321
     Parameter 6         0.0013          0.0011          0.0326
     Parameter 7        -0.0005          0.0011          0.0324
     Parameter 8         0.0004          0.0010          0.0309
     Parameter 9         0.0013          0.0010          0.0323
     Parameter 10        -0.0014          0.0010          0.0322
     Parameter 11        -0.0007          0.0010          0.0311
     Parameter 12         0.0022          0.0011          0.0327
     Parameter 13        -0.0009          0.0010          0.0320
     Parameter 14         0.0007          0.0010          0.0309
     Parameter 15 Improper Prior
     Parameter 16 Improper Prior
     Parameter 17 Improper Prior
     Parameter 18 Improper Prior
     Parameter 19 Improper Prior
     Parameter 20 Improper Prior
     Parameter 21 Improper Prior
     Parameter 22 Improper Prior
     Parameter 23 Improper Prior
     Parameter 24 Improper Prior
     Parameter 25 Improper Prior
     Parameter 26 Improper Prior
     Parameter 27 Improper Prior
     Parameter 28 Improper Prior
     Parameter 29 Improper Prior
     Parameter 30 Improper Prior
     Parameter 31 Improper Prior
     Parameter 32 Improper Prior
     Parameter 33 Improper Prior
     Parameter 34 Improper Prior
     Parameter 35 Improper Prior
     Parameter 36 Improper Prior
     Parameter 37 Improper Prior
     Parameter 38 Improper Prior
     Parameter 39 Improper Prior
     Parameter 40 Improper Prior
     Parameter 41 Improper Prior
     Parameter 42 Improper Prior
     Parameter 43 Improper Prior
     Parameter 44 Improper Prior
     Parameter 45 Improper Prior
     Parameter 46 Improper Prior
     Parameter 47 Improper Prior
     Parameter 48 Improper Prior
     Parameter 49 Improper Prior
     Parameter 50 Improper Prior
     Parameter 51 Improper Prior

     REPLICATION 35:


                     POTENTIAL       PARAMETER WITH
     ITERATION    SCALE REDUCTION      HIGHEST PSR
     100              1.833               12
     200              1.210               12
     300              1.173               19
     400              1.086               16
     500              1.295               50
     600              1.088               25
     700              1.337               12
     800              1.072               50
     900              1.090               25
     1000             1.023               25
     1100             1.041               43
     1200             1.063               5
     1300             1.142               5
     1400             1.017               15
     1500             1.013               24
     1600             1.006               15
     1700             1.021               50
     1800             1.014               31
     1900             1.015               21
     2000             1.019               1
     2100             1.021               5
     2200             1.014               19
     2300             1.005               23
     2400             1.003               40
     2500             1.006               5
     2600             1.011               5
     2700             1.018               50
     2800             1.030               50
     2900             1.013               50
     3000             1.010               4
     3100             1.006               4
     3200             1.004               23
     3300             1.005               43
     3400             1.005               43
     3500             1.008               43
     3600             1.010               43
     3700             1.007               51
     3800             1.009               51
     3900             1.006               51
     4000             1.007               25
     4100             1.007               25
     4200             1.006               7
     4300             1.007               7
     4400             1.004               49
     4500             1.006               26
     4600             1.007               7
     4700             1.004               7
     4800             1.003               36
     4900             1.006               12
     5000             1.002               34


     Simulated prior distributions

     Parameter       Prior Mean  Prior Variance  Prior Std. Dev.


     Parameter 1         0.0001          0.0010          0.0320
     Parameter 2         0.0007          0.0010          0.0317
     Parameter 3         0.0006          0.0011          0.0328
     Parameter 4         0.0028          0.0010          0.0313
     Parameter 5         0.0008          0.0010          0.0318
     Parameter 6        -0.0005          0.0010          0.0310
     Parameter 7        -0.0004          0.0010          0.0318
     Parameter 8         0.0012          0.0010          0.0318
     Parameter 9        -0.0003          0.0010          0.0315
     Parameter 10        -0.0007          0.0009          0.0305
     Parameter 11        -0.0013          0.0009          0.0307
     Parameter 12         0.0000          0.0011          0.0325
     Parameter 13        -0.0019          0.0009          0.0305
     Parameter 14        -0.0005          0.0011          0.0330
     Parameter 15 Improper Prior
     Parameter 16 Improper Prior
     Parameter 17 Improper Prior
     Parameter 18 Improper Prior
     Parameter 19 Improper Prior
     Parameter 20 Improper Prior
     Parameter 21 Improper Prior
     Parameter 22 Improper Prior
     Parameter 23 Improper Prior
     Parameter 24 Improper Prior
     Parameter 25 Improper Prior
     Parameter 26 Improper Prior
     Parameter 27 Improper Prior
     Parameter 28 Improper Prior
     Parameter 29 Improper Prior
     Parameter 30 Improper Prior
     Parameter 31 Improper Prior
     Parameter 32 Improper Prior
     Parameter 33 Improper Prior
     Parameter 34 Improper Prior
     Parameter 35 Improper Prior
     Parameter 36 Improper Prior
     Parameter 37 Improper Prior
     Parameter 38 Improper Prior
     Parameter 39 Improper Prior
     Parameter 40 Improper Prior
     Parameter 41 Improper Prior
     Parameter 42 Improper Prior
     Parameter 43 Improper Prior
     Parameter 44 Improper Prior
     Parameter 45 Improper Prior
     Parameter 46 Improper Prior
     Parameter 47 Improper Prior
     Parameter 48 Improper Prior
     Parameter 49 Improper Prior
     Parameter 50 Improper Prior
     Parameter 51 Improper Prior

     REPLICATION 36:


                     POTENTIAL       PARAMETER WITH
     ITERATION    SCALE REDUCTION      HIGHEST PSR
     100              1.166               2
     200              1.263               45
     300              1.087               18
     400              1.146               11
     500              1.075               37
     600              1.124               12
     700              1.008               6
     800              1.031               37
     900              1.034               39
     1000             1.036               50
     1100             1.078               50
     1200             1.016               41
     1300             1.023               51
     1400             1.041               12
     1500             1.016               2
     1600             1.009               41
     1700             1.006               26
     1800             1.022               43
     1900             1.032               43
     2000             1.036               43
     2100             1.033               43
     2200             1.015               43
     2300             1.006               22
     2400             1.005               29
     2500             1.005               37
     2600             1.010               9
     2700             1.010               9
     2800             1.017               43
     2900             1.020               9
     3000             1.013               9
     3100             1.009               43
     3200             1.008               43
     3300             1.006               25
     3400             1.008               26
     3500             1.011               23
     3600             1.011               1
     3700             1.005               51
     3800             1.007               1
     3900             1.007               1
     4000             1.014               50
     4100             1.003               15
     4200             1.003               28
     4300             1.002               30
     4400             1.002               32
     4500             1.002               24
     4600             1.005               8
     4700             1.006               8
     4800             1.008               24
     4900             1.014               24
     5000             1.013               24


     Simulated prior distributions

     Parameter       Prior Mean  Prior Variance  Prior Std. Dev.


     Parameter 1         0.0003          0.0010          0.0321
     Parameter 2        -0.0021          0.0010          0.0313
     Parameter 3         0.0010          0.0010          0.0309
     Parameter 4        -0.0021          0.0010          0.0322
     Parameter 5         0.0012          0.0010          0.0314
     Parameter 6         0.0009          0.0009          0.0301
     Parameter 7        -0.0009          0.0010          0.0316
     Parameter 8        -0.0005          0.0011          0.0324
     Parameter 9        -0.0011          0.0010          0.0311
     Parameter 10        -0.0004          0.0011          0.0327
     Parameter 11        -0.0023          0.0010          0.0319
     Parameter 12         0.0000          0.0010          0.0312
     Parameter 13        -0.0011          0.0010          0.0312
     Parameter 14        -0.0013          0.0010          0.0312
     Parameter 15 Improper Prior
     Parameter 16 Improper Prior
     Parameter 17 Improper Prior
     Parameter 18 Improper Prior
     Parameter 19 Improper Prior
     Parameter 20 Improper Prior
     Parameter 21 Improper Prior
     Parameter 22 Improper Prior
     Parameter 23 Improper Prior
     Parameter 24 Improper Prior
     Parameter 25 Improper Prior
     Parameter 26 Improper Prior
     Parameter 27 Improper Prior
     Parameter 28 Improper Prior
     Parameter 29 Improper Prior
     Parameter 30 Improper Prior
     Parameter 31 Improper Prior
     Parameter 32 Improper Prior
     Parameter 33 Improper Prior
     Parameter 34 Improper Prior
     Parameter 35 Improper Prior
     Parameter 36 Improper Prior
     Parameter 37 Improper Prior
     Parameter 38 Improper Prior
     Parameter 39 Improper Prior
     Parameter 40 Improper Prior
     Parameter 41 Improper Prior
     Parameter 42 Improper Prior
     Parameter 43 Improper Prior
     Parameter 44 Improper Prior
     Parameter 45 Improper Prior
     Parameter 46 Improper Prior
     Parameter 47 Improper Prior
     Parameter 48 Improper Prior
     Parameter 49 Improper Prior
     Parameter 50 Improper Prior
     Parameter 51 Improper Prior

     REPLICATION 37:


                     POTENTIAL       PARAMETER WITH
     ITERATION    SCALE REDUCTION      HIGHEST PSR
     100              1.331               17
     200              1.140               11
     300              1.133               11
     400              1.120               43
     500              1.035               43
     600              1.083               22
     700              1.100               5
     800              1.044               11
     900              1.024               22
     1000             1.030               50
     1100             1.028               17
     1200             1.018               39
     1300             1.017               26
     1400             1.012               39
     1500             1.031               41
     1600             1.061               43
     1700             1.033               43
     1800             1.057               50
     1900             1.040               50
     2000             1.012               31
     2100             1.007               31
     2200             1.006               37
     2300             1.008               37
     2400             1.021               1
     2500             1.021               50
     2600             1.048               50
     2700             1.017               50
     2800             1.020               50
     2900             1.012               28
     3000             1.011               28
     3100             1.006               18
     3200             1.011               18
     3300             1.011               18
     3400             1.005               18
     3500             1.006               19
     3600             1.005               41
     3700             1.005               15
     3800             1.010               15
     3900             1.009               15
     4000             1.009               15
     4100             1.010               26
     4200             1.007               26
     4300             1.010               26
     4400             1.011               25
     4500             1.009               25
     4600             1.012               25
     4700             1.016               25
     4800             1.012               25
     4900             1.012               25
     5000             1.012               25


     Simulated prior distributions

     Parameter       Prior Mean  Prior Variance  Prior Std. Dev.


     Parameter 1        -0.0008          0.0010          0.0321
     Parameter 2         0.0001          0.0010          0.0316
     Parameter 3        -0.0015          0.0010          0.0319
     Parameter 4         0.0012          0.0010          0.0315
     Parameter 5        -0.0002          0.0010          0.0316
     Parameter 6         0.0002          0.0010          0.0315
     Parameter 7        -0.0002          0.0011          0.0329
     Parameter 8        -0.0009          0.0010          0.0320
     Parameter 9        -0.0002          0.0010          0.0321
     Parameter 10         0.0003          0.0010          0.0317
     Parameter 11        -0.0013          0.0010          0.0310
     Parameter 12         0.0006          0.0009          0.0308
     Parameter 13         0.0003          0.0010          0.0313
     Parameter 14        -0.0013          0.0009          0.0306
     Parameter 15 Improper Prior
     Parameter 16 Improper Prior
     Parameter 17 Improper Prior
     Parameter 18 Improper Prior
     Parameter 19 Improper Prior
     Parameter 20 Improper Prior
     Parameter 21 Improper Prior
     Parameter 22 Improper Prior
     Parameter 23 Improper Prior
     Parameter 24 Improper Prior
     Parameter 25 Improper Prior
     Parameter 26 Improper Prior
     Parameter 27 Improper Prior
     Parameter 28 Improper Prior
     Parameter 29 Improper Prior
     Parameter 30 Improper Prior
     Parameter 31 Improper Prior
     Parameter 32 Improper Prior
     Parameter 33 Improper Prior
     Parameter 34 Improper Prior
     Parameter 35 Improper Prior
     Parameter 36 Improper Prior
     Parameter 37 Improper Prior
     Parameter 38 Improper Prior
     Parameter 39 Improper Prior
     Parameter 40 Improper Prior
     Parameter 41 Improper Prior
     Parameter 42 Improper Prior
     Parameter 43 Improper Prior
     Parameter 44 Improper Prior
     Parameter 45 Improper Prior
     Parameter 46 Improper Prior
     Parameter 47 Improper Prior
     Parameter 48 Improper Prior
     Parameter 49 Improper Prior
     Parameter 50 Improper Prior
     Parameter 51 Improper Prior

     REPLICATION 38:


                     POTENTIAL       PARAMETER WITH
     ITERATION    SCALE REDUCTION      HIGHEST PSR
     100              1.450               50
     200              1.143               37
     300              1.151               37
     400              1.042               34
     500              1.053               45
     600              1.058               29
     700              1.021               41
     800              1.041               19
     900              1.035               29
     1000             1.042               29
     1100             1.022               40
     1200             1.016               6
     1300             1.026               50
     1400             1.038               50
     1500             1.034               50
     1600             1.050               26
     1700             1.037               26
     1800             1.042               26
     1900             1.025               26
     2000             1.008               42
     2100             1.047               50
     2200             1.018               50
     2300             1.018               50
     2400             1.016               50
     2500             1.016               48
     2600             1.007               48
     2700             1.010               4
     2800             1.012               21
     2900             1.013               21
     3000             1.012               21
     3100             1.020               50
     3200             1.055               50
     3300             1.056               50
     3400             1.033               50
     3500             1.041               50
     3600             1.017               41
     3700             1.016               18
     3800             1.015               18
     3900             1.012               18
     4000             1.009               41
     4100             1.013               51
     4200             1.031               5
     4300             1.039               10
     4400             1.037               9
     4500             1.017               9
     4600             1.017               50
     4700             1.012               50
     4800             1.008               50
     4900             1.008               50
     5000             1.005               50


     Simulated prior distributions

     Parameter       Prior Mean  Prior Variance  Prior Std. Dev.


     Parameter 1         0.0015          0.0010          0.0315
     Parameter 2        -0.0005          0.0010          0.0315
     Parameter 3         0.0000          0.0010          0.0312
     Parameter 4        -0.0005          0.0010          0.0318
     Parameter 5        -0.0009          0.0010          0.0309
     Parameter 6         0.0001          0.0010          0.0310
     Parameter 7        -0.0009          0.0009          0.0305
     Parameter 8        -0.0007          0.0009          0.0308
     Parameter 9        -0.0010          0.0010          0.0315
     Parameter 10         0.0006          0.0011          0.0324
     Parameter 11         0.0009          0.0010          0.0322
     Parameter 12         0.0001          0.0010          0.0314
     Parameter 13        -0.0007          0.0010          0.0316
     Parameter 14         0.0001          0.0009          0.0307
     Parameter 15 Improper Prior
     Parameter 16 Improper Prior
     Parameter 17 Improper Prior
     Parameter 18 Improper Prior
     Parameter 19 Improper Prior
     Parameter 20 Improper Prior
     Parameter 21 Improper Prior
     Parameter 22 Improper Prior
     Parameter 23 Improper Prior
     Parameter 24 Improper Prior
     Parameter 25 Improper Prior
     Parameter 26 Improper Prior
     Parameter 27 Improper Prior
     Parameter 28 Improper Prior
     Parameter 29 Improper Prior
     Parameter 30 Improper Prior
     Parameter 31 Improper Prior
     Parameter 32 Improper Prior
     Parameter 33 Improper Prior
     Parameter 34 Improper Prior
     Parameter 35 Improper Prior
     Parameter 36 Improper Prior
     Parameter 37 Improper Prior
     Parameter 38 Improper Prior
     Parameter 39 Improper Prior
     Parameter 40 Improper Prior
     Parameter 41 Improper Prior
     Parameter 42 Improper Prior
     Parameter 43 Improper Prior
     Parameter 44 Improper Prior
     Parameter 45 Improper Prior
     Parameter 46 Improper Prior
     Parameter 47 Improper Prior
     Parameter 48 Improper Prior
     Parameter 49 Improper Prior
     Parameter 50 Improper Prior
     Parameter 51 Improper Prior

     REPLICATION 39:


                     POTENTIAL       PARAMETER WITH
     ITERATION    SCALE REDUCTION      HIGHEST PSR
     100              1.180               22
     200              1.271               50
     300              1.079               33
     400              1.099               45
     500              1.149               16
     600              1.136               8
     700              1.174               50
     800              1.074               51
     900              1.144               5
     1000             1.102               50
     1100             1.027               43
     1200             1.019               51
     1300             1.010               51
     1400             1.017               39
     1500             1.025               25
     1600             1.023               25
     1700             1.011               25
     1800             1.008               51
     1900             1.013               10
     2000             1.013               3
     2100             1.019               19
     2200             1.046               50
     2300             1.026               50
     2400             1.034               50
     2500             1.013               19
     2600             1.013               19
     2700             1.006               50
     2800             1.009               1
     2900             1.008               15
     3000             1.006               31
     3100             1.009               24
     3200             1.007               12
     3300             1.016               12
     3400             1.013               12
     3500             1.029               12
     3600             1.029               12
     3700             1.032               5
     3800             1.011               5
     3900             1.012               1
     4000             1.006               8
     4100             1.007               5
     4200             1.011               8
     4300             1.005               8
     4400             1.007               33
     4500             1.006               33
     4600             1.004               33
     4700             1.008               33
     4800             1.005               18
     4900             1.004               18
     5000             1.006               14


     Simulated prior distributions

     Parameter       Prior Mean  Prior Variance  Prior Std. Dev.


     Parameter 1         0.0003          0.0010          0.0315
     Parameter 2        -0.0008          0.0011          0.0329
     Parameter 3         0.0010          0.0010          0.0320
     Parameter 4         0.0007          0.0009          0.0305
     Parameter 5        -0.0009          0.0010          0.0316
     Parameter 6        -0.0005          0.0010          0.0316
     Parameter 7         0.0012          0.0010          0.0316
     Parameter 8        -0.0011          0.0010          0.0317
     Parameter 9        -0.0018          0.0010          0.0315
     Parameter 10         0.0001          0.0010          0.0324
     Parameter 11         0.0003          0.0011          0.0325
     Parameter 12         0.0010          0.0009          0.0302
     Parameter 13         0.0007          0.0010          0.0317
     Parameter 14         0.0011          0.0010          0.0322
     Parameter 15 Improper Prior
     Parameter 16 Improper Prior
     Parameter 17 Improper Prior
     Parameter 18 Improper Prior
     Parameter 19 Improper Prior
     Parameter 20 Improper Prior
     Parameter 21 Improper Prior
     Parameter 22 Improper Prior
     Parameter 23 Improper Prior
     Parameter 24 Improper Prior
     Parameter 25 Improper Prior
     Parameter 26 Improper Prior
     Parameter 27 Improper Prior
     Parameter 28 Improper Prior
     Parameter 29 Improper Prior
     Parameter 30 Improper Prior
     Parameter 31 Improper Prior
     Parameter 32 Improper Prior
     Parameter 33 Improper Prior
     Parameter 34 Improper Prior
     Parameter 35 Improper Prior
     Parameter 36 Improper Prior
     Parameter 37 Improper Prior
     Parameter 38 Improper Prior
     Parameter 39 Improper Prior
     Parameter 40 Improper Prior
     Parameter 41 Improper Prior
     Parameter 42 Improper Prior
     Parameter 43 Improper Prior
     Parameter 44 Improper Prior
     Parameter 45 Improper Prior
     Parameter 46 Improper Prior
     Parameter 47 Improper Prior
     Parameter 48 Improper Prior
     Parameter 49 Improper Prior
     Parameter 50 Improper Prior
     Parameter 51 Improper Prior

     REPLICATION 40:


                     POTENTIAL       PARAMETER WITH
     ITERATION    SCALE REDUCTION      HIGHEST PSR
     100              1.648               3
     200              1.250               19
     300              1.138               50
     400              1.075               32
     500              1.214               2
     600              1.031               30
     700              1.036               23
     800              1.142               4
     900              1.054               2
     1000             1.017               7
     1100             1.021               33
     1200             1.023               17
     1300             1.024               17
     1400             1.017               1
     1500             1.010               50
     1600             1.010               15
     1700             1.009               28
     1800             1.031               5
     1900             1.009               4
     2000             1.021               5
     2100             1.008               22
     2200             1.007               5
     2300             1.022               12
     2400             1.036               12
     2500             1.020               12
     2600             1.009               17
     2700             1.010               17
     2800             1.016               8
     2900             1.012               19
     3000             1.008               24
     3100             1.012               24
     3200             1.013               24
     3300             1.012               24
     3400             1.009               24
     3500             1.010               24
     3600             1.006               24
     3700             1.004               24
     3800             1.003               18
     3900             1.003               27
     4000             1.012               1
     4100             1.020               11
     4200             1.024               12
     4300             1.034               12
     4400             1.025               12
     4500             1.023               8
     4600             1.012               8
     4700             1.003               8
     4800             1.005               12
     4900             1.004               7
     5000             1.004               24


     Simulated prior distributions

     Parameter       Prior Mean  Prior Variance  Prior Std. Dev.


     Parameter 1        -0.0006          0.0010          0.0317
     Parameter 2        -0.0009          0.0009          0.0305
     Parameter 3         0.0007          0.0011          0.0328
     Parameter 4        -0.0017          0.0010          0.0323
     Parameter 5        -0.0007          0.0010          0.0316
     Parameter 6        -0.0002          0.0010          0.0313
     Parameter 7        -0.0007          0.0009          0.0303
     Parameter 8        -0.0006          0.0010          0.0312
     Parameter 9        -0.0010          0.0010          0.0313
     Parameter 10        -0.0003          0.0009          0.0308
     Parameter 11         0.0009          0.0010          0.0313
     Parameter 12         0.0016          0.0010          0.0309
     Parameter 13        -0.0002          0.0010          0.0313
     Parameter 14         0.0002          0.0010          0.0315
     Parameter 15 Improper Prior
     Parameter 16 Improper Prior
     Parameter 17 Improper Prior
     Parameter 18 Improper Prior
     Parameter 19 Improper Prior
     Parameter 20 Improper Prior
     Parameter 21 Improper Prior
     Parameter 22 Improper Prior
     Parameter 23 Improper Prior
     Parameter 24 Improper Prior
     Parameter 25 Improper Prior
     Parameter 26 Improper Prior
     Parameter 27 Improper Prior
     Parameter 28 Improper Prior
     Parameter 29 Improper Prior
     Parameter 30 Improper Prior
     Parameter 31 Improper Prior
     Parameter 32 Improper Prior
     Parameter 33 Improper Prior
     Parameter 34 Improper Prior
     Parameter 35 Improper Prior
     Parameter 36 Improper Prior
     Parameter 37 Improper Prior
     Parameter 38 Improper Prior
     Parameter 39 Improper Prior
     Parameter 40 Improper Prior
     Parameter 41 Improper Prior
     Parameter 42 Improper Prior
     Parameter 43 Improper Prior
     Parameter 44 Improper Prior
     Parameter 45 Improper Prior
     Parameter 46 Improper Prior
     Parameter 47 Improper Prior
     Parameter 48 Improper Prior
     Parameter 49 Improper Prior
     Parameter 50 Improper Prior
     Parameter 51 Improper Prior

     REPLICATION 41:


                     POTENTIAL       PARAMETER WITH
     ITERATION    SCALE REDUCTION      HIGHEST PSR
     100              1.338               17
     200              1.117               17
     300              1.100               16
     400              1.052               25
     500              1.228               50
     600              1.040               9
     700              1.054               29
     800              1.018               44
     900              1.015               50
     1000             1.014               40
     1100             1.034               3
     1200             1.027               11
     1300             1.031               11
     1400             1.026               8
     1500             1.017               31
     1600             1.026               5
     1700             1.046               1
     1800             1.015               36
     1900             1.021               10
     2000             1.022               9
     2100             1.028               3
     2200             1.017               3
     2300             1.028               10
     2400             1.024               8
     2500             1.011               19
     2600             1.007               13
     2700             1.015               18
     2800             1.022               18
     2900             1.023               1
     3000             1.044               10
     3100             1.008               10
     3200             1.010               29
     3300             1.009               45
     3400             1.017               10
     3500             1.011               50
     3600             1.007               28
     3700             1.008               28
     3800             1.010               1
     3900             1.024               1
     4000             1.028               8
     4100             1.020               50
     4200             1.026               10
     4300             1.028               10
     4400             1.044               10
     4500             1.046               10
     4600             1.043               10
     4700             1.041               50
     4800             1.029               5
     4900             1.035               12
     5000             1.027               12
     5100             1.017               5


     Simulated prior distributions

     Parameter       Prior Mean  Prior Variance  Prior Std. Dev.


     Parameter 1        -0.0012          0.0010          0.0310
     Parameter 2         0.0008          0.0011          0.0327
     Parameter 3        -0.0012          0.0010          0.0319
     Parameter 4         0.0007          0.0009          0.0308
     Parameter 5         0.0009          0.0010          0.0316
     Parameter 6         0.0006          0.0010          0.0317
     Parameter 7        -0.0009          0.0010          0.0310
     Parameter 8        -0.0019          0.0010          0.0318
     Parameter 9         0.0008          0.0010          0.0316
     Parameter 10         0.0002          0.0010          0.0317
     Parameter 11         0.0000          0.0009          0.0306
     Parameter 12        -0.0012          0.0011          0.0325
     Parameter 13        -0.0002          0.0010          0.0321
     Parameter 14        -0.0004          0.0010          0.0317
     Parameter 15 Improper Prior
     Parameter 16 Improper Prior
     Parameter 17 Improper Prior
     Parameter 18 Improper Prior
     Parameter 19 Improper Prior
     Parameter 20 Improper Prior
     Parameter 21 Improper Prior
     Parameter 22 Improper Prior
     Parameter 23 Improper Prior
     Parameter 24 Improper Prior
     Parameter 25 Improper Prior
     Parameter 26 Improper Prior
     Parameter 27 Improper Prior
     Parameter 28 Improper Prior
     Parameter 29 Improper Prior
     Parameter 30 Improper Prior
     Parameter 31 Improper Prior
     Parameter 32 Improper Prior
     Parameter 33 Improper Prior
     Parameter 34 Improper Prior
     Parameter 35 Improper Prior
     Parameter 36 Improper Prior
     Parameter 37 Improper Prior
     Parameter 38 Improper Prior
     Parameter 39 Improper Prior
     Parameter 40 Improper Prior
     Parameter 41 Improper Prior
     Parameter 42 Improper Prior
     Parameter 43 Improper Prior
     Parameter 44 Improper Prior
     Parameter 45 Improper Prior
     Parameter 46 Improper Prior
     Parameter 47 Improper Prior
     Parameter 48 Improper Prior
     Parameter 49 Improper Prior
     Parameter 50 Improper Prior
     Parameter 51 Improper Prior

     REPLICATION 42:


                     POTENTIAL       PARAMETER WITH
     ITERATION    SCALE REDUCTION      HIGHEST PSR
     100              1.366               5
     200              1.093               23
     300              1.087               28
     400              1.061               44
     500              1.121               8
     600              1.109               5
     700              1.062               51
     800              1.072               50
     900              1.050               26
     1000             1.022               18
     1100             1.026               45
     1200             1.028               45
     1300             1.016               28
     1400             1.022               26
     1500             1.036               12
     1600             1.024               12
     1700             1.047               14
     1800             1.044               14
     1900             1.033               28
     2000             1.020               28
     2100             1.048               12
     2200             1.045               12
     2300             1.079               12
     2400             1.063               12
     2500             1.027               12
     2600             1.016               12
     2700             1.024               5
     2800             1.012               12
     2900             1.009               20
     3000             1.008               46
     3100             1.007               30
     3200             1.006               30
     3300             1.008               10
     3400             1.006               30
     3500             1.008               2
     3600             1.010               51
     3700             1.010               8
     3800             1.011               8
     3900             1.011               8
     4000             1.005               38
     4100             1.006               12
     4200             1.008               12
     4300             1.004               45
     4400             1.005               45
     4500             1.006               44
     4600             1.007               19
     4700             1.006               26
     4800             1.009               26
     4900             1.008               3
     5000             1.008               14


     Simulated prior distributions

     Parameter       Prior Mean  Prior Variance  Prior Std. Dev.


     Parameter 1        -0.0002          0.0010          0.0319
     Parameter 2        -0.0011          0.0010          0.0320
     Parameter 3         0.0008          0.0010          0.0316
     Parameter 4         0.0020          0.0010          0.0322
     Parameter 5        -0.0003          0.0010          0.0314
     Parameter 6        -0.0006          0.0010          0.0320
     Parameter 7        -0.0015          0.0010          0.0312
     Parameter 8        -0.0003          0.0009          0.0297
     Parameter 9         0.0010          0.0010          0.0320
     Parameter 10         0.0012          0.0011          0.0325
     Parameter 11        -0.0007          0.0010          0.0315
     Parameter 12         0.0001          0.0009          0.0307
     Parameter 13         0.0005          0.0010          0.0318
     Parameter 14        -0.0001          0.0010          0.0321
     Parameter 15 Improper Prior
     Parameter 16 Improper Prior
     Parameter 17 Improper Prior
     Parameter 18 Improper Prior
     Parameter 19 Improper Prior
     Parameter 20 Improper Prior
     Parameter 21 Improper Prior
     Parameter 22 Improper Prior
     Parameter 23 Improper Prior
     Parameter 24 Improper Prior
     Parameter 25 Improper Prior
     Parameter 26 Improper Prior
     Parameter 27 Improper Prior
     Parameter 28 Improper Prior
     Parameter 29 Improper Prior
     Parameter 30 Improper Prior
     Parameter 31 Improper Prior
     Parameter 32 Improper Prior
     Parameter 33 Improper Prior
     Parameter 34 Improper Prior
     Parameter 35 Improper Prior
     Parameter 36 Improper Prior
     Parameter 37 Improper Prior
     Parameter 38 Improper Prior
     Parameter 39 Improper Prior
     Parameter 40 Improper Prior
     Parameter 41 Improper Prior
     Parameter 42 Improper Prior
     Parameter 43 Improper Prior
     Parameter 44 Improper Prior
     Parameter 45 Improper Prior
     Parameter 46 Improper Prior
     Parameter 47 Improper Prior
     Parameter 48 Improper Prior
     Parameter 49 Improper Prior
     Parameter 50 Improper Prior
     Parameter 51 Improper Prior

     REPLICATION 43:


                     POTENTIAL       PARAMETER WITH
     ITERATION    SCALE REDUCTION      HIGHEST PSR
     100              1.252               16
     200              1.198               14
     300              1.079               45
     400              1.107               25
     500              1.070               3
     600              1.039               21
     700              1.062               50
     800              1.060               50
     900              1.017               31
     1000             1.041               50
     1100             1.017               25
     1200             1.019               4
     1300             1.026               4
     1400             1.017               43
     1500             1.015               38
     1600             1.036               50
     1700             1.037               50
     1800             1.014               50
     1900             1.018               32
     2000             1.011               25
     2100             1.015               25
     2200             1.008               45
     2300             1.012               5
     2400             1.015               5
     2500             1.023               5
     2600             1.009               27
     2700             1.011               32
     2800             1.018               12
     2900             1.017               25
     3000             1.012               20
     3100             1.007               19
     3200             1.007               35
     3300             1.007               20
     3400             1.009               20
     3500             1.005               20
     3600             1.006               50
     3700             1.024               50
     3800             1.024               50
     3900             1.035               50
     4000             1.035               50
     4100             1.029               50
     4200             1.037               8
     4300             1.027               8
     4400             1.020               12
     4500             1.036               8
     4600             1.035               12
     4700             1.014               5
     4800             1.004               22
     4900             1.005               22
     5000             1.004               1


     Simulated prior distributions

     Parameter       Prior Mean  Prior Variance  Prior Std. Dev.


     Parameter 1        -0.0014          0.0010          0.0322
     Parameter 2        -0.0010          0.0011          0.0327
     Parameter 3        -0.0014          0.0010          0.0318
     Parameter 4        -0.0005          0.0010          0.0316
     Parameter 5        -0.0007          0.0010          0.0322
     Parameter 6        -0.0005          0.0011          0.0325
     Parameter 7         0.0009          0.0010          0.0310
     Parameter 8        -0.0002          0.0010          0.0315
     Parameter 9         0.0013          0.0010          0.0312
     Parameter 10         0.0009          0.0010          0.0319
     Parameter 11        -0.0013          0.0010          0.0324
     Parameter 12         0.0007          0.0010          0.0322
     Parameter 13        -0.0003          0.0009          0.0301
     Parameter 14         0.0010          0.0009          0.0305
     Parameter 15 Improper Prior
     Parameter 16 Improper Prior
     Parameter 17 Improper Prior
     Parameter 18 Improper Prior
     Parameter 19 Improper Prior
     Parameter 20 Improper Prior
     Parameter 21 Improper Prior
     Parameter 22 Improper Prior
     Parameter 23 Improper Prior
     Parameter 24 Improper Prior
     Parameter 25 Improper Prior
     Parameter 26 Improper Prior
     Parameter 27 Improper Prior
     Parameter 28 Improper Prior
     Parameter 29 Improper Prior
     Parameter 30 Improper Prior
     Parameter 31 Improper Prior
     Parameter 32 Improper Prior
     Parameter 33 Improper Prior
     Parameter 34 Improper Prior
     Parameter 35 Improper Prior
     Parameter 36 Improper Prior
     Parameter 37 Improper Prior
     Parameter 38 Improper Prior
     Parameter 39 Improper Prior
     Parameter 40 Improper Prior
     Parameter 41 Improper Prior
     Parameter 42 Improper Prior
     Parameter 43 Improper Prior
     Parameter 44 Improper Prior
     Parameter 45 Improper Prior
     Parameter 46 Improper Prior
     Parameter 47 Improper Prior
     Parameter 48 Improper Prior
     Parameter 49 Improper Prior
     Parameter 50 Improper Prior
     Parameter 51 Improper Prior

     REPLICATION 44:


                     POTENTIAL       PARAMETER WITH
     ITERATION    SCALE REDUCTION      HIGHEST PSR
     100              1.193               13
     200              1.105               50
     300              1.176               50
     400              1.026               31
     500              1.040               18
     600              1.059               5
     700              1.058               45
     800              1.045               50
     900              1.033               50
     1000             1.046               50
     1100             1.026               23
     1200             1.041               50
     1300             1.131               50
     1400             1.110               50
     1500             1.022               50
     1600             1.014               43
     1700             1.011               33
     1800             1.047               50
     1900             1.052               50
     2000             1.035               50
     2100             1.034               10
     2200             1.009               50
     2300             1.020               50
     2400             1.007               37
     2500             1.004               38
     2600             1.005               30
     2700             1.006               24
     2800             1.004               30
     2900             1.007               30
     3000             1.008               18
     3100             1.008               32
     3200             1.009               32
     3300             1.010               39
     3400             1.015               23
     3500             1.016               39
     3600             1.016               39
     3700             1.018               10
     3800             1.014               3
     3900             1.012               10
     4000             1.018               10
     4100             1.008               8
     4200             1.011               8
     4300             1.011               8
     4400             1.007               8
     4500             1.005               8
     4600             1.006               25
     4700             1.007               15
     4800             1.007               32
     4900             1.005               32
     5000             1.003               32


     Simulated prior distributions

     Parameter       Prior Mean  Prior Variance  Prior Std. Dev.


     Parameter 1         0.0000          0.0010          0.0311
     Parameter 2         0.0013          0.0010          0.0319
     Parameter 3        -0.0009          0.0010          0.0316
     Parameter 4         0.0007          0.0010          0.0310
     Parameter 5         0.0000          0.0010          0.0312
     Parameter 6         0.0002          0.0010          0.0322
     Parameter 7         0.0005          0.0010          0.0319
     Parameter 8        -0.0004          0.0011          0.0324
     Parameter 9         0.0015          0.0011          0.0327
     Parameter 10        -0.0021          0.0009          0.0301
     Parameter 11        -0.0004          0.0010          0.0316
     Parameter 12         0.0008          0.0010          0.0311
     Parameter 13         0.0003          0.0011          0.0326
     Parameter 14        -0.0010          0.0010          0.0321
     Parameter 15 Improper Prior
     Parameter 16 Improper Prior
     Parameter 17 Improper Prior
     Parameter 18 Improper Prior
     Parameter 19 Improper Prior
     Parameter 20 Improper Prior
     Parameter 21 Improper Prior
     Parameter 22 Improper Prior
     Parameter 23 Improper Prior
     Parameter 24 Improper Prior
     Parameter 25 Improper Prior
     Parameter 26 Improper Prior
     Parameter 27 Improper Prior
     Parameter 28 Improper Prior
     Parameter 29 Improper Prior
     Parameter 30 Improper Prior
     Parameter 31 Improper Prior
     Parameter 32 Improper Prior
     Parameter 33 Improper Prior
     Parameter 34 Improper Prior
     Parameter 35 Improper Prior
     Parameter 36 Improper Prior
     Parameter 37 Improper Prior
     Parameter 38 Improper Prior
     Parameter 39 Improper Prior
     Parameter 40 Improper Prior
     Parameter 41 Improper Prior
     Parameter 42 Improper Prior
     Parameter 43 Improper Prior
     Parameter 44 Improper Prior
     Parameter 45 Improper Prior
     Parameter 46 Improper Prior
     Parameter 47 Improper Prior
     Parameter 48 Improper Prior
     Parameter 49 Improper Prior
     Parameter 50 Improper Prior
     Parameter 51 Improper Prior

     REPLICATION 45:


                     POTENTIAL       PARAMETER WITH
     ITERATION    SCALE REDUCTION      HIGHEST PSR
     100              1.400               12
     200              1.198               1
     300              1.080               34
     400              1.357               12
     500              1.105               17
     600              1.131               12
     700              1.053               10
     800              1.019               5
     900              1.025               17
     1000             1.053               5
     1100             1.083               5
     1200             1.027               1
     1300             1.013               51
     1400             1.018               12
     1500             1.030               18
     1600             1.026               18
     1700             1.024               21
     1800             1.016               25
     1900             1.019               25
     2000             1.010               33
     2100             1.005               51
     2200             1.009               21
     2300             1.015               12
     2400             1.019               50
     2500             1.010               50
     2600             1.007               11
     2700             1.006               41
     2800             1.007               41
     2900             1.004               41
     3000             1.007               24
     3100             1.005               9
     3200             1.007               5
     3300             1.008               51
     3400             1.006               31
     3500             1.011               31
     3600             1.012               31
     3700             1.007               31
     3800             1.004               31
     3900             1.006               37
     4000             1.014               26
     4100             1.013               26
     4200             1.012               26
     4300             1.017               26
     4400             1.015               26
     4500             1.008               26
     4600             1.007               26
     4700             1.006               26
     4800             1.002               26
     4900             1.001               20
     5000             1.002               23


     Simulated prior distributions

     Parameter       Prior Mean  Prior Variance  Prior Std. Dev.


     Parameter 1        -0.0003          0.0011          0.0324
     Parameter 2        -0.0004          0.0010          0.0320
     Parameter 3        -0.0012          0.0010          0.0309
     Parameter 4        -0.0005          0.0009          0.0303
     Parameter 5        -0.0013          0.0010          0.0322
     Parameter 6        -0.0008          0.0010          0.0314
     Parameter 7        -0.0008          0.0010          0.0316
     Parameter 8        -0.0008          0.0010          0.0316
     Parameter 9        -0.0008          0.0010          0.0311
     Parameter 10         0.0008          0.0010          0.0313
     Parameter 11         0.0020          0.0010          0.0313
     Parameter 12         0.0014          0.0010          0.0317
     Parameter 13        -0.0019          0.0010          0.0310
     Parameter 14         0.0003          0.0010          0.0316
     Parameter 15 Improper Prior
     Parameter 16 Improper Prior
     Parameter 17 Improper Prior
     Parameter 18 Improper Prior
     Parameter 19 Improper Prior
     Parameter 20 Improper Prior
     Parameter 21 Improper Prior
     Parameter 22 Improper Prior
     Parameter 23 Improper Prior
     Parameter 24 Improper Prior
     Parameter 25 Improper Prior
     Parameter 26 Improper Prior
     Parameter 27 Improper Prior
     Parameter 28 Improper Prior
     Parameter 29 Improper Prior
     Parameter 30 Improper Prior
     Parameter 31 Improper Prior
     Parameter 32 Improper Prior
     Parameter 33 Improper Prior
     Parameter 34 Improper Prior
     Parameter 35 Improper Prior
     Parameter 36 Improper Prior
     Parameter 37 Improper Prior
     Parameter 38 Improper Prior
     Parameter 39 Improper Prior
     Parameter 40 Improper Prior
     Parameter 41 Improper Prior
     Parameter 42 Improper Prior
     Parameter 43 Improper Prior
     Parameter 44 Improper Prior
     Parameter 45 Improper Prior
     Parameter 46 Improper Prior
     Parameter 47 Improper Prior
     Parameter 48 Improper Prior
     Parameter 49 Improper Prior
     Parameter 50 Improper Prior
     Parameter 51 Improper Prior

     REPLICATION 46:


                     POTENTIAL       PARAMETER WITH
     ITERATION    SCALE REDUCTION      HIGHEST PSR
     100              1.619               50
     200              1.147               26
     300              1.090               32
     400              1.113               27
     500              1.095               50
     600              1.035               25
     700              1.035               26
     800              1.033               51
     900              1.013               16
     1000             1.042               45
     1100             1.032               45
     1200             1.037               45
     1300             1.057               50
     1400             1.023               45
     1500             1.025               50
     1600             1.017               50
     1700             1.012               19
     1800             1.016               45
     1900             1.007               49
     2000             1.013               45
     2100             1.019               45
     2200             1.016               45
     2300             1.010               19
     2400             1.011               33
     2500             1.015               19
     2600             1.021               11
     2700             1.020               12
     2800             1.015               26
     2900             1.015               17
     3000             1.007               17
     3100             1.010               17
     3200             1.010               31
     3300             1.006               5
     3400             1.006               35
     3500             1.004               35
     3600             1.005               27
     3700             1.004               33
     3800             1.005               19
     3900             1.007               20
     4000             1.006               22
     4100             1.008               22
     4200             1.007               28
     4300             1.008               22
     4400             1.005               17
     4500             1.006               28
     4600             1.004               28
     4700             1.004               17
     4800             1.005               43
     4900             1.009               42
     5000             1.008               42


     Simulated prior distributions

     Parameter       Prior Mean  Prior Variance  Prior Std. Dev.


     Parameter 1         0.0013          0.0010          0.0313
     Parameter 2        -0.0003          0.0011          0.0329
     Parameter 3        -0.0010          0.0010          0.0311
     Parameter 4        -0.0008          0.0010          0.0319
     Parameter 5        -0.0009          0.0009          0.0303
     Parameter 6        -0.0004          0.0009          0.0305
     Parameter 7        -0.0012          0.0009          0.0301
     Parameter 8         0.0000          0.0010          0.0309
     Parameter 9         0.0004          0.0009          0.0306
     Parameter 10         0.0004          0.0010          0.0313
     Parameter 11         0.0003          0.0010          0.0314
     Parameter 12        -0.0014          0.0010          0.0315
     Parameter 13         0.0002          0.0011          0.0333
     Parameter 14         0.0010          0.0010          0.0321
     Parameter 15 Improper Prior
     Parameter 16 Improper Prior
     Parameter 17 Improper Prior
     Parameter 18 Improper Prior
     Parameter 19 Improper Prior
     Parameter 20 Improper Prior
     Parameter 21 Improper Prior
     Parameter 22 Improper Prior
     Parameter 23 Improper Prior
     Parameter 24 Improper Prior
     Parameter 25 Improper Prior
     Parameter 26 Improper Prior
     Parameter 27 Improper Prior
     Parameter 28 Improper Prior
     Parameter 29 Improper Prior
     Parameter 30 Improper Prior
     Parameter 31 Improper Prior
     Parameter 32 Improper Prior
     Parameter 33 Improper Prior
     Parameter 34 Improper Prior
     Parameter 35 Improper Prior
     Parameter 36 Improper Prior
     Parameter 37 Improper Prior
     Parameter 38 Improper Prior
     Parameter 39 Improper Prior
     Parameter 40 Improper Prior
     Parameter 41 Improper Prior
     Parameter 42 Improper Prior
     Parameter 43 Improper Prior
     Parameter 44 Improper Prior
     Parameter 45 Improper Prior
     Parameter 46 Improper Prior
     Parameter 47 Improper Prior
     Parameter 48 Improper Prior
     Parameter 49 Improper Prior
     Parameter 50 Improper Prior
     Parameter 51 Improper Prior

     REPLICATION 47:


                     POTENTIAL       PARAMETER WITH
     ITERATION    SCALE REDUCTION      HIGHEST PSR
     100              1.523               26
     200              1.125               11
     300              1.213               11
     400              1.155               9
     500              1.080               15
     600              1.022               40
     700              1.034               8
     800              1.014               23
     900              1.012               34
     1000             1.019               26
     1100             1.014               18
     1200             1.035               9
     1300             1.035               26
     1400             1.029               45
     1500             1.013               45
     1600             1.013               13
     1700             1.008               29
     1800             1.012               18
     1900             1.017               18
     2000             1.016               29
     2100             1.018               18
     2200             1.011               33
     2300             1.013               33
     2400             1.011               43
     2500             1.006               43
     2600             1.013               43
     2700             1.015               43
     2800             1.018               45
     2900             1.011               4
     3000             1.012               33
     3100             1.005               33
     3200             1.008               9
     3300             1.016               12
     3400             1.050               12
     3500             1.020               12
     3600             1.018               12
     3700             1.038               12
     3800             1.046               12
     3900             1.023               5
     4000             1.011               5
     4100             1.010               5
     4200             1.019               5
     4300             1.005               5
     4400             1.005               5
     4500             1.006               51
     4600             1.003               25
     4700             1.003               15
     4800             1.006               12
     4900             1.016               12
     5000             1.019               12
     5100             1.009               12


     Simulated prior distributions

     Parameter       Prior Mean  Prior Variance  Prior Std. Dev.


     Parameter 1         0.0001          0.0009          0.0307
     Parameter 2        -0.0001          0.0009          0.0304
     Parameter 3        -0.0006          0.0010          0.0314
     Parameter 4        -0.0001          0.0010          0.0318
     Parameter 5         0.0012          0.0009          0.0308
     Parameter 6         0.0016          0.0010          0.0312
     Parameter 7         0.0005          0.0010          0.0313
     Parameter 8         0.0002          0.0011          0.0328
     Parameter 9        -0.0012          0.0010          0.0310
     Parameter 10         0.0007          0.0010          0.0321
     Parameter 11         0.0007          0.0010          0.0314
     Parameter 12         0.0012          0.0010          0.0316
     Parameter 13         0.0003          0.0012          0.0340
     Parameter 14         0.0018          0.0010          0.0320
     Parameter 15 Improper Prior
     Parameter 16 Improper Prior
     Parameter 17 Improper Prior
     Parameter 18 Improper Prior
     Parameter 19 Improper Prior
     Parameter 20 Improper Prior
     Parameter 21 Improper Prior
     Parameter 22 Improper Prior
     Parameter 23 Improper Prior
     Parameter 24 Improper Prior
     Parameter 25 Improper Prior
     Parameter 26 Improper Prior
     Parameter 27 Improper Prior
     Parameter 28 Improper Prior
     Parameter 29 Improper Prior
     Parameter 30 Improper Prior
     Parameter 31 Improper Prior
     Parameter 32 Improper Prior
     Parameter 33 Improper Prior
     Parameter 34 Improper Prior
     Parameter 35 Improper Prior
     Parameter 36 Improper Prior
     Parameter 37 Improper Prior
     Parameter 38 Improper Prior
     Parameter 39 Improper Prior
     Parameter 40 Improper Prior
     Parameter 41 Improper Prior
     Parameter 42 Improper Prior
     Parameter 43 Improper Prior
     Parameter 44 Improper Prior
     Parameter 45 Improper Prior
     Parameter 46 Improper Prior
     Parameter 47 Improper Prior
     Parameter 48 Improper Prior
     Parameter 49 Improper Prior
     Parameter 50 Improper Prior
     Parameter 51 Improper Prior

     REPLICATION 48:


                     POTENTIAL       PARAMETER WITH
     ITERATION    SCALE REDUCTION      HIGHEST PSR
     100              1.438               23
     200              1.184               24
     300              1.103               32
     400              1.048               25
     500              1.060               19
     600              1.052               20
     700              1.016               21
     800              1.025               16
     900              1.016               49
     1000             1.028               45
     1100             1.018               46
     1200             1.054               50
     1300             1.016               45
     1400             1.015               18
     1500             1.013               31
     1600             1.020               10
     1700             1.012               26
     1800             1.037               3
     1900             1.013               45
     2000             1.009               15
     2100             1.015               15
     2200             1.011               19
     2300             1.006               43
     2400             1.013               19
     2500             1.012               19
     2600             1.012               45
     2700             1.012               45
     2800             1.011               45
     2900             1.006               45
     3000             1.008               2
     3100             1.016               2
     3200             1.012               2
     3300             1.005               2
     3400             1.005               51
     3500             1.007               31
     3600             1.014               11
     3700             1.022               11
     3800             1.024               11
     3900             1.012               10
     4000             1.008               50
     4100             1.008               50
     4200             1.010               10
     4300             1.009               10
     4400             1.007               10
     4500             1.005               9
     4600             1.004               36
     4700             1.004               17
     4800             1.004               17
     4900             1.009               11
     5000             1.005               18


     Simulated prior distributions

     Parameter       Prior Mean  Prior Variance  Prior Std. Dev.


     Parameter 1         0.0001          0.0009          0.0306
     Parameter 2        -0.0007          0.0010          0.0315
     Parameter 3         0.0007          0.0010          0.0309
     Parameter 4         0.0009          0.0010          0.0318
     Parameter 5        -0.0023          0.0011          0.0327
     Parameter 6         0.0007          0.0010          0.0316
     Parameter 7        -0.0003          0.0011          0.0327
     Parameter 8        -0.0014          0.0010          0.0319
     Parameter 9         0.0005          0.0010          0.0315
     Parameter 10         0.0009          0.0010          0.0316
     Parameter 11        -0.0005          0.0009          0.0301
     Parameter 12        -0.0006          0.0010          0.0324
     Parameter 13         0.0009          0.0011          0.0328
     Parameter 14         0.0008          0.0009          0.0307
     Parameter 15 Improper Prior
     Parameter 16 Improper Prior
     Parameter 17 Improper Prior
     Parameter 18 Improper Prior
     Parameter 19 Improper Prior
     Parameter 20 Improper Prior
     Parameter 21 Improper Prior
     Parameter 22 Improper Prior
     Parameter 23 Improper Prior
     Parameter 24 Improper Prior
     Parameter 25 Improper Prior
     Parameter 26 Improper Prior
     Parameter 27 Improper Prior
     Parameter 28 Improper Prior
     Parameter 29 Improper Prior
     Parameter 30 Improper Prior
     Parameter 31 Improper Prior
     Parameter 32 Improper Prior
     Parameter 33 Improper Prior
     Parameter 34 Improper Prior
     Parameter 35 Improper Prior
     Parameter 36 Improper Prior
     Parameter 37 Improper Prior
     Parameter 38 Improper Prior
     Parameter 39 Improper Prior
     Parameter 40 Improper Prior
     Parameter 41 Improper Prior
     Parameter 42 Improper Prior
     Parameter 43 Improper Prior
     Parameter 44 Improper Prior
     Parameter 45 Improper Prior
     Parameter 46 Improper Prior
     Parameter 47 Improper Prior
     Parameter 48 Improper Prior
     Parameter 49 Improper Prior
     Parameter 50 Improper Prior
     Parameter 51 Improper Prior

     REPLICATION 49:


                     POTENTIAL       PARAMETER WITH
     ITERATION    SCALE REDUCTION      HIGHEST PSR
     100              1.411               5
     200              1.147               4
     300              1.072               24
     400              1.365               5
     500              1.047               33
     600              1.072               5
     700              1.028               36
     800              1.054               50
     900              1.031               12
     1000             1.026               39
     1100             1.036               24
     1200             1.023               36
     1300             1.018               22
     1400             1.017               8
     1500             1.019               21
     1600             1.033               8
     1700             1.017               51
     1800             1.021               51
     1900             1.017               24
     2000             1.010               24
     2100             1.019               8
     2200             1.053               8
     2300             1.041               11
     2400             1.041               11
     2500             1.033               11
     2600             1.012               10
     2700             1.011               10
     2800             1.009               5
     2900             1.006               48
     3000             1.008               36
     3100             1.008               9
     3200             1.013               8
     3300             1.048               8
     3400             1.048               50
     3500             1.051               50
     3600             1.029               8
     3700             1.029               8
     3800             1.010               8
     3900             1.009               8
     4000             1.009               8
     4100             1.007               4
     4200             1.008               4
     4300             1.011               4
     4400             1.003               25
     4500             1.006               27
     4600             1.006               51
     4700             1.009               10
     4800             1.006               25
     4900             1.007               8
     5000             1.012               8


     Simulated prior distributions

     Parameter       Prior Mean  Prior Variance  Prior Std. Dev.


     Parameter 1        -0.0016          0.0009          0.0307
     Parameter 2         0.0007          0.0010          0.0313
     Parameter 3        -0.0013          0.0010          0.0315
     Parameter 4        -0.0002          0.0010          0.0321
     Parameter 5         0.0012          0.0010          0.0312
     Parameter 6        -0.0011          0.0010          0.0316
     Parameter 7        -0.0004          0.0010          0.0315
     Parameter 8        -0.0004          0.0009          0.0305
     Parameter 9         0.0009          0.0010          0.0319
     Parameter 10         0.0010          0.0010          0.0312
     Parameter 11         0.0000          0.0011          0.0330
     Parameter 12         0.0022          0.0010          0.0313
     Parameter 13        -0.0001          0.0010          0.0320
     Parameter 14         0.0009          0.0010          0.0317
     Parameter 15 Improper Prior
     Parameter 16 Improper Prior
     Parameter 17 Improper Prior
     Parameter 18 Improper Prior
     Parameter 19 Improper Prior
     Parameter 20 Improper Prior
     Parameter 21 Improper Prior
     Parameter 22 Improper Prior
     Parameter 23 Improper Prior
     Parameter 24 Improper Prior
     Parameter 25 Improper Prior
     Parameter 26 Improper Prior
     Parameter 27 Improper Prior
     Parameter 28 Improper Prior
     Parameter 29 Improper Prior
     Parameter 30 Improper Prior
     Parameter 31 Improper Prior
     Parameter 32 Improper Prior
     Parameter 33 Improper Prior
     Parameter 34 Improper Prior
     Parameter 35 Improper Prior
     Parameter 36 Improper Prior
     Parameter 37 Improper Prior
     Parameter 38 Improper Prior
     Parameter 39 Improper Prior
     Parameter 40 Improper Prior
     Parameter 41 Improper Prior
     Parameter 42 Improper Prior
     Parameter 43 Improper Prior
     Parameter 44 Improper Prior
     Parameter 45 Improper Prior
     Parameter 46 Improper Prior
     Parameter 47 Improper Prior
     Parameter 48 Improper Prior
     Parameter 49 Improper Prior
     Parameter 50 Improper Prior
     Parameter 51 Improper Prior

     REPLICATION 50:


                     POTENTIAL       PARAMETER WITH
     ITERATION    SCALE REDUCTION      HIGHEST PSR
     100              1.348               50
     200              1.105               27
     300              1.146               26
     400              1.100               26
     500              1.088               18
     600              1.041               18
     700              1.088               12
     800              1.040               18
     900              1.056               23
     1000             1.028               19
     1100             1.023               32
     1200             1.010               43
     1300             1.034               30
     1400             1.020               45
     1500             1.019               8
     1600             1.011               38
     1700             1.023               3
     1800             1.044               9
     1900             1.033               9
     2000             1.029               26
     2100             1.029               26
     2200             1.017               3
     2300             1.046               3
     2400             1.042               3
     2500             1.043               5
     2600             1.043               10
     2700             1.013               26
     2800             1.016               23
     2900             1.016               26
     3000             1.018               24
     3100             1.026               24
     3200             1.021               24
     3300             1.017               3
     3400             1.024               3
     3500             1.011               3
     3600             1.009               3
     3700             1.014               8
     3800             1.024               5
     3900             1.026               3
     4000             1.031               5
     4100             1.030               5
     4200             1.035               5
     4300             1.020               5
     4400             1.018               5
     4500             1.017               5
     4600             1.012               24
     4700             1.015               24
     4800             1.010               11
     4900             1.010               12
     5000             1.013               12


     Simulated prior distributions

     Parameter       Prior Mean  Prior Variance  Prior Std. Dev.


     Parameter 1         0.0008          0.0009          0.0304
     Parameter 2        -0.0012          0.0010          0.0316
     Parameter 3         0.0013          0.0011          0.0328
     Parameter 4         0.0001          0.0010          0.0321
     Parameter 5         0.0008          0.0009          0.0304
     Parameter 6         0.0013          0.0010          0.0312
     Parameter 7         0.0009          0.0009          0.0306
     Parameter 8         0.0010          0.0010          0.0314
     Parameter 9         0.0006          0.0010          0.0316
     Parameter 10         0.0008          0.0010          0.0316
     Parameter 11         0.0005          0.0010          0.0315
     Parameter 12         0.0001          0.0010          0.0313
     Parameter 13         0.0006          0.0010          0.0311
     Parameter 14        -0.0013          0.0010          0.0316
     Parameter 15 Improper Prior
     Parameter 16 Improper Prior
     Parameter 17 Improper Prior
     Parameter 18 Improper Prior
     Parameter 19 Improper Prior
     Parameter 20 Improper Prior
     Parameter 21 Improper Prior
     Parameter 22 Improper Prior
     Parameter 23 Improper Prior
     Parameter 24 Improper Prior
     Parameter 25 Improper Prior
     Parameter 26 Improper Prior
     Parameter 27 Improper Prior
     Parameter 28 Improper Prior
     Parameter 29 Improper Prior
     Parameter 30 Improper Prior
     Parameter 31 Improper Prior
     Parameter 32 Improper Prior
     Parameter 33 Improper Prior
     Parameter 34 Improper Prior
     Parameter 35 Improper Prior
     Parameter 36 Improper Prior
     Parameter 37 Improper Prior
     Parameter 38 Improper Prior
     Parameter 39 Improper Prior
     Parameter 40 Improper Prior
     Parameter 41 Improper Prior
     Parameter 42 Improper Prior
     Parameter 43 Improper Prior
     Parameter 44 Improper Prior
     Parameter 45 Improper Prior
     Parameter 46 Improper Prior
     Parameter 47 Improper Prior
     Parameter 48 Improper Prior
     Parameter 49 Improper Prior
     Parameter 50 Improper Prior
     Parameter 51 Improper Prior

     REPLICATION 51:


                     POTENTIAL       PARAMETER WITH
     ITERATION    SCALE REDUCTION      HIGHEST PSR
     100              1.528               12
     200              1.042               14
     300              1.096               16
     400              1.118               24
     500              1.331               50
     600              1.091               37
     700              1.041               1
     800              1.041               22
     900              1.041               26
     1000             1.028               26
     1100             1.029               10
     1200             1.070               2
     1300             1.035               2
     1400             1.024               26
     1500             1.049               12
     1600             1.062               3
     1700             1.040               3
     1800             1.014               36
     1900             1.015               8
     2000             1.007               18
     2100             1.013               51
     2200             1.014               51
     2300             1.019               51
     2400             1.012               24
     2500             1.011               11
     2600             1.017               6
     2700             1.019               6
     2800             1.013               6
     2900             1.015               6
     3000             1.018               10
     3100             1.006               20
     3200             1.014               10
     3300             1.005               20
     3400             1.005               20
     3500             1.008               22
     3600             1.006               22
     3700             1.009               8
     3800             1.015               8
     3900             1.008               8
     4000             1.007               17
     4100             1.004               22
     4200             1.006               50
     4300             1.005               17
     4400             1.004               17
     4500             1.003               17
     4600             1.004               25
     4700             1.004               17
     4800             1.003               18
     4900             1.004               18
     5000             1.006               18


     Simulated prior distributions

     Parameter       Prior Mean  Prior Variance  Prior Std. Dev.


     Parameter 1         0.0000          0.0010          0.0311
     Parameter 2        -0.0009          0.0010          0.0314
     Parameter 3        -0.0003          0.0011          0.0327
     Parameter 4        -0.0008          0.0010          0.0316
     Parameter 5        -0.0004          0.0010          0.0320
     Parameter 6        -0.0015          0.0010          0.0312
     Parameter 7         0.0005          0.0010          0.0320
     Parameter 8        -0.0002          0.0010          0.0312
     Parameter 9         0.0003          0.0010          0.0308
     Parameter 10         0.0004          0.0010          0.0317
     Parameter 11         0.0006          0.0010          0.0321
     Parameter 12        -0.0001          0.0010          0.0312
     Parameter 13        -0.0005          0.0010          0.0313
     Parameter 14         0.0024          0.0010          0.0318
     Parameter 15 Improper Prior
     Parameter 16 Improper Prior
     Parameter 17 Improper Prior
     Parameter 18 Improper Prior
     Parameter 19 Improper Prior
     Parameter 20 Improper Prior
     Parameter 21 Improper Prior
     Parameter 22 Improper Prior
     Parameter 23 Improper Prior
     Parameter 24 Improper Prior
     Parameter 25 Improper Prior
     Parameter 26 Improper Prior
     Parameter 27 Improper Prior
     Parameter 28 Improper Prior
     Parameter 29 Improper Prior
     Parameter 30 Improper Prior
     Parameter 31 Improper Prior
     Parameter 32 Improper Prior
     Parameter 33 Improper Prior
     Parameter 34 Improper Prior
     Parameter 35 Improper Prior
     Parameter 36 Improper Prior
     Parameter 37 Improper Prior
     Parameter 38 Improper Prior
     Parameter 39 Improper Prior
     Parameter 40 Improper Prior
     Parameter 41 Improper Prior
     Parameter 42 Improper Prior
     Parameter 43 Improper Prior
     Parameter 44 Improper Prior
     Parameter 45 Improper Prior
     Parameter 46 Improper Prior
     Parameter 47 Improper Prior
     Parameter 48 Improper Prior
     Parameter 49 Improper Prior
     Parameter 50 Improper Prior
     Parameter 51 Improper Prior

     REPLICATION 52:


                     POTENTIAL       PARAMETER WITH
     ITERATION    SCALE REDUCTION      HIGHEST PSR
     100              1.580               8
     200              1.085               39
     300              1.105               1
     400              1.112               42
     500              1.032               12
     600              1.063               9
     700              1.068               10
     800              1.020               39
     900              1.025               16
     1000             1.034               20
     1100             1.028               20
     1200             1.027               43
     1300             1.025               17
     1400             1.026               40
     1500             1.016               40
     1600             1.017               23
     1700             1.023               23
     1800             1.025               11
     1900             1.020               10
     2000             1.017               24
     2100             1.016               25
     2200             1.010               25
     2300             1.008               23
     2400             1.011               26
     2500             1.008               23
     2600             1.012               23
     2700             1.013               23
     2800             1.005               28
     2900             1.003               28
     3000             1.004               20
     3100             1.005               50
     3200             1.014               50
     3300             1.016               50
     3400             1.008               50
     3500             1.011               26
     3600             1.009               26
     3700             1.006               15
     3800             1.006               15
     3900             1.004               22
     4000             1.003               28
     4100             1.003               11
     4200             1.011               9
     4300             1.006               51
     4400             1.021               9
     4500             1.011               51
     4600             1.009               51
     4700             1.012               51
     4800             1.009               51
     4900             1.012               51
     5000             1.013               51


     Simulated prior distributions

     Parameter       Prior Mean  Prior Variance  Prior Std. Dev.


     Parameter 1         0.0001          0.0011          0.0329
     Parameter 2         0.0003          0.0011          0.0325
     Parameter 3        -0.0017          0.0010          0.0320
     Parameter 4        -0.0004          0.0010          0.0313
     Parameter 5         0.0017          0.0009          0.0306
     Parameter 6         0.0009          0.0009          0.0305
     Parameter 7        -0.0007          0.0010          0.0319
     Parameter 8         0.0001          0.0010          0.0322
     Parameter 9        -0.0016          0.0010          0.0316
     Parameter 10         0.0007          0.0010          0.0318
     Parameter 11         0.0003          0.0010          0.0321
     Parameter 12         0.0006          0.0010          0.0310
     Parameter 13        -0.0010          0.0010          0.0318
     Parameter 14         0.0007          0.0010          0.0321
     Parameter 15 Improper Prior
     Parameter 16 Improper Prior
     Parameter 17 Improper Prior
     Parameter 18 Improper Prior
     Parameter 19 Improper Prior
     Parameter 20 Improper Prior
     Parameter 21 Improper Prior
     Parameter 22 Improper Prior
     Parameter 23 Improper Prior
     Parameter 24 Improper Prior
     Parameter 25 Improper Prior
     Parameter 26 Improper Prior
     Parameter 27 Improper Prior
     Parameter 28 Improper Prior
     Parameter 29 Improper Prior
     Parameter 30 Improper Prior
     Parameter 31 Improper Prior
     Parameter 32 Improper Prior
     Parameter 33 Improper Prior
     Parameter 34 Improper Prior
     Parameter 35 Improper Prior
     Parameter 36 Improper Prior
     Parameter 37 Improper Prior
     Parameter 38 Improper Prior
     Parameter 39 Improper Prior
     Parameter 40 Improper Prior
     Parameter 41 Improper Prior
     Parameter 42 Improper Prior
     Parameter 43 Improper Prior
     Parameter 44 Improper Prior
     Parameter 45 Improper Prior
     Parameter 46 Improper Prior
     Parameter 47 Improper Prior
     Parameter 48 Improper Prior
     Parameter 49 Improper Prior
     Parameter 50 Improper Prior
     Parameter 51 Improper Prior

     REPLICATION 53:


                     POTENTIAL       PARAMETER WITH
     ITERATION    SCALE REDUCTION      HIGHEST PSR
     100              1.296               19
     200              1.087               1
     300              1.143               12
     400              1.045               33
     500              1.217               50
     600              1.116               50
     700              1.057               12
     800              1.033               51
     900              1.028               51
     1000             1.032               26
     1100             1.031               50
     1200             1.013               17
     1300             1.051               10
     1400             1.008               22
     1500             1.014               22
     1600             1.021               30
     1700             1.020               30
     1800             1.020               17
     1900             1.014               43
     2000             1.010               40
     2100             1.009               36
     2200             1.012               40
     2300             1.013               42
     2400             1.016               43
     2500             1.023               43
     2600             1.022               43
     2700             1.017               43
     2800             1.008               43
     2900             1.012               29
     3000             1.014               29
     3100             1.014               29
     3200             1.018               11
     3300             1.011               21
     3400             1.008               26
     3500             1.019               50
     3600             1.011               50
     3700             1.008               12
     3800             1.014               12
     3900             1.005               5
     4000             1.004               24
     4100             1.010               5
     4200             1.004               18
     4300             1.003               24
     4400             1.004               10
     4500             1.008               50
     4600             1.010               50
     4700             1.007               11
     4800             1.009               11
     4900             1.007               11
     5000             1.016               50


     Simulated prior distributions

     Parameter       Prior Mean  Prior Variance  Prior Std. Dev.


     Parameter 1         0.0017          0.0010          0.0310
     Parameter 2         0.0004          0.0010          0.0315
     Parameter 3        -0.0011          0.0010          0.0323
     Parameter 4        -0.0006          0.0010          0.0317
     Parameter 5        -0.0010          0.0010          0.0309
     Parameter 6        -0.0002          0.0010          0.0316
     Parameter 7        -0.0005          0.0010          0.0319
     Parameter 8        -0.0014          0.0011          0.0332
     Parameter 9        -0.0024          0.0009          0.0308
     Parameter 10        -0.0009          0.0010          0.0316
     Parameter 11         0.0005          0.0010          0.0310
     Parameter 12         0.0002          0.0011          0.0327
     Parameter 13        -0.0014          0.0010          0.0311
     Parameter 14         0.0004          0.0010          0.0313
     Parameter 15 Improper Prior
     Parameter 16 Improper Prior
     Parameter 17 Improper Prior
     Parameter 18 Improper Prior
     Parameter 19 Improper Prior
     Parameter 20 Improper Prior
     Parameter 21 Improper Prior
     Parameter 22 Improper Prior
     Parameter 23 Improper Prior
     Parameter 24 Improper Prior
     Parameter 25 Improper Prior
     Parameter 26 Improper Prior
     Parameter 27 Improper Prior
     Parameter 28 Improper Prior
     Parameter 29 Improper Prior
     Parameter 30 Improper Prior
     Parameter 31 Improper Prior
     Parameter 32 Improper Prior
     Parameter 33 Improper Prior
     Parameter 34 Improper Prior
     Parameter 35 Improper Prior
     Parameter 36 Improper Prior
     Parameter 37 Improper Prior
     Parameter 38 Improper Prior
     Parameter 39 Improper Prior
     Parameter 40 Improper Prior
     Parameter 41 Improper Prior
     Parameter 42 Improper Prior
     Parameter 43 Improper Prior
     Parameter 44 Improper Prior
     Parameter 45 Improper Prior
     Parameter 46 Improper Prior
     Parameter 47 Improper Prior
     Parameter 48 Improper Prior
     Parameter 49 Improper Prior
     Parameter 50 Improper Prior
     Parameter 51 Improper Prior

     REPLICATION 54:


                     POTENTIAL       PARAMETER WITH
     ITERATION    SCALE REDUCTION      HIGHEST PSR
     100              1.406               9
     200              1.073               28
     300              1.096               39
     400              1.062               39
     500              1.050               25
     600              1.127               50
     700              1.103               12
     800              1.015               30
     900              1.019               43
     1000             1.039               23
     1100             1.020               23
     1200             1.026               2
     1300             1.038               5
     1400             1.078               10
     1500             1.061               3
     1600             1.076               3
     1700             1.017               23
     1800             1.016               50
     1900             1.049               12
     2000             1.063               12
     2100             1.082               1
     2200             1.062               12
     2300             1.031               1
     2400             1.007               41
     2500             1.010               30
     2600             1.012               30
     2700             1.012               30
     2800             1.021               30
     2900             1.016               30
     3000             1.015               30
     3100             1.018               50
     3200             1.004               50
     3300             1.003               15
     3400             1.005               23
     3500             1.005               37
     3600             1.003               42
     3700             1.002               45
     3800             1.004               45
     3900             1.006               45
     4000             1.005               30
     4100             1.006               45
     4200             1.005               45
     4300             1.002               45
     4400             1.002               30
     4500             1.004               21
     4600             1.003               21
     4700             1.003               19
     4800             1.004               19
     4900             1.005               2
     5000             1.005               2


     Simulated prior distributions

     Parameter       Prior Mean  Prior Variance  Prior Std. Dev.


     Parameter 1        -0.0011          0.0009          0.0308
     Parameter 2        -0.0004          0.0010          0.0318
     Parameter 3        -0.0008          0.0010          0.0318
     Parameter 4        -0.0001          0.0011          0.0333
     Parameter 5        -0.0015          0.0010          0.0320
     Parameter 6        -0.0008          0.0010          0.0320
     Parameter 7         0.0001          0.0010          0.0315
     Parameter 8        -0.0015          0.0009          0.0298
     Parameter 9        -0.0003          0.0010          0.0319
     Parameter 10         0.0008          0.0011          0.0325
     Parameter 11         0.0011          0.0010          0.0317
     Parameter 12         0.0002          0.0009          0.0308
     Parameter 13        -0.0014          0.0009          0.0303
     Parameter 14         0.0013          0.0009          0.0308
     Parameter 15 Improper Prior
     Parameter 16 Improper Prior
     Parameter 17 Improper Prior
     Parameter 18 Improper Prior
     Parameter 19 Improper Prior
     Parameter 20 Improper Prior
     Parameter 21 Improper Prior
     Parameter 22 Improper Prior
     Parameter 23 Improper Prior
     Parameter 24 Improper Prior
     Parameter 25 Improper Prior
     Parameter 26 Improper Prior
     Parameter 27 Improper Prior
     Parameter 28 Improper Prior
     Parameter 29 Improper Prior
     Parameter 30 Improper Prior
     Parameter 31 Improper Prior
     Parameter 32 Improper Prior
     Parameter 33 Improper Prior
     Parameter 34 Improper Prior
     Parameter 35 Improper Prior
     Parameter 36 Improper Prior
     Parameter 37 Improper Prior
     Parameter 38 Improper Prior
     Parameter 39 Improper Prior
     Parameter 40 Improper Prior
     Parameter 41 Improper Prior
     Parameter 42 Improper Prior
     Parameter 43 Improper Prior
     Parameter 44 Improper Prior
     Parameter 45 Improper Prior
     Parameter 46 Improper Prior
     Parameter 47 Improper Prior
     Parameter 48 Improper Prior
     Parameter 49 Improper Prior
     Parameter 50 Improper Prior
     Parameter 51 Improper Prior

     REPLICATION 55:


                     POTENTIAL       PARAMETER WITH
     ITERATION    SCALE REDUCTION      HIGHEST PSR
     100              1.941               50
     200              1.084               39
     300              1.061               42
     400              1.275               11
     500              1.160               50
     600              1.054               19
     700              1.014               39
     800              1.057               50
     900              1.054               45
     1000             1.011               24
     1100             1.015               21
     1200             1.044               45
     1300             1.064               45
     1400             1.019               45
     1500             1.035               50
     1600             1.018               50
     1700             1.007               42
     1800             1.015               1
     1900             1.034               12
     2000             1.017               12
     2100             1.026               23
     2200             1.020               23
     2300             1.015               9
     2400             1.010               11
     2500             1.019               11
     2600             1.017               11
     2700             1.005               44
     2800             1.006               44
     2900             1.008               42
     3000             1.015               50
     3100             1.015               9
     3200             1.006               26
     3300             1.013               8
     3400             1.019               9
     3500             1.013               8
     3600             1.017               11
     3700             1.019               11
     3800             1.023               50
     3900             1.013               11
     4000             1.007               26
     4100             1.011               26
     4200             1.012               26
     4300             1.010               26
     4400             1.013               26
     4500             1.010               26
     4600             1.005               26
     4700             1.005               26
     4800             1.006               24
     4900             1.003               24
     5000             1.006               24


     Simulated prior distributions

     Parameter       Prior Mean  Prior Variance  Prior Std. Dev.


     Parameter 1        -0.0001          0.0010          0.0323
     Parameter 2        -0.0002          0.0009          0.0303
     Parameter 3         0.0001          0.0009          0.0307
     Parameter 4        -0.0002          0.0011          0.0326
     Parameter 5         0.0022          0.0009          0.0308
     Parameter 6         0.0019          0.0010          0.0311
     Parameter 7        -0.0004          0.0010          0.0319
     Parameter 8        -0.0014          0.0010          0.0317
     Parameter 9        -0.0003          0.0010          0.0316
     Parameter 10         0.0004          0.0009          0.0303
     Parameter 11        -0.0009          0.0010          0.0321
     Parameter 12        -0.0014          0.0010          0.0310
     Parameter 13        -0.0017          0.0010          0.0316
     Parameter 14         0.0006          0.0010          0.0309
     Parameter 15 Improper Prior
     Parameter 16 Improper Prior
     Parameter 17 Improper Prior
     Parameter 18 Improper Prior
     Parameter 19 Improper Prior
     Parameter 20 Improper Prior
     Parameter 21 Improper Prior
     Parameter 22 Improper Prior
     Parameter 23 Improper Prior
     Parameter 24 Improper Prior
     Parameter 25 Improper Prior
     Parameter 26 Improper Prior
     Parameter 27 Improper Prior
     Parameter 28 Improper Prior
     Parameter 29 Improper Prior
     Parameter 30 Improper Prior
     Parameter 31 Improper Prior
     Parameter 32 Improper Prior
     Parameter 33 Improper Prior
     Parameter 34 Improper Prior
     Parameter 35 Improper Prior
     Parameter 36 Improper Prior
     Parameter 37 Improper Prior
     Parameter 38 Improper Prior
     Parameter 39 Improper Prior
     Parameter 40 Improper Prior
     Parameter 41 Improper Prior
     Parameter 42 Improper Prior
     Parameter 43 Improper Prior
     Parameter 44 Improper Prior
     Parameter 45 Improper Prior
     Parameter 46 Improper Prior
     Parameter 47 Improper Prior
     Parameter 48 Improper Prior
     Parameter 49 Improper Prior
     Parameter 50 Improper Prior
     Parameter 51 Improper Prior

     REPLICATION 56:


                     POTENTIAL       PARAMETER WITH
     ITERATION    SCALE REDUCTION      HIGHEST PSR
     100              1.276               16
     200              1.194               50
     300              1.174               50
     400              1.097               5
     500              1.084               2
     600              1.057               19
     700              1.149               10
     800              1.045               10
     900              1.027               17
     1000             1.052               50
     1100             1.022               1
     1200             1.018               50
     1300             1.023               5
     1400             1.025               8
     1500             1.013               9
     1600             1.011               19
     1700             1.015               15
     1800             1.015               21
     1900             1.024               11
     2000             1.017               30
     2100             1.016               50
     2200             1.045               10
     2300             1.025               10
     2400             1.015               12
     2500             1.005               19
     2600             1.005               36
     2700             1.017               23
     2800             1.019               23
     2900             1.013               1
     3000             1.012               51
     3100             1.009               1
     3200             1.016               4
     3300             1.006               17
     3400             1.012               17
     3500             1.027               1
     3600             1.029               11
     3700             1.025               1
     3800             1.008               1
     3900             1.006               2
     4000             1.004               1
     4100             1.003               22
     4200             1.001               49
     4300             1.005               11
     4400             1.004               10
     4500             1.003               10
     4600             1.008               10
     4700             1.021               11
     4800             1.020               11
     4900             1.015               12
     5000             1.011               12


     Simulated prior distributions

     Parameter       Prior Mean  Prior Variance  Prior Std. Dev.


     Parameter 1         0.0011          0.0010          0.0320
     Parameter 2        -0.0003          0.0011          0.0324
     Parameter 3        -0.0009          0.0009          0.0308
     Parameter 4         0.0008          0.0009          0.0305
     Parameter 5        -0.0011          0.0009          0.0308
     Parameter 6         0.0008          0.0009          0.0307
     Parameter 7         0.0011          0.0011          0.0335
     Parameter 8         0.0004          0.0010          0.0323
     Parameter 9        -0.0013          0.0010          0.0320
     Parameter 10        -0.0012          0.0010          0.0320
     Parameter 11        -0.0008          0.0010          0.0318
     Parameter 12         0.0008          0.0011          0.0324
     Parameter 13        -0.0011          0.0010          0.0319
     Parameter 14        -0.0017          0.0010          0.0311
     Parameter 15 Improper Prior
     Parameter 16 Improper Prior
     Parameter 17 Improper Prior
     Parameter 18 Improper Prior
     Parameter 19 Improper Prior
     Parameter 20 Improper Prior
     Parameter 21 Improper Prior
     Parameter 22 Improper Prior
     Parameter 23 Improper Prior
     Parameter 24 Improper Prior
     Parameter 25 Improper Prior
     Parameter 26 Improper Prior
     Parameter 27 Improper Prior
     Parameter 28 Improper Prior
     Parameter 29 Improper Prior
     Parameter 30 Improper Prior
     Parameter 31 Improper Prior
     Parameter 32 Improper Prior
     Parameter 33 Improper Prior
     Parameter 34 Improper Prior
     Parameter 35 Improper Prior
     Parameter 36 Improper Prior
     Parameter 37 Improper Prior
     Parameter 38 Improper Prior
     Parameter 39 Improper Prior
     Parameter 40 Improper Prior
     Parameter 41 Improper Prior
     Parameter 42 Improper Prior
     Parameter 43 Improper Prior
     Parameter 44 Improper Prior
     Parameter 45 Improper Prior
     Parameter 46 Improper Prior
     Parameter 47 Improper Prior
     Parameter 48 Improper Prior
     Parameter 49 Improper Prior
     Parameter 50 Improper Prior
     Parameter 51 Improper Prior

     REPLICATION 57:


                     POTENTIAL       PARAMETER WITH
     ITERATION    SCALE REDUCTION      HIGHEST PSR
     100              1.480               12
     200              1.061               24
     300              1.130               3
     400              1.087               26
     500              1.066               19
     600              1.021               36
     700              1.076               12
     800              1.029               42
     900              1.089               12
     1000             1.049               12
     1100             1.013               26
     1200             1.021               35
     1300             1.013               36
     1400             1.051               50
     1500             1.018               33
     1600             1.007               39
     1700             1.010               23
     1800             1.019               51
     1900             1.022               51
     2000             1.015               21
     2100             1.024               50
     2200             1.012               10
     2300             1.011               5
     2400             1.012               33
     2500             1.007               51
     2600             1.015               50
     2700             1.015               50
     2800             1.014               50
     2900             1.012               32
     3000             1.010               50
     3100             1.006               23
     3200             1.004               51
     3300             1.002               8
     3400             1.006               11
     3500             1.007               11
     3600             1.007               5
     3700             1.006               18
     3800             1.007               5
     3900             1.012               50
     4000             1.021               50
     4100             1.023               5
     4200             1.022               5
     4300             1.011               5
     4400             1.007               24
     4500             1.006               16
     4600             1.006               24
     4700             1.006               24
     4800             1.004               16
     4900             1.003               16
     5000             1.003               26


     Simulated prior distributions

     Parameter       Prior Mean  Prior Variance  Prior Std. Dev.


     Parameter 1         0.0015          0.0010          0.0320
     Parameter 2         0.0003          0.0009          0.0307
     Parameter 3        -0.0023          0.0010          0.0310
     Parameter 4         0.0006          0.0010          0.0312
     Parameter 5         0.0007          0.0010          0.0315
     Parameter 6        -0.0007          0.0010          0.0309
     Parameter 7        -0.0010          0.0010          0.0312
     Parameter 8         0.0002          0.0010          0.0322
     Parameter 9        -0.0003          0.0009          0.0302
     Parameter 10         0.0000          0.0010          0.0321
     Parameter 11        -0.0007          0.0010          0.0312
     Parameter 12         0.0010          0.0010          0.0317
     Parameter 13         0.0001          0.0010          0.0320
     Parameter 14         0.0000          0.0010          0.0312
     Parameter 15 Improper Prior
     Parameter 16 Improper Prior
     Parameter 17 Improper Prior
     Parameter 18 Improper Prior
     Parameter 19 Improper Prior
     Parameter 20 Improper Prior
     Parameter 21 Improper Prior
     Parameter 22 Improper Prior
     Parameter 23 Improper Prior
     Parameter 24 Improper Prior
     Parameter 25 Improper Prior
     Parameter 26 Improper Prior
     Parameter 27 Improper Prior
     Parameter 28 Improper Prior
     Parameter 29 Improper Prior
     Parameter 30 Improper Prior
     Parameter 31 Improper Prior
     Parameter 32 Improper Prior
     Parameter 33 Improper Prior
     Parameter 34 Improper Prior
     Parameter 35 Improper Prior
     Parameter 36 Improper Prior
     Parameter 37 Improper Prior
     Parameter 38 Improper Prior
     Parameter 39 Improper Prior
     Parameter 40 Improper Prior
     Parameter 41 Improper Prior
     Parameter 42 Improper Prior
     Parameter 43 Improper Prior
     Parameter 44 Improper Prior
     Parameter 45 Improper Prior
     Parameter 46 Improper Prior
     Parameter 47 Improper Prior
     Parameter 48 Improper Prior
     Parameter 49 Improper Prior
     Parameter 50 Improper Prior
     Parameter 51 Improper Prior

     REPLICATION 58:


                     POTENTIAL       PARAMETER WITH
     ITERATION    SCALE REDUCTION      HIGHEST PSR
     100              1.270               9
     200              1.207               10
     300              1.089               40
     400              1.077               4
     500              1.060               40
     600              1.036               24
     700              1.148               50
     800              1.058               50
     900              1.039               11
     1000             1.009               34
     1100             1.028               25
     1200             1.015               51
     1300             1.022               50
     1400             1.027               50
     1500             1.049               50
     1600             1.043               4
     1700             1.009               45
     1800             1.010               33
     1900             1.033               8
     2000             1.019               11
     2100             1.010               22
     2200             1.014               28
     2300             1.017               12
     2400             1.021               12
     2500             1.010               24
     2600             1.008               33
     2700             1.026               12
     2800             1.025               12
     2900             1.012               12
     3000             1.014               33
     3100             1.012               12
     3200             1.014               5
     3300             1.019               3
     3400             1.010               3
     3500             1.013               5
     3600             1.006               5
     3700             1.004               5
     3800             1.005               50
     3900             1.005               14
     4000             1.006               51
     4100             1.005               51
     4200             1.005               51
     4300             1.006               51
     4400             1.004               37
     4500             1.003               37
     4600             1.007               11
     4700             1.010               11
     4800             1.014               12
     4900             1.008               5
     5000             1.017               12


     Simulated prior distributions

     Parameter       Prior Mean  Prior Variance  Prior Std. Dev.


     Parameter 1         0.0000          0.0010          0.0324
     Parameter 2        -0.0006          0.0010          0.0318
     Parameter 3        -0.0001          0.0010          0.0318
     Parameter 4         0.0004          0.0010          0.0322
     Parameter 5         0.0009          0.0010          0.0309
     Parameter 6        -0.0006          0.0010          0.0318
     Parameter 7        -0.0018          0.0010          0.0311
     Parameter 8         0.0001          0.0010          0.0323
     Parameter 9        -0.0011          0.0010          0.0310
     Parameter 10         0.0003          0.0010          0.0315
     Parameter 11        -0.0015          0.0010          0.0316
     Parameter 12         0.0020          0.0011          0.0331
     Parameter 13        -0.0003          0.0010          0.0322
     Parameter 14         0.0008          0.0010          0.0323
     Parameter 15 Improper Prior
     Parameter 16 Improper Prior
     Parameter 17 Improper Prior
     Parameter 18 Improper Prior
     Parameter 19 Improper Prior
     Parameter 20 Improper Prior
     Parameter 21 Improper Prior
     Parameter 22 Improper Prior
     Parameter 23 Improper Prior
     Parameter 24 Improper Prior
     Parameter 25 Improper Prior
     Parameter 26 Improper Prior
     Parameter 27 Improper Prior
     Parameter 28 Improper Prior
     Parameter 29 Improper Prior
     Parameter 30 Improper Prior
     Parameter 31 Improper Prior
     Parameter 32 Improper Prior
     Parameter 33 Improper Prior
     Parameter 34 Improper Prior
     Parameter 35 Improper Prior
     Parameter 36 Improper Prior
     Parameter 37 Improper Prior
     Parameter 38 Improper Prior
     Parameter 39 Improper Prior
     Parameter 40 Improper Prior
     Parameter 41 Improper Prior
     Parameter 42 Improper Prior
     Parameter 43 Improper Prior
     Parameter 44 Improper Prior
     Parameter 45 Improper Prior
     Parameter 46 Improper Prior
     Parameter 47 Improper Prior
     Parameter 48 Improper Prior
     Parameter 49 Improper Prior
     Parameter 50 Improper Prior
     Parameter 51 Improper Prior

     REPLICATION 59:


                     POTENTIAL       PARAMETER WITH
     ITERATION    SCALE REDUCTION      HIGHEST PSR
     100              1.197               30
     200              1.142               28
     300              1.097               21
     400              1.069               42
     500              1.040               50
     600              1.019               44
     700              1.029               24
     800              1.052               50
     900              1.053               12
     1000             1.028               45
     1100             1.025               3
     1200             1.053               10
     1300             1.061               12
     1400             1.068               12
     1500             1.024               45
     1600             1.022               26
     1700             1.058               50
     1800             1.086               50
     1900             1.037               9
     2000             1.023               41
     2100             1.010               33
     2200             1.009               11
     2300             1.027               11
     2400             1.014               24
     2500             1.013               47
     2600             1.009               47
     2700             1.008               12
     2800             1.006               43
     2900             1.006               32
     3000             1.006               21
     3100             1.003               25
     3200             1.004               5
     3300             1.006               9
     3400             1.018               5
     3500             1.012               5
     3600             1.011               23
     3700             1.013               23
     3800             1.014               23
     3900             1.005               23
     4000             1.006               23
     4100             1.008               26
     4200             1.006               26
     4300             1.007               26
     4400             1.005               45
     4500             1.009               19
     4600             1.011               19
     4700             1.012               19
     4800             1.010               19
     4900             1.008               4
     5000             1.008               23


     Simulated prior distributions

     Parameter       Prior Mean  Prior Variance  Prior Std. Dev.


     Parameter 1        -0.0018          0.0010          0.0319
     Parameter 2         0.0002          0.0010          0.0316
     Parameter 3         0.0001          0.0011          0.0326
     Parameter 4         0.0005          0.0009          0.0305
     Parameter 5        -0.0008          0.0010          0.0323
     Parameter 6         0.0006          0.0010          0.0318
     Parameter 7        -0.0010          0.0009          0.0308
     Parameter 8         0.0000          0.0010          0.0309
     Parameter 9        -0.0002          0.0009          0.0307
     Parameter 10        -0.0004          0.0010          0.0319
     Parameter 11        -0.0011          0.0010          0.0321
     Parameter 12        -0.0001          0.0010          0.0314
     Parameter 13        -0.0010          0.0011          0.0324
     Parameter 14        -0.0005          0.0010          0.0319
     Parameter 15 Improper Prior
     Parameter 16 Improper Prior
     Parameter 17 Improper Prior
     Parameter 18 Improper Prior
     Parameter 19 Improper Prior
     Parameter 20 Improper Prior
     Parameter 21 Improper Prior
     Parameter 22 Improper Prior
     Parameter 23 Improper Prior
     Parameter 24 Improper Prior
     Parameter 25 Improper Prior
     Parameter 26 Improper Prior
     Parameter 27 Improper Prior
     Parameter 28 Improper Prior
     Parameter 29 Improper Prior
     Parameter 30 Improper Prior
     Parameter 31 Improper Prior
     Parameter 32 Improper Prior
     Parameter 33 Improper Prior
     Parameter 34 Improper Prior
     Parameter 35 Improper Prior
     Parameter 36 Improper Prior
     Parameter 37 Improper Prior
     Parameter 38 Improper Prior
     Parameter 39 Improper Prior
     Parameter 40 Improper Prior
     Parameter 41 Improper Prior
     Parameter 42 Improper Prior
     Parameter 43 Improper Prior
     Parameter 44 Improper Prior
     Parameter 45 Improper Prior
     Parameter 46 Improper Prior
     Parameter 47 Improper Prior
     Parameter 48 Improper Prior
     Parameter 49 Improper Prior
     Parameter 50 Improper Prior
     Parameter 51 Improper Prior

     REPLICATION 60:


                     POTENTIAL       PARAMETER WITH
     ITERATION    SCALE REDUCTION      HIGHEST PSR
     100              1.627               50
     200              1.067               51
     300              1.080               5
     400              1.209               18
     500              1.073               9
     600              1.036               18
     700              1.042               10
     800              1.047               5
     900              1.037               5
     1000             1.013               17
     1100             1.086               50
     1200             1.041               33
     1300             1.034               11
     1400             1.014               25
     1500             1.033               5
     1600             1.041               8
     1700             1.066               8
     1800             1.060               8
     1900             1.056               1
     2000             1.045               1
     2100             1.040               11
     2200             1.011               8
     2300             1.006               8
     2400             1.006               17
     2500             1.005               28
     2600             1.005               28
     2700             1.010               37
     2800             1.010               37
     2900             1.012               37
     3000             1.003               32
     3100             1.006               32
     3200             1.006               1
     3300             1.008               8
     3400             1.011               8
     3500             1.010               10
     3600             1.006               19
     3700             1.009               8
     3800             1.006               19
     3900             1.006               51
     4000             1.005               20
     4100             1.006               19
     4200             1.005               18
     4300             1.006               22
     4400             1.011               22
     4500             1.012               22
     4600             1.009               22
     4700             1.006               22
     4800             1.004               50
     4900             1.004               50
     5000             1.008               3


     Simulated prior distributions

     Parameter       Prior Mean  Prior Variance  Prior Std. Dev.


     Parameter 1        -0.0009          0.0010          0.0323
     Parameter 2        -0.0016          0.0010          0.0317
     Parameter 3         0.0006          0.0010          0.0317
     Parameter 4         0.0005          0.0011          0.0327
     Parameter 5         0.0016          0.0009          0.0308
     Parameter 6         0.0012          0.0010          0.0317
     Parameter 7         0.0004          0.0010          0.0312
     Parameter 8         0.0011          0.0010          0.0310
     Parameter 9        -0.0007          0.0009          0.0303
     Parameter 10         0.0001          0.0010          0.0312
     Parameter 11        -0.0013          0.0010          0.0312
     Parameter 12        -0.0002          0.0009          0.0302
     Parameter 13         0.0009          0.0011          0.0326
     Parameter 14        -0.0017          0.0010          0.0318
     Parameter 15 Improper Prior
     Parameter 16 Improper Prior
     Parameter 17 Improper Prior
     Parameter 18 Improper Prior
     Parameter 19 Improper Prior
     Parameter 20 Improper Prior
     Parameter 21 Improper Prior
     Parameter 22 Improper Prior
     Parameter 23 Improper Prior
     Parameter 24 Improper Prior
     Parameter 25 Improper Prior
     Parameter 26 Improper Prior
     Parameter 27 Improper Prior
     Parameter 28 Improper Prior
     Parameter 29 Improper Prior
     Parameter 30 Improper Prior
     Parameter 31 Improper Prior
     Parameter 32 Improper Prior
     Parameter 33 Improper Prior
     Parameter 34 Improper Prior
     Parameter 35 Improper Prior
     Parameter 36 Improper Prior
     Parameter 37 Improper Prior
     Parameter 38 Improper Prior
     Parameter 39 Improper Prior
     Parameter 40 Improper Prior
     Parameter 41 Improper Prior
     Parameter 42 Improper Prior
     Parameter 43 Improper Prior
     Parameter 44 Improper Prior
     Parameter 45 Improper Prior
     Parameter 46 Improper Prior
     Parameter 47 Improper Prior
     Parameter 48 Improper Prior
     Parameter 49 Improper Prior
     Parameter 50 Improper Prior
     Parameter 51 Improper Prior

     REPLICATION 61:


                     POTENTIAL       PARAMETER WITH
     ITERATION    SCALE REDUCTION      HIGHEST PSR
     100              1.208               38
     200              1.371               12
     300              1.076               45
     400              1.049               29
     500              1.303               5
     600              1.018               16
     700              1.050               51
     800              1.033               41
     900              1.024               19
     1000             1.051               26
     1100             1.023               26
     1200             1.016               25
     1300             1.018               18
     1400             1.015               12
     1500             1.082               12
     1600             1.111               12
     1700             1.073               12
     1800             1.037               12
     1900             1.047               19
     2000             1.057               19
     2100             1.031               19
     2200             1.016               12
     2300             1.019               12
     2400             1.026               12
     2500             1.060               12
     2600             1.055               12
     2700             1.038               12
     2800             1.053               12
     2900             1.083               12
     3000             1.046               12
     3100             1.011               19
     3200             1.010               21
     3300             1.011               21
     3400             1.007               21
     3500             1.008               5
     3600             1.004               37
     3700             1.011               5
     3800             1.016               12
     3900             1.019               12
     4000             1.014               12
     4100             1.007               50
     4200             1.005               50
     4300             1.006               50
     4400             1.005               27
     4500             1.009               50
     4600             1.007               19
     4700             1.005               33
     4800             1.003               27
     4900             1.004               51
     5000             1.006               33


     Simulated prior distributions

     Parameter       Prior Mean  Prior Variance  Prior Std. Dev.


     Parameter 1         0.0009          0.0009          0.0302
     Parameter 2        -0.0014          0.0010          0.0318
     Parameter 3        -0.0014          0.0009          0.0306
     Parameter 4         0.0009          0.0010          0.0320
     Parameter 5         0.0000          0.0010          0.0322
     Parameter 6         0.0010          0.0011          0.0327
     Parameter 7        -0.0013          0.0010          0.0317
     Parameter 8         0.0013          0.0010          0.0315
     Parameter 9        -0.0012          0.0010          0.0320
     Parameter 10        -0.0025          0.0010          0.0312
     Parameter 11        -0.0013          0.0010          0.0312
     Parameter 12        -0.0007          0.0010          0.0315
     Parameter 13        -0.0004          0.0010          0.0317
     Parameter 14         0.0020          0.0010          0.0312
     Parameter 15 Improper Prior
     Parameter 16 Improper Prior
     Parameter 17 Improper Prior
     Parameter 18 Improper Prior
     Parameter 19 Improper Prior
     Parameter 20 Improper Prior
     Parameter 21 Improper Prior
     Parameter 22 Improper Prior
     Parameter 23 Improper Prior
     Parameter 24 Improper Prior
     Parameter 25 Improper Prior
     Parameter 26 Improper Prior
     Parameter 27 Improper Prior
     Parameter 28 Improper Prior
     Parameter 29 Improper Prior
     Parameter 30 Improper Prior
     Parameter 31 Improper Prior
     Parameter 32 Improper Prior
     Parameter 33 Improper Prior
     Parameter 34 Improper Prior
     Parameter 35 Improper Prior
     Parameter 36 Improper Prior
     Parameter 37 Improper Prior
     Parameter 38 Improper Prior
     Parameter 39 Improper Prior
     Parameter 40 Improper Prior
     Parameter 41 Improper Prior
     Parameter 42 Improper Prior
     Parameter 43 Improper Prior
     Parameter 44 Improper Prior
     Parameter 45 Improper Prior
     Parameter 46 Improper Prior
     Parameter 47 Improper Prior
     Parameter 48 Improper Prior
     Parameter 49 Improper Prior
     Parameter 50 Improper Prior
     Parameter 51 Improper Prior

     REPLICATION 62:


                     POTENTIAL       PARAMETER WITH
     ITERATION    SCALE REDUCTION      HIGHEST PSR
     100              1.413               3
     200              1.142               51
     300              1.069               33
     400              1.150               50
     500              1.146               9
     600              1.040               50
     700              1.045               25
     800              1.063               50
     900              1.061               50
     1000             1.085               10
     1100             1.037               22
     1200             1.045               16
     1300             1.036               16
     1400             1.028               16
     1500             1.011               10
     1600             1.030               50
     1700             1.079               50
     1800             1.025               50
     1900             1.014               16
     2000             1.034               51
     2100             1.020               51
     2200             1.013               51
     2300             1.013               45
     2400             1.019               12
     2500             1.013               12
     2600             1.027               5
     2700             1.036               5
     2800             1.019               9
     2900             1.011               22
     3000             1.011               44
     3100             1.011               44
     3200             1.017               11
     3300             1.021               25
     3400             1.030               50
     3500             1.031               50
     3600             1.013               50
     3700             1.007               25
     3800             1.005               12
     3900             1.005               12
     4000             1.010               12
     4100             1.008               33
     4200             1.006               51
     4300             1.014               12
     4400             1.015               12
     4500             1.007               51
     4600             1.008               51
     4700             1.006               45
     4800             1.010               4
     4900             1.008               12
     5000             1.008               50


     Simulated prior distributions

     Parameter       Prior Mean  Prior Variance  Prior Std. Dev.


     Parameter 1        -0.0007          0.0010          0.0309
     Parameter 2         0.0001          0.0010          0.0319
     Parameter 3         0.0000          0.0011          0.0330
     Parameter 4        -0.0015          0.0010          0.0311
     Parameter 5        -0.0011          0.0010          0.0315
     Parameter 6         0.0000          0.0010          0.0315
     Parameter 7         0.0006          0.0010          0.0312
     Parameter 8        -0.0013          0.0010          0.0312
     Parameter 9         0.0020          0.0010          0.0311
     Parameter 10        -0.0007          0.0010          0.0314
     Parameter 11        -0.0004          0.0011          0.0325
     Parameter 12         0.0005          0.0011          0.0327
     Parameter 13        -0.0009          0.0010          0.0311
     Parameter 14        -0.0005          0.0009          0.0305
     Parameter 15 Improper Prior
     Parameter 16 Improper Prior
     Parameter 17 Improper Prior
     Parameter 18 Improper Prior
     Parameter 19 Improper Prior
     Parameter 20 Improper Prior
     Parameter 21 Improper Prior
     Parameter 22 Improper Prior
     Parameter 23 Improper Prior
     Parameter 24 Improper Prior
     Parameter 25 Improper Prior
     Parameter 26 Improper Prior
     Parameter 27 Improper Prior
     Parameter 28 Improper Prior
     Parameter 29 Improper Prior
     Parameter 30 Improper Prior
     Parameter 31 Improper Prior
     Parameter 32 Improper Prior
     Parameter 33 Improper Prior
     Parameter 34 Improper Prior
     Parameter 35 Improper Prior
     Parameter 36 Improper Prior
     Parameter 37 Improper Prior
     Parameter 38 Improper Prior
     Parameter 39 Improper Prior
     Parameter 40 Improper Prior
     Parameter 41 Improper Prior
     Parameter 42 Improper Prior
     Parameter 43 Improper Prior
     Parameter 44 Improper Prior
     Parameter 45 Improper Prior
     Parameter 46 Improper Prior
     Parameter 47 Improper Prior
     Parameter 48 Improper Prior
     Parameter 49 Improper Prior
     Parameter 50 Improper Prior
     Parameter 51 Improper Prior

     REPLICATION 63:


                     POTENTIAL       PARAMETER WITH
     ITERATION    SCALE REDUCTION      HIGHEST PSR
     100              1.243               22
     200              1.623               5
     300              1.094               17
     400              1.044               50
     500              1.183               9
     600              1.032               31
     700              1.122               50
     800              1.041               26
     900              1.028               5
     1000             1.072               10
     1100             1.020               26
     1200             1.018               8
     1300             1.027               33
     1400             1.017               9
     1500             1.019               6
     1600             1.028               22
     1700             1.018               22
     1800             1.017               22
     1900             1.013               41
     2000             1.014               45
     2100             1.011               45
     2200             1.017               33
     2300             1.013               33
     2400             1.018               5
     2500             1.005               26
     2600             1.027               12
     2700             1.024               12
     2800             1.013               25
     2900             1.009               50
     3000             1.010               36
     3100             1.011               36
     3200             1.008               15
     3300             1.005               29
     3400             1.006               4
     3500             1.008               4
     3600             1.007               1
     3700             1.010               4
     3800             1.029               8
     3900             1.023               8
     4000             1.033               50
     4100             1.025               50
     4200             1.018               3
     4300             1.022               50
     4400             1.015               50
     4500             1.012               50
     4600             1.018               50
     4700             1.015               50
     4800             1.011               50
     4900             1.008               50
     5000             1.006               44


     Simulated prior distributions

     Parameter       Prior Mean  Prior Variance  Prior Std. Dev.


     Parameter 1         0.0010          0.0010          0.0317
     Parameter 2         0.0015          0.0010          0.0311
     Parameter 3         0.0015          0.0010          0.0319
     Parameter 4        -0.0011          0.0010          0.0315
     Parameter 5        -0.0007          0.0010          0.0315
     Parameter 6         0.0016          0.0010          0.0309
     Parameter 7         0.0022          0.0010          0.0310
     Parameter 8         0.0011          0.0010          0.0313
     Parameter 9         0.0008          0.0010          0.0312
     Parameter 10         0.0008          0.0010          0.0324
     Parameter 11         0.0017          0.0010          0.0317
     Parameter 12        -0.0007          0.0009          0.0308
     Parameter 13         0.0000          0.0010          0.0311
     Parameter 14        -0.0007          0.0010          0.0319
     Parameter 15 Improper Prior
     Parameter 16 Improper Prior
     Parameter 17 Improper Prior
     Parameter 18 Improper Prior
     Parameter 19 Improper Prior
     Parameter 20 Improper Prior
     Parameter 21 Improper Prior
     Parameter 22 Improper Prior
     Parameter 23 Improper Prior
     Parameter 24 Improper Prior
     Parameter 25 Improper Prior
     Parameter 26 Improper Prior
     Parameter 27 Improper Prior
     Parameter 28 Improper Prior
     Parameter 29 Improper Prior
     Parameter 30 Improper Prior
     Parameter 31 Improper Prior
     Parameter 32 Improper Prior
     Parameter 33 Improper Prior
     Parameter 34 Improper Prior
     Parameter 35 Improper Prior
     Parameter 36 Improper Prior
     Parameter 37 Improper Prior
     Parameter 38 Improper Prior
     Parameter 39 Improper Prior
     Parameter 40 Improper Prior
     Parameter 41 Improper Prior
     Parameter 42 Improper Prior
     Parameter 43 Improper Prior
     Parameter 44 Improper Prior
     Parameter 45 Improper Prior
     Parameter 46 Improper Prior
     Parameter 47 Improper Prior
     Parameter 48 Improper Prior
     Parameter 49 Improper Prior
     Parameter 50 Improper Prior
     Parameter 51 Improper Prior

     REPLICATION 64:


                     POTENTIAL       PARAMETER WITH
     ITERATION    SCALE REDUCTION      HIGHEST PSR
     100              1.358               1
     200              1.176               12
     300              1.126               22
     400              1.098               11
     500              1.034               16
     600              1.096               17
     700              1.112               8
     800              1.016               38
     900              1.080               5
     1000             1.025               16
     1100             1.030               50
     1200             1.020               32
     1300             1.021               42
     1400             1.026               5
     1500             1.033               9
     1600             1.022               5
     1700             1.025               12
     1800             1.013               42
     1900             1.011               42
     2000             1.041               1
     2100             1.031               9
     2200             1.040               9
     2300             1.065               8
     2400             1.039               50
     2500             1.017               43
     2600             1.013               5
     2700             1.018               6
     2800             1.039               5
     2900             1.048               5
     3000             1.058               4
     3100             1.049               12
     3200             1.034               12
     3300             1.021               50
     3400             1.018               50
     3500             1.007               50
     3600             1.027               50
     3700             1.012               12
     3800             1.004               40
     3900             1.006               40
     4000             1.010               20
     4100             1.009               20
     4200             1.005               20
     4300             1.004               20
     4400             1.004               40
     4500             1.004               32
     4600             1.004               40
     4700             1.004               40
     4800             1.004               29
     4900             1.006               38
     5000             1.008               38


     Simulated prior distributions

     Parameter       Prior Mean  Prior Variance  Prior Std. Dev.


     Parameter 1        -0.0004          0.0010          0.0311
     Parameter 2        -0.0012          0.0010          0.0319
     Parameter 3         0.0011          0.0009          0.0302
     Parameter 4         0.0015          0.0010          0.0319
     Parameter 5        -0.0020          0.0009          0.0302
     Parameter 6        -0.0010          0.0010          0.0316
     Parameter 7        -0.0008          0.0011          0.0327
     Parameter 8         0.0000          0.0009          0.0305
     Parameter 9         0.0036          0.0010          0.0314
     Parameter 10         0.0010          0.0010          0.0311
     Parameter 11        -0.0009          0.0009          0.0296
     Parameter 12        -0.0003          0.0010          0.0310
     Parameter 13        -0.0009          0.0010          0.0321
     Parameter 14        -0.0009          0.0010          0.0316
     Parameter 15 Improper Prior
     Parameter 16 Improper Prior
     Parameter 17 Improper Prior
     Parameter 18 Improper Prior
     Parameter 19 Improper Prior
     Parameter 20 Improper Prior
     Parameter 21 Improper Prior
     Parameter 22 Improper Prior
     Parameter 23 Improper Prior
     Parameter 24 Improper Prior
     Parameter 25 Improper Prior
     Parameter 26 Improper Prior
     Parameter 27 Improper Prior
     Parameter 28 Improper Prior
     Parameter 29 Improper Prior
     Parameter 30 Improper Prior
     Parameter 31 Improper Prior
     Parameter 32 Improper Prior
     Parameter 33 Improper Prior
     Parameter 34 Improper Prior
     Parameter 35 Improper Prior
     Parameter 36 Improper Prior
     Parameter 37 Improper Prior
     Parameter 38 Improper Prior
     Parameter 39 Improper Prior
     Parameter 40 Improper Prior
     Parameter 41 Improper Prior
     Parameter 42 Improper Prior
     Parameter 43 Improper Prior
     Parameter 44 Improper Prior
     Parameter 45 Improper Prior
     Parameter 46 Improper Prior
     Parameter 47 Improper Prior
     Parameter 48 Improper Prior
     Parameter 49 Improper Prior
     Parameter 50 Improper Prior
     Parameter 51 Improper Prior

     REPLICATION 65:


                     POTENTIAL       PARAMETER WITH
     ITERATION    SCALE REDUCTION      HIGHEST PSR
     100              1.287               17
     200              1.291               18
     300              1.469               12
     400              1.067               15
     500              1.023               44
     600              1.049               6
     700              1.039               22
     800              1.041               26
     900              1.041               9
     1000             1.019               45
     1100             1.070               11
     1200             1.051               50
     1300             1.041               50
     1400             1.026               26
     1500             1.019               26
     1600             1.016               9
     1700             1.010               23
     1800             1.007               51
     1900             1.009               19
     2000             1.023               19
     2100             1.007               19
     2200             1.006               50
     2300             1.005               23
     2400             1.009               23
     2500             1.006               4
     2600             1.010               5
     2700             1.011               19
     2800             1.013               5
     2900             1.006               19
     3000             1.006               38
     3100             1.006               28
     3200             1.007               1
     3300             1.009               1
     3400             1.009               9
     3500             1.005               16
     3600             1.007               16
     3700             1.013               16
     3800             1.011               16
     3900             1.013               17
     4000             1.016               9
     4100             1.015               9
     4200             1.013               9
     4300             1.006               32
     4400             1.004               32
     4500             1.002               15
     4600             1.003               32
     4700             1.005               34
     4800             1.004               20
     4900             1.005               20
     5000             1.006               20


     Simulated prior distributions

     Parameter       Prior Mean  Prior Variance  Prior Std. Dev.


     Parameter 1         0.0018          0.0010          0.0318
     Parameter 2         0.0001          0.0010          0.0309
     Parameter 3        -0.0006          0.0010          0.0311
     Parameter 4         0.0014          0.0010          0.0313
     Parameter 5        -0.0002          0.0011          0.0325
     Parameter 6        -0.0001          0.0011          0.0324
     Parameter 7         0.0019          0.0010          0.0324
     Parameter 8         0.0009          0.0009          0.0305
     Parameter 9         0.0032          0.0010          0.0323
     Parameter 10         0.0012          0.0010          0.0314
     Parameter 11         0.0003          0.0010          0.0317
     Parameter 12         0.0009          0.0010          0.0315
     Parameter 13         0.0014          0.0010          0.0315
     Parameter 14         0.0002          0.0010          0.0316
     Parameter 15 Improper Prior
     Parameter 16 Improper Prior
     Parameter 17 Improper Prior
     Parameter 18 Improper Prior
     Parameter 19 Improper Prior
     Parameter 20 Improper Prior
     Parameter 21 Improper Prior
     Parameter 22 Improper Prior
     Parameter 23 Improper Prior
     Parameter 24 Improper Prior
     Parameter 25 Improper Prior
     Parameter 26 Improper Prior
     Parameter 27 Improper Prior
     Parameter 28 Improper Prior
     Parameter 29 Improper Prior
     Parameter 30 Improper Prior
     Parameter 31 Improper Prior
     Parameter 32 Improper Prior
     Parameter 33 Improper Prior
     Parameter 34 Improper Prior
     Parameter 35 Improper Prior
     Parameter 36 Improper Prior
     Parameter 37 Improper Prior
     Parameter 38 Improper Prior
     Parameter 39 Improper Prior
     Parameter 40 Improper Prior
     Parameter 41 Improper Prior
     Parameter 42 Improper Prior
     Parameter 43 Improper Prior
     Parameter 44 Improper Prior
     Parameter 45 Improper Prior
     Parameter 46 Improper Prior
     Parameter 47 Improper Prior
     Parameter 48 Improper Prior
     Parameter 49 Improper Prior
     Parameter 50 Improper Prior
     Parameter 51 Improper Prior

     REPLICATION 66:


                     POTENTIAL       PARAMETER WITH
     ITERATION    SCALE REDUCTION      HIGHEST PSR
     100              1.343               41
     200              1.145               22
     300              1.132               8
     400              1.073               15
     500              1.032               33
     600              1.121               4
     700              1.053               11
     800              1.019               17
     900              1.072               11
     1000             1.141               8
     1100             1.016               18
     1200             1.019               17
     1300             1.039               8
     1400             1.016               49
     1500             1.008               5
     1600             1.028               9
     1700             1.016               17
     1800             1.015               9
     1900             1.015               38
     2000             1.021               17
     2100             1.015               17
     2200             1.012               5
     2300             1.007               37
     2400             1.019               50
     2500             1.013               9
     2600             1.015               19
     2700             1.010               34
     2800             1.013               37
     2900             1.007               34
     3000             1.012               15
     3100             1.010               15
     3200             1.015               12
     3300             1.025               9
     3400             1.007               9
     3500             1.007               33
     3600             1.006               19
     3700             1.012               33
     3800             1.010               19
     3900             1.009               19
     4000             1.006               31
     4100             1.010               31
     4200             1.013               31
     4300             1.015               12
     4400             1.022               12
     4500             1.027               12
     4600             1.009               12
     4700             1.014               12
     4800             1.020               12
     4900             1.017               5
     5000             1.011               5


     Simulated prior distributions

     Parameter       Prior Mean  Prior Variance  Prior Std. Dev.


     Parameter 1         0.0012          0.0010          0.0320
     Parameter 2        -0.0008          0.0010          0.0322
     Parameter 3         0.0010          0.0010          0.0309
     Parameter 4         0.0001          0.0010          0.0309
     Parameter 5        -0.0004          0.0011          0.0325
     Parameter 6        -0.0006          0.0010          0.0321
     Parameter 7        -0.0010          0.0011          0.0330
     Parameter 8         0.0005          0.0010          0.0319
     Parameter 9        -0.0023          0.0010          0.0308
     Parameter 10        -0.0012          0.0011          0.0331
     Parameter 11         0.0008          0.0011          0.0327
     Parameter 12         0.0001          0.0010          0.0316
     Parameter 13         0.0010          0.0010          0.0319
     Parameter 14         0.0006          0.0010          0.0312
     Parameter 15 Improper Prior
     Parameter 16 Improper Prior
     Parameter 17 Improper Prior
     Parameter 18 Improper Prior
     Parameter 19 Improper Prior
     Parameter 20 Improper Prior
     Parameter 21 Improper Prior
     Parameter 22 Improper Prior
     Parameter 23 Improper Prior
     Parameter 24 Improper Prior
     Parameter 25 Improper Prior
     Parameter 26 Improper Prior
     Parameter 27 Improper Prior
     Parameter 28 Improper Prior
     Parameter 29 Improper Prior
     Parameter 30 Improper Prior
     Parameter 31 Improper Prior
     Parameter 32 Improper Prior
     Parameter 33 Improper Prior
     Parameter 34 Improper Prior
     Parameter 35 Improper Prior
     Parameter 36 Improper Prior
     Parameter 37 Improper Prior
     Parameter 38 Improper Prior
     Parameter 39 Improper Prior
     Parameter 40 Improper Prior
     Parameter 41 Improper Prior
     Parameter 42 Improper Prior
     Parameter 43 Improper Prior
     Parameter 44 Improper Prior
     Parameter 45 Improper Prior
     Parameter 46 Improper Prior
     Parameter 47 Improper Prior
     Parameter 48 Improper Prior
     Parameter 49 Improper Prior
     Parameter 50 Improper Prior
     Parameter 51 Improper Prior

     REPLICATION 67:


                     POTENTIAL       PARAMETER WITH
     ITERATION    SCALE REDUCTION      HIGHEST PSR
     100              1.300               50
     200              1.101               45
     300              1.055               32
     400              1.045               12
     500              1.246               50
     600              1.035               51
     700              1.298               50
     800              1.052               50
     900              1.022               51
     1000             1.037               50
     1100             1.027               51
     1200             1.052               17
     1300             1.015               49
     1400             1.008               24
     1500             1.013               50
     1600             1.018               51
     1700             1.032               50
     1800             1.010               15
     1900             1.017               12
     2000             1.009               50
     2100             1.016               50
     2200             1.013               16
     2300             1.019               50
     2400             1.018               50
     2500             1.018               8
     2600             1.015               50
     2700             1.011               50
     2800             1.014               25
     2900             1.009               25
     3000             1.003               25
     3100             1.005               5
     3200             1.006               25
     3300             1.005               1
     3400             1.007               16
     3500             1.004               16
     3600             1.010               41
     3700             1.009               41
     3800             1.007               41
     3900             1.006               41
     4000             1.005               41
     4100             1.007               12
     4200             1.004               41
     4300             1.003               41
     4400             1.002               34
     4500             1.003               32
     4600             1.003               22
     4700             1.004               15
     4800             1.005               30
     4900             1.005               30
     5000             1.006               30


     Simulated prior distributions

     Parameter       Prior Mean  Prior Variance  Prior Std. Dev.


     Parameter 1        -0.0014          0.0010          0.0315
     Parameter 2         0.0004          0.0010          0.0312
     Parameter 3        -0.0007          0.0010          0.0321
     Parameter 4         0.0006          0.0009          0.0305
     Parameter 5        -0.0019          0.0010          0.0323
     Parameter 6        -0.0003          0.0009          0.0304
     Parameter 7        -0.0011          0.0009          0.0304
     Parameter 8         0.0005          0.0010          0.0310
     Parameter 9         0.0011          0.0010          0.0321
     Parameter 10         0.0000          0.0011          0.0325
     Parameter 11        -0.0004          0.0009          0.0306
     Parameter 12        -0.0017          0.0010          0.0308
     Parameter 13        -0.0006          0.0011          0.0332
     Parameter 14         0.0009          0.0010          0.0310
     Parameter 15 Improper Prior
     Parameter 16 Improper Prior
     Parameter 17 Improper Prior
     Parameter 18 Improper Prior
     Parameter 19 Improper Prior
     Parameter 20 Improper Prior
     Parameter 21 Improper Prior
     Parameter 22 Improper Prior
     Parameter 23 Improper Prior
     Parameter 24 Improper Prior
     Parameter 25 Improper Prior
     Parameter 26 Improper Prior
     Parameter 27 Improper Prior
     Parameter 28 Improper Prior
     Parameter 29 Improper Prior
     Parameter 30 Improper Prior
     Parameter 31 Improper Prior
     Parameter 32 Improper Prior
     Parameter 33 Improper Prior
     Parameter 34 Improper Prior
     Parameter 35 Improper Prior
     Parameter 36 Improper Prior
     Parameter 37 Improper Prior
     Parameter 38 Improper Prior
     Parameter 39 Improper Prior
     Parameter 40 Improper Prior
     Parameter 41 Improper Prior
     Parameter 42 Improper Prior
     Parameter 43 Improper Prior
     Parameter 44 Improper Prior
     Parameter 45 Improper Prior
     Parameter 46 Improper Prior
     Parameter 47 Improper Prior
     Parameter 48 Improper Prior
     Parameter 49 Improper Prior
     Parameter 50 Improper Prior
     Parameter 51 Improper Prior

     REPLICATION 68:


                     POTENTIAL       PARAMETER WITH
     ITERATION    SCALE REDUCTION      HIGHEST PSR
     100              1.336               12
     200              1.167               15
     300              1.137               6
     400              1.034               26
     500              1.049               10
     600              1.025               43
     700              1.075               24
     800              1.035               20
     900              1.040               23
     1000             1.016               51
     1100             1.033               29
     1200             1.030               5
     1300             1.014               24
     1400             1.023               39
     1500             1.009               51
     1600             1.016               17
     1700             1.013               21
     1800             1.010               21
     1900             1.009               51
     2000             1.007               43
     2100             1.012               51
     2200             1.005               51
     2300             1.004               5
     2400             1.006               47
     2500             1.004               51
     2600             1.010               50
     2700             1.003               43
     2800             1.006               4
     2900             1.003               51
     3000             1.006               51
     3100             1.010               51
     3200             1.009               51
     3300             1.009               51
     3400             1.009               51
     3500             1.004               27
     3600             1.008               31
     3700             1.014               50
     3800             1.019               50
     3900             1.014               50
     4000             1.004               37
     4100             1.003               32
     4200             1.004               37
     4300             1.004               15
     4400             1.005               24
     4500             1.005               24
     4600             1.008               26
     4700             1.008               26
     4800             1.004               26
     4900             1.004               26
     5000             1.009               26


     Simulated prior distributions

     Parameter       Prior Mean  Prior Variance  Prior Std. Dev.


     Parameter 1         0.0002          0.0011          0.0324
     Parameter 2         0.0013          0.0010          0.0323
     Parameter 3         0.0018          0.0010          0.0311
     Parameter 4         0.0007          0.0010          0.0311
     Parameter 5        -0.0014          0.0010          0.0321
     Parameter 6         0.0001          0.0009          0.0302
     Parameter 7         0.0013          0.0010          0.0315
     Parameter 8        -0.0019          0.0010          0.0316
     Parameter 9         0.0000          0.0010          0.0314
     Parameter 10         0.0001          0.0009          0.0308
     Parameter 11         0.0003          0.0011          0.0325
     Parameter 12         0.0007          0.0010          0.0319
     Parameter 13        -0.0006          0.0009          0.0303
     Parameter 14        -0.0001          0.0010          0.0314
     Parameter 15 Improper Prior
     Parameter 16 Improper Prior
     Parameter 17 Improper Prior
     Parameter 18 Improper Prior
     Parameter 19 Improper Prior
     Parameter 20 Improper Prior
     Parameter 21 Improper Prior
     Parameter 22 Improper Prior
     Parameter 23 Improper Prior
     Parameter 24 Improper Prior
     Parameter 25 Improper Prior
     Parameter 26 Improper Prior
     Parameter 27 Improper Prior
     Parameter 28 Improper Prior
     Parameter 29 Improper Prior
     Parameter 30 Improper Prior
     Parameter 31 Improper Prior
     Parameter 32 Improper Prior
     Parameter 33 Improper Prior
     Parameter 34 Improper Prior
     Parameter 35 Improper Prior
     Parameter 36 Improper Prior
     Parameter 37 Improper Prior
     Parameter 38 Improper Prior
     Parameter 39 Improper Prior
     Parameter 40 Improper Prior
     Parameter 41 Improper Prior
     Parameter 42 Improper Prior
     Parameter 43 Improper Prior
     Parameter 44 Improper Prior
     Parameter 45 Improper Prior
     Parameter 46 Improper Prior
     Parameter 47 Improper Prior
     Parameter 48 Improper Prior
     Parameter 49 Improper Prior
     Parameter 50 Improper Prior
     Parameter 51 Improper Prior

     REPLICATION 69:


                     POTENTIAL       PARAMETER WITH
     ITERATION    SCALE REDUCTION      HIGHEST PSR
     100              1.240               18
     200              1.202               1
     300              1.328               10
     400              1.143               5
     500              1.077               37
     600              1.088               22
     700              1.072               13
     800              1.093               8
     900              1.029               2
     1000             1.043               3
     1100             1.082               13
     1200             1.026               17
     1300             1.042               51
     1400             1.026               51
     1500             1.016               51
     1600             1.026               31
     1700             1.025               50
     1800             1.032               50
     1900             1.048               50
     2000             1.046               50
     2100             1.016               8
     2200             1.007               45
     2300             1.014               31
     2400             1.016               10
     2500             1.021               32
     2600             1.028               32
     2700             1.028               32
     2800             1.016               33
     2900             1.015               32
     3000             1.019               33
     3100             1.014               17
     3200             1.018               33
     3300             1.011               33
     3400             1.011               33
     3500             1.013               22
     3600             1.009               22
     3700             1.006               22
     3800             1.007               22
     3900             1.007               22
     4000             1.009               2
     4100             1.011               2
     4200             1.011               2
     4300             1.008               2
     4400             1.004               28
     4500             1.006               33
     4600             1.006               12
     4700             1.003               28
     4800             1.004               28
     4900             1.003               28
     5000             1.003               28


     Simulated prior distributions

     Parameter       Prior Mean  Prior Variance  Prior Std. Dev.


     Parameter 1         0.0010          0.0009          0.0296
     Parameter 2         0.0003          0.0010          0.0319
     Parameter 3         0.0007          0.0010          0.0315
     Parameter 4        -0.0005          0.0009          0.0308
     Parameter 5         0.0000          0.0010          0.0316
     Parameter 6         0.0006          0.0010          0.0318
     Parameter 7         0.0013          0.0010          0.0313
     Parameter 8        -0.0005          0.0010          0.0316
     Parameter 9        -0.0016          0.0010          0.0318
     Parameter 10        -0.0004          0.0009          0.0303
     Parameter 11        -0.0001          0.0010          0.0314
     Parameter 12        -0.0003          0.0009          0.0307
     Parameter 13         0.0015          0.0009          0.0304
     Parameter 14         0.0000          0.0010          0.0317
     Parameter 15 Improper Prior
     Parameter 16 Improper Prior
     Parameter 17 Improper Prior
     Parameter 18 Improper Prior
     Parameter 19 Improper Prior
     Parameter 20 Improper Prior
     Parameter 21 Improper Prior
     Parameter 22 Improper Prior
     Parameter 23 Improper Prior
     Parameter 24 Improper Prior
     Parameter 25 Improper Prior
     Parameter 26 Improper Prior
     Parameter 27 Improper Prior
     Parameter 28 Improper Prior
     Parameter 29 Improper Prior
     Parameter 30 Improper Prior
     Parameter 31 Improper Prior
     Parameter 32 Improper Prior
     Parameter 33 Improper Prior
     Parameter 34 Improper Prior
     Parameter 35 Improper Prior
     Parameter 36 Improper Prior
     Parameter 37 Improper Prior
     Parameter 38 Improper Prior
     Parameter 39 Improper Prior
     Parameter 40 Improper Prior
     Parameter 41 Improper Prior
     Parameter 42 Improper Prior
     Parameter 43 Improper Prior
     Parameter 44 Improper Prior
     Parameter 45 Improper Prior
     Parameter 46 Improper Prior
     Parameter 47 Improper Prior
     Parameter 48 Improper Prior
     Parameter 49 Improper Prior
     Parameter 50 Improper Prior
     Parameter 51 Improper Prior

     REPLICATION 70:


                     POTENTIAL       PARAMETER WITH
     ITERATION    SCALE REDUCTION      HIGHEST PSR
     100              1.461               16
     200              1.196               50
     300              1.114               9
     400              1.062               4
     500              1.060               36
     600              1.106               24
     700              1.027               32
     800              1.090               11
     900              1.119               12
     1000             1.046               12
     1100             1.028               25
     1200             1.077               50
     1300             1.033               15
     1400             1.020               15
     1500             1.020               33
     1600             1.016               25
     1700             1.015               30
     1800             1.037               50
     1900             1.022               50
     2000             1.018               50
     2100             1.024               26
     2200             1.012               25
     2300             1.010               25
     2400             1.009               43
     2500             1.009               1
     2600             1.007               13
     2700             1.017               10
     2800             1.030               8
     2900             1.010               24
     3000             1.010               19
     3100             1.015               24
     3200             1.023               25
     3300             1.011               43
     3400             1.020               25
     3500             1.008               25
     3600             1.005               25
     3700             1.006               20
     3800             1.009               32
     3900             1.006               32
     4000             1.010               33
     4100             1.007               51
     4200             1.007               33
     4300             1.008               33
     4400             1.005               31
     4500             1.004               16
     4600             1.005               16
     4700             1.005               16
     4800             1.002               48
     4900             1.004               48
     5000             1.003               51


     Simulated prior distributions

     Parameter       Prior Mean  Prior Variance  Prior Std. Dev.


     Parameter 1         0.0003          0.0010          0.0316
     Parameter 2        -0.0015          0.0011          0.0324
     Parameter 3        -0.0008          0.0009          0.0308
     Parameter 4         0.0023          0.0009          0.0307
     Parameter 5        -0.0001          0.0009          0.0299
     Parameter 6        -0.0003          0.0011          0.0328
     Parameter 7         0.0003          0.0009          0.0305
     Parameter 8        -0.0016          0.0009          0.0301
     Parameter 9        -0.0007          0.0010          0.0320
     Parameter 10        -0.0012          0.0010          0.0318
     Parameter 11         0.0017          0.0010          0.0312
     Parameter 12        -0.0023          0.0010          0.0320
     Parameter 13        -0.0004          0.0011          0.0324
     Parameter 14         0.0011          0.0009          0.0307
     Parameter 15 Improper Prior
     Parameter 16 Improper Prior
     Parameter 17 Improper Prior
     Parameter 18 Improper Prior
     Parameter 19 Improper Prior
     Parameter 20 Improper Prior
     Parameter 21 Improper Prior
     Parameter 22 Improper Prior
     Parameter 23 Improper Prior
     Parameter 24 Improper Prior
     Parameter 25 Improper Prior
     Parameter 26 Improper Prior
     Parameter 27 Improper Prior
     Parameter 28 Improper Prior
     Parameter 29 Improper Prior
     Parameter 30 Improper Prior
     Parameter 31 Improper Prior
     Parameter 32 Improper Prior
     Parameter 33 Improper Prior
     Parameter 34 Improper Prior
     Parameter 35 Improper Prior
     Parameter 36 Improper Prior
     Parameter 37 Improper Prior
     Parameter 38 Improper Prior
     Parameter 39 Improper Prior
     Parameter 40 Improper Prior
     Parameter 41 Improper Prior
     Parameter 42 Improper Prior
     Parameter 43 Improper Prior
     Parameter 44 Improper Prior
     Parameter 45 Improper Prior
     Parameter 46 Improper Prior
     Parameter 47 Improper Prior
     Parameter 48 Improper Prior
     Parameter 49 Improper Prior
     Parameter 50 Improper Prior
     Parameter 51 Improper Prior

     REPLICATION 71:


                     POTENTIAL       PARAMETER WITH
     ITERATION    SCALE REDUCTION      HIGHEST PSR
     100              1.421               51
     200              1.100               17
     300              1.118               17
     400              1.108               50
     500              1.048               45
     600              1.030               19
     700              1.024               36
     800              1.034               40
     900              1.019               24
     1000             1.023               36
     1100             1.024               18
     1200             1.022               16
     1300             1.026               8
     1400             1.025               24
     1500             1.037               8
     1600             1.018               12
     1700             1.018               36
     1800             1.014               36
     1900             1.016               5
     2000             1.066               12
     2100             1.027               12
     2200             1.047               12
     2300             1.010               9
     2400             1.005               35
     2500             1.007               40
     2600             1.024               1
     2700             1.030               5
     2800             1.028               5
     2900             1.049               5
     3000             1.056               5
     3100             1.021               5
     3200             1.023               5
     3300             1.016               5
     3400             1.008               50
     3500             1.005               33
     3600             1.004               33
     3700             1.005               27
     3800             1.016               3
     3900             1.017               3
     4000             1.011               5
     4100             1.008               5
     4200             1.003               42
     4300             1.003               5
     4400             1.010               12
     4500             1.004               5
     4600             1.002               13
     4700             1.002               27
     4800             1.001               19
     4900             1.001               46
     5000             1.002               28


     Simulated prior distributions

     Parameter       Prior Mean  Prior Variance  Prior Std. Dev.


     Parameter 1         0.0019          0.0010          0.0322
     Parameter 2         0.0006          0.0011          0.0327
     Parameter 3         0.0008          0.0010          0.0308
     Parameter 4        -0.0004          0.0010          0.0322
     Parameter 5         0.0009          0.0010          0.0314
     Parameter 6         0.0016          0.0010          0.0324
     Parameter 7         0.0002          0.0009          0.0307
     Parameter 8         0.0011          0.0009          0.0301
     Parameter 9         0.0007          0.0010          0.0313
     Parameter 10         0.0004          0.0010          0.0311
     Parameter 11        -0.0007          0.0010          0.0311
     Parameter 12         0.0000          0.0010          0.0313
     Parameter 13         0.0006          0.0010          0.0324
     Parameter 14        -0.0001          0.0009          0.0308
     Parameter 15 Improper Prior
     Parameter 16 Improper Prior
     Parameter 17 Improper Prior
     Parameter 18 Improper Prior
     Parameter 19 Improper Prior
     Parameter 20 Improper Prior
     Parameter 21 Improper Prior
     Parameter 22 Improper Prior
     Parameter 23 Improper Prior
     Parameter 24 Improper Prior
     Parameter 25 Improper Prior
     Parameter 26 Improper Prior
     Parameter 27 Improper Prior
     Parameter 28 Improper Prior
     Parameter 29 Improper Prior
     Parameter 30 Improper Prior
     Parameter 31 Improper Prior
     Parameter 32 Improper Prior
     Parameter 33 Improper Prior
     Parameter 34 Improper Prior
     Parameter 35 Improper Prior
     Parameter 36 Improper Prior
     Parameter 37 Improper Prior
     Parameter 38 Improper Prior
     Parameter 39 Improper Prior
     Parameter 40 Improper Prior
     Parameter 41 Improper Prior
     Parameter 42 Improper Prior
     Parameter 43 Improper Prior
     Parameter 44 Improper Prior
     Parameter 45 Improper Prior
     Parameter 46 Improper Prior
     Parameter 47 Improper Prior
     Parameter 48 Improper Prior
     Parameter 49 Improper Prior
     Parameter 50 Improper Prior
     Parameter 51 Improper Prior

     REPLICATION 72:


                     POTENTIAL       PARAMETER WITH
     ITERATION    SCALE REDUCTION      HIGHEST PSR
     100              1.144               29
     200              1.273               50
     300              1.310               11
     400              1.080               40
     500              1.029               39
     600              1.080               47
     700              1.023               41
     800              1.025               39
     900              1.042               25
     1000             1.018               7
     1100             1.075               51
     1200             1.058               1
     1300             1.057               8
     1400             1.042               50
     1500             1.050               50
     1600             1.039               50
     1700             1.018               50
     1800             1.003               16
     1900             1.011               9
     2000             1.022               12
     2100             1.020               26
     2200             1.068               50
     2300             1.089               50
     2400             1.060               50
     2500             1.055               50
     2600             1.049               50
     2700             1.019               50
     2800             1.006               32
     2900             1.006               3
     3000             1.005               32
     3100             1.004               26
     3200             1.006               15
     3300             1.008               15
     3400             1.008               14
     3500             1.009               26
     3600             1.012               26
     3700             1.006               26
     3800             1.003               37
     3900             1.006               25
     4000             1.006               25
     4100             1.005               17
     4200             1.003               17
     4300             1.009               8
     4400             1.009               8
     4500             1.007               23
     4600             1.008               15
     4700             1.005               27
     4800             1.005               46
     4900             1.009               27
     5000             1.006               27


     Simulated prior distributions

     Parameter       Prior Mean  Prior Variance  Prior Std. Dev.


     Parameter 1        -0.0004          0.0011          0.0325
     Parameter 2        -0.0005          0.0010          0.0310
     Parameter 3        -0.0005          0.0010          0.0324
     Parameter 4         0.0002          0.0010          0.0309
     Parameter 5        -0.0012          0.0010          0.0324
     Parameter 6         0.0012          0.0011          0.0326
     Parameter 7        -0.0009          0.0010          0.0316
     Parameter 8         0.0006          0.0011          0.0330
     Parameter 9        -0.0017          0.0010          0.0310
     Parameter 10        -0.0010          0.0011          0.0328
     Parameter 11         0.0004          0.0010          0.0322
     Parameter 12        -0.0003          0.0009          0.0302
     Parameter 13         0.0010          0.0010          0.0314
     Parameter 14         0.0016          0.0010          0.0316
     Parameter 15 Improper Prior
     Parameter 16 Improper Prior
     Parameter 17 Improper Prior
     Parameter 18 Improper Prior
     Parameter 19 Improper Prior
     Parameter 20 Improper Prior
     Parameter 21 Improper Prior
     Parameter 22 Improper Prior
     Parameter 23 Improper Prior
     Parameter 24 Improper Prior
     Parameter 25 Improper Prior
     Parameter 26 Improper Prior
     Parameter 27 Improper Prior
     Parameter 28 Improper Prior
     Parameter 29 Improper Prior
     Parameter 30 Improper Prior
     Parameter 31 Improper Prior
     Parameter 32 Improper Prior
     Parameter 33 Improper Prior
     Parameter 34 Improper Prior
     Parameter 35 Improper Prior
     Parameter 36 Improper Prior
     Parameter 37 Improper Prior
     Parameter 38 Improper Prior
     Parameter 39 Improper Prior
     Parameter 40 Improper Prior
     Parameter 41 Improper Prior
     Parameter 42 Improper Prior
     Parameter 43 Improper Prior
     Parameter 44 Improper Prior
     Parameter 45 Improper Prior
     Parameter 46 Improper Prior
     Parameter 47 Improper Prior
     Parameter 48 Improper Prior
     Parameter 49 Improper Prior
     Parameter 50 Improper Prior
     Parameter 51 Improper Prior

     REPLICATION 73:


                     POTENTIAL       PARAMETER WITH
     ITERATION    SCALE REDUCTION      HIGHEST PSR
     100              1.570               41
     200              1.271               5
     300              1.171               18
     400              1.078               28
     500              1.099               50
     600              1.033               33
     700              1.020               8
     800              1.021               44
     900              1.014               15
     1000             1.016               33
     1100             1.015               27
     1200             1.026               37
     1300             1.031               37
     1400             1.020               37
     1500             1.010               19
     1600             1.015               19
     1700             1.019               19
     1800             1.008               26
     1900             1.022               10
     2000             1.010               10
     2100             1.014               39
     2200             1.008               12
     2300             1.010               19
     2400             1.007               30
     2500             1.009               33
     2600             1.011               50
     2700             1.027               11
     2800             1.032               11
     2900             1.025               50
     3000             1.020               50
     3100             1.016               50
     3200             1.017               1
     3300             1.010               1
     3400             1.010               22
     3500             1.008               22
     3600             1.011               22
     3700             1.022               12
     3800             1.019               12
     3900             1.014               12
     4000             1.018               12
     4100             1.030               50
     4200             1.025               8
     4300             1.023               8
     4400             1.016               8
     4500             1.011               8
     4600             1.016               50
     4700             1.014               12
     4800             1.012               12
     4900             1.006               41
     5000             1.008               41


     Simulated prior distributions

     Parameter       Prior Mean  Prior Variance  Prior Std. Dev.


     Parameter 1        -0.0016          0.0010          0.0320
     Parameter 2        -0.0013          0.0010          0.0312
     Parameter 3         0.0016          0.0010          0.0312
     Parameter 4        -0.0009          0.0010          0.0321
     Parameter 5         0.0024          0.0010          0.0322
     Parameter 6         0.0001          0.0010          0.0312
     Parameter 7         0.0014          0.0010          0.0320
     Parameter 8         0.0012          0.0010          0.0318
     Parameter 9        -0.0002          0.0010          0.0319
     Parameter 10         0.0001          0.0010          0.0319
     Parameter 11         0.0001          0.0010          0.0316
     Parameter 12         0.0000          0.0010          0.0317
     Parameter 13         0.0000          0.0010          0.0320
     Parameter 14        -0.0003          0.0010          0.0313
     Parameter 15 Improper Prior
     Parameter 16 Improper Prior
     Parameter 17 Improper Prior
     Parameter 18 Improper Prior
     Parameter 19 Improper Prior
     Parameter 20 Improper Prior
     Parameter 21 Improper Prior
     Parameter 22 Improper Prior
     Parameter 23 Improper Prior
     Parameter 24 Improper Prior
     Parameter 25 Improper Prior
     Parameter 26 Improper Prior
     Parameter 27 Improper Prior
     Parameter 28 Improper Prior
     Parameter 29 Improper Prior
     Parameter 30 Improper Prior
     Parameter 31 Improper Prior
     Parameter 32 Improper Prior
     Parameter 33 Improper Prior
     Parameter 34 Improper Prior
     Parameter 35 Improper Prior
     Parameter 36 Improper Prior
     Parameter 37 Improper Prior
     Parameter 38 Improper Prior
     Parameter 39 Improper Prior
     Parameter 40 Improper Prior
     Parameter 41 Improper Prior
     Parameter 42 Improper Prior
     Parameter 43 Improper Prior
     Parameter 44 Improper Prior
     Parameter 45 Improper Prior
     Parameter 46 Improper Prior
     Parameter 47 Improper Prior
     Parameter 48 Improper Prior
     Parameter 49 Improper Prior
     Parameter 50 Improper Prior
     Parameter 51 Improper Prior

     REPLICATION 74:


                     POTENTIAL       PARAMETER WITH
     ITERATION    SCALE REDUCTION      HIGHEST PSR
     100              1.519               50
     200              1.148               10
     300              1.052               8
     400              1.041               24
     500              1.036               5
     600              1.071               51
     700              1.090               13
     800              1.126               12
     900              1.033               50
     1000             1.025               45
     1100             1.029               9
     1200             1.012               19
     1300             1.011               39
     1400             1.011               46
     1500             1.017               11
     1600             1.015               6
     1700             1.041               9
     1800             1.017               19
     1900             1.031               50
     2000             1.020               50
     2100             1.013               4
     2200             1.012               4
     2300             1.020               4
     2400             1.006               4
     2500             1.007               50
     2600             1.014               50
     2700             1.009               50
     2800             1.009               50
     2900             1.012               50
     3000             1.013               50
     3100             1.006               33
     3200             1.007               30
     3300             1.004               42
     3400             1.008               22
     3500             1.007               22
     3600             1.006               17
     3700             1.006               50
     3800             1.011               50
     3900             1.006               17
     4000             1.003               18
     4100             1.006               50
     4200             1.007               50
     4300             1.004               20
     4400             1.005               20
     4500             1.007               50
     4600             1.004               19
     4700             1.007               26
     4800             1.004               19
     4900             1.003               26
     5000             1.005               43


     Simulated prior distributions

     Parameter       Prior Mean  Prior Variance  Prior Std. Dev.


     Parameter 1         0.0007          0.0011          0.0326
     Parameter 2        -0.0001          0.0011          0.0326
     Parameter 3        -0.0005          0.0009          0.0298
     Parameter 4         0.0008          0.0010          0.0312
     Parameter 5         0.0005          0.0010          0.0321
     Parameter 6        -0.0001          0.0010          0.0312
     Parameter 7        -0.0011          0.0010          0.0310
     Parameter 8         0.0004          0.0010          0.0313
     Parameter 9        -0.0005          0.0010          0.0324
     Parameter 10        -0.0013          0.0010          0.0315
     Parameter 11         0.0009          0.0010          0.0312
     Parameter 12        -0.0002          0.0009          0.0308
     Parameter 13        -0.0006          0.0011          0.0325
     Parameter 14        -0.0002          0.0010          0.0322
     Parameter 15 Improper Prior
     Parameter 16 Improper Prior
     Parameter 17 Improper Prior
     Parameter 18 Improper Prior
     Parameter 19 Improper Prior
     Parameter 20 Improper Prior
     Parameter 21 Improper Prior
     Parameter 22 Improper Prior
     Parameter 23 Improper Prior
     Parameter 24 Improper Prior
     Parameter 25 Improper Prior
     Parameter 26 Improper Prior
     Parameter 27 Improper Prior
     Parameter 28 Improper Prior
     Parameter 29 Improper Prior
     Parameter 30 Improper Prior
     Parameter 31 Improper Prior
     Parameter 32 Improper Prior
     Parameter 33 Improper Prior
     Parameter 34 Improper Prior
     Parameter 35 Improper Prior
     Parameter 36 Improper Prior
     Parameter 37 Improper Prior
     Parameter 38 Improper Prior
     Parameter 39 Improper Prior
     Parameter 40 Improper Prior
     Parameter 41 Improper Prior
     Parameter 42 Improper Prior
     Parameter 43 Improper Prior
     Parameter 44 Improper Prior
     Parameter 45 Improper Prior
     Parameter 46 Improper Prior
     Parameter 47 Improper Prior
     Parameter 48 Improper Prior
     Parameter 49 Improper Prior
     Parameter 50 Improper Prior
     Parameter 51 Improper Prior

     REPLICATION 75:


                     POTENTIAL       PARAMETER WITH
     ITERATION    SCALE REDUCTION      HIGHEST PSR
     100              1.360               27
     200              1.074               37
     300              1.079               3
     400              1.067               26
     500              1.096               15
     600              1.133               12
     700              1.034               45
     800              1.036               5
     900              1.034               8
     1000             1.135               50
     1100             1.133               50
     1200             1.038               17
     1300             1.027               17
     1400             1.040               9
     1500             1.029               1
     1600             1.037               11
     1700             1.019               8
     1800             1.013               25
     1900             1.018               25
     2000             1.013               15
     2100             1.017               17
     2200             1.034               50
     2300             1.035               50
     2400             1.049               50
     2500             1.022               50
     2600             1.027               12
     2700             1.021               12
     2800             1.025               25
     2900             1.009               25
     3000             1.007               45
     3100             1.013               50
     3200             1.006               50
     3300             1.009               50
     3400             1.008               50
     3500             1.012               50
     3600             1.006               37
     3700             1.006               45
     3800             1.013               10
     3900             1.008               10
     4000             1.007               10
     4100             1.010               15
     4200             1.012               15
     4300             1.012               15
     4400             1.007               15
     4500             1.007               5
     4600             1.007               19
     4700             1.012               50
     4800             1.004               19
     4900             1.007               19
     5000             1.013               1


     Simulated prior distributions

     Parameter       Prior Mean  Prior Variance  Prior Std. Dev.


     Parameter 1        -0.0003          0.0011          0.0324
     Parameter 2        -0.0001          0.0010          0.0315
     Parameter 3         0.0009          0.0010          0.0322
     Parameter 4        -0.0005          0.0009          0.0302
     Parameter 5        -0.0009          0.0010          0.0317
     Parameter 6         0.0001          0.0010          0.0312
     Parameter 7        -0.0021          0.0010          0.0321
     Parameter 8         0.0011          0.0010          0.0313
     Parameter 9         0.0002          0.0009          0.0304
     Parameter 10         0.0005          0.0010          0.0317
     Parameter 11        -0.0005          0.0011          0.0326
     Parameter 12        -0.0011          0.0010          0.0309
     Parameter 13         0.0000          0.0010          0.0310
     Parameter 14         0.0001          0.0009          0.0307
     Parameter 15 Improper Prior
     Parameter 16 Improper Prior
     Parameter 17 Improper Prior
     Parameter 18 Improper Prior
     Parameter 19 Improper Prior
     Parameter 20 Improper Prior
     Parameter 21 Improper Prior
     Parameter 22 Improper Prior
     Parameter 23 Improper Prior
     Parameter 24 Improper Prior
     Parameter 25 Improper Prior
     Parameter 26 Improper Prior
     Parameter 27 Improper Prior
     Parameter 28 Improper Prior
     Parameter 29 Improper Prior
     Parameter 30 Improper Prior
     Parameter 31 Improper Prior
     Parameter 32 Improper Prior
     Parameter 33 Improper Prior
     Parameter 34 Improper Prior
     Parameter 35 Improper Prior
     Parameter 36 Improper Prior
     Parameter 37 Improper Prior
     Parameter 38 Improper Prior
     Parameter 39 Improper Prior
     Parameter 40 Improper Prior
     Parameter 41 Improper Prior
     Parameter 42 Improper Prior
     Parameter 43 Improper Prior
     Parameter 44 Improper Prior
     Parameter 45 Improper Prior
     Parameter 46 Improper Prior
     Parameter 47 Improper Prior
     Parameter 48 Improper Prior
     Parameter 49 Improper Prior
     Parameter 50 Improper Prior
     Parameter 51 Improper Prior

     REPLICATION 76:


                     POTENTIAL       PARAMETER WITH
     ITERATION    SCALE REDUCTION      HIGHEST PSR
     100              1.161               11
     200              1.193               7
     300              1.085               50
     400              1.042               4
     500              1.065               23
     600              1.015               43
     700              1.045               15
     800              1.044               4
     900              1.055               4
     1000             1.056               19
     1100             1.019               51
     1200             1.017               9
     1300             1.021               2
     1400             1.013               31
     1500             1.022               50
     1600             1.028               50
     1700             1.007               50
     1800             1.012               19
     1900             1.023               19
     2000             1.015               19
     2100             1.013               41
     2200             1.009               24
     2300             1.005               15
     2400             1.008               31
     2500             1.009               27
     2600             1.015               31
     2700             1.015               31
     2800             1.013               11
     2900             1.013               22
     3000             1.011               24
     3100             1.008               2
     3200             1.009               2
     3300             1.009               19
     3400             1.013               5
     3500             1.015               12
     3600             1.014               12
     3700             1.008               12
     3800             1.005               31
     3900             1.016               31
     4000             1.017               31
     4100             1.020               31
     4200             1.020               31
     4300             1.022               31
     4400             1.015               31
     4500             1.011               31
     4600             1.011               31
     4700             1.006               31
     4800             1.006               19
     4900             1.007               19
     5000             1.004               19


     Simulated prior distributions

     Parameter       Prior Mean  Prior Variance  Prior Std. Dev.


     Parameter 1        -0.0001          0.0010          0.0314
     Parameter 2        -0.0005          0.0010          0.0316
     Parameter 3        -0.0003          0.0010          0.0312
     Parameter 4        -0.0005          0.0010          0.0324
     Parameter 5        -0.0008          0.0011          0.0324
     Parameter 6        -0.0006          0.0010          0.0323
     Parameter 7        -0.0001          0.0010          0.0312
     Parameter 8         0.0009          0.0010          0.0312
     Parameter 9        -0.0012          0.0010          0.0315
     Parameter 10         0.0007          0.0009          0.0302
     Parameter 11        -0.0008          0.0010          0.0313
     Parameter 12        -0.0006          0.0010          0.0313
     Parameter 13         0.0008          0.0011          0.0330
     Parameter 14         0.0003          0.0009          0.0308
     Parameter 15 Improper Prior
     Parameter 16 Improper Prior
     Parameter 17 Improper Prior
     Parameter 18 Improper Prior
     Parameter 19 Improper Prior
     Parameter 20 Improper Prior
     Parameter 21 Improper Prior
     Parameter 22 Improper Prior
     Parameter 23 Improper Prior
     Parameter 24 Improper Prior
     Parameter 25 Improper Prior
     Parameter 26 Improper Prior
     Parameter 27 Improper Prior
     Parameter 28 Improper Prior
     Parameter 29 Improper Prior
     Parameter 30 Improper Prior
     Parameter 31 Improper Prior
     Parameter 32 Improper Prior
     Parameter 33 Improper Prior
     Parameter 34 Improper Prior
     Parameter 35 Improper Prior
     Parameter 36 Improper Prior
     Parameter 37 Improper Prior
     Parameter 38 Improper Prior
     Parameter 39 Improper Prior
     Parameter 40 Improper Prior
     Parameter 41 Improper Prior
     Parameter 42 Improper Prior
     Parameter 43 Improper Prior
     Parameter 44 Improper Prior
     Parameter 45 Improper Prior
     Parameter 46 Improper Prior
     Parameter 47 Improper Prior
     Parameter 48 Improper Prior
     Parameter 49 Improper Prior
     Parameter 50 Improper Prior
     Parameter 51 Improper Prior

     REPLICATION 77:


                     POTENTIAL       PARAMETER WITH
     ITERATION    SCALE REDUCTION      HIGHEST PSR
     100              1.244               33
     200              1.236               1
     300              1.083               43
     400              1.061               28
     500              1.105               45
     600              1.090               51
     700              1.133               12
     800              1.016               18
     900              1.087               12
     1000             1.064               50
     1100             1.021               14
     1200             1.021               10
     1300             1.090               50
     1400             1.038               9
     1500             1.024               50
     1600             1.024               45
     1700             1.029               12
     1800             1.015               12
     1900             1.017               50
     2000             1.014               25
     2100             1.022               25
     2200             1.019               33
     2300             1.016               51
     2400             1.013               51
     2500             1.007               51
     2600             1.008               33
     2700             1.009               25
     2800             1.010               25
     2900             1.009               50
     3000             1.008               50
     3100             1.009               50
     3200             1.007               37
     3300             1.006               37
     3400             1.005               37
     3500             1.004               50
     3600             1.007               50
     3700             1.006               45
     3800             1.008               45
     3900             1.005               37
     4000             1.003               23
     4100             1.005               23
     4200             1.004               13
     4300             1.004               43
     4400             1.004               19
     4500             1.004               43
     4600             1.003               13
     4700             1.003               15
     4800             1.004               17
     4900             1.004               11
     5000             1.008               11


     Simulated prior distributions

     Parameter       Prior Mean  Prior Variance  Prior Std. Dev.


     Parameter 1        -0.0007          0.0009          0.0305
     Parameter 2         0.0000          0.0010          0.0319
     Parameter 3         0.0017          0.0010          0.0314
     Parameter 4        -0.0006          0.0010          0.0312
     Parameter 5        -0.0005          0.0010          0.0311
     Parameter 6         0.0002          0.0010          0.0315
     Parameter 7        -0.0007          0.0010          0.0314
     Parameter 8         0.0008          0.0010          0.0317
     Parameter 9         0.0013          0.0011          0.0330
     Parameter 10         0.0017          0.0010          0.0314
     Parameter 11        -0.0004          0.0010          0.0320
     Parameter 12         0.0005          0.0010          0.0316
     Parameter 13         0.0000          0.0010          0.0316
     Parameter 14         0.0010          0.0010          0.0320
     Parameter 15 Improper Prior
     Parameter 16 Improper Prior
     Parameter 17 Improper Prior
     Parameter 18 Improper Prior
     Parameter 19 Improper Prior
     Parameter 20 Improper Prior
     Parameter 21 Improper Prior
     Parameter 22 Improper Prior
     Parameter 23 Improper Prior
     Parameter 24 Improper Prior
     Parameter 25 Improper Prior
     Parameter 26 Improper Prior
     Parameter 27 Improper Prior
     Parameter 28 Improper Prior
     Parameter 29 Improper Prior
     Parameter 30 Improper Prior
     Parameter 31 Improper Prior
     Parameter 32 Improper Prior
     Parameter 33 Improper Prior
     Parameter 34 Improper Prior
     Parameter 35 Improper Prior
     Parameter 36 Improper Prior
     Parameter 37 Improper Prior
     Parameter 38 Improper Prior
     Parameter 39 Improper Prior
     Parameter 40 Improper Prior
     Parameter 41 Improper Prior
     Parameter 42 Improper Prior
     Parameter 43 Improper Prior
     Parameter 44 Improper Prior
     Parameter 45 Improper Prior
     Parameter 46 Improper Prior
     Parameter 47 Improper Prior
     Parameter 48 Improper Prior
     Parameter 49 Improper Prior
     Parameter 50 Improper Prior
     Parameter 51 Improper Prior

     REPLICATION 78:


                     POTENTIAL       PARAMETER WITH
     ITERATION    SCALE REDUCTION      HIGHEST PSR
     100              1.394               8
     200              1.088               24
     300              1.070               41
     400              1.110               23
     500              1.123               10
     600              1.061               22
     700              1.028               22
     800              1.041               17
     900              1.046               17
     1000             1.040               22
     1100             1.041               5
     1200             1.045               4
     1300             1.046               4
     1400             1.018               17
     1500             1.023               31
     1600             1.030               17
     1700             1.020               17
     1800             1.011               17
     1900             1.009               16
     2000             1.034               4
     2100             1.008               28
     2200             1.021               4
     2300             1.030               4
     2400             1.023               10
     2500             1.009               3
     2600             1.014               15
     2700             1.013               15
     2800             1.013               15
     2900             1.010               32
     3000             1.018               3
     3100             1.015               15
     3200             1.011               15
     3300             1.007               50
     3400             1.017               50
     3500             1.020               12
     3600             1.020               8
     3700             1.012               6
     3800             1.012               6
     3900             1.006               6
     4000             1.019               8
     4100             1.011               29
     4200             1.012               29
     4300             1.010               33
     4400             1.009               10
     4500             1.007               33
     4600             1.008               33
     4700             1.007               28
     4800             1.006               28
     4900             1.005               34
     5000             1.005               34


     Simulated prior distributions

     Parameter       Prior Mean  Prior Variance  Prior Std. Dev.


     Parameter 1         0.0004          0.0011          0.0329
     Parameter 2         0.0015          0.0010          0.0322
     Parameter 3        -0.0002          0.0010          0.0316
     Parameter 4        -0.0017          0.0010          0.0315
     Parameter 5        -0.0007          0.0010          0.0309
     Parameter 6         0.0002          0.0009          0.0302
     Parameter 7        -0.0005          0.0010          0.0310
     Parameter 8        -0.0002          0.0010          0.0310
     Parameter 9         0.0005          0.0009          0.0306
     Parameter 10        -0.0003          0.0010          0.0320
     Parameter 11         0.0002          0.0010          0.0309
     Parameter 12         0.0016          0.0010          0.0315
     Parameter 13         0.0020          0.0010          0.0314
     Parameter 14         0.0000          0.0011          0.0325
     Parameter 15 Improper Prior
     Parameter 16 Improper Prior
     Parameter 17 Improper Prior
     Parameter 18 Improper Prior
     Parameter 19 Improper Prior
     Parameter 20 Improper Prior
     Parameter 21 Improper Prior
     Parameter 22 Improper Prior
     Parameter 23 Improper Prior
     Parameter 24 Improper Prior
     Parameter 25 Improper Prior
     Parameter 26 Improper Prior
     Parameter 27 Improper Prior
     Parameter 28 Improper Prior
     Parameter 29 Improper Prior
     Parameter 30 Improper Prior
     Parameter 31 Improper Prior
     Parameter 32 Improper Prior
     Parameter 33 Improper Prior
     Parameter 34 Improper Prior
     Parameter 35 Improper Prior
     Parameter 36 Improper Prior
     Parameter 37 Improper Prior
     Parameter 38 Improper Prior
     Parameter 39 Improper Prior
     Parameter 40 Improper Prior
     Parameter 41 Improper Prior
     Parameter 42 Improper Prior
     Parameter 43 Improper Prior
     Parameter 44 Improper Prior
     Parameter 45 Improper Prior
     Parameter 46 Improper Prior
     Parameter 47 Improper Prior
     Parameter 48 Improper Prior
     Parameter 49 Improper Prior
     Parameter 50 Improper Prior
     Parameter 51 Improper Prior

     REPLICATION 79:


                     POTENTIAL       PARAMETER WITH
     ITERATION    SCALE REDUCTION      HIGHEST PSR
     100              1.263               14
     200              1.197               12
     300              1.053               49
     400              1.103               37
     500              1.031               6
     600              1.057               50
     700              1.110               12
     800              1.067               12
     900              1.077               5
     1000             1.036               19
     1100             1.016               41
     1200             1.018               19
     1300             1.028               9
     1400             1.009               16
     1500             1.019               8
     1600             1.009               38
     1700             1.013               45
     1800             1.017               43
     1900             1.019               12
     2000             1.010               15
     2100             1.016               15
     2200             1.010               15
     2300             1.010               15
     2400             1.011               15
     2500             1.014               19
     2600             1.028               5
     2700             1.016               12
     2800             1.016               8
     2900             1.011               8
     3000             1.012               8
     3100             1.009               19
     3200             1.003               15
     3300             1.003               51
     3400             1.002               10
     3500             1.003               10
     3600             1.006               10
     3700             1.009               10
     3800             1.009               10
     3900             1.010               1
     4000             1.013               1
     4100             1.015               11
     4200             1.020               1
     4300             1.017               11
     4400             1.010               11
     4500             1.008               17
     4600             1.017               8
     4700             1.020               8
     4800             1.015               5
     4900             1.016               8
     5000             1.020               5
     5100             1.015               8


     Simulated prior distributions

     Parameter       Prior Mean  Prior Variance  Prior Std. Dev.


     Parameter 1         0.0002          0.0009          0.0306
     Parameter 2        -0.0003          0.0010          0.0312
     Parameter 3        -0.0010          0.0010          0.0322
     Parameter 4         0.0008          0.0010          0.0317
     Parameter 5         0.0014          0.0009          0.0308
     Parameter 6        -0.0014          0.0011          0.0331
     Parameter 7         0.0007          0.0010          0.0322
     Parameter 8         0.0001          0.0011          0.0324
     Parameter 9        -0.0013          0.0010          0.0315
     Parameter 10        -0.0017          0.0010          0.0320
     Parameter 11        -0.0008          0.0009          0.0301
     Parameter 12         0.0013          0.0010          0.0315
     Parameter 13         0.0000          0.0010          0.0319
     Parameter 14         0.0006          0.0010          0.0317
     Parameter 15 Improper Prior
     Parameter 16 Improper Prior
     Parameter 17 Improper Prior
     Parameter 18 Improper Prior
     Parameter 19 Improper Prior
     Parameter 20 Improper Prior
     Parameter 21 Improper Prior
     Parameter 22 Improper Prior
     Parameter 23 Improper Prior
     Parameter 24 Improper Prior
     Parameter 25 Improper Prior
     Parameter 26 Improper Prior
     Parameter 27 Improper Prior
     Parameter 28 Improper Prior
     Parameter 29 Improper Prior
     Parameter 30 Improper Prior
     Parameter 31 Improper Prior
     Parameter 32 Improper Prior
     Parameter 33 Improper Prior
     Parameter 34 Improper Prior
     Parameter 35 Improper Prior
     Parameter 36 Improper Prior
     Parameter 37 Improper Prior
     Parameter 38 Improper Prior
     Parameter 39 Improper Prior
     Parameter 40 Improper Prior
     Parameter 41 Improper Prior
     Parameter 42 Improper Prior
     Parameter 43 Improper Prior
     Parameter 44 Improper Prior
     Parameter 45 Improper Prior
     Parameter 46 Improper Prior
     Parameter 47 Improper Prior
     Parameter 48 Improper Prior
     Parameter 49 Improper Prior
     Parameter 50 Improper Prior
     Parameter 51 Improper Prior

     REPLICATION 80:


                     POTENTIAL       PARAMETER WITH
     ITERATION    SCALE REDUCTION      HIGHEST PSR
     100              1.272               18
     200              1.130               5
     300              1.047               3
     400              1.066               25
     500              1.035               29
     600              1.174               50
     700              1.035               32
     800              1.052               50
     900              1.034               10
     1000             1.016               16
     1100             1.023               45
     1200             1.029               24
     1300             1.021               45
     1400             1.024               5
     1500             1.023               45
     1600             1.004               22
     1700             1.004               35
     1800             1.012               20
     1900             1.016               19
     2000             1.015               45
     2100             1.020               12
     2200             1.015               41
     2300             1.017               41
     2400             1.011               41
     2500             1.011               43
     2600             1.029               12
     2700             1.017               12
     2800             1.008               5
     2900             1.014               12
     3000             1.011               8
     3100             1.006               41
     3200             1.009               50
     3300             1.011               50
     3400             1.011               50
     3500             1.007               50
     3600             1.009               45
     3700             1.004               45
     3800             1.006               21
     3900             1.003               3
     4000             1.004               23
     4100             1.004               23
     4200             1.004               50
     4300             1.007               18
     4400             1.006               23
     4500             1.006               23
     4600             1.004               21
     4700             1.005               22
     4800             1.013               22
     4900             1.007               22
     5000             1.007               22


     Simulated prior distributions

     Parameter       Prior Mean  Prior Variance  Prior Std. Dev.


     Parameter 1        -0.0022          0.0010          0.0311
     Parameter 2        -0.0013          0.0010          0.0314
     Parameter 3        -0.0007          0.0010          0.0319
     Parameter 4        -0.0001          0.0010          0.0321
     Parameter 5         0.0000          0.0010          0.0316
     Parameter 6        -0.0003          0.0010          0.0316
     Parameter 7         0.0003          0.0010          0.0324
     Parameter 8        -0.0005          0.0010          0.0314
     Parameter 9        -0.0018          0.0010          0.0323
     Parameter 10        -0.0002          0.0010          0.0318
     Parameter 11         0.0006          0.0009          0.0307
     Parameter 12         0.0014          0.0010          0.0310
     Parameter 13         0.0018          0.0010          0.0313
     Parameter 14         0.0013          0.0010          0.0323
     Parameter 15 Improper Prior
     Parameter 16 Improper Prior
     Parameter 17 Improper Prior
     Parameter 18 Improper Prior
     Parameter 19 Improper Prior
     Parameter 20 Improper Prior
     Parameter 21 Improper Prior
     Parameter 22 Improper Prior
     Parameter 23 Improper Prior
     Parameter 24 Improper Prior
     Parameter 25 Improper Prior
     Parameter 26 Improper Prior
     Parameter 27 Improper Prior
     Parameter 28 Improper Prior
     Parameter 29 Improper Prior
     Parameter 30 Improper Prior
     Parameter 31 Improper Prior
     Parameter 32 Improper Prior
     Parameter 33 Improper Prior
     Parameter 34 Improper Prior
     Parameter 35 Improper Prior
     Parameter 36 Improper Prior
     Parameter 37 Improper Prior
     Parameter 38 Improper Prior
     Parameter 39 Improper Prior
     Parameter 40 Improper Prior
     Parameter 41 Improper Prior
     Parameter 42 Improper Prior
     Parameter 43 Improper Prior
     Parameter 44 Improper Prior
     Parameter 45 Improper Prior
     Parameter 46 Improper Prior
     Parameter 47 Improper Prior
     Parameter 48 Improper Prior
     Parameter 49 Improper Prior
     Parameter 50 Improper Prior
     Parameter 51 Improper Prior

     REPLICATION 81:


                     POTENTIAL       PARAMETER WITH
     ITERATION    SCALE REDUCTION      HIGHEST PSR
     100              1.228               21
     200              1.323               19
     300              1.082               25
[truncated: 4,235,223 more chars]
