# Supplementary material for: An approximate measurement invariance approach to within-couple relationship quality
Source: Front Psychol. 2014 Sep 19;5:983. doi: 10.3389/fpsyg.2014.00983 (PMC4168678; doi:10.3389/fpsyg.2014.00983)
Supplement: Supplementary file 2 [file DataSheet2.ZIP › sim_bsem_afmi09_0.0005.out]

Mplus VERSION 7
MUTHEN & MUTHEN
05/08/2014   8:05 PM

INPUT INSTRUCTIONS

  TITLE: Simulation for bsem_12_ami09_0.0005;
  MONTECARLO: NAMES = m1ms1-m1ms7 f1ms1-f1ms7;
  NOBSERVATIONS = 435;
  NREPS = 1000;
  ANALYSIS: ESTIMATOR = BAYES;
  PROCESSORS = 2;
  BCONVERGENCE =0.01;
  BITERATIONS = (5000);
  bseed=167;
  MODEL POPULATION:
  mms by m1ms1 @ 0.461   ;
  mms by m1ms2 @ 0.472   ;
  mms by m1ms3 @ 0.495   ;
  mms by m1ms4 @ 0.493   ;
  mms by m1ms5 @ 0.688   ;
  mms by m1ms6 @ 0.225   ;
  mms by m1ms7 @ 0.296   ;
  fms by f1ms1 @ 0.461   ;
  fms by f1ms2 @ 0.472   ;
  fms by f1ms3 @ 0.495   ;
  fms by f1ms4 @ 0.493   ;
  fms by f1ms5 @ 0.688   ;
  fms by f1ms6 @ 0.225   ;
  fms by f1ms7 @ 0.296   ;
  fms with mms @ 0.417   ;
  m1ms1 with f1ms1 @ -0.005   ;
  m1ms2 with f1ms2 @ 0.039   ;
  m1ms3 with f1ms3 @ 0.021   ;
  m1ms4 with f1ms4 @ 0.048   ;
  m1ms5 with f1ms5 @ 0.109   ;
  m1ms6 with f1ms6 @ 0.012   ;
  m1ms7 with f1ms7 @ -0.01   ;
  [mms @ 0 ] ;
  [fms @ -0.341 ] ;
  [m1ms1 @ 4.182 ] ;
  [m1ms2 @ 4.161 ] ;
  [m1ms3 @ 4.226 ] ;
  [m1ms4 @ 3.782 ] ;
  [m1ms5 @ 3.865 ] ;
  [m1ms6 @ 4.807 ] ;
  [m1ms7 @ 4.223 ] ;
  [f1ms1 @ 4.173 ] ;
  [f1ms2 @ 4.145 ] ;
  [f1ms3 @ 4.264 ] ;
  [f1ms4 @ 3.844 ] ;
  [f1ms5 @ 3.814 ] ;
  [f1ms6 @ 4.807 ] ;
  [f1ms7 @ 4.216 ] ;
  mms  @ 1   ;
  fms @ 1   ;
  m1ms1 @ 0.390   ;
  m1ms2 @ 0.665   ;
  m1ms3 @ 0.531   ;
  m1ms4 @ 0.502   ;
  m1ms5 @ 0.607   ;
  m1ms6 @ 0.254   ;
  m1ms7 @ 0.567   ;
  f1ms1 @ 0.375   ;
  f1ms2 @ 0.574   ;
  f1ms3 @ 0.514   ;
  f1ms4 @ 0.411   ;
  f1ms5 @ 0.631   ;
  f1ms6 @ 0.388   ;
  f1ms7 @ 0.690   ;
  MODEL:
  mms by m1ms1 * 0.461     ;
  mms by m1ms2 * 0.472     ;
  mms by m1ms3 * 0.495     ;
  mms by m1ms4 * 0.493     ;
  mms by m1ms5 * 0.688     ;
  mms by m1ms6 * 0.225     ;
  mms by m1ms7 * 0.296     ;
  fms by f1ms1 * 0.461     ;
  fms by f1ms2 * 0.472     ;
  fms by f1ms3 * 0.495     ;
  fms by f1ms4 * 0.493     ;
  fms by f1ms5 * 0.688     ;
  fms by f1ms6 * 0.225     ;
  fms by f1ms7 * 0.296     ;
  fms with mms * 0.417     ;
  m1ms1 with f1ms1 * -0.005     ;
  m1ms2 with f1ms2 * 0.039     ;
  m1ms3 with f1ms3 * 0.021     ;
  m1ms4 with f1ms4 * 0.048     ;
  m1ms5 with f1ms5 * 0.109     ;
  m1ms6 with f1ms6 * 0.012     ;
  m1ms7 with f1ms7 * -0.01     ;
  [mms @ 0 ]   ;
  [fms * -0.341 ]   ;
  [m1ms1 * 4.182 ] (tau1_1) ;
  [m1ms2 * 4.161 ] (tau1_2) ;
  [m1ms3 * 4.226 ] (tau1_3) ;
  [m1ms4 * 3.782 ] (tau1_4) ;
  [m1ms5 * 3.865 ] (tau1_5) ;
  [m1ms6 * 4.807 ] (tau1_6) ;
  [m1ms7 * 4.223 ] (tau1_7) ;
  [f1ms1 * 4.173 ] (tau2_1) ;
  [f1ms2 * 4.145 ] (tau2_2) ;
  [f1ms3 * 4.264 ] (tau2_3) ;
  [f1ms4 * 3.844 ] (tau2_4) ;
  [f1ms5 * 3.814 ] (tau2_5) ;
  [f1ms6 * 4.807 ] (tau2_6) ;
  [f1ms7 * 4.216 ] (tau2_7) ;
  mms  @ 1     ;
  fms @ 1     ;
  m1ms1 * 0.390     ;
  m1ms2 * 0.665     ;
  m1ms3 * 0.531     ;
  m1ms4 * 0.502     ;
  m1ms5 * 0.607     ;
  m1ms6 * 0.254     ;
  m1ms7 * 0.567     ;
  f1ms1 * 0.375     ;
  f1ms2 * 0.574     ;
  f1ms3 * 0.514     ;
  f1ms4 * 0.411     ;
  f1ms5 * 0.631     ;
  f1ms6 * 0.388     ;
  f1ms7 * 0.690     ;
  MODEL PRIORS:
  DO (1,7) DIFF (tau1_#-tau2_#) ~ N(0,0.0005) ;
  OUTPUT:  TECH1; TECH4; TECH8;


*** WARNING in OUTPUT command
  TECH1 option is the default for MONTECARLO.
*** WARNING in OUTPUT command
  TECH4 option is not available with MONTECARLO.
  Request for TECH4 is ignored.
   2 WARNING(S) FOUND IN THE INPUT INSTRUCTIONS


Simulation for bsem_12_ami09_0.0005;

SUMMARY OF ANALYSIS

Number of groups                                                 1
Number of observations                                         435

Number of replications
    Requested                                                 1000
    Completed                                                 1000
Value of seed                                                    0

Number of dependent variables                                   14
Number of independent variables                                  0
Number of continuous latent variables                            2

Observed dependent variables

  Continuous
   M1MS1       M1MS2       M1MS3       M1MS4       M1MS5       M1MS6
   M1MS7       F1MS1       F1MS2       F1MS3       F1MS4       F1MS5
   F1MS6       F1MS7

Continuous latent variables
   MMS         FMS


Estimator                                                    BAYES
Specifications for Bayesian Estimation
  Point estimate                                            MEDIAN
  Number of Markov chain Monte Carlo (MCMC) chains               2
  Random seed for the first chain                              167
  Starting value information                           UNPERTURBED
  Treatment of categorical mediator                         LATENT
  Algorithm used for Markov chain Monte Carlo           GIBBS(PX1)
  Convergence criterion                                  0.100D-01
  Maximum number of iterations                               50000
  K-th iteration used for thinning                               1


MODEL FIT INFORMATION

Number of Free Parameters                       51

Bayesian Posterior Predictive Checking using Chi-Square

    Posterior Predictive P-Value

        Number of successful computations     1000

             Proportions
        Expected    Observed
           0.990       1.000
           0.980       1.000
           0.950       1.000
           0.900       0.990
           0.800       0.938
           0.700       0.839
           0.500       0.579
           0.300       0.285
           0.200       0.170
           0.100       0.062
           0.050       0.021
           0.020       0.010
           0.010       0.005

Information Criterion

    Deviance (DIC)

        Mean                             14132.445
        Std Dev                            106.241
        Number of successful computations     1000

             Proportions                   Percentiles
        Expected    Observed         Expected       Observed
           0.990       0.992        13885.297      13896.666
           0.980       0.977        13914.258      13909.631
           0.950       0.948        13957.689      13950.996
           0.900       0.893        13996.287      13992.049
           0.800       0.797        14043.033      14040.277
           0.700       0.699        14076.732      14076.228
           0.500       0.515        14132.445      14136.787
           0.300       0.311        14188.158      14192.244
           0.200       0.195        14221.858      14220.322
           0.100       0.104        14268.604      14269.787
           0.050       0.047        14307.201      14303.766
           0.020       0.019        14350.632      14348.613
           0.010       0.009        14379.593      14367.894

    Estimated Number of Parameters (pD)

        Mean                                44.809
        Std Dev                              0.623
        Number of successful computations     1000

             Proportions                   Percentiles
        Expected    Observed         Expected       Observed
           0.990       0.988           43.359         43.345
           0.980       0.981           43.529         43.539
           0.950       0.948           43.784         43.759
           0.900       0.898           44.010         43.994
           0.800       0.801           44.284         44.283
           0.700       0.709           44.482         44.491
           0.500       0.500           44.809         44.806
           0.300       0.296           45.136         45.127
           0.200       0.195           45.334         45.318
           0.100       0.110           45.608         45.641
           0.050       0.051           45.835         45.836
           0.020       0.022           46.089         46.108
           0.010       0.011           46.259         46.275

    Bayesian (BIC)

        Mean                             14352.344
        Std Dev                            106.288
        Number of successful computations     1000

             Proportions                   Percentiles
        Expected    Observed         Expected       Observed
           0.990       0.992        14105.086      14116.682
           0.980       0.977        14134.060      14128.611
           0.950       0.948        14177.511      14171.634
           0.900       0.891        14216.125      14212.580
           0.800       0.797        14262.892      14259.662
           0.700       0.698        14296.606      14296.128
           0.500       0.515        14352.344      14356.792
           0.300       0.311        14408.081      14412.139
           0.200       0.197        14441.795      14441.070
           0.100       0.103        14488.562      14489.691
           0.050       0.047        14527.176      14524.490
           0.020       0.019        14570.627      14566.945
           0.010       0.009        14599.601      14588.933


MODEL RESULTS

                           ESTIMATES              S. E.     M. S. E.  95%  % Sig
              Population   Average   Std. Dev.   Average             Cover Coeff
 MMS      BY
  M1MS1            0.461     0.4655     0.0397     0.0401     0.0016 0.952 1.000
  M1MS2            0.472     0.4778     0.0471     0.0497     0.0022 0.966 1.000
  M1MS3            0.495     0.4992     0.0450     0.0458     0.0020 0.943 1.000
  M1MS4            0.493     0.4939     0.0450     0.0446     0.0020 0.951 1.000
  M1MS5            0.688     0.6907     0.0504     0.0519     0.0025 0.955 1.000
  M1MS6            0.225     0.2276     0.0295     0.0297     0.0009 0.947 1.000
  M1MS7            0.296     0.2981     0.0444     0.0440     0.0020 0.949 1.000

 FMS      BY
  F1MS1            0.461     0.4644     0.0369     0.0383     0.0014 0.948 1.000
  F1MS2            0.472     0.4779     0.0451     0.0453     0.0021 0.949 1.000
  F1MS3            0.495     0.4902     0.0434     0.0439     0.0019 0.950 1.000
  F1MS4            0.493     0.4859     0.0400     0.0404     0.0016 0.947 1.000
  F1MS5            0.688     0.7024     0.0495     0.0509     0.0027 0.946 1.000
  F1MS6            0.225     0.2257     0.0352     0.0348     0.0012 0.948 1.000
  F1MS7            0.296     0.3013     0.0452     0.0466     0.0021 0.945 1.000

 FMS      WITH
  MMS              0.417     0.4138     0.0568     0.0575     0.0032 0.942 1.000

 M1MS1    WITH
  F1MS1           -0.005    -0.0048     0.0222     0.0219     0.0005 0.951 0.065

 M1MS2    WITH
  F1MS2            0.039     0.0391     0.0328     0.0335     0.0011 0.958 0.226

 M1MS3    WITH
  F1MS3            0.021     0.0212     0.0293     0.0293     0.0009 0.945 0.118

 M1MS4    WITH
  F1MS4            0.048     0.0480     0.0265     0.0262     0.0007 0.941 0.465

 M1MS5    WITH
  F1MS5            0.109     0.1096     0.0375     0.0384     0.0014 0.959 0.845

 M1MS6    WITH
  F1MS6            0.012     0.0116     0.0158     0.0161     0.0003 0.951 0.104

 M1MS7    WITH
  F1MS7           -0.010    -0.0092     0.0317     0.0319     0.0010 0.953 0.068

 Means
  MMS              0.000     0.0000     0.0000     0.0000     0.0000 1.000 0.000
  FMS             -0.341    -0.3332     0.0640     0.0684     0.0042 0.961 1.000

 Intercepts
  M1MS1            4.182     4.1763     0.0317     0.0334     0.0010 0.960 1.000
  M1MS2            4.161     4.1513     0.0373     0.0391     0.0015 0.957 1.000
  M1MS3            4.226     4.2396     0.0355     0.0374     0.0014 0.949 1.000
  M1MS4            3.782     3.8064     0.0348     0.0368     0.0018 0.909 1.000
  M1MS5            3.865     3.8437     0.0459     0.0473     0.0026 0.934 1.000
  M1MS6            4.807     4.8076     0.0224     0.0237     0.0005 0.966 1.000
  M1MS7            4.223     4.2211     0.0318     0.0327     0.0010 0.952 1.000
  F1MS1            4.173     4.1745     0.0322     0.0349     0.0010 0.960 1.000
  F1MS2            4.145     4.1486     0.0369     0.0399     0.0014 0.965 1.000
  F1MS3            4.264     4.2449     0.0353     0.0386     0.0016 0.936 1.000
  F1MS4            3.844     3.8181     0.0348     0.0377     0.0019 0.914 1.000
  F1MS5            3.814     3.8342     0.0460     0.0493     0.0025 0.945 1.000
  F1MS6            4.807     4.8073     0.0231     0.0263     0.0005 0.978 1.000
  F1MS7            4.216     4.2201     0.0321     0.0341     0.0010 0.953 1.000

 Variances
  MMS              1.000     1.0000     0.0000     0.0000     0.0000 1.000 0.000
  FMS              1.000     1.0000     0.0000     0.0000     0.0000 1.000 0.000

 Residual Variances
  M1MS1            0.390     0.3953     0.0329     0.0333     0.0011 0.949 1.000
  M1MS2            0.665     0.6725     0.0521     0.0521     0.0028 0.947 1.000
  M1MS3            0.531     0.5400     0.0431     0.0439     0.0019 0.948 1.000
  M1MS4            0.502     0.5095     0.0406     0.0417     0.0017 0.951 1.000
  M1MS5            0.607     0.6162     0.0559     0.0569     0.0032 0.945 1.000
  M1MS6            0.254     0.2563     0.0189     0.0189     0.0004 0.947 1.000
  M1MS7            0.567     0.5728     0.0398     0.0415     0.0016 0.960 1.000
  F1MS1            0.375     0.3792     0.0298     0.0320     0.0009 0.957 1.000
  F1MS2            0.574     0.5799     0.0462     0.0457     0.0022 0.947 1.000
  F1MS3            0.514     0.5224     0.0415     0.0423     0.0018 0.948 1.000
  F1MS4            0.411     0.4230     0.0362     0.0356     0.0015 0.929 1.000
  F1MS5            0.631     0.6352     0.0573     0.0579     0.0033 0.950 1.000
  F1MS6            0.388     0.3912     0.0275     0.0281     0.0008 0.960 1.000
  F1MS7            0.690     0.6971     0.0491     0.0501     0.0025 0.943 1.000


DIFFERENCE OUTPUT


            Average Results Across Replications


            Average   Std. Dev.     Deviations from the Mean(% Sig Coeff)

                                           TAU1_1             TAU2_1
      1       4.175      0.033       0.001(0.00) -0.001(0.00)

                                           TAU1_2             TAU2_2
      2       4.150      0.038       0.001(0.00) -0.001(0.00)

                                           TAU1_3             TAU2_3
      3       4.242      0.037      -0.003(0.00)  0.003(0.00)

                                           TAU1_4             TAU2_4
      4       3.812      0.036      -0.006(0.00)  0.006(0.00)

                                           TAU1_5             TAU2_5
      5       3.839      0.047       0.005(0.00) -0.005(0.00)

                                           TAU1_6             TAU2_6
      6       4.807      0.023       0.000(0.00)  0.000(0.00)

                                           TAU1_7             TAU2_7
      7       4.221      0.032       0.000(0.00)  0.000(0.00)


TECHNICAL 1 OUTPUT


     PARAMETER SPECIFICATION


           NU
              M1MS1         M1MS2         M1MS3         M1MS4         M1MS5
              ________      ________      ________      ________      ________
 1                  1             2             3             4             5


           NU
              M1MS6         M1MS7         F1MS1         F1MS2         F1MS3
              ________      ________      ________      ________      ________
 1                  6             7             8             9            10


           NU
              F1MS4         F1MS5         F1MS6         F1MS7
              ________      ________      ________      ________
 1                 11            12            13            14


           LAMBDA
              MMS           FMS
              ________      ________
 M1MS1             15             0
 M1MS2             16             0
 M1MS3             17             0
 M1MS4             18             0
 M1MS5             19             0
 M1MS6             20             0
 M1MS7             21             0
 F1MS1              0            22
 F1MS2              0            23
 F1MS3              0            24
 F1MS4              0            25
 F1MS5              0            26
 F1MS6              0            27
 F1MS7              0            28


           THETA
              M1MS1         M1MS2         M1MS3         M1MS4         M1MS5
              ________      ________      ________      ________      ________
 M1MS1             29
 M1MS2              0            30
 M1MS3              0             0            31
 M1MS4              0             0             0            32
 M1MS5              0             0             0             0            33
 M1MS6              0             0             0             0             0
 M1MS7              0             0             0             0             0
 F1MS1             36             0             0             0             0
 F1MS2              0            38             0             0             0
 F1MS3              0             0            40             0             0
 F1MS4              0             0             0            42             0
 F1MS5              0             0             0             0            44
 F1MS6              0             0             0             0             0
 F1MS7              0             0             0             0             0


           THETA
              M1MS6         M1MS7         F1MS1         F1MS2         F1MS3
              ________      ________      ________      ________      ________
 M1MS6             34
 M1MS7              0            35
 F1MS1              0             0            37
 F1MS2              0             0             0            39
 F1MS3              0             0             0             0            41
 F1MS4              0             0             0             0             0
 F1MS5              0             0             0             0             0
 F1MS6             46             0             0             0             0
 F1MS7              0            48             0             0             0


           THETA
              F1MS4         F1MS5         F1MS6         F1MS7
              ________      ________      ________      ________
 F1MS4             43
 F1MS5              0            45
 F1MS6              0             0            47
 F1MS7              0             0             0            49


           ALPHA
              MMS           FMS
              ________      ________
 1                  0            50


           BETA
              MMS           FMS
              ________      ________
 MMS                0             0
 FMS                0             0


           PSI
              MMS           FMS
              ________      ________
 MMS                0
 FMS               51             0


     STARTING VALUES


           NU
              M1MS1         M1MS2         M1MS3         M1MS4         M1MS5
              ________      ________      ________      ________      ________
 1              4.182         4.161         4.226         3.782         3.865


           NU
              M1MS6         M1MS7         F1MS1         F1MS2         F1MS3
              ________      ________      ________      ________      ________
 1              4.807         4.223         4.173         4.145         4.264


           NU
              F1MS4         F1MS5         F1MS6         F1MS7
              ________      ________      ________      ________
 1              3.844         3.814         4.807         4.216


           LAMBDA
              MMS           FMS
              ________      ________
 M1MS1          0.461         0.000
 M1MS2          0.472         0.000
 M1MS3          0.495         0.000
 M1MS4          0.493         0.000
 M1MS5          0.688         0.000
 M1MS6          0.225         0.000
 M1MS7          0.296         0.000
 F1MS1          0.000         0.461
 F1MS2          0.000         0.472
 F1MS3          0.000         0.495
 F1MS4          0.000         0.493
 F1MS5          0.000         0.688
 F1MS6          0.000         0.225
 F1MS7          0.000         0.296


           THETA
              M1MS1         M1MS2         M1MS3         M1MS4         M1MS5
              ________      ________      ________      ________      ________
 M1MS1          0.390
 M1MS2          0.000         0.665
 M1MS3          0.000         0.000         0.531
 M1MS4          0.000         0.000         0.000         0.502
 M1MS5          0.000         0.000         0.000         0.000         0.607
 M1MS6          0.000         0.000         0.000         0.000         0.000
 M1MS7          0.000         0.000         0.000         0.000         0.000
 F1MS1         -0.005         0.000         0.000         0.000         0.000
 F1MS2          0.000         0.039         0.000         0.000         0.000
 F1MS3          0.000         0.000         0.021         0.000         0.000
 F1MS4          0.000         0.000         0.000         0.048         0.000
 F1MS5          0.000         0.000         0.000         0.000         0.109
 F1MS6          0.000         0.000         0.000         0.000         0.000
 F1MS7          0.000         0.000         0.000         0.000         0.000


           THETA
              M1MS6         M1MS7         F1MS1         F1MS2         F1MS3
              ________      ________      ________      ________      ________
 M1MS6          0.254
 M1MS7          0.000         0.567
 F1MS1          0.000         0.000         0.375
 F1MS2          0.000         0.000         0.000         0.574
 F1MS3          0.000         0.000         0.000         0.000         0.514
 F1MS4          0.000         0.000         0.000         0.000         0.000
 F1MS5          0.000         0.000         0.000         0.000         0.000
 F1MS6          0.012         0.000         0.000         0.000         0.000
 F1MS7          0.000        -0.010         0.000         0.000         0.000


           THETA
              F1MS4         F1MS5         F1MS6         F1MS7
              ________      ________      ________      ________
 F1MS4          0.411
 F1MS5          0.000         0.631
 F1MS6          0.000         0.000         0.388
 F1MS7          0.000         0.000         0.000         0.690


           ALPHA
              MMS           FMS
              ________      ________
 1              0.000        -0.341


           BETA
              MMS           FMS
              ________      ________
 MMS            0.000         0.000
 FMS            0.000         0.000


           PSI
              MMS           FMS
              ________      ________
 MMS            1.000
 FMS            0.417         1.000


     POPULATION VALUES


           NU
              M1MS1         M1MS2         M1MS3         M1MS4         M1MS5
              ________      ________      ________      ________      ________
 1              4.182         4.161         4.226         3.782         3.865


           NU
              M1MS6         M1MS7         F1MS1         F1MS2         F1MS3
              ________      ________      ________      ________      ________
 1              4.807         4.223         4.173         4.145         4.264


           NU
              F1MS4         F1MS5         F1MS6         F1MS7
              ________      ________      ________      ________
 1              3.844         3.814         4.807         4.216


           LAMBDA
              MMS           FMS
              ________      ________
 M1MS1          0.461         0.000
 M1MS2          0.472         0.000
 M1MS3          0.495         0.000
 M1MS4          0.493         0.000
 M1MS5          0.688         0.000
 M1MS6          0.225         0.000
 M1MS7          0.296         0.000
 F1MS1          0.000         0.461
 F1MS2          0.000         0.472
 F1MS3          0.000         0.495
 F1MS4          0.000         0.493
 F1MS5          0.000         0.688
 F1MS6          0.000         0.225
 F1MS7          0.000         0.296


           THETA
              M1MS1         M1MS2         M1MS3         M1MS4         M1MS5
              ________      ________      ________      ________      ________
 M1MS1          0.390
 M1MS2          0.000         0.665
 M1MS3          0.000         0.000         0.531
 M1MS4          0.000         0.000         0.000         0.502
 M1MS5          0.000         0.000         0.000         0.000         0.607
 M1MS6          0.000         0.000         0.000         0.000         0.000
 M1MS7          0.000         0.000         0.000         0.000         0.000
 F1MS1         -0.005         0.000         0.000         0.000         0.000
 F1MS2          0.000         0.039         0.000         0.000         0.000
 F1MS3          0.000         0.000         0.021         0.000         0.000
 F1MS4          0.000         0.000         0.000         0.048         0.000
 F1MS5          0.000         0.000         0.000         0.000         0.109
 F1MS6          0.000         0.000         0.000         0.000         0.000
 F1MS7          0.000         0.000         0.000         0.000         0.000


           THETA
              M1MS6         M1MS7         F1MS1         F1MS2         F1MS3
              ________      ________      ________      ________      ________
 M1MS6          0.254
 M1MS7          0.000         0.567
 F1MS1          0.000         0.000         0.375
 F1MS2          0.000         0.000         0.000         0.574
 F1MS3          0.000         0.000         0.000         0.000         0.514
 F1MS4          0.000         0.000         0.000         0.000         0.000
 F1MS5          0.000         0.000         0.000         0.000         0.000
 F1MS6          0.012         0.000         0.000         0.000         0.000
 F1MS7          0.000        -0.010         0.000         0.000         0.000


           THETA
              F1MS4         F1MS5         F1MS6         F1MS7
              ________      ________      ________      ________
 F1MS4          0.411
 F1MS5          0.000         0.631
 F1MS6          0.000         0.000         0.388
 F1MS7          0.000         0.000         0.000         0.690


           ALPHA
              MMS           FMS
              ________      ________
 1              0.000        -0.341


           BETA
              MMS           FMS
              ________      ________
 MMS            0.000         0.000
 FMS            0.000         0.000


           PSI
              MMS           FMS
              ________      ________
 MMS            1.000
 FMS            0.417         1.000


     PRIORS FOR ALL PARAMETERS            PRIOR MEAN      PRIOR VARIANCE     PRIOR STD. DEV.

     Parameter 1~N(0.000,1000.000)           0.0000           1000.0000             31.6228
     Parameter 2~N(0.000,1000.000)           0.0000           1000.0000             31.6228
     Parameter 3~N(0.000,1000.000)           0.0000           1000.0000             31.6228
     Parameter 4~N(0.000,1000.000)           0.0000           1000.0000             31.6228
     Parameter 5~N(0.000,1000.000)           0.0000           1000.0000             31.6228
     Parameter 6~N(0.000,1000.000)           0.0000           1000.0000             31.6228
     Parameter 7~N(0.000,1000.000)           0.0000           1000.0000             31.6228
     Parameter 8~N(0.000,1000.000)           0.0000           1000.0000             31.6228
     Parameter 9~N(0.000,1000.000)           0.0000           1000.0000             31.6228
     Parameter 10~N(0.000,1000.000)          0.0000           1000.0000             31.6228
     Parameter 11~N(0.000,1000.000)          0.0000           1000.0000             31.6228
     Parameter 12~N(0.000,1000.000)          0.0000           1000.0000             31.6228
     Parameter 13~N(0.000,1000.000)          0.0000           1000.0000             31.6228
     Parameter 14~N(0.000,1000.000)          0.0000           1000.0000             31.6228
     Parameter 15~N(0.000,infinity)          0.0000            infinity            infinity
     Parameter 16~N(0.000,infinity)          0.0000            infinity            infinity
     Parameter 17~N(0.000,infinity)          0.0000            infinity            infinity
     Parameter 18~N(0.000,infinity)          0.0000            infinity            infinity
     Parameter 19~N(0.000,infinity)          0.0000            infinity            infinity
     Parameter 20~N(0.000,infinity)          0.0000            infinity            infinity
     Parameter 21~N(0.000,infinity)          0.0000            infinity            infinity
     Parameter 22~N(0.000,infinity)          0.0000            infinity            infinity
     Parameter 23~N(0.000,infinity)          0.0000            infinity            infinity
     Parameter 24~N(0.000,infinity)          0.0000            infinity            infinity
     Parameter 25~N(0.000,infinity)          0.0000            infinity            infinity
     Parameter 26~N(0.000,infinity)          0.0000            infinity            infinity
     Parameter 27~N(0.000,infinity)          0.0000            infinity            infinity
     Parameter 28~N(0.000,infinity)          0.0000            infinity            infinity
     Parameter 29~IW(0.000,-3)             infinity            infinity            infinity
     Parameter 30~IW(0.000,-3)             infinity            infinity            infinity
     Parameter 31~IW(0.000,-3)             infinity            infinity            infinity
     Parameter 32~IW(0.000,-3)             infinity            infinity            infinity
     Parameter 33~IW(0.000,-3)             infinity            infinity            infinity
     Parameter 34~IW(0.000,-3)             infinity            infinity            infinity
     Parameter 35~IW(0.000,-3)             infinity            infinity            infinity
     Parameter 36~IW(0.000,-3)             infinity            infinity            infinity
     Parameter 37~IW(0.000,-3)             infinity            infinity            infinity
     Parameter 38~IW(0.000,-3)             infinity            infinity            infinity
     Parameter 39~IW(0.000,-3)             infinity            infinity            infinity
     Parameter 40~IW(0.000,-3)             infinity            infinity            infinity
     Parameter 41~IW(0.000,-3)             infinity            infinity            infinity
     Parameter 42~IW(0.000,-3)             infinity            infinity            infinity
     Parameter 43~IW(0.000,-3)             infinity            infinity            infinity
     Parameter 44~IW(0.000,-3)             infinity            infinity            infinity
     Parameter 45~IW(0.000,-3)             infinity            infinity            infinity
     Parameter 46~IW(0.000,-3)             infinity            infinity            infinity
     Parameter 47~IW(0.000,-3)             infinity            infinity            infinity
     Parameter 48~IW(0.000,-3)             infinity            infinity            infinity
     Parameter 49~IW(0.000,-3)             infinity            infinity            infinity
     Parameter 50~N(0.000,infinity)          0.0000            infinity            infinity
     Parameter 51~IW(0.000,-3)
     Cov(Parameter 1,Parameter 8)=999.999750
     Cov(Parameter 2,Parameter 9)=999.999750
     Cov(Parameter 3,Parameter 10)=999.999750
     Cov(Parameter 4,Parameter 11)=999.999750
     Cov(Parameter 5,Parameter 12)=999.999750
     Cov(Parameter 6,Parameter 13)=999.999750
     Cov(Parameter 7,Parameter 14)=999.999750


TECHNICAL 8 OUTPUT

   TECHNICAL 8 OUTPUT FOR BAYES ESTIMATION

     REPLICATION 1:


                     POTENTIAL       PARAMETER WITH
     ITERATION    SCALE REDUCTION      HIGHEST PSR
     100              1.183               17
     200              1.095               13
     300              1.187               10
     400              1.205               12
     500              1.070               30
     600              1.036               50
     700              1.038               11
     800              1.068               25
     900              1.133               50
     1000             1.032               17
     1100             1.034               19
     1200             1.054               8
     1300             1.028               8
     1400             1.044               23
     1500             1.026               17
     1600             1.017               28
     1700             1.013               33
     1800             1.012               24
     1900             1.014               26
     2000             1.009               39
     2100             1.015               8
     2200             1.010               39
     2300             1.013               8
     2400             1.011               2
     2500             1.003               3
     2600             1.005               29
     2700             1.014               10
     2800             1.025               10
     2900             1.018               10
     3000             1.008               10
     3100             1.012               5
     3200             1.006               16
     3300             1.005               16
     3400             1.005               37
     3500             1.005               37
     3600             1.009               37
     3700             1.007               37
     3800             1.009               33
     3900             1.012               12
     4000             1.006               41
     4100             1.013               12
     4200             1.007               10
     4300             1.005               10
     4400             1.006               10
     4500             1.009               10
     4600             1.004               10
     4700             1.006               31
     4800             1.006               31
     4900             1.005               31
     5000             1.004               31


     Simulated prior distributions

     Parameter       Prior Mean  Prior Variance  Prior Std. Dev.


     Parameter 1         0.0006          0.0005          0.0223
     Parameter 2        -0.0006          0.0005          0.0225
     Parameter 3         0.0004          0.0005          0.0226
     Parameter 4         0.0008          0.0005          0.0224
     Parameter 5        -0.0009          0.0005          0.0219
     Parameter 6        -0.0004          0.0005          0.0227
     Parameter 7        -0.0004          0.0005          0.0219
     Parameter 8        -0.0009          0.0005          0.0227
     Parameter 9        -0.0017          0.0005          0.0225
     Parameter 10         0.0008          0.0005          0.0223
     Parameter 11         0.0004          0.0005          0.0213
     Parameter 12        -0.0001          0.0005          0.0219
     Parameter 13         0.0011          0.0005          0.0226
     Parameter 14        -0.0002          0.0005          0.0224
     Parameter 15 Improper Prior
     Parameter 16 Improper Prior
     Parameter 17 Improper Prior
     Parameter 18 Improper Prior
     Parameter 19 Improper Prior
     Parameter 20 Improper Prior
     Parameter 21 Improper Prior
     Parameter 22 Improper Prior
     Parameter 23 Improper Prior
     Parameter 24 Improper Prior
     Parameter 25 Improper Prior
     Parameter 26 Improper Prior
     Parameter 27 Improper Prior
     Parameter 28 Improper Prior
     Parameter 29 Improper Prior
     Parameter 30 Improper Prior
     Parameter 31 Improper Prior
     Parameter 32 Improper Prior
     Parameter 33 Improper Prior
     Parameter 34 Improper Prior
     Parameter 35 Improper Prior
     Parameter 36 Improper Prior
     Parameter 37 Improper Prior
     Parameter 38 Improper Prior
     Parameter 39 Improper Prior
     Parameter 40 Improper Prior
     Parameter 41 Improper Prior
     Parameter 42 Improper Prior
     Parameter 43 Improper Prior
     Parameter 44 Improper Prior
     Parameter 45 Improper Prior
     Parameter 46 Improper Prior
     Parameter 47 Improper Prior
     Parameter 48 Improper Prior
     Parameter 49 Improper Prior
     Parameter 50 Improper Prior
     Parameter 51 Improper Prior

     REPLICATION 2:


                     POTENTIAL       PARAMETER WITH
     ITERATION    SCALE REDUCTION      HIGHEST PSR
     100              1.292               26
     200              1.436               43
     300              1.131               5
     400              1.058               19
     500              1.076               11
     600              1.061               11
     700              1.086               8
     800              1.061               26
     900              1.018               21
     1000             1.021               38
     1100             1.024               31
     1200             1.044               12
     1300             1.060               8
     1400             1.025               18
     1500             1.029               11
     1600             1.021               18
     1700             1.016               45
     1800             1.024               5
     1900             1.029               5
     2000             1.016               5
     2100             1.005               16
     2200             1.010               21
     2300             1.059               11
     2400             1.040               11
     2500             1.019               33
     2600             1.022               33
     2700             1.014               21
     2800             1.007               24
     2900             1.004               26
     3000             1.005               44
     3100             1.004               18
     3200             1.004               18
     3300             1.008               2
     3400             1.006               25
     3500             1.007               19
     3600             1.006               15
     3700             1.004               33
     3800             1.004               37
     3900             1.006               19
     4000             1.008               19
     4100             1.006               19
     4200             1.005               21
     4300             1.006               1
     4400             1.003               21
     4500             1.004               51
     4600             1.008               51
     4700             1.006               51
     4800             1.005               51
     4900             1.004               51
     5000             1.004               51


     Simulated prior distributions

     Parameter       Prior Mean  Prior Variance  Prior Std. Dev.


     Parameter 1         0.0005          0.0005          0.0224
     Parameter 2         0.0002          0.0005          0.0226
     Parameter 3         0.0005          0.0005          0.0227
     Parameter 4        -0.0012          0.0005          0.0221
     Parameter 5        -0.0003          0.0005          0.0223
     Parameter 6         0.0008          0.0005          0.0225
     Parameter 7         0.0008          0.0005          0.0229
     Parameter 8        -0.0006          0.0005          0.0218
     Parameter 9         0.0005          0.0005          0.0229
     Parameter 10        -0.0004          0.0005          0.0220
     Parameter 11         0.0007          0.0005          0.0226
     Parameter 12        -0.0002          0.0005          0.0225
     Parameter 13        -0.0005          0.0005          0.0224
     Parameter 14         0.0011          0.0005          0.0219
     Parameter 15 Improper Prior
     Parameter 16 Improper Prior
     Parameter 17 Improper Prior
     Parameter 18 Improper Prior
     Parameter 19 Improper Prior
     Parameter 20 Improper Prior
     Parameter 21 Improper Prior
     Parameter 22 Improper Prior
     Parameter 23 Improper Prior
     Parameter 24 Improper Prior
     Parameter 25 Improper Prior
     Parameter 26 Improper Prior
     Parameter 27 Improper Prior
     Parameter 28 Improper Prior
     Parameter 29 Improper Prior
     Parameter 30 Improper Prior
     Parameter 31 Improper Prior
     Parameter 32 Improper Prior
     Parameter 33 Improper Prior
     Parameter 34 Improper Prior
     Parameter 35 Improper Prior
     Parameter 36 Improper Prior
     Parameter 37 Improper Prior
     Parameter 38 Improper Prior
     Parameter 39 Improper Prior
     Parameter 40 Improper Prior
     Parameter 41 Improper Prior
     Parameter 42 Improper Prior
     Parameter 43 Improper Prior
     Parameter 44 Improper Prior
     Parameter 45 Improper Prior
     Parameter 46 Improper Prior
     Parameter 47 Improper Prior
     Parameter 48 Improper Prior
     Parameter 49 Improper Prior
     Parameter 50 Improper Prior
     Parameter 51 Improper Prior

     REPLICATION 3:


                     POTENTIAL       PARAMETER WITH
     ITERATION    SCALE REDUCTION      HIGHEST PSR
     100              1.296               10
     200              1.341               12
     300              1.045               43
     400              1.102               16
     500              1.167               8
     600              1.098               8
     700              1.033               12
     800              1.066               51
     900              1.047               33
     1000             1.027               33
     1100             1.041               8
     1200             1.109               8
     1300             1.032               28
     1400             1.017               33
     1500             1.027               26
     1600             1.022               9
     1700             1.014               51
     1800             1.007               15
     1900             1.018               15
     2000             1.020               15
     2100             1.017               8
     2200             1.007               23
     2300             1.003               33
     2400             1.008               33
     2500             1.012               25
     2600             1.012               25
     2700             1.008               15
     2800             1.011               15
     2900             1.012               15
     3000             1.011               15
     3100             1.014               15
     3200             1.008               15
     3300             1.003               8
     3400             1.006               45
     3500             1.009               25
     3600             1.005               11
     3700             1.010               51
     3800             1.012               51
     3900             1.017               51
     4000             1.007               51
     4100             1.006               33
     4200             1.006               28
     4300             1.006               16
     4400             1.003               30
     4500             1.005               33
     4600             1.006               15
     4700             1.007               15
     4800             1.006               15
     4900             1.007               15
     5000             1.009               11


     Simulated prior distributions

     Parameter       Prior Mean  Prior Variance  Prior Std. Dev.


     Parameter 1         0.0001          0.0005          0.0224
     Parameter 2        -0.0009          0.0005          0.0225
     Parameter 3        -0.0010          0.0005          0.0228
     Parameter 4        -0.0013          0.0005          0.0228
     Parameter 5         0.0013          0.0005          0.0228
     Parameter 6         0.0004          0.0005          0.0225
     Parameter 7        -0.0001          0.0005          0.0225
     Parameter 8         0.0020          0.0005          0.0228
     Parameter 9        -0.0003          0.0005          0.0217
     Parameter 10        -0.0001          0.0005          0.0217
     Parameter 11        -0.0002          0.0005          0.0221
     Parameter 12         0.0003          0.0005          0.0216
     Parameter 13         0.0005          0.0005          0.0231
     Parameter 14         0.0007          0.0005          0.0225
     Parameter 15 Improper Prior
     Parameter 16 Improper Prior
     Parameter 17 Improper Prior
     Parameter 18 Improper Prior
     Parameter 19 Improper Prior
     Parameter 20 Improper Prior
     Parameter 21 Improper Prior
     Parameter 22 Improper Prior
     Parameter 23 Improper Prior
     Parameter 24 Improper Prior
     Parameter 25 Improper Prior
     Parameter 26 Improper Prior
     Parameter 27 Improper Prior
     Parameter 28 Improper Prior
     Parameter 29 Improper Prior
     Parameter 30 Improper Prior
     Parameter 31 Improper Prior
     Parameter 32 Improper Prior
     Parameter 33 Improper Prior
     Parameter 34 Improper Prior
     Parameter 35 Improper Prior
     Parameter 36 Improper Prior
     Parameter 37 Improper Prior
     Parameter 38 Improper Prior
     Parameter 39 Improper Prior
     Parameter 40 Improper Prior
     Parameter 41 Improper Prior
     Parameter 42 Improper Prior
     Parameter 43 Improper Prior
     Parameter 44 Improper Prior
     Parameter 45 Improper Prior
     Parameter 46 Improper Prior
     Parameter 47 Improper Prior
     Parameter 48 Improper Prior
     Parameter 49 Improper Prior
     Parameter 50 Improper Prior
     Parameter 51 Improper Prior

     REPLICATION 4:


                     POTENTIAL       PARAMETER WITH
     ITERATION    SCALE REDUCTION      HIGHEST PSR
     100              1.338               1
     200              1.197               31
     300              1.102               10
     400              1.118               14
     500              1.117               50
     600              1.080               23
     700              1.066               33
     800              1.029               12
     900              1.058               4
     1000             1.029               9
     1100             1.024               33
     1200             1.052               8
     1300             1.102               8
     1400             1.105               1
     1500             1.040               3
     1600             1.015               43
     1700             1.021               43
     1800             1.046               12
     1900             1.010               25
     2000             1.016               25
     2100             1.015               51
     2200             1.008               51
     2300             1.016               9
     2400             1.035               2
     2500             1.037               2
     2600             1.010               16
     2700             1.009               16
     2800             1.007               27
     2900             1.006               19
     3000             1.013               51
     3100             1.012               45
     3200             1.012               9
     3300             1.021               9
     3400             1.029               9
     3500             1.016               2
     3600             1.015               2
     3700             1.018               2
     3800             1.020               2
     3900             1.015               2
     4000             1.009               2
     4100             1.013               45
     4200             1.014               45
     4300             1.023               45
     4400             1.016               45
     4500             1.014               45
     4600             1.010               45
     4700             1.010               45
     4800             1.008               45
     4900             1.007               45
     5000             1.008               1


     Simulated prior distributions

     Parameter       Prior Mean  Prior Variance  Prior Std. Dev.


     Parameter 1        -0.0007          0.0005          0.0219
     Parameter 2         0.0001          0.0005          0.0220
     Parameter 3         0.0005          0.0005          0.0224
     Parameter 4        -0.0008          0.0005          0.0228
     Parameter 5        -0.0008          0.0005          0.0224
     Parameter 6        -0.0002          0.0005          0.0224
     Parameter 7        -0.0004          0.0005          0.0226
     Parameter 8        -0.0002          0.0005          0.0229
     Parameter 9        -0.0004          0.0005          0.0223
     Parameter 10         0.0002          0.0005          0.0231
     Parameter 11         0.0003          0.0005          0.0224
     Parameter 12        -0.0008          0.0005          0.0224
     Parameter 13        -0.0008          0.0005          0.0219
     Parameter 14         0.0007          0.0005          0.0216
     Parameter 15 Improper Prior
     Parameter 16 Improper Prior
     Parameter 17 Improper Prior
     Parameter 18 Improper Prior
     Parameter 19 Improper Prior
     Parameter 20 Improper Prior
     Parameter 21 Improper Prior
     Parameter 22 Improper Prior
     Parameter 23 Improper Prior
     Parameter 24 Improper Prior
     Parameter 25 Improper Prior
     Parameter 26 Improper Prior
     Parameter 27 Improper Prior
     Parameter 28 Improper Prior
     Parameter 29 Improper Prior
     Parameter 30 Improper Prior
     Parameter 31 Improper Prior
     Parameter 32 Improper Prior
     Parameter 33 Improper Prior
     Parameter 34 Improper Prior
     Parameter 35 Improper Prior
     Parameter 36 Improper Prior
     Parameter 37 Improper Prior
     Parameter 38 Improper Prior
     Parameter 39 Improper Prior
     Parameter 40 Improper Prior
     Parameter 41 Improper Prior
     Parameter 42 Improper Prior
     Parameter 43 Improper Prior
     Parameter 44 Improper Prior
     Parameter 45 Improper Prior
     Parameter 46 Improper Prior
     Parameter 47 Improper Prior
     Parameter 48 Improper Prior
     Parameter 49 Improper Prior
     Parameter 50 Improper Prior
     Parameter 51 Improper Prior

     REPLICATION 5:


                     POTENTIAL       PARAMETER WITH
     ITERATION    SCALE REDUCTION      HIGHEST PSR
     100              1.306               33
     200              1.170               50
     300              1.177               20
     400              1.122               12
     500              1.107               5
     600              1.043               50
     700              1.068               50
     800              1.017               36
     900              1.040               50
     1000             1.084               12
     1100             1.066               12
     1200             1.023               18
     1300             1.015               1
     1400             1.012               8
     1500             1.050               8
     1600             1.026               12
     1700             1.018               12
     1800             1.012               33
     1900             1.013               50
     2000             1.029               1
     2100             1.050               1
     2200             1.015               8
     2300             1.016               23
     2400             1.019               8
     2500             1.012               39
     2600             1.012               39
     2700             1.005               1
     2800             1.009               9
     2900             1.006               9
     3000             1.011               9
     3100             1.012               9
     3200             1.022               12
     3300             1.014               23
     3400             1.013               9
     3500             1.014               5
     3600             1.008               23
     3700             1.011               12
     3800             1.007               9
     3900             1.007               33
     4000             1.006               44
     4100             1.005               22
     4200             1.005               32
     4300             1.008               32
     4400             1.004               32
     4500             1.008               12
     4600             1.009               12
     4700             1.015               12
     4800             1.014               12
     4900             1.018               12
     5000             1.020               12
     5100             1.016               12


     Simulated prior distributions

     Parameter       Prior Mean  Prior Variance  Prior Std. Dev.


     Parameter 1         0.0002          0.0004          0.0209
     Parameter 2        -0.0003          0.0005          0.0226
     Parameter 3        -0.0003          0.0005          0.0220
     Parameter 4        -0.0002          0.0005          0.0230
     Parameter 5         0.0000          0.0005          0.0216
     Parameter 6        -0.0010          0.0005          0.0231
     Parameter 7         0.0001          0.0005          0.0228
     Parameter 8        -0.0004          0.0005          0.0224
     Parameter 9        -0.0013          0.0005          0.0215
     Parameter 10        -0.0008          0.0005          0.0213
     Parameter 11        -0.0006          0.0005          0.0222
     Parameter 12         0.0012          0.0005          0.0221
     Parameter 13        -0.0008          0.0005          0.0224
     Parameter 14         0.0002          0.0005          0.0225
     Parameter 15 Improper Prior
     Parameter 16 Improper Prior
     Parameter 17 Improper Prior
     Parameter 18 Improper Prior
     Parameter 19 Improper Prior
     Parameter 20 Improper Prior
     Parameter 21 Improper Prior
     Parameter 22 Improper Prior
     Parameter 23 Improper Prior
     Parameter 24 Improper Prior
     Parameter 25 Improper Prior
     Parameter 26 Improper Prior
     Parameter 27 Improper Prior
     Parameter 28 Improper Prior
     Parameter 29 Improper Prior
     Parameter 30 Improper Prior
     Parameter 31 Improper Prior
     Parameter 32 Improper Prior
     Parameter 33 Improper Prior
     Parameter 34 Improper Prior
     Parameter 35 Improper Prior
     Parameter 36 Improper Prior
     Parameter 37 Improper Prior
     Parameter 38 Improper Prior
     Parameter 39 Improper Prior
     Parameter 40 Improper Prior
     Parameter 41 Improper Prior
     Parameter 42 Improper Prior
     Parameter 43 Improper Prior
     Parameter 44 Improper Prior
     Parameter 45 Improper Prior
     Parameter 46 Improper Prior
     Parameter 47 Improper Prior
     Parameter 48 Improper Prior
     Parameter 49 Improper Prior
     Parameter 50 Improper Prior
     Parameter 51 Improper Prior

     REPLICATION 6:


                     POTENTIAL       PARAMETER WITH
     ITERATION    SCALE REDUCTION      HIGHEST PSR
     100              1.202               34
     200              1.131               16
     300              1.019               24
     400              1.033               9
     500              1.105               2
     600              1.061               37
     700              1.259               50
     800              1.039               50
     900              1.016               34
     1000             1.015               34
     1100             1.022               31
     1200             1.024               17
     1300             1.104               3
     1400             1.054               3
     1500             1.057               50
     1600             1.016               17
     1700             1.020               22
     1800             1.014               12
     1900             1.032               4
     2000             1.016               12
     2100             1.018               3
     2200             1.015               4
     2300             1.015               33
     2400             1.017               5
     2500             1.015               5
     2600             1.025               12
     2700             1.018               12
     2800             1.033               5
     2900             1.012               5
     3000             1.005               4
     3100             1.006               17
     3200             1.004               17
     3300             1.006               17
     3400             1.005               25
     3500             1.008               26
     3600             1.009               26
     3700             1.010               12
     3800             1.011               26
     3900             1.010               26
     4000             1.009               19
     4100             1.010               19
     4200             1.012               19
     4300             1.007               19
     4400             1.005               19
     4500             1.005               5
     4600             1.007               3
     4700             1.003               51
     4800             1.003               51
     4900             1.003               41
     5000             1.004               31


     Simulated prior distributions

     Parameter       Prior Mean  Prior Variance  Prior Std. Dev.


     Parameter 1         0.0005          0.0005          0.0234
     Parameter 2        -0.0002          0.0005          0.0223
     Parameter 3         0.0010          0.0005          0.0227
     Parameter 4         0.0003          0.0005          0.0227
     Parameter 5        -0.0003          0.0005          0.0229
     Parameter 6        -0.0008          0.0005          0.0218
     Parameter 7        -0.0009          0.0005          0.0228
     Parameter 8         0.0008          0.0004          0.0212
     Parameter 9        -0.0022          0.0005          0.0227
     Parameter 10        -0.0017          0.0005          0.0223
     Parameter 11         0.0003          0.0005          0.0228
     Parameter 12        -0.0009          0.0005          0.0226
     Parameter 13         0.0001          0.0005          0.0226
     Parameter 14        -0.0002          0.0005          0.0223
     Parameter 15 Improper Prior
     Parameter 16 Improper Prior
     Parameter 17 Improper Prior
     Parameter 18 Improper Prior
     Parameter 19 Improper Prior
     Parameter 20 Improper Prior
     Parameter 21 Improper Prior
     Parameter 22 Improper Prior
     Parameter 23 Improper Prior
     Parameter 24 Improper Prior
     Parameter 25 Improper Prior
     Parameter 26 Improper Prior
     Parameter 27 Improper Prior
     Parameter 28 Improper Prior
     Parameter 29 Improper Prior
     Parameter 30 Improper Prior
     Parameter 31 Improper Prior
     Parameter 32 Improper Prior
     Parameter 33 Improper Prior
     Parameter 34 Improper Prior
     Parameter 35 Improper Prior
     Parameter 36 Improper Prior
     Parameter 37 Improper Prior
     Parameter 38 Improper Prior
     Parameter 39 Improper Prior
     Parameter 40 Improper Prior
     Parameter 41 Improper Prior
     Parameter 42 Improper Prior
     Parameter 43 Improper Prior
     Parameter 44 Improper Prior
     Parameter 45 Improper Prior
     Parameter 46 Improper Prior
     Parameter 47 Improper Prior
     Parameter 48 Improper Prior
     Parameter 49 Improper Prior
     Parameter 50 Improper Prior
     Parameter 51 Improper Prior

     REPLICATION 7:


                     POTENTIAL       PARAMETER WITH
     ITERATION    SCALE REDUCTION      HIGHEST PSR
     100              1.183               19
     200              1.203               51
     300              1.060               46
     400              1.056               42
     500              1.029               44
     600              1.022               28
     700              1.063               8
     800              1.037               31
     900              1.021               16
     1000             1.025               9
     1100             1.023               17
     1200             1.017               31
     1300             1.024               32
     1400             1.013               33
     1500             1.013               51
     1600             1.018               8
     1700             1.025               15
     1800             1.022               11
     1900             1.025               50
     2000             1.018               50
     2100             1.010               18
     2200             1.007               27
     2300             1.011               12
     2400             1.023               12
     2500             1.076               12
     2600             1.081               12
     2700             1.025               8
     2800             1.021               8
     2900             1.011               43
     3000             1.007               17
     3100             1.009               50
     3200             1.013               1
     3300             1.019               12
     3400             1.024               50
     3500             1.043               12
     3600             1.043               12
     3700             1.039               12
     3800             1.030               12
     3900             1.027               12
     4000             1.015               12
     4100             1.008               24
     4200             1.009               24
     4300             1.008               50
     4400             1.010               50
     4500             1.010               50
     4600             1.004               44
     4700             1.011               5
     4800             1.009               5
     4900             1.007               5
     5000             1.011               12


     Simulated prior distributions

     Parameter       Prior Mean  Prior Variance  Prior Std. Dev.


     Parameter 1         0.0003          0.0006          0.0235
     Parameter 2        -0.0006          0.0005          0.0218
     Parameter 3        -0.0007          0.0005          0.0228
     Parameter 4         0.0011          0.0005          0.0229
     Parameter 5        -0.0004          0.0005          0.0220
     Parameter 6         0.0002          0.0005          0.0226
     Parameter 7         0.0003          0.0005          0.0223
     Parameter 8         0.0002          0.0005          0.0227
     Parameter 9         0.0001          0.0005          0.0223
     Parameter 10        -0.0006          0.0005          0.0229
     Parameter 11        -0.0011          0.0005          0.0220
     Parameter 12         0.0001          0.0005          0.0215
     Parameter 13        -0.0003          0.0004          0.0209
     Parameter 14        -0.0007          0.0005          0.0218
     Parameter 15 Improper Prior
     Parameter 16 Improper Prior
     Parameter 17 Improper Prior
     Parameter 18 Improper Prior
     Parameter 19 Improper Prior
     Parameter 20 Improper Prior
     Parameter 21 Improper Prior
     Parameter 22 Improper Prior
     Parameter 23 Improper Prior
     Parameter 24 Improper Prior
     Parameter 25 Improper Prior
     Parameter 26 Improper Prior
     Parameter 27 Improper Prior
     Parameter 28 Improper Prior
     Parameter 29 Improper Prior
     Parameter 30 Improper Prior
     Parameter 31 Improper Prior
     Parameter 32 Improper Prior
     Parameter 33 Improper Prior
     Parameter 34 Improper Prior
     Parameter 35 Improper Prior
     Parameter 36 Improper Prior
     Parameter 37 Improper Prior
     Parameter 38 Improper Prior
     Parameter 39 Improper Prior
     Parameter 40 Improper Prior
     Parameter 41 Improper Prior
     Parameter 42 Improper Prior
     Parameter 43 Improper Prior
     Parameter 44 Improper Prior
     Parameter 45 Improper Prior
     Parameter 46 Improper Prior
     Parameter 47 Improper Prior
     Parameter 48 Improper Prior
     Parameter 49 Improper Prior
     Parameter 50 Improper Prior
     Parameter 51 Improper Prior

     REPLICATION 8:


                     POTENTIAL       PARAMETER WITH
     ITERATION    SCALE REDUCTION      HIGHEST PSR
     100              1.117               47
     200              1.127               11
     300              1.335               10
     400              1.202               12
     500              1.019               24
     600              1.027               33
     700              1.022               36
     800              1.054               12
     900              1.024               5
     1000             1.031               22
     1100             1.053               22
     1200             1.030               22
     1300             1.032               11
     1400             1.016               32
     1500             1.025               51
     1600             1.028               51
     1700             1.014               51
     1800             1.017               51
     1900             1.041               11
     2000             1.016               25
     2100             1.013               25
     2200             1.015               51
     2300             1.012               11
     2400             1.035               51
     2500             1.027               51
     2600             1.016               51
     2700             1.014               51
     2800             1.011               31
     2900             1.017               33
     3000             1.011               31
     3100             1.008               31
     3200             1.014               8
     3300             1.016               8
     3400             1.013               45
     3500             1.010               50
     3600             1.018               10
     3700             1.021               3
     3800             1.013               10
     3900             1.017               10
     4000             1.009               10
     4100             1.007               31
     4200             1.006               31
     4300             1.007               33
     4400             1.005               24
     4500             1.010               3
     4600             1.004               10
     4700             1.003               3
     4800             1.002               38
     4900             1.002               24
     5000             1.003               24


     Simulated prior distributions

     Parameter       Prior Mean  Prior Variance  Prior Std. Dev.


     Parameter 1        -0.0010          0.0005          0.0223
     Parameter 2        -0.0006          0.0005          0.0220
     Parameter 3         0.0008          0.0005          0.0221
     Parameter 4        -0.0012          0.0005          0.0223
     Parameter 5         0.0001          0.0005          0.0217
     Parameter 6         0.0006          0.0005          0.0228
     Parameter 7        -0.0008          0.0005          0.0230
     Parameter 8        -0.0005          0.0005          0.0220
     Parameter 9         0.0001          0.0005          0.0223
     Parameter 10         0.0008          0.0005          0.0221
     Parameter 11         0.0002          0.0005          0.0225
     Parameter 12        -0.0006          0.0005          0.0229
     Parameter 13        -0.0005          0.0005          0.0221
     Parameter 14        -0.0001          0.0005          0.0232
     Parameter 15 Improper Prior
     Parameter 16 Improper Prior
     Parameter 17 Improper Prior
     Parameter 18 Improper Prior
     Parameter 19 Improper Prior
     Parameter 20 Improper Prior
     Parameter 21 Improper Prior
     Parameter 22 Improper Prior
     Parameter 23 Improper Prior
     Parameter 24 Improper Prior
     Parameter 25 Improper Prior
     Parameter 26 Improper Prior
     Parameter 27 Improper Prior
     Parameter 28 Improper Prior
     Parameter 29 Improper Prior
     Parameter 30 Improper Prior
     Parameter 31 Improper Prior
     Parameter 32 Improper Prior
     Parameter 33 Improper Prior
     Parameter 34 Improper Prior
     Parameter 35 Improper Prior
     Parameter 36 Improper Prior
     Parameter 37 Improper Prior
     Parameter 38 Improper Prior
     Parameter 39 Improper Prior
     Parameter 40 Improper Prior
     Parameter 41 Improper Prior
     Parameter 42 Improper Prior
     Parameter 43 Improper Prior
     Parameter 44 Improper Prior
     Parameter 45 Improper Prior
     Parameter 46 Improper Prior
     Parameter 47 Improper Prior
     Parameter 48 Improper Prior
     Parameter 49 Improper Prior
     Parameter 50 Improper Prior
     Parameter 51 Improper Prior

     REPLICATION 9:


                     POTENTIAL       PARAMETER WITH
     ITERATION    SCALE REDUCTION      HIGHEST PSR
     100              1.326               26
     200              1.160               1
     300              1.104               8
     400              1.045               16
     500              1.058               4
     600              1.247               12
     700              1.059               5
     800              1.026               27
     900              1.117               5
     1000             1.024               16
     1100             1.016               5
     1200             1.025               50
     1300             1.018               45
     1400             1.025               20
     1500             1.064               1
     1600             1.022               1
     1700             1.012               33
     1800             1.009               10
     1900             1.015               29
     2000             1.017               8
     2100             1.014               15
     2200             1.015               15
     2300             1.010               15
     2400             1.020               9
     2500             1.024               11
     2600             1.015               10
     2700             1.011               19
     2800             1.009               25
     2900             1.009               37
     3000             1.006               32
     3100             1.011               32
     3200             1.007               32
     3300             1.009               19
     3400             1.017               19
     3500             1.009               19
     3600             1.008               19
     3700             1.014               11
     3800             1.006               19
     3900             1.004               19
     4000             1.005               19
     4100             1.003               6
     4200             1.005               6
     4300             1.007               6
     4400             1.012               11
     4500             1.010               25
     4600             1.013               11
     4700             1.007               11
     4800             1.010               25
     4900             1.009               11
     5000             1.007               11


     Simulated prior distributions

     Parameter       Prior Mean  Prior Variance  Prior Std. Dev.


     Parameter 1        -0.0001          0.0005          0.0220
     Parameter 2         0.0007          0.0005          0.0231
     Parameter 3        -0.0010          0.0005          0.0220
     Parameter 4         0.0012          0.0005          0.0222
     Parameter 5         0.0004          0.0005          0.0216
     Parameter 6        -0.0004          0.0005          0.0224
     Parameter 7        -0.0004          0.0005          0.0227
     Parameter 8        -0.0002          0.0005          0.0213
     Parameter 9         0.0001          0.0005          0.0232
     Parameter 10        -0.0004          0.0005          0.0221
     Parameter 11         0.0010          0.0005          0.0230
     Parameter 12         0.0011          0.0005          0.0224
     Parameter 13         0.0002          0.0005          0.0217
     Parameter 14        -0.0002          0.0005          0.0232
     Parameter 15 Improper Prior
     Parameter 16 Improper Prior
     Parameter 17 Improper Prior
     Parameter 18 Improper Prior
     Parameter 19 Improper Prior
     Parameter 20 Improper Prior
     Parameter 21 Improper Prior
     Parameter 22 Improper Prior
     Parameter 23 Improper Prior
     Parameter 24 Improper Prior
     Parameter 25 Improper Prior
     Parameter 26 Improper Prior
     Parameter 27 Improper Prior
     Parameter 28 Improper Prior
     Parameter 29 Improper Prior
     Parameter 30 Improper Prior
     Parameter 31 Improper Prior
     Parameter 32 Improper Prior
     Parameter 33 Improper Prior
     Parameter 34 Improper Prior
     Parameter 35 Improper Prior
     Parameter 36 Improper Prior
     Parameter 37 Improper Prior
     Parameter 38 Improper Prior
     Parameter 39 Improper Prior
     Parameter 40 Improper Prior
     Parameter 41 Improper Prior
     Parameter 42 Improper Prior
     Parameter 43 Improper Prior
     Parameter 44 Improper Prior
     Parameter 45 Improper Prior
     Parameter 46 Improper Prior
     Parameter 47 Improper Prior
     Parameter 48 Improper Prior
     Parameter 49 Improper Prior
     Parameter 50 Improper Prior
     Parameter 51 Improper Prior

     REPLICATION 10:


                     POTENTIAL       PARAMETER WITH
     ITERATION    SCALE REDUCTION      HIGHEST PSR
     100              1.471               5
     200              1.270               45
     300              1.372               50
     400              1.343               50
     500              1.051               25
     600              1.032               19
     700              1.045               12
     800              1.032               30
     900              1.018               24
     1000             1.044               51
     1100             1.093               50
     1200             1.036               50
     1300             1.031               1
     1400             1.033               8
     1500             1.028               51
     1600             1.026               24
     1700             1.026               24
     1800             1.033               24
     1900             1.059               50
     2000             1.071               12
     2100             1.037               8
     2200             1.023               8
     2300             1.017               8
     2400             1.019               1
     2500             1.018               12
     2600             1.015               1
     2700             1.009               1
     2800             1.009               31
     2900             1.010               19
     3000             1.008               15
     3100             1.006               45
     3200             1.009               18
     3300             1.009               18
     3400             1.010               18
     3500             1.008               18
     3600             1.007               18
     3700             1.004               21
     3800             1.007               21
     3900             1.006               21
     4000             1.005               21
     4100             1.008               21
     4200             1.008               5
     4300             1.005               17
     4400             1.010               5
     4500             1.006               32
     4600             1.007               5
     4700             1.006               18
     4800             1.006               50
     4900             1.007               18
     5000             1.002               51


     Simulated prior distributions

     Parameter       Prior Mean  Prior Variance  Prior Std. Dev.


     Parameter 1        -0.0002          0.0005          0.0219
     Parameter 2         0.0009          0.0005          0.0226
     Parameter 3        -0.0006          0.0005          0.0221
     Parameter 4        -0.0007          0.0005          0.0229
     Parameter 5        -0.0003          0.0005          0.0217
     Parameter 6         0.0007          0.0005          0.0213
     Parameter 7         0.0004          0.0005          0.0230
     Parameter 8         0.0004          0.0005          0.0228
     Parameter 9         0.0004          0.0005          0.0223
     Parameter 10         0.0010          0.0005          0.0233
     Parameter 11         0.0003          0.0005          0.0225
     Parameter 12        -0.0005          0.0005          0.0227
     Parameter 13         0.0001          0.0005          0.0224
     Parameter 14        -0.0004          0.0005          0.0221
     Parameter 15 Improper Prior
     Parameter 16 Improper Prior
     Parameter 17 Improper Prior
     Parameter 18 Improper Prior
     Parameter 19 Improper Prior
     Parameter 20 Improper Prior
     Parameter 21 Improper Prior
     Parameter 22 Improper Prior
     Parameter 23 Improper Prior
     Parameter 24 Improper Prior
     Parameter 25 Improper Prior
     Parameter 26 Improper Prior
     Parameter 27 Improper Prior
     Parameter 28 Improper Prior
     Parameter 29 Improper Prior
     Parameter 30 Improper Prior
     Parameter 31 Improper Prior
     Parameter 32 Improper Prior
     Parameter 33 Improper Prior
     Parameter 34 Improper Prior
     Parameter 35 Improper Prior
     Parameter 36 Improper Prior
     Parameter 37 Improper Prior
     Parameter 38 Improper Prior
     Parameter 39 Improper Prior
     Parameter 40 Improper Prior
     Parameter 41 Improper Prior
     Parameter 42 Improper Prior
     Parameter 43 Improper Prior
     Parameter 44 Improper Prior
     Parameter 45 Improper Prior
     Parameter 46 Improper Prior
     Parameter 47 Improper Prior
     Parameter 48 Improper Prior
     Parameter 49 Improper Prior
     Parameter 50 Improper Prior
     Parameter 51 Improper Prior

     REPLICATION 11:


                     POTENTIAL       PARAMETER WITH
     ITERATION    SCALE REDUCTION      HIGHEST PSR
     100              1.741               12
     200              1.293               3
     300              1.259               5
     400              1.067               41
     500              1.068               22
     600              1.045               42
     700              1.225               8
     800              1.038               3
     900              1.020               23
     1000             1.022               15
     1100             1.044               15
     1200             1.017               15
     1300             1.020               23
     1400             1.023               9
     1500             1.079               9
     1600             1.064               1
     1700             1.033               1
     1800             1.009               37
     1900             1.010               50
     2000             1.017               17
     2100             1.010               4
     2200             1.010               44
     2300             1.014               44
     2400             1.031               12
     2500             1.038               12
     2600             1.029               12
     2700             1.021               12
     2800             1.011               31
     2900             1.015               31
     3000             1.010               31
     3100             1.005               14
     3200             1.005               41
     3300             1.004               37
     3400             1.007               50
     3500             1.010               12
     3600             1.006               25
     3700             1.004               25
     3800             1.014               25
     3900             1.012               31
     4000             1.011               31
     4100             1.018               19
     4200             1.013               12
     4300             1.010               19
     4400             1.006               44
     4500             1.007               44
     4600             1.006               44
     4700             1.007               44
     4800             1.009               5
     4900             1.005               27
     5000             1.005               17


     Simulated prior distributions

     Parameter       Prior Mean  Prior Variance  Prior Std. Dev.


     Parameter 1         0.0009          0.0005          0.0229
     Parameter 2        -0.0007          0.0005          0.0227
     Parameter 3         0.0005          0.0004          0.0211
     Parameter 4        -0.0009          0.0005          0.0227
     Parameter 5         0.0011          0.0005          0.0219
     Parameter 6        -0.0001          0.0005          0.0225
     Parameter 7        -0.0008          0.0005          0.0220
     Parameter 8        -0.0005          0.0005          0.0217
     Parameter 9         0.0010          0.0005          0.0215
     Parameter 10        -0.0008          0.0005          0.0220
     Parameter 11         0.0005          0.0005          0.0219
     Parameter 12        -0.0001          0.0006          0.0237
     Parameter 13         0.0001          0.0005          0.0224
     Parameter 14         0.0000          0.0005          0.0233
     Parameter 15 Improper Prior
     Parameter 16 Improper Prior
     Parameter 17 Improper Prior
     Parameter 18 Improper Prior
     Parameter 19 Improper Prior
     Parameter 20 Improper Prior
     Parameter 21 Improper Prior
     Parameter 22 Improper Prior
     Parameter 23 Improper Prior
     Parameter 24 Improper Prior
     Parameter 25 Improper Prior
     Parameter 26 Improper Prior
     Parameter 27 Improper Prior
     Parameter 28 Improper Prior
     Parameter 29 Improper Prior
     Parameter 30 Improper Prior
     Parameter 31 Improper Prior
     Parameter 32 Improper Prior
     Parameter 33 Improper Prior
     Parameter 34 Improper Prior
     Parameter 35 Improper Prior
     Parameter 36 Improper Prior
     Parameter 37 Improper Prior
     Parameter 38 Improper Prior
     Parameter 39 Improper Prior
     Parameter 40 Improper Prior
     Parameter 41 Improper Prior
     Parameter 42 Improper Prior
     Parameter 43 Improper Prior
     Parameter 44 Improper Prior
     Parameter 45 Improper Prior
     Parameter 46 Improper Prior
     Parameter 47 Improper Prior
     Parameter 48 Improper Prior
     Parameter 49 Improper Prior
     Parameter 50 Improper Prior
     Parameter 51 Improper Prior

     REPLICATION 12:


                     POTENTIAL       PARAMETER WITH
     ITERATION    SCALE REDUCTION      HIGHEST PSR
     100              1.276               19
     200              1.256               1
     300              1.083               8
     400              1.070               15
     500              1.088               11
     600              1.039               13
     700              1.266               11
     800              1.061               4
     900              1.034               21
     1000             1.076               1
     1100             1.142               11
     1200             1.053               8
     1300             1.015               21
     1400             1.023               11
     1500             1.014               50
     1600             1.019               25
     1700             1.020               29
     1800             1.021               29
     1900             1.037               29
     2000             1.022               26
     2100             1.016               24
     2200             1.012               17
     2300             1.014               26
     2400             1.028               26
     2500             1.017               26
     2600             1.018               26
     2700             1.038               12
     2800             1.012               50
     2900             1.018               4
     3000             1.017               4
     3100             1.008               24
     3200             1.017               4
     3300             1.014               25
     3400             1.011               10
     3500             1.009               26
     3600             1.010               15
     3700             1.014               15
     3800             1.008               26
     3900             1.008               16
     4000             1.005               26
     4100             1.005               27
     4200             1.003               27
     4300             1.005               45
     4400             1.006               4
     4500             1.015               50
     4600             1.014               4
     4700             1.012               4
     4800             1.021               50
     4900             1.014               4
     5000             1.010               3


     Simulated prior distributions

     Parameter       Prior Mean  Prior Variance  Prior Std. Dev.


     Parameter 1        -0.0007          0.0005          0.0220
     Parameter 2        -0.0002          0.0005          0.0230
     Parameter 3        -0.0004          0.0005          0.0221
     Parameter 4         0.0011          0.0005          0.0232
     Parameter 5         0.0015          0.0005          0.0218
     Parameter 6        -0.0005          0.0005          0.0218
     Parameter 7         0.0003          0.0005          0.0214
     Parameter 8        -0.0003          0.0005          0.0228
     Parameter 9         0.0009          0.0005          0.0221
     Parameter 10         0.0011          0.0005          0.0225
     Parameter 11         0.0005          0.0005          0.0219
     Parameter 12         0.0002          0.0005          0.0222
     Parameter 13         0.0003          0.0005          0.0224
     Parameter 14         0.0004          0.0005          0.0224
     Parameter 15 Improper Prior
     Parameter 16 Improper Prior
     Parameter 17 Improper Prior
     Parameter 18 Improper Prior
     Parameter 19 Improper Prior
     Parameter 20 Improper Prior
     Parameter 21 Improper Prior
     Parameter 22 Improper Prior
     Parameter 23 Improper Prior
     Parameter 24 Improper Prior
     Parameter 25 Improper Prior
     Parameter 26 Improper Prior
     Parameter 27 Improper Prior
     Parameter 28 Improper Prior
     Parameter 29 Improper Prior
     Parameter 30 Improper Prior
     Parameter 31 Improper Prior
     Parameter 32 Improper Prior
     Parameter 33 Improper Prior
     Parameter 34 Improper Prior
     Parameter 35 Improper Prior
     Parameter 36 Improper Prior
     Parameter 37 Improper Prior
     Parameter 38 Improper Prior
     Parameter 39 Improper Prior
     Parameter 40 Improper Prior
     Parameter 41 Improper Prior
     Parameter 42 Improper Prior
     Parameter 43 Improper Prior
     Parameter 44 Improper Prior
     Parameter 45 Improper Prior
     Parameter 46 Improper Prior
     Parameter 47 Improper Prior
     Parameter 48 Improper Prior
     Parameter 49 Improper Prior
     Parameter 50 Improper Prior
     Parameter 51 Improper Prior

     REPLICATION 13:


                     POTENTIAL       PARAMETER WITH
     ITERATION    SCALE REDUCTION      HIGHEST PSR
     100              1.493               33
     200              1.130               26
     300              1.068               49
     400              1.035               51
     500              1.081               22
     600              1.030               44
     700              1.078               12
     800              1.038               51
     900              1.016               34
     1000             1.016               42
     1100             1.036               51
     1200             1.028               51
     1300             1.038               17
     1400             1.043               50
     1500             1.029               20
     1600             1.019               42
     1700             1.012               51
     1800             1.068               12
     1900             1.061               12
     2000             1.025               20
     2100             1.029               33
     2200             1.016               9
     2300             1.008               45
     2400             1.008               44
     2500             1.005               45
     2600             1.003               30
     2700             1.005               5
     2800             1.013               12
     2900             1.022               14
     3000             1.014               14
     3100             1.008               33
     3200             1.017               33
     3300             1.014               19
     3400             1.009               19
     3500             1.008               30
     3600             1.005               30
     3700             1.004               30
     3800             1.003               34
     3900             1.005               51
     4000             1.005               51
     4100             1.003               41
     4200             1.003               33
     4300             1.005               33
     4400             1.015               50
     4500             1.013               50
     4600             1.011               50
     4700             1.010               33
     4800             1.009               50
     4900             1.016               50
     5000             1.014               33


     Simulated prior distributions

     Parameter       Prior Mean  Prior Variance  Prior Std. Dev.


     Parameter 1         0.0011          0.0005          0.0227
     Parameter 2         0.0003          0.0005          0.0218
     Parameter 3         0.0001          0.0005          0.0221
     Parameter 4         0.0001          0.0005          0.0223
     Parameter 5        -0.0011          0.0005          0.0228
     Parameter 6         0.0004          0.0005          0.0223
     Parameter 7         0.0000          0.0005          0.0220
     Parameter 8        -0.0001          0.0005          0.0215
     Parameter 9        -0.0010          0.0005          0.0222
     Parameter 10         0.0002          0.0005          0.0221
     Parameter 11        -0.0004          0.0005          0.0218
     Parameter 12         0.0002          0.0005          0.0229
     Parameter 13         0.0000          0.0005          0.0229
     Parameter 14        -0.0006          0.0005          0.0231
     Parameter 15 Improper Prior
     Parameter 16 Improper Prior
     Parameter 17 Improper Prior
     Parameter 18 Improper Prior
     Parameter 19 Improper Prior
     Parameter 20 Improper Prior
     Parameter 21 Improper Prior
     Parameter 22 Improper Prior
     Parameter 23 Improper Prior
     Parameter 24 Improper Prior
     Parameter 25 Improper Prior
     Parameter 26 Improper Prior
     Parameter 27 Improper Prior
     Parameter 28 Improper Prior
     Parameter 29 Improper Prior
     Parameter 30 Improper Prior
     Parameter 31 Improper Prior
     Parameter 32 Improper Prior
     Parameter 33 Improper Prior
     Parameter 34 Improper Prior
     Parameter 35 Improper Prior
     Parameter 36 Improper Prior
     Parameter 37 Improper Prior
     Parameter 38 Improper Prior
     Parameter 39 Improper Prior
     Parameter 40 Improper Prior
     Parameter 41 Improper Prior
     Parameter 42 Improper Prior
     Parameter 43 Improper Prior
     Parameter 44 Improper Prior
     Parameter 45 Improper Prior
     Parameter 46 Improper Prior
     Parameter 47 Improper Prior
     Parameter 48 Improper Prior
     Parameter 49 Improper Prior
     Parameter 50 Improper Prior
     Parameter 51 Improper Prior

     REPLICATION 14:


                     POTENTIAL       PARAMETER WITH
     ITERATION    SCALE REDUCTION      HIGHEST PSR
     100              1.146               26
     200              1.071               25
     300              1.197               8
     400              1.080               45
     500              1.061               12
     600              1.098               11
     700              1.043               16
     800              1.148               12
     900              1.017               18
     1000             1.030               11
     1100             1.029               33
     1200             1.033               33
     1300             1.027               51
     1400             1.021               22
     1500             1.042               10
     1600             1.016               4
     1700             1.018               4
     1800             1.073               4
     1900             1.035               4
     2000             1.052               50
     2100             1.072               12
     2200             1.027               50
     2300             1.017               18
     2400             1.018               19
     2500             1.031               3
     2600             1.036               3
     2700             1.030               3
     2800             1.035               3
     2900             1.044               10
     3000             1.024               10
     3100             1.020               10
     3200             1.013               10
     3300             1.010               20
     3400             1.016               10
     3500             1.010               10
     3600             1.016               10
     3700             1.010               15
     3800             1.009               15
     3900             1.007               34
     4000             1.008               8
     4100             1.007               8
     4200             1.007               8
     4300             1.014               8
     4400             1.024               50
     4500             1.038               10
     4600             1.029               10
     4700             1.027               10
     4800             1.037               10
     4900             1.020               10
     5000             1.006               10


     Simulated prior distributions

     Parameter       Prior Mean  Prior Variance  Prior Std. Dev.


     Parameter 1         0.0010          0.0005          0.0218
     Parameter 2         0.0013          0.0005          0.0225
     Parameter 3         0.0006          0.0005          0.0223
     Parameter 4         0.0009          0.0005          0.0224
     Parameter 5         0.0000          0.0005          0.0216
     Parameter 6        -0.0004          0.0005          0.0225
     Parameter 7         0.0005          0.0005          0.0219
     Parameter 8         0.0005          0.0005          0.0221
     Parameter 9         0.0003          0.0005          0.0230
     Parameter 10        -0.0002          0.0005          0.0215
     Parameter 11         0.0004          0.0005          0.0226
     Parameter 12         0.0000          0.0005          0.0218
     Parameter 13        -0.0011          0.0005          0.0225
     Parameter 14        -0.0001          0.0005          0.0216
     Parameter 15 Improper Prior
     Parameter 16 Improper Prior
     Parameter 17 Improper Prior
     Parameter 18 Improper Prior
     Parameter 19 Improper Prior
     Parameter 20 Improper Prior
     Parameter 21 Improper Prior
     Parameter 22 Improper Prior
     Parameter 23 Improper Prior
     Parameter 24 Improper Prior
     Parameter 25 Improper Prior
     Parameter 26 Improper Prior
     Parameter 27 Improper Prior
     Parameter 28 Improper Prior
     Parameter 29 Improper Prior
     Parameter 30 Improper Prior
     Parameter 31 Improper Prior
     Parameter 32 Improper Prior
     Parameter 33 Improper Prior
     Parameter 34 Improper Prior
     Parameter 35 Improper Prior
     Parameter 36 Improper Prior
     Parameter 37 Improper Prior
     Parameter 38 Improper Prior
     Parameter 39 Improper Prior
     Parameter 40 Improper Prior
     Parameter 41 Improper Prior
     Parameter 42 Improper Prior
     Parameter 43 Improper Prior
     Parameter 44 Improper Prior
     Parameter 45 Improper Prior
     Parameter 46 Improper Prior
     Parameter 47 Improper Prior
     Parameter 48 Improper Prior
     Parameter 49 Improper Prior
     Parameter 50 Improper Prior
     Parameter 51 Improper Prior

     REPLICATION 15:


                     POTENTIAL       PARAMETER WITH
     ITERATION    SCALE REDUCTION      HIGHEST PSR
     100              1.649               1
     200              1.091               19
     300              1.054               35
     400              1.039               50
     500              1.050               8
     600              1.050               2
     700              1.051               1
     800              1.061               18
     900              1.026               16
     1000             1.021               19
     1100             1.021               50
     1200             1.033               18
     1300             1.015               7
     1400             1.019               17
     1500             1.008               16
     1600             1.009               50
     1700             1.014               1
     1800             1.016               3
     1900             1.009               19
     2000             1.003               10
     2100             1.006               44
     2200             1.007               19
     2300             1.015               9
     2400             1.020               19
     2500             1.023               19
     2600             1.018               19
     2700             1.017               19
     2800             1.010               50
     2900             1.012               50
     3000             1.013               50
     3100             1.024               9
     3200             1.011               1
     3300             1.016               1
     3400             1.018               1
     3500             1.006               36
     3600             1.004               36
     3700             1.008               33
     3800             1.006               33
     3900             1.007               33
     4000             1.002               33
     4100             1.006               8
     4200             1.010               50
     4300             1.011               50
     4400             1.009               8
     4500             1.010               8
     4600             1.010               1
     4700             1.005               1
     4800             1.004               1
     4900             1.003               13
     5000             1.004               13


     Simulated prior distributions

     Parameter       Prior Mean  Prior Variance  Prior Std. Dev.


     Parameter 1         0.0009          0.0005          0.0214
     Parameter 2        -0.0004          0.0005          0.0219
     Parameter 3        -0.0019          0.0005          0.0219
     Parameter 4        -0.0003          0.0005          0.0228
     Parameter 5        -0.0009          0.0005          0.0232
     Parameter 6         0.0005          0.0005          0.0228
     Parameter 7         0.0008          0.0005          0.0226
     Parameter 8        -0.0011          0.0005          0.0229
     Parameter 9         0.0007          0.0005          0.0223
     Parameter 10        -0.0001          0.0004          0.0211
     Parameter 11        -0.0007          0.0005          0.0213
     Parameter 12        -0.0005          0.0005          0.0228
     Parameter 13        -0.0011          0.0005          0.0225
     Parameter 14         0.0007          0.0005          0.0221
     Parameter 15 Improper Prior
     Parameter 16 Improper Prior
     Parameter 17 Improper Prior
     Parameter 18 Improper Prior
     Parameter 19 Improper Prior
     Parameter 20 Improper Prior
     Parameter 21 Improper Prior
     Parameter 22 Improper Prior
     Parameter 23 Improper Prior
     Parameter 24 Improper Prior
     Parameter 25 Improper Prior
     Parameter 26 Improper Prior
     Parameter 27 Improper Prior
     Parameter 28 Improper Prior
     Parameter 29 Improper Prior
     Parameter 30 Improper Prior
     Parameter 31 Improper Prior
     Parameter 32 Improper Prior
     Parameter 33 Improper Prior
     Parameter 34 Improper Prior
     Parameter 35 Improper Prior
     Parameter 36 Improper Prior
     Parameter 37 Improper Prior
     Parameter 38 Improper Prior
     Parameter 39 Improper Prior
     Parameter 40 Improper Prior
     Parameter 41 Improper Prior
     Parameter 42 Improper Prior
     Parameter 43 Improper Prior
     Parameter 44 Improper Prior
     Parameter 45 Improper Prior
     Parameter 46 Improper Prior
     Parameter 47 Improper Prior
     Parameter 48 Improper Prior
     Parameter 49 Improper Prior
     Parameter 50 Improper Prior
     Parameter 51 Improper Prior

     REPLICATION 16:


                     POTENTIAL       PARAMETER WITH
     ITERATION    SCALE REDUCTION      HIGHEST PSR
     100              1.210               29
     200              1.164               12
     300              1.050               49
     400              1.069               16
     500              1.068               12
     600              1.035               15
     700              1.131               50
     800              1.027               27
     900              1.092               1
     1000             1.141               11
     1100             1.037               50
     1200             1.006               10
     1300             1.012               13
     1400             1.016               45
     1500             1.032               45
     1600             1.034               3
     1700             1.037               8
     1800             1.010               37
     1900             1.012               24
     2000             1.013               2
     2100             1.029               2
     2200             1.046               8
     2300             1.033               2
     2400             1.032               8
     2500             1.030               12
     2600             1.019               45
     2700             1.015               45
     2800             1.019               45
     2900             1.011               24
     3000             1.008               41
     3100             1.019               12
     3200             1.028               12
     3300             1.034               12
     3400             1.010               12
     3500             1.009               15
     3600             1.004               33
     3700             1.005               39
     3800             1.006               39
     3900             1.007               43
     4000             1.005               43
     4100             1.003               25
     4200             1.005               25
     4300             1.007               43
     4400             1.005               43
     4500             1.003               40
     4600             1.004               12
     4700             1.006               12
     4800             1.005               20
     4900             1.008               12
     5000             1.006               20


     Simulated prior distributions

     Parameter       Prior Mean  Prior Variance  Prior Std. Dev.


     Parameter 1        -0.0007          0.0005          0.0223
     Parameter 2        -0.0010          0.0005          0.0222
     Parameter 3        -0.0011          0.0005          0.0221
     Parameter 4         0.0003          0.0005          0.0217
     Parameter 5         0.0016          0.0005          0.0230
     Parameter 6         0.0005          0.0005          0.0222
     Parameter 7         0.0012          0.0005          0.0221
     Parameter 8        -0.0013          0.0005          0.0219
     Parameter 9        -0.0018          0.0005          0.0222
     Parameter 10         0.0006          0.0005          0.0231
     Parameter 11         0.0005          0.0004          0.0209
     Parameter 12         0.0000          0.0005          0.0220
     Parameter 13        -0.0005          0.0005          0.0226
     Parameter 14        -0.0006          0.0005          0.0218
     Parameter 15 Improper Prior
     Parameter 16 Improper Prior
     Parameter 17 Improper Prior
     Parameter 18 Improper Prior
     Parameter 19 Improper Prior
     Parameter 20 Improper Prior
     Parameter 21 Improper Prior
     Parameter 22 Improper Prior
     Parameter 23 Improper Prior
     Parameter 24 Improper Prior
     Parameter 25 Improper Prior
     Parameter 26 Improper Prior
     Parameter 27 Improper Prior
     Parameter 28 Improper Prior
     Parameter 29 Improper Prior
     Parameter 30 Improper Prior
     Parameter 31 Improper Prior
     Parameter 32 Improper Prior
     Parameter 33 Improper Prior
     Parameter 34 Improper Prior
     Parameter 35 Improper Prior
     Parameter 36 Improper Prior
     Parameter 37 Improper Prior
     Parameter 38 Improper Prior
     Parameter 39 Improper Prior
     Parameter 40 Improper Prior
     Parameter 41 Improper Prior
     Parameter 42 Improper Prior
     Parameter 43 Improper Prior
     Parameter 44 Improper Prior
     Parameter 45 Improper Prior
     Parameter 46 Improper Prior
     Parameter 47 Improper Prior
     Parameter 48 Improper Prior
     Parameter 49 Improper Prior
     Parameter 50 Improper Prior
     Parameter 51 Improper Prior

     REPLICATION 17:


                     POTENTIAL       PARAMETER WITH
     ITERATION    SCALE REDUCTION      HIGHEST PSR
     100              1.203               33
     200              1.144               18
     300              1.165               4
     400              1.050               51
     500              1.309               11
     600              1.036               5
     700              1.086               11
     800              1.049               1
     900              1.032               1
     1000             1.062               5
     1100             1.073               5
     1200             1.016               45
     1300             1.054               9
     1400             1.048               12
     1500             1.041               1
     1600             1.114               11
     1700             1.079               11
     1800             1.024               6
     1900             1.012               33
     2000             1.009               33
     2100             1.030               3
     2200             1.039               10
     2300             1.070               10
     2400             1.072               10
     2500             1.037               10
     2600             1.013               50
     2700             1.012               25
     2800             1.029               4
     2900             1.030               2
     3000             1.033               2
     3100             1.030               2
     3200             1.050               2
     3300             1.035               2
     3400             1.016               2
     3500             1.009               2
     3600             1.004               37
     3700             1.007               4
     3800             1.008               4
     3900             1.026               1
     4000             1.027               1
     4100             1.011               1
     4200             1.010               1
     4300             1.020               8
     4400             1.021               1
     4500             1.021               8
     4600             1.019               5
     4700             1.014               5
     4800             1.013               2
     4900             1.008               2
     5000             1.004               24


     Simulated prior distributions

     Parameter       Prior Mean  Prior Variance  Prior Std. Dev.


     Parameter 1        -0.0004          0.0005          0.0233
     Parameter 2        -0.0003          0.0005          0.0221
     Parameter 3         0.0010          0.0005          0.0223
     Parameter 4        -0.0001          0.0005          0.0230
     Parameter 5         0.0004          0.0005          0.0222
     Parameter 6        -0.0002          0.0005          0.0226
     Parameter 7         0.0002          0.0005          0.0221
     Parameter 8        -0.0002          0.0005          0.0226
     Parameter 9         0.0008          0.0005          0.0217
     Parameter 10         0.0000          0.0005          0.0220
     Parameter 11        -0.0007          0.0005          0.0224
     Parameter 12        -0.0001          0.0005          0.0220
     Parameter 13         0.0010          0.0005          0.0214
     Parameter 14         0.0003          0.0005          0.0227
     Parameter 15 Improper Prior
     Parameter 16 Improper Prior
     Parameter 17 Improper Prior
     Parameter 18 Improper Prior
     Parameter 19 Improper Prior
     Parameter 20 Improper Prior
     Parameter 21 Improper Prior
     Parameter 22 Improper Prior
     Parameter 23 Improper Prior
     Parameter 24 Improper Prior
     Parameter 25 Improper Prior
     Parameter 26 Improper Prior
     Parameter 27 Improper Prior
     Parameter 28 Improper Prior
     Parameter 29 Improper Prior
     Parameter 30 Improper Prior
     Parameter 31 Improper Prior
     Parameter 32 Improper Prior
     Parameter 33 Improper Prior
     Parameter 34 Improper Prior
     Parameter 35 Improper Prior
     Parameter 36 Improper Prior
     Parameter 37 Improper Prior
     Parameter 38 Improper Prior
     Parameter 39 Improper Prior
     Parameter 40 Improper Prior
     Parameter 41 Improper Prior
     Parameter 42 Improper Prior
     Parameter 43 Improper Prior
     Parameter 44 Improper Prior
     Parameter 45 Improper Prior
     Parameter 46 Improper Prior
     Parameter 47 Improper Prior
     Parameter 48 Improper Prior
     Parameter 49 Improper Prior
     Parameter 50 Improper Prior
     Parameter 51 Improper Prior

     REPLICATION 18:


                     POTENTIAL       PARAMETER WITH
     ITERATION    SCALE REDUCTION      HIGHEST PSR
     100              1.505               5
     200              1.319               19
     300              1.072               51
     400              1.312               12
     500              1.047               45
     600              1.157               3
     700              1.022               17
     800              1.018               10
     900              1.042               4
     1000             1.029               22
     1100             1.015               51
     1200             1.056               12
     1300             1.073               12
     1400             1.055               50
     1500             1.027               50
     1600             1.014               43
     1700             1.036               10
     1800             1.018               10
     1900             1.017               8
     2000             1.013               19
     2100             1.013               33
     2200             1.008               19
     2300             1.015               19
     2400             1.006               47
     2500             1.007               19
     2600             1.009               22
     2700             1.017               22
     2800             1.027               22
     2900             1.024               22
     3000             1.018               22
     3100             1.016               22
     3200             1.015               22
     3300             1.011               22
     3400             1.009               19
     3500             1.010               20
     3600             1.012               20
     3700             1.011               15
     3800             1.007               15
     3900             1.006               25
     4000             1.007               25
     4100             1.007               21
     4200             1.008               1
     4300             1.006               21
     4400             1.005               45
     4500             1.006               45
     4600             1.004               21
     4700             1.008               45
     4800             1.005               45
     4900             1.004               8
     5000             1.005               26


     Simulated prior distributions

     Parameter       Prior Mean  Prior Variance  Prior Std. Dev.


     Parameter 1        -0.0009          0.0005          0.0218
     Parameter 2         0.0008          0.0005          0.0224
     Parameter 3        -0.0009          0.0005          0.0225
     Parameter 4        -0.0005          0.0005          0.0220
     Parameter 5        -0.0012          0.0005          0.0217
     Parameter 6        -0.0004          0.0005          0.0219
     Parameter 7         0.0008          0.0005          0.0216
     Parameter 8         0.0007          0.0005          0.0219
     Parameter 9        -0.0010          0.0005          0.0223
     Parameter 10        -0.0004          0.0005          0.0217
     Parameter 11        -0.0003          0.0005          0.0218
     Parameter 12        -0.0004          0.0005          0.0221
     Parameter 13        -0.0005          0.0005          0.0222
     Parameter 14        -0.0002          0.0005          0.0234
     Parameter 15 Improper Prior
     Parameter 16 Improper Prior
     Parameter 17 Improper Prior
     Parameter 18 Improper Prior
     Parameter 19 Improper Prior
     Parameter 20 Improper Prior
     Parameter 21 Improper Prior
     Parameter 22 Improper Prior
     Parameter 23 Improper Prior
     Parameter 24 Improper Prior
     Parameter 25 Improper Prior
     Parameter 26 Improper Prior
     Parameter 27 Improper Prior
     Parameter 28 Improper Prior
     Parameter 29 Improper Prior
     Parameter 30 Improper Prior
     Parameter 31 Improper Prior
     Parameter 32 Improper Prior
     Parameter 33 Improper Prior
     Parameter 34 Improper Prior
     Parameter 35 Improper Prior
     Parameter 36 Improper Prior
     Parameter 37 Improper Prior
     Parameter 38 Improper Prior
     Parameter 39 Improper Prior
     Parameter 40 Improper Prior
     Parameter 41 Improper Prior
     Parameter 42 Improper Prior
     Parameter 43 Improper Prior
     Parameter 44 Improper Prior
     Parameter 45 Improper Prior
     Parameter 46 Improper Prior
     Parameter 47 Improper Prior
     Parameter 48 Improper Prior
     Parameter 49 Improper Prior
     Parameter 50 Improper Prior
     Parameter 51 Improper Prior

     REPLICATION 19:


                     POTENTIAL       PARAMETER WITH
     ITERATION    SCALE REDUCTION      HIGHEST PSR
     100              1.829               50
     200              1.174               5
     300              1.086               5
     400              1.064               28
     500              1.165               12
     600              1.038               32
     700              1.034               38
     800              1.066               42
     900              1.027               50
     1000             1.044               5
     1100             1.079               5
     1200             1.042               5
     1300             1.028               35
     1400             1.016               43
     1500             1.026               43
     1600             1.013               43
     1700             1.019               43
     1800             1.015               21
     1900             1.013               21
     2000             1.015               12
     2100             1.019               12
     2200             1.022               12
     2300             1.012               12
     2400             1.007               17
     2500             1.006               43
     2600             1.005               12
     2700             1.009               17
     2800             1.011               7
     2900             1.004               22
     3000             1.004               24
     3100             1.007               24
     3200             1.012               11
     3300             1.022               11
     3400             1.010               11
     3500             1.012               11
     3600             1.014               22
     3700             1.011               22
     3800             1.023               11
     3900             1.003               27
     4000             1.003               51
     4100             1.009               9
     4200             1.010               20
     4300             1.006               22
     4400             1.006               22
     4500             1.005               22
     4600             1.004               9
     4700             1.003               13
     4800             1.002               37
     4900             1.006               5
     5000             1.009               25


     Simulated prior distributions

     Parameter       Prior Mean  Prior Variance  Prior Std. Dev.


     Parameter 1        -0.0005          0.0005          0.0232
     Parameter 2         0.0005          0.0005          0.0223
     Parameter 3         0.0005          0.0005          0.0232
     Parameter 4         0.0009          0.0005          0.0223
     Parameter 5        -0.0006          0.0005          0.0218
     Parameter 6        -0.0001          0.0005          0.0225
     Parameter 7         0.0000          0.0005          0.0229
     Parameter 8         0.0001          0.0005          0.0221
     Parameter 9         0.0003          0.0005          0.0230
     Parameter 10         0.0004          0.0005          0.0223
     Parameter 11         0.0002          0.0005          0.0226
     Parameter 12         0.0000          0.0005          0.0220
     Parameter 13         0.0016          0.0005          0.0224
     Parameter 14        -0.0017          0.0005          0.0230
     Parameter 15 Improper Prior
     Parameter 16 Improper Prior
     Parameter 17 Improper Prior
     Parameter 18 Improper Prior
     Parameter 19 Improper Prior
     Parameter 20 Improper Prior
     Parameter 21 Improper Prior
     Parameter 22 Improper Prior
     Parameter 23 Improper Prior
     Parameter 24 Improper Prior
     Parameter 25 Improper Prior
     Parameter 26 Improper Prior
     Parameter 27 Improper Prior
     Parameter 28 Improper Prior
     Parameter 29 Improper Prior
     Parameter 30 Improper Prior
     Parameter 31 Improper Prior
     Parameter 32 Improper Prior
     Parameter 33 Improper Prior
     Parameter 34 Improper Prior
     Parameter 35 Improper Prior
     Parameter 36 Improper Prior
     Parameter 37 Improper Prior
     Parameter 38 Improper Prior
     Parameter 39 Improper Prior
     Parameter 40 Improper Prior
     Parameter 41 Improper Prior
     Parameter 42 Improper Prior
     Parameter 43 Improper Prior
     Parameter 44 Improper Prior
     Parameter 45 Improper Prior
     Parameter 46 Improper Prior
     Parameter 47 Improper Prior
     Parameter 48 Improper Prior
     Parameter 49 Improper Prior
     Parameter 50 Improper Prior
     Parameter 51 Improper Prior

     REPLICATION 20:


                     POTENTIAL       PARAMETER WITH
     ITERATION    SCALE REDUCTION      HIGHEST PSR
     100              1.187               20
     200              1.092               22
     300              1.121               19
     400              1.149               44
     500              1.048               1
     600              1.045               25
     700              1.029               32
     800              1.075               8
     900              1.044               12
     1000             1.017               21
     1100             1.011               3
     1200             1.015               17
     1300             1.009               18
     1400             1.012               51
     1500             1.018               21
     1600             1.043               50
     1700             1.050               50
     1800             1.019               50
     1900             1.004               42
     2000             1.006               16
     2100             1.032               12
     2200             1.014               12
     2300             1.005               39
     2400             1.009               50
     2500             1.010               10
     2600             1.010               21
     2700             1.006               21
     2800             1.006               7
     2900             1.006               19
     3000             1.004               42
     3100             1.007               26
     3200             1.006               51
     3300             1.007               51
     3400             1.003               19
     3500             1.006               45
     3600             1.005               50
     3700             1.005               18
     3800             1.015               50
     3900             1.016               50
     4000             1.008               1
     4100             1.015               8
     4200             1.010               8
     4300             1.012               8
     4400             1.022               8
     4500             1.019               8
     4600             1.021               8
     4700             1.022               8
     4800             1.016               8
     4900             1.016               8
     5000             1.009               45


     Simulated prior distributions

     Parameter       Prior Mean  Prior Variance  Prior Std. Dev.


     Parameter 1         0.0010          0.0005          0.0226
     Parameter 2         0.0002          0.0005          0.0221
     Parameter 3         0.0002          0.0005          0.0227
     Parameter 4        -0.0009          0.0005          0.0224
     Parameter 5        -0.0006          0.0005          0.0222
     Parameter 6        -0.0023          0.0005          0.0229
     Parameter 7        -0.0003          0.0005          0.0223
     Parameter 8        -0.0011          0.0005          0.0218
     Parameter 9        -0.0002          0.0005          0.0229
     Parameter 10         0.0006          0.0005          0.0224
     Parameter 11         0.0000          0.0005          0.0232
     Parameter 12         0.0008          0.0005          0.0228
     Parameter 13         0.0014          0.0005          0.0226
     Parameter 14        -0.0003          0.0005          0.0219
     Parameter 15 Improper Prior
     Parameter 16 Improper Prior
     Parameter 17 Improper Prior
     Parameter 18 Improper Prior
     Parameter 19 Improper Prior
     Parameter 20 Improper Prior
     Parameter 21 Improper Prior
     Parameter 22 Improper Prior
     Parameter 23 Improper Prior
     Parameter 24 Improper Prior
     Parameter 25 Improper Prior
     Parameter 26 Improper Prior
     Parameter 27 Improper Prior
     Parameter 28 Improper Prior
     Parameter 29 Improper Prior
     Parameter 30 Improper Prior
     Parameter 31 Improper Prior
     Parameter 32 Improper Prior
     Parameter 33 Improper Prior
     Parameter 34 Improper Prior
     Parameter 35 Improper Prior
     Parameter 36 Improper Prior
     Parameter 37 Improper Prior
     Parameter 38 Improper Prior
     Parameter 39 Improper Prior
     Parameter 40 Improper Prior
     Parameter 41 Improper Prior
     Parameter 42 Improper Prior
     Parameter 43 Improper Prior
     Parameter 44 Improper Prior
     Parameter 45 Improper Prior
     Parameter 46 Improper Prior
     Parameter 47 Improper Prior
     Parameter 48 Improper Prior
     Parameter 49 Improper Prior
     Parameter 50 Improper Prior
     Parameter 51 Improper Prior

     REPLICATION 21:


                     POTENTIAL       PARAMETER WITH
     ITERATION    SCALE REDUCTION      HIGHEST PSR
     100              1.163               44
     200              1.167               51
     300              1.169               33
     400              1.083               11
     500              1.044               25
     600              1.171               3
     700              1.024               48
     800              1.044               8
     900              1.099               9
     1000             1.065               41
     1100             1.039               33
     1200             1.022               33
     1300             1.015               11
     1400             1.017               50
     1500             1.006               28
     1600             1.026               33
     1700             1.014               33
     1800             1.017               33
     1900             1.008               26
     2000             1.008               33
     2100             1.010               24
     2200             1.005               27
     2300             1.009               19
     2400             1.016               19
     2500             1.024               19
     2600             1.030               19
     2700             1.025               19
     2800             1.016               19
     2900             1.013               19
     3000             1.013               26
     3100             1.011               26
     3200             1.009               43
     3300             1.008               26
     3400             1.012               26
     3500             1.011               11
     3600             1.017               11
     3700             1.023               11
     3800             1.011               11
     3900             1.018               11
     4000             1.018               12
     4100             1.005               32
     4200             1.005               32
     4300             1.004               32
     4400             1.007               32
     4500             1.003               41
     4600             1.006               18
     4700             1.005               18
     4800             1.006               25
     4900             1.009               3
     5000             1.008               3


     Simulated prior distributions

     Parameter       Prior Mean  Prior Variance  Prior Std. Dev.


     Parameter 1         0.0007          0.0005          0.0232
     Parameter 2         0.0007          0.0005          0.0228
     Parameter 3        -0.0003          0.0005          0.0221
     Parameter 4        -0.0010          0.0005          0.0213
     Parameter 5        -0.0003          0.0005          0.0220
     Parameter 6        -0.0010          0.0005          0.0220
     Parameter 7         0.0000          0.0005          0.0228
     Parameter 8         0.0009          0.0005          0.0233
     Parameter 9        -0.0004          0.0005          0.0232
     Parameter 10        -0.0009          0.0005          0.0230
     Parameter 11        -0.0001          0.0005          0.0219
     Parameter 12         0.0010          0.0005          0.0230
     Parameter 13         0.0006          0.0005          0.0223
     Parameter 14        -0.0005          0.0005          0.0217
     Parameter 15 Improper Prior
     Parameter 16 Improper Prior
     Parameter 17 Improper Prior
     Parameter 18 Improper Prior
     Parameter 19 Improper Prior
     Parameter 20 Improper Prior
     Parameter 21 Improper Prior
     Parameter 22 Improper Prior
     Parameter 23 Improper Prior
     Parameter 24 Improper Prior
     Parameter 25 Improper Prior
     Parameter 26 Improper Prior
     Parameter 27 Improper Prior
     Parameter 28 Improper Prior
     Parameter 29 Improper Prior
     Parameter 30 Improper Prior
     Parameter 31 Improper Prior
     Parameter 32 Improper Prior
     Parameter 33 Improper Prior
     Parameter 34 Improper Prior
     Parameter 35 Improper Prior
     Parameter 36 Improper Prior
     Parameter 37 Improper Prior
     Parameter 38 Improper Prior
     Parameter 39 Improper Prior
     Parameter 40 Improper Prior
     Parameter 41 Improper Prior
     Parameter 42 Improper Prior
     Parameter 43 Improper Prior
     Parameter 44 Improper Prior
     Parameter 45 Improper Prior
     Parameter 46 Improper Prior
     Parameter 47 Improper Prior
     Parameter 48 Improper Prior
     Parameter 49 Improper Prior
     Parameter 50 Improper Prior
     Parameter 51 Improper Prior

     REPLICATION 22:


                     POTENTIAL       PARAMETER WITH
     ITERATION    SCALE REDUCTION      HIGHEST PSR
     100              1.272               18
     200              1.074               29
     300              1.065               10
     400              1.042               11
     500              1.102               2
     600              1.028               20
     700              1.017               38
     800              1.030               45
     900              1.050               17
     1000             1.030               15
     1100             1.029               45
     1200             1.034               37
     1300             1.026               10
     1400             1.016               24
     1500             1.027               50
     1600             1.016               12
     1700             1.026               1
     1800             1.033               12
     1900             1.026               24
     2000             1.029               37
     2100             1.035               37
     2200             1.027               37
     2300             1.022               37
     2400             1.019               8
     2500             1.014               5
     2600             1.020               8
     2700             1.017               18
     2800             1.009               18
     2900             1.018               50
     3000             1.010               50
     3100             1.006               24
     3200             1.008               31
     3300             1.004               37
     3400             1.005               26
     3500             1.005               26
     3600             1.008               8
     3700             1.014               8
     3800             1.009               8
     3900             1.004               14
     4000             1.003               41
     4100             1.002               41
     4200             1.003               30
     4300             1.005               32
     4400             1.003               32
     4500             1.004               8
     4600             1.005               11
     4700             1.004               11
     4800             1.002               11
     4900             1.005               31
     5000             1.004               31


     Simulated prior distributions

     Parameter       Prior Mean  Prior Variance  Prior Std. Dev.


     Parameter 1        -0.0004          0.0005          0.0225
     Parameter 2        -0.0005          0.0005          0.0227
     Parameter 3         0.0004          0.0005          0.0220
     Parameter 4        -0.0002          0.0005          0.0221
     Parameter 5        -0.0003          0.0005          0.0221
     Parameter 6         0.0006          0.0005          0.0223
     Parameter 7         0.0000          0.0005          0.0228
     Parameter 8        -0.0021          0.0005          0.0217
     Parameter 9        -0.0001          0.0005          0.0223
     Parameter 10         0.0007          0.0005          0.0224
     Parameter 11         0.0002          0.0005          0.0224
     Parameter 12         0.0001          0.0005          0.0219
     Parameter 13         0.0015          0.0005          0.0227
     Parameter 14         0.0001          0.0005          0.0222
     Parameter 15 Improper Prior
     Parameter 16 Improper Prior
     Parameter 17 Improper Prior
     Parameter 18 Improper Prior
     Parameter 19 Improper Prior
     Parameter 20 Improper Prior
     Parameter 21 Improper Prior
     Parameter 22 Improper Prior
     Parameter 23 Improper Prior
     Parameter 24 Improper Prior
     Parameter 25 Improper Prior
     Parameter 26 Improper Prior
     Parameter 27 Improper Prior
     Parameter 28 Improper Prior
     Parameter 29 Improper Prior
     Parameter 30 Improper Prior
     Parameter 31 Improper Prior
     Parameter 32 Improper Prior
     Parameter 33 Improper Prior
     Parameter 34 Improper Prior
     Parameter 35 Improper Prior
     Parameter 36 Improper Prior
     Parameter 37 Improper Prior
     Parameter 38 Improper Prior
     Parameter 39 Improper Prior
     Parameter 40 Improper Prior
     Parameter 41 Improper Prior
     Parameter 42 Improper Prior
     Parameter 43 Improper Prior
     Parameter 44 Improper Prior
     Parameter 45 Improper Prior
     Parameter 46 Improper Prior
     Parameter 47 Improper Prior
     Parameter 48 Improper Prior
     Parameter 49 Improper Prior
     Parameter 50 Improper Prior
     Parameter 51 Improper Prior

     REPLICATION 23:


                     POTENTIAL       PARAMETER WITH
     ITERATION    SCALE REDUCTION      HIGHEST PSR
     100              1.271               31
     200              1.168               22
     300              1.084               43
     400              1.243               12
     500              1.117               12
     600              1.037               29
     700              1.059               19
     800              1.022               51
     900              1.018               15
     1000             1.044               1
     1100             1.047               19
     1200             1.026               26
     1300             1.025               50
     1400             1.019               27
     1500             1.025               27
     1600             1.014               25
     1700             1.019               11
     1800             1.009               3
     1900             1.052               50
     2000             1.056               50
     2100             1.035               15
     2200             1.013               15
     2300             1.014               19
     2400             1.014               25
     2500             1.010               21
     2600             1.009               17
     2700             1.010               5
     2800             1.008               5
     2900             1.006               18
     3000             1.007               50
     3100             1.011               50
     3200             1.010               50
     3300             1.009               50
     3400             1.012               50
     3500             1.006               42
     3600             1.007               42
     3700             1.006               21
     3800             1.005               51
     3900             1.005               18
     4000             1.010               5
     4100             1.014               5
     4200             1.012               5
     4300             1.017               25
     4400             1.012               23
     4500             1.013               23
     4600             1.017               50
     4700             1.015               50
     4800             1.010               50
     4900             1.019               50
     5000             1.015               50


     Simulated prior distributions

     Parameter       Prior Mean  Prior Variance  Prior Std. Dev.


     Parameter 1        -0.0008          0.0005          0.0223
     Parameter 2         0.0007          0.0005          0.0227
     Parameter 3         0.0018          0.0005          0.0224
     Parameter 4         0.0006          0.0005          0.0233
     Parameter 5         0.0007          0.0005          0.0230
     Parameter 6         0.0004          0.0005          0.0215
     Parameter 7         0.0000          0.0005          0.0221
     Parameter 8         0.0005          0.0005          0.0223
     Parameter 9         0.0003          0.0005          0.0217
     Parameter 10         0.0007          0.0005          0.0230
     Parameter 11         0.0009          0.0005          0.0223
     Parameter 12         0.0001          0.0005          0.0218
     Parameter 13         0.0000          0.0005          0.0217
     Parameter 14         0.0001          0.0005          0.0220
     Parameter 15 Improper Prior
     Parameter 16 Improper Prior
     Parameter 17 Improper Prior
     Parameter 18 Improper Prior
     Parameter 19 Improper Prior
     Parameter 20 Improper Prior
     Parameter 21 Improper Prior
     Parameter 22 Improper Prior
     Parameter 23 Improper Prior
     Parameter 24 Improper Prior
     Parameter 25 Improper Prior
     Parameter 26 Improper Prior
     Parameter 27 Improper Prior
     Parameter 28 Improper Prior
     Parameter 29 Improper Prior
     Parameter 30 Improper Prior
     Parameter 31 Improper Prior
     Parameter 32 Improper Prior
     Parameter 33 Improper Prior
     Parameter 34 Improper Prior
     Parameter 35 Improper Prior
     Parameter 36 Improper Prior
     Parameter 37 Improper Prior
     Parameter 38 Improper Prior
     Parameter 39 Improper Prior
     Parameter 40 Improper Prior
     Parameter 41 Improper Prior
     Parameter 42 Improper Prior
     Parameter 43 Improper Prior
     Parameter 44 Improper Prior
     Parameter 45 Improper Prior
     Parameter 46 Improper Prior
     Parameter 47 Improper Prior
     Parameter 48 Improper Prior
     Parameter 49 Improper Prior
     Parameter 50 Improper Prior
     Parameter 51 Improper Prior

     REPLICATION 24:


                     POTENTIAL       PARAMETER WITH
     ITERATION    SCALE REDUCTION      HIGHEST PSR
     100              2.130               5
     200              1.088               11
     300              1.109               11
     400              1.032               36
     500              1.045               6
     600              1.021               44
     700              1.095               10
     800              1.037               45
     900              1.021               22
     1000             1.026               10
     1100             1.020               45
     1200             1.034               31
     1300             1.021               33
     1400             1.012               34
     1500             1.010               33
     1600             1.016               8
     1700             1.021               8
     1800             1.029               31
     1900             1.016               29
     2000             1.012               29
     2100             1.008               23
     2200             1.007               42
     2300             1.006               15
     2400             1.004               34
     2500             1.005               22
     2600             1.006               22
     2700             1.010               50
     2800             1.007               24
     2900             1.007               50
     3000             1.010               50
     3100             1.006               24
     3200             1.007               50
     3300             1.004               46
     3400             1.004               33
     3500             1.008               33
     3600             1.011               33
     3700             1.003               33
     3800             1.004               33
     3900             1.005               33
     4000             1.006               16
     4100             1.006               16
     4200             1.004               36
     4300             1.007               36
     4400             1.003               36
     4500             1.003               48
     4600             1.004               48
     4700             1.003               48
     4800             1.004               10
     4900             1.002               10
     5000             1.002               40


     Simulated prior distributions

     Parameter       Prior Mean  Prior Variance  Prior Std. Dev.


     Parameter 1        -0.0004          0.0005          0.0216
     Parameter 2        -0.0005          0.0005          0.0222
     Parameter 3         0.0011          0.0005          0.0223
     Parameter 4         0.0011          0.0005          0.0222
     Parameter 5         0.0007          0.0005          0.0217
     Parameter 6         0.0003          0.0005          0.0222
     Parameter 7         0.0010          0.0005          0.0225
     Parameter 8        -0.0010          0.0005          0.0216
     Parameter 9        -0.0007          0.0005          0.0225
     Parameter 10         0.0001          0.0005          0.0228
     Parameter 11         0.0003          0.0005          0.0227
     Parameter 12         0.0007          0.0005          0.0219
     Parameter 13         0.0007          0.0005          0.0215
     Parameter 14        -0.0004          0.0005          0.0219
     Parameter 15 Improper Prior
     Parameter 16 Improper Prior
     Parameter 17 Improper Prior
     Parameter 18 Improper Prior
     Parameter 19 Improper Prior
     Parameter 20 Improper Prior
     Parameter 21 Improper Prior
     Parameter 22 Improper Prior
     Parameter 23 Improper Prior
     Parameter 24 Improper Prior
     Parameter 25 Improper Prior
     Parameter 26 Improper Prior
     Parameter 27 Improper Prior
     Parameter 28 Improper Prior
     Parameter 29 Improper Prior
     Parameter 30 Improper Prior
     Parameter 31 Improper Prior
     Parameter 32 Improper Prior
     Parameter 33 Improper Prior
     Parameter 34 Improper Prior
     Parameter 35 Improper Prior
     Parameter 36 Improper Prior
     Parameter 37 Improper Prior
     Parameter 38 Improper Prior
     Parameter 39 Improper Prior
     Parameter 40 Improper Prior
     Parameter 41 Improper Prior
     Parameter 42 Improper Prior
     Parameter 43 Improper Prior
     Parameter 44 Improper Prior
     Parameter 45 Improper Prior
     Parameter 46 Improper Prior
     Parameter 47 Improper Prior
     Parameter 48 Improper Prior
     Parameter 49 Improper Prior
     Parameter 50 Improper Prior
     Parameter 51 Improper Prior

     REPLICATION 25:


                     POTENTIAL       PARAMETER WITH
     ITERATION    SCALE REDUCTION      HIGHEST PSR
     100              1.605               12
     200              1.109               33
     300              1.463               11
     400              1.052               8
     500              1.125               33
     600              1.027               17
     700              1.084               33
     800              1.058               50
     900              1.030               26
     1000             1.056               4
     1100             1.078               4
     1200             1.082               50
     1300             1.064               50
     1400             1.013               26
     1500             1.009               43
     1600             1.019               44
     1700             1.022               19
     1800             1.009               33
     1900             1.013               12
     2000             1.018               12
     2100             1.021               12
     2200             1.013               22
     2300             1.013               16
     2400             1.008               43
     2500             1.009               25
     2600             1.015               25
     2700             1.014               24
     2800             1.009               24
     2900             1.004               24
     3000             1.009               33
     3100             1.013               10
     3200             1.018               10
     3300             1.015               9
     3400             1.014               9
     3500             1.009               9
     3600             1.004               31
     3700             1.007               29
     3800             1.003               29
     3900             1.007               19
     4000             1.010               33
     4100             1.013               33
     4200             1.014               33
     4300             1.023               33
     4400             1.015               7
     4500             1.015               7
     4600             1.006               7
     4700             1.007               33
     4800             1.005               43
     4900             1.004               4
     5000             1.003               25


     Simulated prior distributions

     Parameter       Prior Mean  Prior Variance  Prior Std. Dev.


     Parameter 1         0.0007          0.0005          0.0224
     Parameter 2         0.0001          0.0005          0.0229
     Parameter 3         0.0003          0.0005          0.0225
     Parameter 4         0.0002          0.0005          0.0226
     Parameter 5         0.0005          0.0005          0.0217
     Parameter 6        -0.0003          0.0005          0.0221
     Parameter 7         0.0001          0.0005          0.0221
     Parameter 8         0.0003          0.0005          0.0221
     Parameter 9         0.0004          0.0005          0.0229
     Parameter 10        -0.0003          0.0005          0.0226
     Parameter 11         0.0005          0.0005          0.0224
     Parameter 12         0.0002          0.0005          0.0223
     Parameter 13         0.0016          0.0005          0.0222
     Parameter 14         0.0008          0.0005          0.0220
     Parameter 15 Improper Prior
     Parameter 16 Improper Prior
     Parameter 17 Improper Prior
     Parameter 18 Improper Prior
     Parameter 19 Improper Prior
     Parameter 20 Improper Prior
     Parameter 21 Improper Prior
     Parameter 22 Improper Prior
     Parameter 23 Improper Prior
     Parameter 24 Improper Prior
     Parameter 25 Improper Prior
     Parameter 26 Improper Prior
     Parameter 27 Improper Prior
     Parameter 28 Improper Prior
     Parameter 29 Improper Prior
     Parameter 30 Improper Prior
     Parameter 31 Improper Prior
     Parameter 32 Improper Prior
     Parameter 33 Improper Prior
     Parameter 34 Improper Prior
     Parameter 35 Improper Prior
     Parameter 36 Improper Prior
     Parameter 37 Improper Prior
     Parameter 38 Improper Prior
     Parameter 39 Improper Prior
     Parameter 40 Improper Prior
     Parameter 41 Improper Prior
     Parameter 42 Improper Prior
     Parameter 43 Improper Prior
     Parameter 44 Improper Prior
     Parameter 45 Improper Prior
     Parameter 46 Improper Prior
     Parameter 47 Improper Prior
     Parameter 48 Improper Prior
     Parameter 49 Improper Prior
     Parameter 50 Improper Prior
     Parameter 51 Improper Prior

     REPLICATION 26:


                     POTENTIAL       PARAMETER WITH
     ITERATION    SCALE REDUCTION      HIGHEST PSR
     100              1.463               2
     200              1.184               11
     300              1.081               3
     400              1.077               33
     500              1.132               26
     600              1.042               45
     700              1.064               3
     800              1.024               31
     900              1.038               19
     1000             1.041               33
     1100             1.028               23
     1200             1.038               50
     1300             1.039               50
     1400             1.021               24
     1500             1.022               5
     1600             1.011               22
     1700             1.037               9
     1800             1.025               9
     1900             1.046               9
     2000             1.071               50
     2100             1.099               5
     2200             1.050               1
     2300             1.011               5
     2400             1.016               19
     2500             1.017               32
     2600             1.015               32
     2700             1.009               32
     2800             1.027               9
     2900             1.022               5
     3000             1.051               5
     3100             1.079               5
     3200             1.057               8
     3300             1.032               8
     3400             1.015               8
     3500             1.017               8
     3600             1.034               8
     3700             1.019               8
     3800             1.013               8
     3900             1.014               8
     4000             1.008               4
     4100             1.008               19
     4200             1.011               19
     4300             1.015               12
     4400             1.007               19
     4500             1.005               41
     4600             1.010               24
     4700             1.006               41
     4800             1.008               3
     4900             1.006               3
     5000             1.004               20


     Simulated prior distributions

     Parameter       Prior Mean  Prior Variance  Prior Std. Dev.


     Parameter 1        -0.0005          0.0005          0.0227
     Parameter 2         0.0000          0.0005          0.0233
     Parameter 3        -0.0001          0.0005          0.0226
     Parameter 4         0.0004          0.0005          0.0214
     Parameter 5         0.0005          0.0005          0.0230
     Parameter 6         0.0000          0.0005          0.0218
     Parameter 7        -0.0005          0.0005          0.0221
     Parameter 8        -0.0014          0.0005          0.0228
     Parameter 9        -0.0007          0.0006          0.0235
     Parameter 10        -0.0003          0.0005          0.0226
     Parameter 11        -0.0002          0.0005          0.0233
     Parameter 12         0.0008          0.0005          0.0222
     Parameter 13         0.0009          0.0005          0.0225
     Parameter 14         0.0007          0.0005          0.0229
     Parameter 15 Improper Prior
     Parameter 16 Improper Prior
     Parameter 17 Improper Prior
     Parameter 18 Improper Prior
     Parameter 19 Improper Prior
     Parameter 20 Improper Prior
     Parameter 21 Improper Prior
     Parameter 22 Improper Prior
     Parameter 23 Improper Prior
     Parameter 24 Improper Prior
     Parameter 25 Improper Prior
     Parameter 26 Improper Prior
     Parameter 27 Improper Prior
     Parameter 28 Improper Prior
     Parameter 29 Improper Prior
     Parameter 30 Improper Prior
     Parameter 31 Improper Prior
     Parameter 32 Improper Prior
     Parameter 33 Improper Prior
     Parameter 34 Improper Prior
     Parameter 35 Improper Prior
     Parameter 36 Improper Prior
     Parameter 37 Improper Prior
     Parameter 38 Improper Prior
     Parameter 39 Improper Prior
     Parameter 40 Improper Prior
     Parameter 41 Improper Prior
     Parameter 42 Improper Prior
     Parameter 43 Improper Prior
     Parameter 44 Improper Prior
     Parameter 45 Improper Prior
     Parameter 46 Improper Prior
     Parameter 47 Improper Prior
     Parameter 48 Improper Prior
     Parameter 49 Improper Prior
     Parameter 50 Improper Prior
     Parameter 51 Improper Prior

     REPLICATION 27:


                     POTENTIAL       PARAMETER WITH
     ITERATION    SCALE REDUCTION      HIGHEST PSR
     100              1.204               37
     200              1.056               30
     300              1.075               35
     400              1.047               30
     500              1.083               22
     600              1.044               50
     700              1.026               1
     800              1.130               1
     900              1.028               11
     1000             1.025               42
     1100             1.029               42
     1200             1.028               22
     1300             1.018               24
     1400             1.013               16
     1500             1.008               36
     1600             1.008               36
     1700             1.007               19
     1800             1.006               19
     1900             1.027               5
     2000             1.031               50
     2100             1.022               50
     2200             1.032               50
     2300             1.017               50
     2400             1.016               50
     2500             1.014               43
     2600             1.016               43
     2700             1.010               4
     2800             1.018               50
     2900             1.014               50
     3000             1.015               50
     3100             1.005               50
     3200             1.004               51
     3300             1.006               48
     3400             1.002               9
     3500             1.005               43
     3600             1.003               11
     3700             1.003               16
     3800             1.008               4
     3900             1.005               4
     4000             1.011               4
     4100             1.007               26
     4200             1.005               28
     4300             1.004               26
     4400             1.007               26
     4500             1.010               50
     4600             1.005               50
     4700             1.007               26
     4800             1.008               51
     4900             1.009               51
     5000             1.005               51


     Simulated prior distributions

     Parameter       Prior Mean  Prior Variance  Prior Std. Dev.


     Parameter 1         0.0005          0.0005          0.0227
     Parameter 2        -0.0007          0.0005          0.0218
     Parameter 3         0.0001          0.0005          0.0219
     Parameter 4        -0.0001          0.0005          0.0230
     Parameter 5         0.0003          0.0005          0.0220
     Parameter 6        -0.0002          0.0005          0.0220
     Parameter 7         0.0008          0.0005          0.0229
     Parameter 8         0.0003          0.0005          0.0228
     Parameter 9        -0.0010          0.0005          0.0222
     Parameter 10        -0.0012          0.0005          0.0228
     Parameter 11        -0.0002          0.0005          0.0219
     Parameter 12         0.0002          0.0005          0.0229
     Parameter 13        -0.0004          0.0005          0.0228
     Parameter 14         0.0015          0.0005          0.0229
     Parameter 15 Improper Prior
     Parameter 16 Improper Prior
     Parameter 17 Improper Prior
     Parameter 18 Improper Prior
     Parameter 19 Improper Prior
     Parameter 20 Improper Prior
     Parameter 21 Improper Prior
     Parameter 22 Improper Prior
     Parameter 23 Improper Prior
     Parameter 24 Improper Prior
     Parameter 25 Improper Prior
     Parameter 26 Improper Prior
     Parameter 27 Improper Prior
     Parameter 28 Improper Prior
     Parameter 29 Improper Prior
     Parameter 30 Improper Prior
     Parameter 31 Improper Prior
     Parameter 32 Improper Prior
     Parameter 33 Improper Prior
     Parameter 34 Improper Prior
     Parameter 35 Improper Prior
     Parameter 36 Improper Prior
     Parameter 37 Improper Prior
     Parameter 38 Improper Prior
     Parameter 39 Improper Prior
     Parameter 40 Improper Prior
     Parameter 41 Improper Prior
     Parameter 42 Improper Prior
     Parameter 43 Improper Prior
     Parameter 44 Improper Prior
     Parameter 45 Improper Prior
     Parameter 46 Improper Prior
     Parameter 47 Improper Prior
     Parameter 48 Improper Prior
     Parameter 49 Improper Prior
     Parameter 50 Improper Prior
     Parameter 51 Improper Prior

     REPLICATION 28:


                     POTENTIAL       PARAMETER WITH
     ITERATION    SCALE REDUCTION      HIGHEST PSR
     100              1.214               10
     200              1.284               50
     300              1.062               33
     400              1.201               12
     500              1.066               5
     600              1.060               11
     700              1.033               4
     800              1.036               23
     900              1.040               44
     1000             1.017               42
     1100             1.012               25
     1200             1.042               5
     1300             1.019               24
     1400             1.022               24
     1500             1.020               5
     1600             1.036               5
     1700             1.015               25
     1800             1.010               20
     1900             1.008               29
     2000             1.010               9
     2100             1.015               9
     2200             1.016               2
     2300             1.003               39
     2400             1.005               19
     2500             1.007               51
     2600             1.029               5
     2700             1.019               5
     2800             1.013               4
     2900             1.012               5
     3000             1.013               33
     3100             1.012               33
     3200             1.016               33
     3300             1.013               26
     3400             1.014               33
     3500             1.011               1
     3600             1.018               1
     3700             1.026               1
     3800             1.023               1
     3900             1.027               1
     4000             1.019               1
     4100             1.011               5
     4200             1.009               5
     4300             1.008               43
     4400             1.005               28
     4500             1.006               5
     4600             1.007               28
     4700             1.005               28
     4800             1.004               28
     4900             1.003               18
     5000             1.005               24


     Simulated prior distributions

     Parameter       Prior Mean  Prior Variance  Prior Std. Dev.


     Parameter 1        -0.0008          0.0005          0.0217
     Parameter 2        -0.0004          0.0005          0.0229
     Parameter 3         0.0008          0.0005          0.0229
     Parameter 4         0.0001          0.0005          0.0221
     Parameter 5         0.0004          0.0004          0.0207
     Parameter 6        -0.0001          0.0005          0.0215
     Parameter 7         0.0000          0.0005          0.0215
     Parameter 8        -0.0005          0.0005          0.0223
     Parameter 9         0.0001          0.0005          0.0221
     Parameter 10         0.0013          0.0005          0.0228
     Parameter 11         0.0000          0.0005          0.0221
     Parameter 12        -0.0002          0.0005          0.0224
     Parameter 13         0.0005          0.0005          0.0221
     Parameter 14        -0.0011          0.0005          0.0227
     Parameter 15 Improper Prior
     Parameter 16 Improper Prior
     Parameter 17 Improper Prior
     Parameter 18 Improper Prior
     Parameter 19 Improper Prior
     Parameter 20 Improper Prior
     Parameter 21 Improper Prior
     Parameter 22 Improper Prior
     Parameter 23 Improper Prior
     Parameter 24 Improper Prior
     Parameter 25 Improper Prior
     Parameter 26 Improper Prior
     Parameter 27 Improper Prior
     Parameter 28 Improper Prior
     Parameter 29 Improper Prior
     Parameter 30 Improper Prior
     Parameter 31 Improper Prior
     Parameter 32 Improper Prior
     Parameter 33 Improper Prior
     Parameter 34 Improper Prior
     Parameter 35 Improper Prior
     Parameter 36 Improper Prior
     Parameter 37 Improper Prior
     Parameter 38 Improper Prior
     Parameter 39 Improper Prior
     Parameter 40 Improper Prior
     Parameter 41 Improper Prior
     Parameter 42 Improper Prior
     Parameter 43 Improper Prior
     Parameter 44 Improper Prior
     Parameter 45 Improper Prior
     Parameter 46 Improper Prior
     Parameter 47 Improper Prior
     Parameter 48 Improper Prior
     Parameter 49 Improper Prior
     Parameter 50 Improper Prior
     Parameter 51 Improper Prior

     REPLICATION 29:


                     POTENTIAL       PARAMETER WITH
     ITERATION    SCALE REDUCTION      HIGHEST PSR
     100              1.393               50
     200              1.738               5
     300              1.091               10
     400              1.086               26
     500              1.043               1
     600              1.023               22
     700              1.021               50
     800              1.025               51
     900              1.065               8
     1000             1.056               10
     1100             1.027               30
     1200             1.054               1
     1300             1.049               10
     1400             1.023               37
     1500             1.023               39
     1600             1.016               1
     1700             1.027               12
     1800             1.093               10
     1900             1.060               10
     2000             1.035               10
     2100             1.034               10
     2200             1.023               33
     2300             1.015               33
     2400             1.010               50
     2500             1.015               12
     2600             1.040               12
     2700             1.033               8
     2800             1.048               10
     2900             1.037               5
     3000             1.027               3
     3100             1.031               3
     3200             1.009               5
     3300             1.007               15
     3400             1.007               15
     3500             1.020               1
     3600             1.029               8
     3700             1.030               8
     3800             1.035               50
     3900             1.014               11
     4000             1.015               11
     4100             1.021               8
     4200             1.011               11
     4300             1.008               18
     4400             1.010               15
     4500             1.012               15
     4600             1.009               15
     4700             1.020               8
     4800             1.019               8
     4900             1.016               8
     5000             1.029               8
     5100             1.040               8
     5200             1.026               8
     5300             1.036               8
     5400             1.041               8
     5500             1.042               8
     5600             1.039               8
     5700             1.024               8
     5800             1.016               8


     Simulated prior distributions

     Parameter       Prior Mean  Prior Variance  Prior Std. Dev.


     Parameter 1        -0.0006          0.0005          0.0218
     Parameter 2        -0.0004          0.0005          0.0228
     Parameter 3         0.0004          0.0006          0.0236
     Parameter 4         0.0005          0.0005          0.0223
     Parameter 5        -0.0013          0.0005          0.0217
     Parameter 6         0.0005          0.0005          0.0225
     Parameter 7         0.0011          0.0005          0.0223
     Parameter 8        -0.0003          0.0005          0.0219
     Parameter 9         0.0006          0.0005          0.0217
     Parameter 10         0.0001          0.0005          0.0226
     Parameter 11        -0.0004          0.0005          0.0229
     Parameter 12         0.0008          0.0005          0.0226
     Parameter 13         0.0005          0.0005          0.0223
     Parameter 14         0.0001          0.0005          0.0224
     Parameter 15 Improper Prior
     Parameter 16 Improper Prior
     Parameter 17 Improper Prior
     Parameter 18 Improper Prior
     Parameter 19 Improper Prior
     Parameter 20 Improper Prior
     Parameter 21 Improper Prior
     Parameter 22 Improper Prior
     Parameter 23 Improper Prior
     Parameter 24 Improper Prior
     Parameter 25 Improper Prior
     Parameter 26 Improper Prior
     Parameter 27 Improper Prior
     Parameter 28 Improper Prior
     Parameter 29 Improper Prior
     Parameter 30 Improper Prior
     Parameter 31 Improper Prior
     Parameter 32 Improper Prior
     Parameter 33 Improper Prior
     Parameter 34 Improper Prior
     Parameter 35 Improper Prior
     Parameter 36 Improper Prior
     Parameter 37 Improper Prior
     Parameter 38 Improper Prior
     Parameter 39 Improper Prior
     Parameter 40 Improper Prior
     Parameter 41 Improper Prior
     Parameter 42 Improper Prior
     Parameter 43 Improper Prior
     Parameter 44 Improper Prior
     Parameter 45 Improper Prior
     Parameter 46 Improper Prior
     Parameter 47 Improper Prior
     Parameter 48 Improper Prior
     Parameter 49 Improper Prior
     Parameter 50 Improper Prior
     Parameter 51 Improper Prior

     REPLICATION 30:


                     POTENTIAL       PARAMETER WITH
     ITERATION    SCALE REDUCTION      HIGHEST PSR
     100              1.139               30
     200              1.077               39
     300              1.163               33
     400              1.099               2
     500              1.056               5
     600              1.097               22
     700              1.031               44
     800              1.033               5
     900              1.015               47
     1000             1.034               39
     1100             1.047               45
     1200             1.040               45
     1300             1.038               45
     1400             1.046               26
     1500             1.020               26
     1600             1.025               15
     1700             1.014               49
     1800             1.023               4
     1900             1.041               8
     2000             1.047               51
     2100             1.029               51
     2200             1.019               2
     2300             1.013               23
     2400             1.015               19
     2500             1.013               19
     2600             1.023               19
     2700             1.019               19
     2800             1.025               51
     2900             1.025               51
     3000             1.031               51
     3100             1.016               51
     3200             1.010               51
     3300             1.009               11
     3400             1.010               11
     3500             1.005               20
     3600             1.010               1
     3700             1.006               20
     3800             1.006               10
     3900             1.009               1
     4000             1.004               42
     4100             1.006               42
     4200             1.006               51
     4300             1.004               42
     4400             1.006               40
     4500             1.006               40
     4600             1.004               40
     4700             1.002               40
     4800             1.003               37
     4900             1.004               37
     5000             1.003               37


     Simulated prior distributions

     Parameter       Prior Mean  Prior Variance  Prior Std. Dev.


     Parameter 1        -0.0005          0.0005          0.0224
     Parameter 2         0.0005          0.0005          0.0223
     Parameter 3         0.0008          0.0005          0.0229
     Parameter 4        -0.0004          0.0005          0.0229
     Parameter 5        -0.0006          0.0005          0.0233
     Parameter 6        -0.0003          0.0005          0.0228
     Parameter 7         0.0002          0.0005          0.0221
     Parameter 8         0.0023          0.0005          0.0217
     Parameter 9         0.0000          0.0005          0.0224
     Parameter 10        -0.0007          0.0005          0.0219
     Parameter 11        -0.0007          0.0005          0.0224
     Parameter 12         0.0001          0.0005          0.0227
     Parameter 13        -0.0007          0.0005          0.0226
     Parameter 14        -0.0003          0.0005          0.0233
     Parameter 15 Improper Prior
     Parameter 16 Improper Prior
     Parameter 17 Improper Prior
     Parameter 18 Improper Prior
     Parameter 19 Improper Prior
     Parameter 20 Improper Prior
     Parameter 21 Improper Prior
     Parameter 22 Improper Prior
     Parameter 23 Improper Prior
     Parameter 24 Improper Prior
     Parameter 25 Improper Prior
     Parameter 26 Improper Prior
     Parameter 27 Improper Prior
     Parameter 28 Improper Prior
     Parameter 29 Improper Prior
     Parameter 30 Improper Prior
     Parameter 31 Improper Prior
     Parameter 32 Improper Prior
     Parameter 33 Improper Prior
     Parameter 34 Improper Prior
     Parameter 35 Improper Prior
     Parameter 36 Improper Prior
     Parameter 37 Improper Prior
     Parameter 38 Improper Prior
     Parameter 39 Improper Prior
     Parameter 40 Improper Prior
     Parameter 41 Improper Prior
     Parameter 42 Improper Prior
     Parameter 43 Improper Prior
     Parameter 44 Improper Prior
     Parameter 45 Improper Prior
     Parameter 46 Improper Prior
     Parameter 47 Improper Prior
     Parameter 48 Improper Prior
     Parameter 49 Improper Prior
     Parameter 50 Improper Prior
     Parameter 51 Improper Prior

     REPLICATION 31:


                     POTENTIAL       PARAMETER WITH
     ITERATION    SCALE REDUCTION      HIGHEST PSR
     100              1.823               1
     200              1.181               9
     300              1.075               27
     400              1.095               8
     500              1.195               1
     600              1.042               31
     700              1.050               1
     800              1.064               8
     900              1.112               50
     1000             1.043               9
     1100             1.030               50
     1200             1.041               20
     1300             1.018               20
     1400             1.007               44
     1500             1.012               44
     1600             1.018               39
     1700             1.009               31
     1800             1.012               28
     1900             1.007               25
     2000             1.008               25
     2100             1.006               22
     2200             1.007               1
     2300             1.028               9
     2400             1.027               50
     2500             1.018               2
     2600             1.032               3
     2700             1.025               2
     2800             1.010               10
     2900             1.003               51
     3000             1.004               32
     3100             1.021               8
     3200             1.028               8
     3300             1.020               8
     3400             1.018               8
     3500             1.010               9
     3600             1.010               9
     3700             1.010               9
     3800             1.006               9
     3900             1.007               9
     4000             1.008               2
     4100             1.010               51
     4200             1.005               51
     4300             1.009               26
     4400             1.008               26
     4500             1.010               26
     4600             1.006               26
     4700             1.006               26
     4800             1.010               19
     4900             1.011               19
     5000             1.013               19


     Simulated prior distributions

     Parameter       Prior Mean  Prior Variance  Prior Std. Dev.


     Parameter 1         0.0004          0.0005          0.0219
     Parameter 2         0.0009          0.0005          0.0223
     Parameter 3         0.0000          0.0005          0.0217
     Parameter 4        -0.0003          0.0005          0.0222
     Parameter 5        -0.0006          0.0005          0.0225
     Parameter 6         0.0001          0.0005          0.0225
     Parameter 7         0.0001          0.0005          0.0224
     Parameter 8         0.0005          0.0005          0.0223
     Parameter 9        -0.0002          0.0005          0.0223
     Parameter 10        -0.0010          0.0005          0.0222
     Parameter 11        -0.0003          0.0004          0.0211
     Parameter 12        -0.0003          0.0005          0.0230
     Parameter 13         0.0010          0.0005          0.0230
     Parameter 14        -0.0012          0.0005          0.0224
     Parameter 15 Improper Prior
     Parameter 16 Improper Prior
     Parameter 17 Improper Prior
     Parameter 18 Improper Prior
     Parameter 19 Improper Prior
     Parameter 20 Improper Prior
     Parameter 21 Improper Prior
     Parameter 22 Improper Prior
     Parameter 23 Improper Prior
     Parameter 24 Improper Prior
     Parameter 25 Improper Prior
     Parameter 26 Improper Prior
     Parameter 27 Improper Prior
     Parameter 28 Improper Prior
     Parameter 29 Improper Prior
     Parameter 30 Improper Prior
     Parameter 31 Improper Prior
     Parameter 32 Improper Prior
     Parameter 33 Improper Prior
     Parameter 34 Improper Prior
     Parameter 35 Improper Prior
     Parameter 36 Improper Prior
     Parameter 37 Improper Prior
     Parameter 38 Improper Prior
     Parameter 39 Improper Prior
     Parameter 40 Improper Prior
     Parameter 41 Improper Prior
     Parameter 42 Improper Prior
     Parameter 43 Improper Prior
     Parameter 44 Improper Prior
     Parameter 45 Improper Prior
     Parameter 46 Improper Prior
     Parameter 47 Improper Prior
     Parameter 48 Improper Prior
     Parameter 49 Improper Prior
     Parameter 50 Improper Prior
     Parameter 51 Improper Prior

     REPLICATION 32:


                     POTENTIAL       PARAMETER WITH
     ITERATION    SCALE REDUCTION      HIGHEST PSR
     100              1.356               5
     200              1.060               41
     300              1.049               8
     400              1.104               24
     500              1.053               15
     600              1.090               16
     700              1.061               44
     800              1.037               18
     900              1.027               34
     1000             1.048               5
     1100             1.037               24
     1200             1.015               20
     1300             1.034               50
     1400             1.053               50
     1500             1.116               50
     1600             1.032               50
     1700             1.009               43
     1800             1.024               51
     1900             1.021               51
     2000             1.016               51
     2100             1.011               51
     2200             1.006               50
     2300             1.006               18
     2400             1.005               26
     2500             1.004               21
     2600             1.006               33
     2700             1.004               30
     2800             1.006               30
     2900             1.007               3
     3000             1.009               22
     3100             1.013               26
     3200             1.014               26
     3300             1.010               37
     3400             1.010               37
     3500             1.014               26
     3600             1.014               26
     3700             1.017               26
     3800             1.008               30
     3900             1.010               26
     4000             1.007               30
     4100             1.004               30
     4200             1.004               12
     4300             1.003               12
     4400             1.005               37
     4500             1.005               37
     4600             1.007               22
     4700             1.006               22
     4800             1.005               4
     4900             1.010               12
     5000             1.008               50


     Simulated prior distributions

     Parameter       Prior Mean  Prior Variance  Prior Std. Dev.


     Parameter 1        -0.0004          0.0005          0.0229
     Parameter 2         0.0009          0.0005          0.0230
     Parameter 3         0.0005          0.0005          0.0220
     Parameter 4         0.0010          0.0005          0.0232
     Parameter 5         0.0004          0.0005          0.0217
     Parameter 6        -0.0001          0.0005          0.0228
     Parameter 7         0.0003          0.0005          0.0231
     Parameter 8         0.0002          0.0005          0.0221
     Parameter 9         0.0018          0.0005          0.0220
     Parameter 10        -0.0003          0.0005          0.0217
     Parameter 11        -0.0014          0.0005          0.0222
     Parameter 12        -0.0006          0.0005          0.0227
     Parameter 13         0.0006          0.0005          0.0226
     Parameter 14         0.0003          0.0005          0.0231
     Parameter 15 Improper Prior
     Parameter 16 Improper Prior
     Parameter 17 Improper Prior
     Parameter 18 Improper Prior
     Parameter 19 Improper Prior
     Parameter 20 Improper Prior
     Parameter 21 Improper Prior
     Parameter 22 Improper Prior
     Parameter 23 Improper Prior
     Parameter 24 Improper Prior
     Parameter 25 Improper Prior
     Parameter 26 Improper Prior
     Parameter 27 Improper Prior
     Parameter 28 Improper Prior
     Parameter 29 Improper Prior
     Parameter 30 Improper Prior
     Parameter 31 Improper Prior
     Parameter 32 Improper Prior
     Parameter 33 Improper Prior
     Parameter 34 Improper Prior
     Parameter 35 Improper Prior
     Parameter 36 Improper Prior
     Parameter 37 Improper Prior
     Parameter 38 Improper Prior
     Parameter 39 Improper Prior
     Parameter 40 Improper Prior
     Parameter 41 Improper Prior
     Parameter 42 Improper Prior
     Parameter 43 Improper Prior
     Parameter 44 Improper Prior
     Parameter 45 Improper Prior
     Parameter 46 Improper Prior
     Parameter 47 Improper Prior
     Parameter 48 Improper Prior
     Parameter 49 Improper Prior
     Parameter 50 Improper Prior
     Parameter 51 Improper Prior

     REPLICATION 33:


                     POTENTIAL       PARAMETER WITH
     ITERATION    SCALE REDUCTION      HIGHEST PSR
     100              1.245               2
     200              1.113               17
     300              1.039               45
     400              1.125               5
     500              1.042               17
     600              1.091               18
     700              1.028               17
     800              1.016               23
     900              1.041               12
     1000             1.030               17
     1100             1.017               19
     1200             1.043               12
     1300             1.016               45
     1400             1.013               45
     1500             1.011               31
     1600             1.010               29
     1700             1.023               12
     1800             1.035               8
     1900             1.013               1
     2000             1.010               20
     2100             1.014               8
     2200             1.007               26
     2300             1.015               25
     2400             1.022               15
     2500             1.016               15
     2600             1.010               29
     2700             1.014               29
     2800             1.011               29
     2900             1.008               16
     3000             1.007               20
     3100             1.007               32
     3200             1.005               5
     3300             1.010               5
     3400             1.011               5
     3500             1.005               40
     3600             1.003               51
     3700             1.003               9
     3800             1.004               26
     3900             1.008               32
     4000             1.007               37
     4100             1.009               32
     4200             1.007               32
     4300             1.009               32
     4400             1.006               32
     4500             1.004               3
     4600             1.006               18
     4700             1.003               32
     4800             1.005               32
     4900             1.005               32
     5000             1.005               32


     Simulated prior distributions

     Parameter       Prior Mean  Prior Variance  Prior Std. Dev.


     Parameter 1         0.0009          0.0004          0.0212
     Parameter 2         0.0006          0.0005          0.0221
     Parameter 3        -0.0001          0.0005          0.0227
     Parameter 4         0.0002          0.0005          0.0225
     Parameter 5         0.0004          0.0005          0.0219
     Parameter 6        -0.0004          0.0005          0.0229
     Parameter 7         0.0008          0.0005          0.0222
     Parameter 8         0.0009          0.0005          0.0229
     Parameter 9        -0.0007          0.0005          0.0225
     Parameter 10         0.0011          0.0005          0.0227
     Parameter 11        -0.0009          0.0005          0.0223
     Parameter 12        -0.0009          0.0005          0.0219
     Parameter 13        -0.0006          0.0005          0.0224
     Parameter 14         0.0017          0.0005          0.0224
     Parameter 15 Improper Prior
     Parameter 16 Improper Prior
     Parameter 17 Improper Prior
     Parameter 18 Improper Prior
     Parameter 19 Improper Prior
     Parameter 20 Improper Prior
     Parameter 21 Improper Prior
     Parameter 22 Improper Prior
     Parameter 23 Improper Prior
     Parameter 24 Improper Prior
     Parameter 25 Improper Prior
     Parameter 26 Improper Prior
     Parameter 27 Improper Prior
     Parameter 28 Improper Prior
     Parameter 29 Improper Prior
     Parameter 30 Improper Prior
     Parameter 31 Improper Prior
     Parameter 32 Improper Prior
     Parameter 33 Improper Prior
     Parameter 34 Improper Prior
     Parameter 35 Improper Prior
     Parameter 36 Improper Prior
     Parameter 37 Improper Prior
     Parameter 38 Improper Prior
     Parameter 39 Improper Prior
     Parameter 40 Improper Prior
     Parameter 41 Improper Prior
     Parameter 42 Improper Prior
     Parameter 43 Improper Prior
     Parameter 44 Improper Prior
     Parameter 45 Improper Prior
     Parameter 46 Improper Prior
     Parameter 47 Improper Prior
     Parameter 48 Improper Prior
     Parameter 49 Improper Prior
     Parameter 50 Improper Prior
     Parameter 51 Improper Prior

     REPLICATION 34:


                     POTENTIAL       PARAMETER WITH
     ITERATION    SCALE REDUCTION      HIGHEST PSR
     100              1.116               42
     200              1.134               11
     300              1.078               11
     400              1.113               50
     500              1.031               30
     600              1.078               51
     700              1.138               50
     800              1.123               12
     900              1.042               19
     1000             1.021               31
     1100             1.036               39
     1200             1.057               5
     1300             1.051               5
     1400             1.009               21
     1500             1.016               21
     1600             1.027               26
     1700             1.018               26
     1800             1.015               26
     1900             1.011               8
     2000             1.025               8
     2100             1.018               8
     2200             1.013               12
     2300             1.009               45
     2400             1.007               50
     2500             1.010               26
     2600             1.012               32
     2700             1.020               13
     2800             1.017               24
     2900             1.018               1
     3000             1.018               1
     3100             1.012               26
     3200             1.008               26
     3300             1.007               45
     3400             1.009               45
     3500             1.006               32
     3600             1.003               45
     3700             1.004               32
     3800             1.005               12
     3900             1.014               50
     4000             1.016               12
     4100             1.010               8
     4200             1.011               12
     4300             1.011               50
     4400             1.007               19
     4500             1.008               50
     4600             1.006               19
     4700             1.013               50
     4800             1.009               1
     4900             1.003               41
     5000             1.003               43


     Simulated prior distributions

     Parameter       Prior Mean  Prior Variance  Prior Std. Dev.


     Parameter 1         0.0005          0.0005          0.0225
     Parameter 2         0.0002          0.0005          0.0226
     Parameter 3         0.0003          0.0005          0.0227
     Parameter 4        -0.0001          0.0005          0.0221
     Parameter 5         0.0007          0.0005          0.0227
     Parameter 6         0.0009          0.0005          0.0231
     Parameter 7        -0.0003          0.0005          0.0229
     Parameter 8         0.0003          0.0005          0.0219
     Parameter 9         0.0009          0.0005          0.0229
     Parameter 10        -0.0010          0.0005          0.0228
     Parameter 11        -0.0005          0.0005          0.0220
     Parameter 12         0.0016          0.0005          0.0231
     Parameter 13        -0.0006          0.0005          0.0226
     Parameter 14         0.0005          0.0005          0.0218
     Parameter 15 Improper Prior
     Parameter 16 Improper Prior
     Parameter 17 Improper Prior
     Parameter 18 Improper Prior
     Parameter 19 Improper Prior
     Parameter 20 Improper Prior
     Parameter 21 Improper Prior
     Parameter 22 Improper Prior
     Parameter 23 Improper Prior
     Parameter 24 Improper Prior
     Parameter 25 Improper Prior
     Parameter 26 Improper Prior
     Parameter 27 Improper Prior
     Parameter 28 Improper Prior
     Parameter 29 Improper Prior
     Parameter 30 Improper Prior
     Parameter 31 Improper Prior
     Parameter 32 Improper Prior
     Parameter 33 Improper Prior
     Parameter 34 Improper Prior
     Parameter 35 Improper Prior
     Parameter 36 Improper Prior
     Parameter 37 Improper Prior
     Parameter 38 Improper Prior
     Parameter 39 Improper Prior
     Parameter 40 Improper Prior
     Parameter 41 Improper Prior
     Parameter 42 Improper Prior
     Parameter 43 Improper Prior
     Parameter 44 Improper Prior
     Parameter 45 Improper Prior
     Parameter 46 Improper Prior
     Parameter 47 Improper Prior
     Parameter 48 Improper Prior
     Parameter 49 Improper Prior
     Parameter 50 Improper Prior
     Parameter 51 Improper Prior

     REPLICATION 35:


                     POTENTIAL       PARAMETER WITH
     ITERATION    SCALE REDUCTION      HIGHEST PSR
     100              1.980               12
     200              1.165               12
     300              1.175               19
     400              1.086               16
     500              1.276               50
     600              1.086               25
     700              1.339               12
     800              1.083               50
     900              1.092               25
     1000             1.023               25
     1100             1.040               43
     1200             1.076               5
     1300             1.160               5
     1400             1.017               15
     1500             1.012               15
     1600             1.006               15
     1700             1.022               50
     1800             1.014               31
     1900             1.015               21
     2000             1.024               1
     2100             1.025               5
     2200             1.014               19
     2300             1.005               38
     2400             1.003               40
     2500             1.006               5
     2600             1.009               5
     2700             1.014               50
     2800             1.024               50
     2900             1.012               50
     3000             1.011               4
     3100             1.008               4
     3200             1.004               23
     3300             1.005               43
     3400             1.005               19
     3500             1.008               43
     3600             1.010               43
     3700             1.007               51
     3800             1.009               51
     3900             1.006               51
     4000             1.007               25
     4100             1.007               25
     4200             1.006               7
     4300             1.007               7
     4400             1.004               49
     4500             1.006               26
     4600             1.008               7
     4700             1.004               7
     4800             1.003               36
     4900             1.004               12
     5000             1.002               34


     Simulated prior distributions

     Parameter       Prior Mean  Prior Variance  Prior Std. Dev.


     Parameter 1         0.0001          0.0005          0.0226
     Parameter 2         0.0005          0.0005          0.0224
     Parameter 3         0.0004          0.0005          0.0232
     Parameter 4         0.0020          0.0005          0.0221
     Parameter 5         0.0005          0.0005          0.0225
     Parameter 6        -0.0004          0.0005          0.0219
     Parameter 7        -0.0003          0.0005          0.0225
     Parameter 8         0.0008          0.0005          0.0225
     Parameter 9        -0.0002          0.0005          0.0223
     Parameter 10        -0.0005          0.0005          0.0216
     Parameter 11        -0.0009          0.0005          0.0217
     Parameter 12         0.0000          0.0005          0.0230
     Parameter 13        -0.0013          0.0005          0.0215
     Parameter 14        -0.0004          0.0005          0.0233
     Parameter 15 Improper Prior
     Parameter 16 Improper Prior
     Parameter 17 Improper Prior
     Parameter 18 Improper Prior
     Parameter 19 Improper Prior
     Parameter 20 Improper Prior
     Parameter 21 Improper Prior
     Parameter 22 Improper Prior
     Parameter 23 Improper Prior
     Parameter 24 Improper Prior
     Parameter 25 Improper Prior
     Parameter 26 Improper Prior
     Parameter 27 Improper Prior
     Parameter 28 Improper Prior
     Parameter 29 Improper Prior
     Parameter 30 Improper Prior
     Parameter 31 Improper Prior
     Parameter 32 Improper Prior
     Parameter 33 Improper Prior
     Parameter 34 Improper Prior
     Parameter 35 Improper Prior
     Parameter 36 Improper Prior
     Parameter 37 Improper Prior
     Parameter 38 Improper Prior
     Parameter 39 Improper Prior
     Parameter 40 Improper Prior
     Parameter 41 Improper Prior
     Parameter 42 Improper Prior
     Parameter 43 Improper Prior
     Parameter 44 Improper Prior
     Parameter 45 Improper Prior
     Parameter 46 Improper Prior
     Parameter 47 Improper Prior
     Parameter 48 Improper Prior
     Parameter 49 Improper Prior
     Parameter 50 Improper Prior
     Parameter 51 Improper Prior

     REPLICATION 36:


                     POTENTIAL       PARAMETER WITH
     ITERATION    SCALE REDUCTION      HIGHEST PSR
     100              1.184               2
     200              1.258               45
     300              1.088               18
     400              1.136               18
     500              1.074               37
     600              1.126               1
     700              1.008               21
     800              1.030               37
     900              1.034               39
     1000             1.030               50
     1100             1.065               50
     1200             1.015               41
     1300             1.023               51
     1400             1.042               2
     1500             1.016               2
     1600             1.009               41
     1700             1.006               26
     1800             1.021               43
     1900             1.032               43
     2000             1.036               43
     2100             1.033               43
     2200             1.015               43
     2300             1.006               22
     2400             1.005               29
     2500             1.005               37
     2600             1.010               9
     2700             1.009               43
     2800             1.016               43
     2900             1.018               9
     3000             1.013               43
     3100             1.009               43
     3200             1.009               25
     3300             1.006               25
     3400             1.008               26
     3500             1.011               23
     3600             1.012               1
     3700             1.005               51
     3800             1.007               1
     3900             1.008               1
     4000             1.013               50
     4100             1.003               15
     4200             1.003               28
     4300             1.002               30
     4400             1.002               32
     4500             1.002               24
     4600             1.004               8
     4700             1.006               8
     4800             1.008               24
     4900             1.014               24
     5000             1.013               24


     Simulated prior distributions

     Parameter       Prior Mean  Prior Variance  Prior Std. Dev.


     Parameter 1         0.0002          0.0005          0.0227
     Parameter 2        -0.0015          0.0005          0.0221
     Parameter 3         0.0007          0.0005          0.0218
     Parameter 4        -0.0015          0.0005          0.0228
     Parameter 5         0.0009          0.0005          0.0222
     Parameter 6         0.0006          0.0005          0.0213
     Parameter 7        -0.0006          0.0005          0.0223
     Parameter 8        -0.0003          0.0005          0.0229
     Parameter 9        -0.0007          0.0005          0.0220
     Parameter 10        -0.0003          0.0005          0.0231
     Parameter 11        -0.0016          0.0005          0.0225
     Parameter 12         0.0000          0.0005          0.0221
     Parameter 13        -0.0008          0.0005          0.0221
     Parameter 14        -0.0009          0.0005          0.0220
     Parameter 15 Improper Prior
     Parameter 16 Improper Prior
     Parameter 17 Improper Prior
     Parameter 18 Improper Prior
     Parameter 19 Improper Prior
     Parameter 20 Improper Prior
     Parameter 21 Improper Prior
     Parameter 22 Improper Prior
     Parameter 23 Improper Prior
     Parameter 24 Improper Prior
     Parameter 25 Improper Prior
     Parameter 26 Improper Prior
     Parameter 27 Improper Prior
     Parameter 28 Improper Prior
     Parameter 29 Improper Prior
     Parameter 30 Improper Prior
     Parameter 31 Improper Prior
     Parameter 32 Improper Prior
     Parameter 33 Improper Prior
     Parameter 34 Improper Prior
     Parameter 35 Improper Prior
     Parameter 36 Improper Prior
     Parameter 37 Improper Prior
     Parameter 38 Improper Prior
     Parameter 39 Improper Prior
     Parameter 40 Improper Prior
     Parameter 41 Improper Prior
     Parameter 42 Improper Prior
     Parameter 43 Improper Prior
     Parameter 44 Improper Prior
     Parameter 45 Improper Prior
     Parameter 46 Improper Prior
     Parameter 47 Improper Prior
     Parameter 48 Improper Prior
     Parameter 49 Improper Prior
     Parameter 50 Improper Prior
     Parameter 51 Improper Prior

     REPLICATION 37:


                     POTENTIAL       PARAMETER WITH
     ITERATION    SCALE REDUCTION      HIGHEST PSR
     100              1.329               17
     200              1.077               33
     300              1.083               11
     400              1.122               43
     500              1.035               43
     600              1.087               3
     700              1.112               5
     800              1.039               11
     900              1.024               22
     1000             1.029               50
     1100             1.028               17
     1200             1.018               39
     1300             1.017               26
     1400             1.012               39
     1500             1.031               41
     1600             1.061               43
     1700             1.032               43
     1800             1.047               50
     1900             1.033               50
     2000             1.012               31
     2100             1.007               31
     2200             1.006               29
     2300             1.008               37
     2400             1.023               1
     2500             1.020               50
     2600             1.043               50
     2700             1.014               50
     2800             1.016               50
     2900             1.012               28
     3000             1.011               28
     3100             1.006               18
     3200             1.010               18
     3300             1.010               18
     3400             1.005               32
     3500             1.006               19
     3600             1.005               41
     3700             1.006               15
     3800             1.010               15
     3900             1.009               15
     4000             1.009               15
     4100             1.010               26
     4200             1.007               26
     4300             1.010               26
     4400             1.011               25
     4500             1.009               25
     4600             1.012               25
     4700             1.016               25
     4800             1.011               25
     4900             1.011               25
     5000             1.012               25


     Simulated prior distributions

     Parameter       Prior Mean  Prior Variance  Prior Std. Dev.


     Parameter 1        -0.0006          0.0005          0.0227
     Parameter 2         0.0001          0.0005          0.0224
     Parameter 3        -0.0010          0.0005          0.0226
     Parameter 4         0.0008          0.0005          0.0223
     Parameter 5        -0.0001          0.0005          0.0223
     Parameter 6         0.0001          0.0005          0.0223
     Parameter 7        -0.0002          0.0005          0.0232
     Parameter 8        -0.0006          0.0005          0.0226
     Parameter 9        -0.0002          0.0005          0.0227
     Parameter 10         0.0002          0.0005          0.0224
     Parameter 11        -0.0009          0.0005          0.0220
     Parameter 12         0.0004          0.0005          0.0217
     Parameter 13         0.0002          0.0005          0.0221
     Parameter 14        -0.0009          0.0005          0.0216
     Parameter 15 Improper Prior
     Parameter 16 Improper Prior
     Parameter 17 Improper Prior
     Parameter 18 Improper Prior
     Parameter 19 Improper Prior
     Parameter 20 Improper Prior
     Parameter 21 Improper Prior
     Parameter 22 Improper Prior
     Parameter 23 Improper Prior
     Parameter 24 Improper Prior
     Parameter 25 Improper Prior
     Parameter 26 Improper Prior
     Parameter 27 Improper Prior
     Parameter 28 Improper Prior
     Parameter 29 Improper Prior
     Parameter 30 Improper Prior
     Parameter 31 Improper Prior
     Parameter 32 Improper Prior
     Parameter 33 Improper Prior
     Parameter 34 Improper Prior
     Parameter 35 Improper Prior
     Parameter 36 Improper Prior
     Parameter 37 Improper Prior
     Parameter 38 Improper Prior
     Parameter 39 Improper Prior
     Parameter 40 Improper Prior
     Parameter 41 Improper Prior
     Parameter 42 Improper Prior
     Parameter 43 Improper Prior
     Parameter 44 Improper Prior
     Parameter 45 Improper Prior
     Parameter 46 Improper Prior
     Parameter 47 Improper Prior
     Parameter 48 Improper Prior
     Parameter 49 Improper Prior
     Parameter 50 Improper Prior
     Parameter 51 Improper Prior

     REPLICATION 38:


                     POTENTIAL       PARAMETER WITH
     ITERATION    SCALE REDUCTION      HIGHEST PSR
     100              1.456               50
     200              1.143               37
     300              1.152               37
     400              1.042               34
     500              1.052               45
     600              1.059               29
     700              1.022               41
     800              1.041               19
     900              1.037               11
     1000             1.042               29
     1100             1.022               40
     1200             1.014               40
     1300             1.024               50
     1400             1.034               50
     1500             1.025               26
     1600             1.050               26
     1700             1.038               26
     1800             1.042               26
     1900             1.026               26
     2000             1.008               42
     2100             1.046               50
     2200             1.016               50
     2300             1.014               17
     2400             1.013               41
     2500             1.016               48
     2600             1.008               26
     2700             1.011               4
     2800             1.012               21
     2900             1.013               21
     3000             1.012               21
     3100             1.019               50
     3200             1.053               12
     3300             1.051               50
     3400             1.029               50
     3500             1.036               50
     3600             1.017               41
     3700             1.016               18
     3800             1.015               18
     3900             1.012               18
     4000             1.009               41
     4100             1.013               51
     4200             1.032               5
     4300             1.036               10
     4400             1.036               9
     4500             1.016               9
     4600             1.014               50
     4700             1.009               50
     4800             1.006               50
     4900             1.007               50
     5000             1.004               19


     Simulated prior distributions

     Parameter       Prior Mean  Prior Variance  Prior Std. Dev.


     Parameter 1         0.0010          0.0005          0.0222
     Parameter 2        -0.0003          0.0005          0.0222
     Parameter 3         0.0000          0.0005          0.0220
     Parameter 4        -0.0003          0.0005          0.0225
     Parameter 5        -0.0006          0.0005          0.0219
     Parameter 6         0.0001          0.0005          0.0220
     Parameter 7        -0.0006          0.0005          0.0216
     Parameter 8        -0.0005          0.0005          0.0217
     Parameter 9        -0.0007          0.0005          0.0223
     Parameter 10         0.0004          0.0005          0.0229
     Parameter 11         0.0006          0.0005          0.0227
     Parameter 12         0.0000          0.0005          0.0222
     Parameter 13        -0.0005          0.0005          0.0223
     Parameter 14         0.0001          0.0005          0.0217
     Parameter 15 Improper Prior
     Parameter 16 Improper Prior
     Parameter 17 Improper Prior
     Parameter 18 Improper Prior
     Parameter 19 Improper Prior
     Parameter 20 Improper Prior
     Parameter 21 Improper Prior
     Parameter 22 Improper Prior
     Parameter 23 Improper Prior
     Parameter 24 Improper Prior
     Parameter 25 Improper Prior
     Parameter 26 Improper Prior
     Parameter 27 Improper Prior
     Parameter 28 Improper Prior
     Parameter 29 Improper Prior
     Parameter 30 Improper Prior
     Parameter 31 Improper Prior
     Parameter 32 Improper Prior
     Parameter 33 Improper Prior
     Parameter 34 Improper Prior
     Parameter 35 Improper Prior
     Parameter 36 Improper Prior
     Parameter 37 Improper Prior
     Parameter 38 Improper Prior
     Parameter 39 Improper Prior
     Parameter 40 Improper Prior
     Parameter 41 Improper Prior
     Parameter 42 Improper Prior
     Parameter 43 Improper Prior
     Parameter 44 Improper Prior
     Parameter 45 Improper Prior
     Parameter 46 Improper Prior
     Parameter 47 Improper Prior
     Parameter 48 Improper Prior
     Parameter 49 Improper Prior
     Parameter 50 Improper Prior
     Parameter 51 Improper Prior

     REPLICATION 39:


                     POTENTIAL       PARAMETER WITH
     ITERATION    SCALE REDUCTION      HIGHEST PSR
     100              1.188               22
     200              1.271               50
     300              1.079               33
     400              1.102               45
     500              1.149               16
     600              1.161               8
     700              1.137               50
     800              1.073               51
     900              1.156               5
     1000             1.093               50
     1100             1.027               43
     1200             1.019               51
     1300             1.012               12
     1400             1.017               39
     1500             1.025               25
     1600             1.022               25
     1700             1.011               25
     1800             1.008               51
     1900             1.012               41
     2000             1.014               3
     2100             1.019               19
     2200             1.041               50
     2300             1.022               50
     2400             1.027               50
     2500             1.012               19
     2600             1.013               19
     2700             1.006               19
     2800             1.009               1
     2900             1.008               15
     3000             1.006               1
     3100             1.008               24
     3200             1.005               12
     3300             1.014               12
     3400             1.012               12
     3500             1.027               12
     3600             1.028               12
     3700             1.033               5
     3800             1.012               5
     3900             1.013               1
     4000             1.007               8
     4100             1.008               8
     4200             1.011               8
     4300             1.005               8
     4400             1.007               33
     4500             1.006               33
     4600             1.004               33
     4700             1.008               33
     4800             1.005               18
     4900             1.004               18
     5000             1.005               14


     Simulated prior distributions

     Parameter       Prior Mean  Prior Variance  Prior Std. Dev.


     Parameter 1         0.0002          0.0005          0.0222
     Parameter 2        -0.0005          0.0005          0.0232
     Parameter 3         0.0007          0.0005          0.0227
     Parameter 4         0.0005          0.0005          0.0215
     Parameter 5        -0.0006          0.0005          0.0224
     Parameter 6        -0.0003          0.0005          0.0224
     Parameter 7         0.0008          0.0005          0.0224
     Parameter 8        -0.0007          0.0005          0.0224
     Parameter 9        -0.0013          0.0005          0.0222
     Parameter 10         0.0001          0.0005          0.0229
     Parameter 11         0.0002          0.0005          0.0230
     Parameter 12         0.0007          0.0005          0.0214
     Parameter 13         0.0005          0.0005          0.0224
     Parameter 14         0.0008          0.0005          0.0227
     Parameter 15 Improper Prior
     Parameter 16 Improper Prior
     Parameter 17 Improper Prior
     Parameter 18 Improper Prior
     Parameter 19 Improper Prior
     Parameter 20 Improper Prior
     Parameter 21 Improper Prior
     Parameter 22 Improper Prior
     Parameter 23 Improper Prior
     Parameter 24 Improper Prior
     Parameter 25 Improper Prior
     Parameter 26 Improper Prior
     Parameter 27 Improper Prior
     Parameter 28 Improper Prior
     Parameter 29 Improper Prior
     Parameter 30 Improper Prior
     Parameter 31 Improper Prior
     Parameter 32 Improper Prior
     Parameter 33 Improper Prior
     Parameter 34 Improper Prior
     Parameter 35 Improper Prior
     Parameter 36 Improper Prior
     Parameter 37 Improper Prior
     Parameter 38 Improper Prior
     Parameter 39 Improper Prior
     Parameter 40 Improper Prior
     Parameter 41 Improper Prior
     Parameter 42 Improper Prior
     Parameter 43 Improper Prior
     Parameter 44 Improper Prior
     Parameter 45 Improper Prior
     Parameter 46 Improper Prior
     Parameter 47 Improper Prior
     Parameter 48 Improper Prior
     Parameter 49 Improper Prior
     Parameter 50 Improper Prior
     Parameter 51 Improper Prior

     REPLICATION 40:


                     POTENTIAL       PARAMETER WITH
     ITERATION    SCALE REDUCTION      HIGHEST PSR
     100              1.658               10
     200              1.250               19
     300              1.139               50
     400              1.075               32
     500              1.213               2
     600              1.031               30
     700              1.033               23
     800              1.156               4
     900              1.058               2
     1000             1.017               7
     1100             1.021               33
     1200             1.023               17
     1300             1.024               17
     1400             1.017               1
     1500             1.010               1
     1600             1.010               15
     1700             1.009               28
     1800             1.034               5
     1900             1.010               4
     2000             1.024               4
     2100             1.009               22
     2200             1.007               5
     2300             1.020               12
     2400             1.035               12
     2500             1.018               12
     2600             1.009               17
     2700             1.010               17
     2800             1.013               8
     2900             1.012               19
     3000             1.008               24
     3100             1.012               24
     3200             1.013               24
     3300             1.011               24
     3400             1.009               24
     3500             1.009               24
     3600             1.006               24
     3700             1.004               24
     3800             1.003               18
     3900             1.003               27
     4000             1.011               1
     4100             1.018               1
     4200             1.020               8
     4300             1.030               12
     4400             1.022               8
     4500             1.022               8
     4600             1.011               8
     4700             1.003               8
     4800             1.005               12
     4900             1.004               7
     5000             1.004               24


     Simulated prior distributions

     Parameter       Prior Mean  Prior Variance  Prior Std. Dev.


     Parameter 1        -0.0004          0.0005          0.0224
     Parameter 2        -0.0006          0.0005          0.0216
     Parameter 3         0.0005          0.0005          0.0232
     Parameter 4        -0.0012          0.0005          0.0228
     Parameter 5        -0.0005          0.0005          0.0224
     Parameter 6        -0.0001          0.0005          0.0221
     Parameter 7        -0.0005          0.0005          0.0214
     Parameter 8        -0.0004          0.0005          0.0221
     Parameter 9        -0.0007          0.0005          0.0221
     Parameter 10        -0.0002          0.0005          0.0218
     Parameter 11         0.0007          0.0005          0.0222
     Parameter 12         0.0011          0.0005          0.0218
     Parameter 13        -0.0001          0.0005          0.0221
     Parameter 14         0.0001          0.0005          0.0223
     Parameter 15 Improper Prior
     Parameter 16 Improper Prior
     Parameter 17 Improper Prior
     Parameter 18 Improper Prior
     Parameter 19 Improper Prior
     Parameter 20 Improper Prior
     Parameter 21 Improper Prior
     Parameter 22 Improper Prior
     Parameter 23 Improper Prior
     Parameter 24 Improper Prior
     Parameter 25 Improper Prior
     Parameter 26 Improper Prior
     Parameter 27 Improper Prior
     Parameter 28 Improper Prior
     Parameter 29 Improper Prior
     Parameter 30 Improper Prior
     Parameter 31 Improper Prior
     Parameter 32 Improper Prior
     Parameter 33 Improper Prior
     Parameter 34 Improper Prior
     Parameter 35 Improper Prior
     Parameter 36 Improper Prior
     Parameter 37 Improper Prior
     Parameter 38 Improper Prior
     Parameter 39 Improper Prior
     Parameter 40 Improper Prior
     Parameter 41 Improper Prior
     Parameter 42 Improper Prior
     Parameter 43 Improper Prior
     Parameter 44 Improper Prior
     Parameter 45 Improper Prior
     Parameter 46 Improper Prior
     Parameter 47 Improper Prior
     Parameter 48 Improper Prior
     Parameter 49 Improper Prior
     Parameter 50 Improper Prior
     Parameter 51 Improper Prior

     REPLICATION 41:


                     POTENTIAL       PARAMETER WITH
     ITERATION    SCALE REDUCTION      HIGHEST PSR
     100              1.336               17
     200              1.116               17
     300              1.100               16
     400              1.053               25
     500              1.182               50
     600              1.054               9
     700              1.054               29
     800              1.018               44
     900              1.014               44
     1000             1.014               40
     1100             1.034               3
     1200             1.024               11
     1300             1.026               11
     1400             1.023               8
     1500             1.017               31
     1600             1.026               12
     1700             1.046               1
     1800             1.015               36
     1900             1.019               51
     2000             1.019               9
     2100             1.028               3
     2200             1.017               3
     2300             1.028               10
     2400             1.025               8
     2500             1.011               19
     2600             1.006               13
     2700             1.015               18
     2800             1.022               18
     2900             1.022               1
     3000             1.037               10
     3100             1.007               24
     3200             1.010               29
     3300             1.009               45
     3400             1.017               10
     3500             1.010               10
     3600             1.007               28
     3700             1.008               28
     3800             1.009               1
     3900             1.023               1
     4000             1.028               1
     4100             1.018               50
     4200             1.025               8
     4300             1.026               10
     4400             1.041               10
     4500             1.043               10
     4600             1.039               10
     4700             1.038               50
     4800             1.028               5
     4900             1.034               12
     5000             1.027               5
     5100             1.018               5


     Simulated prior distributions

     Parameter       Prior Mean  Prior Variance  Prior Std. Dev.


     Parameter 1        -0.0009          0.0005          0.0219
     Parameter 2         0.0006          0.0005          0.0231
     Parameter 3        -0.0009          0.0005          0.0225
     Parameter 4         0.0005          0.0005          0.0218
     Parameter 5         0.0006          0.0005          0.0224
     Parameter 6         0.0004          0.0005          0.0224
     Parameter 7        -0.0006          0.0005          0.0219
     Parameter 8        -0.0013          0.0005          0.0225
     Parameter 9         0.0006          0.0005          0.0224
     Parameter 10         0.0001          0.0005          0.0224
     Parameter 11         0.0000          0.0005          0.0217
     Parameter 12        -0.0009          0.0005          0.0230
     Parameter 13        -0.0002          0.0005          0.0227
     Parameter 14        -0.0003          0.0005          0.0224
     Parameter 15 Improper Prior
     Parameter 16 Improper Prior
     Parameter 17 Improper Prior
     Parameter 18 Improper Prior
     Parameter 19 Improper Prior
     Parameter 20 Improper Prior
     Parameter 21 Improper Prior
     Parameter 22 Improper Prior
     Parameter 23 Improper Prior
     Parameter 24 Improper Prior
     Parameter 25 Improper Prior
     Parameter 26 Improper Prior
     Parameter 27 Improper Prior
     Parameter 28 Improper Prior
     Parameter 29 Improper Prior
     Parameter 30 Improper Prior
     Parameter 31 Improper Prior
     Parameter 32 Improper Prior
     Parameter 33 Improper Prior
     Parameter 34 Improper Prior
     Parameter 35 Improper Prior
     Parameter 36 Improper Prior
     Parameter 37 Improper Prior
     Parameter 38 Improper Prior
     Parameter 39 Improper Prior
     Parameter 40 Improper Prior
     Parameter 41 Improper Prior
     Parameter 42 Improper Prior
     Parameter 43 Improper Prior
     Parameter 44 Improper Prior
     Parameter 45 Improper Prior
     Parameter 46 Improper Prior
     Parameter 47 Improper Prior
     Parameter 48 Improper Prior
     Parameter 49 Improper Prior
     Parameter 50 Improper Prior
     Parameter 51 Improper Prior

     REPLICATION 42:


                     POTENTIAL       PARAMETER WITH
     ITERATION    SCALE REDUCTION      HIGHEST PSR
     100              1.454               5
     200              1.093               23
     300              1.087               28
     400              1.061               44
     500              1.097               8
     600              1.099               12
     700              1.062               51
     800              1.059               50
     900              1.052               26
     1000             1.022               18
     1100             1.025               45
     1200             1.027               45
     1300             1.015               28
     1400             1.023               26
     1500             1.030               12
     1600             1.020               12
     1700             1.041               14
     1800             1.044               14
     1900             1.033               28
     2000             1.020               28
     2100             1.039               12
     2200             1.036               12
     2300             1.070               12
     2400             1.055               12
     2500             1.023               12
     2600             1.016               12
     2700             1.024               12
     2800             1.011               12
     2900             1.009               20
     3000             1.008               19
     3100             1.007               30
     3200             1.006               30
     3300             1.007               10
     3400             1.006               30
     3500             1.007               2
     3600             1.010               51
     3700             1.007               8
     3800             1.007               8
     3900             1.009               8
     4000             1.005               38
     4100             1.005               38
     4200             1.007               12
     4300             1.004               45
     4400             1.005               45
     4500             1.006               44
     4600             1.007               19
     4700             1.006               26
     4800             1.009               26
     4900             1.008               3
     5000             1.008               14


     Simulated prior distributions

     Parameter       Prior Mean  Prior Variance  Prior Std. Dev.


     Parameter 1        -0.0002          0.0005          0.0225
     Parameter 2        -0.0008          0.0005          0.0226
     Parameter 3         0.0006          0.0005          0.0223
     Parameter 4         0.0014          0.0005          0.0228
     Parameter 5        -0.0002          0.0005          0.0222
     Parameter 6        -0.0004          0.0005          0.0226
     Parameter 7        -0.0011          0.0005          0.0220
     Parameter 8        -0.0002          0.0004          0.0210
     Parameter 9         0.0007          0.0005          0.0227
     Parameter 10         0.0009          0.0005          0.0230
     Parameter 11        -0.0005          0.0005          0.0223
     Parameter 12         0.0001          0.0005          0.0217
     Parameter 13         0.0004          0.0005          0.0225
     Parameter 14        -0.0001          0.0005          0.0227
     Parameter 15 Improper Prior
     Parameter 16 Improper Prior
     Parameter 17 Improper Prior
     Parameter 18 Improper Prior
     Parameter 19 Improper Prior
     Parameter 20 Improper Prior
     Parameter 21 Improper Prior
     Parameter 22 Improper Prior
     Parameter 23 Improper Prior
     Parameter 24 Improper Prior
     Parameter 25 Improper Prior
     Parameter 26 Improper Prior
     Parameter 27 Improper Prior
     Parameter 28 Improper Prior
     Parameter 29 Improper Prior
     Parameter 30 Improper Prior
     Parameter 31 Improper Prior
     Parameter 32 Improper Prior
     Parameter 33 Improper Prior
     Parameter 34 Improper Prior
     Parameter 35 Improper Prior
     Parameter 36 Improper Prior
     Parameter 37 Improper Prior
     Parameter 38 Improper Prior
     Parameter 39 Improper Prior
     Parameter 40 Improper Prior
     Parameter 41 Improper Prior
     Parameter 42 Improper Prior
     Parameter 43 Improper Prior
     Parameter 44 Improper Prior
     Parameter 45 Improper Prior
     Parameter 46 Improper Prior
     Parameter 47 Improper Prior
     Parameter 48 Improper Prior
     Parameter 49 Improper Prior
     Parameter 50 Improper Prior
     Parameter 51 Improper Prior

     REPLICATION 43:


                     POTENTIAL       PARAMETER WITH
     ITERATION    SCALE REDUCTION      HIGHEST PSR
     100              1.251               16
     200              1.184               14
     300              1.079               45
     400              1.115               25
     500              1.071               3
     600              1.040               21
     700              1.056               25
     800              1.042               50
     900              1.018               31
     1000             1.041               50
     1100             1.019               25
     1200             1.020               4
     1300             1.030               4
     1400             1.017               43
     1500             1.014               38
     1600             1.031               50
     1700             1.029               50
     1800             1.011               16
     1900             1.019               32
     2000             1.011               25
     2100             1.016               25
     2200             1.008               45
     2300             1.011               5
     2400             1.013               5
     2500             1.023               5
     2600             1.009               5
     2700             1.011               32
     2800             1.021               12
     2900             1.017               25
     3000             1.014               5
     3100             1.007               19
     3200             1.007               35
     3300             1.007               20
     3400             1.009               20
     3500             1.005               20
     3600             1.005               17
     3700             1.020               50
     3800             1.022               50
     3900             1.031               50
     4000             1.032               50
     4100             1.028               50
     4200             1.035               8
     4300             1.026               50
     4400             1.020               12
     4500             1.037               12
     4600             1.037               12
     4700             1.015               5
     4800             1.004               1
     4900             1.006               1
     5000             1.005               1


     Simulated prior distributions

     Parameter       Prior Mean  Prior Variance  Prior Std. Dev.


     Parameter 1        -0.0010          0.0005          0.0228
     Parameter 2        -0.0007          0.0005          0.0231
     Parameter 3        -0.0010          0.0005          0.0225
     Parameter 4        -0.0004          0.0005          0.0224
     Parameter 5        -0.0005          0.0005          0.0228
     Parameter 6        -0.0004          0.0005          0.0230
     Parameter 7         0.0007          0.0005          0.0219
     Parameter 8        -0.0002          0.0005          0.0223
     Parameter 9         0.0009          0.0005          0.0220
     Parameter 10         0.0006          0.0005          0.0225
     Parameter 11        -0.0009          0.0005          0.0229
     Parameter 12         0.0005          0.0005          0.0228
     Parameter 13        -0.0002          0.0005          0.0213
     Parameter 14         0.0007          0.0005          0.0216
     Parameter 15 Improper Prior
     Parameter 16 Improper Prior
     Parameter 17 Improper Prior
     Parameter 18 Improper Prior
     Parameter 19 Improper Prior
     Parameter 20 Improper Prior
     Parameter 21 Improper Prior
     Parameter 22 Improper Prior
     Parameter 23 Improper Prior
     Parameter 24 Improper Prior
     Parameter 25 Improper Prior
     Parameter 26 Improper Prior
     Parameter 27 Improper Prior
     Parameter 28 Improper Prior
     Parameter 29 Improper Prior
     Parameter 30 Improper Prior
     Parameter 31 Improper Prior
     Parameter 32 Improper Prior
     Parameter 33 Improper Prior
     Parameter 34 Improper Prior
     Parameter 35 Improper Prior
     Parameter 36 Improper Prior
     Parameter 37 Improper Prior
     Parameter 38 Improper Prior
     Parameter 39 Improper Prior
     Parameter 40 Improper Prior
     Parameter 41 Improper Prior
     Parameter 42 Improper Prior
     Parameter 43 Improper Prior
     Parameter 44 Improper Prior
     Parameter 45 Improper Prior
     Parameter 46 Improper Prior
     Parameter 47 Improper Prior
     Parameter 48 Improper Prior
     Parameter 49 Improper Prior
     Parameter 50 Improper Prior
     Parameter 51 Improper Prior

     REPLICATION 44:


                     POTENTIAL       PARAMETER WITH
     ITERATION    SCALE REDUCTION      HIGHEST PSR
     100              1.186               17
     200              1.116               50
     300              1.163               50
     400              1.026               31
     500              1.039               18
     600              1.062               5
     700              1.058               45
     800              1.036               48
     900              1.017               50
     1000             1.036               50
     1100             1.027               23
     1200             1.036               50
     1300             1.107               50
     1400             1.090               50
     1500             1.017               37
     1600             1.014               43
     1700             1.011               33
     1800             1.048               50
     1900             1.045               50
     2000             1.028               50
     2100             1.029               10
     2200             1.009               50
     2300             1.019               50
     2400             1.007               37
     2500             1.004               38
     2600             1.005               30
     2700             1.006               24
     2800             1.005               10
     2900             1.007               30
     3000             1.008               18
     3100             1.008               32
     3200             1.009               32
     3300             1.010               39
     3400             1.014               23
     3500             1.016               39
     3600             1.016               39
     3700             1.020               10
     3800             1.015               10
     3900             1.013               10
     4000             1.019               10
     4100             1.009               2
     4200             1.010               8
     4300             1.010               8
     4400             1.006               8
     4500             1.005               15
     4600             1.006               25
     4700             1.007               15
     4800             1.007               32
     4900             1.005               32
     5000             1.003               17


     Simulated prior distributions

     Parameter       Prior Mean  Prior Variance  Prior Std. Dev.


     Parameter 1         0.0000          0.0005          0.0220
     Parameter 2         0.0009          0.0005          0.0226
     Parameter 3        -0.0007          0.0005          0.0223
     Parameter 4         0.0005          0.0005          0.0219
     Parameter 5         0.0000          0.0005          0.0221
     Parameter 6         0.0002          0.0005          0.0228
     Parameter 7         0.0003          0.0005          0.0225
     Parameter 8        -0.0003          0.0005          0.0229
     Parameter 9         0.0011          0.0005          0.0231
     Parameter 10        -0.0015          0.0005          0.0213
     Parameter 11        -0.0003          0.0005          0.0223
     Parameter 12         0.0005          0.0005          0.0220
     Parameter 13         0.0002          0.0005          0.0230
     Parameter 14        -0.0007          0.0005          0.0227
     Parameter 15 Improper Prior
     Parameter 16 Improper Prior
     Parameter 17 Improper Prior
     Parameter 18 Improper Prior
     Parameter 19 Improper Prior
     Parameter 20 Improper Prior
     Parameter 21 Improper Prior
     Parameter 22 Improper Prior
     Parameter 23 Improper Prior
     Parameter 24 Improper Prior
     Parameter 25 Improper Prior
     Parameter 26 Improper Prior
     Parameter 27 Improper Prior
     Parameter 28 Improper Prior
     Parameter 29 Improper Prior
     Parameter 30 Improper Prior
     Parameter 31 Improper Prior
     Parameter 32 Improper Prior
     Parameter 33 Improper Prior
     Parameter 34 Improper Prior
     Parameter 35 Improper Prior
     Parameter 36 Improper Prior
     Parameter 37 Improper Prior
     Parameter 38 Improper Prior
     Parameter 39 Improper Prior
     Parameter 40 Improper Prior
     Parameter 41 Improper Prior
     Parameter 42 Improper Prior
     Parameter 43 Improper Prior
     Parameter 44 Improper Prior
     Parameter 45 Improper Prior
     Parameter 46 Improper Prior
     Parameter 47 Improper Prior
     Parameter 48 Improper Prior
     Parameter 49 Improper Prior
     Parameter 50 Improper Prior
     Parameter 51 Improper Prior

     REPLICATION 45:


                     POTENTIAL       PARAMETER WITH
     ITERATION    SCALE REDUCTION      HIGHEST PSR
     100              1.388               4
     200              1.225               1
     300              1.080               34
     400              1.352               12
     500              1.104               17
     600              1.141               10
     700              1.054               10
     800              1.017               5
     900              1.025               17
     1000             1.065               5
     1100             1.089               5
     1200             1.028               1
     1300             1.013               51
     1400             1.012               41
     1500             1.030               18
     1600             1.026               18
     1700             1.023               21
     1800             1.016               25
     1900             1.018               25
     2000             1.010               33
     2100             1.005               51
     2200             1.009               21
     2300             1.011               50
     2400             1.018               25
     2500             1.011               43
     2600             1.007               41
     2700             1.006               41
     2800             1.007               41
     2900             1.004               41
     3000             1.007               24
     3100             1.005               51
     3200             1.007               5
     3300             1.008               51
     3400             1.006               31
     3500             1.011               31
     3600             1.012               31
     3700             1.007               31
     3800             1.005               3
     3900             1.006               37
     4000             1.014               26
     4100             1.013               26
     4200             1.012               26
     4300             1.017               26
     4400             1.015               26
     4500             1.008               26
     4600             1.007               26
     4700             1.006               26
     4800             1.002               26
     4900             1.001               20
     5000             1.002               5


     Simulated prior distributions

     Parameter       Prior Mean  Prior Variance  Prior Std. Dev.


     Parameter 1        -0.0002          0.0005          0.0229
     Parameter 2        -0.0003          0.0005          0.0226
     Parameter 3        -0.0008          0.0005          0.0218
     Parameter 4        -0.0003          0.0005          0.0215
     Parameter 5        -0.0010          0.0005          0.0228
     Parameter 6        -0.0006          0.0005          0.0222
     Parameter 7        -0.0006          0.0005          0.0224
     Parameter 8        -0.0005          0.0005          0.0223
     Parameter 9        -0.0005          0.0005          0.0220
     Parameter 10         0.0006          0.0005          0.0221
     Parameter 11         0.0014          0.0005          0.0222
     Parameter 12         0.0010          0.0005          0.0224
     Parameter 13        -0.0013          0.0005          0.0219
     Parameter 14         0.0002          0.0005          0.0223
     Parameter 15 Improper Prior
     Parameter 16 Improper Prior
     Parameter 17 Improper Prior
     Parameter 18 Improper Prior
     Parameter 19 Improper Prior
     Parameter 20 Improper Prior
     Parameter 21 Improper Prior
     Parameter 22 Improper Prior
     Parameter 23 Improper Prior
     Parameter 24 Improper Prior
     Parameter 25 Improper Prior
     Parameter 26 Improper Prior
     Parameter 27 Improper Prior
     Parameter 28 Improper Prior
     Parameter 29 Improper Prior
     Parameter 30 Improper Prior
     Parameter 31 Improper Prior
     Parameter 32 Improper Prior
     Parameter 33 Improper Prior
     Parameter 34 Improper Prior
     Parameter 35 Improper Prior
     Parameter 36 Improper Prior
     Parameter 37 Improper Prior
     Parameter 38 Improper Prior
     Parameter 39 Improper Prior
     Parameter 40 Improper Prior
     Parameter 41 Improper Prior
     Parameter 42 Improper Prior
     Parameter 43 Improper Prior
     Parameter 44 Improper Prior
     Parameter 45 Improper Prior
     Parameter 46 Improper Prior
     Parameter 47 Improper Prior
     Parameter 48 Improper Prior
     Parameter 49 Improper Prior
     Parameter 50 Improper Prior
     Parameter 51 Improper Prior

     REPLICATION 46:


                     POTENTIAL       PARAMETER WITH
     ITERATION    SCALE REDUCTION      HIGHEST PSR
     100              1.634               50
     200              1.146               26
     300              1.090               32
     400              1.113               27
     500              1.086               50
     600              1.034               25
     700              1.036               26
     800              1.032               51
     900              1.013               43
     1000             1.043               45
     1100             1.033               45
     1200             1.038               45
     1300             1.053               50
     1400             1.023               45
     1500             1.022               50
     1600             1.014               50
     1700             1.012               19
     1800             1.016               45
     1900             1.008               49
     2000             1.013               45
     2100             1.020               45
     2200             1.017               45
     2300             1.010               19
     2400             1.011               33
     2500             1.015               19
     2600             1.022               11
     2700             1.022               12
     2800             1.016               26
     2900             1.016               17
     3000             1.007               17
     3100             1.010               17
     3200             1.010               31
     3300             1.006               35
     3400             1.006               35
     3500             1.004               35
     3600             1.005               27
     3700             1.004               33
     3800             1.005               19
     3900             1.007               20
     4000             1.006               22
     4100             1.008               22
     4200             1.007               8
     4300             1.008               22
     4400             1.005               17
     4500             1.006               28
     4600             1.004               28
     4700             1.004               51
     4800             1.005               43
     4900             1.009               42
     5000             1.008               42


     Simulated prior distributions

     Parameter       Prior Mean  Prior Variance  Prior Std. Dev.


     Parameter 1         0.0009          0.0005          0.0221
     Parameter 2        -0.0002          0.0005          0.0233
     Parameter 3        -0.0007          0.0005          0.0220
     Parameter 4        -0.0006          0.0005          0.0225
     Parameter 5        -0.0007          0.0005          0.0214
     Parameter 6        -0.0003          0.0005          0.0216
     Parameter 7        -0.0008          0.0005          0.0213
     Parameter 8         0.0000          0.0005          0.0219
     Parameter 9         0.0003          0.0005          0.0216
     Parameter 10         0.0003          0.0005          0.0221
     Parameter 11         0.0002          0.0005          0.0222
     Parameter 12        -0.0010          0.0005          0.0223
     Parameter 13         0.0001          0.0006          0.0235
     Parameter 14         0.0007          0.0005          0.0227
     Parameter 15 Improper Prior
     Parameter 16 Improper Prior
     Parameter 17 Improper Prior
     Parameter 18 Improper Prior
     Parameter 19 Improper Prior
     Parameter 20 Improper Prior
     Parameter 21 Improper Prior
     Parameter 22 Improper Prior
     Parameter 23 Improper Prior
     Parameter 24 Improper Prior
     Parameter 25 Improper Prior
     Parameter 26 Improper Prior
     Parameter 27 Improper Prior
     Parameter 28 Improper Prior
     Parameter 29 Improper Prior
     Parameter 30 Improper Prior
     Parameter 31 Improper Prior
     Parameter 32 Improper Prior
     Parameter 33 Improper Prior
     Parameter 34 Improper Prior
     Parameter 35 Improper Prior
     Parameter 36 Improper Prior
     Parameter 37 Improper Prior
     Parameter 38 Improper Prior
     Parameter 39 Improper Prior
     Parameter 40 Improper Prior
     Parameter 41 Improper Prior
     Parameter 42 Improper Prior
     Parameter 43 Improper Prior
     Parameter 44 Improper Prior
     Parameter 45 Improper Prior
     Parameter 46 Improper Prior
     Parameter 47 Improper Prior
     Parameter 48 Improper Prior
     Parameter 49 Improper Prior
     Parameter 50 Improper Prior
     Parameter 51 Improper Prior

     REPLICATION 47:


                     POTENTIAL       PARAMETER WITH
     ITERATION    SCALE REDUCTION      HIGHEST PSR
     100              1.557               26
     200              1.122               11
     300              1.228               11
     400              1.152               1
     500              1.080               15
     600              1.022               40
     700              1.023               8
     800              1.016               22
     900              1.012               34
     1000             1.019               26
     1100             1.014               32
     1200             1.043               9
     1300             1.033               26
     1400             1.028               45
     1500             1.012               45
     1600             1.011               13
     1700             1.008               29
     1800             1.012               18
     1900             1.017               18
     2000             1.016               29
     2100             1.018               18
     2200             1.011               33
     2300             1.013               33
     2400             1.011               43
     2500             1.006               15
     2600             1.013               43
     2700             1.014               43
     2800             1.018               45
     2900             1.012               4
     3000             1.012               33
     3100             1.005               33
     3200             1.007               9
     3300             1.014               1
     3400             1.046               12
     3500             1.017               12
     3600             1.017               12
     3700             1.036               12
     3800             1.045               12
     3900             1.022               5
     4000             1.011               5
     4100             1.011               5
     4200             1.020               5
     4300             1.005               5
     4400             1.006               5
     4500             1.006               51
     4600             1.003               25
     4700             1.003               15
     4800             1.005               12
     4900             1.015               12
     5000             1.016               12


     Simulated prior distributions

     Parameter       Prior Mean  Prior Variance  Prior Std. Dev.


     Parameter 1         0.0005          0.0005          0.0228
     Parameter 2         0.0009          0.0005          0.0229
     Parameter 3        -0.0003          0.0005          0.0217
     Parameter 4         0.0001          0.0005          0.0230
     Parameter 5         0.0002          0.0005          0.0219
     Parameter 6        -0.0004          0.0005          0.0223
     Parameter 7         0.0000          0.0005          0.0229
     Parameter 8         0.0002          0.0005          0.0225
     Parameter 9         0.0003          0.0005          0.0226
     Parameter 10        -0.0008          0.0005          0.0222
     Parameter 11        -0.0009          0.0005          0.0226
     Parameter 12        -0.0004          0.0005          0.0223
     Parameter 13         0.0004          0.0005          0.0215
     Parameter 14        -0.0006          0.0005          0.0219
     Parameter 15 Improper Prior
     Parameter 16 Improper Prior
     Parameter 17 Improper Prior
     Parameter 18 Improper Prior
     Parameter 19 Improper Prior
     Parameter 20 Improper Prior
     Parameter 21 Improper Prior
     Parameter 22 Improper Prior
     Parameter 23 Improper Prior
     Parameter 24 Improper Prior
     Parameter 25 Improper Prior
     Parameter 26 Improper Prior
     Parameter 27 Improper Prior
     Parameter 28 Improper Prior
     Parameter 29 Improper Prior
     Parameter 30 Improper Prior
     Parameter 31 Improper Prior
     Parameter 32 Improper Prior
     Parameter 33 Improper Prior
     Parameter 34 Improper Prior
     Parameter 35 Improper Prior
     Parameter 36 Improper Prior
     Parameter 37 Improper Prior
     Parameter 38 Improper Prior
     Parameter 39 Improper Prior
     Parameter 40 Improper Prior
     Parameter 41 Improper Prior
     Parameter 42 Improper Prior
     Parameter 43 Improper Prior
     Parameter 44 Improper Prior
     Parameter 45 Improper Prior
     Parameter 46 Improper Prior
     Parameter 47 Improper Prior
     Parameter 48 Improper Prior
     Parameter 49 Improper Prior
     Parameter 50 Improper Prior
     Parameter 51 Improper Prior

     REPLICATION 48:


                     POTENTIAL       PARAMETER WITH
     ITERATION    SCALE REDUCTION      HIGHEST PSR
     100              1.256               43
     200              1.073               17
     300              1.097               44
     400              1.058               17
     500              1.111               5
     600              1.030               26
     700              1.032               23
     800              1.037               11
     900              1.030               11
     1000             1.027               43
     1100             1.008               49
     1200             1.010               51
     1300             1.013               26
     1400             1.016               48
     1500             1.020               21
     1600             1.016               37
     1700             1.015               37
     1800             1.013               51
     1900             1.013               1
     2000             1.017               15
     2100             1.017               15
     2200             1.006               40
     2300             1.013               37
     2400             1.007               37
     2500             1.014               21
     2600             1.006               21
     2700             1.005               45
     2800             1.010               50
     2900             1.009               50
     3000             1.005               45
     3100             1.009               12
     3200             1.008               2
     3300             1.008               2
     3400             1.004               2
     3500             1.005               31
     3600             1.006               51
     3700             1.013               11
     3800             1.013               11
     3900             1.017               11
     4000             1.011               11
     4100             1.010               10
     4200             1.008               44
     4300             1.010               10
     4400             1.007               44
     4500             1.007               5
     4600             1.004               9
     4700             1.004               36
     4800             1.004               36
     4900             1.004               36
     5000             1.006               11


     Simulated prior distributions

     Parameter       Prior Mean  Prior Variance  Prior Std. Dev.


     Parameter 1        -0.0005          0.0005          0.0217
     Parameter 2         0.0003          0.0005          0.0223
     Parameter 3        -0.0003          0.0005          0.0222
     Parameter 4         0.0006          0.0005          0.0223
     Parameter 5         0.0005          0.0005          0.0212
     Parameter 6        -0.0008          0.0005          0.0230
     Parameter 7        -0.0006          0.0005          0.0225
     Parameter 8        -0.0001          0.0005          0.0229
     Parameter 9        -0.0019          0.0005          0.0226
     Parameter 10         0.0009          0.0005          0.0224
     Parameter 11        -0.0002          0.0005          0.0220
     Parameter 12        -0.0002          0.0005          0.0217
     Parameter 13         0.0012          0.0005          0.0226
     Parameter 14         0.0000          0.0005          0.0217
     Parameter 15 Improper Prior
     Parameter 16 Improper Prior
     Parameter 17 Improper Prior
     Parameter 18 Improper Prior
     Parameter 19 Improper Prior
     Parameter 20 Improper Prior
     Parameter 21 Improper Prior
     Parameter 22 Improper Prior
     Parameter 23 Improper Prior
     Parameter 24 Improper Prior
     Parameter 25 Improper Prior
     Parameter 26 Improper Prior
     Parameter 27 Improper Prior
     Parameter 28 Improper Prior
     Parameter 29 Improper Prior
     Parameter 30 Improper Prior
     Parameter 31 Improper Prior
     Parameter 32 Improper Prior
     Parameter 33 Improper Prior
     Parameter 34 Improper Prior
     Parameter 35 Improper Prior
     Parameter 36 Improper Prior
     Parameter 37 Improper Prior
     Parameter 38 Improper Prior
     Parameter 39 Improper Prior
     Parameter 40 Improper Prior
     Parameter 41 Improper Prior
     Parameter 42 Improper Prior
     Parameter 43 Improper Prior
     Parameter 44 Improper Prior
     Parameter 45 Improper Prior
     Parameter 46 Improper Prior
     Parameter 47 Improper Prior
     Parameter 48 Improper Prior
     Parameter 49 Improper Prior
     Parameter 50 Improper Prior
     Parameter 51 Improper Prior

     REPLICATION 49:


                     POTENTIAL       PARAMETER WITH
     ITERATION    SCALE REDUCTION      HIGHEST PSR
     100              1.304               20
     200              1.187               33
     300              1.063               24
     400              1.088               16
     500              1.202               8
     600              1.076               24
     700              1.125               11
     800              1.093               25
     900              1.030               10
     1000             1.025               27
     1100             1.028               27
     1200             1.045               27
     1300             1.028               25
     1400             1.028               24
     1500             1.013               41
     1600             1.011               44
     1700             1.019               22
     1800             1.022               22
     1900             1.016               28
     2000             1.008               24
     2100             1.008               36
     2200             1.009               21
     2300             1.013               21
     2400             1.012               21
     2500             1.008               16
     2600             1.029               12
     2700             1.027               12
     2800             1.035               12
     2900             1.015               12
     3000             1.009               12
     3100             1.010               12
     3200             1.008               25
     3300             1.008               19
     3400             1.011               26
     3500             1.013               10
     3600             1.012               10
     3700             1.028               10
     3800             1.009               10
     3900             1.024               12
     4000             1.014               12
     4100             1.015               12
     4200             1.003               21
     4300             1.008               12
     4400             1.004               31
     4500             1.008               45
     4600             1.010               45
     4700             1.006               45
     4800             1.003               45
     4900             1.005               45
     5000             1.004               16


     Simulated prior distributions

     Parameter       Prior Mean  Prior Variance  Prior Std. Dev.


     Parameter 1        -0.0006          0.0005          0.0225
     Parameter 2         0.0004          0.0005          0.0222
     Parameter 3         0.0001          0.0005          0.0229
     Parameter 4         0.0001          0.0005          0.0223
     Parameter 5        -0.0001          0.0005          0.0222
     Parameter 6        -0.0011          0.0004          0.0210
     Parameter 7         0.0002          0.0005          0.0219
     Parameter 8        -0.0006          0.0005          0.0226
     Parameter 9         0.0006          0.0005          0.0222
     Parameter 10        -0.0005          0.0005          0.0225
     Parameter 11        -0.0012          0.0005          0.0229
     Parameter 12         0.0011          0.0005          0.0215
     Parameter 13         0.0000          0.0005          0.0216
     Parameter 14         0.0002          0.0005          0.0214
     Parameter 15 Improper Prior
     Parameter 16 Improper Prior
     Parameter 17 Improper Prior
     Parameter 18 Improper Prior
     Parameter 19 Improper Prior
     Parameter 20 Improper Prior
     Parameter 21 Improper Prior
     Parameter 22 Improper Prior
     Parameter 23 Improper Prior
     Parameter 24 Improper Prior
     Parameter 25 Improper Prior
     Parameter 26 Improper Prior
     Parameter 27 Improper Prior
     Parameter 28 Improper Prior
     Parameter 29 Improper Prior
     Parameter 30 Improper Prior
     Parameter 31 Improper Prior
     Parameter 32 Improper Prior
     Parameter 33 Improper Prior
     Parameter 34 Improper Prior
     Parameter 35 Improper Prior
     Parameter 36 Improper Prior
     Parameter 37 Improper Prior
     Parameter 38 Improper Prior
     Parameter 39 Improper Prior
     Parameter 40 Improper Prior
     Parameter 41 Improper Prior
     Parameter 42 Improper Prior
     Parameter 43 Improper Prior
     Parameter 44 Improper Prior
     Parameter 45 Improper Prior
     Parameter 46 Improper Prior
     Parameter 47 Improper Prior
     Parameter 48 Improper Prior
     Parameter 49 Improper Prior
     Parameter 50 Improper Prior
     Parameter 51 Improper Prior

     REPLICATION 50:


                     POTENTIAL       PARAMETER WITH
     ITERATION    SCALE REDUCTION      HIGHEST PSR
     100              1.387               45
     200              1.373               8
     300              1.090               18
     400              1.090               4
     500              1.100               5
     600              1.085               5
     700              1.018               36
     800              1.054               2
     900              1.059               9
     1000             1.016               50
     1100             1.015               26
     1200             1.037               2
     1300             1.034               9
     1400             1.024               23
     1500             1.013               8
     1600             1.018               8
     1700             1.021               4
     1800             1.006               16
     1900             1.009               6
     2000             1.012               16
     2100             1.010               16
     2200             1.007               16
     2300             1.011               50
     2400             1.021               50
     2500             1.029               1
     2600             1.020               1
     2700             1.008               1
     2800             1.006               2
     2900             1.035               2
     3000             1.013               2
     3100             1.005               22
     3200             1.003               43
     3300             1.003               14
     3400             1.004               1
     3500             1.005               1
     3600             1.006               37
     3700             1.006               24
     3800             1.009               8
     3900             1.007               16
     4000             1.012               16
     4100             1.004               16
     4200             1.004               33
     4300             1.004               33
     4400             1.003               16
     4500             1.004               16
     4600             1.005               16
     4700             1.005               22
     4800             1.004               50
     4900             1.004               23
     5000             1.005               22


     Simulated prior distributions

     Parameter       Prior Mean  Prior Variance  Prior Std. Dev.


     Parameter 1         0.0006          0.0005          0.0227
     Parameter 2        -0.0008          0.0005          0.0225
     Parameter 3         0.0009          0.0005          0.0222
     Parameter 4         0.0018          0.0005          0.0232
     Parameter 5         0.0004          0.0005          0.0231
     Parameter 6         0.0006          0.0005          0.0225
     Parameter 7        -0.0008          0.0005          0.0229
     Parameter 8        -0.0014          0.0005          0.0224
     Parameter 9        -0.0005          0.0005          0.0227
     Parameter 10         0.0015          0.0005          0.0226
     Parameter 11         0.0006          0.0005          0.0218
     Parameter 12        -0.0011          0.0005          0.0220
     Parameter 13         0.0013          0.0005          0.0225
     Parameter 14        -0.0001          0.0005          0.0228
     Parameter 15 Improper Prior
     Parameter 16 Improper Prior
     Parameter 17 Improper Prior
     Parameter 18 Improper Prior
     Parameter 19 Improper Prior
     Parameter 20 Improper Prior
     Parameter 21 Improper Prior
     Parameter 22 Improper Prior
     Parameter 23 Improper Prior
     Parameter 24 Improper Prior
     Parameter 25 Improper Prior
     Parameter 26 Improper Prior
     Parameter 27 Improper Prior
     Parameter 28 Improper Prior
     Parameter 29 Improper Prior
     Parameter 30 Improper Prior
     Parameter 31 Improper Prior
     Parameter 32 Improper Prior
     Parameter 33 Improper Prior
     Parameter 34 Improper Prior
     Parameter 35 Improper Prior
     Parameter 36 Improper Prior
     Parameter 37 Improper Prior
     Parameter 38 Improper Prior
     Parameter 39 Improper Prior
     Parameter 40 Improper Prior
     Parameter 41 Improper Prior
     Parameter 42 Improper Prior
     Parameter 43 Improper Prior
     Parameter 44 Improper Prior
     Parameter 45 Improper Prior
     Parameter 46 Improper Prior
     Parameter 47 Improper Prior
     Parameter 48 Improper Prior
     Parameter 49 Improper Prior
     Parameter 50 Improper Prior
     Parameter 51 Improper Prior

     REPLICATION 51:


                     POTENTIAL       PARAMETER WITH
     ITERATION    SCALE REDUCTION      HIGHEST PSR
     100              2.590               50
     200              1.304               50
     300              1.153               8
     400              1.170               17
     500              1.041               17
     600              1.032               21
     700              1.046               11
     800              1.013               21
     900              1.025               36
     1000             1.024               43
     1100             1.023               43
     1200             1.026               15
     1300             1.027               19
     1400             1.015               19
     1500             1.017               32
     1600             1.028               51
     1700             1.022               51
     1800             1.018               51
     1900             1.022               5
     2000             1.039               5
     2100             1.035               12
     2200             1.029               12
     2300             1.014               37
     2400             1.018               25
     2500             1.017               25
     2600             1.008               5
     2700             1.015               5
     2800             1.008               5
     2900             1.011               5
     3000             1.006               37
     3100             1.006               23
     3200             1.010               42
     3300             1.007               40
     3400             1.024               12
     3500             1.031               8
     3600             1.028               50
     3700             1.022               50
     3800             1.017               50
     3900             1.021               50
     4000             1.012               50
     4100             1.005               32
     4200             1.005               15
     4300             1.004               3
     4400             1.010               17
     4500             1.006               11
     4600             1.009               17
     4700             1.014               10
     4800             1.012               5
     4900             1.018               11
     5000             1.017               11


     Simulated prior distributions

     Parameter       Prior Mean  Prior Variance  Prior Std. Dev.


     Parameter 1        -0.0009          0.0005          0.0224
     Parameter 2         0.0004          0.0005          0.0226
     Parameter 3         0.0000          0.0005          0.0215
     Parameter 4        -0.0008          0.0005          0.0226
     Parameter 5         0.0006          0.0005          0.0225
     Parameter 6         0.0007          0.0005          0.0227
     Parameter 7         0.0000          0.0005          0.0218
     Parameter 8        -0.0004          0.0005          0.0225
     Parameter 9         0.0006          0.0005          0.0222
     Parameter 10         0.0000          0.0005          0.0221
     Parameter 11         0.0017          0.0005          0.0225
     Parameter 12        -0.0006          0.0005          0.0222
     Parameter 13        -0.0001          0.0005          0.0223
     Parameter 14         0.0003          0.0005          0.0225
     Parameter 15 Improper Prior
     Parameter 16 Improper Prior
     Parameter 17 Improper Prior
     Parameter 18 Improper Prior
     Parameter 19 Improper Prior
     Parameter 20 Improper Prior
     Parameter 21 Improper Prior
     Parameter 22 Improper Prior
     Parameter 23 Improper Prior
     Parameter 24 Improper Prior
     Parameter 25 Improper Prior
     Parameter 26 Improper Prior
     Parameter 27 Improper Prior
     Parameter 28 Improper Prior
     Parameter 29 Improper Prior
     Parameter 30 Improper Prior
     Parameter 31 Improper Prior
     Parameter 32 Improper Prior
     Parameter 33 Improper Prior
     Parameter 34 Improper Prior
     Parameter 35 Improper Prior
     Parameter 36 Improper Prior
     Parameter 37 Improper Prior
     Parameter 38 Improper Prior
     Parameter 39 Improper Prior
     Parameter 40 Improper Prior
     Parameter 41 Improper Prior
     Parameter 42 Improper Prior
     Parameter 43 Improper Prior
     Parameter 44 Improper Prior
     Parameter 45 Improper Prior
     Parameter 46 Improper Prior
     Parameter 47 Improper Prior
     Parameter 48 Improper Prior
     Parameter 49 Improper Prior
     Parameter 50 Improper Prior
     Parameter 51 Improper Prior

     REPLICATION 52:


                     POTENTIAL       PARAMETER WITH
     ITERATION    SCALE REDUCTION      HIGHEST PSR
     100              1.706               1
     200              1.153               27
     300              1.344               50
     400              1.094               50
     500              1.045               23
     600              1.032               15
     700              1.115               3
     800              1.172               5
     900              1.028               7
     1000             1.014               22
     1100             1.055               5
     1200             1.033               5
     1300             1.013               1
     1400             1.023               25
     1500             1.023               19
     1600             1.039               7
     1700             1.068               50
     1800             1.063               1
     1900             1.043               9
     2000             1.007               20
     2100             1.011               50
     2200             1.046               9
     2300             1.057               1
     2400             1.062               1
     2500             1.031               9
     2600             1.027               1
     2700             1.039               8
     2800             1.038               1
     2900             1.018               1
     3000             1.022               8
     3100             1.020               8
     3200             1.017               16
     3300             1.021               16
     3400             1.017               16
     3500             1.013               1
     3600             1.018               12
     3700             1.024               12
     3800             1.018               12
     3900             1.014               12
     4000             1.013               8
     4100             1.010               51
     4200             1.014               8
     4300             1.011               11
     4400             1.011               11
     4500             1.011               11
     4600             1.022               11
     4700             1.021               11
     4800             1.013               3
     4900             1.014               50
     5000             1.014               50


     Simulated prior distributions

     Parameter       Prior Mean  Prior Variance  Prior Std. Dev.


     Parameter 1         0.0001          0.0005          0.0225
     Parameter 2         0.0002          0.0005          0.0217
     Parameter 3         0.0002          0.0005          0.0230
     Parameter 4         0.0011          0.0005          0.0223
     Parameter 5        -0.0010          0.0005          0.0225
     Parameter 6        -0.0012          0.0005          0.0217
     Parameter 7         0.0001          0.0005          0.0220
     Parameter 8        -0.0002          0.0005          0.0214
     Parameter 9        -0.0004          0.0005          0.0221
     Parameter 10        -0.0002          0.0005          0.0227
     Parameter 11        -0.0002          0.0005          0.0227
     Parameter 12         0.0008          0.0005          0.0221
     Parameter 13        -0.0006          0.0005          0.0230
     Parameter 14         0.0000          0.0005          0.0218
     Parameter 15 Improper Prior
     Parameter 16 Improper Prior
     Parameter 17 Improper Prior
     Parameter 18 Improper Prior
     Parameter 19 Improper Prior
     Parameter 20 Improper Prior
     Parameter 21 Improper Prior
     Parameter 22 Improper Prior
     Parameter 23 Improper Prior
     Parameter 24 Improper Prior
     Parameter 25 Improper Prior
     Parameter 26 Improper Prior
     Parameter 27 Improper Prior
     Parameter 28 Improper Prior
     Parameter 29 Improper Prior
     Parameter 30 Improper Prior
     Parameter 31 Improper Prior
     Parameter 32 Improper Prior
     Parameter 33 Improper Prior
     Parameter 34 Improper Prior
     Parameter 35 Improper Prior
     Parameter 36 Improper Prior
     Parameter 37 Improper Prior
     Parameter 38 Improper Prior
     Parameter 39 Improper Prior
     Parameter 40 Improper Prior
     Parameter 41 Improper Prior
     Parameter 42 Improper Prior
     Parameter 43 Improper Prior
     Parameter 44 Improper Prior
     Parameter 45 Improper Prior
     Parameter 46 Improper Prior
     Parameter 47 Improper Prior
     Parameter 48 Improper Prior
     Parameter 49 Improper Prior
     Parameter 50 Improper Prior
     Parameter 51 Improper Prior

     REPLICATION 53:


                     POTENTIAL       PARAMETER WITH
     ITERATION    SCALE REDUCTION      HIGHEST PSR
     100              1.289               24
     200              1.078               39
     300              1.073               1
     400              1.042               35
     500              1.027               19
     600              1.058               2
     700              1.025               18
     800              1.029               9
     900              1.013               17
     1000             1.024               18
     1100             1.014               11
     1200             1.013               17
     1300             1.026               33
     1400             1.020               24
     1500             1.027               33
     1600             1.020               33
     1700             1.044               5
     1800             1.025               9
     1900             1.008               19
     2000             1.023               19
     2100             1.045               19
     2200             1.025               19
     2300             1.006               19
     2400             1.006               14
     2500             1.022               11
     2600             1.015               50
     2700             1.017               50
     2800             1.016               26
     2900             1.018               19
     3000             1.017               19
     3100             1.013               19
     3200             1.010               17
     3300             1.010               21
     3400             1.012               21
     3500             1.012               21
     3600             1.014               50
     3700             1.034               50
     3800             1.015               11
     3900             1.016               26
     4000             1.012               26
     4100             1.010               26
     4200             1.011               26
     4300             1.011               18
     4400             1.007               26
     4500             1.007               26
     4600             1.009               15
     4700             1.010               18
     4800             1.009               18
     4900             1.013               50
     5000             1.012               50


     Simulated prior distributions

     Parameter       Prior Mean  Prior Variance  Prior Std. Dev.


     Parameter 1        -0.0006          0.0005          0.0222
     Parameter 2         0.0002          0.0005          0.0224
     Parameter 3        -0.0005          0.0005          0.0223
     Parameter 4         0.0001          0.0005          0.0228
     Parameter 5        -0.0003          0.0005          0.0228
     Parameter 6         0.0000          0.0005          0.0230
     Parameter 7         0.0006          0.0005          0.0216
     Parameter 8         0.0003          0.0005          0.0223
     Parameter 9        -0.0004          0.0005          0.0225
     Parameter 10         0.0004          0.0005          0.0232
     Parameter 11         0.0006          0.0005          0.0220
     Parameter 12        -0.0017          0.0005          0.0218
     Parameter 13        -0.0015          0.0005          0.0218
     Parameter 14         0.0004          0.0004          0.0210
     Parameter 15 Improper Prior
     Parameter 16 Improper Prior
     Parameter 17 Improper Prior
     Parameter 18 Improper Prior
     Parameter 19 Improper Prior
     Parameter 20 Improper Prior
     Parameter 21 Improper Prior
     Parameter 22 Improper Prior
     Parameter 23 Improper Prior
     Parameter 24 Improper Prior
     Parameter 25 Improper Prior
     Parameter 26 Improper Prior
     Parameter 27 Improper Prior
     Parameter 28 Improper Prior
     Parameter 29 Improper Prior
     Parameter 30 Improper Prior
     Parameter 31 Improper Prior
     Parameter 32 Improper Prior
     Parameter 33 Improper Prior
     Parameter 34 Improper Prior
     Parameter 35 Improper Prior
     Parameter 36 Improper Prior
     Parameter 37 Improper Prior
     Parameter 38 Improper Prior
     Parameter 39 Improper Prior
     Parameter 40 Improper Prior
     Parameter 41 Improper Prior
     Parameter 42 Improper Prior
     Parameter 43 Improper Prior
     Parameter 44 Improper Prior
     Parameter 45 Improper Prior
     Parameter 46 Improper Prior
     Parameter 47 Improper Prior
     Parameter 48 Improper Prior
     Parameter 49 Improper Prior
     Parameter 50 Improper Prior
     Parameter 51 Improper Prior

     REPLICATION 54:


                     POTENTIAL       PARAMETER WITH
     ITERATION    SCALE REDUCTION      HIGHEST PSR
     100              1.911               9
     200              1.134               28
     300              1.107               2
     400              1.088               51
     500              1.054               28
     600              1.031               31
     700              1.038               9
     800              1.026               45
     900              1.020               21
     1000             1.021               51
     1100             1.016               37
     1200             1.029               18
     1300             1.018               18
     1400             1.014               21
     1500             1.014               21
     1600             1.014               51
     1700             1.023               12
     1800             1.020               18
     1900             1.016               18
     2000             1.012               5
     2100             1.009               19
     2200             1.021               50
     2300             1.015               12
     2400             1.018               12
     2500             1.009               40
     2600             1.006               43
     2700             1.006               43
     2800             1.011               50
     2900             1.010               50
     3000             1.003               27
     3100             1.003               40
     3200             1.003               40
     3300             1.007               17
     3400             1.009               17
     3500             1.008               17
     3600             1.006               33
     3700             1.013               50
     3800             1.010               50
     3900             1.006               50
     4000             1.009               50
     4100             1.002               25
     4200             1.002               51
     4300             1.003               51
     4400             1.004               6
     4500             1.006               6
     4600             1.008               6
     4700             1.004               6
     4800             1.003               7
     4900             1.002               7
     5000             1.004               7


     Simulated prior distributions

     Parameter       Prior Mean  Prior Variance  Prior Std. Dev.


     Parameter 1        -0.0007          0.0005          0.0227
     Parameter 2        -0.0011          0.0005          0.0226
     Parameter 3        -0.0005          0.0005          0.0217
     Parameter 4        -0.0006          0.0005          0.0224
     Parameter 5        -0.0010          0.0005          0.0220
     Parameter 6        -0.0005          0.0005          0.0230
     Parameter 7        -0.0015          0.0005          0.0223
     Parameter 8         0.0009          0.0005          0.0217
     Parameter 9        -0.0009          0.0005          0.0227
     Parameter 10         0.0001          0.0005          0.0228
     Parameter 11         0.0003          0.0005          0.0220
     Parameter 12         0.0010          0.0005          0.0233
     Parameter 13         0.0019          0.0005          0.0222
     Parameter 14         0.0009          0.0005          0.0225
     Parameter 15 Improper Prior
     Parameter 16 Improper Prior
     Parameter 17 Improper Prior
     Parameter 18 Improper Prior
     Parameter 19 Improper Prior
     Parameter 20 Improper Prior
     Parameter 21 Improper Prior
     Parameter 22 Improper Prior
     Parameter 23 Improper Prior
     Parameter 24 Improper Prior
     Parameter 25 Improper Prior
     Parameter 26 Improper Prior
     Parameter 27 Improper Prior
     Parameter 28 Improper Prior
     Parameter 29 Improper Prior
     Parameter 30 Improper Prior
     Parameter 31 Improper Prior
     Parameter 32 Improper Prior
     Parameter 33 Improper Prior
     Parameter 34 Improper Prior
     Parameter 35 Improper Prior
     Parameter 36 Improper Prior
     Parameter 37 Improper Prior
     Parameter 38 Improper Prior
     Parameter 39 Improper Prior
     Parameter 40 Improper Prior
     Parameter 41 Improper Prior
     Parameter 42 Improper Prior
     Parameter 43 Improper Prior
     Parameter 44 Improper Prior
     Parameter 45 Improper Prior
     Parameter 46 Improper Prior
     Parameter 47 Improper Prior
     Parameter 48 Improper Prior
     Parameter 49 Improper Prior
     Parameter 50 Improper Prior
     Parameter 51 Improper Prior

     REPLICATION 55:


                     POTENTIAL       PARAMETER WITH
     ITERATION    SCALE REDUCTION      HIGHEST PSR
     100              1.368               29
     200              1.413               3
     300              1.165               12
     400              1.058               21
     500              1.055               43
     600              1.150               50
     700              1.077               50
     800              1.046               15
     900              1.040               15
     1000             1.029               1
     1100             1.059               15
     1200             1.072               15
     1300             1.059               15
     1400             1.035               18
     1500             1.024               11
     1600             1.023               12
     1700             1.014               27
     1800             1.019               24
     1900             1.027               50
     2000             1.019               15
     2100             1.013               21
     2200             1.008               41
     2300             1.007               41
     2400             1.020               1
     2500             1.055               1
     2600             1.063               1
     2700             1.055               1
     2800             1.030               1
     2900             1.024               1
     3000             1.007               1
     3100             1.010               42
     3200             1.008               42
     3300             1.005               42
     3400             1.012               3
     3500             1.013               11
     3600             1.042               1
     3700             1.020               1
     3800             1.016               4
     3900             1.021               4
     4000             1.028               4
     4100             1.019               4
     4200             1.017               4
     4300             1.003               6
     4400             1.006               6
     4500             1.006               39
     4600             1.005               22
     4700             1.003               42
     4800             1.003               42
     4900             1.003               39
     5000             1.006               50


     Simulated prior distributions

     Parameter       Prior Mean  Prior Variance  Prior Std. Dev.


     Parameter 1         0.0002          0.0005          0.0225
     Parameter 2        -0.0003          0.0005          0.0228
     Parameter 3         0.0012          0.0005          0.0218
     Parameter 4         0.0001          0.0005          0.0222
     Parameter 5         0.0005          0.0005          0.0219
     Parameter 6         0.0004          0.0005          0.0223
     Parameter 7        -0.0008          0.0005          0.0219
     Parameter 8         0.0000          0.0005          0.0223
     Parameter 9         0.0001          0.0005          0.0225
     Parameter 10         0.0010          0.0005          0.0221
     Parameter 11         0.0018          0.0005          0.0229
     Parameter 12         0.0001          0.0005          0.0221
     Parameter 13        -0.0011          0.0005          0.0216
     Parameter 14         0.0005          0.0005          0.0227
     Parameter 15 Improper Prior
     Parameter 16 Improper Prior
     Parameter 17 Improper Prior
     Parameter 18 Improper Prior
     Parameter 19 Improper Prior
     Parameter 20 Improper Prior
     Parameter 21 Improper Prior
     Parameter 22 Improper Prior
     Parameter 23 Improper Prior
     Parameter 24 Improper Prior
     Parameter 25 Improper Prior
     Parameter 26 Improper Prior
     Parameter 27 Improper Prior
     Parameter 28 Improper Prior
     Parameter 29 Improper Prior
     Parameter 30 Improper Prior
     Parameter 31 Improper Prior
     Parameter 32 Improper Prior
     Parameter 33 Improper Prior
     Parameter 34 Improper Prior
     Parameter 35 Improper Prior
     Parameter 36 Improper Prior
     Parameter 37 Improper Prior
     Parameter 38 Improper Prior
     Parameter 39 Improper Prior
     Parameter 40 Improper Prior
     Parameter 41 Improper Prior
     Parameter 42 Improper Prior
     Parameter 43 Improper Prior
     Parameter 44 Improper Prior
     Parameter 45 Improper Prior
     Parameter 46 Improper Prior
     Parameter 47 Improper Prior
     Parameter 48 Improper Prior
     Parameter 49 Improper Prior
     Parameter 50 Improper Prior
     Parameter 51 Improper Prior

     REPLICATION 56:


                     POTENTIAL       PARAMETER WITH
     ITERATION    SCALE REDUCTION      HIGHEST PSR
     100              1.553               9
     200              1.078               36
     300              1.090               25
     400              1.062               16
     500              1.120               50
     600              1.043               41
     700              1.123               50
     800              1.024               10
     900              1.023               19
     1000             1.039               50
     1100             1.034               10
     1200             1.036               50
     1300             1.010               19
     1400             1.019               43
     1500             1.015               43
     1600             1.026               9
     1700             1.028               50
     1800             1.023               12
     1900             1.030               12
     2000             1.012               43
     2100             1.031               11
     2200             1.016               4
     2300             1.040               4
     2400             1.058               8
     2500             1.053               5
     2600             1.052               5
     2700             1.021               3
     2800             1.014               19
     2900             1.015               19
     3000             1.022               19
     3100             1.020               29
     3200             1.021               29
     3300             1.009               29
     3400             1.011               34
     3500             1.010               39
     3600             1.022               5
     3700             1.031               12
     3800             1.024               5
     3900             1.020               5
     4000             1.006               5
     4100             1.005               18
     4200             1.004               18
     4300             1.003               29
     4400             1.006               11
     4500             1.006               9
     4600             1.006               10
     4700             1.011               9
     4800             1.031               8
     4900             1.029               50
     5000             1.024               50
     5100             1.020               50
     5200             1.012               50


     Simulated prior distributions

     Parameter       Prior Mean  Prior Variance  Prior Std. Dev.


     Parameter 1        -0.0002          0.0005          0.0223
     Parameter 2        -0.0004          0.0005          0.0225
     Parameter 3         0.0005          0.0005          0.0229
     Parameter 4        -0.0004          0.0005          0.0221
     Parameter 5         0.0006          0.0005          0.0224
     Parameter 6        -0.0002          0.0005          0.0218
     Parameter 7         0.0009          0.0005          0.0223
     Parameter 8        -0.0004          0.0005          0.0219
     Parameter 9         0.0000          0.0005          0.0233
     Parameter 10         0.0002          0.0004          0.0212
     Parameter 11         0.0024          0.0005          0.0231
     Parameter 12         0.0004          0.0005          0.0231
     Parameter 13         0.0003          0.0005          0.0229
     Parameter 14         0.0001          0.0005          0.0219
     Parameter 15 Improper Prior
     Parameter 16 Improper Prior
     Parameter 17 Improper Prior
     Parameter 18 Improper Prior
     Parameter 19 Improper Prior
     Parameter 20 Improper Prior
     Parameter 21 Improper Prior
     Parameter 22 Improper Prior
     Parameter 23 Improper Prior
     Parameter 24 Improper Prior
     Parameter 25 Improper Prior
     Parameter 26 Improper Prior
     Parameter 27 Improper Prior
     Parameter 28 Improper Prior
     Parameter 29 Improper Prior
     Parameter 30 Improper Prior
     Parameter 31 Improper Prior
     Parameter 32 Improper Prior
     Parameter 33 Improper Prior
     Parameter 34 Improper Prior
     Parameter 35 Improper Prior
     Parameter 36 Improper Prior
     Parameter 37 Improper Prior
     Parameter 38 Improper Prior
     Parameter 39 Improper Prior
     Parameter 40 Improper Prior
     Parameter 41 Improper Prior
     Parameter 42 Improper Prior
     Parameter 43 Improper Prior
     Parameter 44 Improper Prior
     Parameter 45 Improper Prior
     Parameter 46 Improper Prior
     Parameter 47 Improper Prior
     Parameter 48 Improper Prior
     Parameter 49 Improper Prior
     Parameter 50 Improper Prior
     Parameter 51 Improper Prior

     REPLICATION 57:


                     POTENTIAL       PARAMETER WITH
     ITERATION    SCALE REDUCTION      HIGHEST PSR
     100              1.210               18
     200              1.227               15
     300              1.108               18
     400              1.077               3
     500              1.212               50
     600              1.063               33
     700              1.040               36
     800              1.151               12
     900              1.014               22
     1000             1.027               29
     1100             1.022               17
     1200             1.033               50
     1300             1.031               1
     1400             1.024               33
     1500             1.010               37
     1600             1.036               24
     1700             1.029               51
     1800             1.020               51
     1900             1.030               50
     2000             1.011               10
     2100             1.005               20
     2200             1.009               42
     2300             1.008               33
     2400             1.009               51
     2500             1.015               9
     2600             1.013               32
     2700             1.013               32
     2800             1.014               50
     2900             1.006               50
     3000             1.006               23
     3100             1.004               17
     3200             1.003               44
     3300             1.007               11
     3400             1.010               33
     3500             1.004               5
     3600             1.012               5
     3700             1.010               5
     3800             1.019               50
     3900             1.026               5
     4000             1.030               5
     4100             1.021               5
     4200             1.009               5
     4300             1.007               24
     4400             1.004               16
     4500             1.008               24
     4600             1.008               19
     4700             1.005               26
     4800             1.003               28
     4900             1.004               26
     5000             1.003               26


     Simulated prior distributions

     Parameter       Prior Mean  Prior Variance  Prior Std. Dev.


     Parameter 1        -0.0001          0.0005          0.0225
     Parameter 2        -0.0004          0.0005          0.0226
     Parameter 3         0.0002          0.0005          0.0225
     Parameter 4        -0.0010          0.0005          0.0215
     Parameter 5        -0.0002          0.0005          0.0223
     Parameter 6        -0.0009          0.0005          0.0230
     Parameter 7        -0.0009          0.0005          0.0215
     Parameter 8         0.0002          0.0005          0.0226
     Parameter 9         0.0003          0.0005          0.0223
     Parameter 10         0.0000          0.0005          0.0228
     Parameter 11         0.0006          0.0005          0.0222
     Parameter 12         0.0010          0.0005          0.0225
     Parameter 13        -0.0006          0.0005          0.0224
     Parameter 14         0.0000          0.0005          0.0216
     Parameter 15 Improper Prior
     Parameter 16 Improper Prior
     Parameter 17 Improper Prior
     Parameter 18 Improper Prior
     Parameter 19 Improper Prior
     Parameter 20 Improper Prior
     Parameter 21 Improper Prior
     Parameter 22 Improper Prior
     Parameter 23 Improper Prior
     Parameter 24 Improper Prior
     Parameter 25 Improper Prior
     Parameter 26 Improper Prior
     Parameter 27 Improper Prior
     Parameter 28 Improper Prior
     Parameter 29 Improper Prior
     Parameter 30 Improper Prior
     Parameter 31 Improper Prior
     Parameter 32 Improper Prior
     Parameter 33 Improper Prior
     Parameter 34 Improper Prior
     Parameter 35 Improper Prior
     Parameter 36 Improper Prior
     Parameter 37 Improper Prior
     Parameter 38 Improper Prior
     Parameter 39 Improper Prior
     Parameter 40 Improper Prior
     Parameter 41 Improper Prior
     Parameter 42 Improper Prior
     Parameter 43 Improper Prior
     Parameter 44 Improper Prior
     Parameter 45 Improper Prior
     Parameter 46 Improper Prior
     Parameter 47 Improper Prior
     Parameter 48 Improper Prior
     Parameter 49 Improper Prior
     Parameter 50 Improper Prior
     Parameter 51 Improper Prior

     REPLICATION 58:


                     POTENTIAL       PARAMETER WITH
     ITERATION    SCALE REDUCTION      HIGHEST PSR
     100              1.207               18
     200              1.205               29
     300              1.084               43
     400              1.077               5
     500              1.039               4
     600              1.080               5
     700              1.053               4
     800              1.091               2
     900              1.014               2
     1000             1.013               38
     1100             1.051               22
     1200             1.039               22
     1300             1.027               1
     1400             1.023               3
     1500             1.034               51
     1600             1.025               25
     1700             1.022               25
     1800             1.048               25
     1900             1.062               25
     2000             1.036               11
     2100             1.047               11
     2200             1.047               11
     2300             1.066               11
     2400             1.041               11
     2500             1.024               10
     2600             1.009               8
     2700             1.005               45
     2800             1.008               3
     2900             1.008               25
     3000             1.008               19
     3100             1.008               33
     3200             1.007               33
     3300             1.007               51
     3400             1.008               1
     3500             1.003               17
     3600             1.003               31
     3700             1.005               31
     3800             1.004               18
     3900             1.005               18
     4000             1.004               29
     4100             1.004               29
     4200             1.005               29
     4300             1.012               1
     4400             1.010               1
     4500             1.006               29
     4600             1.007               1
     4700             1.008               50
     4800             1.006               1
     4900             1.007               1
     5000             1.008               1


     Simulated prior distributions

     Parameter       Prior Mean  Prior Variance  Prior Std. Dev.


     Parameter 1        -0.0008          0.0005          0.0224
     Parameter 2         0.0004          0.0005          0.0213
     Parameter 3         0.0009          0.0005          0.0226
     Parameter 4         0.0002          0.0005          0.0225
     Parameter 5        -0.0005          0.0005          0.0221
     Parameter 6        -0.0007          0.0005          0.0224
     Parameter 7        -0.0006          0.0005          0.0223
     Parameter 8        -0.0006          0.0005          0.0222
     Parameter 9        -0.0006          0.0005          0.0222
     Parameter 10        -0.0010          0.0005          0.0221
     Parameter 11        -0.0007          0.0005          0.0226
     Parameter 12        -0.0005          0.0006          0.0237
     Parameter 13         0.0003          0.0005          0.0222
     Parameter 14         0.0000          0.0005          0.0232
     Parameter 15 Improper Prior
     Parameter 16 Improper Prior
     Parameter 17 Improper Prior
     Parameter 18 Improper Prior
     Parameter 19 Improper Prior
     Parameter 20 Improper Prior
     Parameter 21 Improper Prior
     Parameter 22 Improper Prior
     Parameter 23 Improper Prior
     Parameter 24 Improper Prior
     Parameter 25 Improper Prior
     Parameter 26 Improper Prior
     Parameter 27 Improper Prior
     Parameter 28 Improper Prior
     Parameter 29 Improper Prior
     Parameter 30 Improper Prior
     Parameter 31 Improper Prior
     Parameter 32 Improper Prior
     Parameter 33 Improper Prior
     Parameter 34 Improper Prior
     Parameter 35 Improper Prior
     Parameter 36 Improper Prior
     Parameter 37 Improper Prior
     Parameter 38 Improper Prior
     Parameter 39 Improper Prior
     Parameter 40 Improper Prior
     Parameter 41 Improper Prior
     Parameter 42 Improper Prior
     Parameter 43 Improper Prior
     Parameter 44 Improper Prior
     Parameter 45 Improper Prior
     Parameter 46 Improper Prior
     Parameter 47 Improper Prior
     Parameter 48 Improper Prior
     Parameter 49 Improper Prior
     Parameter 50 Improper Prior
     Parameter 51 Improper Prior

     REPLICATION 59:


                     POTENTIAL       PARAMETER WITH
     ITERATION    SCALE REDUCTION      HIGHEST PSR
     100              1.201               33
     200              1.106               23
     300              1.113               17
     400              1.576               12
     500              1.038               23
     600              1.289               12
     700              1.032               29
     800              1.028               12
     900              1.140               4
     1000             1.095               11
     1100             1.025               30
     1200             1.074               12
     1300             1.100               12
     1400             1.015               8
     1500             1.011               18
     1600             1.028               8
     1700             1.024               5
     1800             1.012               5
     1900             1.019               5
     2000             1.006               16
     2100             1.009               19
     2200             1.009               25
     2300             1.004               19
     2400             1.015               8
     2500             1.037               11
     2600             1.031               11
     2700             1.018               8
     2800             1.017               7
     2900             1.009               14
     3000             1.006               7
     3100             1.009               24
     3200             1.014               8
     3300             1.011               8
     3400             1.010               24
     3500             1.006               24
     3600             1.006               19
     3700             1.006               22
     3800             1.006               3
     3900             1.006               3
     4000             1.007               22
     4100             1.007               22
     4200             1.008               22
     4300             1.008               38
     4400             1.006               15
     4500             1.006               13
     4600             1.007               31
     4700             1.012               31
     4800             1.014               12
     4900             1.018               50
     5000             1.007               24


     Simulated prior distributions

     Parameter       Prior Mean  Prior Variance  Prior Std. Dev.


     Parameter 1         0.0004          0.0005          0.0221
     Parameter 2        -0.0006          0.0005          0.0226
     Parameter 3         0.0005          0.0005          0.0221
     Parameter 4         0.0007          0.0005          0.0228
     Parameter 5         0.0005          0.0005          0.0222
     Parameter 6        -0.0003          0.0005          0.0213
     Parameter 7         0.0010          0.0005          0.0228
     Parameter 8        -0.0019          0.0005          0.0233
     Parameter 9         0.0008          0.0005          0.0223
     Parameter 10        -0.0005          0.0005          0.0226
     Parameter 11         0.0004          0.0005          0.0224
     Parameter 12        -0.0001          0.0005          0.0226
     Parameter 13        -0.0011          0.0005          0.0222
     Parameter 14         0.0013          0.0005          0.0227
     Parameter 15 Improper Prior
     Parameter 16 Improper Prior
     Parameter 17 Improper Prior
     Parameter 18 Improper Prior
     Parameter 19 Improper Prior
     Parameter 20 Improper Prior
     Parameter 21 Improper Prior
     Parameter 22 Improper Prior
     Parameter 23 Improper Prior
     Parameter 24 Improper Prior
     Parameter 25 Improper Prior
     Parameter 26 Improper Prior
     Parameter 27 Improper Prior
     Parameter 28 Improper Prior
     Parameter 29 Improper Prior
     Parameter 30 Improper Prior
     Parameter 31 Improper Prior
     Parameter 32 Improper Prior
     Parameter 33 Improper Prior
     Parameter 34 Improper Prior
     Parameter 35 Improper Prior
     Parameter 36 Improper Prior
     Parameter 37 Improper Prior
     Parameter 38 Improper Prior
     Parameter 39 Improper Prior
     Parameter 40 Improper Prior
     Parameter 41 Improper Prior
     Parameter 42 Improper Prior
     Parameter 43 Improper Prior
     Parameter 44 Improper Prior
     Parameter 45 Improper Prior
     Parameter 46 Improper Prior
     Parameter 47 Improper Prior
     Parameter 48 Improper Prior
     Parameter 49 Improper Prior
     Parameter 50 Improper Prior
     Parameter 51 Improper Prior

     REPLICATION 60:


                     POTENTIAL       PARAMETER WITH
     ITERATION    SCALE REDUCTION      HIGHEST PSR
     100              1.366               51
     200              1.186               26
     300              1.114               31
     400              1.172               1
     500              1.058               29
     600              1.101               10
     700              1.054               26
     800              1.068               26
     900              1.015               35
     1000             1.014               38
     1100             1.025               15
     1200             1.020               26
     1300             1.017               12
     1400             1.009               15
     1500             1.016               17
     1600             1.012               17
     1700             1.026               1
     1800             1.023               1
     1900             1.021               1
     2000             1.024               11
     2100             1.009               18
     2200             1.007               17
     2300             1.004               22
     2400             1.006               28
     2500             1.006               50
     2600             1.009               37
     2700             1.011               37
     2800             1.007               37
     2900             1.007               32
     3000             1.007               32
     3100             1.007               45
     3200             1.007               8
     3300             1.015               1
     3400             1.013               10
     3500             1.010               8
     3600             1.008               17
     3700             1.007               29
     3800             1.006               22
     3900             1.008               19
     4000             1.006               22
     4100             1.004               22
     4200             1.008               22
     4300             1.010               22
     4400             1.011               22
     4500             1.010               50
     4600             1.004               3
     4700             1.007               50
     4800             1.005               50
     4900             1.009               3
     5000             1.004               3


     Simulated prior distributions

     Parameter       Prior Mean  Prior Variance  Prior Std. Dev.


     Parameter 1        -0.0004          0.0005          0.0224
     Parameter 2        -0.0012          0.0005          0.0218
     Parameter 3        -0.0005          0.0005          0.0218
     Parameter 4         0.0007          0.0005          0.0227
     Parameter 5        -0.0010          0.0005          0.0230
     Parameter 6         0.0003          0.0005          0.0226
     Parameter 7        -0.0004          0.0005          0.0226
     Parameter 8        -0.0007          0.0005          0.0224
     Parameter 9         0.0008          0.0005          0.0215
     Parameter 10         0.0001          0.0005          0.0227
     Parameter 11        -0.0001          0.0006          0.0236
     Parameter 12        -0.0001          0.0005          0.0222
     Parameter 13         0.0006          0.0006          0.0240
     Parameter 14         0.0006          0.0005          0.0222
     Parameter 15 Improper Prior
     Parameter 16 Improper Prior
     Parameter 17 Improper Prior
     Parameter 18 Improper Prior
     Parameter 19 Improper Prior
     Parameter 20 Improper Prior
     Parameter 21 Improper Prior
     Parameter 22 Improper Prior
     Parameter 23 Improper Prior
     Parameter 24 Improper Prior
     Parameter 25 Improper Prior
     Parameter 26 Improper Prior
     Parameter 27 Improper Prior
     Parameter 28 Improper Prior
     Parameter 29 Improper Prior
     Parameter 30 Improper Prior
     Parameter 31 Improper Prior
     Parameter 32 Improper Prior
     Parameter 33 Improper Prior
     Parameter 34 Improper Prior
     Parameter 35 Improper Prior
     Parameter 36 Improper Prior
     Parameter 37 Improper Prior
     Parameter 38 Improper Prior
     Parameter 39 Improper Prior
     Parameter 40 Improper Prior
     Parameter 41 Improper Prior
     Parameter 42 Improper Prior
     Parameter 43 Improper Prior
     Parameter 44 Improper Prior
     Parameter 45 Improper Prior
     Parameter 46 Improper Prior
     Parameter 47 Improper Prior
     Parameter 48 Improper Prior
     Parameter 49 Improper Prior
     Parameter 50 Improper Prior
     Parameter 51 Improper Prior

     REPLICATION 61:


                     POTENTIAL       PARAMETER WITH
     ITERATION    SCALE REDUCTION      HIGHEST PSR
     100              1.540               33
     200              1.211               22
     300              1.082               51
     400              1.119               17
     500              1.049               3
     600              1.049               51
     700              1.052               19
     800              1.031               26
     900              1.062               12
     1000             1.033               50
     1100             1.028               25
     1200             1.018               32
     1300             1.033               12
     1400             1.088               12
     1500             1.126               12
     1600             1.083               12
     1700             1.023               19
     1800             1.055               19
     1900             1.054               19
     2000             1.029               5
     2100             1.016               12
     2200             1.025               12
     2300             1.032               12
     2400             1.074               12
     2500             1.051               12
     2600             1.056               12
     2700             1.034               12
     2800             1.061               12
     2900             1.021               12
     3000             1.010               19
     3100             1.011               21
     3200             1.008               21
     3300             1.009               5
     3400             1.015               12
     3500             1.007               4
     3600             1.015               5
     3700             1.022               12
     3800             1.012               12
     3900             1.017               12
     4000             1.008               26
     4100             1.011               50
     4200             1.004               29
     4300             1.005               50
     4400             1.003               19
     4500             1.006               19
     4600             1.004               27
     4700             1.003               51
     4800             1.004               51
     4900             1.006               33
     5000             1.007               51


     Simulated prior distributions

     Parameter       Prior Mean  Prior Variance  Prior Std. Dev.


     Parameter 1        -0.0003          0.0005          0.0221
     Parameter 2        -0.0003          0.0005          0.0229
     Parameter 3         0.0004          0.0005          0.0229
     Parameter 4        -0.0002          0.0005          0.0230
     Parameter 5        -0.0009          0.0005          0.0217
     Parameter 6        -0.0011          0.0005          0.0222
     Parameter 7         0.0001          0.0005          0.0225
     Parameter 8         0.0002          0.0005          0.0219
     Parameter 9        -0.0002          0.0005          0.0228
     Parameter 10        -0.0001          0.0005          0.0230
     Parameter 11         0.0000          0.0005          0.0227
     Parameter 12        -0.0002          0.0005          0.0219
     Parameter 13        -0.0015          0.0005          0.0227
     Parameter 14        -0.0006          0.0005          0.0222
     Parameter 15 Improper Prior
     Parameter 16 Improper Prior
     Parameter 17 Improper Prior
     Parameter 18 Improper Prior
     Parameter 19 Improper Prior
     Parameter 20 Improper Prior
     Parameter 21 Improper Prior
     Parameter 22 Improper Prior
     Parameter 23 Improper Prior
     Parameter 24 Improper Prior
     Parameter 25 Improper Prior
     Parameter 26 Improper Prior
     Parameter 27 Improper Prior
     Parameter 28 Improper Prior
     Parameter 29 Improper Prior
     Parameter 30 Improper Prior
     Parameter 31 Improper Prior
     Parameter 32 Improper Prior
     Parameter 33 Improper Prior
     Parameter 34 Improper Prior
     Parameter 35 Improper Prior
     Parameter 36 Improper Prior
     Parameter 37 Improper Prior
     Parameter 38 Improper Prior
     Parameter 39 Improper Prior
     Parameter 40 Improper Prior
     Parameter 41 Improper Prior
     Parameter 42 Improper Prior
     Parameter 43 Improper Prior
     Parameter 44 Improper Prior
     Parameter 45 Improper Prior
     Parameter 46 Improper Prior
     Parameter 47 Improper Prior
     Parameter 48 Improper Prior
     Parameter 49 Improper Prior
     Parameter 50 Improper Prior
     Parameter 51 Improper Prior

     REPLICATION 62:


                     POTENTIAL       PARAMETER WITH
     ITERATION    SCALE REDUCTION      HIGHEST PSR
     100              1.433               19
     200              1.162               12
     300              1.093               11
     400              1.068               15
     500              1.067               19
     600              1.075               51
     700              1.048               5
     800              1.034               6
     900              1.029               15
     1000             1.057               12
     1100             1.022               8
     1200             1.029               51
     1300             1.017               51
     1400             1.019               42
     1500             1.017               18
     1600             1.017               9
     1700             1.017               51
     1800             1.016               51
     1900             1.010               51
     2000             1.010               26
     2100             1.022               51
     2200             1.012               25
     2300             1.015               26
     2400             1.014               40
     2500             1.010               3
     2600             1.007               46
     2700             1.007               46
     2800             1.008               51
     2900             1.009               26
     3000             1.007               10
     3100             1.006               26
     3200             1.004               17
     3300             1.008               18
     3400             1.012               23
     3500             1.015               26
     3600             1.013               8
     3700             1.009               1
     3800             1.012               4
     3900             1.012               1
     4000             1.008               12
     4100             1.003               32
     4200             1.005               9
     4300             1.005               32
     4400             1.004               32
     4500             1.004               34
     4600             1.004               13
     4700             1.004               32
     4800             1.003               34
     4900             1.005               13
     5000             1.007               5


     Simulated prior distributions

     Parameter       Prior Mean  Prior Variance  Prior Std. Dev.


     Parameter 1        -0.0004          0.0005          0.0222
     Parameter 2         0.0000          0.0005          0.0220
     Parameter 3         0.0006          0.0005          0.0224
     Parameter 4         0.0000          0.0005          0.0213
     Parameter 5        -0.0006          0.0005          0.0221
     Parameter 6         0.0010          0.0005          0.0232
     Parameter 7         0.0008          0.0005          0.0219
     Parameter 8        -0.0003          0.0005          0.0225
     Parameter 9         0.0002          0.0005          0.0223
     Parameter 10        -0.0010          0.0005          0.0228
     Parameter 11        -0.0009          0.0006          0.0237
     Parameter 12        -0.0002          0.0005          0.0227
     Parameter 13         0.0001          0.0005          0.0231
     Parameter 14         0.0003          0.0005          0.0226
     Parameter 15 Improper Prior
     Parameter 16 Improper Prior
     Parameter 17 Improper Prior
     Parameter 18 Improper Prior
     Parameter 19 Improper Prior
     Parameter 20 Improper Prior
     Parameter 21 Improper Prior
     Parameter 22 Improper Prior
     Parameter 23 Improper Prior
     Parameter 24 Improper Prior
     Parameter 25 Improper Prior
     Parameter 26 Improper Prior
     Parameter 27 Improper Prior
     Parameter 28 Improper Prior
     Parameter 29 Improper Prior
     Parameter 30 Improper Prior
     Parameter 31 Improper Prior
     Parameter 32 Improper Prior
     Parameter 33 Improper Prior
     Parameter 34 Improper Prior
     Parameter 35 Improper Prior
     Parameter 36 Improper Prior
     Parameter 37 Improper Prior
     Parameter 38 Improper Prior
     Parameter 39 Improper Prior
     Parameter 40 Improper Prior
     Parameter 41 Improper Prior
     Parameter 42 Improper Prior
     Parameter 43 Improper Prior
     Parameter 44 Improper Prior
     Parameter 45 Improper Prior
     Parameter 46 Improper Prior
     Parameter 47 Improper Prior
     Parameter 48 Improper Prior
     Parameter 49 Improper Prior
     Parameter 50 Improper Prior
     Parameter 51 Improper Prior

     REPLICATION 63:


                     POTENTIAL       PARAMETER WITH
     ITERATION    SCALE REDUCTION      HIGHEST PSR
     100              1.156               44
     200              1.187               36
     300              1.015               37
     400              1.030               1
     500              1.211               1
     600              1.055               37
     700              1.026               23
     800              1.021               14
     900              1.011               19
     1000             1.022               5
     1100             1.051               1
     1200             1.087               12
     1300             1.085               1
     1400             1.020               3
     1500             1.007               34
     1600             1.012               49
     1700             1.056               1
     1800             1.042               1
     1900             1.055               1
     2000             1.010               51
     2100             1.010               15
     2200             1.008               15
     2300             1.008               49
     2400             1.011               49
     2500             1.010               1
     2600             1.024               1
     2700             1.009               25
     2800             1.008               41
     2900             1.006               7
     3000             1.009               19
     3100             1.005               42
     3200             1.008               19
     3300             1.005               32
     3400             1.007               14
     3500             1.009               24
     3600             1.008               51
     3700             1.011               50
     3800             1.008               26
     3900             1.012               1
     4000             1.011               26
     4100             1.012               26
     4200             1.017               33
     4300             1.009               26
     4400             1.006               16
     4500             1.016               50
     4600             1.006               50
     4700             1.006               33
     4800             1.004               33
     4900             1.004               33
     5000             1.004               44


     Simulated prior distributions

     Parameter       Prior Mean  Prior Variance  Prior Std. Dev.


     Parameter 1        -0.0004          0.0005          0.0226
     Parameter 2        -0.0002          0.0005          0.0231
     Parameter 3        -0.0011          0.0005          0.0226
     Parameter 4        -0.0002          0.0005          0.0218
     Parameter 5        -0.0007          0.0005          0.0229
     Parameter 6        -0.0001          0.0005          0.0228
     Parameter 7         0.0003          0.0005          0.0225
     Parameter 8        -0.0006          0.0005          0.0224
     Parameter 9         0.0011          0.0005          0.0222
     Parameter 10         0.0000          0.0005          0.0230
     Parameter 11        -0.0001          0.0005          0.0227
     Parameter 12         0.0019          0.0005          0.0221
     Parameter 13         0.0004          0.0005          0.0226
     Parameter 14        -0.0008          0.0005          0.0226
     Parameter 15 Improper Prior
     Parameter 16 Improper Prior
     Parameter 17 Improper Prior
     Parameter 18 Improper Prior
     Parameter 19 Improper Prior
     Parameter 20 Improper Prior
     Parameter 21 Improper Prior
     Parameter 22 Improper Prior
     Parameter 23 Improper Prior
     Parameter 24 Improper Prior
     Parameter 25 Improper Prior
     Parameter 26 Improper Prior
     Parameter 27 Improper Prior
     Parameter 28 Improper Prior
     Parameter 29 Improper Prior
     Parameter 30 Improper Prior
     Parameter 31 Improper Prior
     Parameter 32 Improper Prior
     Parameter 33 Improper Prior
     Parameter 34 Improper Prior
     Parameter 35 Improper Prior
     Parameter 36 Improper Prior
     Parameter 37 Improper Prior
     Parameter 38 Improper Prior
     Parameter 39 Improper Prior
     Parameter 40 Improper Prior
     Parameter 41 Improper Prior
     Parameter 42 Improper Prior
     Parameter 43 Improper Prior
     Parameter 44 Improper Prior
     Parameter 45 Improper Prior
     Parameter 46 Improper Prior
     Parameter 47 Improper Prior
     Parameter 48 Improper Prior
     Parameter 49 Improper Prior
     Parameter 50 Improper Prior
     Parameter 51 Improper Prior

     REPLICATION 64:


                     POTENTIAL       PARAMETER WITH
     ITERATION    SCALE REDUCTION      HIGHEST PSR
     100              1.156               41
     200              1.097               9
     300              1.065               8
     400              1.045               25
     500              1.132               50
     600              1.047               3
     700              1.024               5
     800              1.029               8
     900              1.032               20
     1000             1.081               10
     1100             1.034               19
     1200             1.020               4
     1300             1.024               4
     1400             1.047               4
     1500             1.017               5
     1600             1.014               20
     1700             1.018               12
     1800             1.005               34
     1900             1.013               8
     2000             1.021               10
     2100             1.013               26
     2200             1.035               10
     2300             1.013               10
     2400             1.005               29
     2500             1.028               11
     2600             1.016               11
     2700             1.048               4
     2800             1.036               12
     2900             1.055               12
     3000             1.043               50
     3100             1.028               50
     3200             1.012               50
     3300             1.014               50
     3400             1.011               25
     3500             1.024               50
     3600             1.010               50
     3700             1.004               40
     3800             1.005               20
     3900             1.011               20
     4000             1.009               20
     4100             1.007               20
     4200             1.004               20
     4300             1.003               26
     4400             1.004               32
     4500             1.004               29
     4600             1.004               51
     4700             1.005               29
     4800             1.008               38
     4900             1.010               38
     5000             1.009               38


     Simulated prior distributions

     Parameter       Prior Mean  Prior Variance  Prior Std. Dev.


     Parameter 1        -0.0007          0.0005          0.0224
     Parameter 2        -0.0001          0.0005          0.0222
     Parameter 3         0.0021          0.0005          0.0229
     Parameter 4         0.0003          0.0005          0.0230
     Parameter 5        -0.0001          0.0005          0.0221
     Parameter 6        -0.0003          0.0005          0.0220
     Parameter 7        -0.0003          0.0005          0.0228
     Parameter 8        -0.0009          0.0005          0.0223
     Parameter 9        -0.0005          0.0005          0.0218
     Parameter 10         0.0004          0.0005          0.0220
     Parameter 11         0.0002          0.0005          0.0223
     Parameter 12        -0.0003          0.0005          0.0230
     Parameter 13        -0.0011          0.0005          0.0225
     Parameter 14         0.0010          0.0005          0.0227
     Parameter 15 Improper Prior
     Parameter 16 Improper Prior
     Parameter 17 Improper Prior
     Parameter 18 Improper Prior
     Parameter 19 Improper Prior
     Parameter 20 Improper Prior
     Parameter 21 Improper Prior
     Parameter 22 Improper Prior
     Parameter 23 Improper Prior
     Parameter 24 Improper Prior
     Parameter 25 Improper Prior
     Parameter 26 Improper Prior
     Parameter 27 Improper Prior
     Parameter 28 Improper Prior
     Parameter 29 Improper Prior
     Parameter 30 Improper Prior
     Parameter 31 Improper Prior
     Parameter 32 Improper Prior
     Parameter 33 Improper Prior
     Parameter 34 Improper Prior
     Parameter 35 Improper Prior
     Parameter 36 Improper Prior
     Parameter 37 Improper Prior
     Parameter 38 Improper Prior
     Parameter 39 Improper Prior
     Parameter 40 Improper Prior
     Parameter 41 Improper Prior
     Parameter 42 Improper Prior
     Parameter 43 Improper Prior
     Parameter 44 Improper Prior
     Parameter 45 Improper Prior
     Parameter 46 Improper Prior
     Parameter 47 Improper Prior
     Parameter 48 Improper Prior
     Parameter 49 Improper Prior
     Parameter 50 Improper Prior
     Parameter 51 Improper Prior

     REPLICATION 65:


                     POTENTIAL       PARAMETER WITH
     ITERATION    SCALE REDUCTION      HIGHEST PSR
     100              1.089               46
     200              1.389               50
     300              1.053               40
     400              1.045               2
     500              1.046               41
     600              1.103               50
     700              1.126               50
     800              1.036               25
     900              1.030               8
     1000             1.069               50
     1100             1.062               12
     1200             1.027               12
     1300             1.027               26
     1400             1.049               45
     1500             1.040               45
     1600             1.020               9
     1700             1.041               4
     1800             1.029               4
     1900             1.007               32
     2000             1.006               48
     2100             1.008               9
     2200             1.033               50
     2300             1.081               12
     2400             1.087               8
     2500             1.051               12
     2600             1.042               8
     2700             1.045               5
     2800             1.036               5
     2900             1.030               12
     3000             1.017               9
     3100             1.005               27
     3200             1.004               50
     3300             1.006               50
     3400             1.004               20
     3500             1.004               18
     3600             1.006               17
     3700             1.008               17
     3800             1.011               17
     3900             1.014               9
     4000             1.014               9
     4100             1.008               32
     4200             1.005               18
     4300             1.002               32
     4400             1.002               34
     4500             1.004               34
     4600             1.004               34
     4700             1.004               20
     4800             1.006               20
     4900             1.005               20
     5000             1.005               17


     Simulated prior distributions

     Parameter       Prior Mean  Prior Variance  Prior Std. Dev.


     Parameter 1        -0.0008          0.0005          0.0218
     Parameter 2         0.0006          0.0005          0.0226
     Parameter 3        -0.0008          0.0005          0.0225
     Parameter 4        -0.0005          0.0005          0.0225
     Parameter 5         0.0003          0.0005          0.0224
     Parameter 6        -0.0008          0.0005          0.0227
     Parameter 7        -0.0002          0.0005          0.0223
     Parameter 8        -0.0004          0.0005          0.0215
     Parameter 9        -0.0004          0.0005          0.0225
     Parameter 10        -0.0009          0.0005          0.0213
     Parameter 11         0.0003          0.0005          0.0218
     Parameter 12        -0.0013          0.0005          0.0216
     Parameter 13        -0.0001          0.0005          0.0229
     Parameter 14         0.0005          0.0005          0.0213
     Parameter 15 Improper Prior
     Parameter 16 Improper Prior
     Parameter 17 Improper Prior
     Parameter 18 Improper Prior
     Parameter 19 Improper Prior
     Parameter 20 Improper Prior
     Parameter 21 Improper Prior
     Parameter 22 Improper Prior
     Parameter 23 Improper Prior
     Parameter 24 Improper Prior
     Parameter 25 Improper Prior
     Parameter 26 Improper Prior
     Parameter 27 Improper Prior
     Parameter 28 Improper Prior
     Parameter 29 Improper Prior
     Parameter 30 Improper Prior
     Parameter 31 Improper Prior
     Parameter 32 Improper Prior
     Parameter 33 Improper Prior
     Parameter 34 Improper Prior
     Parameter 35 Improper Prior
     Parameter 36 Improper Prior
     Parameter 37 Improper Prior
     Parameter 38 Improper Prior
     Parameter 39 Improper Prior
     Parameter 40 Improper Prior
     Parameter 41 Improper Prior
     Parameter 42 Improper Prior
     Parameter 43 Improper Prior
     Parameter 44 Improper Prior
     Parameter 45 Improper Prior
     Parameter 46 Improper Prior
     Parameter 47 Improper Prior
     Parameter 48 Improper Prior
     Parameter 49 Improper Prior
     Parameter 50 Improper Prior
     Parameter 51 Improper Prior

     REPLICATION 66:


                     POTENTIAL       PARAMETER WITH
     ITERATION    SCALE REDUCTION      HIGHEST PSR
     100              1.210               44
     200              1.204               45
     300              1.397               8
     400              1.042               49
     500              1.058               14
     600              1.038               26
     700              1.048               44
     800              1.030               51
     900              1.030               12
     1000             1.049               8
     1100             1.059               1
     1200             1.022               1
     1300             1.043               50
     1400             1.070               12
     1500             1.053               8
     1600             1.037               45
     1700             1.009               28
     1800             1.010               17
     1900             1.025               9
     2000             1.059               9
     2100             1.044               12
     2200             1.028               8
     2300             1.022               10
     2400             1.008               24
     2500             1.007               32
     2600             1.012               6
     2700             1.033               8
     2800             1.035               50
     2900             1.012               50
     3000             1.022               8
     3100             1.018               9
     3200             1.024               9
     3300             1.015               9
     3400             1.016               24
     3500             1.017               24
     3600             1.010               24
     3700             1.007               45
     3800             1.003               25
     3900             1.004               31
     4000             1.009               3
     4100             1.015               3
     4200             1.027               50
     4300             1.034               50
     4400             1.023               50
     4500             1.020               50
     4600             1.018               50
     4700             1.023               50
     4800             1.016               50
     4900             1.011               50
     5000             1.008               2


     Simulated prior distributions

     Parameter       Prior Mean  Prior Variance  Prior Std. Dev.


     Parameter 1         0.0006          0.0005          0.0224
     Parameter 2        -0.0008          0.0005          0.0230
     Parameter 3         0.0003          0.0005          0.0217
     Parameter 4         0.0000          0.0005          0.0223
     Parameter 5         0.0011          0.0005          0.0223
     Parameter 6        -0.0014          0.0005          0.0231
     Parameter 7        -0.0016          0.0005          0.0217
     Parameter 8        -0.0001          0.0005          0.0221
     Parameter 9        -0.0001          0.0005          0.0225
     Parameter 10        -0.0015          0.0005          0.0222
     Parameter 11        -0.0001          0.0005          0.0233
     Parameter 12        -0.0001          0.0005          0.0221
     Parameter 13        -0.0012          0.0005          0.0226
     Parameter 14         0.0003          0.0005          0.0218
     Parameter 15 Improper Prior
     Parameter 16 Improper Prior
     Parameter 17 Improper Prior
     Parameter 18 Improper Prior
     Parameter 19 Improper Prior
     Parameter 20 Improper Prior
     Parameter 21 Improper Prior
     Parameter 22 Improper Prior
     Parameter 23 Improper Prior
     Parameter 24 Improper Prior
     Parameter 25 Improper Prior
     Parameter 26 Improper Prior
     Parameter 27 Improper Prior
     Parameter 28 Improper Prior
     Parameter 29 Improper Prior
     Parameter 30 Improper Prior
     Parameter 31 Improper Prior
     Parameter 32 Improper Prior
     Parameter 33 Improper Prior
     Parameter 34 Improper Prior
     Parameter 35 Improper Prior
     Parameter 36 Improper Prior
     Parameter 37 Improper Prior
     Parameter 38 Improper Prior
     Parameter 39 Improper Prior
     Parameter 40 Improper Prior
     Parameter 41 Improper Prior
     Parameter 42 Improper Prior
     Parameter 43 Improper Prior
     Parameter 44 Improper Prior
     Parameter 45 Improper Prior
     Parameter 46 Improper Prior
     Parameter 47 Improper Prior
     Parameter 48 Improper Prior
     Parameter 49 Improper Prior
     Parameter 50 Improper Prior
     Parameter 51 Improper Prior

     REPLICATION 67:


                     POTENTIAL       PARAMETER WITH
     ITERATION    SCALE REDUCTION      HIGHEST PSR
     100              1.325               11
     200              1.325               51
     300              1.157               5
     400              1.075               50
     500              1.344               11
     600              1.097               9
     700              1.027               32
     800              1.051               11
     900              1.013               34
     1000             1.020               32
     1100             1.015               21
     1200             1.040               26
     1300             1.037               10
     1400             1.021               51
     1500             1.021               51
     1600             1.027               50
     1700             1.030               1
     1800             1.017               50
     1900             1.012               29
     2000             1.015               29
     2100             1.014               50
     2200             1.016               50
     2300             1.024               50
     2400             1.029               50
     2500             1.017               33
     2600             1.014               33
     2700             1.014               18
     2800             1.012               43
     2900             1.006               43
     3000             1.008               43
     3100             1.007               25
     3200             1.008               33
     3300             1.007               8
     3400             1.006               18
     3500             1.010               8
     3600             1.013               1
     3700             1.020               1
     3800             1.010               1
     3900             1.005               5
     4000             1.005               45
     4100             1.003               42
     4200             1.002               51
     4300             1.003               51
     4400             1.005               51
     4500             1.005               51
     4600             1.005               42
     4700             1.005               15
     4800             1.004               15
     4900             1.006               15
     5000             1.004               15


     Simulated prior distributions

     Parameter       Prior Mean  Prior Variance  Prior Std. Dev.


     Parameter 1        -0.0005          0.0005          0.0226
     Parameter 2         0.0003          0.0005          0.0228
     Parameter 3         0.0000          0.0005          0.0228
     Parameter 4        -0.0002          0.0005          0.0226
     Parameter 5         0.0006          0.0005          0.0219
     Parameter 6        -0.0001          0.0005          0.0228
     Parameter 7         0.0010          0.0005          0.0222
     Parameter 8         0.0001          0.0005          0.0225
     Parameter 9        -0.0003          0.0005          0.0220
     Parameter 10         0.0012          0.0005          0.0227
     Parameter 11        -0.0006          0.0005          0.0225
     Parameter 12         0.0006          0.0005          0.0226
     Parameter 13        -0.0004          0.0005          0.0226
     Parameter 14        -0.0004          0.0005          0.0223
     Parameter 15 Improper Prior
     Parameter 16 Improper Prior
     Parameter 17 Improper Prior
     Parameter 18 Improper Prior
     Parameter 19 Improper Prior
     Parameter 20 Improper Prior
     Parameter 21 Improper Prior
     Parameter 22 Improper Prior
     Parameter 23 Improper Prior
     Parameter 24 Improper Prior
     Parameter 25 Improper Prior
     Parameter 26 Improper Prior
     Parameter 27 Improper Prior
     Parameter 28 Improper Prior
     Parameter 29 Improper Prior
     Parameter 30 Improper Prior
     Parameter 31 Improper Prior
     Parameter 32 Improper Prior
     Parameter 33 Improper Prior
     Parameter 34 Improper Prior
     Parameter 35 Improper Prior
     Parameter 36 Improper Prior
     Parameter 37 Improper Prior
     Parameter 38 Improper Prior
     Parameter 39 Improper Prior
     Parameter 40 Improper Prior
     Parameter 41 Improper Prior
     Parameter 42 Improper Prior
     Parameter 43 Improper Prior
     Parameter 44 Improper Prior
     Parameter 45 Improper Prior
     Parameter 46 Improper Prior
     Parameter 47 Improper Prior
     Parameter 48 Improper Prior
     Parameter 49 Improper Prior
     Parameter 50 Improper Prior
     Parameter 51 Improper Prior

     REPLICATION 68:


                     POTENTIAL       PARAMETER WITH
     ITERATION    SCALE REDUCTION      HIGHEST PSR
     100              1.473               32
     200              1.280               4
     300              1.066               33
     400              1.059               24
     500              1.032               51
     600              1.154               24
     700              1.022               39
     800              1.024               16
     900              1.027               20
     1000             1.045               29
     1100             1.017               12
     1200             1.016               23
     1300             1.016               39
     1400             1.018               17
     1500             1.023               17
     1600             1.016               5
     1700             1.017               43
     1800             1.007               15
     1900             1.019               8
     2000             1.020               50
     2100             1.009               51
     2200             1.006               5
     2300             1.010               18
     2400             1.008               51
     2500             1.009               50
     2600             1.004               41
     2700             1.003               41
     2800             1.005               48
     2900             1.007               51
     3000             1.014               51
     3100             1.008               27
     3200             1.012               51
     3300             1.005               27
     3400             1.007               31
     3500             1.006               31
     3600             1.014               50
     3700             1.015               50
     3800             1.007               50
     3900             1.003               32
     4000             1.003               37
     4100             1.005               37
     4200             1.005               26
     4300             1.006               24
     4400             1.007               26
     4500             1.005               26
     4600             1.006               26
     4700             1.003               26
     4800             1.007               26
     4900             1.012               24
     5000             1.008               24


     Simulated prior distributions

     Parameter       Prior Mean  Prior Variance  Prior Std. Dev.


     Parameter 1        -0.0005          0.0005          0.0224
     Parameter 2         0.0000          0.0005          0.0220
     Parameter 3        -0.0005          0.0005          0.0223
     Parameter 4        -0.0009          0.0005          0.0218
     Parameter 5        -0.0004          0.0005          0.0224
     Parameter 6        -0.0001          0.0005          0.0224
     Parameter 7        -0.0002          0.0005          0.0225
     Parameter 8         0.0001          0.0005          0.0227
     Parameter 9         0.0007          0.0005          0.0223
     Parameter 10         0.0002          0.0005          0.0233
     Parameter 11         0.0004          0.0005          0.0221
     Parameter 12         0.0004          0.0005          0.0229
     Parameter 13        -0.0002          0.0005          0.0226
     Parameter 14        -0.0011          0.0005          0.0221
     Parameter 15 Improper Prior
     Parameter 16 Improper Prior
     Parameter 17 Improper Prior
     Parameter 18 Improper Prior
     Parameter 19 Improper Prior
     Parameter 20 Improper Prior
     Parameter 21 Improper Prior
     Parameter 22 Improper Prior
     Parameter 23 Improper Prior
     Parameter 24 Improper Prior
     Parameter 25 Improper Prior
     Parameter 26 Improper Prior
     Parameter 27 Improper Prior
     Parameter 28 Improper Prior
     Parameter 29 Improper Prior
     Parameter 30 Improper Prior
     Parameter 31 Improper Prior
     Parameter 32 Improper Prior
     Parameter 33 Improper Prior
     Parameter 34 Improper Prior
     Parameter 35 Improper Prior
     Parameter 36 Improper Prior
     Parameter 37 Improper Prior
     Parameter 38 Improper Prior
     Parameter 39 Improper Prior
     Parameter 40 Improper Prior
     Parameter 41 Improper Prior
     Parameter 42 Improper Prior
     Parameter 43 Improper Prior
     Parameter 44 Improper Prior
     Parameter 45 Improper Prior
     Parameter 46 Improper Prior
     Parameter 47 Improper Prior
     Parameter 48 Improper Prior
     Parameter 49 Improper Prior
     Parameter 50 Improper Prior
     Parameter 51 Improper Prior

     REPLICATION 69:


                     POTENTIAL       PARAMETER WITH
     ITERATION    SCALE REDUCTION      HIGHEST PSR
     100              1.214               26
     200              1.119               2
     300              1.129               17
     400              1.111               9
     500              1.073               17
     600              1.033               32
     700              1.030               14
     800              1.071               50
     900              1.028               24
     1000             1.030               31
     1100             1.017               30
     1200             1.019               3
     1300             1.013               19
     1400             1.006               48
     1500             1.036               5
     1600             1.049               8
     1700             1.024               8
     1800             1.015               3
     1900             1.033               21
     2000             1.017               21
     2100             1.008               16
     2200             1.012               16
     2300             1.011               16
     2400             1.010               36
     2500             1.016               1
     2600             1.012               50
     2700             1.009               13
     2800             1.018               13
     2900             1.015               13
     3000             1.008               13
     3100             1.011               28
     3200             1.007               28
     3300             1.006               22
     3400             1.013               22
     3500             1.007               22
     3600             1.008               22
     3700             1.007               22
     3800             1.014               10
     3900             1.020               10
     4000             1.022               10
     4100             1.022               10
     4200             1.011               2
     4300             1.006               28
     4400             1.005               33
     4500             1.005               33
     4600             1.007               28
     4700             1.005               28
     4800             1.004               28
     4900             1.003               28
     5000             1.003               28


     Simulated prior distributions

     Parameter       Prior Mean  Prior Variance  Prior Std. Dev.


     Parameter 1         0.0004          0.0005          0.0226
     Parameter 2        -0.0005          0.0005          0.0220
     Parameter 3         0.0001          0.0005          0.0231
     Parameter 4        -0.0013          0.0005          0.0219
     Parameter 5         0.0015          0.0005          0.0230
     Parameter 6        -0.0006          0.0005          0.0227
     Parameter 7        -0.0002          0.0005          0.0226
     Parameter 8        -0.0005          0.0005          0.0218
     Parameter 9        -0.0001          0.0005          0.0213
     Parameter 10         0.0002          0.0005          0.0229
     Parameter 11         0.0013          0.0005          0.0226
     Parameter 12         0.0011          0.0005          0.0215
     Parameter 13         0.0004          0.0005          0.0216
     Parameter 14         0.0010          0.0005          0.0222
     Parameter 15 Improper Prior
     Parameter 16 Improper Prior
     Parameter 17 Improper Prior
     Parameter 18 Improper Prior
     Parameter 19 Improper Prior
     Parameter 20 Improper Prior
     Parameter 21 Improper Prior
     Parameter 22 Improper Prior
     Parameter 23 Improper Prior
     Parameter 24 Improper Prior
     Parameter 25 Improper Prior
     Parameter 26 Improper Prior
     Parameter 27 Improper Prior
     Parameter 28 Improper Prior
     Parameter 29 Improper Prior
     Parameter 30 Improper Prior
     Parameter 31 Improper Prior
     Parameter 32 Improper Prior
     Parameter 33 Improper Prior
     Parameter 34 Improper Prior
     Parameter 35 Improper Prior
     Parameter 36 Improper Prior
     Parameter 37 Improper Prior
     Parameter 38 Improper Prior
     Parameter 39 Improper Prior
     Parameter 40 Improper Prior
     Parameter 41 Improper Prior
     Parameter 42 Improper Prior
     Parameter 43 Improper Prior
     Parameter 44 Improper Prior
     Parameter 45 Improper Prior
     Parameter 46 Improper Prior
     Parameter 47 Improper Prior
     Parameter 48 Improper Prior
     Parameter 49 Improper Prior
     Parameter 50 Improper Prior
     Parameter 51 Improper Prior

     REPLICATION 70:


                     POTENTIAL       PARAMETER WITH
     ITERATION    SCALE REDUCTION      HIGHEST PSR
     100              1.265               45
     200              1.114               20
     300              1.111               15
     400              1.147               3
     500              1.061               44
     600              1.110               3
     700              1.072               19
     800              1.023               19
     900              1.059               43
     1000             1.025               17
     1100             1.020               15
     1200             1.026               26
     1300             1.067               24
     1400             1.046               11
     1500             1.026               43
     1600             1.050               11
     1700             1.036               11
     1800             1.012               51
     1900             1.013               17
     2000             1.018               44
     2100             1.029               33
     2200             1.018               26
     2300             1.018               19
     2400             1.017               11
     2500             1.017               19
     2600             1.018               19
     2700             1.023               12
     2800             1.010               14
     2900             1.015               14
     3000             1.035               12
     3100             1.029               12
     3200             1.015               12
     3300             1.024               12
     3400             1.007               33
     3500             1.011               12
     3600             1.015               33
     3700             1.015               3
     3800             1.020               11
     3900             1.019               1
     4000             1.008               33
     4100             1.005               31
     4200             1.009               1
     4300             1.005               1
     4400             1.005               16
     4500             1.006               16
     4600             1.004               16
     4700             1.003               48
     4800             1.004               48
     4900             1.007               33
     5000             1.005               33


     Simulated prior distributions

     Parameter       Prior Mean  Prior Variance  Prior Std. Dev.


     Parameter 1         0.0004          0.0005          0.0230
     Parameter 2        -0.0004          0.0005          0.0218
     Parameter 3        -0.0002          0.0005          0.0231
     Parameter 4         0.0005          0.0005          0.0228
     Parameter 5         0.0004          0.0005          0.0219
     Parameter 6        -0.0004          0.0005          0.0220
     Parameter 7        -0.0007          0.0005          0.0223
     Parameter 8         0.0004          0.0005          0.0229
     Parameter 9        -0.0004          0.0005          0.0216
     Parameter 10         0.0001          0.0005          0.0219
     Parameter 11         0.0010          0.0005          0.0217
     Parameter 12         0.0007          0.0005          0.0223
     Parameter 13        -0.0001          0.0005          0.0219
     Parameter 14         0.0003          0.0005          0.0225
     Parameter 15 Improper Prior
     Parameter 16 Improper Prior
     Parameter 17 Improper Prior
     Parameter 18 Improper Prior
     Parameter 19 Improper Prior
     Parameter 20 Improper Prior
     Parameter 21 Improper Prior
     Parameter 22 Improper Prior
     Parameter 23 Improper Prior
     Parameter 24 Improper Prior
     Parameter 25 Improper Prior
     Parameter 26 Improper Prior
     Parameter 27 Improper Prior
     Parameter 28 Improper Prior
     Parameter 29 Improper Prior
     Parameter 30 Improper Prior
     Parameter 31 Improper Prior
     Parameter 32 Improper Prior
     Parameter 33 Improper Prior
     Parameter 34 Improper Prior
     Parameter 35 Improper Prior
     Parameter 36 Improper Prior
     Parameter 37 Improper Prior
     Parameter 38 Improper Prior
     Parameter 39 Improper Prior
     Parameter 40 Improper Prior
     Parameter 41 Improper Prior
     Parameter 42 Improper Prior
     Parameter 43 Improper Prior
     Parameter 44 Improper Prior
     Parameter 45 Improper Prior
     Parameter 46 Improper Prior
     Parameter 47 Improper Prior
     Parameter 48 Improper Prior
     Parameter 49 Improper Prior
     Parameter 50 Improper Prior
     Parameter 51 Improper Prior

     REPLICATION 71:


                     POTENTIAL       PARAMETER WITH
     ITERATION    SCALE REDUCTION      HIGHEST PSR
     100              1.201               29
     200              1.202               51
     300              1.215               50
     400              1.080               1
     500              1.062               44
     600              1.039               34
     700              1.031               45
     800              1.041               33
     900              1.029               36
     1000             1.026               18
     1100             1.024               16
     1200             1.036               26
     1300             1.031               24
     1400             1.039               12
     1500             1.015               50
     1600             1.020               36
     1700             1.017               36
     1800             1.032               5
     1900             1.046               12
     2000             1.028               12
     2100             1.036               50
     2200             1.008               38
     2300             1.007               35
     2400             1.015               1
     2500             1.032               1
     2600             1.037               12
     2700             1.034               12
     2800             1.068               12
     2900             1.036               5
     3000             1.021               5
     3100             1.023               5
     3200             1.011               50
     3300             1.004               32
     3400             1.003               15
     3500             1.004               27
     3600             1.007               33
     3700             1.014               3
     3800             1.025               3
     3900             1.008               12
     4000             1.005               5
     4100             1.003               29
     4200             1.009               5
     4300             1.010               5
     4400             1.006               1
     4500             1.001               27
     4600             1.003               26
     4700             1.001               46
     4800             1.002               13
     4900             1.002               28
     5000             1.004               14


     Simulated prior distributions

     Parameter       Prior Mean  Prior Variance  Prior Std. Dev.


     Parameter 1         0.0004          0.0005          0.0217
     Parameter 2         0.0002          0.0005          0.0221
     Parameter 3         0.0009          0.0005          0.0229
     Parameter 4        -0.0001          0.0005          0.0220
     Parameter 5         0.0002          0.0005          0.0224
     Parameter 6        -0.0003          0.0005          0.0225
     Parameter 7         0.0009          0.0005          0.0224
     Parameter 8        -0.0005          0.0005          0.0226
     Parameter 9         0.0009          0.0005          0.0221
     Parameter 10        -0.0011          0.0005          0.0223
     Parameter 11        -0.0003          0.0005          0.0216
     Parameter 12        -0.0011          0.0005          0.0218
     Parameter 13        -0.0001          0.0005          0.0220
     Parameter 14         0.0003          0.0005          0.0222
     Parameter 15 Improper Prior
     Parameter 16 Improper Prior
     Parameter 17 Improper Prior
     Parameter 18 Improper Prior
     Parameter 19 Improper Prior
     Parameter 20 Improper Prior
     Parameter 21 Improper Prior
     Parameter 22 Improper Prior
     Parameter 23 Improper Prior
     Parameter 24 Improper Prior
     Parameter 25 Improper Prior
     Parameter 26 Improper Prior
     Parameter 27 Improper Prior
     Parameter 28 Improper Prior
     Parameter 29 Improper Prior
     Parameter 30 Improper Prior
     Parameter 31 Improper Prior
     Parameter 32 Improper Prior
     Parameter 33 Improper Prior
     Parameter 34 Improper Prior
     Parameter 35 Improper Prior
     Parameter 36 Improper Prior
     Parameter 37 Improper Prior
     Parameter 38 Improper Prior
     Parameter 39 Improper Prior
     Parameter 40 Improper Prior
     Parameter 41 Improper Prior
     Parameter 42 Improper Prior
     Parameter 43 Improper Prior
     Parameter 44 Improper Prior
     Parameter 45 Improper Prior
     Parameter 46 Improper Prior
     Parameter 47 Improper Prior
     Parameter 48 Improper Prior
     Parameter 49 Improper Prior
     Parameter 50 Improper Prior
     Parameter 51 Improper Prior

     REPLICATION 72:


                     POTENTIAL       PARAMETER WITH
     ITERATION    SCALE REDUCTION      HIGHEST PSR
     100              1.427               43
     200              1.161               11
     300              1.084               23
     400              1.043               28
     500              1.047               47
     600              1.057               41
     700              1.025               50
     800              1.055               25
     900              1.024               51
     1000             1.059               51
     1100             1.083               1
     1200             1.049               8
     1300             1.025               50
     1400             1.054               50
     1500             1.025               50
     1600             1.006               27
     1700             1.006               32
     1800             1.008               9
     1900             1.013               26
     2000             1.028               50
     2100             1.051               50
     2200             1.083               50
     2300             1.060               50
     2400             1.031               50
     2500             1.023               50
     2600             1.015               50
     2700             1.007               8
     2800             1.005               47
     2900             1.007               32
     3000             1.007               26
     3100             1.005               19
     3200             1.007               19
     3300             1.011               19
     3400             1.008               26
     3500             1.012               26
     3600             1.005               37
     3700             1.005               37
     3800             1.009               25
     3900             1.005               25
     4000             1.004               17
     4100             1.004               8
     4200             1.012               8
     4300             1.008               8
     4400             1.007               23
     4500             1.007               15
     4600             1.007               15
     4700             1.008               46
     4800             1.008               27
     4900             1.006               7
     5000             1.002               15


     Simulated prior distributions

     Parameter       Prior Mean  Prior Variance  Prior Std. Dev.


     Parameter 1         0.0002          0.0005          0.0220
     Parameter 2        -0.0004          0.0005          0.0223
     Parameter 3        -0.0010          0.0005          0.0227
     Parameter 4         0.0017          0.0005          0.0228
     Parameter 5        -0.0001          0.0005          0.0218
     Parameter 6        -0.0004          0.0005          0.0226
     Parameter 7         0.0002          0.0005          0.0221
     Parameter 8         0.0006          0.0005          0.0224
     Parameter 9         0.0007          0.0004          0.0211
     Parameter 10         0.0009          0.0005          0.0220
     Parameter 11        -0.0002          0.0005          0.0225
     Parameter 12        -0.0014          0.0005          0.0219
     Parameter 13        -0.0002          0.0005          0.0229
     Parameter 14         0.0002          0.0005          0.0225
     Parameter 15 Improper Prior
     Parameter 16 Improper Prior
     Parameter 17 Improper Prior
     Parameter 18 Improper Prior
     Parameter 19 Improper Prior
     Parameter 20 Improper Prior
     Parameter 21 Improper Prior
     Parameter 22 Improper Prior
     Parameter 23 Improper Prior
     Parameter 24 Improper Prior
     Parameter 25 Improper Prior
     Parameter 26 Improper Prior
     Parameter 27 Improper Prior
     Parameter 28 Improper Prior
     Parameter 29 Improper Prior
     Parameter 30 Improper Prior
     Parameter 31 Improper Prior
     Parameter 32 Improper Prior
     Parameter 33 Improper Prior
     Parameter 34 Improper Prior
     Parameter 35 Improper Prior
     Parameter 36 Improper Prior
     Parameter 37 Improper Prior
     Parameter 38 Improper Prior
     Parameter 39 Improper Prior
     Parameter 40 Improper Prior
     Parameter 41 Improper Prior
     Parameter 42 Improper Prior
     Parameter 43 Improper Prior
     Parameter 44 Improper Prior
     Parameter 45 Improper Prior
     Parameter 46 Improper Prior
     Parameter 47 Improper Prior
     Parameter 48 Improper Prior
     Parameter 49 Improper Prior
     Parameter 50 Improper Prior
     Parameter 51 Improper Prior

     REPLICATION 73:


                     POTENTIAL       PARAMETER WITH
     ITERATION    SCALE REDUCTION      HIGHEST PSR
     100              1.130               51
     200              1.098               43
     300              1.090               15
     400              1.158               8
     500              1.057               20
     600              1.042               5
     700              1.056               50
     800              1.016               14
     900              1.015               27
     1000             1.013               16
     1100             1.041               37
     1200             1.038               37
     1300             1.016               37
     1400             1.029               1
     1500             1.018               19
     1600             1.019               19
     1700             1.008               39
     1800             1.007               10
     1900             1.007               39
     2000             1.006               32
     2100             1.008               16
     2200             1.012               16
     2300             1.008               33
     2400             1.006               9
     2500             1.010               50
     2600             1.040               11
     2700             1.023               11
     2800             1.015               50
     2900             1.015               50
     3000             1.016               1
     3100             1.014               1
     3200             1.010               1
     3300             1.009               22
     3400             1.010               22
     3500             1.016               12
     3600             1.024               12
     3700             1.022               50
     3800             1.013               50
     3900             1.018               5
     4000             1.022               8
     4100             1.026               8
     4200             1.025               8
     4300             1.017               8
     4400             1.014               8
     4500             1.012               12
     4600             1.014               12
     4700             1.006               12
     4800             1.007               41
     4900             1.009               41
     5000             1.006               41


     Simulated prior distributions

     Parameter       Prior Mean  Prior Variance  Prior Std. Dev.


     Parameter 1        -0.0006          0.0004          0.0210
     Parameter 2         0.0007          0.0005          0.0229
     Parameter 3         0.0000          0.0005          0.0220
     Parameter 4         0.0012          0.0005          0.0231
     Parameter 5         0.0001          0.0005          0.0219
     Parameter 6        -0.0008          0.0004          0.0211
     Parameter 7        -0.0009          0.0005          0.0217
     Parameter 8        -0.0004          0.0005          0.0226
     Parameter 9        -0.0001          0.0005          0.0223
     Parameter 10        -0.0002          0.0005          0.0221
     Parameter 11         0.0006          0.0005          0.0227
     Parameter 12        -0.0004          0.0005          0.0229
     Parameter 13        -0.0004          0.0005          0.0220
     Parameter 14         0.0003          0.0005          0.0213
     Parameter 15 Improper Prior
     Parameter 16 Improper Prior
     Parameter 17 Improper Prior
     Parameter 18 Improper Prior
     Parameter 19 Improper Prior
     Parameter 20 Improper Prior
     Parameter 21 Improper Prior
     Parameter 22 Improper Prior
     Parameter 23 Improper Prior
     Parameter 24 Improper Prior
     Parameter 25 Improper Prior
     Parameter 26 Improper Prior
     Parameter 27 Improper Prior
     Parameter 28 Improper Prior
     Parameter 29 Improper Prior
     Parameter 30 Improper Prior
     Parameter 31 Improper Prior
     Parameter 32 Improper Prior
     Parameter 33 Improper Prior
     Parameter 34 Improper Prior
     Parameter 35 Improper Prior
     Parameter 36 Improper Prior
     Parameter 37 Improper Prior
     Parameter 38 Improper Prior
     Parameter 39 Improper Prior
     Parameter 40 Improper Prior
     Parameter 41 Improper Prior
     Parameter 42 Improper Prior
     Parameter 43 Improper Prior
     Parameter 44 Improper Prior
     Parameter 45 Improper Prior
     Parameter 46 Improper Prior
     Parameter 47 Improper Prior
     Parameter 48 Improper Prior
     Parameter 49 Improper Prior
     Parameter 50 Improper Prior
     Parameter 51 Improper Prior

     REPLICATION 74:


                     POTENTIAL       PARAMETER WITH
     ITERATION    SCALE REDUCTION      HIGHEST PSR
     100              1.348               18
     200              1.091               17
     300              1.047               26
     400              1.057               45
     500              1.203               50
     600              1.081               26
     700              1.042               12
     800              1.126               50
     900              1.037               51
     1000             1.026               51
     1100             1.022               25
     1200             1.031               15
     1300             1.021               22
     1400             1.014               15
     1500             1.007               51
     1600             1.018               12
     1700             1.011               45
     1800             1.008               30
     1900             1.020               11
     2000             1.016               10
     2100             1.018               50
     2200             1.016               22
     2300             1.016               5
     2400             1.019               25
     2500             1.012               9
     2600             1.012               38
     2700             1.010               38
     2800             1.024               50
     2900             1.035               50
     3000             1.039               50
     3100             1.042               50
     3200             1.064               50
     3300             1.047               50
     3400             1.055               50
     3500             1.019               50
     3600             1.009               50
     3700             1.005               50
     3800             1.008               23
     3900             1.007               22
     4000             1.008               22
     4100             1.006               20
     4200             1.008               9
     4300             1.014               9
     4400             1.013               9
     4500             1.008               39
     4600             1.006               9
     4700             1.004               34
     4800             1.003               38
     4900             1.003               39
     5000             1.002               25


     Simulated prior distributions

     Parameter       Prior Mean  Prior Variance  Prior Std. Dev.


     Parameter 1         0.0004          0.0005          0.0230
     Parameter 2        -0.0004          0.0005          0.0226
     Parameter 3        -0.0006          0.0005          0.0230
     Parameter 4        -0.0003          0.0005          0.0219
     Parameter 5         0.0009          0.0005          0.0221
     Parameter 6        -0.0013          0.0005          0.0219
     Parameter 7         0.0007          0.0005          0.0224
     Parameter 8         0.0002          0.0005          0.0227
     Parameter 9         0.0004          0.0005          0.0223
     Parameter 10         0.0000          0.0005          0.0222
     Parameter 11         0.0004          0.0005          0.0225
     Parameter 12        -0.0001          0.0005          0.0225
     Parameter 13         0.0006          0.0006          0.0237
     Parameter 14         0.0002          0.0005          0.0222
     Parameter 15 Improper Prior
     Parameter 16 Improper Prior
     Parameter 17 Improper Prior
     Parameter 18 Improper Prior
     Parameter 19 Improper Prior
     Parameter 20 Improper Prior
     Parameter 21 Improper Prior
     Parameter 22 Improper Prior
     Parameter 23 Improper Prior
     Parameter 24 Improper Prior
     Parameter 25 Improper Prior
     Parameter 26 Improper Prior
     Parameter 27 Improper Prior
     Parameter 28 Improper Prior
     Parameter 29 Improper Prior
     Parameter 30 Improper Prior
     Parameter 31 Improper Prior
     Parameter 32 Improper Prior
     Parameter 33 Improper Prior
     Parameter 34 Improper Prior
     Parameter 35 Improper Prior
     Parameter 36 Improper Prior
     Parameter 37 Improper Prior
     Parameter 38 Improper Prior
     Parameter 39 Improper Prior
     Parameter 40 Improper Prior
     Parameter 41 Improper Prior
     Parameter 42 Improper Prior
     Parameter 43 Improper Prior
     Parameter 44 Improper Prior
     Parameter 45 Improper Prior
     Parameter 46 Improper Prior
     Parameter 47 Improper Prior
     Parameter 48 Improper Prior
     Parameter 49 Improper Prior
     Parameter 50 Improper Prior
     Parameter 51 Improper Prior

     REPLICATION 75:


                     POTENTIAL       PARAMETER WITH
     ITERATION    SCALE REDUCTION      HIGHEST PSR
     100              1.457               44
     200              1.096               19
     300              1.080               22
     400              1.132               1
     500              1.047               50
     600              1.132               8
     700              1.094               51
     800              1.208               8
     900              1.020               26
     1000             1.110               50
     1100             1.138               12
     1200             1.032               12
     1300             1.031               12
     1400             1.022               37
     1500             1.019               22
     1600             1.036               15
     1700             1.019               43
     1800             1.017               15
     1900             1.011               50
     2000             1.006               48
     2100             1.007               50
     2200             1.022               50
     2300             1.020               15
     2400             1.025               15
     2500             1.025               15
     2600             1.021               15
     2700             1.022               15
     2800             1.026               15
     2900             1.009               36
     3000             1.012               50
     3100             1.005               50
     3200             1.026               50
     3300             1.012               50
     3400             1.033               50
     3500             1.011               10
     3600             1.007               10
     3700             1.012               10
     3800             1.014               5
     3900             1.013               12
     4000             1.010               15
     4100             1.009               10
     4200             1.013               15
     4300             1.005               15
     4400             1.007               31
     4500             1.006               19
     4600             1.008               50
     4700             1.005               1
     4800             1.008               50
     4900             1.014               1
     5000             1.010               11


     Simulated prior distributions

     Parameter       Prior Mean  Prior Variance  Prior Std. Dev.


     Parameter 1         0.0000          0.0006          0.0236
     Parameter 2         0.0011          0.0005          0.0224
     Parameter 3        -0.0004          0.0005          0.0217
     Parameter 4         0.0018          0.0005          0.0222
     Parameter 5         0.0001          0.0005          0.0220
     Parameter 6        -0.0009          0.0005          0.0221
     Parameter 7        -0.0013          0.0005          0.0222
     Parameter 8        -0.0005          0.0005          0.0228
     Parameter 9         0.0000          0.0005          0.0225
     Parameter 10         0.0002          0.0005          0.0222
     Parameter 11         0.0008          0.0005          0.0223
     Parameter 12         0.0000          0.0005          0.0228
     Parameter 13        -0.0007          0.0005          0.0224
     Parameter 14         0.0004          0.0005          0.0229
     Parameter 15 Improper Prior
     Parameter 16 Improper Prior
     Parameter 17 Improper Prior
     Parameter 18 Improper Prior
     Parameter 19 Improper Prior
     Parameter 20 Improper Prior
     Parameter 21 Improper Prior
     Parameter 22 Improper Prior
     Parameter 23 Improper Prior
     Parameter 24 Improper Prior
     Parameter 25 Improper Prior
     Parameter 26 Improper Prior
     Parameter 27 Improper Prior
     Parameter 28 Improper Prior
     Parameter 29 Improper Prior
     Parameter 30 Improper Prior
     Parameter 31 Improper Prior
     Parameter 32 Improper Prior
     Parameter 33 Improper Prior
     Parameter 34 Improper Prior
     Parameter 35 Improper Prior
     Parameter 36 Improper Prior
     Parameter 37 Improper Prior
     Parameter 38 Improper Prior
     Parameter 39 Improper Prior
     Parameter 40 Improper Prior
     Parameter 41 Improper Prior
     Parameter 42 Improper Prior
     Parameter 43 Improper Prior
     Parameter 44 Improper Prior
     Parameter 45 Improper Prior
     Parameter 46 Improper Prior
     Parameter 47 Improper Prior
     Parameter 48 Improper Prior
     Parameter 49 Improper Prior
     Parameter 50 Improper Prior
     Parameter 51 Improper Prior

     REPLICATION 76:


                     POTENTIAL       PARAMETER WITH
     ITERATION    SCALE REDUCTION      HIGHEST PSR
     100              1.151               28
     200              1.175               33
     300              1.095               51
     400              1.088               23
     500              1.026               15
     600              1.040               15
     700              1.040               23
     800              1.097               19
     900              1.048               19
     1000             1.023               51
     1100             1.017               9
     1200             1.023               9
     1300             1.023               31
     1400             1.024               50
     1500             1.030               50
     1600             1.020               2
     1700             1.019               19
     1800             1.012               19
     1900             1.017               19
     2000             1.012               41
     2100             1.006               41
     2200             1.007               26
     2300             1.009               31
     2400             1.006               51
     2500             1.014               31
     2600             1.011               31
     2700             1.008               11
     2800             1.012               22
     2900             1.010               24
     3000             1.005               2
     3100             1.008               19
     3200             1.008               19
     3300             1.022               12
     3400             1.014               12
     3500             1.011               12
     3600             1.011               12
     3700             1.009               31
     3800             1.016               31
     3900             1.018               31
     4000             1.019               31
     4100             1.021               31
     4200             1.018               31
     4300             1.014               31
     4400             1.013               31
     4500             1.010               31
     4600             1.005               31
     4700             1.007               19
     4800             1.006               19
     4900             1.004               23
     5000             1.004               10


     Simulated prior distributions

     Parameter       Prior Mean  Prior Variance  Prior Std. Dev.


     Parameter 1         0.0003          0.0005          0.0220
     Parameter 2        -0.0004          0.0005          0.0227
     Parameter 3         0.0003          0.0005          0.0230
     Parameter 4        -0.0001          0.0005          0.0221
     Parameter 5        -0.0003          0.0005          0.0223
     Parameter 6        -0.0008          0.0005          0.0221
     Parameter 7         0.0004          0.0005          0.0224
     Parameter 8         0.0005          0.0005          0.0217
     Parameter 9        -0.0008          0.0005          0.0224
     Parameter 10         0.0006          0.0005          0.0223
     Parameter 11         0.0003          0.0005          0.0220
     Parameter 12         0.0002          0.0005          0.0229
     Parameter 13        -0.0006          0.0005          0.0227
     Parameter 14        -0.0004          0.0005          0.0222
     Parameter 15 Improper Prior
     Parameter 16 Improper Prior
     Parameter 17 Improper Prior
     Parameter 18 Improper Prior
     Parameter 19 Improper Prior
     Parameter 20 Improper Prior
     Parameter 21 Improper Prior
     Parameter 22 Improper Prior
     Parameter 23 Improper Prior
     Parameter 24 Improper Prior
     Parameter 25 Improper Prior
     Parameter 26 Improper Prior
     Parameter 27 Improper Prior
     Parameter 28 Improper Prior
     Parameter 29 Improper Prior
     Parameter 30 Improper Prior
     Parameter 31 Improper Prior
     Parameter 32 Improper Prior
     Parameter 33 Improper Prior
     Parameter 34 Improper Prior
     Parameter 35 Improper Prior
     Parameter 36 Improper Prior
     Parameter 37 Improper Prior
     Parameter 38 Improper Prior
     Parameter 39 Improper Prior
     Parameter 40 Improper Prior
     Parameter 41 Improper Prior
     Parameter 42 Improper Prior
     Parameter 43 Improper Prior
     Parameter 44 Improper Prior
     Parameter 45 Improper Prior
     Parameter 46 Improper Prior
     Parameter 47 Improper Prior
     Parameter 48 Improper Prior
     Parameter 49 Improper Prior
     Parameter 50 Improper Prior
     Parameter 51 Improper Prior

     REPLICATION 77:


                     POTENTIAL       PARAMETER WITH
     ITERATION    SCALE REDUCTION      HIGHEST PSR
     100              1.331               26
     200              1.234               5
     300              1.086               10
     400              1.068               51
     500              1.109               5
     600              1.071               12
     700              1.052               4
     800              1.122               12
     900              1.050               50
     1000             1.012               47
     1100             1.055               8
     1200             1.067               50
     1300             1.039               25
     1400             1.027               29
     1500             1.024               45
     1600             1.056               12
     1700             1.011               25
     1800             1.023               50
     1900             1.028               25
     2000             1.024               25
     2100             1.020               33
     2200             1.014               51
     2300             1.022               51
     2400             1.010               22
     2500             1.006               15
     2600             1.014               25
     2700             1.007               25
     2800             1.009               50
     2900             1.006               50
     3000             1.010               50
     3100             1.006               37
     3200             1.004               37
     3300             1.004               37
     3400             1.008               50
     3500             1.007               45
     3600             1.008               45
     3700             1.007               45
     3800             1.005               37
     3900             1.007               23
     4000             1.005               23
     4100             1.004               13
     4200             1.004               19
     4300             1.004               13
     4400             1.005               43
     4500             1.003               13
     4600             1.002               46
     4700             1.003               17
     4800             1.007               11
     4900             1.008               11
     5000             1.009               11


     Simulated prior distributions

     Parameter       Prior Mean  Prior Variance  Prior Std. Dev.


     Parameter 1        -0.0008          0.0005          0.0216
     Parameter 2        -0.0003          0.0005          0.0222
     Parameter 3        -0.0009          0.0005          0.0219
     Parameter 4         0.0008          0.0005          0.0224
     Parameter 5         0.0006          0.0005          0.0223
     Parameter 6         0.0004          0.0005          0.0219
     Parameter 7         0.0005          0.0004          0.0211
     Parameter 8        -0.0006          0.0005          0.0225
     Parameter 9         0.0000          0.0005          0.0227
     Parameter 10        -0.0001          0.0005          0.0224
     Parameter 11         0.0006          0.0005          0.0224
     Parameter 12        -0.0009          0.0005          0.0222
     Parameter 13        -0.0004          0.0005          0.0223
     Parameter 14        -0.0002          0.0005          0.0225
     Parameter 15 Improper Prior
     Parameter 16 Improper Prior
     Parameter 17 Improper Prior
     Parameter 18 Improper Prior
     Parameter 19 Improper Prior
     Parameter 20 Improper Prior
     Parameter 21 Improper Prior
     Parameter 22 Improper Prior
     Parameter 23 Improper Prior
     Parameter 24 Improper Prior
     Parameter 25 Improper Prior
     Parameter 26 Improper Prior
     Parameter 27 Improper Prior
     Parameter 28 Improper Prior
     Parameter 29 Improper Prior
     Parameter 30 Improper Prior
     Parameter 31 Improper Prior
     Parameter 32 Improper Prior
     Parameter 33 Improper Prior
     Parameter 34 Improper Prior
     Parameter 35 Improper Prior
     Parameter 36 Improper Prior
     Parameter 37 Improper Prior
     Parameter 38 Improper Prior
     Parameter 39 Improper Prior
     Parameter 40 Improper Prior
     Parameter 41 Improper Prior
     Parameter 42 Improper Prior
     Parameter 43 Improper Prior
     Parameter 44 Improper Prior
     Parameter 45 Improper Prior
     Parameter 46 Improper Prior
     Parameter 47 Improper Prior
     Parameter 48 Improper Prior
     Parameter 49 Improper Prior
     Parameter 50 Improper Prior
     Parameter 51 Improper Prior

     REPLICATION 78:


                     POTENTIAL       PARAMETER WITH
     ITERATION    SCALE REDUCTION      HIGHEST PSR
     100              1.235               8
     200              1.120               22
     300              1.068               37
     400              1.126               3
     500              1.027               47
     600              1.044               50
     700              1.044               31
     800              1.056               22
     900              1.037               37
     1000             1.045               5
     1100             1.052               4
     1200             1.057               8
     1300             1.016               37
     1400             1.022               37
     1500             1.030               17
     1600             1.021               4
     1700             1.012               20
     1800             1.008               4
     1900             1.034               4
     2000             1.010               4
     2100             1.028               4
     2200             1.051               8
     2300             1.017               3
     2400             1.006               3
     2500             1.016               15
     2600             1.019               15
     2700             1.008               15
     2800             1.009               15
     2900             1.030               3
     3000             1.012               15
     3100             1.009               29
     3200             1.007               50
     3300             1.015               50
     3400             1.021               12
     3500             1.025               12
     3600             1.015               6
     3700             1.010               6
     3800             1.012               6
     3900             1.013               5
     4000             1.011               29
     4100             1.009               29
     4200             1.013               33
     4300             1.010               33
     4400             1.007               33
     4500             1.007               33
     4600             1.006               28
     4700             1.009               10
     4800             1.006               34
     4900             1.005               34
     5000             1.004               10


     Simulated prior distributions

     Parameter       Prior Mean  Prior Variance  Prior Std. Dev.


     Parameter 1        -0.0007          0.0005          0.0230
     Parameter 2         0.0010          0.0005          0.0221
     Parameter 3         0.0004          0.0005          0.0222
     Parameter 4         0.0005          0.0005          0.0226
     Parameter 5        -0.0014          0.0005          0.0212
     Parameter 6         0.0008          0.0005          0.0225
     Parameter 7         0.0003          0.0005          0.0230
     Parameter 8        -0.0001          0.0005          0.0216
     Parameter 9         0.0006          0.0005          0.0228
     Parameter 10        -0.0005          0.0005          0.0223
     Parameter 11        -0.0010          0.0005          0.0227
     Parameter 12         0.0008          0.0005          0.0226
     Parameter 13         0.0009          0.0005          0.0224
     Parameter 14        -0.0004          0.0005          0.0226
     Parameter 15 Improper Prior
     Parameter 16 Improper Prior
     Parameter 17 Improper Prior
     Parameter 18 Improper Prior
     Parameter 19 Improper Prior
     Parameter 20 Improper Prior
     Parameter 21 Improper Prior
     Parameter 22 Improper Prior
     Parameter 23 Improper Prior
     Parameter 24 Improper Prior
     Parameter 25 Improper Prior
     Parameter 26 Improper Prior
     Parameter 27 Improper Prior
     Parameter 28 Improper Prior
     Parameter 29 Improper Prior
     Parameter 30 Improper Prior
     Parameter 31 Improper Prior
     Parameter 32 Improper Prior
     Parameter 33 Improper Prior
     Parameter 34 Improper Prior
     Parameter 35 Improper Prior
     Parameter 36 Improper Prior
     Parameter 37 Improper Prior
     Parameter 38 Improper Prior
     Parameter 39 Improper Prior
     Parameter 40 Improper Prior
     Parameter 41 Improper Prior
     Parameter 42 Improper Prior
     Parameter 43 Improper Prior
     Parameter 44 Improper Prior
     Parameter 45 Improper Prior
     Parameter 46 Improper Prior
     Parameter 47 Improper Prior
     Parameter 48 Improper Prior
     Parameter 49 Improper Prior
     Parameter 50 Improper Prior
     Parameter 51 Improper Prior

     REPLICATION 79:


                     POTENTIAL       PARAMETER WITH
     ITERATION    SCALE REDUCTION      HIGHEST PSR
     100              1.110               29
     200              1.136               7
     300              1.061               13
     400              1.085               37
     500              1.067               1
     600              1.056               41
     700              1.076               5
     800              1.026               19
     900              1.039               4
     1000             1.011               22
     1100             1.021               44
     1200             1.041               10
     1300             1.030               8
     1400             1.020               3
     1500             1.016               26
     1600             1.015               43
     1700             1.015               12
     1800             1.010               33
     1900             1.024               15
     2000             1.016               15
     2100             1.008               25
     2200             1.006               23
     2300             1.012               45
     2400             1.022               19
     2500             1.016               7
     2600             1.009               7
     2700             1.023               8
     2800             1.017               8
     2900             1.017               8
     3000             1.008               19
     3100             1.003               37
     3200             1.004               8
     3300             1.005               10
     3400             1.002               37
     3500             1.005               10
     3600             1.014               10
     3700             1.010               1
     3800             1.011               2
     3900             1.010               1
     4000             1.017               11
     4100             1.027               8
     4200             1.012               11
     4300             1.009               2
     4400             1.008               17
     4500             1.014               8
     4600             1.022               8
     4700             1.014               8
     4800             1.018               12
     4900             1.022               8
     5000             1.008               8


     Simulated prior distributions

     Parameter       Prior Mean  Prior Variance  Prior Std. Dev.


     Parameter 1         0.0002          0.0005          0.0217
     Parameter 2        -0.0002          0.0005          0.0220
     Parameter 3        -0.0007          0.0005          0.0227
     Parameter 4         0.0006          0.0005          0.0224
     Parameter 5         0.0010          0.0005          0.0218
     Parameter 6        -0.0010          0.0005          0.0234
     Parameter 7         0.0005          0.0005          0.0228
     Parameter 8         0.0001          0.0005          0.0229
     Parameter 9        -0.0009          0.0005          0.0222
     Parameter 10        -0.0012          0.0005          0.0226
     Parameter 11        -0.0006          0.0005          0.0213
     Parameter 12         0.0009          0.0005          0.0223
     Parameter 13         0.0000          0.0005          0.0226
     Parameter 14         0.0004          0.0005          0.0224
     Parameter 15 Improper Prior
     Parameter 16 Improper Prior
     Parameter 17 Improper Prior
     Parameter 18 Improper Prior
     Parameter 19 Improper Prior
     Parameter 20 Improper Prior
     Parameter 21 Improper Prior
     Parameter 22 Improper Prior
     Parameter 23 Improper Prior
     Parameter 24 Improper Prior
     Parameter 25 Improper Prior
     Parameter 26 Improper Prior
     Parameter 27 Improper Prior
     Parameter 28 Improper Prior
     Parameter 29 Improper Prior
     Parameter 30 Improper Prior
     Parameter 31 Improper Prior
     Parameter 32 Improper Prior
     Parameter 33 Improper Prior
     Parameter 34 Improper Prior
     Parameter 35 Improper Prior
     Parameter 36 Improper Prior
     Parameter 37 Improper Prior
     Parameter 38 Improper Prior
     Parameter 39 Improper Prior
     Parameter 40 Improper Prior
     Parameter 41 Improper Prior
     Parameter 42 Improper Prior
     Parameter 43 Improper Prior
     Parameter 44 Improper Prior
     Parameter 45 Improper Prior
     Parameter 46 Improper Prior
     Parameter 47 Improper Prior
     Parameter 48 Improper Prior
     Parameter 49 Improper Prior
     Parameter 50 Improper Prior
     Parameter 51 Improper Prior

     REPLICATION 80:


                     POTENTIAL       PARAMETER WITH
     ITERATION    SCALE REDUCTION      HIGHEST PSR
     100              1.290               3
     200              1.167               50
     300              1.056               3
     400              1.058               25
     500              1.035               44
     600              1.159               50
     700              1.035               32
     800              1.046               50
     900              1.038               10
     1000             1.017               16
     1100             1.022               45
     1200             1.030               24
     1300             1.021               45
     1400             1.032               5
     1500             1.023               45
     1600             1.004               22
     1700             1.005               26
     1800             1.013               20
     1900             1.016               19
     2000             1.014               45
     2100             1.023               12
     2200             1.016               41
     2300             1.016               41
     2400             1.011               41
     2500             1.011               43
     2600             1.028               12
     2700             1.017               12
     2800             1.007               12
     2900             1.014               12
     3000             1.010               8
     3100             1.007               41
     3200             1.010               50
     3300             1.012               50
     3400             1.010               50
     3500             1.007               45
     3600             1.009               45
     3700             1.004               45
     3800             1.006               21
     3900             1.003               21
     4000             1.004               23
     4100             1.004               23
     4200             1.005               50
     4300             1.007               18
     4400             1.006               23
     4500             1.005               23
     4600             1.004               21
     4700             1.006               22
     4800             1.013               22
     4900             1.008               50
     5000             1.007               22


     Simulated prior distributions

     Parameter       Prior Mean  Prior Variance  Prior Std. Dev.


     Parameter 1        -0.0016          0.0005          0.0220
     Parameter 2        -0.0009          0.0005          0.0222
     Parameter 3        -0.0005          0.0005          0.0225
     Parameter 4        -0.0001          0.0005          0.0227
     Parameter 5         0.0000          0.0005          0.0224
     Parameter 6        -0.0002          0.0005          0.0223
     Parameter 7         0.0002          0.0005          0.0229
     Parameter 8        -0.0004          0.0005          0.0222
     Parameter 9        -0.0013          0.0005          0.0229
     Parameter 10        -0.0002          0.0005          0.0225
     Parameter 11         0.0004          0.0005          0.0217
     Parameter 12         0.0010          0.0005          0.0219
     Parameter 13         0.0013          0.0005          0.0221
     Parameter 14         0.0009          0.0005          0.0229
     Parameter 15 Improper Prior
     Parameter 16 Improper Prior
     Parameter 17 Improper Prior
     Parameter 18 Improper Prior
     Parameter 19 Improper Prior
     Parameter 20 Improper Prior
     Parameter 21 Improper Prior
     Parameter 22 Improper Prior
     Parameter 23 Improper Prior
     Parameter 24 Improper Prior
     Parameter 25 Improper Prior
     Parameter 26 Improper Prior
     Parameter 27 Improper Prior
     Parameter 28 Improper Prior
     Parameter 29 Improper Prior
     Parameter 30 Improper Prior
     Parameter 31 Improper Prior
     Parameter 32 Improper Prior
     Parameter 33 Improper Prior
     Parameter 34 Improper Prior
     Parameter 35 Improper Prior
     Parameter 36 Improper Prior
     Parameter 37 Improper Prior
     Parameter 38 Improper Prior
     Parameter 39 Improper Prior
     Parameter 40 Improper Prior
     Parameter 41 Improper Prior
     Parameter 42 Improper Prior
     Parameter 43 Improper Prior
     Parameter 44 Improper Prior
     Parameter 45 Improper Prior
     Parameter 46 Improper Prior
     Parameter 47 Improper Prior
     Parameter 48 Improper Prior
     Parameter 49 Improper Prior
     Parameter 50 Improper Prior
     Parameter 51 Improper Prior

     REPLICATION 81:


                     POTENTIAL       PARAMETER WITH
     ITERATION    SCALE REDUCTION      HIGHEST PSR
     100              1.190               21
     200              1.317               19
     300              1.076               20
     400              1.063               27
[truncated: 4,235,657 more chars]
