# Supplementary material for: An approximate measurement invariance approach to within-couple relationship quality
Source: Front Psychol. 2014 Sep 19;5:983. doi: 10.3389/fpsyg.2014.00983 (PMC4168678; doi:10.3389/fpsyg.2014.00983)
Supplement: Supplementary file 2 [file DataSheet2.ZIP › sim_bsem_apmi03_0.125.out]

Mplus VERSION 7
MUTHEN & MUTHEN
05/27/2014   6:18 PM

INPUT INSTRUCTIONS

  TITLE: Simulation for partial bsem_03_strong_partial_0.125 ;
  MONTECARLO: NAMES = m1ms1-m1ms7 f1ms1-f1ms7;
  NOBSERVATIONS = 435;
  NREPS = 1000;
  ANALYSIS: ESTIMATOR = BAYES;
  PROCESSORS = 2;
  BCONVERGENCE =0.01;
  BITERATIONS = (5000);
  bseed=167;
  MODEL POPULATION:
  mms by m1ms1 @ 0.452   ;
  mms by m1ms2 @ 0.464   ;
  mms by m1ms3 @ 0.508   ;
  mms by m1ms4 @ 0.511   ;
  mms by m1ms5 @ 0.686   ;
  mms by m1ms6 @ 0.219   ;
  mms by m1ms7 @ 0.291   ;
  fms by f1ms1 @ 0.452   ;
  fms by f1ms2 @ 0.464   ;
  fms by f1ms3 @ 0.508   ;
  fms by f1ms4 @ 0.511   ;
  fms by f1ms5 @ 0.686   ;
  fms by f1ms6 @ 0.219   ;
  fms by f1ms7 @ 0.291   ;
  fms with mms @ 0.419   ;
  m1ms1 with f1ms1 @ -0.005   ;
  m1ms2 with f1ms2 @ 0.039   ;
  m1ms3 with f1ms3 @ 0.021   ;
  m1ms4 with f1ms4 @ 0.049   ;
  m1ms5 with f1ms5 @ 0.112   ;
  m1ms6 with f1ms6 @ 0.012   ;
  m1ms7 with f1ms7 @ -0.01   ;
  [mms @ 0 ] ;
  [fms @ -0.495 ] ;
  [m1ms1 @ 4.211 ] ;
  [m1ms2 @ 4.188 ] ;
  [m1ms3 @ 4.181 ] ;
  [m1ms4 @ 3.718 ] ;
  [m1ms5 @ 3.89 ] ;
  [m1ms6 @ 4.819 ] ;
  [m1ms7 @ 4.24 ] ;
  [f1ms1 @ 4.211 ] ;
  [f1ms2 @ 4.188 ] ;
  [f1ms3 @ 4.39 ] ;
  [f1ms4 @ 3.977 ] ;
  [f1ms5 @ 3.89 ] ;
  [f1ms6 @ 4.819 ] ;
  [f1ms7 @ 4.24 ] ;
  mms  @ 1   ;
  fms @ 1   ;
  m1ms1 @ 0.395   ;
  m1ms2 @ 0.668   ;
  m1ms3 @ 0.524   ;
  m1ms4 @ 0.490   ;
  m1ms5 @ 0.604   ;
  m1ms6 @ 0.255   ;
  m1ms7 @ 0.568   ;
  f1ms1 @ 0.378   ;
  f1ms2 @ 0.575   ;
  f1ms3 @ 0.509   ;
  f1ms4 @ 0.403   ;
  f1ms5 @ 0.631   ;
  f1ms6 @ 0.388   ;
  f1ms7 @ 0.691   ;
  MODEL:
  mms by m1ms1 * 0.452     ;
  mms by m1ms2 * 0.464     ;
  mms by m1ms3 * 0.508     ;
  mms by m1ms4 * 0.511     ;
  mms by m1ms5 * 0.686     ;
  mms by m1ms6 * 0.219     ;
  mms by m1ms7 * 0.291     ;
  fms by f1ms1 * 0.452     ;
  fms by f1ms2 * 0.464     ;
  fms by f1ms3 * 0.508     ;
  fms by f1ms4 * 0.511     ;
  fms by f1ms5 * 0.686     ;
  fms by f1ms6 * 0.219     ;
  fms by f1ms7 * 0.291     ;
  fms with mms * 0.419     ;
  m1ms1 with f1ms1 * -0.005     ;
  m1ms2 with f1ms2 * 0.039     ;
  m1ms3 with f1ms3 * 0.021     ;
  m1ms4 with f1ms4 * 0.049     ;
  m1ms5 with f1ms5 * 0.112     ;
  m1ms6 with f1ms6 * 0.012     ;
  m1ms7 with f1ms7 * -0.01     ;
  [mms @ 0 ]   ;
  [fms * -0.495 ]   ;
  [m1ms1 * 4.211 ] (tau1_1) ;
  [m1ms2 * 4.188 ] (tau1_2) ;
  [m1ms3 * 4.181 ] (tau1_3) ;
  [m1ms4 * 3.718 ] (tau1_4) ;
  [m1ms5 * 3.89 ] (tau1_5) ;
  [m1ms6 * 4.819 ] (tau1_6) ;
  [m1ms7 * 4.24 ] (tau1_7) ;
  [f1ms1 * 4.211 ] (tau1_1) ;
  [f1ms2 * 4.188 ] (tau1_2) ;
  [f1ms3 * 4.39 ] (tau2_3) ;
  [f1ms4 * 3.977 ] (tau2_4) ;
  [f1ms5 * 3.89 ] (tau1_5) ;
  [f1ms6 * 4.819 ] (tau1_6) ;
  [f1ms7 * 4.24 ] (tau1_7) ;
  mms  @ 1     ;
  fms @ 1     ;
  m1ms1 * 0.395     ;
  m1ms2 * 0.668     ;
  m1ms3 * 0.524     ;
  m1ms4 * 0.490     ;
  m1ms5 * 0.604     ;
  m1ms6 * 0.255     ;
  m1ms7 * 0.568     ;
  f1ms1 * 0.378     ;
  f1ms2 * 0.575     ;
  f1ms3 * 0.509     ;
  f1ms4 * 0.403     ;
  f1ms5 * 0.631     ;
  f1ms6 * 0.388     ;
  f1ms7 * 0.691     ;
  MODEL PRIORS:
  DO (3,4) DIFF (tau1_#-tau2_#) ~ N(0,0.125) ;
  OUTPUT:  TECH1; TECH4; TECH8;


*** WARNING in OUTPUT command
  TECH1 option is the default for MONTECARLO.
*** WARNING in OUTPUT command
  TECH4 option is not available with MONTECARLO.
  Request for TECH4 is ignored.
   2 WARNING(S) FOUND IN THE INPUT INSTRUCTIONS


Simulation for partial bsem_03_strong_partial_0.125 ;

SUMMARY OF ANALYSIS

Number of groups                                                 1
Number of observations                                         435

Number of replications
    Requested                                                 1000
    Completed                                                 1000
Value of seed                                                    0

Number of dependent variables                                   14
Number of independent variables                                  0
Number of continuous latent variables                            2

Observed dependent variables

  Continuous
   M1MS1       M1MS2       M1MS3       M1MS4       M1MS5       M1MS6
   M1MS7       F1MS1       F1MS2       F1MS3       F1MS4       F1MS5
   F1MS6       F1MS7

Continuous latent variables
   MMS         FMS


Estimator                                                    BAYES
Specifications for Bayesian Estimation
  Point estimate                                            MEDIAN
  Number of Markov chain Monte Carlo (MCMC) chains               2
  Random seed for the first chain                              167
  Starting value information                           UNPERTURBED
  Treatment of categorical mediator                         LATENT
  Algorithm used for Markov chain Monte Carlo           GIBBS(PX1)
  Convergence criterion                                  0.100D-01
  Maximum number of iterations                               50000
  K-th iteration used for thinning                               1


MODEL FIT INFORMATION

Number of Free Parameters                       46

Bayesian Posterior Predictive Checking using Chi-Square

    Posterior Predictive P-Value

        Number of successful computations     1000

             Proportions
        Expected    Observed
           0.990       1.000
           0.980       1.000
           0.950       1.000
           0.900       0.988
           0.800       0.914
           0.700       0.806
           0.500       0.540
           0.300       0.250
           0.200       0.141
           0.100       0.051
           0.050       0.018
           0.020       0.005
           0.010       0.002

Information Criterion

    Deviance (DIC)

        Mean                             14119.161
        Std Dev                            106.274
        Number of successful computations     1000

             Proportions                   Percentiles
        Expected    Observed         Expected       Observed
           0.990       0.993        13871.937      13883.949
           0.980       0.978        13900.907      13896.798
           0.950       0.947        13944.352      13939.649
           0.900       0.891        13982.961      13977.095
           0.800       0.795        14029.721      14026.536
           0.700       0.698        14063.431      14062.510
           0.500       0.517        14119.161      14123.694
           0.300       0.311        14174.891      14177.730
           0.200       0.192        14208.601      14206.302
           0.100       0.106        14255.361      14257.957
           0.050       0.049        14293.971      14290.425
           0.020       0.018        14337.415      14334.118
           0.010       0.008        14366.385      14356.077

    Estimated Number of Parameters (pD)

        Mean                                45.670
        Std Dev                              0.606
        Number of successful computations     1000

             Proportions                   Percentiles
        Expected    Observed         Expected       Observed
           0.990       0.993           44.260         44.313
           0.980       0.983           44.426         44.468
           0.950       0.954           44.673         44.705
           0.900       0.904           44.893         44.895
           0.800       0.808           45.160         45.173
           0.700       0.694           45.352         45.344
           0.500       0.469           45.670         45.625
           0.300       0.298           45.987         45.979
           0.200       0.204           46.179         46.188
           0.100       0.115           46.446         46.513
           0.050       0.054           46.666         46.688
           0.020       0.021           46.914         46.918
           0.010       0.008           47.079         46.993

    Bayesian (BIC)

        Mean                             14306.969
        Std Dev                            106.236
        Number of successful computations     1000

             Proportions                   Percentiles
        Expected    Observed         Expected       Observed
           0.990       0.993        14059.833      14071.015
           0.980       0.977        14088.792      14085.494
           0.950       0.947        14132.222      14127.936
           0.900       0.891        14170.817      14165.806
           0.800       0.796        14217.561      14215.184
           0.700       0.697        14251.259      14250.326
           0.500       0.515        14306.969      14311.474
           0.300       0.312        14362.679      14365.705
           0.200       0.192        14396.377      14394.145
           0.100       0.106        14443.120      14445.101
           0.050       0.049        14481.716      14477.170
           0.020       0.018        14525.145      14522.819
           0.010       0.009        14554.105      14546.311


MODEL RESULTS

                           ESTIMATES              S. E.     M. S. E.  95%  % Sig
              Population   Average   Std. Dev.   Average             Cover Coeff
 MMS      BY
  M1MS1            0.452     0.4563     0.0396     0.0400     0.0016 0.951 1.000
  M1MS2            0.464     0.4695     0.0471     0.0495     0.0022 0.964 1.000
  M1MS3            0.508     0.5125     0.0451     0.0458     0.0021 0.941 1.000
  M1MS4            0.511     0.5129     0.0448     0.0444     0.0020 0.950 1.000
  M1MS5            0.686     0.6877     0.0500     0.0517     0.0025 0.954 1.000
  M1MS6            0.219     0.2215     0.0295     0.0296     0.0009 0.945 1.000
  M1MS7            0.291     0.2931     0.0443     0.0439     0.0020 0.954 1.000

 FMS      BY
  F1MS1            0.452     0.4537     0.0357     0.0371     0.0013 0.949 1.000
  F1MS2            0.464     0.4670     0.0436     0.0437     0.0019 0.946 1.000
  F1MS3            0.508     0.5089     0.0449     0.0449     0.0020 0.951 1.000
  F1MS4            0.511     0.5149     0.0403     0.0412     0.0016 0.955 1.000
  F1MS5            0.686     0.6896     0.0488     0.0497     0.0024 0.946 1.000
  F1MS6            0.219     0.2198     0.0334     0.0331     0.0011 0.945 1.000
  F1MS7            0.291     0.2949     0.0435     0.0447     0.0019 0.944 1.000

 FMS      WITH
  MMS              0.419     0.4154     0.0566     0.0573     0.0032 0.949 1.000

 M1MS1    WITH
  F1MS1           -0.005    -0.0048     0.0222     0.0220     0.0005 0.946 0.060

 M1MS2    WITH
  F1MS2            0.039     0.0391     0.0328     0.0335     0.0011 0.954 0.229

 M1MS3    WITH
  F1MS3            0.021     0.0212     0.0293     0.0292     0.0009 0.945 0.116

 M1MS4    WITH
  F1MS4            0.049     0.0492     0.0262     0.0260     0.0007 0.938 0.491

 M1MS5    WITH
  F1MS5            0.112     0.1140     0.0373     0.0381     0.0014 0.958 0.878

 M1MS6    WITH
  F1MS6            0.012     0.0116     0.0158     0.0161     0.0003 0.947 0.100

 M1MS7    WITH
  F1MS7           -0.010    -0.0092     0.0317     0.0319     0.0010 0.949 0.071

 Means
  MMS              0.000     0.0000     0.0000     0.0000     0.0000 1.000 0.000
  FMS             -0.495    -0.4845     0.0703     0.0739     0.0051 0.964 1.000

 Intercepts
  M1MS1            4.211     4.2078     0.0323     0.0329     0.0010 0.949 1.000
  M1MS2            4.188     4.1840     0.0377     0.0387     0.0014 0.955 1.000
  M1MS3            4.181     4.1831     0.0419     0.0427     0.0018 0.960 1.000
  M1MS4            3.718     3.7189     0.0407     0.0417     0.0017 0.955 1.000
  M1MS5            3.890     3.8859     0.0463     0.0472     0.0022 0.954 1.000
  M1MS6            4.819     4.8192     0.0228     0.0231     0.0005 0.953 1.000
  M1MS7            4.240     4.2403     0.0325     0.0322     0.0011 0.945 1.000
  F1MS1            4.211     4.2078     0.0323     0.0329     0.0010 0.949 1.000
  F1MS2            4.188     4.1840     0.0377     0.0387     0.0014 0.955 1.000
  F1MS3            4.390     4.3816     0.0507     0.0533     0.0026 0.952 1.000
  F1MS4            3.977     3.9720     0.0490     0.0507     0.0024 0.952 1.000
  F1MS5            3.890     3.8859     0.0463     0.0472     0.0022 0.954 1.000
  F1MS6            4.819     4.8192     0.0228     0.0231     0.0005 0.953 1.000
  F1MS7            4.240     4.2403     0.0325     0.0322     0.0011 0.945 1.000

 Variances
  MMS              1.000     1.0000     0.0000     0.0000     0.0000 1.000 0.000
  FMS              1.000     1.0000     0.0000     0.0000     0.0000 1.000 0.000

 Residual Variances
  M1MS1            0.395     0.4004     0.0329     0.0333     0.0011 0.949 1.000
  M1MS2            0.668     0.6756     0.0521     0.0520     0.0028 0.947 1.000
  M1MS3            0.524     0.5327     0.0429     0.0438     0.0019 0.950 1.000
  M1MS4            0.490     0.4966     0.0403     0.0414     0.0017 0.955 1.000
  M1MS5            0.604     0.6130     0.0553     0.0565     0.0031 0.950 1.000
  M1MS6            0.255     0.2573     0.0188     0.0189     0.0004 0.944 1.000
  M1MS7            0.568     0.5738     0.0398     0.0415     0.0016 0.965 1.000
  F1MS1            0.378     0.3828     0.0295     0.0317     0.0009 0.959 1.000
  F1MS2            0.575     0.5819     0.0460     0.0453     0.0022 0.941 1.000
  F1MS3            0.509     0.5154     0.0415     0.0424     0.0018 0.949 1.000
  F1MS4            0.403     0.4107     0.0365     0.0357     0.0014 0.941 1.000
  F1MS5            0.631     0.6401     0.0567     0.0572     0.0033 0.947 1.000
  F1MS6            0.388     0.3913     0.0275     0.0280     0.0008 0.960 1.000
  F1MS7            0.691     0.6984     0.0491     0.0500     0.0025 0.943 1.000


DIFFERENCE OUTPUT


            Average Results Across Replications


            Average   Std. Dev.     Deviations from the Mean(% Sig Coeff)

                                           TAU1_3             TAU2_3
      1       4.282      0.039      -0.100(0.95)  0.100(0.95)

                                           TAU1_4             TAU2_4
      2       3.846      0.038      -0.127(1.00)  0.127(1.00)


TECHNICAL 1 OUTPUT


     PARAMETER SPECIFICATION


           NU
              M1MS1         M1MS2         M1MS3         M1MS4         M1MS5
              ________      ________      ________      ________      ________
 1                  1             2             3             4             5


           NU
              M1MS6         M1MS7         F1MS1         F1MS2         F1MS3
              ________      ________      ________      ________      ________
 1                  6             7             1             2             8


           NU
              F1MS4         F1MS5         F1MS6         F1MS7
              ________      ________      ________      ________
 1                  9             5             6             7


           LAMBDA
              MMS           FMS
              ________      ________
 M1MS1             10             0
 M1MS2             11             0
 M1MS3             12             0
 M1MS4             13             0
 M1MS5             14             0
 M1MS6             15             0
 M1MS7             16             0
 F1MS1              0            17
 F1MS2              0            18
 F1MS3              0            19
 F1MS4              0            20
 F1MS5              0            21
 F1MS6              0            22
 F1MS7              0            23


           THETA
              M1MS1         M1MS2         M1MS3         M1MS4         M1MS5
              ________      ________      ________      ________      ________
 M1MS1             24
 M1MS2              0            25
 M1MS3              0             0            26
 M1MS4              0             0             0            27
 M1MS5              0             0             0             0            28
 M1MS6              0             0             0             0             0
 M1MS7              0             0             0             0             0
 F1MS1             31             0             0             0             0
 F1MS2              0            33             0             0             0
 F1MS3              0             0            35             0             0
 F1MS4              0             0             0            37             0
 F1MS5              0             0             0             0            39
 F1MS6              0             0             0             0             0
 F1MS7              0             0             0             0             0


           THETA
              M1MS6         M1MS7         F1MS1         F1MS2         F1MS3
              ________      ________      ________      ________      ________
 M1MS6             29
 M1MS7              0            30
 F1MS1              0             0            32
 F1MS2              0             0             0            34
 F1MS3              0             0             0             0            36
 F1MS4              0             0             0             0             0
 F1MS5              0             0             0             0             0
 F1MS6             41             0             0             0             0
 F1MS7              0            43             0             0             0


           THETA
              F1MS4         F1MS5         F1MS6         F1MS7
              ________      ________      ________      ________
 F1MS4             38
 F1MS5              0            40
 F1MS6              0             0            42
 F1MS7              0             0             0            44


           ALPHA
              MMS           FMS
              ________      ________
 1                  0            45


           BETA
              MMS           FMS
              ________      ________
 MMS                0             0
 FMS                0             0


           PSI
              MMS           FMS
              ________      ________
 MMS                0
 FMS               46             0


     STARTING VALUES


           NU
              M1MS1         M1MS2         M1MS3         M1MS4         M1MS5
              ________      ________      ________      ________      ________
 1              4.211         4.188         4.181         3.718         3.890


           NU
              M1MS6         M1MS7         F1MS1         F1MS2         F1MS3
              ________      ________      ________      ________      ________
 1              4.819         4.240         4.211         4.188         4.390


           NU
              F1MS4         F1MS5         F1MS6         F1MS7
              ________      ________      ________      ________
 1              3.977         3.890         4.819         4.240


           LAMBDA
              MMS           FMS
              ________      ________
 M1MS1          0.452         0.000
 M1MS2          0.464         0.000
 M1MS3          0.508         0.000
 M1MS4          0.511         0.000
 M1MS5          0.686         0.000
 M1MS6          0.219         0.000
 M1MS7          0.291         0.000
 F1MS1          0.000         0.452
 F1MS2          0.000         0.464
 F1MS3          0.000         0.508
 F1MS4          0.000         0.511
 F1MS5          0.000         0.686
 F1MS6          0.000         0.219
 F1MS7          0.000         0.291


           THETA
              M1MS1         M1MS2         M1MS3         M1MS4         M1MS5
              ________      ________      ________      ________      ________
 M1MS1          0.395
 M1MS2          0.000         0.668
 M1MS3          0.000         0.000         0.524
 M1MS4          0.000         0.000         0.000         0.490
 M1MS5          0.000         0.000         0.000         0.000         0.604
 M1MS6          0.000         0.000         0.000         0.000         0.000
 M1MS7          0.000         0.000         0.000         0.000         0.000
 F1MS1         -0.005         0.000         0.000         0.000         0.000
 F1MS2          0.000         0.039         0.000         0.000         0.000
 F1MS3          0.000         0.000         0.021         0.000         0.000
 F1MS4          0.000         0.000         0.000         0.049         0.000
 F1MS5          0.000         0.000         0.000         0.000         0.112
 F1MS6          0.000         0.000         0.000         0.000         0.000
 F1MS7          0.000         0.000         0.000         0.000         0.000


           THETA
              M1MS6         M1MS7         F1MS1         F1MS2         F1MS3
              ________      ________      ________      ________      ________
 M1MS6          0.255
 M1MS7          0.000         0.568
 F1MS1          0.000         0.000         0.378
 F1MS2          0.000         0.000         0.000         0.575
 F1MS3          0.000         0.000         0.000         0.000         0.509
 F1MS4          0.000         0.000         0.000         0.000         0.000
 F1MS5          0.000         0.000         0.000         0.000         0.000
 F1MS6          0.012         0.000         0.000         0.000         0.000
 F1MS7          0.000        -0.010         0.000         0.000         0.000


           THETA
              F1MS4         F1MS5         F1MS6         F1MS7
              ________      ________      ________      ________
 F1MS4          0.403
 F1MS5          0.000         0.631
 F1MS6          0.000         0.000         0.388
 F1MS7          0.000         0.000         0.000         0.691


           ALPHA
              MMS           FMS
              ________      ________
 1              0.000        -0.495


           BETA
              MMS           FMS
              ________      ________
 MMS            0.000         0.000
 FMS            0.000         0.000


           PSI
              MMS           FMS
              ________      ________
 MMS            1.000
 FMS            0.419         1.000


     POPULATION VALUES


           NU
              M1MS1         M1MS2         M1MS3         M1MS4         M1MS5
              ________      ________      ________      ________      ________
 1              4.211         4.188         4.181         3.718         3.890


           NU
              M1MS6         M1MS7         F1MS1         F1MS2         F1MS3
              ________      ________      ________      ________      ________
 1              4.819         4.240         4.211         4.188         4.390


           NU
              F1MS4         F1MS5         F1MS6         F1MS7
              ________      ________      ________      ________
 1              3.977         3.890         4.819         4.240


           LAMBDA
              MMS           FMS
              ________      ________
 M1MS1          0.452         0.000
 M1MS2          0.464         0.000
 M1MS3          0.508         0.000
 M1MS4          0.511         0.000
 M1MS5          0.686         0.000
 M1MS6          0.219         0.000
 M1MS7          0.291         0.000
 F1MS1          0.000         0.452
 F1MS2          0.000         0.464
 F1MS3          0.000         0.508
 F1MS4          0.000         0.511
 F1MS5          0.000         0.686
 F1MS6          0.000         0.219
 F1MS7          0.000         0.291


           THETA
              M1MS1         M1MS2         M1MS3         M1MS4         M1MS5
              ________      ________      ________      ________      ________
 M1MS1          0.395
 M1MS2          0.000         0.668
 M1MS3          0.000         0.000         0.524
 M1MS4          0.000         0.000         0.000         0.490
 M1MS5          0.000         0.000         0.000         0.000         0.604
 M1MS6          0.000         0.000         0.000         0.000         0.000
 M1MS7          0.000         0.000         0.000         0.000         0.000
 F1MS1         -0.005         0.000         0.000         0.000         0.000
 F1MS2          0.000         0.039         0.000         0.000         0.000
 F1MS3          0.000         0.000         0.021         0.000         0.000
 F1MS4          0.000         0.000         0.000         0.049         0.000
 F1MS5          0.000         0.000         0.000         0.000         0.112
 F1MS6          0.000         0.000         0.000         0.000         0.000
 F1MS7          0.000         0.000         0.000         0.000         0.000


           THETA
              M1MS6         M1MS7         F1MS1         F1MS2         F1MS3
              ________      ________      ________      ________      ________
 M1MS6          0.255
 M1MS7          0.000         0.568
 F1MS1          0.000         0.000         0.378
 F1MS2          0.000         0.000         0.000         0.575
 F1MS3          0.000         0.000         0.000         0.000         0.509
 F1MS4          0.000         0.000         0.000         0.000         0.000
 F1MS5          0.000         0.000         0.000         0.000         0.000
 F1MS6          0.012         0.000         0.000         0.000         0.000
 F1MS7          0.000        -0.010         0.000         0.000         0.000


           THETA
              F1MS4         F1MS5         F1MS6         F1MS7
              ________      ________      ________      ________
 F1MS4          0.403
 F1MS5          0.000         0.631
 F1MS6          0.000         0.000         0.388
 F1MS7          0.000         0.000         0.000         0.691


           ALPHA
              MMS           FMS
              ________      ________
 1              0.000        -0.495


           BETA
              MMS           FMS
              ________      ________
 MMS            0.000         0.000
 FMS            0.000         0.000


           PSI
              MMS           FMS
              ________      ________
 MMS            1.000
 FMS            0.419         1.000


     PRIORS FOR ALL PARAMETERS            PRIOR MEAN      PRIOR VARIANCE     PRIOR STD. DEV.

     Parameter 1~N(0.000,infinity)           0.0000            infinity            infinity
     Parameter 2~N(0.000,infinity)           0.0000            infinity            infinity
     Parameter 3~N(0.000,1000.000)           0.0000           1000.0000             31.6228
     Parameter 4~N(0.000,1000.000)           0.0000           1000.0000             31.6228
     Parameter 5~N(0.000,infinity)           0.0000            infinity            infinity
     Parameter 6~N(0.000,infinity)           0.0000            infinity            infinity
     Parameter 7~N(0.000,infinity)           0.0000            infinity            infinity
     Parameter 8~N(0.000,1000.000)           0.0000           1000.0000             31.6228
     Parameter 9~N(0.000,1000.000)           0.0000           1000.0000             31.6228
     Parameter 10~N(0.000,infinity)          0.0000            infinity            infinity
     Parameter 11~N(0.000,infinity)          0.0000            infinity            infinity
     Parameter 12~N(0.000,infinity)          0.0000            infinity            infinity
     Parameter 13~N(0.000,infinity)          0.0000            infinity            infinity
     Parameter 14~N(0.000,infinity)          0.0000            infinity            infinity
     Parameter 15~N(0.000,infinity)          0.0000            infinity            infinity
     Parameter 16~N(0.000,infinity)          0.0000            infinity            infinity
     Parameter 17~N(0.000,infinity)          0.0000            infinity            infinity
     Parameter 18~N(0.000,infinity)          0.0000            infinity            infinity
     Parameter 19~N(0.000,infinity)          0.0000            infinity            infinity
     Parameter 20~N(0.000,infinity)          0.0000            infinity            infinity
     Parameter 21~N(0.000,infinity)          0.0000            infinity            infinity
     Parameter 22~N(0.000,infinity)          0.0000            infinity            infinity
     Parameter 23~N(0.000,infinity)          0.0000            infinity            infinity
     Parameter 24~IW(0.000,-3)             infinity            infinity            infinity
     Parameter 25~IW(0.000,-3)             infinity            infinity            infinity
     Parameter 26~IW(0.000,-3)             infinity            infinity            infinity
     Parameter 27~IW(0.000,-3)             infinity            infinity            infinity
     Parameter 28~IW(0.000,-3)             infinity            infinity            infinity
     Parameter 29~IW(0.000,-3)             infinity            infinity            infinity
     Parameter 30~IW(0.000,-3)             infinity            infinity            infinity
     Parameter 31~IW(0.000,-3)             infinity            infinity            infinity
     Parameter 32~IW(0.000,-3)             infinity            infinity            infinity
     Parameter 33~IW(0.000,-3)             infinity            infinity            infinity
     Parameter 34~IW(0.000,-3)             infinity            infinity            infinity
     Parameter 35~IW(0.000,-3)             infinity            infinity            infinity
     Parameter 36~IW(0.000,-3)             infinity            infinity            infinity
     Parameter 37~IW(0.000,-3)             infinity            infinity            infinity
     Parameter 38~IW(0.000,-3)             infinity            infinity            infinity
     Parameter 39~IW(0.000,-3)             infinity            infinity            infinity
     Parameter 40~IW(0.000,-3)             infinity            infinity            infinity
     Parameter 41~IW(0.000,-3)             infinity            infinity            infinity
     Parameter 42~IW(0.000,-3)             infinity            infinity            infinity
     Parameter 43~IW(0.000,-3)             infinity            infinity            infinity
     Parameter 44~IW(0.000,-3)             infinity            infinity            infinity
     Parameter 45~N(0.000,infinity)          0.0000            infinity            infinity
     Parameter 46~IW(0.000,-3)
     Cov(Parameter 3,Parameter 8)=999.937500
     Cov(Parameter 4,Parameter 9)=999.937500


TECHNICAL 8 OUTPUT

   TECHNICAL 8 OUTPUT FOR BAYES ESTIMATION

     REPLICATION 1:


                     POTENTIAL       PARAMETER WITH
     ITERATION    SCALE REDUCTION      HIGHEST PSR
     100              1.205               18
     200              1.069               29
     300              1.069               45
     400              1.088               37
     500              1.081               8
     600              1.047               9
     700              1.040               45
     800              1.043               28
     900              1.029               8
     1000             1.025               21
     1100             1.020               25
     1200             1.015               20
     1300             1.022               20
     1400             1.017               14
     1500             1.009               14
     1600             1.009               46
     1700             1.013               9
     1800             1.017               16
     1900             1.005               23
     2000             1.012               45
     2100             1.022               40
     2200             1.044               1
     2300             1.036               1
     2400             1.013               39
     2500             1.019               45
     2600             1.026               45
     2700             1.049               45
     2800             1.034               9
     2900             1.051               9
     3000             1.045               9
     3100             1.029               9
     3200             1.006               13
     3300             1.006               9
     3400             1.006               14
     3500             1.004               34
     3600             1.004               13
     3700             1.003               8
     3800             1.013               45
     3900             1.027               9
     4000             1.019               9
     4100             1.019               9
     4200             1.008               9
     4300             1.005               20
     4400             1.006               32
     4500             1.005               32
     4600             1.003               12
     4700             1.003               25
     4800             1.006               5
     4900             1.012               5
     5000             1.007               11


     Simulated prior distributions

     Parameter       Prior Mean  Prior Variance  Prior Std. Dev.


     Parameter 1 Improper Prior
     Parameter 2 Improper Prior
     Parameter 3         0.0090          0.1240          0.3522
     Parameter 4        -0.0091          0.1265          0.3557
     Parameter 5 Improper Prior
     Parameter 6 Improper Prior
     Parameter 7 Improper Prior
     Parameter 8         0.0071          0.1281          0.3579
     Parameter 9         0.0121          0.1260          0.3549
     Parameter 10 Improper Prior
     Parameter 11 Improper Prior
     Parameter 12 Improper Prior
     Parameter 13 Improper Prior
     Parameter 14 Improper Prior
     Parameter 15 Improper Prior
     Parameter 16 Improper Prior
     Parameter 17 Improper Prior
     Parameter 18 Improper Prior
     Parameter 19 Improper Prior
     Parameter 20 Improper Prior
     Parameter 21 Improper Prior
     Parameter 22 Improper Prior
     Parameter 23 Improper Prior
     Parameter 24 Improper Prior
     Parameter 25 Improper Prior
     Parameter 26 Improper Prior
     Parameter 27 Improper Prior
     Parameter 28 Improper Prior
     Parameter 29 Improper Prior
     Parameter 30 Improper Prior
     Parameter 31 Improper Prior
     Parameter 32 Improper Prior
     Parameter 33 Improper Prior
     Parameter 34 Improper Prior
     Parameter 35 Improper Prior
     Parameter 36 Improper Prior
     Parameter 37 Improper Prior
     Parameter 38 Improper Prior
     Parameter 39 Improper Prior
     Parameter 40 Improper Prior
     Parameter 41 Improper Prior
     Parameter 42 Improper Prior
     Parameter 43 Improper Prior
     Parameter 44 Improper Prior
     Parameter 45 Improper Prior
     Parameter 46 Improper Prior

     REPLICATION 2:


                     POTENTIAL       PARAMETER WITH
     ITERATION    SCALE REDUCTION      HIGHEST PSR
     100              1.258               4
     200              1.050               31
     300              1.116               45
     400              1.179               45
     500              1.099               9
     600              1.047               9
     700              1.060               32
     800              1.034               9
     900              1.038               9
     1000             1.037               5
     1100             1.010               21
     1200             1.033               38
     1300             1.018               38
     1400             1.044               9
     1500             1.056               1
     1600             1.049               1
     1700             1.011               17
     1800             1.006               24
     1900             1.020               5
     2000             1.016               5
     2100             1.020               9
     2200             1.016               11
     2300             1.014               12
     2400             1.044               45
     2500             1.039               9
     2600             1.056               9
     2700             1.054               9
     2800             1.033               9
     2900             1.029               9
     3000             1.029               45
     3100             1.014               10
     3200             1.014               10
     3300             1.017               10
     3400             1.016               10
     3500             1.010               10
     3600             1.007               10
     3700             1.008               32
     3800             1.008               32
     3900             1.011               32
     4000             1.005               9
     4100             1.007               2
     4200             1.006               36
     4300             1.004               38
     4400             1.005               23
     4500             1.006               23
     4600             1.005               23
     4700             1.002               11
     4800             1.003               11
     4900             1.004               10
     5000             1.003               9


     Simulated prior distributions

     Parameter       Prior Mean  Prior Variance  Prior Std. Dev.


     Parameter 1 Improper Prior
     Parameter 2 Improper Prior
     Parameter 3        -0.0105          0.1225          0.3501
     Parameter 4         0.0075          0.1189          0.3448
     Parameter 5 Improper Prior
     Parameter 6 Improper Prior
     Parameter 7 Improper Prior
     Parameter 8        -0.0157          0.1273          0.3568
     Parameter 9        -0.0155          0.1234          0.3512
     Parameter 10 Improper Prior
     Parameter 11 Improper Prior
     Parameter 12 Improper Prior
     Parameter 13 Improper Prior
     Parameter 14 Improper Prior
     Parameter 15 Improper Prior
     Parameter 16 Improper Prior
     Parameter 17 Improper Prior
     Parameter 18 Improper Prior
     Parameter 19 Improper Prior
     Parameter 20 Improper Prior
     Parameter 21 Improper Prior
     Parameter 22 Improper Prior
     Parameter 23 Improper Prior
     Parameter 24 Improper Prior
     Parameter 25 Improper Prior
     Parameter 26 Improper Prior
     Parameter 27 Improper Prior
     Parameter 28 Improper Prior
     Parameter 29 Improper Prior
     Parameter 30 Improper Prior
     Parameter 31 Improper Prior
     Parameter 32 Improper Prior
     Parameter 33 Improper Prior
     Parameter 34 Improper Prior
     Parameter 35 Improper Prior
     Parameter 36 Improper Prior
     Parameter 37 Improper Prior
     Parameter 38 Improper Prior
     Parameter 39 Improper Prior
     Parameter 40 Improper Prior
     Parameter 41 Improper Prior
     Parameter 42 Improper Prior
     Parameter 43 Improper Prior
     Parameter 44 Improper Prior
     Parameter 45 Improper Prior
     Parameter 46 Improper Prior

     REPLICATION 3:


                     POTENTIAL       PARAMETER WITH
     ITERATION    SCALE REDUCTION      HIGHEST PSR
     100              1.268               20
     200              1.276               9
     300              1.056               40
     400              1.062               1
     500              1.067               9
     600              1.098               45
     700              1.037               17
     800              1.021               9
     900              1.073               9
     1000             1.104               9
     1100             1.021               10
     1200             1.019               9
     1300             1.100               9
     1400             1.012               36
     1500             1.021               9
     1600             1.013               36
     1700             1.025               8
     1800             1.011               26
     1900             1.008               7
     2000             1.011               45
     2100             1.009               42
     2200             1.015               22
     2300             1.015               9
     2400             1.012               9
     2500             1.016               45
     2600             1.014               9
     2700             1.008               9
     2800             1.007               38
     2900             1.008               38
     3000             1.006               15
     3100             1.008               2
     3200             1.004               15
     3300             1.014               5
     3400             1.012               5
     3500             1.024               5
     3600             1.017               5
     3700             1.006               5
     3800             1.016               5
     3900             1.024               5
     4000             1.021               8
     4100             1.020               5
     4200             1.023               1
     4300             1.017               8
     4400             1.015               2
     4500             1.010               10
     4600             1.012               10
     4700             1.006               10
     4800             1.004               13
     4900             1.004               10
     5000             1.005               10


     Simulated prior distributions

     Parameter       Prior Mean  Prior Variance  Prior Std. Dev.


     Parameter 1 Improper Prior
     Parameter 2 Improper Prior
     Parameter 3        -0.0109          0.1296          0.3600
     Parameter 4        -0.0239          0.1245          0.3529
     Parameter 5 Improper Prior
     Parameter 6 Improper Prior
     Parameter 7 Improper Prior
     Parameter 8         0.0098          0.1333          0.3651
     Parameter 9         0.0118          0.1245          0.3528
     Parameter 10 Improper Prior
     Parameter 11 Improper Prior
     Parameter 12 Improper Prior
     Parameter 13 Improper Prior
     Parameter 14 Improper Prior
     Parameter 15 Improper Prior
     Parameter 16 Improper Prior
     Parameter 17 Improper Prior
     Parameter 18 Improper Prior
     Parameter 19 Improper Prior
     Parameter 20 Improper Prior
     Parameter 21 Improper Prior
     Parameter 22 Improper Prior
     Parameter 23 Improper Prior
     Parameter 24 Improper Prior
     Parameter 25 Improper Prior
     Parameter 26 Improper Prior
     Parameter 27 Improper Prior
     Parameter 28 Improper Prior
     Parameter 29 Improper Prior
     Parameter 30 Improper Prior
     Parameter 31 Improper Prior
     Parameter 32 Improper Prior
     Parameter 33 Improper Prior
     Parameter 34 Improper Prior
     Parameter 35 Improper Prior
     Parameter 36 Improper Prior
     Parameter 37 Improper Prior
     Parameter 38 Improper Prior
     Parameter 39 Improper Prior
     Parameter 40 Improper Prior
     Parameter 41 Improper Prior
     Parameter 42 Improper Prior
     Parameter 43 Improper Prior
     Parameter 44 Improper Prior
     Parameter 45 Improper Prior
     Parameter 46 Improper Prior

     REPLICATION 4:


                     POTENTIAL       PARAMETER WITH
     ITERATION    SCALE REDUCTION      HIGHEST PSR
     100              1.260               6
     200              1.099               17
     300              1.191               1
     400              1.076               1
     500              1.149               5
     600              1.019               12
     700              1.030               32
     800              1.016               13
     900              1.077               1
     1000             1.152               1
     1100             1.104               1
     1200             1.025               20
     1300             1.044               20
     1400             1.034               45
     1500             1.020               41
     1600             1.019               17
     1700             1.024               17
     1800             1.010               22
     1900             1.006               20
     2000             1.009               31
     2100             1.014               17
     2200             1.015               13
     2300             1.014               32
     2400             1.009               17
     2500             1.009               24
     2600             1.012               2
     2700             1.007               6
     2800             1.011               15
     2900             1.024               1
     3000             1.019               1
     3100             1.021               1
     3200             1.005               1
     3300             1.006               36
     3400             1.006               22
     3500             1.004               25
     3600             1.004               25
     3700             1.010               2
     3800             1.017               2
     3900             1.020               5
     4000             1.013               5
     4100             1.011               1
     4200             1.009               1
     4300             1.006               17
     4400             1.006               3
     4500             1.007               6
     4600             1.004               26
     4700             1.004               26
     4800             1.004               26
     4900             1.004               32
     5000             1.003               26


     Simulated prior distributions

     Parameter       Prior Mean  Prior Variance  Prior Std. Dev.


     Parameter 1 Improper Prior
     Parameter 2 Improper Prior
     Parameter 3        -0.0087          0.1281          0.3580
     Parameter 4         0.0008          0.1170          0.3421
     Parameter 5 Improper Prior
     Parameter 6 Improper Prior
     Parameter 7 Improper Prior
     Parameter 8         0.0128          0.1312          0.3622
     Parameter 9         0.0182          0.1235          0.3514
     Parameter 10 Improper Prior
     Parameter 11 Improper Prior
     Parameter 12 Improper Prior
     Parameter 13 Improper Prior
     Parameter 14 Improper Prior
     Parameter 15 Improper Prior
     Parameter 16 Improper Prior
     Parameter 17 Improper Prior
     Parameter 18 Improper Prior
     Parameter 19 Improper Prior
     Parameter 20 Improper Prior
     Parameter 21 Improper Prior
     Parameter 22 Improper Prior
     Parameter 23 Improper Prior
     Parameter 24 Improper Prior
     Parameter 25 Improper Prior
     Parameter 26 Improper Prior
     Parameter 27 Improper Prior
     Parameter 28 Improper Prior
     Parameter 29 Improper Prior
     Parameter 30 Improper Prior
     Parameter 31 Improper Prior
     Parameter 32 Improper Prior
     Parameter 33 Improper Prior
     Parameter 34 Improper Prior
     Parameter 35 Improper Prior
     Parameter 36 Improper Prior
     Parameter 37 Improper Prior
     Parameter 38 Improper Prior
     Parameter 39 Improper Prior
     Parameter 40 Improper Prior
     Parameter 41 Improper Prior
     Parameter 42 Improper Prior
     Parameter 43 Improper Prior
     Parameter 44 Improper Prior
     Parameter 45 Improper Prior
     Parameter 46 Improper Prior

     REPLICATION 5:


                     POTENTIAL       PARAMETER WITH
     ITERATION    SCALE REDUCTION      HIGHEST PSR
     100              1.401               28
     200              1.290               14
     300              1.308               21
     400              1.048               14
     500              1.327               45
     600              1.035               3
     700              1.143               45
     800              1.032               46
     900              1.019               26
     1000             1.092               45
     1100             1.030               45
     1200             1.077               45
     1300             1.037               5
     1400             1.015               14
     1500             1.017               45
     1600             1.015               46
     1700             1.016               10
     1800             1.024               45
     1900             1.031               21
     2000             1.030               21
     2100             1.048               21
     2200             1.021               21
     2300             1.016               5
     2400             1.025               7
     2500             1.013               7
     2600             1.007               7
     2700             1.008               18
     2800             1.013               21
     2900             1.016               21
     3000             1.023               21
     3100             1.010               21
     3200             1.015               14
     3300             1.016               14
     3400             1.011               14
     3500             1.011               14
     3600             1.004               18
     3700             1.003               46
     3800             1.009               21
     3900             1.009               21
     4000             1.013               21
     4100             1.007               10
     4200             1.008               14
     4300             1.012               14
     4400             1.012               14
     4500             1.011               14
     4600             1.008               45
     4700             1.006               4
     4800             1.006               14
     4900             1.007               14
     5000             1.006               14


     Simulated prior distributions

     Parameter       Prior Mean  Prior Variance  Prior Std. Dev.


     Parameter 1 Improper Prior
     Parameter 2 Improper Prior
     Parameter 3         0.0110          0.1286          0.3586
     Parameter 4         0.0081          0.1249          0.3534
     Parameter 5 Improper Prior
     Parameter 6 Improper Prior
     Parameter 7 Improper Prior
     Parameter 8        -0.0030          0.1209          0.3477
     Parameter 9        -0.0003          0.1118          0.3344
     Parameter 10 Improper Prior
     Parameter 11 Improper Prior
     Parameter 12 Improper Prior
     Parameter 13 Improper Prior
     Parameter 14 Improper Prior
     Parameter 15 Improper Prior
     Parameter 16 Improper Prior
     Parameter 17 Improper Prior
     Parameter 18 Improper Prior
     Parameter 19 Improper Prior
     Parameter 20 Improper Prior
     Parameter 21 Improper Prior
     Parameter 22 Improper Prior
     Parameter 23 Improper Prior
     Parameter 24 Improper Prior
     Parameter 25 Improper Prior
     Parameter 26 Improper Prior
     Parameter 27 Improper Prior
     Parameter 28 Improper Prior
     Parameter 29 Improper Prior
     Parameter 30 Improper Prior
     Parameter 31 Improper Prior
     Parameter 32 Improper Prior
     Parameter 33 Improper Prior
     Parameter 34 Improper Prior
     Parameter 35 Improper Prior
     Parameter 36 Improper Prior
     Parameter 37 Improper Prior
     Parameter 38 Improper Prior
     Parameter 39 Improper Prior
     Parameter 40 Improper Prior
     Parameter 41 Improper Prior
     Parameter 42 Improper Prior
     Parameter 43 Improper Prior
     Parameter 44 Improper Prior
     Parameter 45 Improper Prior
     Parameter 46 Improper Prior

     REPLICATION 6:


                     POTENTIAL       PARAMETER WITH
     ITERATION    SCALE REDUCTION      HIGHEST PSR
     100              1.664               45
     200              1.304               45
     300              1.090               8
     400              1.163               9
     500              1.085               46
     600              1.088               45
     700              1.095               14
     800              1.082               24
     900              1.033               36
     1000             1.046               21
     1100             1.031               23
     1200             1.021               2
     1300             1.020               9
     1400             1.022               41
     1500             1.028               40
     1600             1.018               13
     1700             1.077               2
     1800             1.027               22
     1900             1.016               1
     2000             1.017               45
     2100             1.026               1
     2200             1.017               1
     2300             1.013               31
     2400             1.008               24
     2500             1.013               24
     2600             1.010               24
     2700             1.007               31
     2800             1.009               45
     2900             1.013               8
     3000             1.007               8
     3100             1.005               8
     3200             1.003               35
     3300             1.005               11
     3400             1.004               11
     3500             1.005               5
     3600             1.009               24
     3700             1.015               9
     3800             1.022               9
     3900             1.024               9
     4000             1.013               9
     4100             1.007               10
     4200             1.005               32
     4300             1.011               9
     4400             1.023               9
     4500             1.010               45
     4600             1.019               45
     4700             1.007               45
     4800             1.006               45
     4900             1.007               45
     5000             1.004               24


     Simulated prior distributions

     Parameter       Prior Mean  Prior Variance  Prior Std. Dev.


     Parameter 1 Improper Prior
     Parameter 2 Improper Prior
     Parameter 3        -0.0075          0.1265          0.3557
     Parameter 4        -0.0010          0.1168          0.3418
     Parameter 5 Improper Prior
     Parameter 6 Improper Prior
     Parameter 7 Improper Prior
     Parameter 8        -0.0037          0.1261          0.3552
     Parameter 9         0.0057          0.1264          0.3555
     Parameter 10 Improper Prior
     Parameter 11 Improper Prior
     Parameter 12 Improper Prior
     Parameter 13 Improper Prior
     Parameter 14 Improper Prior
     Parameter 15 Improper Prior
     Parameter 16 Improper Prior
     Parameter 17 Improper Prior
     Parameter 18 Improper Prior
     Parameter 19 Improper Prior
     Parameter 20 Improper Prior
     Parameter 21 Improper Prior
     Parameter 22 Improper Prior
     Parameter 23 Improper Prior
     Parameter 24 Improper Prior
     Parameter 25 Improper Prior
     Parameter 26 Improper Prior
     Parameter 27 Improper Prior
     Parameter 28 Improper Prior
     Parameter 29 Improper Prior
     Parameter 30 Improper Prior
     Parameter 31 Improper Prior
     Parameter 32 Improper Prior
     Parameter 33 Improper Prior
     Parameter 34 Improper Prior
     Parameter 35 Improper Prior
     Parameter 36 Improper Prior
     Parameter 37 Improper Prior
     Parameter 38 Improper Prior
     Parameter 39 Improper Prior
     Parameter 40 Improper Prior
     Parameter 41 Improper Prior
     Parameter 42 Improper Prior
     Parameter 43 Improper Prior
     Parameter 44 Improper Prior
     Parameter 45 Improper Prior
     Parameter 46 Improper Prior

     REPLICATION 7:


                     POTENTIAL       PARAMETER WITH
     ITERATION    SCALE REDUCTION      HIGHEST PSR
     100              1.390               5
     200              1.296               2
     300              1.109               2
     400              1.064               18
     500              1.035               3
     600              1.026               29
     700              1.052               5
     800              1.021               38
     900              1.027               10
     1000             1.030               6
     1100             1.009               27
     1200             1.018               45
     1300             1.060               5
     1400             1.025               40
     1500             1.013               46
     1600             1.011               46
     1700             1.013               10
     1800             1.012               5
     1900             1.019               5
     2000             1.014               20
     2100             1.018               46
     2200             1.020               46
     2300             1.021               46
     2400             1.019               46
     2500             1.017               2
     2600             1.007               25
     2700             1.009               25
     2800             1.008               25
     2900             1.005               13
     3000             1.008               12
     3100             1.009               12
     3200             1.012               12
     3300             1.007               12
     3400             1.005               12
     3500             1.004               6
     3600             1.004               6
     3700             1.004               6
     3800             1.004               46
     3900             1.008               1
     4000             1.005               5
     4100             1.018               1
     4200             1.007               1
     4300             1.007               46
     4400             1.007               46
     4500             1.007               46
     4600             1.010               46
     4700             1.014               45
     4800             1.008               1
     4900             1.008               6
     5000             1.007               6


     Simulated prior distributions

     Parameter       Prior Mean  Prior Variance  Prior Std. Dev.


     Parameter 1 Improper Prior
     Parameter 2 Improper Prior
     Parameter 3         0.0062          0.1298          0.3602
     Parameter 4        -0.0172          0.1105          0.3324
     Parameter 5 Improper Prior
     Parameter 6 Improper Prior
     Parameter 7 Improper Prior
     Parameter 8        -0.0065          0.1235          0.3514
     Parameter 9         0.0173          0.1249          0.3534
     Parameter 10 Improper Prior
     Parameter 11 Improper Prior
     Parameter 12 Improper Prior
     Parameter 13 Improper Prior
     Parameter 14 Improper Prior
     Parameter 15 Improper Prior
     Parameter 16 Improper Prior
     Parameter 17 Improper Prior
     Parameter 18 Improper Prior
     Parameter 19 Improper Prior
     Parameter 20 Improper Prior
     Parameter 21 Improper Prior
     Parameter 22 Improper Prior
     Parameter 23 Improper Prior
     Parameter 24 Improper Prior
     Parameter 25 Improper Prior
     Parameter 26 Improper Prior
     Parameter 27 Improper Prior
     Parameter 28 Improper Prior
     Parameter 29 Improper Prior
     Parameter 30 Improper Prior
     Parameter 31 Improper Prior
     Parameter 32 Improper Prior
     Parameter 33 Improper Prior
     Parameter 34 Improper Prior
     Parameter 35 Improper Prior
     Parameter 36 Improper Prior
     Parameter 37 Improper Prior
     Parameter 38 Improper Prior
     Parameter 39 Improper Prior
     Parameter 40 Improper Prior
     Parameter 41 Improper Prior
     Parameter 42 Improper Prior
     Parameter 43 Improper Prior
     Parameter 44 Improper Prior
     Parameter 45 Improper Prior
     Parameter 46 Improper Prior

     REPLICATION 8:


                     POTENTIAL       PARAMETER WITH
     ITERATION    SCALE REDUCTION      HIGHEST PSR
     100              1.172               6
     200              1.326               8
     300              1.048               46
     400              1.046               19
     500              1.067               10
     600              1.059               28
     700              1.064               45
     800              1.010               15
     900              1.030               10
     1000             1.063               8
     1100             1.052               45
     1200             1.017               27
     1300             1.015               21
     1400             1.013               4
     1500             1.013               45
     1600             1.014               31
     1700             1.013               36
     1800             1.018               36
     1900             1.018               36
     2000             1.012               11
     2100             1.037               1
     2200             1.063               9
     2300             1.043               1
     2400             1.017               9
     2500             1.019               9
     2600             1.008               5
     2700             1.005               24
     2800             1.008               14
     2900             1.002               24
     3000             1.012               45
     3100             1.029               45
     3200             1.029               9
     3300             1.020               9
     3400             1.009               9
     3500             1.033               9
     3600             1.026               9
     3700             1.009               19
     3800             1.009               19
     3900             1.008               13
     4000             1.007               13
     4100             1.007               14
     4200             1.007               1
     4300             1.006               17
     4400             1.008               9
     4500             1.013               9
     4600             1.003               9
     4700             1.003               9
     4800             1.012               9
     4900             1.022               9
     5000             1.023               9
     5100             1.010               9


     Simulated prior distributions

     Parameter       Prior Mean  Prior Variance  Prior Std. Dev.


     Parameter 1 Improper Prior
     Parameter 2 Improper Prior
     Parameter 3        -0.0036          0.1289          0.3591
     Parameter 4        -0.0113          0.1261          0.3551
     Parameter 5 Improper Prior
     Parameter 6 Improper Prior
     Parameter 7 Improper Prior
     Parameter 8         0.0158          0.1248          0.3533
     Parameter 9         0.0053          0.1157          0.3401
     Parameter 10 Improper Prior
     Parameter 11 Improper Prior
     Parameter 12 Improper Prior
     Parameter 13 Improper Prior
     Parameter 14 Improper Prior
     Parameter 15 Improper Prior
     Parameter 16 Improper Prior
     Parameter 17 Improper Prior
     Parameter 18 Improper Prior
     Parameter 19 Improper Prior
     Parameter 20 Improper Prior
     Parameter 21 Improper Prior
     Parameter 22 Improper Prior
     Parameter 23 Improper Prior
     Parameter 24 Improper Prior
     Parameter 25 Improper Prior
     Parameter 26 Improper Prior
     Parameter 27 Improper Prior
     Parameter 28 Improper Prior
     Parameter 29 Improper Prior
     Parameter 30 Improper Prior
     Parameter 31 Improper Prior
     Parameter 32 Improper Prior
     Parameter 33 Improper Prior
     Parameter 34 Improper Prior
     Parameter 35 Improper Prior
     Parameter 36 Improper Prior
     Parameter 37 Improper Prior
     Parameter 38 Improper Prior
     Parameter 39 Improper Prior
     Parameter 40 Improper Prior
     Parameter 41 Improper Prior
     Parameter 42 Improper Prior
     Parameter 43 Improper Prior
     Parameter 44 Improper Prior
     Parameter 45 Improper Prior
     Parameter 46 Improper Prior

     REPLICATION 9:


                     POTENTIAL       PARAMETER WITH
     ITERATION    SCALE REDUCTION      HIGHEST PSR
     100              1.171               26
     200              1.161               10
     300              1.086               25
     400              1.102               14
     500              1.124               5
     600              1.052               12
     700              1.054               5
     800              1.049               21
     900              1.038               24
     1000             1.017               24
     1100             1.022               45
     1200             1.018               46
     1300             1.014               21
     1400             1.036               5
     1500             1.020               4
     1600             1.020               31
     1700             1.022               11
     1800             1.020               11
     1900             1.017               14
     2000             1.020               14
     2100             1.011               46
     2200             1.021               46
     2300             1.018               14
     2400             1.028               5
     2500             1.017               11
     2600             1.021               45
     2700             1.028               11
     2800             1.018               45
     2900             1.023               45
     3000             1.020               45
     3100             1.013               24
     3200             1.016               24
     3300             1.014               24
     3400             1.006               29
     3500             1.012               45
     3600             1.030               45
     3700             1.033               45
     3800             1.042               45
     3900             1.047               45
     4000             1.009               5
     4100             1.007               40
     4200             1.004               40
     4300             1.007               2
     4400             1.011               2
     4500             1.008               20
     4600             1.011               1
     4700             1.005               32
     4800             1.004               24
     4900             1.003               32
     5000             1.003               32


     Simulated prior distributions

     Parameter       Prior Mean  Prior Variance  Prior Std. Dev.


     Parameter 1 Improper Prior
     Parameter 2 Improper Prior
     Parameter 3         0.0095          0.1342          0.3663
     Parameter 4         0.0042          0.1216          0.3487
     Parameter 5 Improper Prior
     Parameter 6 Improper Prior
     Parameter 7 Improper Prior
     Parameter 8         0.0057          0.1214          0.3485
     Parameter 9        -0.0091          0.1299          0.3604
     Parameter 10 Improper Prior
     Parameter 11 Improper Prior
     Parameter 12 Improper Prior
     Parameter 13 Improper Prior
     Parameter 14 Improper Prior
     Parameter 15 Improper Prior
     Parameter 16 Improper Prior
     Parameter 17 Improper Prior
     Parameter 18 Improper Prior
     Parameter 19 Improper Prior
     Parameter 20 Improper Prior
     Parameter 21 Improper Prior
     Parameter 22 Improper Prior
     Parameter 23 Improper Prior
     Parameter 24 Improper Prior
     Parameter 25 Improper Prior
     Parameter 26 Improper Prior
     Parameter 27 Improper Prior
     Parameter 28 Improper Prior
     Parameter 29 Improper Prior
     Parameter 30 Improper Prior
     Parameter 31 Improper Prior
     Parameter 32 Improper Prior
     Parameter 33 Improper Prior
     Parameter 34 Improper Prior
     Parameter 35 Improper Prior
     Parameter 36 Improper Prior
     Parameter 37 Improper Prior
     Parameter 38 Improper Prior
     Parameter 39 Improper Prior
     Parameter 40 Improper Prior
     Parameter 41 Improper Prior
     Parameter 42 Improper Prior
     Parameter 43 Improper Prior
     Parameter 44 Improper Prior
     Parameter 45 Improper Prior
     Parameter 46 Improper Prior

     REPLICATION 10:


                     POTENTIAL       PARAMETER WITH
     ITERATION    SCALE REDUCTION      HIGHEST PSR
     100              1.423               12
     200              1.110               1
     300              1.070               31
     400              1.051               3
     500              1.032               31
     600              1.061               2
     700              1.031               40
     800              1.068               9
     900              1.017               23
     1000             1.043               5
     1100             1.023               40
     1200             1.032               9
     1300             1.027               5
     1400             1.023               46
     1500             1.043               5
     1600             1.051               5
     1700             1.055               2
     1800             1.040               2
     1900             1.020               8
     2000             1.034               8
     2100             1.032               8
     2200             1.036               45
     2300             1.015               26
     2400             1.014               24
     2500             1.017               24
     2600             1.013               38
     2700             1.018               45
     2800             1.015               26
     2900             1.030               45
     3000             1.021               5
     3100             1.026               45
     3200             1.030               45
     3300             1.031               9
     3400             1.030               9
     3500             1.032               45
     3600             1.006               37
     3700             1.008               9
     3800             1.008               40
     3900             1.013               9
     4000             1.006               40
     4100             1.004               37
     4200             1.009               45
     4300             1.016               45
     4400             1.020               5
     4500             1.017               5
     4600             1.025               45
     4700             1.023               45
     4800             1.012               45
     4900             1.017               45
     5000             1.011               45


     Simulated prior distributions

     Parameter       Prior Mean  Prior Variance  Prior Std. Dev.


     Parameter 1 Improper Prior
     Parameter 2 Improper Prior
     Parameter 3         0.0075          0.1209          0.3478
     Parameter 4         0.0051          0.1249          0.3534
     Parameter 5 Improper Prior
     Parameter 6 Improper Prior
     Parameter 7 Improper Prior
     Parameter 8         0.0020          0.1262          0.3552
     Parameter 9        -0.0052          0.1162          0.3409
     Parameter 10 Improper Prior
     Parameter 11 Improper Prior
     Parameter 12 Improper Prior
     Parameter 13 Improper Prior
     Parameter 14 Improper Prior
     Parameter 15 Improper Prior
     Parameter 16 Improper Prior
     Parameter 17 Improper Prior
     Parameter 18 Improper Prior
     Parameter 19 Improper Prior
     Parameter 20 Improper Prior
     Parameter 21 Improper Prior
     Parameter 22 Improper Prior
     Parameter 23 Improper Prior
     Parameter 24 Improper Prior
     Parameter 25 Improper Prior
     Parameter 26 Improper Prior
     Parameter 27 Improper Prior
     Parameter 28 Improper Prior
     Parameter 29 Improper Prior
     Parameter 30 Improper Prior
     Parameter 31 Improper Prior
     Parameter 32 Improper Prior
     Parameter 33 Improper Prior
     Parameter 34 Improper Prior
     Parameter 35 Improper Prior
     Parameter 36 Improper Prior
     Parameter 37 Improper Prior
     Parameter 38 Improper Prior
     Parameter 39 Improper Prior
     Parameter 40 Improper Prior
     Parameter 41 Improper Prior
     Parameter 42 Improper Prior
     Parameter 43 Improper Prior
     Parameter 44 Improper Prior
     Parameter 45 Improper Prior
     Parameter 46 Improper Prior

     REPLICATION 11:


                     POTENTIAL       PARAMETER WITH
     ITERATION    SCALE REDUCTION      HIGHEST PSR
     100              1.225               2
     200              1.116               10
     300              1.141               45
     400              1.086               21
     500              1.107               26
     600              1.056               9
     700              1.028               26
     800              1.055               15
     900              1.020               10
     1000             1.016               46
     1100             1.063               9
     1200             1.112               5
     1300             1.050               14
     1400             1.022               28
     1500             1.018               37
     1600             1.030               2
     1700             1.015               2
     1800             1.022               5
     1900             1.012               14
     2000             1.016               14
     2100             1.010               8
     2200             1.016               8
     2300             1.017               1
     2400             1.022               1
     2500             1.008               20
     2600             1.009               28
     2700             1.010               28
     2800             1.009               46
     2900             1.022               46
     3000             1.015               5
     3100             1.011               9
     3200             1.025               5
     3300             1.031               45
     3400             1.045               5
     3500             1.027               5
     3600             1.021               1
     3700             1.010               1
     3800             1.021               1
     3900             1.016               46
     4000             1.016               45
     4100             1.015               45
     4200             1.015               45
     4300             1.009               45
     4400             1.006               45
     4500             1.006               21
     4600             1.012               45
     4700             1.013               21
     4800             1.007               21
     4900             1.007               21
     5000             1.008               21


     Simulated prior distributions

     Parameter       Prior Mean  Prior Variance  Prior Std. Dev.


     Parameter 1 Improper Prior
     Parameter 2 Improper Prior
     Parameter 3         0.0010          0.1198          0.3461
     Parameter 4         0.0131          0.1331          0.3649
     Parameter 5 Improper Prior
     Parameter 6 Improper Prior
     Parameter 7 Improper Prior
     Parameter 8         0.0173          0.1271          0.3565
     Parameter 9         0.0128          0.1274          0.3570
     Parameter 10 Improper Prior
     Parameter 11 Improper Prior
     Parameter 12 Improper Prior
     Parameter 13 Improper Prior
     Parameter 14 Improper Prior
     Parameter 15 Improper Prior
     Parameter 16 Improper Prior
     Parameter 17 Improper Prior
     Parameter 18 Improper Prior
     Parameter 19 Improper Prior
     Parameter 20 Improper Prior
     Parameter 21 Improper Prior
     Parameter 22 Improper Prior
     Parameter 23 Improper Prior
     Parameter 24 Improper Prior
     Parameter 25 Improper Prior
     Parameter 26 Improper Prior
     Parameter 27 Improper Prior
     Parameter 28 Improper Prior
     Parameter 29 Improper Prior
     Parameter 30 Improper Prior
     Parameter 31 Improper Prior
     Parameter 32 Improper Prior
     Parameter 33 Improper Prior
     Parameter 34 Improper Prior
     Parameter 35 Improper Prior
     Parameter 36 Improper Prior
     Parameter 37 Improper Prior
     Parameter 38 Improper Prior
     Parameter 39 Improper Prior
     Parameter 40 Improper Prior
     Parameter 41 Improper Prior
     Parameter 42 Improper Prior
     Parameter 43 Improper Prior
     Parameter 44 Improper Prior
     Parameter 45 Improper Prior
     Parameter 46 Improper Prior

     REPLICATION 12:


                     POTENTIAL       PARAMETER WITH
     ITERATION    SCALE REDUCTION      HIGHEST PSR
     100              1.621               45
     200              1.323               8
     300              1.051               10
     400              1.170               45
     500              1.046               10
     600              1.047               12
     700              1.040               21
     800              1.016               12
     900              1.107               12
     1000             1.067               26
     1100             1.023               45
     1200             1.028               17
     1300             1.032               26
     1400             1.029               17
     1500             1.015               16
     1600             1.029               1
     1700             1.011               28
     1800             1.017               2
     1900             1.019               46
     2000             1.020               28
     2100             1.009               24
     2200             1.008               10
     2300             1.006               17
     2400             1.010               38
     2500             1.014               15
     2600             1.015               28
     2700             1.009               14
     2800             1.012               14
     2900             1.017               14
     3000             1.009               14
     3100             1.005               26
     3200             1.008               38
     3300             1.009               3
     3400             1.012               3
     3500             1.017               3
     3600             1.012               3
     3700             1.009               3
     3800             1.007               3
     3900             1.008               19
     4000             1.006               10
     4100             1.008               10
     4200             1.008               10
     4300             1.007               24
     4400             1.008               24
     4500             1.008               24
     4600             1.006               24
     4700             1.004               24
     4800             1.004               35
     4900             1.005               35
     5000             1.007               9


     Simulated prior distributions

     Parameter       Prior Mean  Prior Variance  Prior Std. Dev.


     Parameter 1 Improper Prior
     Parameter 2 Improper Prior
     Parameter 3         0.0044          0.1172          0.3423
     Parameter 4        -0.0079          0.1228          0.3504
     Parameter 5 Improper Prior
     Parameter 6 Improper Prior
     Parameter 7 Improper Prior
     Parameter 8         0.0220          0.1234          0.3512
     Parameter 9        -0.0106          0.1346          0.3668
     Parameter 10 Improper Prior
     Parameter 11 Improper Prior
     Parameter 12 Improper Prior
     Parameter 13 Improper Prior
     Parameter 14 Improper Prior
     Parameter 15 Improper Prior
     Parameter 16 Improper Prior
     Parameter 17 Improper Prior
     Parameter 18 Improper Prior
     Parameter 19 Improper Prior
     Parameter 20 Improper Prior
     Parameter 21 Improper Prior
     Parameter 22 Improper Prior
     Parameter 23 Improper Prior
     Parameter 24 Improper Prior
     Parameter 25 Improper Prior
     Parameter 26 Improper Prior
     Parameter 27 Improper Prior
     Parameter 28 Improper Prior
     Parameter 29 Improper Prior
     Parameter 30 Improper Prior
     Parameter 31 Improper Prior
     Parameter 32 Improper Prior
     Parameter 33 Improper Prior
     Parameter 34 Improper Prior
     Parameter 35 Improper Prior
     Parameter 36 Improper Prior
     Parameter 37 Improper Prior
     Parameter 38 Improper Prior
     Parameter 39 Improper Prior
     Parameter 40 Improper Prior
     Parameter 41 Improper Prior
     Parameter 42 Improper Prior
     Parameter 43 Improper Prior
     Parameter 44 Improper Prior
     Parameter 45 Improper Prior
     Parameter 46 Improper Prior

     REPLICATION 13:


                     POTENTIAL       PARAMETER WITH
     ITERATION    SCALE REDUCTION      HIGHEST PSR
     100              1.335               13
     200              1.089               13
     300              1.285               14
     400              1.192               2
     500              1.023               32
     600              1.050               10
     700              1.102               13
     800              1.018               39
     900              1.065               21
     1000             1.028               21
     1100             1.027               38
     1200             1.030               13
     1300             1.035               45
     1400             1.032               40
     1500             1.017               8
     1600             1.024               15
     1700             1.024               5
     1800             1.008               30
     1900             1.012               24
     2000             1.017               5
     2100             1.010               13
     2200             1.008               20
     2300             1.018               21
     2400             1.005               38
     2500             1.007               29
     2600             1.013               19
     2700             1.010               19
     2800             1.006               19
     2900             1.026               1
     3000             1.024               1
     3100             1.029               9
     3200             1.038               1
     3300             1.030               9
     3400             1.014               9
     3500             1.010               40
     3600             1.009               12
     3700             1.007               36
     3800             1.008               36
     3900             1.011               36
     4000             1.011               45
     4100             1.006               46
     4200             1.007               5
     4300             1.015               5
     4400             1.027               5
     4500             1.008               5
     4600             1.009               28
     4700             1.011               28
     4800             1.005               5
     4900             1.007               45
     5000             1.013               5


     Simulated prior distributions

     Parameter       Prior Mean  Prior Variance  Prior Std. Dev.


     Parameter 1 Improper Prior
     Parameter 2 Improper Prior
     Parameter 3        -0.0045          0.1265          0.3556
     Parameter 4        -0.0122          0.1311          0.3621
     Parameter 5 Improper Prior
     Parameter 6 Improper Prior
     Parameter 7 Improper Prior
     Parameter 8        -0.0109          0.1172          0.3424
     Parameter 9         0.0258          0.1253          0.3540
     Parameter 10 Improper Prior
     Parameter 11 Improper Prior
     Parameter 12 Improper Prior
     Parameter 13 Improper Prior
     Parameter 14 Improper Prior
     Parameter 15 Improper Prior
     Parameter 16 Improper Prior
     Parameter 17 Improper Prior
     Parameter 18 Improper Prior
     Parameter 19 Improper Prior
     Parameter 20 Improper Prior
     Parameter 21 Improper Prior
     Parameter 22 Improper Prior
     Parameter 23 Improper Prior
     Parameter 24 Improper Prior
     Parameter 25 Improper Prior
     Parameter 26 Improper Prior
     Parameter 27 Improper Prior
     Parameter 28 Improper Prior
     Parameter 29 Improper Prior
     Parameter 30 Improper Prior
     Parameter 31 Improper Prior
     Parameter 32 Improper Prior
     Parameter 33 Improper Prior
     Parameter 34 Improper Prior
     Parameter 35 Improper Prior
     Parameter 36 Improper Prior
     Parameter 37 Improper Prior
     Parameter 38 Improper Prior
     Parameter 39 Improper Prior
     Parameter 40 Improper Prior
     Parameter 41 Improper Prior
     Parameter 42 Improper Prior
     Parameter 43 Improper Prior
     Parameter 44 Improper Prior
     Parameter 45 Improper Prior
     Parameter 46 Improper Prior

     REPLICATION 14:


                     POTENTIAL       PARAMETER WITH
     ITERATION    SCALE REDUCTION      HIGHEST PSR
     100              1.162               12
     200              1.456               45
     300              1.056               19
     400              1.044               38
     500              1.047               35
     600              1.032               45
     700              1.018               36
     800              1.080               19
     900              1.016               45
     1000             1.015               38
     1100             1.021               39
     1200             1.033               1
     1300             1.014               38
     1400             1.018               15
     1500             1.009               11
     1600             1.060               45
     1700             1.073               5
     1800             1.095               5
     1900             1.092               8
     2000             1.068               8
     2100             1.058               8
     2200             1.012               26
     2300             1.012               19
     2400             1.012               5
     2500             1.021               5
     2600             1.009               39
     2700             1.009               39
     2800             1.010               45
     2900             1.014               24
     3000             1.012               24
     3100             1.010               9
     3200             1.010               45
     3300             1.009               39
     3400             1.013               45
     3500             1.008               39
     3600             1.007               19
     3700             1.005               39
     3800             1.008               8
     3900             1.007               39
     4000             1.012               8
     4100             1.009               8
     4200             1.006               19
     4300             1.005               17
     4400             1.007               17
     4500             1.009               17
     4600             1.006               40
     4700             1.006               40
     4800             1.004               40
     4900             1.012               1
     5000             1.014               45


     Simulated prior distributions

     Parameter       Prior Mean  Prior Variance  Prior Std. Dev.


     Parameter 1 Improper Prior
     Parameter 2 Improper Prior
     Parameter 3        -0.0184          0.1301          0.3607
     Parameter 4         0.0099          0.1222          0.3496
     Parameter 5 Improper Prior
     Parameter 6 Improper Prior
     Parameter 7 Improper Prior
     Parameter 8         0.0044          0.1220          0.3493
     Parameter 9        -0.0110          0.1150          0.3391
     Parameter 10 Improper Prior
     Parameter 11 Improper Prior
     Parameter 12 Improper Prior
     Parameter 13 Improper Prior
     Parameter 14 Improper Prior
     Parameter 15 Improper Prior
     Parameter 16 Improper Prior
     Parameter 17 Improper Prior
     Parameter 18 Improper Prior
     Parameter 19 Improper Prior
     Parameter 20 Improper Prior
     Parameter 21 Improper Prior
     Parameter 22 Improper Prior
     Parameter 23 Improper Prior
     Parameter 24 Improper Prior
     Parameter 25 Improper Prior
     Parameter 26 Improper Prior
     Parameter 27 Improper Prior
     Parameter 28 Improper Prior
     Parameter 29 Improper Prior
     Parameter 30 Improper Prior
     Parameter 31 Improper Prior
     Parameter 32 Improper Prior
     Parameter 33 Improper Prior
     Parameter 34 Improper Prior
     Parameter 35 Improper Prior
     Parameter 36 Improper Prior
     Parameter 37 Improper Prior
     Parameter 38 Improper Prior
     Parameter 39 Improper Prior
     Parameter 40 Improper Prior
     Parameter 41 Improper Prior
     Parameter 42 Improper Prior
     Parameter 43 Improper Prior
     Parameter 44 Improper Prior
     Parameter 45 Improper Prior
     Parameter 46 Improper Prior

     REPLICATION 15:


                     POTENTIAL       PARAMETER WITH
     ITERATION    SCALE REDUCTION      HIGHEST PSR
     100              1.406               14
     200              1.379               9
     300              1.110               18
     400              1.065               17
     500              1.350               8
     600              1.110               17
     700              1.080               45
     800              1.050               14
     900              1.033               4
     1000             1.049               4
     1100             1.024               21
     1200             1.031               21
     1300             1.029               21
     1400             1.025               21
     1500             1.015               4
     1600             1.008               23
     1700             1.003               1
     1800             1.009               46
     1900             1.005               14
     2000             1.017               8
     2100             1.066               45
     2200             1.032               8
     2300             1.015               1
     2400             1.011               1
     2500             1.015               1
     2600             1.007               5
     2700             1.007               32
     2800             1.005               32
     2900             1.007               32
     3000             1.012               8
     3100             1.016               8
     3200             1.017               1
     3300             1.016               1
     3400             1.031               1
     3500             1.016               1
     3600             1.009               32
     3700             1.011               32
     3800             1.012               32
     3900             1.009               32
     4000             1.011               32
     4100             1.010               32
     4200             1.013               46
     4300             1.012               46
     4400             1.011               46
     4500             1.009               14
     4600             1.011               14
     4700             1.009               14
     4800             1.012               26
     4900             1.010               5
     5000             1.011               26


     Simulated prior distributions

     Parameter       Prior Mean  Prior Variance  Prior Std. Dev.


     Parameter 1 Improper Prior
     Parameter 2 Improper Prior
     Parameter 3         0.0116          0.1256          0.3545
     Parameter 4        -0.0168          0.1192          0.3452
     Parameter 5 Improper Prior
     Parameter 6 Improper Prior
     Parameter 7 Improper Prior
     Parameter 8        -0.0042          0.1239          0.3520
     Parameter 9         0.0102          0.1242          0.3525
     Parameter 10 Improper Prior
     Parameter 11 Improper Prior
     Parameter 12 Improper Prior
     Parameter 13 Improper Prior
     Parameter 14 Improper Prior
     Parameter 15 Improper Prior
     Parameter 16 Improper Prior
     Parameter 17 Improper Prior
     Parameter 18 Improper Prior
     Parameter 19 Improper Prior
     Parameter 20 Improper Prior
     Parameter 21 Improper Prior
     Parameter 22 Improper Prior
     Parameter 23 Improper Prior
     Parameter 24 Improper Prior
     Parameter 25 Improper Prior
     Parameter 26 Improper Prior
     Parameter 27 Improper Prior
     Parameter 28 Improper Prior
     Parameter 29 Improper Prior
     Parameter 30 Improper Prior
     Parameter 31 Improper Prior
     Parameter 32 Improper Prior
     Parameter 33 Improper Prior
     Parameter 34 Improper Prior
     Parameter 35 Improper Prior
     Parameter 36 Improper Prior
     Parameter 37 Improper Prior
     Parameter 38 Improper Prior
     Parameter 39 Improper Prior
     Parameter 40 Improper Prior
     Parameter 41 Improper Prior
     Parameter 42 Improper Prior
     Parameter 43 Improper Prior
     Parameter 44 Improper Prior
     Parameter 45 Improper Prior
     Parameter 46 Improper Prior

     REPLICATION 16:


                     POTENTIAL       PARAMETER WITH
     ITERATION    SCALE REDUCTION      HIGHEST PSR
     100              1.211               26
     200              1.087               17
     300              1.118               18
     400              1.202               8
     500              1.058               40
     600              1.105               9
     700              1.082               28
     800              1.028               28
     900              1.024               8
     1000             1.035               9
     1100             1.018               17
     1200             1.055               9
     1300             1.070               2
     1400             1.027               45
     1500             1.018               12
     1600             1.028               5
     1700             1.032               1
     1800             1.030               9
     1900             1.085               1
     2000             1.082               5
     2100             1.017               1
     2200             1.013               41
     2300             1.016               10
     2400             1.010               12
     2500             1.012               10
     2600             1.012               29
     2700             1.006               1
     2800             1.010               40
     2900             1.006               40
     3000             1.005               29
     3100             1.006               29
     3200             1.007               10
     3300             1.007               10
     3400             1.021               45
     3500             1.039               45
     3600             1.008               45
     3700             1.009               21
     3800             1.011               21
     3900             1.009               21
     4000             1.009               21
     4100             1.007               5
     4200             1.008               11
     4300             1.007               4
     4400             1.007               35
     4500             1.007               40
     4600             1.007               40
     4700             1.006               40
     4800             1.006               10
     4900             1.008               10
     5000             1.007               18


     Simulated prior distributions

     Parameter       Prior Mean  Prior Variance  Prior Std. Dev.


     Parameter 1 Improper Prior
     Parameter 2 Improper Prior
     Parameter 3        -0.0029          0.1329          0.3645
     Parameter 4         0.0067          0.1241          0.3523
     Parameter 5 Improper Prior
     Parameter 6 Improper Prior
     Parameter 7 Improper Prior
     Parameter 8        -0.0005          0.1260          0.3550
     Parameter 9         0.0117          0.1327          0.3643
     Parameter 10 Improper Prior
     Parameter 11 Improper Prior
     Parameter 12 Improper Prior
     Parameter 13 Improper Prior
     Parameter 14 Improper Prior
     Parameter 15 Improper Prior
     Parameter 16 Improper Prior
     Parameter 17 Improper Prior
     Parameter 18 Improper Prior
     Parameter 19 Improper Prior
     Parameter 20 Improper Prior
     Parameter 21 Improper Prior
     Parameter 22 Improper Prior
     Parameter 23 Improper Prior
     Parameter 24 Improper Prior
     Parameter 25 Improper Prior
     Parameter 26 Improper Prior
     Parameter 27 Improper Prior
     Parameter 28 Improper Prior
     Parameter 29 Improper Prior
     Parameter 30 Improper Prior
     Parameter 31 Improper Prior
     Parameter 32 Improper Prior
     Parameter 33 Improper Prior
     Parameter 34 Improper Prior
     Parameter 35 Improper Prior
     Parameter 36 Improper Prior
     Parameter 37 Improper Prior
     Parameter 38 Improper Prior
     Parameter 39 Improper Prior
     Parameter 40 Improper Prior
     Parameter 41 Improper Prior
     Parameter 42 Improper Prior
     Parameter 43 Improper Prior
     Parameter 44 Improper Prior
     Parameter 45 Improper Prior
     Parameter 46 Improper Prior

     REPLICATION 17:


                     POTENTIAL       PARAMETER WITH
     ITERATION    SCALE REDUCTION      HIGHEST PSR
     100              1.221               2
     200              1.079               40
     300              1.163               45
     400              1.130               40
     500              1.087               20
     600              1.036               11
     700              1.028               40
     800              1.048               45
     900              1.032               46
     1000             1.011               42
     1100             1.057               1
     1200             1.062               5
     1300             1.041               5
     1400             1.020               40
     1500             1.018               2
     1600             1.067               2
     1700             1.100               1
     1800             1.017               2
     1900             1.007               28
     2000             1.016               45
     2100             1.025               45
     2200             1.041               45
     2300             1.026               45
     2400             1.041               8
     2500             1.026               1
     2600             1.034               1
     2700             1.030               1
     2800             1.012               13
     2900             1.011               13
     3000             1.007               46
     3100             1.009               16
     3200             1.010               37
     3300             1.013               38
     3400             1.017               38
     3500             1.008               37
     3600             1.009               9
     3700             1.021               9
     3800             1.043               9
     3900             1.021               9
     4000             1.017               8
     4100             1.008               45
     4200             1.007               21
     4300             1.004               10
     4400             1.004               10
     4500             1.011               1
     4600             1.014               1
     4700             1.011               9
     4800             1.019               9
     4900             1.029               9
     5000             1.027               9
     5100             1.035               9
     5200             1.026               9
     5300             1.020               9
     5400             1.019               9
     5500             1.017               9


     Simulated prior distributions

     Parameter       Prior Mean  Prior Variance  Prior Std. Dev.


     Parameter 1 Improper Prior
     Parameter 2 Improper Prior
     Parameter 3        -0.0131          0.1249          0.3534
     Parameter 4         0.0008          0.1235          0.3514
     Parameter 5 Improper Prior
     Parameter 6 Improper Prior
     Parameter 7 Improper Prior
     Parameter 8         0.0124          0.1261          0.3551
     Parameter 9        -0.0287          0.1306          0.3614
     Parameter 10 Improper Prior
     Parameter 11 Improper Prior
     Parameter 12 Improper Prior
     Parameter 13 Improper Prior
     Parameter 14 Improper Prior
     Parameter 15 Improper Prior
     Parameter 16 Improper Prior
     Parameter 17 Improper Prior
     Parameter 18 Improper Prior
     Parameter 19 Improper Prior
     Parameter 20 Improper Prior
     Parameter 21 Improper Prior
     Parameter 22 Improper Prior
     Parameter 23 Improper Prior
     Parameter 24 Improper Prior
     Parameter 25 Improper Prior
     Parameter 26 Improper Prior
     Parameter 27 Improper Prior
     Parameter 28 Improper Prior
     Parameter 29 Improper Prior
     Parameter 30 Improper Prior
     Parameter 31 Improper Prior
     Parameter 32 Improper Prior
     Parameter 33 Improper Prior
     Parameter 34 Improper Prior
     Parameter 35 Improper Prior
     Parameter 36 Improper Prior
     Parameter 37 Improper Prior
     Parameter 38 Improper Prior
     Parameter 39 Improper Prior
     Parameter 40 Improper Prior
     Parameter 41 Improper Prior
     Parameter 42 Improper Prior
     Parameter 43 Improper Prior
     Parameter 44 Improper Prior
     Parameter 45 Improper Prior
     Parameter 46 Improper Prior

     REPLICATION 18:


                     POTENTIAL       PARAMETER WITH
     ITERATION    SCALE REDUCTION      HIGHEST PSR
     100              2.061               45
     200              1.132               27
     300              1.041               40
     400              1.278               9
     500              1.147               5
     600              1.193               9
     700              1.040               5
     800              1.067               14
     900              1.027               45
     1000             1.039               5
     1100             1.029               15
     1200             1.027               15
     1300             1.012               32
     1400             1.016               38
     1500             1.021               38
     1600             1.008               12
     1700             1.025               17
     1800             1.037               17
     1900             1.012               17
     2000             1.007               46
     2100             1.004               45
     2200             1.005               8
     2300             1.009               2
     2400             1.024               2
     2500             1.041               45
     2600             1.013               2
     2700             1.004               12
     2800             1.005               12
     2900             1.012               9
     3000             1.012               5
     3100             1.009               12
     3200             1.010               5
     3300             1.016               17
     3400             1.021               5
     3500             1.007               45
     3600             1.005               29
     3700             1.003               29
     3800             1.003               46
     3900             1.011               45
     4000             1.020               45
     4100             1.016               45
     4200             1.025               45
     4300             1.033               45
     4400             1.037               45
     4500             1.033               45
     4600             1.019               45
     4700             1.014               24
     4800             1.008               24
     4900             1.009               10
     5000             1.005               9


     Simulated prior distributions

     Parameter       Prior Mean  Prior Variance  Prior Std. Dev.


     Parameter 1 Improper Prior
     Parameter 2 Improper Prior
     Parameter 3         0.0095          0.1277          0.3573
     Parameter 4        -0.0198          0.1313          0.3624
     Parameter 5 Improper Prior
     Parameter 6 Improper Prior
     Parameter 7 Improper Prior
     Parameter 8         0.0120          0.1227          0.3502
     Parameter 9         0.0141          0.1249          0.3534
     Parameter 10 Improper Prior
     Parameter 11 Improper Prior
     Parameter 12 Improper Prior
     Parameter 13 Improper Prior
     Parameter 14 Improper Prior
     Parameter 15 Improper Prior
     Parameter 16 Improper Prior
     Parameter 17 Improper Prior
     Parameter 18 Improper Prior
     Parameter 19 Improper Prior
     Parameter 20 Improper Prior
     Parameter 21 Improper Prior
     Parameter 22 Improper Prior
     Parameter 23 Improper Prior
     Parameter 24 Improper Prior
     Parameter 25 Improper Prior
     Parameter 26 Improper Prior
     Parameter 27 Improper Prior
     Parameter 28 Improper Prior
     Parameter 29 Improper Prior
     Parameter 30 Improper Prior
     Parameter 31 Improper Prior
     Parameter 32 Improper Prior
     Parameter 33 Improper Prior
     Parameter 34 Improper Prior
     Parameter 35 Improper Prior
     Parameter 36 Improper Prior
     Parameter 37 Improper Prior
     Parameter 38 Improper Prior
     Parameter 39 Improper Prior
     Parameter 40 Improper Prior
     Parameter 41 Improper Prior
     Parameter 42 Improper Prior
     Parameter 43 Improper Prior
     Parameter 44 Improper Prior
     Parameter 45 Improper Prior
     Parameter 46 Improper Prior

     REPLICATION 19:


                     POTENTIAL       PARAMETER WITH
     ITERATION    SCALE REDUCTION      HIGHEST PSR
     100              2.154               45
     200              1.204               38
     300              1.166               45
     400              1.146               5
     500              1.251               45
     600              1.037               19
     700              1.015               43
     800              1.059               19
     900              1.039               19
     1000             1.025               3
     1100             1.026               1
     1200             1.039               8
     1300             1.030               19
     1400             1.009               39
     1500             1.005               27
     1600             1.008               11
     1700             1.005               29
     1800             1.014               17
     1900             1.024               17
     2000             1.032               45
     2100             1.024               45
     2200             1.022               45
     2300             1.016               20
     2400             1.013               28
     2500             1.012               9
     2600             1.015               28
     2700             1.012               19
     2800             1.024               19
     2900             1.019               19
     3000             1.015               19
     3100             1.018               8
     3200             1.022               8
     3300             1.014               8
     3400             1.008               1
     3500             1.006               8
     3600             1.016               9
     3700             1.014               45
     3800             1.006               17
     3900             1.011               28
     4000             1.015               28
     4100             1.007               28
     4200             1.007               12
     4300             1.006               12
     4400             1.008               1
     4500             1.007               1
     4600             1.010               1
     4700             1.007               5
     4800             1.009               9
     4900             1.007               9
     5000             1.006               42


     Simulated prior distributions

     Parameter       Prior Mean  Prior Variance  Prior Std. Dev.


     Parameter 1 Improper Prior
     Parameter 2 Improper Prior
     Parameter 3        -0.0082          0.1352          0.3677
     Parameter 4         0.0046          0.1286          0.3586
     Parameter 5 Improper Prior
     Parameter 6 Improper Prior
     Parameter 7 Improper Prior
     Parameter 8        -0.0051          0.1242          0.3524
     Parameter 9         0.0004          0.1253          0.3540
     Parameter 10 Improper Prior
     Parameter 11 Improper Prior
     Parameter 12 Improper Prior
     Parameter 13 Improper Prior
     Parameter 14 Improper Prior
     Parameter 15 Improper Prior
     Parameter 16 Improper Prior
     Parameter 17 Improper Prior
     Parameter 18 Improper Prior
     Parameter 19 Improper Prior
     Parameter 20 Improper Prior
     Parameter 21 Improper Prior
     Parameter 22 Improper Prior
     Parameter 23 Improper Prior
     Parameter 24 Improper Prior
     Parameter 25 Improper Prior
     Parameter 26 Improper Prior
     Parameter 27 Improper Prior
     Parameter 28 Improper Prior
     Parameter 29 Improper Prior
     Parameter 30 Improper Prior
     Parameter 31 Improper Prior
     Parameter 32 Improper Prior
     Parameter 33 Improper Prior
     Parameter 34 Improper Prior
     Parameter 35 Improper Prior
     Parameter 36 Improper Prior
     Parameter 37 Improper Prior
     Parameter 38 Improper Prior
     Parameter 39 Improper Prior
     Parameter 40 Improper Prior
     Parameter 41 Improper Prior
     Parameter 42 Improper Prior
     Parameter 43 Improper Prior
     Parameter 44 Improper Prior
     Parameter 45 Improper Prior
     Parameter 46 Improper Prior

     REPLICATION 20:


                     POTENTIAL       PARAMETER WITH
     ITERATION    SCALE REDUCTION      HIGHEST PSR
     100              1.746               5
     200              1.119               46
     300              1.108               16
     400              1.088               3
     500              1.072               9
     600              1.019               25
     700              1.037               32
     800              1.027               37
     900              1.025               10
     1000             1.054               1
     1100             1.030               1
     1200             1.018               46
     1300             1.045               46
     1400             1.024               8
     1500             1.022               11
     1600             1.017               11
     1700             1.016               27
     1800             1.009               16
     1900             1.009               17
     2000             1.017               46
     2100             1.011               32
     2200             1.013               11
     2300             1.011               37
     2400             1.009               37
     2500             1.012               39
     2600             1.011               46
     2700             1.020               14
     2800             1.015               46
     2900             1.013               46
     3000             1.016               46
     3100             1.009               2
     3200             1.013               2
     3300             1.017               3
     3400             1.016               3
     3500             1.007               28
     3600             1.012               13
     3700             1.008               28
     3800             1.006               28
     3900             1.004               27
     4000             1.007               46
     4100             1.011               46
     4200             1.010               9
     4300             1.006               46
     4400             1.005               40
     4500             1.003               24
     4600             1.005               27
     4700             1.004               40
     4800             1.005               45
     4900             1.007               40
     5000             1.005               45


     Simulated prior distributions

     Parameter       Prior Mean  Prior Variance  Prior Std. Dev.


     Parameter 1 Improper Prior
     Parameter 2 Improper Prior
     Parameter 3        -0.0002          0.1252          0.3538
     Parameter 4        -0.0028          0.1174          0.3426
     Parameter 5 Improper Prior
     Parameter 6 Improper Prior
     Parameter 7 Improper Prior
     Parameter 8        -0.0277          0.1240          0.3522
     Parameter 9        -0.0069          0.1158          0.3403
     Parameter 10 Improper Prior
     Parameter 11 Improper Prior
     Parameter 12 Improper Prior
     Parameter 13 Improper Prior
     Parameter 14 Improper Prior
     Parameter 15 Improper Prior
     Parameter 16 Improper Prior
     Parameter 17 Improper Prior
     Parameter 18 Improper Prior
     Parameter 19 Improper Prior
     Parameter 20 Improper Prior
     Parameter 21 Improper Prior
     Parameter 22 Improper Prior
     Parameter 23 Improper Prior
     Parameter 24 Improper Prior
     Parameter 25 Improper Prior
     Parameter 26 Improper Prior
     Parameter 27 Improper Prior
     Parameter 28 Improper Prior
     Parameter 29 Improper Prior
     Parameter 30 Improper Prior
     Parameter 31 Improper Prior
     Parameter 32 Improper Prior
     Parameter 33 Improper Prior
     Parameter 34 Improper Prior
     Parameter 35 Improper Prior
     Parameter 36 Improper Prior
     Parameter 37 Improper Prior
     Parameter 38 Improper Prior
     Parameter 39 Improper Prior
     Parameter 40 Improper Prior
     Parameter 41 Improper Prior
     Parameter 42 Improper Prior
     Parameter 43 Improper Prior
     Parameter 44 Improper Prior
     Parameter 45 Improper Prior
     Parameter 46 Improper Prior

     REPLICATION 21:


                     POTENTIAL       PARAMETER WITH
     ITERATION    SCALE REDUCTION      HIGHEST PSR
     100              1.200               5
     200              1.173               9
     300              1.163               20
     400              1.068               5
     500              1.064               1
     600              1.144               5
     700              1.055               4
     800              1.040               20
     900              1.031               28
     1000             1.054               45
     1100             1.020               40
     1200             1.043               14
     1300             1.039               5
     1400             1.022               12
     1500             1.007               43
     1600             1.015               45
     1700             1.015               16
     1800             1.030               45
     1900             1.014               38
     2000             1.025               38
     2100             1.011               38
     2200             1.010               45
     2300             1.015               1
     2400             1.008               1
     2500             1.009               1
     2600             1.014               1
     2700             1.018               5
     2800             1.013               5
     2900             1.018               38
     3000             1.018               38
     3100             1.011               38
     3200             1.013               38
     3300             1.013               38
     3400             1.024               1
     3500             1.026               1
     3600             1.042               1
     3700             1.036               1
     3800             1.037               1
     3900             1.029               1
     4000             1.026               1
     4100             1.009               1
     4200             1.003               28
     4300             1.005               38
     4400             1.005               11
     4500             1.003               10
     4600             1.004               10
     4700             1.005               8
     4800             1.005               8
     4900             1.007               8
     5000             1.012               5


     Simulated prior distributions

     Parameter       Prior Mean  Prior Variance  Prior Std. Dev.


     Parameter 1 Improper Prior
     Parameter 2 Improper Prior
     Parameter 3         0.0128          0.1175          0.3427
     Parameter 4         0.0037          0.1261          0.3551
     Parameter 5 Improper Prior
     Parameter 6 Improper Prior
     Parameter 7 Improper Prior
     Parameter 8         0.0137          0.1308          0.3617
     Parameter 9        -0.0021          0.1279          0.3576
     Parameter 10 Improper Prior
     Parameter 11 Improper Prior
     Parameter 12 Improper Prior
     Parameter 13 Improper Prior
     Parameter 14 Improper Prior
     Parameter 15 Improper Prior
     Parameter 16 Improper Prior
     Parameter 17 Improper Prior
     Parameter 18 Improper Prior
     Parameter 19 Improper Prior
     Parameter 20 Improper Prior
     Parameter 21 Improper Prior
     Parameter 22 Improper Prior
     Parameter 23 Improper Prior
     Parameter 24 Improper Prior
     Parameter 25 Improper Prior
     Parameter 26 Improper Prior
     Parameter 27 Improper Prior
     Parameter 28 Improper Prior
     Parameter 29 Improper Prior
     Parameter 30 Improper Prior
     Parameter 31 Improper Prior
     Parameter 32 Improper Prior
     Parameter 33 Improper Prior
     Parameter 34 Improper Prior
     Parameter 35 Improper Prior
     Parameter 36 Improper Prior
     Parameter 37 Improper Prior
     Parameter 38 Improper Prior
     Parameter 39 Improper Prior
     Parameter 40 Improper Prior
     Parameter 41 Improper Prior
     Parameter 42 Improper Prior
     Parameter 43 Improper Prior
     Parameter 44 Improper Prior
     Parameter 45 Improper Prior
     Parameter 46 Improper Prior

     REPLICATION 22:


                     POTENTIAL       PARAMETER WITH
     ITERATION    SCALE REDUCTION      HIGHEST PSR
     100              1.207               46
     200              1.359               9
     300              1.212               8
     400              1.365               8
     500              1.084               2
     600              1.060               5
     700              1.143               45
     800              1.122               45
     900              1.022               16
     1000             1.022               24
     1100             1.039               3
     1200             1.018               46
     1300             1.012               10
     1400             1.025               20
     1500             1.026               20
     1600             1.016               19
     1700             1.021               17
     1800             1.018               14
     1900             1.009               21
     2000             1.008               40
     2100             1.023               9
     2200             1.026               9
     2300             1.032               9
     2400             1.014               13
     2500             1.011               41
     2600             1.011               41
     2700             1.004               41
     2800             1.011               46
     2900             1.007               16
     3000             1.005               46
     3100             1.005               6
     3200             1.015               3
     3300             1.029               45
     3400             1.024               1
     3500             1.015               9
     3600             1.005               3
     3700             1.003               39
     3800             1.004               39
     3900             1.004               45
     4000             1.005               11
     4100             1.005               2
     4200             1.005               18
     4300             1.003               37
     4400             1.004               37
     4500             1.003               37
     4600             1.004               46
     4700             1.002               46
     4800             1.005               46
     4900             1.009               46
     5000             1.010               46


     Simulated prior distributions

     Parameter       Prior Mean  Prior Variance  Prior Std. Dev.


     Parameter 1 Improper Prior
     Parameter 2 Improper Prior
     Parameter 3         0.0189          0.1149          0.3389
     Parameter 4         0.0174          0.1259          0.3548
     Parameter 5 Improper Prior
     Parameter 6 Improper Prior
     Parameter 7 Improper Prior
     Parameter 8        -0.0071          0.1287          0.3588
     Parameter 9         0.0013          0.1236          0.3516
     Parameter 10 Improper Prior
     Parameter 11 Improper Prior
     Parameter 12 Improper Prior
     Parameter 13 Improper Prior
     Parameter 14 Improper Prior
     Parameter 15 Improper Prior
     Parameter 16 Improper Prior
     Parameter 17 Improper Prior
     Parameter 18 Improper Prior
     Parameter 19 Improper Prior
     Parameter 20 Improper Prior
     Parameter 21 Improper Prior
     Parameter 22 Improper Prior
     Parameter 23 Improper Prior
     Parameter 24 Improper Prior
     Parameter 25 Improper Prior
     Parameter 26 Improper Prior
     Parameter 27 Improper Prior
     Parameter 28 Improper Prior
     Parameter 29 Improper Prior
     Parameter 30 Improper Prior
     Parameter 31 Improper Prior
     Parameter 32 Improper Prior
     Parameter 33 Improper Prior
     Parameter 34 Improper Prior
     Parameter 35 Improper Prior
     Parameter 36 Improper Prior
     Parameter 37 Improper Prior
     Parameter 38 Improper Prior
     Parameter 39 Improper Prior
     Parameter 40 Improper Prior
     Parameter 41 Improper Prior
     Parameter 42 Improper Prior
     Parameter 43 Improper Prior
     Parameter 44 Improper Prior
     Parameter 45 Improper Prior
     Parameter 46 Improper Prior

     REPLICATION 23:


                     POTENTIAL       PARAMETER WITH
     ITERATION    SCALE REDUCTION      HIGHEST PSR
     100              1.262               12
     200              1.182               26
     300              1.298               1
     400              1.165               1
     500              1.047               5
     600              1.084               45
     700              1.158               45
     800              1.048               17
     900              1.089               45
     1000             1.156               45
     1100             1.123               45
     1200             1.026               23
     1300             1.018               10
     1400             1.052               45
     1500             1.022               45
     1600             1.037               45
     1700             1.011               14
     1800             1.031               2
     1900             1.031               2
     2000             1.026               12
     2100             1.012               12
     2200             1.013               9
     2300             1.012               9
     2400             1.006               16
     2500             1.009               16
     2600             1.004               7
     2700             1.011               7
     2800             1.021               7
     2900             1.049               8
     3000             1.057               9
     3100             1.051               8
     3200             1.055               45
     3300             1.034               45
     3400             1.017               8
     3500             1.004               9
     3600             1.005               46
     3700             1.010               46
     3800             1.010               46
     3900             1.009               46
     4000             1.009               46
     4100             1.017               5
     4200             1.013               45
     4300             1.014               45
     4400             1.023               45
     4500             1.012               46
     4600             1.008               46
     4700             1.004               30
     4800             1.004               30
     4900             1.005               30
     5000             1.005               16


     Simulated prior distributions

     Parameter       Prior Mean  Prior Variance  Prior Std. Dev.


     Parameter 1 Improper Prior
     Parameter 2 Improper Prior
     Parameter 3         0.0099          0.1301          0.3607
     Parameter 4        -0.0053          0.1161          0.3408
     Parameter 5 Improper Prior
     Parameter 6 Improper Prior
     Parameter 7 Improper Prior
     Parameter 8         0.0055          0.1292          0.3594
     Parameter 9         0.0251          0.1269          0.3563
     Parameter 10 Improper Prior
     Parameter 11 Improper Prior
     Parameter 12 Improper Prior
     Parameter 13 Improper Prior
     Parameter 14 Improper Prior
     Parameter 15 Improper Prior
     Parameter 16 Improper Prior
     Parameter 17 Improper Prior
     Parameter 18 Improper Prior
     Parameter 19 Improper Prior
     Parameter 20 Improper Prior
     Parameter 21 Improper Prior
     Parameter 22 Improper Prior
     Parameter 23 Improper Prior
     Parameter 24 Improper Prior
     Parameter 25 Improper Prior
     Parameter 26 Improper Prior
     Parameter 27 Improper Prior
     Parameter 28 Improper Prior
     Parameter 29 Improper Prior
     Parameter 30 Improper Prior
     Parameter 31 Improper Prior
     Parameter 32 Improper Prior
     Parameter 33 Improper Prior
     Parameter 34 Improper Prior
     Parameter 35 Improper Prior
     Parameter 36 Improper Prior
     Parameter 37 Improper Prior
     Parameter 38 Improper Prior
     Parameter 39 Improper Prior
     Parameter 40 Improper Prior
     Parameter 41 Improper Prior
     Parameter 42 Improper Prior
     Parameter 43 Improper Prior
     Parameter 44 Improper Prior
     Parameter 45 Improper Prior
     Parameter 46 Improper Prior

     REPLICATION 24:


                     POTENTIAL       PARAMETER WITH
     ITERATION    SCALE REDUCTION      HIGHEST PSR
     100              1.242               34
     200              1.139               19
     300              1.074               18
     400              1.056               42
     500              1.135               1
     600              1.091               14
     700              1.065               27
     800              1.054               4
     900              1.049               14
     1000             1.014               34
     1100             1.013               27
     1200             1.010               16
     1300             1.022               21
     1400             1.021               36
     1500             1.015               19
     1600             1.010               19
     1700             1.013               46
     1800             1.011               46
     1900             1.008               27
     2000             1.006               10
     2100             1.013               45
     2200             1.012               45
     2300             1.006               21
     2400             1.026               8
     2500             1.027               45
     2600             1.014               14
     2700             1.017               28
     2800             1.012               8
     2900             1.013               28
     3000             1.016               45
     3100             1.006               35
     3200             1.005               46
     3300             1.005               46
     3400             1.006               34
     3500             1.010               14
     3600             1.010               10
     3700             1.007               10
     3800             1.007               10
     3900             1.011               14
     4000             1.008               14
     4100             1.005               10
     4200             1.004               19
     4300             1.007               2
     4400             1.004               2
     4500             1.009               2
     4600             1.006               9
     4700             1.015               9
     4800             1.009               45
     4900             1.003               45
     5000             1.004               1


     Simulated prior distributions

     Parameter       Prior Mean  Prior Variance  Prior Std. Dev.


     Parameter 1 Improper Prior
     Parameter 2 Improper Prior
     Parameter 3        -0.0036          0.1289          0.3590
     Parameter 4         0.0020          0.1232          0.3509
     Parameter 5 Improper Prior
     Parameter 6 Improper Prior
     Parameter 7 Improper Prior
     Parameter 8        -0.0012          0.1245          0.3528
     Parameter 9         0.0037          0.1262          0.3553
     Parameter 10 Improper Prior
     Parameter 11 Improper Prior
     Parameter 12 Improper Prior
     Parameter 13 Improper Prior
     Parameter 14 Improper Prior
     Parameter 15 Improper Prior
     Parameter 16 Improper Prior
     Parameter 17 Improper Prior
     Parameter 18 Improper Prior
     Parameter 19 Improper Prior
     Parameter 20 Improper Prior
     Parameter 21 Improper Prior
     Parameter 22 Improper Prior
     Parameter 23 Improper Prior
     Parameter 24 Improper Prior
     Parameter 25 Improper Prior
     Parameter 26 Improper Prior
     Parameter 27 Improper Prior
     Parameter 28 Improper Prior
     Parameter 29 Improper Prior
     Parameter 30 Improper Prior
     Parameter 31 Improper Prior
     Parameter 32 Improper Prior
     Parameter 33 Improper Prior
     Parameter 34 Improper Prior
     Parameter 35 Improper Prior
     Parameter 36 Improper Prior
     Parameter 37 Improper Prior
     Parameter 38 Improper Prior
     Parameter 39 Improper Prior
     Parameter 40 Improper Prior
     Parameter 41 Improper Prior
     Parameter 42 Improper Prior
     Parameter 43 Improper Prior
     Parameter 44 Improper Prior
     Parameter 45 Improper Prior
     Parameter 46 Improper Prior

     REPLICATION 25:


                     POTENTIAL       PARAMETER WITH
     ITERATION    SCALE REDUCTION      HIGHEST PSR
     100              1.163               40
     200              1.175               16
     300              1.136               5
     400              1.097               37
     500              1.177               1
     600              1.035               13
     700              1.069               16
     800              1.014               34
     900              1.037               17
     1000             1.032               1
     1100             1.020               20
     1200             1.036               1
     1300             1.043               1
     1400             1.047               45
     1500             1.016               45
     1600             1.042               14
     1700             1.075               14
     1800             1.027               14
     1900             1.022               14
     2000             1.023               5
     2100             1.007               20
     2200             1.012               18
     2300             1.007               18
     2400             1.014               18
     2500             1.011               1
     2600             1.006               33
     2700             1.010               5
     2800             1.021               28
     2900             1.019               9
     3000             1.013               28
     3100             1.014               20
     3200             1.012               9
     3300             1.020               9
     3400             1.006               9
     3500             1.006               19
     3600             1.010               19
     3700             1.009               19
     3800             1.012               17
     3900             1.008               19
     4000             1.006               18
     4100             1.012               17
     4200             1.025               45
     4300             1.022               45
     4400             1.055               45
     4500             1.052               45
     4600             1.037               45
     4700             1.041               45
     4800             1.036               45
     4900             1.028               45
     5000             1.032               5
     5100             1.024               2
     5200             1.027               5
     5300             1.024               2
     5400             1.020               1
     5500             1.029               1
     5600             1.012               8


     Simulated prior distributions

     Parameter       Prior Mean  Prior Variance  Prior Std. Dev.


     Parameter 1 Improper Prior
     Parameter 2 Improper Prior
     Parameter 3        -0.0007          0.1269          0.3562
     Parameter 4        -0.0104          0.1278          0.3575
     Parameter 5 Improper Prior
     Parameter 6 Improper Prior
     Parameter 7 Improper Prior
     Parameter 8         0.0054          0.1293          0.3596
     Parameter 9         0.0081          0.1249          0.3534
     Parameter 10 Improper Prior
     Parameter 11 Improper Prior
     Parameter 12 Improper Prior
     Parameter 13 Improper Prior
     Parameter 14 Improper Prior
     Parameter 15 Improper Prior
     Parameter 16 Improper Prior
     Parameter 17 Improper Prior
     Parameter 18 Improper Prior
     Parameter 19 Improper Prior
     Parameter 20 Improper Prior
     Parameter 21 Improper Prior
     Parameter 22 Improper Prior
     Parameter 23 Improper Prior
     Parameter 24 Improper Prior
     Parameter 25 Improper Prior
     Parameter 26 Improper Prior
     Parameter 27 Improper Prior
     Parameter 28 Improper Prior
     Parameter 29 Improper Prior
     Parameter 30 Improper Prior
     Parameter 31 Improper Prior
     Parameter 32 Improper Prior
     Parameter 33 Improper Prior
     Parameter 34 Improper Prior
     Parameter 35 Improper Prior
     Parameter 36 Improper Prior
     Parameter 37 Improper Prior
     Parameter 38 Improper Prior
     Parameter 39 Improper Prior
     Parameter 40 Improper Prior
     Parameter 41 Improper Prior
     Parameter 42 Improper Prior
     Parameter 43 Improper Prior
     Parameter 44 Improper Prior
     Parameter 45 Improper Prior
     Parameter 46 Improper Prior

     REPLICATION 26:


                     POTENTIAL       PARAMETER WITH
     ITERATION    SCALE REDUCTION      HIGHEST PSR
     100              1.253               2
     200              1.289               20
     300              1.100               46
     400              1.144               45
     500              1.164               9
     600              1.060               4
     700              1.068               2
     800              1.029               26
     900              1.025               9
     1000             1.049               28
     1100             1.021               19
     1200             1.019               45
     1300             1.009               13
     1400             1.024               5
     1500             1.033               45
     1600             1.027               8
     1700             1.008               36
     1800             1.013               17
     1900             1.020               13
     2000             1.016               18
     2100             1.019               5
     2200             1.014               5
     2300             1.013               9
     2400             1.011               23
     2500             1.015               8
     2600             1.021               45
     2700             1.005               45
     2800             1.004               23
     2900             1.007               36
     3000             1.011               8
     3100             1.011               18
     3200             1.025               8
     3300             1.021               13
     3400             1.021               45
     3500             1.020               1
     3600             1.027               45
     3700             1.028               45
     3800             1.011               45
     3900             1.011               4
     4000             1.007               20
     4100             1.005               34
     4200             1.008               8
     4300             1.010               8
     4400             1.006               10
     4500             1.004               10
     4600             1.005               13
     4700             1.010               13
     4800             1.008               13
     4900             1.010               13
     5000             1.009               13


     Simulated prior distributions

     Parameter       Prior Mean  Prior Variance  Prior Std. Dev.


     Parameter 1 Improper Prior
     Parameter 2 Improper Prior
     Parameter 3         0.0048          0.1200          0.3464
     Parameter 4        -0.0149          0.1307          0.3616
     Parameter 5 Improper Prior
     Parameter 6 Improper Prior
     Parameter 7 Improper Prior
     Parameter 8         0.0056          0.1275          0.3570
     Parameter 9         0.0105          0.1321          0.3634
     Parameter 10 Improper Prior
     Parameter 11 Improper Prior
     Parameter 12 Improper Prior
     Parameter 13 Improper Prior
     Parameter 14 Improper Prior
     Parameter 15 Improper Prior
     Parameter 16 Improper Prior
     Parameter 17 Improper Prior
     Parameter 18 Improper Prior
     Parameter 19 Improper Prior
     Parameter 20 Improper Prior
     Parameter 21 Improper Prior
     Parameter 22 Improper Prior
     Parameter 23 Improper Prior
     Parameter 24 Improper Prior
     Parameter 25 Improper Prior
     Parameter 26 Improper Prior
     Parameter 27 Improper Prior
     Parameter 28 Improper Prior
     Parameter 29 Improper Prior
     Parameter 30 Improper Prior
     Parameter 31 Improper Prior
     Parameter 32 Improper Prior
     Parameter 33 Improper Prior
     Parameter 34 Improper Prior
     Parameter 35 Improper Prior
     Parameter 36 Improper Prior
     Parameter 37 Improper Prior
     Parameter 38 Improper Prior
     Parameter 39 Improper Prior
     Parameter 40 Improper Prior
     Parameter 41 Improper Prior
     Parameter 42 Improper Prior
     Parameter 43 Improper Prior
     Parameter 44 Improper Prior
     Parameter 45 Improper Prior
     Parameter 46 Improper Prior

     REPLICATION 27:


                     POTENTIAL       PARAMETER WITH
     ITERATION    SCALE REDUCTION      HIGHEST PSR
     100              1.275               4
     200              1.154               28
     300              1.306               45
     400              1.119               21
     500              1.292               5
     600              1.184               5
     700              1.061               40
     800              1.137               9
     900              1.191               45
     1000             1.015               2
     1100             1.041               38
     1200             1.072               45
     1300             1.028               10
     1400             1.009               38
     1500             1.007               33
     1600             1.008               12
     1700             1.041               45
     1800             1.038               45
     1900             1.039               45
     2000             1.041               45
     2100             1.022               45
     2200             1.023               45
     2300             1.010               14
     2400             1.010               14
     2500             1.010               18
     2600             1.013               18
     2700             1.016               2
     2800             1.010               46
     2900             1.017               9
     3000             1.019               45
     3100             1.012               9
     3200             1.006               8
     3300             1.006               21
     3400             1.007               13
     3500             1.004               7
     3600             1.006               7
     3700             1.008               40
     3800             1.006               40
     3900             1.006               2
     4000             1.004               26
     4100             1.004               21
     4200             1.005               21
     4300             1.004               21
     4400             1.002               25
     4500             1.003               21
     4600             1.002               21
     4700             1.003               18
     4800             1.008               2
     4900             1.006               21
     5000             1.005               20


     Simulated prior distributions

     Parameter       Prior Mean  Prior Variance  Prior Std. Dev.


     Parameter 1 Improper Prior
     Parameter 2 Improper Prior
     Parameter 3         0.0124          0.1252          0.3539
     Parameter 4         0.0146          0.1262          0.3553
     Parameter 5 Improper Prior
     Parameter 6 Improper Prior
     Parameter 7 Improper Prior
     Parameter 8         0.0031          0.1328          0.3644
     Parameter 9        -0.0132          0.1202          0.3467
     Parameter 10 Improper Prior
     Parameter 11 Improper Prior
     Parameter 12 Improper Prior
     Parameter 13 Improper Prior
     Parameter 14 Improper Prior
     Parameter 15 Improper Prior
     Parameter 16 Improper Prior
     Parameter 17 Improper Prior
     Parameter 18 Improper Prior
     Parameter 19 Improper Prior
     Parameter 20 Improper Prior
     Parameter 21 Improper Prior
     Parameter 22 Improper Prior
     Parameter 23 Improper Prior
     Parameter 24 Improper Prior
     Parameter 25 Improper Prior
     Parameter 26 Improper Prior
     Parameter 27 Improper Prior
     Parameter 28 Improper Prior
     Parameter 29 Improper Prior
     Parameter 30 Improper Prior
     Parameter 31 Improper Prior
     Parameter 32 Improper Prior
     Parameter 33 Improper Prior
     Parameter 34 Improper Prior
     Parameter 35 Improper Prior
     Parameter 36 Improper Prior
     Parameter 37 Improper Prior
     Parameter 38 Improper Prior
     Parameter 39 Improper Prior
     Parameter 40 Improper Prior
     Parameter 41 Improper Prior
     Parameter 42 Improper Prior
     Parameter 43 Improper Prior
     Parameter 44 Improper Prior
     Parameter 45 Improper Prior
     Parameter 46 Improper Prior

     REPLICATION 28:


                     POTENTIAL       PARAMETER WITH
     ITERATION    SCALE REDUCTION      HIGHEST PSR
     100              1.574               45
     200              1.309               9
     300              1.117               9
     400              1.084               46
     500              1.043               6
     600              1.098               13
     700              1.031               39
     800              1.082               9
     900              1.009               29
     1000             1.048               9
     1100             1.065               1
     1200             1.031               21
     1300             1.064               9
     1400             1.027               9
     1500             1.008               16
     1600             1.011               11
     1700             1.011               3
     1800             1.018               6
     1900             1.008               8
     2000             1.009               45
     2100             1.014               14
     2200             1.011               7
     2300             1.007               45
     2400             1.029               7
     2500             1.036               7
     2600             1.017               3
     2700             1.039               9
     2800             1.029               9
     2900             1.036               9
     3000             1.036               8
     3100             1.031               8
     3200             1.005               24
     3300             1.003               7
     3400             1.008               9
     3500             1.006               9
     3600             1.005               3
     3700             1.009               3
     3800             1.018               3
     3900             1.014               45
     4000             1.024               45
     4100             1.017               7
     4200             1.012               3
     4300             1.007               46
     4400             1.006               46
     4500             1.006               46
     4600             1.004               12
     4700             1.004               3
     4800             1.008               9
     4900             1.013               9
     5000             1.006               9


     Simulated prior distributions

     Parameter       Prior Mean  Prior Variance  Prior Std. Dev.


     Parameter 1 Improper Prior
     Parameter 2 Improper Prior
     Parameter 3        -0.0057          0.1249          0.3534
     Parameter 4        -0.0102          0.1237          0.3517
     Parameter 5 Improper Prior
     Parameter 6 Improper Prior
     Parameter 7 Improper Prior
     Parameter 8         0.0248          0.1242          0.3525
     Parameter 9        -0.0053          0.1305          0.3612
     Parameter 10 Improper Prior
     Parameter 11 Improper Prior
     Parameter 12 Improper Prior
     Parameter 13 Improper Prior
     Parameter 14 Improper Prior
     Parameter 15 Improper Prior
     Parameter 16 Improper Prior
     Parameter 17 Improper Prior
     Parameter 18 Improper Prior
     Parameter 19 Improper Prior
     Parameter 20 Improper Prior
     Parameter 21 Improper Prior
     Parameter 22 Improper Prior
     Parameter 23 Improper Prior
     Parameter 24 Improper Prior
     Parameter 25 Improper Prior
     Parameter 26 Improper Prior
     Parameter 27 Improper Prior
     Parameter 28 Improper Prior
     Parameter 29 Improper Prior
     Parameter 30 Improper Prior
     Parameter 31 Improper Prior
     Parameter 32 Improper Prior
     Parameter 33 Improper Prior
     Parameter 34 Improper Prior
     Parameter 35 Improper Prior
     Parameter 36 Improper Prior
     Parameter 37 Improper Prior
     Parameter 38 Improper Prior
     Parameter 39 Improper Prior
     Parameter 40 Improper Prior
     Parameter 41 Improper Prior
     Parameter 42 Improper Prior
     Parameter 43 Improper Prior
     Parameter 44 Improper Prior
     Parameter 45 Improper Prior
     Parameter 46 Improper Prior

     REPLICATION 29:


                     POTENTIAL       PARAMETER WITH
     ITERATION    SCALE REDUCTION      HIGHEST PSR
     100              1.158               15
     200              1.072               31
     300              1.142               3
     400              1.094               24
     500              1.185               5
     600              1.016               3
     700              1.023               10
     800              1.021               38
     900              1.018               10
     1000             1.037               21
     1100             1.032               9
     1200             1.176               1
     1300             1.096               5
     1400             1.031               1
     1500             1.016               19
     1600             1.038               45
     1700             1.060               45
     1800             1.074               1
     1900             1.068               1
     2000             1.023               46
     2100             1.015               46
     2200             1.011               1
     2300             1.013               19
     2400             1.012               22
     2500             1.019               19
     2600             1.023               5
     2700             1.010               19
     2800             1.025               45
     2900             1.040               9
     3000             1.007               17
     3100             1.008               22
     3200             1.010               26
     3300             1.010               6
     3400             1.010               17
     3500             1.009               17
     3600             1.012               19
     3700             1.013               21
     3800             1.011               24
     3900             1.016               14
     4000             1.013               14
     4100             1.015               14
     4200             1.015               14
     4300             1.015               14
     4400             1.009               1
     4500             1.007               14
     4600             1.005               26
     4700             1.006               17
     4800             1.010               26
     4900             1.010               21
     5000             1.017               21


     Simulated prior distributions

     Parameter       Prior Mean  Prior Variance  Prior Std. Dev.


     Parameter 1 Improper Prior
     Parameter 2 Improper Prior
     Parameter 3        -0.0006          0.1280          0.3578
     Parameter 4        -0.0052          0.1244          0.3527
     Parameter 5 Improper Prior
     Parameter 6 Improper Prior
     Parameter 7 Improper Prior
     Parameter 8         0.0053          0.1262          0.3553
     Parameter 9         0.0239          0.1156          0.3400
     Parameter 10 Improper Prior
     Parameter 11 Improper Prior
     Parameter 12 Improper Prior
     Parameter 13 Improper Prior
     Parameter 14 Improper Prior
     Parameter 15 Improper Prior
     Parameter 16 Improper Prior
     Parameter 17 Improper Prior
     Parameter 18 Improper Prior
     Parameter 19 Improper Prior
     Parameter 20 Improper Prior
     Parameter 21 Improper Prior
     Parameter 22 Improper Prior
     Parameter 23 Improper Prior
     Parameter 24 Improper Prior
     Parameter 25 Improper Prior
     Parameter 26 Improper Prior
     Parameter 27 Improper Prior
     Parameter 28 Improper Prior
     Parameter 29 Improper Prior
     Parameter 30 Improper Prior
     Parameter 31 Improper Prior
     Parameter 32 Improper Prior
     Parameter 33 Improper Prior
     Parameter 34 Improper Prior
     Parameter 35 Improper Prior
     Parameter 36 Improper Prior
     Parameter 37 Improper Prior
     Parameter 38 Improper Prior
     Parameter 39 Improper Prior
     Parameter 40 Improper Prior
     Parameter 41 Improper Prior
     Parameter 42 Improper Prior
     Parameter 43 Improper Prior
     Parameter 44 Improper Prior
     Parameter 45 Improper Prior
     Parameter 46 Improper Prior

     REPLICATION 30:


                     POTENTIAL       PARAMETER WITH
     ITERATION    SCALE REDUCTION      HIGHEST PSR
     100              1.662               37
     200              1.144               37
     300              1.040               29
     400              1.114               1
     500              1.073               17
     600              1.299               1
     700              1.087               17
     800              1.032               20
     900              1.137               45
     1000             1.094               9
     1100             1.029               5
     1200             1.054               5
     1300             1.007               45
     1400             1.018               46
     1500             1.016               7
     1600             1.040               7
     1700             1.027               7
     1800             1.059               9
     1900             1.097               45
     2000             1.087               45
     2100             1.069               9
     2200             1.036               9
     2300             1.028               5
     2400             1.011               9
     2500             1.013               22
     2600             1.008               22
     2700             1.008               27
     2800             1.007               38
     2900             1.010               9
     3000             1.018               9
     3100             1.011               9
     3200             1.006               16
     3300             1.006               36
     3400             1.004               30
     3500             1.004               21
     3600             1.004               13
     3700             1.004               30
     3800             1.004               35
     3900             1.005               3
     4000             1.005               37
     4100             1.013               45
     4200             1.017               45
     4300             1.032               45
     4400             1.021               45
     4500             1.017               45
     4600             1.018               45
     4700             1.018               45
     4800             1.023               45
     4900             1.014               45
     5000             1.008               8


     Simulated prior distributions

     Parameter       Prior Mean  Prior Variance  Prior Std. Dev.


     Parameter 1 Improper Prior
     Parameter 2 Improper Prior
     Parameter 3         0.0007          0.1176          0.3430
     Parameter 4         0.0173          0.1294          0.3598
     Parameter 5 Improper Prior
     Parameter 6 Improper Prior
     Parameter 7 Improper Prior
     Parameter 8        -0.0177          0.1258          0.3547
     Parameter 9         0.0016          0.1275          0.3571
     Parameter 10 Improper Prior
     Parameter 11 Improper Prior
     Parameter 12 Improper Prior
     Parameter 13 Improper Prior
     Parameter 14 Improper Prior
     Parameter 15 Improper Prior
     Parameter 16 Improper Prior
     Parameter 17 Improper Prior
     Parameter 18 Improper Prior
     Parameter 19 Improper Prior
     Parameter 20 Improper Prior
     Parameter 21 Improper Prior
     Parameter 22 Improper Prior
     Parameter 23 Improper Prior
     Parameter 24 Improper Prior
     Parameter 25 Improper Prior
     Parameter 26 Improper Prior
     Parameter 27 Improper Prior
     Parameter 28 Improper Prior
     Parameter 29 Improper Prior
     Parameter 30 Improper Prior
     Parameter 31 Improper Prior
     Parameter 32 Improper Prior
     Parameter 33 Improper Prior
     Parameter 34 Improper Prior
     Parameter 35 Improper Prior
     Parameter 36 Improper Prior
     Parameter 37 Improper Prior
     Parameter 38 Improper Prior
     Parameter 39 Improper Prior
     Parameter 40 Improper Prior
     Parameter 41 Improper Prior
     Parameter 42 Improper Prior
     Parameter 43 Improper Prior
     Parameter 44 Improper Prior
     Parameter 45 Improper Prior
     Parameter 46 Improper Prior

     REPLICATION 31:


                     POTENTIAL       PARAMETER WITH
     ITERATION    SCALE REDUCTION      HIGHEST PSR
     100              1.324               8
     200              1.090               46
     300              1.262               9
     400              1.040               6
     500              1.159               45
     600              1.062               1
     700              1.034               21
     800              1.042               5
     900              1.139               5
     1000             1.022               14
     1100             1.045               5
     1200             1.122               45
     1300             1.050               45
     1400             1.098               45
     1500             1.035               28
     1600             1.011               16
     1700             1.008               19
     1800             1.007               5
     1900             1.021               45
     2000             1.024               18
     2100             1.029               45
     2200             1.036               45
     2300             1.021               21
     2400             1.011               11
     2500             1.013               11
     2600             1.008               34
     2700             1.007               17
     2800             1.007               17
     2900             1.015               17
     3000             1.008               32
     3100             1.007               4
     3200             1.009               28
     3300             1.010               15
     3400             1.008               15
     3500             1.009               15
     3600             1.007               22
     3700             1.011               1
     3800             1.017               22
     3900             1.010               22
     4000             1.005               22
     4100             1.005               22
     4200             1.005               41
     4300             1.008               2
     4400             1.012               2
     4500             1.017               2
     4600             1.025               2
     4700             1.012               17
     4800             1.012               2
     4900             1.012               17
     5000             1.008               17


     Simulated prior distributions

     Parameter       Prior Mean  Prior Variance  Prior Std. Dev.


     Parameter 1 Improper Prior
     Parameter 2 Improper Prior
     Parameter 3         0.0325          0.1210          0.3479
     Parameter 4         0.0225          0.1259          0.3549
     Parameter 5 Improper Prior
     Parameter 6 Improper Prior
     Parameter 7 Improper Prior
     Parameter 8         0.0191          0.1260          0.3550
     Parameter 9        -0.0133          0.1285          0.3584
     Parameter 10 Improper Prior
     Parameter 11 Improper Prior
     Parameter 12 Improper Prior
     Parameter 13 Improper Prior
     Parameter 14 Improper Prior
     Parameter 15 Improper Prior
     Parameter 16 Improper Prior
     Parameter 17 Improper Prior
     Parameter 18 Improper Prior
     Parameter 19 Improper Prior
     Parameter 20 Improper Prior
     Parameter 21 Improper Prior
     Parameter 22 Improper Prior
     Parameter 23 Improper Prior
     Parameter 24 Improper Prior
     Parameter 25 Improper Prior
     Parameter 26 Improper Prior
     Parameter 27 Improper Prior
     Parameter 28 Improper Prior
     Parameter 29 Improper Prior
     Parameter 30 Improper Prior
     Parameter 31 Improper Prior
     Parameter 32 Improper Prior
     Parameter 33 Improper Prior
     Parameter 34 Improper Prior
     Parameter 35 Improper Prior
     Parameter 36 Improper Prior
     Parameter 37 Improper Prior
     Parameter 38 Improper Prior
     Parameter 39 Improper Prior
     Parameter 40 Improper Prior
     Parameter 41 Improper Prior
     Parameter 42 Improper Prior
     Parameter 43 Improper Prior
     Parameter 44 Improper Prior
     Parameter 45 Improper Prior
     Parameter 46 Improper Prior

     REPLICATION 32:


                     POTENTIAL       PARAMETER WITH
     ITERATION    SCALE REDUCTION      HIGHEST PSR
     100              1.453               21
     200              1.969               5
     300              1.053               13
     400              1.063               27
     500              1.057               38
     600              1.017               14
     700              1.103               9
     800              1.060               20
     900              1.058               45
     1000             1.095               9
     1100             1.050               17
     1200             1.058               17
     1300             1.050               1
     1400             1.014               25
     1500             1.013               14
     1600             1.008               4
     1700             1.019               13
     1800             1.029               10
     1900             1.014               13
     2000             1.018               13
     2100             1.018               13
     2200             1.012               45
     2300             1.015               2
     2400             1.005               2
     2500             1.006               14
     2600             1.006               11
     2700             1.014               12
     2800             1.014               14
     2900             1.010               13
     3000             1.008               37
     3100             1.006               46
     3200             1.012               46
     3300             1.013               46
     3400             1.007               46
     3500             1.007               9
     3600             1.005               9
     3700             1.005               38
     3800             1.008               1
     3900             1.007               39
     4000             1.006               39
     4100             1.005               39
     4200             1.009               21
     4300             1.008               21
     4400             1.008               21
     4500             1.007               45
     4600             1.010               45
     4700             1.019               45
     4800             1.015               45
     4900             1.015               45
     5000             1.016               1


     Simulated prior distributions

     Parameter       Prior Mean  Prior Variance  Prior Std. Dev.


     Parameter 1 Improper Prior
     Parameter 2 Improper Prior
     Parameter 3         0.0115          0.1272          0.3566
     Parameter 4        -0.0024          0.1256          0.3544
     Parameter 5 Improper Prior
     Parameter 6 Improper Prior
     Parameter 7 Improper Prior
     Parameter 8         0.0023          0.1241          0.3523
     Parameter 9        -0.0068          0.1241          0.3522
     Parameter 10 Improper Prior
     Parameter 11 Improper Prior
     Parameter 12 Improper Prior
     Parameter 13 Improper Prior
     Parameter 14 Improper Prior
     Parameter 15 Improper Prior
     Parameter 16 Improper Prior
     Parameter 17 Improper Prior
     Parameter 18 Improper Prior
     Parameter 19 Improper Prior
     Parameter 20 Improper Prior
     Parameter 21 Improper Prior
     Parameter 22 Improper Prior
     Parameter 23 Improper Prior
     Parameter 24 Improper Prior
     Parameter 25 Improper Prior
     Parameter 26 Improper Prior
     Parameter 27 Improper Prior
     Parameter 28 Improper Prior
     Parameter 29 Improper Prior
     Parameter 30 Improper Prior
     Parameter 31 Improper Prior
     Parameter 32 Improper Prior
     Parameter 33 Improper Prior
     Parameter 34 Improper Prior
     Parameter 35 Improper Prior
     Parameter 36 Improper Prior
     Parameter 37 Improper Prior
     Parameter 38 Improper Prior
     Parameter 39 Improper Prior
     Parameter 40 Improper Prior
     Parameter 41 Improper Prior
     Parameter 42 Improper Prior
     Parameter 43 Improper Prior
     Parameter 44 Improper Prior
     Parameter 45 Improper Prior
     Parameter 46 Improper Prior

     REPLICATION 33:


                     POTENTIAL       PARAMETER WITH
     ITERATION    SCALE REDUCTION      HIGHEST PSR
     100              1.239               17
     200              1.187               5
     300              1.254               5
     400              1.112               8
     500              1.054               1
     600              1.054               19
     700              1.024               26
     800              1.026               15
     900              1.020               39
     1000             1.047               45
     1100             1.047               45
     1200             1.015               44
     1300             1.033               9
     1400             1.029               28
     1500             1.014               28
     1600             1.018               46
     1700             1.019               32
     1800             1.013               32
     1900             1.026               9
     2000             1.037               7
     2100             1.034               45
     2200             1.012               45
     2300             1.014               28
     2400             1.009               39
     2500             1.011               39
     2600             1.017               19
     2700             1.006               17
     2800             1.014               19
     2900             1.020               45
     3000             1.012               19
     3100             1.017               5
     3200             1.025               5
     3300             1.033               1
     3400             1.042               1
     3500             1.038               1
     3600             1.024               1
     3700             1.018               1
     3800             1.008               1
     3900             1.010               1
     4000             1.008               28
     4100             1.007               28
     4200             1.006               28
     4300             1.007               28
     4400             1.007               28
     4500             1.006               14
     4600             1.006               28
     4700             1.003               36
     4800             1.004               19
     4900             1.005               20
     5000             1.007               20


     Simulated prior distributions

     Parameter       Prior Mean  Prior Variance  Prior Std. Dev.


     Parameter 1 Improper Prior
     Parameter 2 Improper Prior
     Parameter 3        -0.0054          0.1247          0.3531
     Parameter 4         0.0029          0.1140          0.3377
     Parameter 5 Improper Prior
     Parameter 6 Improper Prior
     Parameter 7 Improper Prior
     Parameter 8         0.0115          0.1302          0.3608
     Parameter 9        -0.0032          0.1219          0.3491
     Parameter 10 Improper Prior
     Parameter 11 Improper Prior
     Parameter 12 Improper Prior
     Parameter 13 Improper Prior
     Parameter 14 Improper Prior
     Parameter 15 Improper Prior
     Parameter 16 Improper Prior
     Parameter 17 Improper Prior
     Parameter 18 Improper Prior
     Parameter 19 Improper Prior
     Parameter 20 Improper Prior
     Parameter 21 Improper Prior
     Parameter 22 Improper Prior
     Parameter 23 Improper Prior
     Parameter 24 Improper Prior
     Parameter 25 Improper Prior
     Parameter 26 Improper Prior
     Parameter 27 Improper Prior
     Parameter 28 Improper Prior
     Parameter 29 Improper Prior
     Parameter 30 Improper Prior
     Parameter 31 Improper Prior
     Parameter 32 Improper Prior
     Parameter 33 Improper Prior
     Parameter 34 Improper Prior
     Parameter 35 Improper Prior
     Parameter 36 Improper Prior
     Parameter 37 Improper Prior
     Parameter 38 Improper Prior
     Parameter 39 Improper Prior
     Parameter 40 Improper Prior
     Parameter 41 Improper Prior
     Parameter 42 Improper Prior
     Parameter 43 Improper Prior
     Parameter 44 Improper Prior
     Parameter 45 Improper Prior
     Parameter 46 Improper Prior

     REPLICATION 34:


                     POTENTIAL       PARAMETER WITH
     ITERATION    SCALE REDUCTION      HIGHEST PSR
     100              1.248               10
     200              1.093               36
     300              1.054               16
     400              1.087               39
     500              1.048               5
     600              1.216               45
     700              1.084               45
     800              1.022               9
     900              1.022               34
     1000             1.182               45
     1100             1.042               45
     1200             1.025               40
     1300             1.026               34
     1400             1.058               45
     1500             1.095               45
     1600             1.065               45
     1700             1.041               21
     1800             1.034               21
     1900             1.021               21
     2000             1.031               1
     2100             1.085               1
     2200             1.060               45
     2300             1.057               45
     2400             1.037               45
     2500             1.014               21
     2600             1.022               45
     2700             1.020               45
     2800             1.011               45
     2900             1.005               28
     3000             1.011               20
     3100             1.010               20
     3200             1.009               8
     3300             1.007               20
     3400             1.010               28
     3500             1.018               28
     3600             1.027               28
     3700             1.027               28
     3800             1.024               28
     3900             1.016               28
     4000             1.013               28
     4100             1.017               28
     4200             1.018               45
     4300             1.011               45
     4400             1.020               45
     4500             1.013               45
     4600             1.012               45
     4700             1.021               45
     4800             1.029               45
     4900             1.029               45
     5000             1.040               45
     5100             1.034               45
     5200             1.013               45


     Simulated prior distributions

     Parameter       Prior Mean  Prior Variance  Prior Std. Dev.


     Parameter 1 Improper Prior
     Parameter 2 Improper Prior
     Parameter 3         0.0189          0.1223          0.3498
     Parameter 4         0.0054          0.1176          0.3429
     Parameter 5 Improper Prior
     Parameter 6 Improper Prior
     Parameter 7 Improper Prior
     Parameter 8         0.0033          0.1149          0.3390
     Parameter 9        -0.0045          0.1278          0.3575
     Parameter 10 Improper Prior
     Parameter 11 Improper Prior
     Parameter 12 Improper Prior
     Parameter 13 Improper Prior
     Parameter 14 Improper Prior
     Parameter 15 Improper Prior
     Parameter 16 Improper Prior
     Parameter 17 Improper Prior
     Parameter 18 Improper Prior
     Parameter 19 Improper Prior
     Parameter 20 Improper Prior
     Parameter 21 Improper Prior
     Parameter 22 Improper Prior
     Parameter 23 Improper Prior
     Parameter 24 Improper Prior
     Parameter 25 Improper Prior
     Parameter 26 Improper Prior
     Parameter 27 Improper Prior
     Parameter 28 Improper Prior
     Parameter 29 Improper Prior
     Parameter 30 Improper Prior
     Parameter 31 Improper Prior
     Parameter 32 Improper Prior
     Parameter 33 Improper Prior
     Parameter 34 Improper Prior
     Parameter 35 Improper Prior
     Parameter 36 Improper Prior
     Parameter 37 Improper Prior
     Parameter 38 Improper Prior
     Parameter 39 Improper Prior
     Parameter 40 Improper Prior
     Parameter 41 Improper Prior
     Parameter 42 Improper Prior
     Parameter 43 Improper Prior
     Parameter 44 Improper Prior
     Parameter 45 Improper Prior
     Parameter 46 Improper Prior

     REPLICATION 35:


                     POTENTIAL       PARAMETER WITH
     ITERATION    SCALE REDUCTION      HIGHEST PSR
     100              1.463               45
     200              1.127               14
     300              1.166               45
     400              1.079               5
     500              1.208               45
     600              1.080               7
     700              1.029               46
     800              1.091               4
     900              1.047               7
     1000             1.066               45
     1100             1.058               5
     1200             1.070               14
     1300             1.016               22
     1400             1.020               9
     1500             1.047               3
     1600             1.037               2
     1700             1.031               21
     1800             1.048               45
     1900             1.058               45
     2000             1.054               8
     2100             1.029               5
     2200             1.016               5
     2300             1.007               20
     2400             1.010               45
     2500             1.026               45
     2600             1.046               45
     2700             1.094               45
     2800             1.085               5
     2900             1.069               5
     3000             1.047               5
     3100             1.030               5
     3200             1.009               27
     3300             1.013               27
     3400             1.015               27
     3500             1.014               27
     3600             1.017               40
     3700             1.022               9
     3800             1.010               9
     3900             1.014               9
     4000             1.019               5
     4100             1.024               5
     4200             1.010               5
     4300             1.008               5
     4400             1.003               5
     4500             1.010               14
     4600             1.012               14
     4700             1.012               13
     4800             1.018               14
     4900             1.019               13
     5000             1.013               13


     Simulated prior distributions

     Parameter       Prior Mean  Prior Variance  Prior Std. Dev.


     Parameter 1 Improper Prior
     Parameter 2 Improper Prior
     Parameter 3         0.0076          0.1239          0.3520
     Parameter 4         0.0119          0.1212          0.3481
     Parameter 5 Improper Prior
     Parameter 6 Improper Prior
     Parameter 7 Improper Prior
     Parameter 8         0.0005          0.1251          0.3537
     Parameter 9        -0.0040          0.1283          0.3582
     Parameter 10 Improper Prior
     Parameter 11 Improper Prior
     Parameter 12 Improper Prior
     Parameter 13 Improper Prior
     Parameter 14 Improper Prior
     Parameter 15 Improper Prior
     Parameter 16 Improper Prior
     Parameter 17 Improper Prior
     Parameter 18 Improper Prior
     Parameter 19 Improper Prior
     Parameter 20 Improper Prior
     Parameter 21 Improper Prior
     Parameter 22 Improper Prior
     Parameter 23 Improper Prior
     Parameter 24 Improper Prior
     Parameter 25 Improper Prior
     Parameter 26 Improper Prior
     Parameter 27 Improper Prior
     Parameter 28 Improper Prior
     Parameter 29 Improper Prior
     Parameter 30 Improper Prior
     Parameter 31 Improper Prior
     Parameter 32 Improper Prior
     Parameter 33 Improper Prior
     Parameter 34 Improper Prior
     Parameter 35 Improper Prior
     Parameter 36 Improper Prior
     Parameter 37 Improper Prior
     Parameter 38 Improper Prior
     Parameter 39 Improper Prior
     Parameter 40 Improper Prior
     Parameter 41 Improper Prior
     Parameter 42 Improper Prior
     Parameter 43 Improper Prior
     Parameter 44 Improper Prior
     Parameter 45 Improper Prior
     Parameter 46 Improper Prior

     REPLICATION 36:


                     POTENTIAL       PARAMETER WITH
     ITERATION    SCALE REDUCTION      HIGHEST PSR
     100              1.371               45
     200              1.127               9
     300              1.087               34
     400              1.055               6
     500              1.095               45
     600              1.134               45
     700              1.038               25
     800              1.015               29
     900              1.011               6
     1000             1.019               16
     1100             1.019               11
     1200             1.016               46
     1300             1.021               46
     1400             1.020               8
     1500             1.053               8
     1600             1.052               8
     1700             1.010               46
     1800             1.023               46
     1900             1.014               46
     2000             1.031               45
     2100             1.049               45
     2200             1.060               45
     2300             1.020               8
     2400             1.025               8
     2500             1.010               46
     2600             1.004               28
     2700             1.007               28
     2800             1.011               35
     2900             1.027               45
     3000             1.018               45
     3100             1.016               45
     3200             1.036               45
     3300             1.016               45
     3400             1.008               37
     3500             1.009               37
     3600             1.006               24
     3700             1.007               37
     3800             1.011               10
     3900             1.009               10
     4000             1.011               10
     4100             1.008               10
     4200             1.008               10
     4300             1.013               45
     4400             1.016               45
     4500             1.018               45
     4600             1.009               14
     4700             1.010               1
     4800             1.013               1
     4900             1.014               1
     5000             1.005               16


     Simulated prior distributions

     Parameter       Prior Mean  Prior Variance  Prior Std. Dev.


     Parameter 1 Improper Prior
     Parameter 2 Improper Prior
     Parameter 3         0.0061          0.1222          0.3495
     Parameter 4         0.0049          0.1261          0.3551
     Parameter 5 Improper Prior
     Parameter 6 Improper Prior
     Parameter 7 Improper Prior
     Parameter 8        -0.0009          0.1296          0.3600
     Parameter 9         0.0004          0.1326          0.3642
     Parameter 10 Improper Prior
     Parameter 11 Improper Prior
     Parameter 12 Improper Prior
     Parameter 13 Improper Prior
     Parameter 14 Improper Prior
     Parameter 15 Improper Prior
     Parameter 16 Improper Prior
     Parameter 17 Improper Prior
     Parameter 18 Improper Prior
     Parameter 19 Improper Prior
     Parameter 20 Improper Prior
     Parameter 21 Improper Prior
     Parameter 22 Improper Prior
     Parameter 23 Improper Prior
     Parameter 24 Improper Prior
     Parameter 25 Improper Prior
     Parameter 26 Improper Prior
     Parameter 27 Improper Prior
     Parameter 28 Improper Prior
     Parameter 29 Improper Prior
     Parameter 30 Improper Prior
     Parameter 31 Improper Prior
     Parameter 32 Improper Prior
     Parameter 33 Improper Prior
     Parameter 34 Improper Prior
     Parameter 35 Improper Prior
     Parameter 36 Improper Prior
     Parameter 37 Improper Prior
     Parameter 38 Improper Prior
     Parameter 39 Improper Prior
     Parameter 40 Improper Prior
     Parameter 41 Improper Prior
     Parameter 42 Improper Prior
     Parameter 43 Improper Prior
     Parameter 44 Improper Prior
     Parameter 45 Improper Prior
     Parameter 46 Improper Prior

     REPLICATION 37:


                     POTENTIAL       PARAMETER WITH
     ITERATION    SCALE REDUCTION      HIGHEST PSR
     100              1.277               1
     200              1.445               12
     300              1.090               38
     400              1.134               38
     500              1.042               26
     600              1.112               2
     700              1.024               26
     800              1.027               32
     900              1.031               7
     1000             1.046               10
     1100             1.028               27
     1200             1.026               5
     1300             1.028               9
     1400             1.017               16
     1500             1.015               10
     1600             1.008               10
     1700             1.009               11
     1800             1.011               16
     1900             1.020               45
     2000             1.032               45
     2100             1.034               45
     2200             1.028               9
     2300             1.012               13
     2400             1.007               13
     2500             1.016               13
     2600             1.021               21
     2700             1.048               45
     2800             1.056               45
     2900             1.014               21
     3000             1.007               21
     3100             1.016               45
     3200             1.022               45
     3300             1.005               38
     3400             1.004               38
     3500             1.008               9
     3600             1.004               13
     3700             1.006               13
     3800             1.007               45
     3900             1.005               13
     4000             1.007               13
     4100             1.011               38
     4200             1.021               45
     4300             1.012               45
     4400             1.010               38
     4500             1.010               38
     4600             1.008               38
     4700             1.008               38
     4800             1.006               12
     4900             1.009               38
     5000             1.005               10


     Simulated prior distributions

     Parameter       Prior Mean  Prior Variance  Prior Std. Dev.


     Parameter 1 Improper Prior
     Parameter 2 Improper Prior
     Parameter 3         0.0183          0.1328          0.3645
     Parameter 4        -0.0175          0.1318          0.3631
     Parameter 5 Improper Prior
     Parameter 6 Improper Prior
     Parameter 7 Improper Prior
     Parameter 8        -0.0025          0.1247          0.3532
     Parameter 9         0.0024          0.1242          0.3524
     Parameter 10 Improper Prior
     Parameter 11 Improper Prior
     Parameter 12 Improper Prior
     Parameter 13 Improper Prior
     Parameter 14 Improper Prior
     Parameter 15 Improper Prior
     Parameter 16 Improper Prior
     Parameter 17 Improper Prior
     Parameter 18 Improper Prior
     Parameter 19 Improper Prior
     Parameter 20 Improper Prior
     Parameter 21 Improper Prior
     Parameter 22 Improper Prior
     Parameter 23 Improper Prior
     Parameter 24 Improper Prior
     Parameter 25 Improper Prior
     Parameter 26 Improper Prior
     Parameter 27 Improper Prior
     Parameter 28 Improper Prior
     Parameter 29 Improper Prior
     Parameter 30 Improper Prior
     Parameter 31 Improper Prior
     Parameter 32 Improper Prior
     Parameter 33 Improper Prior
     Parameter 34 Improper Prior
     Parameter 35 Improper Prior
     Parameter 36 Improper Prior
     Parameter 37 Improper Prior
     Parameter 38 Improper Prior
     Parameter 39 Improper Prior
     Parameter 40 Improper Prior
     Parameter 41 Improper Prior
     Parameter 42 Improper Prior
     Parameter 43 Improper Prior
     Parameter 44 Improper Prior
     Parameter 45 Improper Prior
     Parameter 46 Improper Prior

     REPLICATION 38:


                     POTENTIAL       PARAMETER WITH
     ITERATION    SCALE REDUCTION      HIGHEST PSR
     100              1.561               38
     200              1.100               3
     300              1.194               18
     400              1.054               14
     500              1.070               10
     600              1.022               2
     700              1.107               36
     800              1.072               9
     900              1.025               14
     1000             1.045               24
     1100             1.052               10
     1200             1.026               22
     1300             1.023               14
     1400             1.012               37
     1500             1.030               21
     1600             1.017               45
     1700             1.013               8
     1800             1.012               5
     1900             1.007               36
     2000             1.031               45
     2100             1.040               45
     2200             1.009               26
     2300             1.008               26
     2400             1.008               39
     2500             1.005               39
     2600             1.007               39
     2700             1.003               29
     2800             1.006               9
     2900             1.011               45
     3000             1.011               28
     3100             1.010               28
     3200             1.007               28
     3300             1.007               28
     3400             1.006               37
     3500             1.006               15
     3600             1.005               15
     3700             1.019               8
     3800             1.007               8
     3900             1.014               8
     4000             1.008               20
     4100             1.011               19
     4200             1.004               8
     4300             1.004               10
     4400             1.006               10
     4500             1.005               10
     4600             1.003               10
     4700             1.005               23
     4800             1.005               29
     4900             1.006               14
     5000             1.006               29


     Simulated prior distributions

     Parameter       Prior Mean  Prior Variance  Prior Std. Dev.


     Parameter 1 Improper Prior
     Parameter 2 Improper Prior
     Parameter 3         0.0098          0.1289          0.3591
     Parameter 4        -0.0216          0.1199          0.3463
     Parameter 5 Improper Prior
     Parameter 6 Improper Prior
     Parameter 7 Improper Prior
     Parameter 8        -0.0074          0.1254          0.3542
     Parameter 9        -0.0027          0.1205          0.3472
     Parameter 10 Improper Prior
     Parameter 11 Improper Prior
     Parameter 12 Improper Prior
     Parameter 13 Improper Prior
     Parameter 14 Improper Prior
     Parameter 15 Improper Prior
     Parameter 16 Improper Prior
     Parameter 17 Improper Prior
     Parameter 18 Improper Prior
     Parameter 19 Improper Prior
     Parameter 20 Improper Prior
     Parameter 21 Improper Prior
     Parameter 22 Improper Prior
     Parameter 23 Improper Prior
     Parameter 24 Improper Prior
     Parameter 25 Improper Prior
     Parameter 26 Improper Prior
     Parameter 27 Improper Prior
     Parameter 28 Improper Prior
     Parameter 29 Improper Prior
     Parameter 30 Improper Prior
     Parameter 31 Improper Prior
     Parameter 32 Improper Prior
     Parameter 33 Improper Prior
     Parameter 34 Improper Prior
     Parameter 35 Improper Prior
     Parameter 36 Improper Prior
     Parameter 37 Improper Prior
     Parameter 38 Improper Prior
     Parameter 39 Improper Prior
     Parameter 40 Improper Prior
     Parameter 41 Improper Prior
     Parameter 42 Improper Prior
     Parameter 43 Improper Prior
     Parameter 44 Improper Prior
     Parameter 45 Improper Prior
     Parameter 46 Improper Prior

     REPLICATION 39:


                     POTENTIAL       PARAMETER WITH
     ITERATION    SCALE REDUCTION      HIGHEST PSR
     100              1.316               45
     200              2.104               45
     300              1.104               45
     400              1.212               45
     500              1.124               14
     600              1.053               46
     700              1.052               1
     800              1.050               36
     900              1.041               8
     1000             1.028               24
     1100             1.019               1
     1200             1.029               45
     1300             1.016               15
     1400             1.039               45
     1500             1.047               9
     1600             1.023               9
     1700             1.032               8
     1800             1.020               14
     1900             1.013               10
     2000             1.025               45
     2100             1.029               45
     2200             1.023               12
     2300             1.011               12
     2400             1.022               45
     2500             1.005               15
     2600             1.013               9
     2700             1.027               9
     2800             1.015               17
     2900             1.008               12
     3000             1.015               12
     3100             1.017               12
     3200             1.016               12
     3300             1.010               12
     3400             1.020               17
     3500             1.025               17
     3600             1.018               17
     3700             1.024               17
     3800             1.023               17
     3900             1.009               17
     4000             1.011               17
     4100             1.012               45
     4200             1.012               14
     4300             1.012               14
     4400             1.008               14
     4500             1.004               45
     4600             1.004               20
     4700             1.005               20
     4800             1.006               17
     4900             1.006               36
     5000             1.007               17


     Simulated prior distributions

     Parameter       Prior Mean  Prior Variance  Prior Std. Dev.


     Parameter 1 Improper Prior
     Parameter 2 Improper Prior
     Parameter 3         0.0086          0.1293          0.3596
     Parameter 4        -0.0029          0.1326          0.3641
     Parameter 5 Improper Prior
     Parameter 6 Improper Prior
     Parameter 7 Improper Prior
     Parameter 8        -0.0052          0.1160          0.3405
     Parameter 9         0.0210          0.1246          0.3529
     Parameter 10 Improper Prior
     Parameter 11 Improper Prior
     Parameter 12 Improper Prior
     Parameter 13 Improper Prior
     Parameter 14 Improper Prior
     Parameter 15 Improper Prior
     Parameter 16 Improper Prior
     Parameter 17 Improper Prior
     Parameter 18 Improper Prior
     Parameter 19 Improper Prior
     Parameter 20 Improper Prior
     Parameter 21 Improper Prior
     Parameter 22 Improper Prior
     Parameter 23 Improper Prior
     Parameter 24 Improper Prior
     Parameter 25 Improper Prior
     Parameter 26 Improper Prior
     Parameter 27 Improper Prior
     Parameter 28 Improper Prior
     Parameter 29 Improper Prior
     Parameter 30 Improper Prior
     Parameter 31 Improper Prior
     Parameter 32 Improper Prior
     Parameter 33 Improper Prior
     Parameter 34 Improper Prior
     Parameter 35 Improper Prior
     Parameter 36 Improper Prior
     Parameter 37 Improper Prior
     Parameter 38 Improper Prior
     Parameter 39 Improper Prior
     Parameter 40 Improper Prior
     Parameter 41 Improper Prior
     Parameter 42 Improper Prior
     Parameter 43 Improper Prior
     Parameter 44 Improper Prior
     Parameter 45 Improper Prior
     Parameter 46 Improper Prior

     REPLICATION 40:


                     POTENTIAL       PARAMETER WITH
     ITERATION    SCALE REDUCTION      HIGHEST PSR
     100              1.134               18
     200              1.302               9
     300              1.078               15
     400              1.142               5
     500              1.067               45
     600              1.070               45
     700              1.080               1
     800              1.049               21
     900              1.065               21
     1000             1.020               17
     1100             1.039               14
     1200             1.021               45
     1300             1.010               13
     1400             1.017               10
     1500             1.011               10
     1600             1.046               1
     1700             1.014               38
     1800             1.011               32
     1900             1.050               5
     2000             1.032               5
     2100             1.017               12
     2200             1.010               20
     2300             1.006               12
     2400             1.005               13
     2500             1.007               45
     2600             1.007               3
     2700             1.016               3
     2800             1.031               3
     2900             1.022               3
     3000             1.017               3
     3100             1.021               3
     3200             1.026               5
     3300             1.022               5
     3400             1.020               1
     3500             1.017               5
     3600             1.025               45
     3700             1.027               45
     3800             1.017               45
     3900             1.020               45
     4000             1.013               45
     4100             1.008               45
     4200             1.008               45
     4300             1.005               20
     4400             1.007               22
     4500             1.005               28
     4600             1.004               28
     4700             1.005               1
     4800             1.004               1
     4900             1.005               12
     5000             1.010               1


     Simulated prior distributions

     Parameter       Prior Mean  Prior Variance  Prior Std. Dev.


     Parameter 1 Improper Prior
     Parameter 2 Improper Prior
     Parameter 3        -0.0201          0.1231          0.3509
     Parameter 4         0.0157          0.1276          0.3572
     Parameter 5 Improper Prior
     Parameter 6 Improper Prior
     Parameter 7 Improper Prior
     Parameter 8        -0.0097          0.1382          0.3718
     Parameter 9        -0.0059          0.1185          0.3443
     Parameter 10 Improper Prior
     Parameter 11 Improper Prior
     Parameter 12 Improper Prior
     Parameter 13 Improper Prior
     Parameter 14 Improper Prior
     Parameter 15 Improper Prior
     Parameter 16 Improper Prior
     Parameter 17 Improper Prior
     Parameter 18 Improper Prior
     Parameter 19 Improper Prior
     Parameter 20 Improper Prior
     Parameter 21 Improper Prior
     Parameter 22 Improper Prior
     Parameter 23 Improper Prior
     Parameter 24 Improper Prior
     Parameter 25 Improper Prior
     Parameter 26 Improper Prior
     Parameter 27 Improper Prior
     Parameter 28 Improper Prior
     Parameter 29 Improper Prior
     Parameter 30 Improper Prior
     Parameter 31 Improper Prior
     Parameter 32 Improper Prior
     Parameter 33 Improper Prior
     Parameter 34 Improper Prior
     Parameter 35 Improper Prior
     Parameter 36 Improper Prior
     Parameter 37 Improper Prior
     Parameter 38 Improper Prior
     Parameter 39 Improper Prior
     Parameter 40 Improper Prior
     Parameter 41 Improper Prior
     Parameter 42 Improper Prior
     Parameter 43 Improper Prior
     Parameter 44 Improper Prior
     Parameter 45 Improper Prior
     Parameter 46 Improper Prior

     REPLICATION 41:


                     POTENTIAL       PARAMETER WITH
     ITERATION    SCALE REDUCTION      HIGHEST PSR
     100              1.331               8
     200              1.183               45
     300              1.103               21
     400              1.270               2
     500              1.051               46
     600              1.417               45
     700              1.404               5
     800              1.140               8
     900              1.032               18
     1000             1.097               45
     1100             1.204               8
     1200             1.073               8
     1300             1.026               8
     1400             1.030               2
     1500             1.025               10
     1600             1.018               32
     1700             1.045               9
     1800             1.031               21
     1900             1.014               32
     2000             1.011               37
     2100             1.017               3
     2200             1.019               4
     2300             1.010               27
     2400             1.021               27
     2500             1.019               5
     2600             1.007               5
     2700             1.009               21
     2800             1.009               4
     2900             1.005               2
     3000             1.010               2
     3100             1.015               18
     3200             1.006               23
     3300             1.008               29
     3400             1.011               18
     3500             1.014               18
     3600             1.009               6
     3700             1.017               6
     3800             1.021               3
     3900             1.012               3
     4000             1.020               5
     4100             1.005               28
     4200             1.005               8
     4300             1.003               12
     4400             1.002               38
     4500             1.004               5
     4600             1.003               16
     4700             1.011               1
     4800             1.004               1
     4900             1.007               1
     5000             1.005               1


     Simulated prior distributions

     Parameter       Prior Mean  Prior Variance  Prior Std. Dev.


     Parameter 1 Improper Prior
     Parameter 2 Improper Prior
     Parameter 3         0.0152          0.1372          0.3703
     Parameter 4         0.0105          0.1223          0.3497
     Parameter 5 Improper Prior
     Parameter 6 Improper Prior
     Parameter 7 Improper Prior
     Parameter 8        -0.0048          0.1141          0.3378
     Parameter 9         0.0022          0.1239          0.3520
     Parameter 10 Improper Prior
     Parameter 11 Improper Prior
     Parameter 12 Improper Prior
     Parameter 13 Improper Prior
     Parameter 14 Improper Prior
     Parameter 15 Improper Prior
     Parameter 16 Improper Prior
     Parameter 17 Improper Prior
     Parameter 18 Improper Prior
     Parameter 19 Improper Prior
     Parameter 20 Improper Prior
     Parameter 21 Improper Prior
     Parameter 22 Improper Prior
     Parameter 23 Improper Prior
     Parameter 24 Improper Prior
     Parameter 25 Improper Prior
     Parameter 26 Improper Prior
     Parameter 27 Improper Prior
     Parameter 28 Improper Prior
     Parameter 29 Improper Prior
     Parameter 30 Improper Prior
     Parameter 31 Improper Prior
     Parameter 32 Improper Prior
     Parameter 33 Improper Prior
     Parameter 34 Improper Prior
     Parameter 35 Improper Prior
     Parameter 36 Improper Prior
     Parameter 37 Improper Prior
     Parameter 38 Improper Prior
     Parameter 39 Improper Prior
     Parameter 40 Improper Prior
     Parameter 41 Improper Prior
     Parameter 42 Improper Prior
     Parameter 43 Improper Prior
     Parameter 44 Improper Prior
     Parameter 45 Improper Prior
     Parameter 46 Improper Prior

     REPLICATION 42:


                     POTENTIAL       PARAMETER WITH
     ITERATION    SCALE REDUCTION      HIGHEST PSR
     100              1.383               5
     200              1.094               45
     300              1.072               46
     400              1.487               5
     500              1.076               2
     600              1.048               12
     700              1.029               4
     800              1.020               14
     900              1.031               36
     1000             1.044               46
     1100             1.036               10
     1200             1.033               40
     1300             1.017               14
     1400             1.021               14
     1500             1.011               12
     1600             1.009               42
     1700             1.011               10
     1800             1.021               10
     1900             1.030               5
     2000             1.009               5
     2100             1.008               23
     2200             1.017               23
     2300             1.039               45
     2400             1.019               21
     2500             1.018               21
     2600             1.011               29
     2700             1.009               14
     2800             1.007               45
     2900             1.004               5
     3000             1.006               17
     3100             1.006               33
     3200             1.017               5
     3300             1.013               5
     3400             1.007               17
     3500             1.003               13
     3600             1.004               40
     3700             1.006               23
     3800             1.012               40
     3900             1.006               40
     4000             1.008               40
     4100             1.004               40
     4200             1.004               45
     4300             1.004               22
     4400             1.005               45
     4500             1.006               20
     4600             1.008               2
     4700             1.005               2
     4800             1.007               2
     4900             1.007               19
     5000             1.010               19


     Simulated prior distributions

     Parameter       Prior Mean  Prior Variance  Prior Std. Dev.


     Parameter 1 Improper Prior
     Parameter 2 Improper Prior
     Parameter 3         0.0093          0.1197          0.3460
     Parameter 4         0.0006          0.1262          0.3553
     Parameter 5 Improper Prior
     Parameter 6 Improper Prior
     Parameter 7 Improper Prior
     Parameter 8         0.0044          0.1236          0.3516
     Parameter 9        -0.0139          0.1286          0.3586
     Parameter 10 Improper Prior
     Parameter 11 Improper Prior
     Parameter 12 Improper Prior
     Parameter 13 Improper Prior
     Parameter 14 Improper Prior
     Parameter 15 Improper Prior
     Parameter 16 Improper Prior
     Parameter 17 Improper Prior
     Parameter 18 Improper Prior
     Parameter 19 Improper Prior
     Parameter 20 Improper Prior
     Parameter 21 Improper Prior
     Parameter 22 Improper Prior
     Parameter 23 Improper Prior
     Parameter 24 Improper Prior
     Parameter 25 Improper Prior
     Parameter 26 Improper Prior
     Parameter 27 Improper Prior
     Parameter 28 Improper Prior
     Parameter 29 Improper Prior
     Parameter 30 Improper Prior
     Parameter 31 Improper Prior
     Parameter 32 Improper Prior
     Parameter 33 Improper Prior
     Parameter 34 Improper Prior
     Parameter 35 Improper Prior
     Parameter 36 Improper Prior
     Parameter 37 Improper Prior
     Parameter 38 Improper Prior
     Parameter 39 Improper Prior
     Parameter 40 Improper Prior
     Parameter 41 Improper Prior
     Parameter 42 Improper Prior
     Parameter 43 Improper Prior
     Parameter 44 Improper Prior
     Parameter 45 Improper Prior
     Parameter 46 Improper Prior

     REPLICATION 43:


                     POTENTIAL       PARAMETER WITH
     ITERATION    SCALE REDUCTION      HIGHEST PSR
     100              1.263               19
     200              1.215               11
     300              1.086               10
     400              1.091               4
     500              1.067               5
     600              1.042               9
     700              1.034               21
     800              1.028               20
     900              1.013               20
     1000             1.009               32
     1100             1.021               21
     1200             1.019               13
     1300             1.038               8
     1400             1.008               12
     1500             1.006               31
     1600             1.030               8
     1700             1.013               10
     1800             1.019               13
     1900             1.009               10
     2000             1.014               28
     2100             1.015               5
     2200             1.020               8
     2300             1.007               8
     2400             1.008               13
     2500             1.006               22
     2600             1.010               5
     2700             1.036               5
     2800             1.038               5
     2900             1.027               5
     3000             1.010               4
     3100             1.013               1
     3200             1.014               4
     3300             1.016               1
     3400             1.017               12
     3500             1.010               12
     3600             1.009               5
     3700             1.010               5
     3800             1.006               7
     3900             1.009               7
     4000             1.009               4
     4100             1.010               3
     4200             1.018               3
     4300             1.016               4
     4400             1.014               4
     4500             1.005               5
     4600             1.009               8
     4700             1.008               1
     4800             1.005               37
     4900             1.004               1
     5000             1.011               1


     Simulated prior distributions

     Parameter       Prior Mean  Prior Variance  Prior Std. Dev.


     Parameter 1 Improper Prior
     Parameter 2 Improper Prior
     Parameter 3        -0.0013          0.1335          0.3654
     Parameter 4        -0.0165          0.1193          0.3454
     Parameter 5 Improper Prior
     Parameter 6 Improper Prior
     Parameter 7 Improper Prior
     Parameter 8         0.0186          0.1252          0.3538
     Parameter 9         0.0056          0.1335          0.3654
     Parameter 10 Improper Prior
     Parameter 11 Improper Prior
     Parameter 12 Improper Prior
     Parameter 13 Improper Prior
     Parameter 14 Improper Prior
     Parameter 15 Improper Prior
     Parameter 16 Improper Prior
     Parameter 17 Improper Prior
     Parameter 18 Improper Prior
     Parameter 19 Improper Prior
     Parameter 20 Improper Prior
     Parameter 21 Improper Prior
     Parameter 22 Improper Prior
     Parameter 23 Improper Prior
     Parameter 24 Improper Prior
     Parameter 25 Improper Prior
     Parameter 26 Improper Prior
     Parameter 27 Improper Prior
     Parameter 28 Improper Prior
     Parameter 29 Improper Prior
     Parameter 30 Improper Prior
     Parameter 31 Improper Prior
     Parameter 32 Improper Prior
     Parameter 33 Improper Prior
     Parameter 34 Improper Prior
     Parameter 35 Improper Prior
     Parameter 36 Improper Prior
     Parameter 37 Improper Prior
     Parameter 38 Improper Prior
     Parameter 39 Improper Prior
     Parameter 40 Improper Prior
     Parameter 41 Improper Prior
     Parameter 42 Improper Prior
     Parameter 43 Improper Prior
     Parameter 44 Improper Prior
     Parameter 45 Improper Prior
     Parameter 46 Improper Prior

     REPLICATION 44:


                     POTENTIAL       PARAMETER WITH
     ITERATION    SCALE REDUCTION      HIGHEST PSR
     100              1.205               16
     200              1.106               21
     300              1.091               14
     400              1.048               46
     500              1.093               20
     600              1.032               8
     700              1.064               46
     800              1.066               12
     900              1.030               12
     1000             1.034               26
     1100             1.038               9
     1200             1.037               26
     1300             1.020               26
     1400             1.027               34
     1500             1.014               4
     1600             1.016               16
     1700             1.052               9
     1800             1.100               9
     1900             1.019               9
     2000             1.012               2
     2100             1.025               2
     2200             1.030               4
     2300             1.013               12
     2400             1.009               39
     2500             1.009               39
     2600             1.009               9
     2700             1.017               2
     2800             1.009               18
     2900             1.013               45
     3000             1.011               18
     3100             1.014               18
     3200             1.004               23
     3300             1.004               4
     3400             1.018               45
     3500             1.015               45
     3600             1.018               45
     3700             1.009               1
     3800             1.004               28
     3900             1.004               30
     4000             1.003               37
     4100             1.005               28
     4200             1.009               28
     4300             1.010               28
     4400             1.010               28
     4500             1.017               45
     4600             1.020               45
     4700             1.013               18
     4800             1.009               45
     4900             1.008               15
     5000             1.006               18


     Simulated prior distributions

     Parameter       Prior Mean  Prior Variance  Prior Std. Dev.


     Parameter 1 Improper Prior
     Parameter 2 Improper Prior
     Parameter 3        -0.0078          0.1305          0.3612
     Parameter 4         0.0026          0.1325          0.3641
     Parameter 5 Improper Prior
     Parameter 6 Improper Prior
     Parameter 7 Improper Prior
     Parameter 8        -0.0023          0.1256          0.3544
     Parameter 9         0.0293          0.1397          0.3738
     Parameter 10 Improper Prior
     Parameter 11 Improper Prior
     Parameter 12 Improper Prior
     Parameter 13 Improper Prior
     Parameter 14 Improper Prior
     Parameter 15 Improper Prior
     Parameter 16 Improper Prior
     Parameter 17 Improper Prior
     Parameter 18 Improper Prior
     Parameter 19 Improper Prior
     Parameter 20 Improper Prior
     Parameter 21 Improper Prior
     Parameter 22 Improper Prior
     Parameter 23 Improper Prior
     Parameter 24 Improper Prior
     Parameter 25 Improper Prior
     Parameter 26 Improper Prior
     Parameter 27 Improper Prior
     Parameter 28 Improper Prior
     Parameter 29 Improper Prior
     Parameter 30 Improper Prior
     Parameter 31 Improper Prior
     Parameter 32 Improper Prior
     Parameter 33 Improper Prior
     Parameter 34 Improper Prior
     Parameter 35 Improper Prior
     Parameter 36 Improper Prior
     Parameter 37 Improper Prior
     Parameter 38 Improper Prior
     Parameter 39 Improper Prior
     Parameter 40 Improper Prior
     Parameter 41 Improper Prior
     Parameter 42 Improper Prior
     Parameter 43 Improper Prior
     Parameter 44 Improper Prior
     Parameter 45 Improper Prior
     Parameter 46 Improper Prior

     REPLICATION 45:


                     POTENTIAL       PARAMETER WITH
     ITERATION    SCALE REDUCTION      HIGHEST PSR
     100              1.209               14
     200              1.172               18
     300              1.243               5
     400              1.074               28
     500              1.088               8
     600              1.081               9
     700              1.080               9
     800              1.052               45
     900              1.047               6
     1000             1.103               9
     1100             1.070               5
     1200             1.035               5
     1300             1.011               21
     1400             1.013               21
     1500             1.026               21
     1600             1.013               13
     1700             1.017               15
     1800             1.010               9
     1900             1.013               15
     2000             1.047               9
     2100             1.029               9
     2200             1.031               9
     2300             1.022               20
     2400             1.005               20
     2500             1.007               13
     2600             1.008               1
     2700             1.009               5
     2800             1.011               45
     2900             1.010               45
     3000             1.011               12
     3100             1.010               12
     3200             1.004               41
     3300             1.005               38
     3400             1.005               18
     3500             1.008               18
     3600             1.006               18
     3700             1.004               26
     3800             1.009               2
     3900             1.005               21
     4000             1.006               2
     4100             1.024               2
     4200             1.014               2
     4300             1.012               2
     4400             1.007               46
     4500             1.006               8
     4600             1.019               8
     4700             1.035               8
     4800             1.039               8
     4900             1.032               8
     5000             1.034               8
     5100             1.021               8
     5200             1.024               8
     5300             1.013               5


     Simulated prior distributions

     Parameter       Prior Mean  Prior Variance  Prior Std. Dev.


     Parameter 1 Improper Prior
     Parameter 2 Improper Prior
     Parameter 3        -0.0037          0.1264          0.3556
     Parameter 4         0.0097          0.1308          0.3616
     Parameter 5 Improper Prior
     Parameter 6 Improper Prior
     Parameter 7 Improper Prior
     Parameter 8         0.0085          0.1284          0.3584
     Parameter 9         0.0057          0.1339          0.3660
     Parameter 10 Improper Prior
     Parameter 11 Improper Prior
     Parameter 12 Improper Prior
     Parameter 13 Improper Prior
     Parameter 14 Improper Prior
     Parameter 15 Improper Prior
     Parameter 16 Improper Prior
     Parameter 17 Improper Prior
     Parameter 18 Improper Prior
     Parameter 19 Improper Prior
     Parameter 20 Improper Prior
     Parameter 21 Improper Prior
     Parameter 22 Improper Prior
     Parameter 23 Improper Prior
     Parameter 24 Improper Prior
     Parameter 25 Improper Prior
     Parameter 26 Improper Prior
     Parameter 27 Improper Prior
     Parameter 28 Improper Prior
     Parameter 29 Improper Prior
     Parameter 30 Improper Prior
     Parameter 31 Improper Prior
     Parameter 32 Improper Prior
     Parameter 33 Improper Prior
     Parameter 34 Improper Prior
     Parameter 35 Improper Prior
     Parameter 36 Improper Prior
     Parameter 37 Improper Prior
     Parameter 38 Improper Prior
     Parameter 39 Improper Prior
     Parameter 40 Improper Prior
     Parameter 41 Improper Prior
     Parameter 42 Improper Prior
     Parameter 43 Improper Prior
     Parameter 44 Improper Prior
     Parameter 45 Improper Prior
     Parameter 46 Improper Prior

     REPLICATION 46:


                     POTENTIAL       PARAMETER WITH
     ITERATION    SCALE REDUCTION      HIGHEST PSR
     100              1.229               32
     200              1.129               46
     300              1.108               23
     400              1.082               23
     500              1.180               8
     600              1.064               4
     700              1.071               45
     800              1.053               28
     900              1.079               1
     1000             1.081               45
     1100             1.024               5
     1200             1.013               12
     1300             1.037               36
     1400             1.047               5
     1500             1.056               5
     1600             1.014               17
     1700             1.014               17
     1800             1.008               46
     1900             1.019               40
     2000             1.013               40
     2100             1.010               20
     2200             1.008               20
     2300             1.009               45
     2400             1.008               17
     2500             1.012               45
     2600             1.006               26
     2700             1.005               27
     2800             1.007               27
     2900             1.010               9
     3000             1.056               45
     3100             1.080               45
     3200             1.063               45
     3300             1.046               45
     3400             1.041               45
     3500             1.018               8
     3600             1.021               8
     3700             1.020               8
     3800             1.005               26
     3900             1.006               10
     4000             1.006               18
     4100             1.004               40
     4200             1.008               40
     4300             1.010               40
     4400             1.011               40
     4500             1.004               3
     4600             1.004               40
     4700             1.007               20
     4800             1.009               45
     4900             1.017               45
     5000             1.017               45


     Simulated prior distributions

     Parameter       Prior Mean  Prior Variance  Prior Std. Dev.


     Parameter 1 Improper Prior
     Parameter 2 Improper Prior
     Parameter 3        -0.0006          0.1231          0.3509
     Parameter 4        -0.0100          0.1189          0.3448
     Parameter 5 Improper Prior
     Parameter 6 Improper Prior
     Parameter 7 Improper Prior
     Parameter 8         0.0320          0.1280          0.3578
     Parameter 9         0.0031          0.1222          0.3495
     Parameter 10 Improper Prior
     Parameter 11 Improper Prior
     Parameter 12 Improper Prior
     Parameter 13 Improper Prior
     Parameter 14 Improper Prior
     Parameter 15 Improper Prior
     Parameter 16 Improper Prior
     Parameter 17 Improper Prior
     Parameter 18 Improper Prior
     Parameter 19 Improper Prior
     Parameter 20 Improper Prior
     Parameter 21 Improper Prior
     Parameter 22 Improper Prior
     Parameter 23 Improper Prior
     Parameter 24 Improper Prior
     Parameter 25 Improper Prior
     Parameter 26 Improper Prior
     Parameter 27 Improper Prior
     Parameter 28 Improper Prior
     Parameter 29 Improper Prior
     Parameter 30 Improper Prior
     Parameter 31 Improper Prior
     Parameter 32 Improper Prior
     Parameter 33 Improper Prior
     Parameter 34 Improper Prior
     Parameter 35 Improper Prior
     Parameter 36 Improper Prior
     Parameter 37 Improper Prior
     Parameter 38 Improper Prior
     Parameter 39 Improper Prior
     Parameter 40 Improper Prior
     Parameter 41 Improper Prior
     Parameter 42 Improper Prior
     Parameter 43 Improper Prior
     Parameter 44 Improper Prior
     Parameter 45 Improper Prior
     Parameter 46 Improper Prior

     REPLICATION 47:


                     POTENTIAL       PARAMETER WITH
     ITERATION    SCALE REDUCTION      HIGHEST PSR
     100              1.621               14
     200              1.776               45
     300              1.106               45
     400              1.074               40
     500              1.072               34
     600              1.059               36
     700              1.033               16
     800              1.034               17
     900              1.062               45
     1000             1.022               40
     1100             1.061               5
     1200             1.023               7
     1300             1.016               12
     1400             1.009               15
     1500             1.043               5
     1600             1.017               3
     1700             1.009               6
     1800             1.029               45
     1900             1.033               45
     2000             1.010               17
     2100             1.008               17
     2200             1.011               17
     2300             1.012               17
     2400             1.015               14
     2500             1.019               8
     2600             1.012               36
     2700             1.012               36
     2800             1.015               36
     2900             1.006               29
     3000             1.007               29
     3100             1.012               17
     3200             1.017               17
     3300             1.018               1
     3400             1.016               1
     3500             1.008               8
     3600             1.006               12
     3700             1.006               19
     3800             1.010               8
     3900             1.010               19
     4000             1.010               19
     4100             1.008               19
     4200             1.006               19
     4300             1.014               9
     4400             1.032               9
     4500             1.031               5
     4600             1.023               45
     4700             1.035               45
     4800             1.011               45
     4900             1.018               45
     5000             1.030               45
     5100             1.024               45
     5200             1.017               45


     Simulated prior distributions

     Parameter       Prior Mean  Prior Variance  Prior Std. Dev.


     Parameter 1 Improper Prior
     Parameter 2 Improper Prior
     Parameter 3         0.0106          0.1247          0.3531
     Parameter 4         0.0194          0.1309          0.3618
     Parameter 5 Improper Prior
     Parameter 6 Improper Prior
     Parameter 7 Improper Prior
     Parameter 8         0.0031          0.1240          0.3521
     Parameter 9        -0.0078          0.1295          0.3599
     Parameter 10 Improper Prior
     Parameter 11 Improper Prior
     Parameter 12 Improper Prior
     Parameter 13 Improper Prior
     Parameter 14 Improper Prior
     Parameter 15 Improper Prior
     Parameter 16 Improper Prior
     Parameter 17 Improper Prior
     Parameter 18 Improper Prior
     Parameter 19 Improper Prior
     Parameter 20 Improper Prior
     Parameter 21 Improper Prior
     Parameter 22 Improper Prior
     Parameter 23 Improper Prior
     Parameter 24 Improper Prior
     Parameter 25 Improper Prior
     Parameter 26 Improper Prior
     Parameter 27 Improper Prior
     Parameter 28 Improper Prior
     Parameter 29 Improper Prior
     Parameter 30 Improper Prior
     Parameter 31 Improper Prior
     Parameter 32 Improper Prior
     Parameter 33 Improper Prior
     Parameter 34 Improper Prior
     Parameter 35 Improper Prior
     Parameter 36 Improper Prior
     Parameter 37 Improper Prior
     Parameter 38 Improper Prior
     Parameter 39 Improper Prior
     Parameter 40 Improper Prior
     Parameter 41 Improper Prior
     Parameter 42 Improper Prior
     Parameter 43 Improper Prior
     Parameter 44 Improper Prior
     Parameter 45 Improper Prior
     Parameter 46 Improper Prior

     REPLICATION 48:


                     POTENTIAL       PARAMETER WITH
     ITERATION    SCALE REDUCTION      HIGHEST PSR
     100              1.224               40
     200              1.267               11
     300              1.082               14
     400              1.157               8
     500              1.092               2
     600              1.135               5
     700              1.031               11
     800              1.035               11
     900              1.012               32
     1000             1.027               11
     1100             1.043               11
     1200             1.020               12
     1300             1.013               37
     1400             1.012               27
     1500             1.021               46
     1600             1.042               45
     1700             1.025               20
     1800             1.014               40
     1900             1.009               38
     2000             1.022               9
     2100             1.010               24
     2200             1.029               26
     2300             1.025               26
     2400             1.011               26
     2500             1.008               3
     2600             1.013               45
     2700             1.004               40
     2800             1.005               18
     2900             1.009               28
     3000             1.007               45
     3100             1.009               16
     3200             1.009               9
     3300             1.007               36
     3400             1.007               1
     3500             1.006               13
     3600             1.004               45
     3700             1.006               2
     3800             1.006               2
     3900             1.005               14
     4000             1.006               46
     4100             1.005               3
     4200             1.004               3
     4300             1.007               14
     4400             1.006               14
     4500             1.005               14
     4600             1.003               28
     4700             1.003               28
     4800             1.003               17
     4900             1.003               19
     5000             1.002               17


     Simulated prior distributions

     Parameter       Prior Mean  Prior Variance  Prior Std. Dev.


     Parameter 1 Improper Prior
     Parameter 2 Improper Prior
     Parameter 3        -0.0194          0.1214          0.3484
     Parameter 4        -0.0072          0.1200          0.3465
     Parameter 5 Improper Prior
     Parameter 6 Improper Prior
     Parameter 7 Improper Prior
     Parameter 8        -0.0078          0.1217          0.3489
     Parameter 9        -0.0302          0.1157          0.3401
     Parameter 10 Improper Prior
     Parameter 11 Improper Prior
     Parameter 12 Improper Prior
     Parameter 13 Improper Prior
     Parameter 14 Improper Prior
     Parameter 15 Improper Prior
     Parameter 16 Improper Prior
     Parameter 17 Improper Prior
     Parameter 18 Improper Prior
     Parameter 19 Improper Prior
     Parameter 20 Improper Prior
     Parameter 21 Improper Prior
     Parameter 22 Improper Prior
     Parameter 23 Improper Prior
     Parameter 24 Improper Prior
     Parameter 25 Improper Prior
     Parameter 26 Improper Prior
     Parameter 27 Improper Prior
     Parameter 28 Improper Prior
     Parameter 29 Improper Prior
     Parameter 30 Improper Prior
     Parameter 31 Improper Prior
     Parameter 32 Improper Prior
     Parameter 33 Improper Prior
     Parameter 34 Improper Prior
     Parameter 35 Improper Prior
     Parameter 36 Improper Prior
     Parameter 37 Improper Prior
     Parameter 38 Improper Prior
     Parameter 39 Improper Prior
     Parameter 40 Improper Prior
     Parameter 41 Improper Prior
     Parameter 42 Improper Prior
     Parameter 43 Improper Prior
     Parameter 44 Improper Prior
     Parameter 45 Improper Prior
     Parameter 46 Improper Prior

     REPLICATION 49:


                     POTENTIAL       PARAMETER WITH
     ITERATION    SCALE REDUCTION      HIGHEST PSR
     100              1.385               45
     200              1.388               20
     300              1.177               46
     400              1.094               14
     500              1.056               38
     600              1.027               13
     700              1.035               19
     800              1.054               19
     900              1.032               17
     1000             1.102               45
     1100             1.008               21
     1200             1.013               21
     1300             1.041               36
     1400             1.027               19
     1500             1.026               45
     1600             1.015               45
     1700             1.017               14
     1800             1.012               17
     1900             1.027               8
     2000             1.018               45
     2100             1.008               23
     2200             1.007               31
     2300             1.018               45
     2400             1.021               45
     2500             1.010               20
     2600             1.021               12
     2700             1.016               12
     2800             1.010               8
     2900             1.013               8
     3000             1.011               45
     3100             1.008               2
     3200             1.009               23
     3300             1.004               23
     3400             1.003               45
     3500             1.004               17
     3600             1.006               45
     3700             1.004               25
     3800             1.006               9
     3900             1.010               5
     4000             1.012               5
     4100             1.008               14
     4200             1.014               5
     4300             1.006               5
     4400             1.006               5
     4500             1.005               11
     4600             1.003               26
     4700             1.002               15
     4800             1.001               12
     4900             1.003               1
     5000             1.005               8


     Simulated prior distributions

     Parameter       Prior Mean  Prior Variance  Prior Std. Dev.


     Parameter 1 Improper Prior
     Parameter 2 Improper Prior
     Parameter 3         0.0005          0.1190          0.3450
     Parameter 4         0.0131          0.1237          0.3517
     Parameter 5 Improper Prior
     Parameter 6 Improper Prior
     Parameter 7 Improper Prior
     Parameter 8        -0.0011          0.1268          0.3561
     Parameter 9         0.0082          0.1277          0.3574
     Parameter 10 Improper Prior
     Parameter 11 Improper Prior
     Parameter 12 Improper Prior
     Parameter 13 Improper Prior
     Parameter 14 Improper Prior
     Parameter 15 Improper Prior
     Parameter 16 Improper Prior
     Parameter 17 Improper Prior
     Parameter 18 Improper Prior
     Parameter 19 Improper Prior
     Parameter 20 Improper Prior
     Parameter 21 Improper Prior
     Parameter 22 Improper Prior
     Parameter 23 Improper Prior
     Parameter 24 Improper Prior
     Parameter 25 Improper Prior
     Parameter 26 Improper Prior
     Parameter 27 Improper Prior
     Parameter 28 Improper Prior
     Parameter 29 Improper Prior
     Parameter 30 Improper Prior
     Parameter 31 Improper Prior
     Parameter 32 Improper Prior
     Parameter 33 Improper Prior
     Parameter 34 Improper Prior
     Parameter 35 Improper Prior
     Parameter 36 Improper Prior
     Parameter 37 Improper Prior
     Parameter 38 Improper Prior
     Parameter 39 Improper Prior
     Parameter 40 Improper Prior
     Parameter 41 Improper Prior
     Parameter 42 Improper Prior
     Parameter 43 Improper Prior
     Parameter 44 Improper Prior
     Parameter 45 Improper Prior
     Parameter 46 Improper Prior

     REPLICATION 50:


                     POTENTIAL       PARAMETER WITH
     ITERATION    SCALE REDUCTION      HIGHEST PSR
     100              1.439               1
     200              1.179               21
     300              1.190               10
     400              1.067               40
     500              1.078               45
     600              1.078               5
     700              1.121               5
     800              1.069               45
     900              1.022               12
     1000             1.014               10
     1100             1.049               10
     1200             1.102               45
     1300             1.081               1
     1400             1.069               1
     1500             1.064               2
     1600             1.052               2
     1700             1.008               15
     1800             1.013               45
     1900             1.040               45
     2000             1.040               45
     2100             1.040               45
     2200             1.056               45
     2300             1.007               46
     2400             1.009               15
     2500             1.007               24
     2600             1.009               24
     2700             1.024               45
     2800             1.018               8
     2900             1.019               45
     3000             1.010               45
     3100             1.006               38
     3200             1.009               34
     3300             1.009               34
     3400             1.011               34
     3500             1.015               4
     3600             1.020               4
     3700             1.022               2
     3800             1.031               2
     3900             1.024               1
     4000             1.023               2
     4100             1.015               2
     4200             1.012               1
     4300             1.015               45
     4400             1.006               45
     4500             1.005               28
     4600             1.005               45
     4700             1.010               45
     4800             1.009               45
     4900             1.009               45
     5000             1.004               34


     Simulated prior distributions

     Parameter       Prior Mean  Prior Variance  Prior Std. Dev.


     Parameter 1 Improper Prior
     Parameter 2 Improper Prior
     Parameter 3         0.0075          0.1221          0.3495
     Parameter 4        -0.0068          0.1305          0.3612
     Parameter 5 Improper Prior
     Parameter 6 Improper Prior
     Parameter 7 Improper Prior
     Parameter 8        -0.0156          0.1299          0.3604
     Parameter 9        -0.0026          0.1176          0.3429
     Parameter 10 Improper Prior
     Parameter 11 Improper Prior
     Parameter 12 Improper Prior
     Parameter 13 Improper Prior
     Parameter 14 Improper Prior
     Parameter 15 Improper Prior
     Parameter 16 Improper Prior
     Parameter 17 Improper Prior
     Parameter 18 Improper Prior
     Parameter 19 Improper Prior
     Parameter 20 Improper Prior
     Parameter 21 Improper Prior
     Parameter 22 Improper Prior
     Parameter 23 Improper Prior
     Parameter 24 Improper Prior
     Parameter 25 Improper Prior
     Parameter 26 Improper Prior
     Parameter 27 Improper Prior
     Parameter 28 Improper Prior
     Parameter 29 Improper Prior
     Parameter 30 Improper Prior
     Parameter 31 Improper Prior
     Parameter 32 Improper Prior
     Parameter 33 Improper Prior
     Parameter 34 Improper Prior
     Parameter 35 Improper Prior
     Parameter 36 Improper Prior
     Parameter 37 Improper Prior
     Parameter 38 Improper Prior
     Parameter 39 Improper Prior
     Parameter 40 Improper Prior
     Parameter 41 Improper Prior
     Parameter 42 Improper Prior
     Parameter 43 Improper Prior
     Parameter 44 Improper Prior
     Parameter 45 Improper Prior
     Parameter 46 Improper Prior

     REPLICATION 51:


                     POTENTIAL       PARAMETER WITH
     ITERATION    SCALE REDUCTION      HIGHEST PSR
     100              2.022               1
     200              1.337               9
     300              1.125               6
     400              1.098               17
     500              1.115               1
     600              1.112               17
     700              1.028               4
     800              1.046               17
     900              1.024               21
     1000             1.077               8
     1100             1.036               7
     1200             1.023               20
     1300             1.014               38
     1400             1.016               2
     1500             1.013               34
     1600             1.011               17
     1700             1.009               7
     1800             1.014               17
     1900             1.011               23
     2000             1.012               12
     2100             1.013               1
     2200             1.031               45
     2300             1.022               8
     2400             1.010               19
     2500             1.010               45
     2600             1.017               1
     2700             1.013               3
     2800             1.009               15
     2900             1.015               13
     3000             1.016               45
     3100             1.011               15
     3200             1.019               9
     3300             1.007               40
     3400             1.015               45
     3500             1.018               45
     3600             1.030               45
     3700             1.030               45
     3800             1.024               45
     3900             1.008               45
     4000             1.003               28
     4100             1.010               28
     4200             1.007               28
     4300             1.003               18
     4400             1.006               28
     4500             1.006               28
     4600             1.007               18
     4700             1.004               18
     4800             1.006               4
     4900             1.008               5
     5000             1.012               45


     Simulated prior distributions

     Parameter       Prior Mean  Prior Variance  Prior Std. Dev.


     Parameter 1 Improper Prior
     Parameter 2 Improper Prior
     Parameter 3        -0.0013          0.1295          0.3599
     Parameter 4         0.0000          0.1340          0.3661
     Parameter 5 Improper Prior
     Parameter 6 Improper Prior
     Parameter 7 Improper Prior
     Parameter 8         0.0064          0.1269          0.3562
     Parameter 9        -0.0024          0.1311          0.3620
     Parameter 10 Improper Prior
     Parameter 11 Improper Prior
     Parameter 12 Improper Prior
     Parameter 13 Improper Prior
     Parameter 14 Improper Prior
     Parameter 15 Improper Prior
     Parameter 16 Improper Prior
     Parameter 17 Improper Prior
     Parameter 18 Improper Prior
     Parameter 19 Improper Prior
     Parameter 20 Improper Prior
     Parameter 21 Improper Prior
     Parameter 22 Improper Prior
     Parameter 23 Improper Prior
     Parameter 24 Improper Prior
     Parameter 25 Improper Prior
     Parameter 26 Improper Prior
     Parameter 27 Improper Prior
     Parameter 28 Improper Prior
     Parameter 29 Improper Prior
     Parameter 30 Improper Prior
     Parameter 31 Improper Prior
     Parameter 32 Improper Prior
     Parameter 33 Improper Prior
     Parameter 34 Improper Prior
     Parameter 35 Improper Prior
     Parameter 36 Improper Prior
     Parameter 37 Improper Prior
     Parameter 38 Improper Prior
     Parameter 39 Improper Prior
     Parameter 40 Improper Prior
     Parameter 41 Improper Prior
     Parameter 42 Improper Prior
     Parameter 43 Improper Prior
     Parameter 44 Improper Prior
     Parameter 45 Improper Prior
     Parameter 46 Improper Prior

     REPLICATION 52:


                     POTENTIAL       PARAMETER WITH
     ITERATION    SCALE REDUCTION      HIGHEST PSR
     100              1.445               9
     200              1.197               16
     300              1.146               45
     400              1.149               5
     500              1.036               27
     600              1.059               3
     700              1.053               1
     800              1.104               9
     900              1.024               20
     1000             1.023               9
     1100             1.023               32
     1200             1.019               45
     1300             1.022               1
     1400             1.006               1
     1500             1.015               18
     1600             1.023               4
     1700             1.022               46
     1800             1.010               1
     1900             1.014               39
     2000             1.009               11
     2100             1.015               8
     2200             1.026               18
     2300             1.024               18
     2400             1.023               18
     2500             1.019               31
     2600             1.035               9
     2700             1.047               9
     2800             1.019               3
     2900             1.019               1
     3000             1.018               11
     3100             1.017               11
     3200             1.010               11
     3300             1.011               11
     3400             1.008               35
     3500             1.005               3
     3600             1.017               45
     3700             1.022               1
     3800             1.025               1
     3900             1.033               1
     4000             1.023               1
     4100             1.019               1
     4200             1.016               45
     4300             1.016               45
     4400             1.021               45
     4500             1.015               45
     4600             1.007               21
     4700             1.008               21
     4800             1.004               11
     4900             1.005               11
     5000             1.003               11


     Simulated prior distributions

     Parameter       Prior Mean  Prior Variance  Prior Std. Dev.


     Parameter 1 Improper Prior
     Parameter 2 Improper Prior
     Parameter 3         0.0162          0.1230          0.3507
     Parameter 4        -0.0050          0.1265          0.3556
     Parameter 5 Improper Prior
     Parameter 6 Improper Prior
     Parameter 7 Improper Prior
     Parameter 8         0.0104          0.1294          0.3598
     Parameter 9        -0.0011          0.1177          0.3431
     Parameter 10 Improper Prior
     Parameter 11 Improper Prior
     Parameter 12 Improper Prior
     Parameter 13 Improper Prior
     Parameter 14 Improper Prior
     Parameter 15 Improper Prior
     Parameter 16 Improper Prior
     Parameter 17 Improper Prior
     Parameter 18 Improper Prior
     Parameter 19 Improper Prior
     Parameter 20 Improper Prior
     Parameter 21 Improper Prior
     Parameter 22 Improper Prior
     Parameter 23 Improper Prior
     Parameter 24 Improper Prior
     Parameter 25 Improper Prior
     Parameter 26 Improper Prior
     Parameter 27 Improper Prior
     Parameter 28 Improper Prior
     Parameter 29 Improper Prior
     Parameter 30 Improper Prior
     Parameter 31 Improper Prior
     Parameter 32 Improper Prior
     Parameter 33 Improper Prior
     Parameter 34 Improper Prior
     Parameter 35 Improper Prior
     Parameter 36 Improper Prior
     Parameter 37 Improper Prior
     Parameter 38 Improper Prior
     Parameter 39 Improper Prior
     Parameter 40 Improper Prior
     Parameter 41 Improper Prior
     Parameter 42 Improper Prior
     Parameter 43 Improper Prior
     Parameter 44 Improper Prior
     Parameter 45 Improper Prior
     Parameter 46 Improper Prior

     REPLICATION 53:


                     POTENTIAL       PARAMETER WITH
     ITERATION    SCALE REDUCTION      HIGHEST PSR
     100              1.159               15
     200              1.128               2
     300              1.122               45
     400              1.099               46
     500              1.076               17
     600              1.052               5
     700              1.116               45
     800              1.028               40
     900              1.051               5
     1000             1.377               9
     1100             1.117               45
     1200             1.011               40
     1300             1.018               40
     1400             1.007               26
     1500             1.012               8
     1600             1.046               8
     1700             1.023               8
     1800             1.019               8
     1900             1.015               8
     2000             1.020               45
     2100             1.015               45
     2200             1.014               14
     2300             1.033               14
     2400             1.016               14
     2500             1.010               11
     2600             1.014               8
     2700             1.013               8
     2800             1.006               46
     2900             1.008               46
     3000             1.008               46
     3100             1.007               28
     3200             1.017               45
     3300             1.022               45
     3400             1.027               5
     3500             1.010               9
     3600             1.007               14
     3700             1.006               7
     3800             1.007               14
     3900             1.009               14
     4000             1.008               11
     4100             1.010               2
     4200             1.006               11
     4300             1.004               11
     4400             1.019               45
     4500             1.024               45
     4600             1.018               45
     4700             1.031               45
     4800             1.042               45
     4900             1.034               45
     5000             1.036               45
     5100             1.033               45
     5200             1.022               45
     5300             1.022               45
     5400             1.023               45
     5500             1.022               45
     5600             1.013               45


     Simulated prior distributions

     Parameter       Prior Mean  Prior Variance  Prior Std. Dev.


     Parameter 1 Improper Prior
     Parameter 2 Improper Prior
     Parameter 3         0.0126          0.1274          0.3569
     Parameter 4        -0.0045          0.1218          0.3491
     Parameter 5 Improper Prior
     Parameter 6 Improper Prior
     Parameter 7 Improper Prior
     Parameter 8        -0.0091          0.1209          0.3477
     Parameter 9         0.0080          0.1159          0.3405
     Parameter 10 Improper Prior
     Parameter 11 Improper Prior
     Parameter 12 Improper Prior
     Parameter 13 Improper Prior
     Parameter 14 Improper Prior
     Parameter 15 Improper Prior
     Parameter 16 Improper Prior
     Parameter 17 Improper Prior
     Parameter 18 Improper Prior
     Parameter 19 Improper Prior
     Parameter 20 Improper Prior
     Parameter 21 Improper Prior
     Parameter 22 Improper Prior
     Parameter 23 Improper Prior
     Parameter 24 Improper Prior
     Parameter 25 Improper Prior
     Parameter 26 Improper Prior
     Parameter 27 Improper Prior
     Parameter 28 Improper Prior
     Parameter 29 Improper Prior
     Parameter 30 Improper Prior
     Parameter 31 Improper Prior
     Parameter 32 Improper Prior
     Parameter 33 Improper Prior
     Parameter 34 Improper Prior
     Parameter 35 Improper Prior
     Parameter 36 Improper Prior
     Parameter 37 Improper Prior
     Parameter 38 Improper Prior
     Parameter 39 Improper Prior
     Parameter 40 Improper Prior
     Parameter 41 Improper Prior
     Parameter 42 Improper Prior
     Parameter 43 Improper Prior
     Parameter 44 Improper Prior
     Parameter 45 Improper Prior
     Parameter 46 Improper Prior

     REPLICATION 54:


                     POTENTIAL       PARAMETER WITH
     ITERATION    SCALE REDUCTION      HIGHEST PSR
     100              1.208               14
     200              1.159               40
     300              1.070               46
     400              1.099               17
     500              1.040               17
     600              1.054               36
     700              1.026               24
     800              1.068               28
     900              1.025               25
     1000             1.020               21
     1100             1.024               17
     1200             1.022               45
     1300             1.023               45
     1400             1.018               45
     1500             1.012               28
     1600             1.012               15
     1700             1.012               36
     1800             1.011               20
     1900             1.010               27
     2000             1.010               14
     2100             1.011               14
     2200             1.011               14
     2300             1.018               13
     2400             1.018               13
     2500             1.012               13
     2600             1.018               13
     2700             1.009               13
     2800             1.004               13
     2900             1.005               16
     3000             1.008               45
     3100             1.003               14
     3200             1.003               21
     3300             1.004               9
     3400             1.006               9
     3500             1.010               14
     3600             1.007               14
     3700             1.007               1
     3800             1.008               21
     3900             1.009               1
     4000             1.014               1
     4100             1.010               1
     4200             1.015               1
     4300             1.010               1
     4400             1.015               45
     4500             1.018               45
     4600             1.017               45
     4700             1.015               45
     4800             1.010               2
     4900             1.004               25
     5000             1.004               10


     Simulated prior distributions

     Parameter       Prior Mean  Prior Variance  Prior Std. Dev.


     Parameter 1 Improper Prior
     Parameter 2 Improper Prior
     Parameter 3         0.0194          0.1301          0.3606
     Parameter 4        -0.0011          0.1216          0.3487
     Parameter 5 Improper Prior
     Parameter 6 Improper Prior
     Parameter 7 Improper Prior
     Parameter 8        -0.0102          0.1324          0.3639
     Parameter 9         0.0187          0.1338          0.3658
     Parameter 10 Improper Prior
     Parameter 11 Improper Prior
     Parameter 12 Improper Prior
     Parameter 13 Improper Prior
     Parameter 14 Improper Prior
     Parameter 15 Improper Prior
     Parameter 16 Improper Prior
     Parameter 17 Improper Prior
     Parameter 18 Improper Prior
     Parameter 19 Improper Prior
     Parameter 20 Improper Prior
     Parameter 21 Improper Prior
     Parameter 22 Improper Prior
     Parameter 23 Improper Prior
     Parameter 24 Improper Prior
     Parameter 25 Improper Prior
     Parameter 26 Improper Prior
     Parameter 27 Improper Prior
     Parameter 28 Improper Prior
     Parameter 29 Improper Prior
     Parameter 30 Improper Prior
     Parameter 31 Improper Prior
     Parameter 32 Improper Prior
     Parameter 33 Improper Prior
     Parameter 34 Improper Prior
     Parameter 35 Improper Prior
     Parameter 36 Improper Prior
     Parameter 37 Improper Prior
     Parameter 38 Improper Prior
     Parameter 39 Improper Prior
     Parameter 40 Improper Prior
     Parameter 41 Improper Prior
     Parameter 42 Improper Prior
     Parameter 43 Improper Prior
     Parameter 44 Improper Prior
     Parameter 45 Improper Prior
     Parameter 46 Improper Prior

     REPLICATION 55:


                     POTENTIAL       PARAMETER WITH
     ITERATION    SCALE REDUCTION      HIGHEST PSR
     100              1.156               35
     200              1.113               19
     300              1.066               17
     400              1.038               1
     500              1.033               13
     600              1.022               24
     700              1.032               18
     800              1.068               9
     900              1.030               10
     1000             1.014               10
     1100             1.034               12
     1200             1.018               25
     1300             1.022               1
     1400             1.016               45
     1500             1.008               45
     1600             1.025               45
     1700             1.022               2
     1800             1.032               4
     1900             1.025               4
     2000             1.005               29
     2100             1.005               29
     2200             1.009               14
     2300             1.014               45
     2400             1.072               45
     2500             1.119               45
     2600             1.120               45
     2700             1.076               45
     2800             1.035               45
     2900             1.021               8
     3000             1.016               8
     3100             1.011               32
     3200             1.010               8
     3300             1.015               19
     3400             1.013               18
     3500             1.021               45
     3600             1.038               45
     3700             1.042               45
     3800             1.029               45
     3900             1.023               45
     4000             1.025               45
     4100             1.025               45
     4200             1.018               45
     4300             1.021               45
     4400             1.025               45
     4500             1.016               45
     4600             1.016               2
     4700             1.013               1
     4800             1.013               1
     4900             1.009               19
     5000             1.011               19


     Simulated prior distributions

     Parameter       Prior Mean  Prior Variance  Prior Std. Dev.


     Parameter 1 Improper Prior
     Parameter 2 Improper Prior
     Parameter 3        -0.0005          0.1224          0.3498
     Parameter 4         0.0100          0.1190          0.3450
     Parameter 5 Improper Prior
     Parameter 6 Improper Prior
     Parameter 7 Improper Prior
     Parameter 8         0.0191          0.1210          0.3478
     Parameter 9        -0.0014          0.1291          0.3593
     Parameter 10 Improper Prior
     Parameter 11 Improper Prior
     Parameter 12 Improper Prior
     Parameter 13 Improper Prior
     Parameter 14 Improper Prior
     Parameter 15 Improper Prior
     Parameter 16 Improper Prior
     Parameter 17 Improper Prior
     Parameter 18 Improper Prior
     Parameter 19 Improper Prior
     Parameter 20 Improper Prior
     Parameter 21 Improper Prior
     Parameter 22 Improper Prior
     Parameter 23 Improper Prior
     Parameter 24 Improper Prior
     Parameter 25 Improper Prior
     Parameter 26 Improper Prior
     Parameter 27 Improper Prior
     Parameter 28 Improper Prior
     Parameter 29 Improper Prior
     Parameter 30 Improper Prior
     Parameter 31 Improper Prior
     Parameter 32 Improper Prior
     Parameter 33 Improper Prior
     Parameter 34 Improper Prior
     Parameter 35 Improper Prior
     Parameter 36 Improper Prior
     Parameter 37 Improper Prior
     Parameter 38 Improper Prior
     Parameter 39 Improper Prior
     Parameter 40 Improper Prior
     Parameter 41 Improper Prior
     Parameter 42 Improper Prior
     Parameter 43 Improper Prior
     Parameter 44 Improper Prior
     Parameter 45 Improper Prior
     Parameter 46 Improper Prior

     REPLICATION 56:


                     POTENTIAL       PARAMETER WITH
     ITERATION    SCALE REDUCTION      HIGHEST PSR
     100              1.190               22
     200              1.110               23
     300              1.098               5
     400              1.066               2
     500              1.075               46
     600              1.043               19
     700              1.015               17
     800              1.036               23
     900              1.035               40
     1000             1.068               17
     1100             1.022               46
     1200             1.020               9
     1300             1.024               21
     1400             1.027               45
     1500             1.014               31
     1600             1.016               24
     1700             1.039               45
     1800             1.091               45
     1900             1.080               45
     2000             1.024               45
     2100             1.012               11
     2200             1.020               11
     2300             1.023               2
     2400             1.017               12
     2500             1.038               45
     2600             1.030               45
     2700             1.030               45
     2800             1.005               9
     2900             1.004               6
     3000             1.007               36
     3100             1.003               14
     3200             1.005               10
     3300             1.007               12
     3400             1.011               10
     3500             1.009               22
     3600             1.008               10
     3700             1.010               10
     3800             1.011               5
     3900             1.011               1
     4000             1.003               22
     4100             1.003               30
     4200             1.002               32
     4300             1.004               9
     4400             1.003               9
     4500             1.005               9
     4600             1.005               5
     4700             1.003               46
     4800             1.003               46
     4900             1.003               28
     5000             1.005               45


     Simulated prior distributions

     Parameter       Prior Mean  Prior Variance  Prior Std. Dev.


     Parameter 1 Improper Prior
     Parameter 2 Improper Prior
     Parameter 3         0.0064          0.1305          0.3613
     Parameter 4         0.0029          0.1298          0.3603
     Parameter 5 Improper Prior
     Parameter 6 Improper Prior
     Parameter 7 Improper Prior
     Parameter 8         0.0010          0.1409          0.3753
     Parameter 9        -0.0057          0.1259          0.3549
     Parameter 10 Improper Prior
     Parameter 11 Improper Prior
     Parameter 12 Improper Prior
     Parameter 13 Improper Prior
     Parameter 14 Improper Prior
     Parameter 15 Improper Prior
     Parameter 16 Improper Prior
     Parameter 17 Improper Prior
     Parameter 18 Improper Prior
     Parameter 19 Improper Prior
     Parameter 20 Improper Prior
     Parameter 21 Improper Prior
     Parameter 22 Improper Prior
     Parameter 23 Improper Prior
     Parameter 24 Improper Prior
     Parameter 25 Improper Prior
     Parameter 26 Improper Prior
     Parameter 27 Improper Prior
     Parameter 28 Improper Prior
     Parameter 29 Improper Prior
     Parameter 30 Improper Prior
     Parameter 31 Improper Prior
     Parameter 32 Improper Prior
     Parameter 33 Improper Prior
     Parameter 34 Improper Prior
     Parameter 35 Improper Prior
     Parameter 36 Improper Prior
     Parameter 37 Improper Prior
     Parameter 38 Improper Prior
     Parameter 39 Improper Prior
     Parameter 40 Improper Prior
     Parameter 41 Improper Prior
     Parameter 42 Improper Prior
     Parameter 43 Improper Prior
     Parameter 44 Improper Prior
     Parameter 45 Improper Prior
     Parameter 46 Improper Prior

     REPLICATION 57:


                     POTENTIAL       PARAMETER WITH
     ITERATION    SCALE REDUCTION      HIGHEST PSR
     100              1.267               19
     200              1.172               11
     300              1.155               5
     400              1.170               8
     500              1.026               20
     600              1.056               12
     700              1.051               28
     800              1.029               45
     900              1.059               14
     1000             1.036               14
     1100             1.038               1
     1200             1.023               15
     1300             1.029               24
     1400             1.029               14
     1500             1.044               14
     1600             1.013               19
     1700             1.015               28
     1800             1.018               9
     1900             1.011               15
     2000             1.026               14
     2100             1.025               14
     2200             1.016               14
     2300             1.007               4
     2400             1.017               5
     2500             1.008               6
     2600             1.007               46
     2700             1.010               10
     2800             1.012               24
     2900             1.012               20
     3000             1.008               10
     3100             1.010               18
     3200             1.007               20
     3300             1.006               5
     3400             1.005               45
     3500             1.006               45
     3600             1.007               30
     3700             1.005               30
     3800             1.005               30
     3900             1.007               10
     4000             1.005               19
     4100             1.006               10
     4200             1.008               10
     4300             1.013               45
     4400             1.029               45
     4500             1.017               45
     4600             1.006               18
     4700             1.004               18
     4800             1.004               18
     4900             1.005               13
     5000             1.006               13


     Simulated prior distributions

     Parameter       Prior Mean  Prior Variance  Prior Std. Dev.


     Parameter 1 Improper Prior
     Parameter 2 Improper Prior
     Parameter 3        -0.0051          0.1284          0.3583
     Parameter 4        -0.0090          0.1159          0.3404
     Parameter 5 Improper Prior
     Parameter 6 Improper Prior
     Parameter 7 Improper Prior
     Parameter 8         0.0080          0.1274          0.3569
     Parameter 9         0.0150          0.1217          0.3489
     Parameter 10 Improper Prior
     Parameter 11 Improper Prior
     Parameter 12 Improper Prior
     Parameter 13 Improper Prior
     Parameter 14 Improper Prior
     Parameter 15 Improper Prior
     Parameter 16 Improper Prior
     Parameter 17 Improper Prior
     Parameter 18 Improper Prior
     Parameter 19 Improper Prior
     Parameter 20 Improper Prior
     Parameter 21 Improper Prior
     Parameter 22 Improper Prior
     Parameter 23 Improper Prior
     Parameter 24 Improper Prior
     Parameter 25 Improper Prior
     Parameter 26 Improper Prior
     Parameter 27 Improper Prior
     Parameter 28 Improper Prior
     Parameter 29 Improper Prior
     Parameter 30 Improper Prior
     Parameter 31 Improper Prior
     Parameter 32 Improper Prior
     Parameter 33 Improper Prior
     Parameter 34 Improper Prior
     Parameter 35 Improper Prior
     Parameter 36 Improper Prior
     Parameter 37 Improper Prior
     Parameter 38 Improper Prior
     Parameter 39 Improper Prior
     Parameter 40 Improper Prior
     Parameter 41 Improper Prior
     Parameter 42 Improper Prior
     Parameter 43 Improper Prior
     Parameter 44 Improper Prior
     Parameter 45 Improper Prior
     Parameter 46 Improper Prior

     REPLICATION 58:


                     POTENTIAL       PARAMETER WITH
     ITERATION    SCALE REDUCTION      HIGHEST PSR
     100              1.257               38
     200              1.130               10
     300              1.121               10
     400              1.433               45
     500              1.238               9
     600              1.133               8
     700              1.067               20
     800              1.077               20
     900              1.024               20
     1000             1.020               42
     1100             1.019               20
     1200             1.029               20
     1300             1.020               38
     1400             1.036               13
     1500             1.043               45
     1600             1.027               13
     1700             1.021               13
     1800             1.037               9
     1900             1.047               9
     2000             1.036               45
     2100             1.033               45
     2200             1.055               45
     2300             1.008               9
     2400             1.011               13
     2500             1.015               13
     2600             1.026               13
     2700             1.010               13
     2800             1.005               13
     2900             1.010               13
     3000             1.017               13
     3100             1.019               13
     3200             1.014               13
     3300             1.019               9
     3400             1.015               9
     3500             1.027               9
     3600             1.011               9
     3700             1.020               9
     3800             1.010               9
     3900             1.010               9
     4000             1.014               45
     4100             1.007               20
     4200             1.010               20
     4300             1.009               20
     4400             1.004               17
     4500             1.007               20
     4600             1.007               17
     4700             1.010               9
     4800             1.005               20
     4900             1.006               9
     5000             1.011               9


     Simulated prior distributions

     Parameter       Prior Mean  Prior Variance  Prior Std. Dev.


     Parameter 1 Improper Prior
     Parameter 2 Improper Prior
     Parameter 3        -0.0075          0.1250          0.3535
     Parameter 4        -0.0102          0.1188          0.3447
     Parameter 5 Improper Prior
     Parameter 6 Improper Prior
     Parameter 7 Improper Prior
     Parameter 8         0.0155          0.1148          0.3389
     Parameter 9        -0.0136          0.1216          0.3487
     Parameter 10 Improper Prior
     Parameter 11 Improper Prior
     Parameter 12 Improper Prior
     Parameter 13 Improper Prior
     Parameter 14 Improper Prior
     Parameter 15 Improper Prior
     Parameter 16 Improper Prior
     Parameter 17 Improper Prior
     Parameter 18 Improper Prior
     Parameter 19 Improper Prior
     Parameter 20 Improper Prior
     Parameter 21 Improper Prior
     Parameter 22 Improper Prior
     Parameter 23 Improper Prior
     Parameter 24 Improper Prior
     Parameter 25 Improper Prior
     Parameter 26 Improper Prior
     Parameter 27 Improper Prior
     Parameter 28 Improper Prior
     Parameter 29 Improper Prior
     Parameter 30 Improper Prior
     Parameter 31 Improper Prior
     Parameter 32 Improper Prior
     Parameter 33 Improper Prior
     Parameter 34 Improper Prior
     Parameter 35 Improper Prior
     Parameter 36 Improper Prior
     Parameter 37 Improper Prior
     Parameter 38 Improper Prior
     Parameter 39 Improper Prior
     Parameter 40 Improper Prior
     Parameter 41 Improper Prior
     Parameter 42 Improper Prior
     Parameter 43 Improper Prior
     Parameter 44 Improper Prior
     Parameter 45 Improper Prior
     Parameter 46 Improper Prior

     REPLICATION 59:


                     POTENTIAL       PARAMETER WITH
     ITERATION    SCALE REDUCTION      HIGHEST PSR
     100              1.177               39
     200              1.165               4
     300              1.079               26
     400              1.373               1
     500              1.072               40
     600              1.073               28
     700              1.083               5
     800              1.057               5
     900              1.024               18
     1000             1.029               1
     1100             1.122               5
     1200             1.028               4
     1300             1.052               1
     1400             1.014               18
     1500             1.017               18
     1600             1.007               12
     1700             1.010               11
     1800             1.020               21
     1900             1.017               1
     2000             1.028               1
     2100             1.005               13
     2200             1.012               45
     2300             1.006               45
     2400             1.008               12
     2500             1.007               3
     2600             1.009               5
     2700             1.009               12
     2800             1.012               45
     2900             1.014               12
     3000             1.019               9
     3100             1.026               5
     3200             1.017               5
     3300             1.010               6
     3400             1.008               24
     3500             1.009               2
     3600             1.009               5
     3700             1.006               2
     3800             1.003               36
     3900             1.003               8
     4000             1.005               18
     4100             1.003               12
     4200             1.012               5
     4300             1.008               3
     4400             1.010               12
     4500             1.011               12
     4600             1.008               12
     4700             1.009               2
     4800             1.009               6
     4900             1.009               6
     5000             1.005               6


     Simulated prior distributions

     Parameter       Prior Mean  Prior Variance  Prior Std. Dev.


     Parameter 1 Improper Prior
     Parameter 2 Improper Prior
     Parameter 3         0.0133          0.1205          0.3472
     Parameter 4        -0.0208          0.1228          0.3505
     Parameter 5 Improper Prior
     Parameter 6 Improper Prior
     Parameter 7 Improper Prior
     Parameter 8        -0.0036          0.1196          0.3458
     Parameter 9         0.0132          0.1288          0.3589
     Parameter 10 Improper Prior
     Parameter 11 Improper Prior
     Parameter 12 Improper Prior
     Parameter 13 Improper Prior
     Parameter 14 Improper Prior
     Parameter 15 Improper Prior
     Parameter 16 Improper Prior
     Parameter 17 Improper Prior
     Parameter 18 Improper Prior
     Parameter 19 Improper Prior
     Parameter 20 Improper Prior
     Parameter 21 Improper Prior
     Parameter 22 Improper Prior
     Parameter 23 Improper Prior
     Parameter 24 Improper Prior
     Parameter 25 Improper Prior
     Parameter 26 Improper Prior
     Parameter 27 Improper Prior
     Parameter 28 Improper Prior
     Parameter 29 Improper Prior
     Parameter 30 Improper Prior
     Parameter 31 Improper Prior
     Parameter 32 Improper Prior
     Parameter 33 Improper Prior
     Parameter 34 Improper Prior
     Parameter 35 Improper Prior
     Parameter 36 Improper Prior
     Parameter 37 Improper Prior
     Parameter 38 Improper Prior
     Parameter 39 Improper Prior
     Parameter 40 Improper Prior
     Parameter 41 Improper Prior
     Parameter 42 Improper Prior
     Parameter 43 Improper Prior
     Parameter 44 Improper Prior
     Parameter 45 Improper Prior
     Parameter 46 Improper Prior

     REPLICATION 60:


                     POTENTIAL       PARAMETER WITH
     ITERATION    SCALE REDUCTION      HIGHEST PSR
     100              1.137               30
     200              1.203               11
     300              1.091               45
     400              1.075               9
     500              1.037               14
     600              1.055               1
     700              1.028               5
     800              1.027               5
     900              1.067               15
     1000             1.032               5
     1100             1.019               10
     1200             1.018               10
     1300             1.012               14
     1400             1.019               46
     1500             1.016               32
     1600             1.026               8
     1700             1.016               26
     1800             1.016               15
     1900             1.013               15
     2000             1.021               15
     2100             1.013               46
     2200             1.015               46
     2300             1.007               46
     2400             1.005               6
     2500             1.007               5
     2600             1.004               34
     2700             1.008               10
     2800             1.011               17
     2900             1.011               10
     3000             1.015               17
     3100             1.015               17
     3200             1.022               17
     3300             1.020               17
     3400             1.012               46
     3500             1.009               46
     3600             1.006               11
     3700             1.005               28
     3800             1.006               40
     3900             1.006               40
     4000             1.011               2
     4100             1.011               8
     4200             1.008               40
     4300             1.006               5
     4400             1.008               5
     4500             1.018               5
     4600             1.014               5
     4700             1.017               5
     4800             1.027               45
     4900             1.027               45
     5000             1.026               45
     5100             1.017               45


     Simulated prior distributions

     Parameter       Prior Mean  Prior Variance  Prior Std. Dev.


     Parameter 1 Improper Prior
     Parameter 2 Improper Prior
     Parameter 3        -0.0039          0.1264          0.3555
     Parameter 4         0.0038          0.1229          0.3505
     Parameter 5 Improper Prior
     Parameter 6 Improper Prior
     Parameter 7 Improper Prior
     Parameter 8        -0.0004          0.1171          0.3422
     Parameter 9         0.0197          0.1403          0.3746
     Parameter 10 Improper Prior
     Parameter 11 Improper Prior
     Parameter 12 Improper Prior
     Parameter 13 Improper Prior
     Parameter 14 Improper Prior
     Parameter 15 Improper Prior
     Parameter 16 Improper Prior
     Parameter 17 Improper Prior
     Parameter 18 Improper Prior
     Parameter 19 Improper Prior
     Parameter 20 Improper Prior
     Parameter 21 Improper Prior
     Parameter 22 Improper Prior
     Parameter 23 Improper Prior
     Parameter 24 Improper Prior
     Parameter 25 Improper Prior
     Parameter 26 Improper Prior
     Parameter 27 Improper Prior
     Parameter 28 Improper Prior
     Parameter 29 Improper Prior
     Parameter 30 Improper Prior
     Parameter 31 Improper Prior
     Parameter 32 Improper Prior
     Parameter 33 Improper Prior
     Parameter 34 Improper Prior
     Parameter 35 Improper Prior
     Parameter 36 Improper Prior
     Parameter 37 Improper Prior
     Parameter 38 Improper Prior
     Parameter 39 Improper Prior
     Parameter 40 Improper Prior
     Parameter 41 Improper Prior
     Parameter 42 Improper Prior
     Parameter 43 Improper Prior
     Parameter 44 Improper Prior
     Parameter 45 Improper Prior
     Parameter 46 Improper Prior

     REPLICATION 61:


                     POTENTIAL       PARAMETER WITH
     ITERATION    SCALE REDUCTION      HIGHEST PSR
     100              1.205               15
     200              1.575               5
     300              1.093               31
     400              1.252               21
     500              1.167               14
     600              1.138               45
     700              1.128               1
     800              1.050               24
     900              1.026               27
     1000             1.043               18
     1100             1.023               45
     1200             1.015               39
     1300             1.015               17
     1400             1.095               1
     1500             1.020               1
     1600             1.016               1
     1700             1.011               38
     1800             1.082               5
     1900             1.039               1
     2000             1.023               5
     2100             1.020               1
     2200             1.017               1
     2300             1.004               3
     2400             1.006               42
     2500             1.007               42
     2600             1.008               5
     2700             1.004               2
     2800             1.007               28
     2900             1.005               29
     3000             1.012               1
     3100             1.019               1
     3200             1.022               1
     3300             1.007               1
     3400             1.007               17
     3500             1.008               21
     3600             1.012               46
     3700             1.010               21
     3800             1.012               45
     3900             1.009               46
     4000             1.022               45
     4100             1.024               45
     4200             1.010               39
     4300             1.014               39
     4400             1.009               39
     4500             1.004               28
     4600             1.004               14
     4700             1.003               14
     4800             1.005               1
     4900             1.006               10
     5000             1.006               10


     Simulated prior distributions

     Parameter       Prior Mean  Prior Variance  Prior Std. Dev.


     Parameter 1 Improper Prior
     Parameter 2 Improper Prior
     Parameter 3         0.0042          0.1172          0.3424
     Parameter 4        -0.0053          0.1259          0.3548
     Parameter 5 Improper Prior
     Parameter 6 Improper Prior
     Parameter 7 Improper Prior
     Parameter 8         0.0025          0.1222          0.3496
     Parameter 9        -0.0122          0.1227          0.3503
     Parameter 10 Improper Prior
     Parameter 11 Improper Prior
     Parameter 12 Improper Prior
     Parameter 13 Improper Prior
     Parameter 14 Improper Prior
     Parameter 15 Improper Prior
     Parameter 16 Improper Prior
     Parameter 17 Improper Prior
     Parameter 18 Improper Prior
     Parameter 19 Improper Prior
     Parameter 20 Improper Prior
     Parameter 21 Improper Prior
     Parameter 22 Improper Prior
     Parameter 23 Improper Prior
     Parameter 24 Improper Prior
     Parameter 25 Improper Prior
     Parameter 26 Improper Prior
     Parameter 27 Improper Prior
     Parameter 28 Improper Prior
     Parameter 29 Improper Prior
     Parameter 30 Improper Prior
     Parameter 31 Improper Prior
     Parameter 32 Improper Prior
     Parameter 33 Improper Prior
     Parameter 34 Improper Prior
     Parameter 35 Improper Prior
     Parameter 36 Improper Prior
     Parameter 37 Improper Prior
     Parameter 38 Improper Prior
     Parameter 39 Improper Prior
     Parameter 40 Improper Prior
     Parameter 41 Improper Prior
     Parameter 42 Improper Prior
     Parameter 43 Improper Prior
     Parameter 44 Improper Prior
     Parameter 45 Improper Prior
     Parameter 46 Improper Prior

     REPLICATION 62:


                     POTENTIAL       PARAMETER WITH
     ITERATION    SCALE REDUCTION      HIGHEST PSR
     100              1.424               45
     200              1.188               2
     300              1.121               46
     400              1.091               14
     500              1.249               9
     600              1.038               26
     700              1.031               46
     800              1.031               12
     900              1.013               11
     1000             1.011               17
     1100             1.020               12
     1200             1.016               19
     1300             1.009               21
     1400             1.013               18
     1500             1.016               4
     1600             1.028               3
     1700             1.031               16
     1800             1.034               3
     1900             1.023               1
     2000             1.008               10
     2100             1.012               10
     2200             1.008               13
     2300             1.028               45
     2400             1.010               13
     2500             1.016               16
     2600             1.020               21
     2700             1.014               16
     2800             1.014               10
     2900             1.014               10
     3000             1.011               24
     3100             1.013               1
     3200             1.014               1
     3300             1.013               8
     3400             1.041               1
     3500             1.049               1
     3600             1.030               45
     3700             1.021               45
     3800             1.014               45
     3900             1.007               45
     4000             1.004               37
     4100             1.007               5
     4200             1.008               5
     4300             1.014               5
     4400             1.014               5
     4500             1.021               5
     4600             1.011               5
     4700             1.022               2
     4800             1.020               2
     4900             1.019               2
     5000             1.020               5
     5100             1.020               5
     5200             1.043               5
     5300             1.033               1
     5400             1.027               5
     5500             1.018               5


     Simulated prior distributions

     Parameter       Prior Mean  Prior Variance  Prior Std. Dev.


     Parameter 1 Improper Prior
     Parameter 2 Improper Prior
     Parameter 3         0.0049          0.1272          0.3567
     Parameter 4        -0.0049          0.1313          0.3623
     Parameter 5 Improper Prior
     Parameter 6 Improper Prior
     Parameter 7 Improper Prior
     Parameter 8        -0.0148          0.1150          0.3391
     Parameter 9         0.0174          0.1215          0.3486
     Parameter 10 Improper Prior
     Parameter 11 Improper Prior
     Parameter 12 Improper Prior
     Parameter 13 Improper Prior
     Parameter 14 Improper Prior
     Parameter 15 Improper Prior
     Parameter 16 Improper Prior
     Parameter 17 Improper Prior
     Parameter 18 Improper Prior
     Parameter 19 Improper Prior
     Parameter 20 Improper Prior
     Parameter 21 Improper Prior
     Parameter 22 Improper Prior
     Parameter 23 Improper Prior
     Parameter 24 Improper Prior
     Parameter 25 Improper Prior
     Parameter 26 Improper Prior
     Parameter 27 Improper Prior
     Parameter 28 Improper Prior
     Parameter 29 Improper Prior
     Parameter 30 Improper Prior
     Parameter 31 Improper Prior
     Parameter 32 Improper Prior
     Parameter 33 Improper Prior
     Parameter 34 Improper Prior
     Parameter 35 Improper Prior
     Parameter 36 Improper Prior
     Parameter 37 Improper Prior
     Parameter 38 Improper Prior
     Parameter 39 Improper Prior
     Parameter 40 Improper Prior
     Parameter 41 Improper Prior
     Parameter 42 Improper Prior
     Parameter 43 Improper Prior
     Parameter 44 Improper Prior
     Parameter 45 Improper Prior
     Parameter 46 Improper Prior

     REPLICATION 63:


                     POTENTIAL       PARAMETER WITH
     ITERATION    SCALE REDUCTION      HIGHEST PSR
     100              1.248               45
     200              1.067               38
     300              1.051               20
     400              1.071               38
     500              1.029               24
     600              1.076               14
     700              1.040               14
     800              1.030               38
     900              1.044               1
     1000             1.024               14
     1100             1.019               17
     1200             1.021               5
     1300             1.087               5
     1400             1.035               8
     1500             1.041               45
     1600             1.008               18
     1700             1.010               30
     1800             1.022               28
     1900             1.015               28
     2000             1.026               1
     2100             1.031               45
     2200             1.039               5
     2300             1.030               1
     2400             1.028               45
     2500             1.029               45
     2600             1.053               45
     2700             1.054               45
     2800             1.027               45
     2900             1.019               45
     3000             1.018               9
     3100             1.023               9
     3200             1.038               45
     3300             1.018               45
     3400             1.015               45
     3500             1.006               45
     3600             1.004               14
     3700             1.004               15
     3800             1.004               14
     3900             1.005               19
     4000             1.003               15
     4100             1.007               18
     4200             1.010               18
     4300             1.012               45
     4400             1.013               45
     4500             1.016               45
     4600             1.030               45
     4700             1.031               45
     4800             1.037               45
     4900             1.012               45
     5000             1.016               45


     Simulated prior distributions

     Parameter       Prior Mean  Prior Variance  Prior Std. Dev.


     Parameter 1 Improper Prior
     Parameter 2 Improper Prior
     Parameter 3         0.0004          0.1303          0.3609
     Parameter 4        -0.0170          0.1196          0.3459
     Parameter 5 Improper Prior
     Parameter 6 Improper Prior
     Parameter 7 Improper Prior
     Parameter 8         0.0039          0.1231          0.3509
     Parameter 9        -0.0072          0.1322          0.3636
     Parameter 10 Improper Prior
     Parameter 11 Improper Prior
     Parameter 12 Improper Prior
     Parameter 13 Improper Prior
     Parameter 14 Improper Prior
     Parameter 15 Improper Prior
     Parameter 16 Improper Prior
     Parameter 17 Improper Prior
     Parameter 18 Improper Prior
     Parameter 19 Improper Prior
     Parameter 20 Improper Prior
     Parameter 21 Improper Prior
     Parameter 22 Improper Prior
     Parameter 23 Improper Prior
     Parameter 24 Improper Prior
     Parameter 25 Improper Prior
     Parameter 26 Improper Prior
     Parameter 27 Improper Prior
     Parameter 28 Improper Prior
     Parameter 29 Improper Prior
     Parameter 30 Improper Prior
     Parameter 31 Improper Prior
     Parameter 32 Improper Prior
     Parameter 33 Improper Prior
     Parameter 34 Improper Prior
     Parameter 35 Improper Prior
     Parameter 36 Improper Prior
     Parameter 37 Improper Prior
     Parameter 38 Improper Prior
     Parameter 39 Improper Prior
     Parameter 40 Improper Prior
     Parameter 41 Improper Prior
     Parameter 42 Improper Prior
     Parameter 43 Improper Prior
     Parameter 44 Improper Prior
     Parameter 45 Improper Prior
     Parameter 46 Improper Prior

     REPLICATION 64:


                     POTENTIAL       PARAMETER WITH
     ITERATION    SCALE REDUCTION      HIGHEST PSR
     100              1.235               8
     200              1.097               5
     300              1.074               10
     400              1.050               2
     500              1.032               38
     600              1.033               26
     700              1.047               26
     800              1.069               17
     900              1.016               21
     1000             1.020               26
     1100             1.027               4
     1200             1.048               1
     1300             1.013               10
     1400             1.010               10
     1500             1.037               5
     1600             1.040               46
     1700             1.092               1
     1800             1.085               1
     1900             1.059               1
     2000             1.023               23
     2100             1.021               23
     2200             1.010               23
     2300             1.047               9
     2400             1.055               9
     2500             1.050               9
     2600             1.044               9
     2700             1.059               5
     2800             1.010               9
     2900             1.008               38
     3000             1.007               38
     3100             1.007               38
     3200             1.011               8
     3300             1.007               18
     3400             1.020               8
     3500             1.010               8
     3600             1.015               9
     3700             1.007               9
     3800             1.003               35
     3900             1.003               35
     4000             1.005               35
     4100             1.004               39
     4200             1.004               1
     4300             1.007               1
     4400             1.004               1
     4500             1.005               17
     4600             1.009               17
     4700             1.008               17
     4800             1.009               18
     4900             1.007               18
     5000             1.010               18


     Simulated prior distributions

     Parameter       Prior Mean  Prior Variance  Prior Std. Dev.


     Parameter 1 Improper Prior
     Parameter 2 Improper Prior
     Parameter 3        -0.0040          0.1201          0.3466
     Parameter 4         0.0130          0.1241          0.3523
     Parameter 5 Improper Prior
     Parameter 6 Improper Prior
     Parameter 7 Improper Prior
     Parameter 8         0.0248          0.1284          0.3583
     Parameter 9        -0.0050          0.1189          0.3448
     Parameter 10 Improper Prior
     Parameter 11 Improper Prior
     Parameter 12 Improper Prior
     Parameter 13 Improper Prior
     Parameter 14 Improper Prior
     Parameter 15 Improper Prior
     Parameter 16 Improper Prior
     Parameter 17 Improper Prior
     Parameter 18 Improper Prior
     Parameter 19 Improper Prior
     Parameter 20 Improper Prior
     Parameter 21 Improper Prior
     Parameter 22 Improper Prior
     Parameter 23 Improper Prior
     Parameter 24 Improper Prior
     Parameter 25 Improper Prior
     Parameter 26 Improper Prior
     Parameter 27 Improper Prior
     Parameter 28 Improper Prior
     Parameter 29 Improper Prior
     Parameter 30 Improper Prior
     Parameter 31 Improper Prior
     Parameter 32 Improper Prior
     Parameter 33 Improper Prior
     Parameter 34 Improper Prior
     Parameter 35 Improper Prior
     Parameter 36 Improper Prior
     Parameter 37 Improper Prior
     Parameter 38 Improper Prior
     Parameter 39 Improper Prior
     Parameter 40 Improper Prior
     Parameter 41 Improper Prior
     Parameter 42 Improper Prior
     Parameter 43 Improper Prior
     Parameter 44 Improper Prior
     Parameter 45 Improper Prior
     Parameter 46 Improper Prior

     REPLICATION 65:


                     POTENTIAL       PARAMETER WITH
     ITERATION    SCALE REDUCTION      HIGHEST PSR
     100              1.698               2
     200              1.224               1
     300              1.421               45
     400              1.089               2
     500              1.102               45
     600              1.036               20
     700              1.068               45
     800              1.119               45
     900              1.097               45
     1000             1.008               33
     1100             1.034               21
     1200             1.060               45
     1300             1.015               45
     1400             1.051               45
     1500             1.034               1
     1600             1.024               46
     1700             1.015               46
     1800             1.022               40
     1900             1.020               40
     2000             1.014               46
     2100             1.021               46
     2200             1.022               46
     2300             1.019               5
     2400             1.029               5
     2500             1.071               5
     2600             1.104               5
     2700             1.099               5
     2800             1.057               5
     2900             1.025               5
     3000             1.025               5
     3100             1.008               27
     3200             1.006               27
     3300             1.002               18
     3400             1.002               2
     3500             1.009               5
     3600             1.016               5
     3700             1.033               5
     3800             1.034               5
     3900             1.042               5
     4000             1.030               5
     4100             1.017               5
     4200             1.008               5
     4300             1.006               27
     4400             1.003               7
     4500             1.005               17
     4600             1.005               27
     4700             1.017               1
     4800             1.018               1
     4900             1.014               1
     5000             1.015               1


     Simulated prior distributions

     Parameter       Prior Mean  Prior Variance  Prior Std. Dev.


     Parameter 1 Improper Prior
     Parameter 2 Improper Prior
     Parameter 3         0.0254          0.1193          0.3453
     Parameter 4         0.0193          0.1208          0.3476
     Parameter 5 Improper Prior
     Parameter 6 Improper Prior
     Parameter 7 Improper Prior
     Parameter 8         0.0007          0.1309          0.3618
     Parameter 9        -0.0068          0.1274          0.3569
     Parameter 10 Improper Prior
     Parameter 11 Improper Prior
     Parameter 12 Improper Prior
     Parameter 13 Improper Prior
     Parameter 14 Improper Prior
     Parameter 15 Improper Prior
     Parameter 16 Improper Prior
     Parameter 17 Improper Prior
     Parameter 18 Improper Prior
     Parameter 19 Improper Prior
     Parameter 20 Improper Prior
     Parameter 21 Improper Prior
     Parameter 22 Improper Prior
     Parameter 23 Improper Prior
     Parameter 24 Improper Prior
     Parameter 25 Improper Prior
     Parameter 26 Improper Prior
     Parameter 27 Improper Prior
     Parameter 28 Improper Prior
     Parameter 29 Improper Prior
     Parameter 30 Improper Prior
     Parameter 31 Improper Prior
     Parameter 32 Improper Prior
     Parameter 33 Improper Prior
     Parameter 34 Improper Prior
     Parameter 35 Improper Prior
     Parameter 36 Improper Prior
     Parameter 37 Improper Prior
     Parameter 38 Improper Prior
     Parameter 39 Improper Prior
     Parameter 40 Improper Prior
     Parameter 41 Improper Prior
     Parameter 42 Improper Prior
     Parameter 43 Improper Prior
     Parameter 44 Improper Prior
     Parameter 45 Improper Prior
     Parameter 46 Improper Prior

     REPLICATION 66:


                     POTENTIAL       PARAMETER WITH
     ITERATION    SCALE REDUCTION      HIGHEST PSR
     100              1.304               14
     200              1.194               45
     300              1.131               45
     400              1.109               9
     500              1.047               8
     600              1.175               5
     700              1.137               8
     800              1.055               45
     900              1.057               8
     1000             1.014               15
     1100             1.033               1
     1200             1.049               1
     1300             1.034               1
     1400             1.038               13
     1500             1.018               8
     1600             1.015               15
     1700             1.013               8
     1800             1.018               8
     1900             1.017               21
     2000             1.007               21
     2100             1.006               18
     2200             1.009               17
     2300             1.008               18
     2400             1.032               1
     2500             1.006               17
     2600             1.004               46
     2700             1.008               13
     2800             1.011               13
     2900             1.005               18
     3000             1.013               1
     3100             1.013               5
     3200             1.002               33
     3300             1.006               17
     3400             1.008               5
     3500             1.004               38
     3600             1.007               32
     3700             1.005               5
     3800             1.005               4
     3900             1.010               14
     4000             1.015               18
     4100             1.014               1
     4200             1.010               1
     4300             1.008               18
     4400             1.007               18
     4500             1.010               8
     4600             1.011               18
     4700             1.016               8
     4800             1.015               8
     4900             1.017               8
     5000             1.019               8
     5100             1.018               8


     Simulated prior distributions

     Parameter       Prior Mean  Prior Variance  Prior Std. Dev.


     Parameter 1 Improper Prior
     Parameter 2 Improper Prior
     Parameter 3        -0.0153          0.1218          0.3490
     Parameter 4         0.0051          0.1208          0.3475
     Parameter 5 Improper Prior
     Parameter 6 Improper Prior
     Parameter 7 Improper Prior
     Parameter 8        -0.0091          0.1240          0.3522
     Parameter 9        -0.0030          0.1312          0.3622
     Parameter 10 Improper Prior
     Parameter 11 Improper Prior
     Parameter 12 Improper Prior
     Parameter 13 Improper Prior
     Parameter 14 Improper Prior
     Parameter 15 Improper Prior
     Parameter 16 Improper Prior
     Parameter 17 Improper Prior
     Parameter 18 Improper Prior
     Parameter 19 Improper Prior
     Parameter 20 Improper Prior
     Parameter 21 Improper Prior
     Parameter 22 Improper Prior
     Parameter 23 Improper Prior
     Parameter 24 Improper Prior
     Parameter 25 Improper Prior
     Parameter 26 Improper Prior
     Parameter 27 Improper Prior
     Parameter 28 Improper Prior
     Parameter 29 Improper Prior
     Parameter 30 Improper Prior
     Parameter 31 Improper Prior
     Parameter 32 Improper Prior
     Parameter 33 Improper Prior
     Parameter 34 Improper Prior
     Parameter 35 Improper Prior
     Parameter 36 Improper Prior
     Parameter 37 Improper Prior
     Parameter 38 Improper Prior
     Parameter 39 Improper Prior
     Parameter 40 Improper Prior
     Parameter 41 Improper Prior
     Parameter 42 Improper Prior
     Parameter 43 Improper Prior
     Parameter 44 Improper Prior
     Parameter 45 Improper Prior
     Parameter 46 Improper Prior

     REPLICATION 67:


                     POTENTIAL       PARAMETER WITH
     ITERATION    SCALE REDUCTION      HIGHEST PSR
     100              1.430               45
     200              1.210               2
     300              1.055               16
     400              1.145               20
     500              1.074               38
     600              1.091               20
     700              1.029               17
     800              1.021               13
     900              1.055               9
     1000             1.014               2
     1100             1.025               12
     1200             1.027               13
     1300             1.057               2
     1400             1.009               46
     1500             1.016               45
     1600             1.021               45
     1700             1.010               15
     1800             1.010               46
     1900             1.022               21
     2000             1.020               9
     2100             1.073               9
     2200             1.047               9
     2300             1.018               9
     2400             1.021               9
     2500             1.011               26
     2600             1.009               26
     2700             1.006               19
     2800             1.004               21
     2900             1.003               38
     3000             1.008               38
     3100             1.013               38
     3200             1.014               38
     3300             1.008               38
     3400             1.007               38
     3500             1.006               38
     3600             1.004               23
     3700             1.008               9
     3800             1.012               9
     3900             1.011               9
     4000             1.003               23
     4100             1.007               24
     4200             1.008               19
     4300             1.006               26
     4400             1.006               8
     4500             1.003               26
     4600             1.006               38
     4700             1.006               1
     4800             1.003               23
     4900             1.004               23
     5000             1.005               16


     Simulated prior distributions

     Parameter       Prior Mean  Prior Variance  Prior Std. Dev.


     Parameter 1 Improper Prior
     Parameter 2 Improper Prior
     Parameter 3         0.0013          0.1171          0.3422
     Parameter 4        -0.0070          0.1322          0.3635
     Parameter 5 Improper Prior
     Parameter 6 Improper Prior
     Parameter 7 Improper Prior
     Parameter 8        -0.0076          0.1232          0.3510
     Parameter 9        -0.0056          0.1214          0.3484
     Parameter 10 Improper Prior
     Parameter 11 Improper Prior
     Parameter 12 Improper Prior
     Parameter 13 Improper Prior
     Parameter 14 Improper Prior
     Parameter 15 Improper Prior
     Parameter 16 Improper Prior
     Parameter 17 Improper Prior
     Parameter 18 Improper Prior
     Parameter 19 Improper Prior
     Parameter 20 Improper Prior
     Parameter 21 Improper Prior
     Parameter 22 Improper Prior
     Parameter 23 Improper Prior
     Parameter 24 Improper Prior
     Parameter 25 Improper Prior
     Parameter 26 Improper Prior
     Parameter 27 Improper Prior
     Parameter 28 Improper Prior
     Parameter 29 Improper Prior
     Parameter 30 Improper Prior
     Parameter 31 Improper Prior
     Parameter 32 Improper Prior
     Parameter 33 Improper Prior
     Parameter 34 Improper Prior
     Parameter 35 Improper Prior
     Parameter 36 Improper Prior
     Parameter 37 Improper Prior
     Parameter 38 Improper Prior
     Parameter 39 Improper Prior
     Parameter 40 Improper Prior
     Parameter 41 Improper Prior
     Parameter 42 Improper Prior
     Parameter 43 Improper Prior
     Parameter 44 Improper Prior
     Parameter 45 Improper Prior
     Parameter 46 Improper Prior

     REPLICATION 68:


                     POTENTIAL       PARAMETER WITH
     ITERATION    SCALE REDUCTION      HIGHEST PSR
     100              1.242               20
     200              1.159               20
     300              1.088               27
     400              1.110               8
     500              1.032               38
     600              1.041               25
     700              1.151               45
     800              1.035               21
     900              1.031               28
     1000             1.024               14
     1100             1.025               28
     1200             1.044               17
     1300             1.044               1
     1400             1.013               5
     1500             1.022               9
     1600             1.019               9
     1700             1.018               10
     1800             1.012               1
     1900             1.008               23
     2000             1.027               45
     2100             1.005               12
     2200             1.016               10
     2300             1.006               32
     2400             1.016               9
     2500             1.025               9
     2600             1.022               5
     2700             1.030               5
     2800             1.043               1
     2900             1.017               5
     3000             1.039               5
     3100             1.031               5
     3200             1.017               5
     3300             1.007               21
     3400             1.007               21
     3500             1.008               21
     3600             1.006               21
     3700             1.007               45
     3800             1.018               1
     3900             1.009               14
     4000             1.032               2
     4100             1.024               2
     4200             1.019               2
     4300             1.014               2
     4400             1.005               39
     4500             1.003               26
     4600             1.002               14
     4700             1.004               10
     4800             1.005               10
     4900             1.010               10
     5000             1.006               10


     Simulated prior distributions

     Parameter       Prior Mean  Prior Variance  Prior Std. Dev.


     Parameter 1 Improper Prior
     Parameter 2 Improper Prior
     Parameter 3         0.0009          0.1250          0.3536
     Parameter 4        -0.0176          0.1212          0.3481
     Parameter 5 Improper Prior
     Parameter 6 Improper Prior
     Parameter 7 Improper Prior
     Parameter 8         0.0044          0.1237          0.3518
     Parameter 9        -0.0016          0.1252          0.3538
     Parameter 10 Improper Prior
     Parameter 11 Improper Prior
     Parameter 12 Improper Prior
     Parameter 13 Improper Prior
     Parameter 14 Improper Prior
     Parameter 15 Improper Prior
     Parameter 16 Improper Prior
     Parameter 17 Improper Prior
     Parameter 18 Improper Prior
     Parameter 19 Improper Prior
     Parameter 20 Improper Prior
     Parameter 21 Improper Prior
     Parameter 22 Improper Prior
     Parameter 23 Improper Prior
     Parameter 24 Improper Prior
     Parameter 25 Improper Prior
     Parameter 26 Improper Prior
     Parameter 27 Improper Prior
     Parameter 28 Improper Prior
     Parameter 29 Improper Prior
     Parameter 30 Improper Prior
     Parameter 31 Improper Prior
     Parameter 32 Improper Prior
     Parameter 33 Improper Prior
     Parameter 34 Improper Prior
     Parameter 35 Improper Prior
     Parameter 36 Improper Prior
     Parameter 37 Improper Prior
     Parameter 38 Improper Prior
     Parameter 39 Improper Prior
     Parameter 40 Improper Prior
     Parameter 41 Improper Prior
     Parameter 42 Improper Prior
     Parameter 43 Improper Prior
     Parameter 44 Improper Prior
     Parameter 45 Improper Prior
     Parameter 46 Improper Prior

     REPLICATION 69:


                     POTENTIAL       PARAMETER WITH
     ITERATION    SCALE REDUCTION      HIGHEST PSR
     100              1.602               19
     200              1.373               45
     300              1.080               41
     400              1.060               45
     500              1.136               1
     600              1.219               45
     700              1.070               46
     800              1.159               1
     900              1.095               5
     1000             1.039               32
     1100             1.036               17
     1200             1.025               1
     1300             1.021               2
     1400             1.019               37
     1500             1.028               12
     1600             1.029               21
     1700             1.011               19
     1800             1.007               29
     1900             1.011               35
     2000             1.009               12
     2100             1.017               12
     2200             1.022               12
     2300             1.021               12
     2400             1.022               12
     2500             1.009               12
     2600             1.022               9
     2700             1.037               1
     2800             1.015               21
     2900             1.009               15
     3000             1.006               42
     3100             1.008               9
     3200             1.008               24
     3300             1.011               8
     3400             1.009               26
     3500             1.008               26
     3600             1.007               13
     3700             1.011               13
     3800             1.009               13
     3900             1.008               2
     4000             1.009               26
     4100             1.008               26
     4200             1.009               5
     4300             1.004               14
     4400             1.006               20
     4500             1.005               20
     4600             1.010               5
     4700             1.006               5
     4800             1.004               10
     4900             1.004               23
     5000             1.009               5


     Simulated prior distributions

     Parameter       Prior Mean  Prior Variance  Prior Std. Dev.


     Parameter 1 Improper Prior
     Parameter 2 Improper Prior
     Parameter 3        -0.0151          0.1206          0.3472
     Parameter 4         0.0088          0.1230          0.3508
     Parameter 5 Improper Prior
     Parameter 6 Improper Prior
     Parameter 7 Improper Prior
     Parameter 8         0.0193          0.1289          0.3590
     Parameter 9         0.0089          0.1161          0.3407
     Parameter 10 Improper Prior
     Parameter 11 Improper Prior
     Parameter 12 Improper Prior
     Parameter 13 Improper Prior
     Parameter 14 Improper Prior
     Parameter 15 Improper Prior
     Parameter 16 Improper Prior
     Parameter 17 Improper Prior
     Parameter 18 Improper Prior
     Parameter 19 Improper Prior
     Parameter 20 Improper Prior
     Parameter 21 Improper Prior
     Parameter 22 Improper Prior
     Parameter 23 Improper Prior
     Parameter 24 Improper Prior
     Parameter 25 Improper Prior
     Parameter 26 Improper Prior
     Parameter 27 Improper Prior
     Parameter 28 Improper Prior
     Parameter 29 Improper Prior
     Parameter 30 Improper Prior
     Parameter 31 Improper Prior
     Parameter 32 Improper Prior
     Parameter 33 Improper Prior
     Parameter 34 Improper Prior
     Parameter 35 Improper Prior
     Parameter 36 Improper Prior
     Parameter 37 Improper Prior
     Parameter 38 Improper Prior
     Parameter 39 Improper Prior
     Parameter 40 Improper Prior
     Parameter 41 Improper Prior
     Parameter 42 Improper Prior
     Parameter 43 Improper Prior
     Parameter 44 Improper Prior
     Parameter 45 Improper Prior
     Parameter 46 Improper Prior

     REPLICATION 70:


                     POTENTIAL       PARAMETER WITH
     ITERATION    SCALE REDUCTION      HIGHEST PSR
     100              1.298               9
     200              1.092               14
     300              1.138               45
     400              1.087               45
     500              1.200               45
     600              1.042               40
     700              1.067               24
     800              1.033               37
     900              1.155               1
     1000             1.060               1
     1100             1.033               28
     1200             1.014               28
     1300             1.016               39
     1400             1.010               42
     1500             1.011               11
     1600             1.018               21
     1700             1.032               21
     1800             1.023               9
     1900             1.022               21
     2000             1.031               45
     2100             1.027               3
     2200             1.038               3
     2300             1.020               3
     2400             1.026               3
     2500             1.013               21
     2600             1.011               42
     2700             1.010               14
     2800             1.009               14
     2900             1.021               14
     3000             1.011               14
     3100             1.003               41
     3200             1.005               22
     3300             1.020               45
     3400             1.017               45
     3500             1.013               21
     3600             1.006               20
     3700             1.007               9
     3800             1.006               20
     3900             1.006               31
     4000             1.015               9
     4100             1.007               9
     4200             1.013               9
     4300             1.013               9
     4400             1.006               39
     4500             1.009               9
     4600             1.016               9
     4700             1.012               9
     4800             1.005               39
     4900             1.007               9
     5000             1.004               39


     Simulated prior distributions

     Parameter       Prior Mean  Prior Variance  Prior Std. Dev.


     Parameter 1 Improper Prior
     Parameter 2 Improper Prior
     Parameter 3        -0.0035          0.1218          0.3490
     Parameter 4        -0.0053          0.1183          0.3439
     Parameter 5 Improper Prior
     Parameter 6 Improper Prior
     Parameter 7 Improper Prior
     Parameter 8        -0.0061          0.1240          0.3522
     Parameter 9        -0.0107          0.1244          0.3527
     Parameter 10 Improper Prior
     Parameter 11 Improper Prior
     Parameter 12 Improper Prior
     Parameter 13 Improper Prior
     Parameter 14 Improper Prior
     Parameter 15 Improper Prior
     Parameter 16 Improper Prior
     Parameter 17 Improper Prior
     Parameter 18 Improper Prior
     Parameter 19 Improper Prior
     Parameter 20 Improper Prior
     Parameter 21 Improper Prior
     Parameter 22 Improper Prior
     Parameter 23 Improper Prior
     Parameter 24 Improper Prior
     Parameter 25 Improper Prior
     Parameter 26 Improper Prior
     Parameter 27 Improper Prior
     Parameter 28 Improper Prior
     Parameter 29 Improper Prior
     Parameter 30 Improper Prior
     Parameter 31 Improper Prior
     Parameter 32 Improper Prior
     Parameter 33 Improper Prior
     Parameter 34 Improper Prior
     Parameter 35 Improper Prior
     Parameter 36 Improper Prior
     Parameter 37 Improper Prior
     Parameter 38 Improper Prior
     Parameter 39 Improper Prior
     Parameter 40 Improper Prior
     Parameter 41 Improper Prior
     Parameter 42 Improper Prior
     Parameter 43 Improper Prior
     Parameter 44 Improper Prior
     Parameter 45 Improper Prior
     Parameter 46 Improper Prior

     REPLICATION 71:


                     POTENTIAL       PARAMETER WITH
     ITERATION    SCALE REDUCTION      HIGHEST PSR
     100              1.236               9
     200              1.219               40
     300              1.228               45
     400              1.057               31
     500              1.071               28
     600              1.094               17
     700              1.053               17
     800              1.026               13
     900              1.023               32
     1000             1.033               40
     1100             1.026               2
     1200             1.006               32
     1300             1.015               10
     1400             1.024               12
     1500             1.015               11
     1600             1.036               5
     1700             1.041               5
     1800             1.113               5
     1900             1.041               5
     2000             1.050               5
     2100             1.031               5
     2200             1.028               1
     2300             1.005               30
     2400             1.008               38
     2500             1.016               21
     2600             1.028               5
     2700             1.028               5
     2800             1.024               5
     2900             1.012               4
     3000             1.023               12
     3100             1.018               5
     3200             1.014               3
     3300             1.043               5
     3400             1.021               8
     3500             1.019               8
     3600             1.026               45
     3700             1.004               20
     3800             1.005               45
     3900             1.004               7
     4000             1.009               12
     4100             1.007               28
     4200             1.009               12
     4300             1.008               21
     4400             1.011               12
     4500             1.008               38
     4600             1.006               38
     4700             1.005               45
     4800             1.005               28
     4900             1.008               17
     5000             1.012               17


     Simulated prior distributions

     Parameter       Prior Mean  Prior Variance  Prior Std. Dev.


     Parameter 1 Improper Prior
     Parameter 2 Improper Prior
     Parameter 3         0.0058          0.1208          0.3475
     Parameter 4        -0.0037          0.1239          0.3520
     Parameter 5 Improper Prior
     Parameter 6 Improper Prior
     Parameter 7 Improper Prior
     Parameter 8         0.0022          0.1272          0.3567
     Parameter 9         0.0048          0.1214          0.3484
     Parameter 10 Improper Prior
     Parameter 11 Improper Prior
     Parameter 12 Improper Prior
     Parameter 13 Improper Prior
     Parameter 14 Improper Prior
     Parameter 15 Improper Prior
     Parameter 16 Improper Prior
     Parameter 17 Improper Prior
     Parameter 18 Improper Prior
     Parameter 19 Improper Prior
     Parameter 20 Improper Prior
     Parameter 21 Improper Prior
     Parameter 22 Improper Prior
     Parameter 23 Improper Prior
     Parameter 24 Improper Prior
     Parameter 25 Improper Prior
     Parameter 26 Improper Prior
     Parameter 27 Improper Prior
     Parameter 28 Improper Prior
     Parameter 29 Improper Prior
     Parameter 30 Improper Prior
     Parameter 31 Improper Prior
     Parameter 32 Improper Prior
     Parameter 33 Improper Prior
     Parameter 34 Improper Prior
     Parameter 35 Improper Prior
     Parameter 36 Improper Prior
     Parameter 37 Improper Prior
     Parameter 38 Improper Prior
     Parameter 39 Improper Prior
     Parameter 40 Improper Prior
     Parameter 41 Improper Prior
     Parameter 42 Improper Prior
     Parameter 43 Improper Prior
     Parameter 44 Improper Prior
     Parameter 45 Improper Prior
     Parameter 46 Improper Prior

     REPLICATION 72:


                     POTENTIAL       PARAMETER WITH
     ITERATION    SCALE REDUCTION      HIGHEST PSR
     100              1.390               45
     200              1.092               40
     300              1.106               24
     400              1.122               1
     500              1.079               8
     600              1.028               35
     700              1.038               20
     800              1.026               38
     900              1.023               32
     1000             1.029               32
     1100             1.011               15
     1200             1.015               28
     1300             1.022               32
     1400             1.016               32
     1500             1.005               17
     1600             1.007               46
     1700             1.009               3
     1800             1.013               3
     1900             1.016               1
     2000             1.009               20
     2100             1.006               20
     2200             1.011               10
     2300             1.007               10
     2400             1.010               17
     2500             1.013               21
     2600             1.009               21
     2700             1.011               16
     2800             1.011               16
     2900             1.011               4
     3000             1.009               9
     3100             1.009               30
     3200             1.008               46
     3300             1.015               15
     3400             1.009               15
     3500             1.009               11
     3600             1.005               11
     3700             1.018               5
     3800             1.018               5
     3900             1.020               5
     4000             1.015               9
     4100             1.007               9
     4200             1.007               9
     4300             1.010               5
     4400             1.004               1
     4500             1.002               41
     4600             1.004               1
     4700             1.004               41
     4800             1.003               7
     4900             1.006               7
     5000             1.007               7


     Simulated prior distributions

     Parameter       Prior Mean  Prior Variance  Prior Std. Dev.


     Parameter 1 Improper Prior
     Parameter 2 Improper Prior
     Parameter 3        -0.0082          0.1232          0.3511
     Parameter 4        -0.0043          0.1288          0.3589
     Parameter 5 Improper Prior
     Parameter 6 Improper Prior
     Parameter 7 Improper Prior
     Parameter 8         0.0012          0.1282          0.3580
     Parameter 9        -0.0182          0.1314          0.3625
     Parameter 10 Improper Prior
     Parameter 11 Improper Prior
     Parameter 12 Improper Prior
     Parameter 13 Improper Prior
     Parameter 14 Improper Prior
     Parameter 15 Improper Prior
     Parameter 16 Improper Prior
     Parameter 17 Improper Prior
     Parameter 18 Improper Prior
     Parameter 19 Improper Prior
     Parameter 20 Improper Prior
     Parameter 21 Improper Prior
     Parameter 22 Improper Prior
     Parameter 23 Improper Prior
     Parameter 24 Improper Prior
     Parameter 25 Improper Prior
     Parameter 26 Improper Prior
     Parameter 27 Improper Prior
     Parameter 28 Improper Prior
     Parameter 29 Improper Prior
     Parameter 30 Improper Prior
     Parameter 31 Improper Prior
     Parameter 32 Improper Prior
     Parameter 33 Improper Prior
     Parameter 34 Improper Prior
     Parameter 35 Improper Prior
     Parameter 36 Improper Prior
     Parameter 37 Improper Prior
     Parameter 38 Improper Prior
     Parameter 39 Improper Prior
     Parameter 40 Improper Prior
     Parameter 41 Improper Prior
     Parameter 42 Improper Prior
     Parameter 43 Improper Prior
     Parameter 44 Improper Prior
     Parameter 45 Improper Prior
     Parameter 46 Improper Prior

     REPLICATION 73:


                     POTENTIAL       PARAMETER WITH
     ITERATION    SCALE REDUCTION      HIGHEST PSR
     100              1.483               45
     200              1.175               45
     300              1.056               14
     400              1.062               45
     500              1.211               45
     600              1.035               45
     700              1.035               5
     800              1.039               28
     900              1.021               5
     1000             1.028               40
     1100             1.025               28
     1200             1.017               2
     1300             1.024               46
     1400             1.055               14
     1500             1.051               14
     1600             1.029               2
     1700             1.020               21
     1800             1.016               40
     1900             1.022               9
     2000             1.008               9
     2100             1.011               20
     2200             1.009               20
     2300             1.020               20
     2400             1.021               21
     2500             1.023               9
     2600             1.019               9
     2700             1.013               14
     2800             1.019               9
     2900             1.016               9
     3000             1.024               9
     3100             1.019               20
     3200             1.031               9
     3300             1.054               5
     3400             1.080               5
     3500             1.063               5
     3600             1.037               5
     3700             1.013               5
     3800             1.019               45
     3900             1.032               45
     4000             1.023               45
     4100             1.014               45
     4200             1.012               45
     4300             1.005               23
     4400             1.003               14
     4500             1.004               2
     4600             1.006               5
     4700             1.007               14
     4800             1.007               9
     4900             1.006               8
     5000             1.007               8


     Simulated prior distributions

     Parameter       Prior Mean  Prior Variance  Prior Std. Dev.


     Parameter 1 Improper Prior
     Parameter 2 Improper Prior
     Parameter 3         0.0075          0.1222          0.3496
     Parameter 4         0.0162          0.1246          0.3530
     Parameter 5 Improper Prior
     Parameter 6 Improper Prior
     Parameter 7 Improper Prior
     Parameter 8         0.0026          0.1220          0.3493
     Parameter 9         0.0027          0.1232          0.3510
     Parameter 10 Improper Prior
     Parameter 11 Improper Prior
     Parameter 12 Improper Prior
     Parameter 13 Improper Prior
     Parameter 14 Improper Prior
     Parameter 15 Improper Prior
     Parameter 16 Improper Prior
     Parameter 17 Improper Prior
     Parameter 18 Improper Prior
     Parameter 19 Improper Prior
     Parameter 20 Improper Prior
     Parameter 21 Improper Prior
     Parameter 22 Improper Prior
     Parameter 23 Improper Prior
     Parameter 24 Improper Prior
     Parameter 25 Improper Prior
     Parameter 26 Improper Prior
     Parameter 27 Improper Prior
     Parameter 28 Improper Prior
     Parameter 29 Improper Prior
     Parameter 30 Improper Prior
     Parameter 31 Improper Prior
     Parameter 32 Improper Prior
     Parameter 33 Improper Prior
     Parameter 34 Improper Prior
     Parameter 35 Improper Prior
     Parameter 36 Improper Prior
     Parameter 37 Improper Prior
     Parameter 38 Improper Prior
     Parameter 39 Improper Prior
     Parameter 40 Improper Prior
     Parameter 41 Improper Prior
     Parameter 42 Improper Prior
     Parameter 43 Improper Prior
     Parameter 44 Improper Prior
     Parameter 45 Improper Prior
     Parameter 46 Improper Prior

     REPLICATION 74:


                     POTENTIAL       PARAMETER WITH
     ITERATION    SCALE REDUCTION      HIGHEST PSR
     100              1.421               11
     200              1.399               5
     300              1.086               2
     400              1.120               45
     500              1.067               38
     600              1.221               45
     700              1.150               45
     800              1.099               45
     900              1.042               10
     1000             1.034               7
     1100             1.024               7
     1200             1.013               5
     1300             1.028               13
     1400             1.015               46
     1500             1.015               7
     1600             1.019               40
     1700             1.033               13
     1800             1.017               2
     1900             1.036               2
     2000             1.019               6
     2100             1.028               45
     2200             1.020               45
     2300             1.032               8
     2400             1.012               8
     2500             1.013               8
     2600             1.011               19
     2700             1.007               38
     2800             1.009               45
     2900             1.016               21
     3000             1.010               14
     3100             1.008               45
     3200             1.017               45
     3300             1.014               1
     3400             1.004               32
     3500             1.005               15
     3600             1.007               13
     3700             1.010               13
     3800             1.022               45
     3900             1.010               45
     4000             1.011               17
     4100             1.011               45
     4200             1.007               17
     4300             1.021               45
     4400             1.031               45
     4500             1.015               45
     4600             1.016               45
     4700             1.016               45
     4800             1.016               45
     4900             1.012               45
     5000             1.006               45


     Simulated prior distributions

     Parameter       Prior Mean  Prior Variance  Prior Std. Dev.


     Parameter 1 Improper Prior
     Parameter 2 Improper Prior
     Parameter 3        -0.0038          0.1222          0.3496
     Parameter 4        -0.0064          0.1196          0.3459
     Parameter 5 Improper Prior
     Parameter 6 Improper Prior
     Parameter 7 Improper Prior
     Parameter 8        -0.0113          0.1209          0.3478
     Parameter 9        -0.0246          0.1187          0.3445
     Parameter 10 Improper Prior
     Parameter 11 Improper Prior
     Parameter 12 Improper Prior
     Parameter 13 Improper Prior
     Parameter 14 Improper Prior
     Parameter 15 Improper Prior
     Parameter 16 Improper Prior
     Parameter 17 Improper Prior
     Parameter 18 Improper Prior
     Parameter 19 Improper Prior
     Parameter 20 Improper Prior
     Parameter 21 Improper Prior
     Parameter 22 Improper Prior
     Parameter 23 Improper Prior
     Parameter 24 Improper Prior
     Parameter 25 Improper Prior
     Parameter 26 Improper Prior
     Parameter 27 Improper Prior
     Parameter 28 Improper Prior
     Parameter 29 Improper Prior
     Parameter 30 Improper Prior
     Parameter 31 Improper Prior
     Parameter 32 Improper Prior
     Parameter 33 Improper Prior
     Parameter 34 Improper Prior
     Parameter 35 Improper Prior
     Parameter 36 Improper Prior
     Parameter 37 Improper Prior
     Parameter 38 Improper Prior
     Parameter 39 Improper Prior
     Parameter 40 Improper Prior
     Parameter 41 Improper Prior
     Parameter 42 Improper Prior
     Parameter 43 Improper Prior
     Parameter 44 Improper Prior
     Parameter 45 Improper Prior
     Parameter 46 Improper Prior

     REPLICATION 75:


                     POTENTIAL       PARAMETER WITH
     ITERATION    SCALE REDUCTION      HIGHEST PSR
     100              1.196               46
     200              1.272               21
     300              1.101               7
     400              1.176               45
     500              1.052               13
     600              1.093               45
     700              1.065               21
     800              1.042               12
     900              1.059               9
     1000             1.066               9
     1100             1.022               1
     1200             1.065               17
     1300             1.115               21
     1400             1.109               45
     1500             1.043               21
     1600             1.026               13
     1700             1.016               13
     1800             1.015               45
     1900             1.019               45
     2000             1.015               18
     2100             1.018               18
     2200             1.022               18
     2300             1.014               3
     2400             1.022               1
     2500             1.025               1
     2600             1.013               1
     2700             1.010               10
     2800             1.009               43
     2900             1.006               46
     3000             1.006               46
     3100             1.007               46
     3200             1.009               18
     3300             1.011               45
     3400             1.008               40
     3500             1.004               40
     3600             1.006               24
     3700             1.004               24
     3800             1.007               17
     3900             1.008               17
     4000             1.006               1
     4100             1.010               1
     4200             1.016               1
     4300             1.023               1
     4400             1.015               1
     4500             1.020               1
     4600             1.023               1
     4700             1.009               1
     4800             1.006               1
     4900             1.012               5
     5000             1.013               1


     Simulated prior distributions

     Parameter       Prior Mean  Prior Variance  Prior Std. Dev.


     Parameter 1 Improper Prior
     Parameter 2 Improper Prior
     Parameter 3         0.0029          0.1295          0.3598
     Parameter 4         0.0200          0.1219          0.3491
     Parameter 5 Improper Prior
     Parameter 6 Improper Prior
     Parameter 7 Improper Prior
     Parameter 8        -0.0098          0.1186          0.3444
     Parameter 9         0.0062          0.1252          0.3538
     Parameter 10 Improper Prior
     Parameter 11 Improper Prior
     Parameter 12 Improper Prior
     Parameter 13 Improper Prior
     Parameter 14 Improper Prior
     Parameter 15 Improper Prior
     Parameter 16 Improper Prior
     Parameter 17 Improper Prior
     Parameter 18 Improper Prior
     Parameter 19 Improper Prior
     Parameter 20 Improper Prior
     Parameter 21 Improper Prior
     Parameter 22 Improper Prior
     Parameter 23 Improper Prior
     Parameter 24 Improper Prior
     Parameter 25 Improper Prior
     Parameter 26 Improper Prior
     Parameter 27 Improper Prior
     Parameter 28 Improper Prior
     Parameter 29 Improper Prior
     Parameter 30 Improper Prior
     Parameter 31 Improper Prior
     Parameter 32 Improper Prior
     Parameter 33 Improper Prior
     Parameter 34 Improper Prior
     Parameter 35 Improper Prior
     Parameter 36 Improper Prior
     Parameter 37 Improper Prior
     Parameter 38 Improper Prior
     Parameter 39 Improper Prior
     Parameter 40 Improper Prior
     Parameter 41 Improper Prior
     Parameter 42 Improper Prior
     Parameter 43 Improper Prior
     Parameter 44 Improper Prior
     Parameter 45 Improper Prior
     Parameter 46 Improper Prior

     REPLICATION 76:


                     POTENTIAL       PARAMETER WITH
     ITERATION    SCALE REDUCTION      HIGHEST PSR
     100              1.209               20
     200              1.305               5
     300              1.108               6
     400              1.067               5
     500              1.043               46
     600              1.030               14
     700              1.031               15
     800              1.080               12
     900              1.105               45
     1000             1.156               9
     1100             1.008               39
     1200             1.069               45
     1300             1.063               45
     1400             1.022               17
     1500             1.020               17
     1600             1.014               40
     1700             1.022               5
     1800             1.036               5
     1900             1.050               45
     2000             1.035               8
     2100             1.023               8
     2200             1.028               8
     2300             1.007               36
     2400             1.029               45
     2500             1.034               45
     2600             1.034               45
     2700             1.023               45
     2800             1.011               23
     2900             1.010               45
     3000             1.010               12
     3100             1.008               14
     3200             1.012               20
     3300             1.008               20
     3400             1.006               20
     3500             1.006               36
     3600             1.007               45
     3700             1.006               36
     3800             1.006               36
     3900             1.007               12
     4000             1.007               22
     4100             1.005               36
     4200             1.009               9
     4300             1.003               28
     4400             1.003               10
     4500             1.004               3
     4600             1.003               18
     4700             1.004               10
     4800             1.006               10
     4900             1.003               10
     5000             1.003               19


     Simulated prior distributions

     Parameter       Prior Mean  Prior Variance  Prior Std. Dev.


     Parameter 1 Improper Prior
     Parameter 2 Improper Prior
     Parameter 3        -0.0161          0.1299          0.3604
     Parameter 4         0.0090          0.1237          0.3517
     Parameter 5 Improper Prior
     Parameter 6 Improper Prior
     Parameter 7 Improper Prior
     Parameter 8         0.0230          0.1278          0.3575
     Parameter 9         0.0001          0.1315          0.3626
     Parameter 10 Improper Prior
     Parameter 11 Improper Prior
     Parameter 12 Improper Prior
     Parameter 13 Improper Prior
     Parameter 14 Improper Prior
     Parameter 15 Improper Prior
     Parameter 16 Improper Prior
     Parameter 17 Improper Prior
     Parameter 18 Improper Prior
     Parameter 19 Improper Prior
     Parameter 20 Improper Prior
     Parameter 21 Improper Prior
     Parameter 22 Improper Prior
     Parameter 23 Improper Prior
     Parameter 24 Improper Prior
     Parameter 25 Improper Prior
     Parameter 26 Improper Prior
     Parameter 27 Improper Prior
     Parameter 28 Improper Prior
     Parameter 29 Improper Prior
     Parameter 30 Improper Prior
     Parameter 31 Improper Prior
     Parameter 32 Improper Prior
     Parameter 33 Improper Prior
     Parameter 34 Improper Prior
     Parameter 35 Improper Prior
     Parameter 36 Improper Prior
     Parameter 37 Improper Prior
     Parameter 38 Improper Prior
     Parameter 39 Improper Prior
     Parameter 40 Improper Prior
     Parameter 41 Improper Prior
     Parameter 42 Improper Prior
     Parameter 43 Improper Prior
     Parameter 44 Improper Prior
     Parameter 45 Improper Prior
     Parameter 46 Improper Prior

     REPLICATION 77:


                     POTENTIAL       PARAMETER WITH
     ITERATION    SCALE REDUCTION      HIGHEST PSR
     100              1.484               24
     200              1.129               9
     300              1.033               11
     400              1.171               1
     500              1.086               5
     600              1.039               9
     700              1.044               13
     800              1.058               5
     900              1.019               39
     1000             1.044               21
     1100             1.018               46
     1200             1.052               2
     1300             1.046               20
     1400             1.061               18
     1500             1.051               18
     1600             1.024               18
     1700             1.019               1
     1800             1.014               5
     1900             1.019               20
     2000             1.009               39
     2100             1.015               45
     2200             1.019               45
     2300             1.009               45
     2400             1.008               9
     2500             1.006               4
     2600             1.011               1
     2700             1.019               5
     2800             1.029               5
     2900             1.007               5
     3000             1.005               40
     3100             1.010               34
     3200             1.016               45
     3300             1.005               34
     3400             1.005               34
     3500             1.012               18
     3600             1.019               45
     3700             1.016               45
     3800             1.007               45
     3900             1.004               5
     4000             1.007               5
     4100             1.004               5
     4200             1.009               5
     4300             1.007               5
     4400             1.004               3
     4500             1.002               24
     4600             1.003               46
     4700             1.003               17
     4800             1.009               46
     4900             1.011               46
     5000             1.012               46


     Simulated prior distributions

     Parameter       Prior Mean  Prior Variance  Prior Std. Dev.


     Parameter 1 Improper Prior
     Parameter 2 Improper Prior
     Parameter 3        -0.0056          0.1247          0.3532
     Parameter 4        -0.0136          0.1214          0.3484
     Parameter 5 Improper Prior
     Parameter 6 Improper Prior
     Parameter 7 Improper Prior
     Parameter 8         0.0305          0.1238          0.3518
     Parameter 9         0.0194          0.1306          0.3613
     Parameter 10 Improper Prior
     Parameter 11 Improper Prior
     Parameter 12 Improper Prior
     Parameter 13 Improper Prior
     Parameter 14 Improper Prior
     Parameter 15 Improper Prior
     Parameter 16 Improper Prior
     Parameter 17 Improper Prior
     Parameter 18 Improper Prior
     Parameter 19 Improper Prior
     Parameter 20 Improper Prior
     Parameter 21 Improper Prior
     Parameter 22 Improper Prior
     Parameter 23 Improper Prior
     Parameter 24 Improper Prior
     Parameter 25 Improper Prior
     Parameter 26 Improper Prior
     Parameter 27 Improper Prior
     Parameter 28 Improper Prior
     Parameter 29 Improper Prior
     Parameter 30 Improper Prior
     Parameter 31 Improper Prior
     Parameter 32 Improper Prior
     Parameter 33 Improper Prior
     Parameter 34 Improper Prior
     Parameter 35 Improper Prior
     Parameter 36 Improper Prior
     Parameter 37 Improper Prior
     Parameter 38 Improper Prior
     Parameter 39 Improper Prior
     Parameter 40 Improper Prior
     Parameter 41 Improper Prior
     Parameter 42 Improper Prior
     Parameter 43 Improper Prior
     Parameter 44 Improper Prior
     Parameter 45 Improper Prior
     Parameter 46 Improper Prior

     REPLICATION 78:


                     POTENTIAL       PARAMETER WITH
     ITERATION    SCALE REDUCTION      HIGHEST PSR
     100              1.251               46
     200              1.227               46
     300              1.189               45
     400              1.088               12
     500              1.213               45
     600              1.032               20
     700              1.052               21
     800              1.034               9
     900              1.020               14
     1000             1.045               21
     1100             1.036               4
     1200             1.030               13
     1300             1.041               5
     1400             1.090               5
     1500             1.038               5
     1600             1.028               45
     1700             1.025               19
     1800             1.022               21
     1900             1.031               23
     2000             1.010               13
     2100             1.015               45
     2200             1.028               45
     2300             1.025               45
     2400             1.032               45
     2500             1.025               45
     2600             1.028               45
     2700             1.008               45
     2800             1.009               7
     2900             1.008               7
     3000             1.005               32
     3100             1.006               32
     3200             1.005               28
     3300             1.013               45
     3400             1.008               14
     3500             1.009               14
     3600             1.007               14
     3700             1.005               37
     3800             1.006               2
     3900             1.008               1
     4000             1.012               1
     4100             1.019               5
     4200             1.019               1
     4300             1.020               1
     4400             1.018               1
     4500             1.014               1
     4600             1.008               1
     4700             1.011               1
     4800             1.013               1
     4900             1.020               1
     5000             1.019               1
     5100             1.019               1
     5200             1.013               1


     Simulated prior distributions

     Parameter       Prior Mean  Prior Variance  Prior Std. Dev.


     Parameter 1 Improper Prior
     Parameter 2 Improper Prior
     Parameter 3         0.0068          0.1324          0.3639
     Parameter 4        -0.0087          0.1335          0.3654
     Parameter 5 Improper Prior
     Parameter 6 Improper Prior
     Parameter 7 Improper Prior
     Parameter 8         0.0001          0.1186          0.3443
     Parameter 9        -0.0037          0.1223          0.3498
     Parameter 10 Improper Prior
     Parameter 11 Improper Prior
     Parameter 12 Improper Prior
     Parameter 13 Improper Prior
     Parameter 14 Improper Prior
     Parameter 15 Improper Prior
     Parameter 16 Improper Prior
     Parameter 17 Improper Prior
     Parameter 18 Improper Prior
     Parameter 19 Improper Prior
     Parameter 20 Improper Prior
     Parameter 21 Improper Prior
     Parameter 22 Improper Prior
     Parameter 23 Improper Prior
     Parameter 24 Improper Prior
     Parameter 25 Improper Prior
     Parameter 26 Improper Prior
     Parameter 27 Improper Prior
     Parameter 28 Improper Prior
     Parameter 29 Improper Prior
     Parameter 30 Improper Prior
     Parameter 31 Improper Prior
     Parameter 32 Improper Prior
     Parameter 33 Improper Prior
     Parameter 34 Improper Prior
     Parameter 35 Improper Prior
     Parameter 36 Improper Prior
     Parameter 37 Improper Prior
     Parameter 38 Improper Prior
     Parameter 39 Improper Prior
     Parameter 40 Improper Prior
     Parameter 41 Improper Prior
     Parameter 42 Improper Prior
     Parameter 43 Improper Prior
     Parameter 44 Improper Prior
     Parameter 45 Improper Prior
     Parameter 46 Improper Prior

     REPLICATION 79:


                     POTENTIAL       PARAMETER WITH
     ITERATION    SCALE REDUCTION      HIGHEST PSR
     100              1.495               28
     200              1.224               8
     300              1.135               21
     400              1.178               1
     500              1.184               5
     600              1.204               9
     700              1.086               39
     800              1.046               8
     900              1.049               1
     1000             1.040               9
     1100             1.189               8
     1200             1.075               8
     1300             1.112               1
     1400             1.128               1
     1500             1.020               1
     1600             1.012               32
     1700             1.017               14
     1800             1.031               14
     1900             1.027               3
     2000             1.018               1
     2100             1.041               1
     2200             1.023               1
     2300             1.011               17
     2400             1.012               17
     2500             1.015               14
     2600             1.024               14
     2700             1.010               14
     2800             1.007               8
     2900             1.004               43
     3000             1.009               43
     3100             1.006               43
     3200             1.008               17
     3300             1.011               17
     3400             1.011               17
     3500             1.015               1
     3600             1.009               1
     3700             1.007               19
     3800             1.008               1
     3900             1.009               1
     4000             1.007               17
     4100             1.003               8
     4200             1.004               43
     4300             1.004               43
     4400             1.002               10
     4500             1.002               46
     4600             1.005               10
     4700             1.006               45
     4800             1.007               9
     4900             1.006               9
     5000             1.006               9


     Simulated prior distributions

     Parameter       Prior Mean  Prior Variance  Prior Std. Dev.


     Parameter 1 Improper Prior
     Parameter 2 Improper Prior
     Parameter 3        -0.0091          0.1199          0.3462
     Parameter 4         0.0163          0.1252          0.3538
     Parameter 5 Improper Prior
     Parameter 6 Improper Prior
     Parameter 7 Improper Prior
     Parameter 8         0.0020          0.1282          0.3580
     Parameter 9         0.0185          0.1198          0.3462
     Parameter 10 Improper Prior
     Parameter 11 Improper Prior
     Parameter 12 Improper Prior
     Parameter 13 Improper Prior
     Parameter 14 Improper Prior
     Parameter 15 Improper Prior
     Parameter 16 Improper Prior
     Parameter 17 Improper Prior
     Parameter 18 Improper Prior
     Parameter 19 Improper Prior
     Parameter 20 Improper Prior
     Parameter 21 Improper Prior
     Parameter 22 Improper Prior
     Parameter 23 Improper Prior
     Parameter 24 Improper Prior
     Parameter 25 Improper Prior
     Parameter 26 Improper Prior
     Parameter 27 Improper Prior
     Parameter 28 Improper Prior
     Parameter 29 Improper Prior
     Parameter 30 Improper Prior
     Parameter 31 Improper Prior
     Parameter 32 Improper Prior
     Parameter 33 Improper Prior
     Parameter 34 Improper Prior
     Parameter 35 Improper Prior
     Parameter 36 Improper Prior
     Parameter 37 Improper Prior
     Parameter 38 Improper Prior
     Parameter 39 Improper Prior
     Parameter 40 Improper Prior
     Parameter 41 Improper Prior
     Parameter 42 Improper Prior
     Parameter 43 Improper Prior
     Parameter 44 Improper Prior
     Parameter 45 Improper Prior
     Parameter 46 Improper Prior

     REPLICATION 80:


                     POTENTIAL       PARAMETER WITH
     ITERATION    SCALE REDUCTION      HIGHEST PSR
     100              1.133               36
     200              1.568               45
     300              1.151               45
     400              1.244               5
     500              1.044               16
     600              1.020               19
     700              1.063               1
     800              1.033               46
     900              1.021               8
     1000             1.025               17
     1100             1.018               22
     1200             1.033               17
     1300             1.083               45
     1400             1.046               45
     1500             1.028               3
     1600             1.036               5
     1700             1.031               45
     1800             1.025               12
     1900             1.024               12
     2000             1.011               38
     2100             1.025               5
     2200             1.014               5
     2300             1.011               30
     2400             1.019               45
     2500             1.017               45
     2600             1.010               32
     2700             1.011               20
     2800             1.011               8
     2900             1.017               20
     3000             1.014               14
     3100             1.011               14
     3200             1.012               46
     3300             1.012               45
     3400             1.005               24
     3500             1.005               11
     3600             1.004               11
     3700             1.005               12
     3800             1.012               12
     3900             1.006               12
     4000             1.008               14
     4100             1.007               29
     4200             1.006               11
     4300             1.004               29
     4400             1.003               46
     4500             1.003               35
     4600             1.004               31
     4700             1.004               1
     4800             1.004               45
     4900             1.016               45
     5000             1.014               45


     Simulated prior distributions

     Parameter       Prior Mean  Prior Variance  Prior Std. Dev.


     Parameter 1 Improper Prior
     Parameter 2 Improper Prior
     Parameter 3        -0.0200          0.1224          0.3498
     Parameter 4        -0.0089          0.1298          0.3602
     Parameter 5 Improper Prior
     Parameter 6 Improper Prior
     Parameter 7 Improper Prior
     Parameter 8        -0.0153          0.1227          0.3503
     Parameter 9        -0.0014          0.1247          0.3531
     Parameter 10 Improper Prior
     Parameter 11 Improper Prior
     Parameter 12 Improper Prior
     Parameter 13 Improper Prior
     Parameter 14 Improper Prior
     Parameter 15 Improper Prior
     Parameter 16 Improper Prior
     Parameter 17 Improper Prior
     Parameter 18 Improper Prior
     Parameter 19 Improper Prior
     Parameter 20 Improper Prior
     Parameter 21 Improper Prior
     Parameter 22 Improper Prior
     Parameter 23 Improper Prior
     Parameter 24 Improper Prior
     Parameter 25 Improper Prior
     Parameter 26 Improper Prior
     Parameter 27 Improper Prior
     Parameter 28 Improper Prior
     Parameter 29 Improper Prior
     Parameter 30 Improper Prior
     Parameter 31 Improper Prior
     Parameter 32 Improper Prior
     Parameter 33 Improper Prior
     Parameter 34 Improper Prior
     Parameter 35 Improper Prior
     Parameter 36 Improper Prior
     Parameter 37 Improper Prior
     Parameter 38 Improper Prior
     Parameter 39 Improper Prior
     Parameter 40 Improper Prior
     Parameter 41 Improper Prior
     Parameter 42 Improper Prior
     Parameter 43 Improper Prior
     Parameter 44 Improper Prior
     Parameter 45 Improper Prior
     Parameter 46 Improper Prior

     REPLICATION 81:


                     POTENTIAL       PARAMETER WITH
     ITERATION    SCALE REDUCTION      HIGHEST PSR
     100              1.328               5
     200              1.187               46
     300              1.065               4
     400              1.034               7
     500              1.056               38
     600              1.105               45
     700              1.040               10
     800              1.036               12
     900              1.021               21
     1000             1.033               9
     1100             1.033               24
     1200             1.047               9
     1300             1.066               9
     1400             1.010               9
     1500             1.023               24
     1600             1.018               24
     1700             1.027               9
     1800             1.045               9
     1900             1.027               45
     2000             1.013               15
     2100             1.017               15
     2200             1.025               10
     2300             1.024               13
     2400             1.020               13
     2500             1.009               13
     2600             1.016               17
     2700             1.008               17
     2800             1.008               1
     2900             1.013               4
     3000             1.008               1
     3100             1.019               4
     3200             1.014               1
     3300             1.028               1
     3400             1.012               1
     3500             1.006               1
     3600             1.005               1
     3700             1.004               20
     3800             1.006               13
     3900             1.003               14
     4000             1.004               13
     4100             1.009               13
     4200             1.003               13
     4300             1.002               13
     4400             1.008               45
     4500             1.016               45
     4600             1.025               45
     4700             1.027               45
     4800             1.034               45
     4900             1.035               45
     5000             1.023               45
     5100             1.012               5


     Simulated prior distributions

     Parameter       Prior Mean  Prior Variance  Prior Std. Dev.


     Parameter 1 Improper Prior
     Parameter 2 Improper Prior
     Parameter 3         0.0140          0.1172          0.3423
     Parameter 4         0.0068          0.1298          0.3602
     Parameter 5 Improper Prior
     Parameter 6 Improper Prior
     Parameter 7 Improper Prior
     Parameter 8         0.0054          0.1285          0.3585
     Parameter 9        -0.0066          0.1319          0.3632
     Parameter 10 Improper Prior
     Parameter 11 Improper Prior
     Parameter 12 Improper Prior
     Parameter 13 Improper Prior
     Parameter 14 Improper Prior
     Parameter 15 Improper Prior
     Parameter 16 Improper Prior
     Parameter 17 Improper Prior
     Parameter 18 Improper Prior
     Parameter 19 Improper Prior
     Parameter 20 Improper Prior
     Parameter 21 Improper Prior
     Parameter 22 Improper Prior
     Parameter 23 Improper Prior
     Parameter 24 Improper Prior
     Parameter 25 Improper Prior
     Parameter 26 Improper Prior
     Parameter 27 Improper Prior
     Parameter 28 Improper Prior
     Parameter 29 Improper Prior
     Parameter 30 Improper Prior
     Parameter 31 Improper Prior
     Parameter 32 Improper Prior
     Parameter 33 Improper Prior
     Parameter 34 Improper Prior
     Parameter 35 Improper Prior
     Parameter 36 Improper Prior
     Parameter 37 Improper Prior
     Parameter 38 Improper Prior
     Parameter 39 Improper Prior
     Parameter 40 Improper Prior
     Parameter 41 Improper Prior
     Parameter 42 Improper Prior
     Parameter 43 Improper Prior
     Parameter 44 Improper Prior
     Parameter 45 Improper Prior
     Parameter 46 Improper Prior

     REPLICATION 82:


                     POTENTIAL       PARAMETER WITH
     ITERATION    SCALE REDUCTION      HIGHEST PSR
     100              1.275               1
     200              1.311               1
     300              1.149               45
     400              1.050               7
     500              1.107               14
     600              1.035               28
     700              1.024               12
     800              1.123               5
     900              1.157               5
     1000             1.026               40
     1100             1.036               4
     1200             1.046               4
     1300             1.065               5
     1400             1.030               5
     1500             1.023               5
     1600             1.022               37
     1700             1.012               34
     1800             1.009               24
     1900             1.006               45
     2000             1.009               24
     2100             1.023               1
     2200             1.023               2
     2300             1.016               32
     2400             1.011               17
     2500             1.011               17
     2600             1.007               1
     2700             1.016               1
     2800             1.006               33
     2900             1.005               33
     3000             1.010               13
     3100             1.010               33
     3200             1.008               33
     3300             1.006               12
     3400             1.009               45
     3500             1.009               45
     3600             1.006               31
     3700             1.006               45
     3800             1.005               18
     3900             1.010               2
     4000             1.005               2
     4100             1.004               20
     4200             1.005               13
     4300             1.007               13
     4400             1.005               45
     4500             1.008               45
     4600             1.020               45
     4700             1.025               45
     4800             1.015               45
     4900             1.015               45
     5000             1.010               12


     Simulated prior distributions

     Parameter       Prior Mean  Prior Variance  Prior Std. Dev.


     Parameter 1 Improper Prior
     Parameter 2 Improper Prior
     Parameter 3         0.0058          0.1171          0.3422
     Parameter 4         0.0082          0.1246          0.3530
     Parameter 5 Improper Prior
     Parameter 6 Improper Prior
     Parameter 7 Improper Prior
     Parameter 8        -0.0057          0.1200          0.3464
     Parameter 9        -0.0032          0.1244          0.3527
     Parameter 10 Improper Prior
     Parameter 11 Improper Prior
     Parameter 12 Improper Prior
     Parameter 13 Improper Prior
     Parameter 14 Improper Prior
     Parameter 15 Improper Prior
     Parameter 16 Improper Prior
     Parameter 17 Improper Prior
     Parameter 18 Improper Prior
     Parameter 19 Improper Prior
     Parameter 20 Improper Prior
     Parameter 21 Improper Prior
     Parameter 22 Improper Prior
     Parameter 23 Improper Prior
     Parameter 24 Improper Prior
     Parameter 25 Improper Prior
     Parameter 26 Improper Prior
     Parameter 27 Improper Prior
     Parameter 28 Improper Prior
     Parameter 29 Improper Prior
     Parameter 30 Improper Prior
     Parameter 31 Improper Prior
     Parameter 32 Improper Prior
     Parameter 33 Improper Prior
     Parameter 34 Improper Prior
     Parameter 35 Improper Prior
     Parameter 36 Improper Prior
     Parameter 37 Improper Prior
     Parameter 38 Improper Prior
     Parameter 39 Improper Prior
     Parameter 40 Improper Prior
     Parameter 41 Improper Prior
     Parameter 42 Improper Prior
     Parameter 43 Improper Prior
     Parameter 44 Improper Prior
     Parameter 45 Improper Prior
     Parameter 46 Improper Prior

     REPLICATION 83:


                     POTENTIAL       PARAMETER WITH
     ITERATION    SCALE REDUCTION      HIGHEST PSR
     100              1.101               40
     200              1.195               19
     300              1.097               9
     400              1.047               15
     500              1.153               19
     600              1.030               26
     700              1.024               22
     800              1.053               20
     900              1.030               23
     1000             1.024               23
     1100             1.009               42
     1200             1.012               46
     1300             1.024               21
     1400             1.030               23
     1500             1.052               45
     1600             1.019               8
     1700             1.026               11
     1800             1.018               40
     1900             1.019               16
     2000             1.006               20
     2100             1.011               45
     2200             1.006               15
     2300             1.012               40
     2400             1.033               9
     2500             1.015               9
     2600             1.015               14
     2700             1.013               9
     2800             1.006               14
     2900             1.005               32
     3000             1.009               46
     3100             1.007               8
     3200             1.011               45
     3300             1.008               9
     3400             1.027               9
     3500             1.005               37
     3600             1.013               9
     3700             1.021               45
     3800             1.010               28
     3900             1.007               45
     4000             1.009               14
     4100             1.010               11
     4200             1.008               45
     4300             1.024               45
     4400             1.015               1
     4500             1.009               1
     4600             1.005               1
     4700             1.006               11
     4800             1.003               28
     4900             1.005               45
     5000             1.016               45


     Simulated prior distributions

     Parameter       Prior Mean  Prior Variance  Prior Std. Dev.


     Parameter 1 Improper Prior
     Parameter 2 Improper Prior
     Parameter 3        -0.0167          0.1283          0.3582
     Parameter 4         0.0096          0.1228          0.3505
     Parameter 5 Improper Prior
     Parameter 6 Improper Prior
     Parameter 7 Improper Prior
     Parameter 8         0.0078          0.1288          0.3589
     Parameter 9        -0.0010          0.1200          0.3465
     Parameter 10 Improper Prior
     Parameter 11 Improper Prior
     Parameter 12 Improper Prior
     Parameter 13 Improper Prior
     Parameter 14 Improper Prior
     Parameter 15 Improper Prior
     Parameter 16 Improper Prior
     Parameter 17 Improper Prior
     Parameter 18 Improper Prior
     Parameter 19 Improper Prior
     Parameter 20 Improper Prior
     Parameter 21 Improper Prior
     Parameter 22 Improper Prior
     Parameter 23 Improper Prior
     Parameter 24 Improper Prior
     Parameter 25 Improper Prior
     Parameter 26 Improper Prior
     Parameter 27 Improper Prior
     Parameter 28 Improper Prior
     Parameter 29 Improper Prior
     Parameter 30 Improper Prior
     Parameter 31 Improper Prior
     Parameter 32 Improper Prior
     Parameter 33 Improper Prior
     Parameter 34 Improper Prior
     Parameter 35 Improper Prior
     Parameter 36 Improper Prior
     Parameter 37 Improper Prior
     Parameter 38 Improper Prior
     Parameter 39 Improper Prior
     Parameter 40 Improper Prior
     Parameter 41 Improper Prior
     Parameter 42 Improper Prior
     Parameter 43 Improper Prior
     Parameter 44 Improper Prior
     Parameter 45 Improper Prior
     Parameter 46 Improper Prior

     REPLICATION 84:


                     POTENTIAL       PARAMETER WITH
     ITERATION    SCALE REDUCTION      HIGHEST PSR
     100              1.140               5
     200              1.150               30
     300              1.090               45
     400              1.065               14
     500              1.067               4
     600              1.087               17
     700              1.029               11
     800              1.032               38
     900              1.058               45
     1000             1.028               5
     1100             1.035               5
     1200             1.023               32
     1300             1.011               13
     1400             1.030               20
     1500             1.050               20
     1600             1.020               20
     1700             1.027               20
     1800             1.012               46
     1900             1.009               19
     2000             1.014               27
     2100             1.011               25
     2200             1.035               20
     2300             1.018               20
     2400             1.018               18
     2500             1.012               18
     2600             1.011               18
     2700             1.009               28
     2800             1.012               19
     2900             1.012               45
     3000             1.016               45
     3100             1.013               9
     3200             1.011               1
     3300             1.008               1
     3400             1.010               9
     3500             1.007               13
     3600             1.007               13
     3700             1.010               21
     3800             1.010               18
     3900             1.017               21
     4000             1.011               21
     4100             1.007               21
     4200             1.010               21
     4300             1.010               21
     4400             1.005               21
     4500             1.004               18
     4600             1.003               8
     4700             1.006               8
     4800             1.002               14
     4900             1.005               5
     5000             1.005               5


     Simulated prior distributions

     Parameter       Prior Mean  Prior Variance  Prior Std. Dev.


     Parameter 1 Improper Prior
     Parameter 2 Improper Prior
     Parameter 3         0.0086          0.1305          0.3613
     Parameter 4        -0.0074          0.1215          0.3486
     Parameter 5 Improper Prior
     Parameter 6 Improper Prior
     Parameter 7 Improper Prior
     Parameter 8        -0.0020          0.1211          0.3480
     Parameter 9         0.0066          0.1204          0.3470
     Parameter 10 Improper Prior
     Parameter 11 Improper Prior
     Parameter 12 Improper Prior
     Parameter 13 Improper Prior
     Parameter 14 Improper Prior
     Parameter 15 Improper Prior
     Parameter 16 Improper Prior
     Parameter 17 Improper Prior
     Parameter 18 Improper Prior
     Parameter 19 Improper Prior
     Parameter 20 Improper Prior
     Parameter 21 Improper Prior
     Parameter 22 Improper Prior
     Parameter 23 Improper Prior
     Parameter 24 Improper Prior
     Parameter 25 Improper Prior
     Parameter 26 Improper Prior
     Parameter 27 Improper Prior
     Parameter 28 Improper Prior
     Parameter 29 Improper Prior
     Parameter 30 Improper Prior
     Parameter 31 Improper Prior
     Parameter 32 Improper Prior
     Parameter 33 Improper Prior
     Parameter 34 Improper Prior
     Parameter 35 Improper Prior
     Parameter 36 Improper Prior
     Parameter 37 Improper Prior
     Parameter 38 Improper Prior
     Parameter 39 Improper Prior
     Parameter 40 Improper Prior
     Parameter 41 Improper Prior
     Parameter 42 Improper Prior
     Parameter 43 Improper Prior
     Parameter 44 Improper Prior
     Parameter 45 Improper Prior
     Parameter 46 Improper Prior

     REPLICATION 85:


                     POTENTIAL       PARAMETER WITH
     ITERATION    SCALE REDUCTION      HIGHEST PSR
     100              1.194               34
     200              1.208               12
     300              1.111               23
     400              1.045               8
     500              1.141               8
     600              1.039               35
     700              1.046               19
     800              1.056               19
     900              1.011               4
     1000             1.018               19
     1100             1.019               36
     1200             1.034               1
     1300             1.019               46
     1400             1.014               46
     1500             1.016               13
     1600             1.009               41
     1700             1.013               41
     1800             1.024               17
     1900             1.022               31
     2000             1.015               41
     2100             1.013               41
     2200             1.012               45
     2300             1.017               45
     2400             1.033               5
     2500             1.029               5
     2600             1.014               5
     2700             1.012               19
     2800             1.010               19
     2900             1.007               13
     3000             1.008               13
     3100             1.009               8
     3200             1.010               5
     3300             1.013               9
     3400             1.009               5
     3500             1.016               5
     3600             1.008               11
     3700             1.011               5
     3800             1.010               1
     3900             1.006               1
     4000             1.003               39
     4100             1.005               46
     4200             1.005               14
     4300             1.004               46
     4400             1.004               46
     4500             1.004               46
     4600             1.003               25
     4700             1.003               25
     4800             1.006               9
     4900             1.009               9
     5000             1.005               9


     Simulated prior distributions

     Parameter       Prior Mean  Prior Variance  Prior Std. Dev.


     Parameter 1 Improper Prior
     Parameter 2 Improper Prior
     Parameter 3        -0.0222          0.1261          0.3551
     Parameter 4        -0.0054          0.1217          0.3489
     Parameter 5 Improper Prior
     Parameter 6 Improper Prior
     Parameter 7 Improper Prior
     Parameter 8        -0.0014          0.1390          0.3728
     Parameter 9         0.0138          0.1267          0.3560
     Parameter 10 Improper Prior
     Parameter 11 Improper Prior
     Parameter 12 Improper Prior
     Parameter 13 Improper Prior
     Parameter 14 Improper Prior
     Parameter 15 Improper Prior
     Parameter 16 Improper Prior
     Parameter 17 Improper Prior
     Parameter 18 Improper Prior
     Parameter 19 Improper Prior
     Parameter 20 Improper Prior
     Parameter 21 Improper Prior
     Parameter 22 Improper Prior
     Parameter 23 Improper Prior
     Parameter 24 Improper Prior
     Parameter 25 Improper Prior
     Parameter 26 Improper Prior
     Parameter 27 Improper Prior
     Parameter 28 Improper Prior
     Parameter 29 Improper Prior
     Parameter 30 Improper Prior
     Parameter 31 Improper Prior
     Parameter 32 Improper Prior
     Parameter 33 Improper Prior
     Parameter 34 Improper Prior
     Parameter 35 Improper Prior
     Parameter 36 Improper Prior
     Parameter 37 Improper Prior
     Parameter 38 Improper Prior
     Parameter 39 Improper Prior
     Parameter 40 Improper Prior
     Parameter 41 Improper Prior
     Parameter 42 Improper Prior
     Parameter 43 Improper Prior
     Parameter 44 Improper Prior
     Parameter 45 Improper Prior
     Parameter 46 Improper Prior

     REPLICATION 86:


                     POTENTIAL       PARAMETER WITH
     ITERATION    SCALE REDUCTION      HIGHEST PSR
     100              1.153               38
     200              1.226               21
     300              1.084               19
     400              1.116               5
     500              1.095               1
     600              1.034               32
     700              1.075               5
     800              1.209               5
     900              1.048               5
     1000             1.017               14
     1100             1.068               45
     1200             1.049               2
     1300             1.028               45
     1400             1.015               19
     1500             1.028               9
     1600             1.017               46
     1700             1.013               8
     1800             1.007               3
     1900             1.007               34
     2000             1.012               16
     2100             1.009               21
     2200             1.015               46
     2300             1.017               10
     2400             1.017               2
     2500             1.009               46
     2600             1.010               46
     2700             1.019               45
     2800             1.006               2
     2900             1.010               20
     3000             1.018               20
     3100             1.009               20
     3200             1.010               28
     3300             1.008               6
     3400             1.011               28
     3500             1.008               28
     3600             1.011               28
     3700             1.008               27
     3800             1.010               27
     3900             1.012               5
     4000             1.015               5
     4100             1.015               5
     4200             1.011               5
     4300             1.010               5
     4400             1.011               8
     4500             1.011               5
     4600             1.012               21
     4700             1.008               19
     4800             1.007               19
     4900             1.007               19
     5000             1.011               8


     Simulated prior distributions

     Parameter       Prior Mean  Prior Variance  Prior Std. Dev.


     Parameter 1 Improper Prior
     Parameter 2 Improper Prior
     Parameter 3        -0.0096          0.1250          0.3535
     Parameter 4        -0.0043          0.1302          0.3608
     Parameter 5 Improper Prior
     Parameter 6 Improper Prior
     Parameter 7 Improper Prior
     Parameter 8        -0.0168          0.1211          0.3480
     Parameter 9        -0.0017          0.1265          0.3556
     Parameter 10 Improper Prior
     Parameter 11 Improper Prior
     Parameter 12 Improper Prior
     Parameter 13 Improper Prior
     Parameter 14 Improper Prior
     Parameter 15 Improper Prior
     Parameter 16 Improper Prior
     Parameter 17 Improper Prior
     Parameter 18 Improper Prior
     Parameter 19 Improper Prior
     Parameter 20 Improper Prior
     Parameter 21 Improper Prior
     Parameter 22 Improper Prior
     Parameter 23 Improper Prior
     Parameter 24 Improper Prior
     Parameter 25 Improper Prior
     Parameter 26 Improper Prior
     Parameter 27 Improper Prior
     Parameter 28 Improper Prior
     Parameter 29 Improper Prior
     Parameter 30 Improper Prior
     Parameter 31 Improper Prior
     Parameter 32 Improper Prior
     Parameter 33 Improper Prior
     Parameter 34 Improper Prior
     Parameter 35 Improper Prior
     Parameter 36 Improper Prior
     Parameter 37 Improper Prior
     Parameter 38 Improper Prior
     Parameter 39 Improper Prior
     Parameter 40 Improper Prior
     Parameter 41 Improper Prior
     Parameter 42 Improper Prior
     Parameter 43 Improper Prior
     Parameter 44 Improper Prior
     Parameter 45 Improper Prior
     Parameter 46 Improper Prior

     REPLICATION 87:


                     POTENTIAL       PARAMETER WITH
     ITERATION    SCALE REDUCTION      HIGHEST PSR
     100              1.252               9
     200              1.571               45
     300              1.084               39
     400              1.216               9
     500              1.206               9
     600              1.191               45
     700              1.126               20
     800              1.053               1
     900              1.052               1
     1000             1.043               21
     1100             1.057               21
     1200             1.012               12
     1300             1.015               12
     1400             1.041               21
     1500             1.085               45
     1600             1.053               45
     1700             1.048               45
     1800             1.009               2
     1900             1.007               13
     2000             1.008               33
     2100             1.008               33
     2200             1.007               20
     2300             1.004               3
     2400             1.010               4
     2500             1.016               3
     2600             1.009               5
     2700             1.017               5
     2800             1.012               5
     2900             1.009               5
     3000             1.021               5
     3100             1.022               9
     3200             1.011               5
     3300             1.007               27
     3400             1.007               27
     3500             1.008               27
     3600             1.007               27
     3700             1.006               27
     3800             1.005               13
     3900             1.007               13
     4000             1.007               46
     4100             1.006               28
     4200             1.005               28
     4300             1.011               45
     4400             1.010               45
     4500             1.008               46
     4600             1.010               46
     4700             1.007               46
     4800             1.009               20
     4900             1.005               20
     5000             1.004               13


     Simulated prior distributions

     Parameter       Prior Mean  Prior Variance  Prior Std. Dev.


     Parameter 1 Improper Prior
     Parameter 2 Improper Prior
     Parameter 3        -0.0075          0.1215          0.3486
     Parameter 4        -0.0060          0.1155          0.3399
     Parameter 5 Improper Prior
     Parameter 6 Improper Prior
     Parameter 7 Improper Prior
     Parameter 8        -0.0010          0.1232          0.3510
     Parameter 9        -0.0103          0.1301          0.3607
     Parameter 10 Improper Prior
     Parameter 11 Improper Prior
     Parameter 12 Improper Prior
     Parameter 13 Improper Prior
     Parameter 14 Improper Prior
     Parameter 15 Improper Prior
     Parameter 16 Improper Prior
     Parameter 17 Improper Prior
     Parameter 18 Improper Prior
     Parameter 19 Improper Prior
     Parameter 20 Improper Prior
     Parameter 21 Improper Prior
     Parameter 22 Improper Prior
     Parameter 23 Improper Prior
     Parameter 24 Improper Prior
     Parameter 25 Improper Prior
     Parameter 26 Improper Prior
     Parameter 27 Improper Prior
     Parameter 28 Improper Prior
     Parameter 29 Improper Prior
     Parameter 30 Improper Prior
     Parameter 31 Improper Prior
     Parameter 32 Improper Prior
     Parameter 33 Improper Prior
     Parameter 34 Improper Prior
     Parameter 35 Improper Prior
     Parameter 36 Improper Prior
     Parameter 37 Improper Prior
     Parameter 38 Improper Prior
     Parameter 39 Improper Prior
     Parameter 40 Improper Prior
     Parameter 41 Improper Prior
     Parameter 42 Improper Prior
     Parameter 43 Improper Prior
     Parameter 44 Improper Prior
     Parameter 45 Improper Prior
     Parameter 46 Improper Prior

     REPLICATION 88:


                     POTENTIAL       PARAMETER WITH
     ITERATION    SCALE REDUCTION      HIGHEST PSR
     100              1.273               10
     200              1.090               34
     300              1.086               8
     400              1.055               33
     500              1.056               1
     600              1.056               11
     700              1.068               1
     800              1.031               24
     900              1.021               11
     1000             1.043               5
     1100             1.027               39
     1200             1.021               15
     1300             1.014               39
     1400             1.056               45
     1500             1.068               9
     1600             1.125               9
     1700             1.102               9
     1800             1.031               45
     1900             1.036               15
     2000             1.024               15
     2100             1.042               9
     2200             1.057               9
     2300             1.072               9
     2400             1.065               9
     2500             1.056               9
     2600             1.036               9
     2700             1.010               12
     2800             1.012               12
     2900             1.007               32
     3000             1.013               5
     3100             1.017               9
     3200             1.010               5
     3300             1.007               1
     3400             1.006               20
     3500             1.014               45
     3600             1.015               45
     3700             1.012               45
     3800             1.010               17
     3900             1.004               20
     4000             1.007               8
     4100             1.006               33
     4200             1.004               33
     4300             1.005               35
     4400             1.005               29
     4500             1.005               35
     4600             1.005               14
     4700             1.009               9
     4800             1.008               9
     4900             1.003               9
     5000             1.001               32


     Simulated prior distributions

     Parameter       Prior Mean  Prior Variance  Prior Std. Dev.


     Parameter 1 Improper Prior
     Parameter 2 Improper Prior
     Parameter 3        -0.0001          0.1286          0.3586
     Parameter 4        -0.0074          0.1256          0.3544
     Parameter 5 Improper Prior
     Parameter 6 Improper Prior
     Parameter 7 Improper Prior
     Parameter 8         0.0030          0.1282          0.3581
     Parameter 9        -0.0142          0.1169          0.3419
     Parameter 10 Improper Prior
     Parameter 11 Improper Prior
     Parameter 12 Improper Prior
     Parameter 13 Improper Prior
     Parameter 14 Improper Prior
     Parameter 15 Improper Prior
     Parameter 16 Improper Prior
     Parameter 17 Improper Prior
     Parameter 18 Improper Prior
     Parameter 19 Improper Prior
     Parameter 20 Improper Prior
     Parameter 21 Improper Prior
     Parameter 22 Improper Prior
     Parameter 23 Improper Prior
     Parameter 24 Improper Prior
     Parameter 25 Improper Prior
     Parameter 26 Improper Prior
     Parameter 27 Improper Prior
     Parameter 28 Improper Prior
     Parameter 29 Improper Prior
     Parameter 30 Improper Prior
     Parameter 31 Improper Prior
     Parameter 32 Improper Prior
     Parameter 33 Improper Prior
     Parameter 34 Improper Prior
     Parameter 35 Improper Prior
     Parameter 36 Improper Prior
     Parameter 37 Improper Prior
     Parameter 38 Improper Prior
     Parameter 39 Improper Prior
     Parameter 40 Improper Prior
     Parameter 41 Improper Prior
     Parameter 42 Improper Prior
     Parameter 43 Improper Prior
     Parameter 44 Improper Prior
     Parameter 45 Improper Prior
     Parameter 46 Improper Prior

     REPLICATION 89:


                     POTENTIAL       PARAMETER WITH
     ITERATION    SCALE REDUCTION      HIGHEST PSR
     100              1.378               45
     200              1.123               9
     300              1.332               9
     400              1.130               8
     500              1.054               2
     600              1.149               8
     700              1.133               45
     800              1.076               1
     900              1.017               33
     1000             1.095               45
     1100             1.063               21
     1200             1.028               23
     1300             1.048               21
     1400             1.022               10
     1500             1.003               23
     1600             1.022               18
     1700             1.035               18
     1800             1.012               34
     1900             1.011               45
     2000             1.029               45
     2100             1.027               5
     2200             1.006               21
     2300             1.019               21
     2400             1.014               40
     2500             1.019               21
     2600             1.028               45
     2700             1.059               45
     2800             1.059               45
     2900             1.048               5
     3000             1.034               45
     3100             1.036               45
     3200             1.014               45
     3300             1.017               9
     3400             1.023               9
     3500             1.007               28
     3600             1.012               28
     3700             1.012               28
     3800             1.007               28
     3900             1.014               5
     4000             1.012               5
     4100             1.014               5
     4200             1.022               5
     4300             1.018               5
     4400             1.021               5
     4500             1.036               5
     4600             1.029               45
     4700             1.030               45
     4800             1.021               45
     4900             1.023               5
     5000             1.046               5
     5100             1.060               5
     5200             1.038               45
     5300             1.032               5
     5400             1.025               5
     5500             1.015               5


     Simulated prior distributions

     Parameter       Prior Mean  Prior Variance  Prior Std. Dev.


     Parameter 1 Improper Prior
     Parameter 2 Improper Prior
     Parameter 3         0.0165          0.1284          0.3583
     Parameter 4         0.0053          0.1239          0.3519
     Parameter 5 Improper Prior
     Parameter 6 Improper Prior
     Parameter 7 Improper Prior
     Parameter 8         0.0044          0.1214          0.3484
     Parameter 9        -0.0007          0.1279          0.3577
     Parameter 10 Improper Prior
     Parameter 11 Improper Prior
     Parameter 12 Improper Prior
     Parameter 13 Improper Prior
     Parameter 14 Improper Prior
     Parameter 15 Improper Prior
     Parameter 16 Improper Prior
     Parameter 17 Improper Prior
     Parameter 18 Improper Prior
     Parameter 19 Improper Prior
     Parameter 20 Improper Prior
     Parameter 21 Improper Prior
     Parameter 22 Improper Prior
     Parameter 23 Improper Prior
     Parameter 24 Improper Prior
     Parameter 25 Improper Prior
     Parameter 26 Improper Prior
     Parameter 27 Improper Prior
     Parameter 28 Improper Prior
     Parameter 29 Improper Prior
     Parameter 30 Improper Prior
     Parameter 31 Improper Prior
     Parameter 32 Improper Prior
     Parameter 33 Improper Prior
     Parameter 34 Improper Prior
     Parameter 35 Improper Prior
     Parameter 36 Improper Prior
     Parameter 37 Improper Prior
     Parameter 38 Improper Prior
     Parameter 39 Improper Prior
     Parameter 40 Improper Prior
     Parameter 41 Improper Prior
     Parameter 42 Improper Prior
     Parameter 43 Improper Prior
     Parameter 44 Improper Prior
     Parameter 45 Improper Prior
     Parameter 46 Improper Prior

     REPLICATION 90:


                     POTENTIAL       PARAMETER WITH
     ITERATION    SCALE REDUCTION      HIGHEST PSR
     100              1.298               5
     200              1.140               5
     300              1.099               17
     400              1.032               46
     500              1.071               5
     600              1.077               11
     700              1.061               39
     800              1.015               34
     900              1.042               39
     1000             1.024               11
     1100             1.013               11
     1200             1.022               45
     1300             1.017               26
     1400             1.015               26
     1500             1.017               17
     1600             1.015               11
     1700             1.015               13
     1800             1.012               10
     1900             1.015               10
     2000             1.013               31
     2100             1.014               10
     2200             1.009               27
     2300             1.009               46
     2400             1.016               45
     2500             1.009               45
     2600             1.006               27
     2700             1.013               5
     2800             1.006               17
     2900             1.007               17
     3000             1.006               32
     3100             1.004               25
     3200             1.007               10
     3300             1.004               26
     3400             1.004               4
     3500             1.010               6
     3600             1.014               5
     3700             1.011               27
     3800             1.009               27
     3900             1.008               42
     4000             1.012               5
     4100             1.014               42
     4200             1.011               42
     4300             1.007               42
     4400             1.009               46
     4500             1.011               46
     4600             1.012               46
     4700             1.013               5
     4800             1.008               5
     4900             1.010               5
     5000             1.009               5


     Simulated prior distributions

     Parameter       Prior Mean  Prior Variance  Prior Std. Dev.


     Parameter 1 Improper Prior
     Parameter 2 Improper Prior
     Parameter 3         0.0097          0.1133          0.3366
     Parameter 4         0.0010          0.1239          0.3521
     Parameter 5 Improper Prior
     Parameter 6 Improper Prior
[truncated: 3,746,149 more chars]
