# Supplementary material for: An approximate measurement invariance approach to within-couple relationship quality
Source: Front Psychol. 2014 Sep 19;5:983. doi: 10.3389/fpsyg.2014.00983 (PMC4168678; doi:10.3389/fpsyg.2014.00983)
Supplement: Supplementary file 2 [file DataSheet2.ZIP › sim_bsem_apmi04_0.05.out]

Mplus VERSION 7
MUTHEN & MUTHEN
05/27/2014   5:25 PM

INPUT INSTRUCTIONS

  TITLE: Simulation for partial bsem_03_strong_partial_0.05 ;
  MONTECARLO: NAMES = m1ms1-m1ms7 f1ms1-f1ms7;
  NOBSERVATIONS = 435;
  NREPS = 1000;
  ANALYSIS: ESTIMATOR = BAYES;
  PROCESSORS = 2;
  BCONVERGENCE =0.01;
  BITERATIONS = (5000);
  bseed=167;
  MODEL POPULATION:
  mms by m1ms1 @ 0.453   ;
  mms by m1ms2 @ 0.465   ;
  mms by m1ms3 @ 0.507   ;
  mms by m1ms4 @ 0.51   ;
  mms by m1ms5 @ 0.687   ;
  mms by m1ms6 @ 0.219   ;
  mms by m1ms7 @ 0.291   ;
  fms by f1ms1 @ 0.453   ;
  fms by f1ms2 @ 0.465   ;
  fms by f1ms3 @ 0.507   ;
  fms by f1ms4 @ 0.51   ;
  fms by f1ms5 @ 0.687   ;
  fms by f1ms6 @ 0.219   ;
  fms by f1ms7 @ 0.291   ;
  fms with mms @ 0.419   ;
  m1ms1 with f1ms1 @ -0.005   ;
  m1ms2 with f1ms2 @ 0.039   ;
  m1ms3 with f1ms3 @ 0.021   ;
  m1ms4 with f1ms4 @ 0.049   ;
  m1ms5 with f1ms5 @ 0.112   ;
  m1ms6 with f1ms6 @ 0.012   ;
  m1ms7 with f1ms7 @ -0.01   ;
  [mms @ 0 ] ;
  [fms @ -0.489 ] ;
  [m1ms1 @ 4.209 ] ;
  [m1ms2 @ 4.187 ] ;
  [m1ms3 @ 4.184 ] ;
  [m1ms4 @ 3.721 ] ;
  [m1ms5 @ 3.888 ] ;
  [m1ms6 @ 4.819 ] ;
  [m1ms7 @ 4.239 ] ;
  [f1ms1 @ 4.209 ] ;
  [f1ms2 @ 4.187 ] ;
  [f1ms3 @ 4.383 ] ;
  [f1ms4 @ 3.971 ] ;
  [f1ms5 @ 3.888 ] ;
  [f1ms6 @ 4.819 ] ;
  [f1ms7 @ 4.239 ] ;
  mms  @ 1   ;
  fms @ 1   ;
  m1ms1 @ 0.395   ;
  m1ms2 @ 0.667   ;
  m1ms3 @ 0.525   ;
  m1ms4 @ 0.491   ;
  m1ms5 @ 0.604   ;
  m1ms6 @ 0.255   ;
  m1ms7 @ 0.568   ;
  f1ms1 @ 0.377   ;
  f1ms2 @ 0.575   ;
  f1ms3 @ 0.510   ;
  f1ms4 @ 0.403   ;
  f1ms5 @ 0.630   ;
  f1ms6 @ 0.388   ;
  f1ms7 @ 0.691   ;
  MODEL:
  mms by m1ms1 * 0.453     ;
  mms by m1ms2 * 0.465     ;
  mms by m1ms3 * 0.507     ;
  mms by m1ms4 * 0.51     ;
  mms by m1ms5 * 0.687     ;
  mms by m1ms6 * 0.219     ;
  mms by m1ms7 * 0.291     ;
  fms by f1ms1 * 0.453     ;
  fms by f1ms2 * 0.465     ;
  fms by f1ms3 * 0.507     ;
  fms by f1ms4 * 0.51     ;
  fms by f1ms5 * 0.687     ;
  fms by f1ms6 * 0.219     ;
  fms by f1ms7 * 0.291     ;
  fms with mms * 0.419     ;
  m1ms1 with f1ms1 * -0.005     ;
  m1ms2 with f1ms2 * 0.039     ;
  m1ms3 with f1ms3 * 0.021     ;
  m1ms4 with f1ms4 * 0.049     ;
  m1ms5 with f1ms5 * 0.112     ;
  m1ms6 with f1ms6 * 0.012     ;
  m1ms7 with f1ms7 * -0.01     ;
  [mms @ 0 ]   ;
  [fms * -0.489 ]   ;
  [m1ms1 * 4.209 ] (tau1_1) ;
  [m1ms2 * 4.187 ] (tau1_2) ;
  [m1ms3 * 4.184 ] (tau1_3) ;
  [m1ms4 * 3.721 ] (tau1_4) ;
  [m1ms5 * 3.888 ] (tau1_5) ;
  [m1ms6 * 4.819 ] (tau1_6) ;
  [m1ms7 * 4.239 ] (tau1_7) ;
  [f1ms1 * 4.209 ] (tau1_1) ;
  [f1ms2 * 4.187 ] (tau1_2) ;
  [f1ms3 * 4.383 ] (tau2_3) ;
  [f1ms4 * 3.971 ] (tau2_4) ;
  [f1ms5 * 3.888 ] (tau1_5) ;
  [f1ms6 * 4.819 ] (tau1_6) ;
  [f1ms7 * 4.239 ] (tau1_7) ;
  mms  @ 1     ;
  fms @ 1     ;
  m1ms1 * 0.395     ;
  m1ms2 * 0.667     ;
  m1ms3 * 0.525     ;
  m1ms4 * 0.491     ;
  m1ms5 * 0.604     ;
  m1ms6 * 0.255     ;
  m1ms7 * 0.568     ;
  f1ms1 * 0.377     ;
  f1ms2 * 0.575     ;
  f1ms3 * 0.510     ;
  f1ms4 * 0.403     ;
  f1ms5 * 0.630     ;
  f1ms6 * 0.388     ;
  f1ms7 * 0.691     ;
  MODEL PRIORS:
  DO (3,4) DIFF (tau1_#-tau2_#) ~ N(0,0.05) ;
  OUTPUT:  TECH1; TECH4; TECH8;


*** WARNING in OUTPUT command
  TECH1 option is the default for MONTECARLO.
*** WARNING in OUTPUT command
  TECH4 option is not available with MONTECARLO.
  Request for TECH4 is ignored.
   2 WARNING(S) FOUND IN THE INPUT INSTRUCTIONS


Simulation for partial bsem_03_strong_partial_0.05 ;

SUMMARY OF ANALYSIS

Number of groups                                                 1
Number of observations                                         435

Number of replications
    Requested                                                 1000
    Completed                                                 1000
Value of seed                                                    0

Number of dependent variables                                   14
Number of independent variables                                  0
Number of continuous latent variables                            2

Observed dependent variables

  Continuous
   M1MS1       M1MS2       M1MS3       M1MS4       M1MS5       M1MS6
   M1MS7       F1MS1       F1MS2       F1MS3       F1MS4       F1MS5
   F1MS6       F1MS7

Continuous latent variables
   MMS         FMS


Estimator                                                    BAYES
Specifications for Bayesian Estimation
  Point estimate                                            MEDIAN
  Number of Markov chain Monte Carlo (MCMC) chains               2
  Random seed for the first chain                              167
  Starting value information                           UNPERTURBED
  Treatment of categorical mediator                         LATENT
  Algorithm used for Markov chain Monte Carlo           GIBBS(PX1)
  Convergence criterion                                  0.100D-01
  Maximum number of iterations                               50000
  K-th iteration used for thinning                               1


MODEL FIT INFORMATION

Number of Free Parameters                       46

Bayesian Posterior Predictive Checking using Chi-Square

    Posterior Predictive P-Value

        Number of successful computations     1000

             Proportions
        Expected    Observed
           0.990       1.000
           0.980       1.000
           0.950       0.999
           0.900       0.987
           0.800       0.913
           0.700       0.803
           0.500       0.540
           0.300       0.253
           0.200       0.136
           0.100       0.049
           0.050       0.021
           0.020       0.006
           0.010       0.002

Information Criterion

    Deviance (DIC)

        Mean                             14119.654
        Std Dev                            106.276
        Number of successful computations     1000

             Proportions                   Percentiles
        Expected    Observed         Expected       Observed
           0.990       0.993        13872.424      13882.678
           0.980       0.977        13901.394      13898.510
           0.950       0.947        13944.840      13939.874
           0.900       0.891        13983.450      13978.250
           0.800       0.796        14030.212      14028.738
           0.700       0.699        14063.923      14063.047
           0.500       0.516        14119.654      14123.831
           0.300       0.312        14175.385      14179.342
           0.200       0.192        14209.096      14206.678
           0.100       0.106        14255.857      14258.324
           0.050       0.048        14294.468      14291.307
           0.020       0.018        14337.913      14335.458
           0.010       0.009        14366.884      14360.214

    Estimated Number of Parameters (pD)

        Mean                                45.620
        Std Dev                              0.605
        Number of successful computations     1000

             Proportions                   Percentiles
        Expected    Observed         Expected       Observed
           0.990       0.990           44.213         44.138
           0.980       0.980           44.378         44.374
           0.950       0.942           44.625         44.570
           0.900       0.895           44.845         44.821
           0.800       0.799           45.111         45.106
           0.700       0.700           45.303         45.302
           0.500       0.508           45.620         45.631
           0.300       0.304           45.937         45.947
           0.200       0.195           46.129         46.119
           0.100       0.099           46.396         46.379
           0.050       0.049           46.615         46.598
           0.020       0.021           46.863         46.865
           0.010       0.009           47.028         46.975

    Bayesian (BIC)

        Mean                             14307.567
        Std Dev                            106.238
        Number of successful computations     1000

             Proportions                   Percentiles
        Expected    Observed         Expected       Observed
           0.990       0.993        14060.424      14071.453
           0.980       0.977        14089.385      14086.168
           0.950       0.947        14132.815      14128.663
           0.900       0.891        14171.412      14166.296
           0.800       0.795        14218.157      14215.834
           0.700       0.697        14251.855      14251.126
           0.500       0.515        14307.567      14311.821
           0.300       0.312        14363.278      14366.178
           0.200       0.192        14396.977      14394.781
           0.100       0.106        14443.722      14445.697
           0.050       0.049        14482.318      14477.702
           0.020       0.018        14525.749      14523.416
           0.010       0.009        14554.709      14546.857


MODEL RESULTS

                           ESTIMATES              S. E.     M. S. E.  95%  % Sig
              Population   Average   Std. Dev.   Average             Cover Coeff
 MMS      BY
  M1MS1            0.453     0.4572     0.0397     0.0400     0.0016 0.957 1.000
  M1MS2            0.465     0.4706     0.0470     0.0495     0.0022 0.966 1.000
  M1MS3            0.507     0.5114     0.0451     0.0458     0.0020 0.943 1.000
  M1MS4            0.510     0.5119     0.0448     0.0444     0.0020 0.952 1.000
  M1MS5            0.687     0.6890     0.0502     0.0517     0.0025 0.956 1.000
  M1MS6            0.219     0.2216     0.0295     0.0296     0.0009 0.950 1.000
  M1MS7            0.291     0.2931     0.0443     0.0439     0.0020 0.951 1.000

 FMS      BY
  F1MS1            0.453     0.4556     0.0357     0.0372     0.0013 0.950 1.000
  F1MS2            0.465     0.4688     0.0437     0.0438     0.0019 0.946 1.000
  F1MS3            0.507     0.5062     0.0447     0.0448     0.0020 0.949 1.000
  F1MS4            0.510     0.5119     0.0403     0.0411     0.0016 0.953 1.000
  F1MS5            0.687     0.6921     0.0486     0.0497     0.0024 0.944 1.000
  F1MS6            0.219     0.2204     0.0335     0.0332     0.0011 0.945 1.000
  F1MS7            0.291     0.2955     0.0437     0.0448     0.0019 0.948 1.000

 FMS      WITH
  MMS              0.419     0.4154     0.0567     0.0573     0.0032 0.945 1.000

 M1MS1    WITH
  F1MS1           -0.005    -0.0049     0.0222     0.0220     0.0005 0.950 0.063

 M1MS2    WITH
  F1MS2            0.039     0.0391     0.0328     0.0335     0.0011 0.959 0.225

 M1MS3    WITH
  F1MS3            0.021     0.0213     0.0292     0.0292     0.0009 0.946 0.114

 M1MS4    WITH
  F1MS4            0.049     0.0493     0.0263     0.0260     0.0007 0.938 0.486

 M1MS5    WITH
  F1MS5            0.112     0.1138     0.0374     0.0382     0.0014 0.956 0.876

 M1MS6    WITH
  F1MS6            0.012     0.0116     0.0158     0.0161     0.0003 0.949 0.101

 M1MS7    WITH
  F1MS7           -0.010    -0.0092     0.0316     0.0319     0.0010 0.947 0.071

 Means
  MMS              0.000     0.0000     0.0000     0.0000     0.0000 1.000 0.000
  FMS             -0.489    -0.4721     0.0689     0.0732     0.0050 0.959 1.000

 Intercepts
  M1MS1            4.209     4.2046     0.0323     0.0329     0.0011 0.953 1.000
  M1MS2            4.187     4.1817     0.0375     0.0386     0.0014 0.957 1.000
  M1MS3            4.184     4.1885     0.0415     0.0424     0.0017 0.961 1.000
  M1MS4            3.721     3.7247     0.0403     0.0416     0.0016 0.960 1.000
  M1MS5            3.888     3.8821     0.0460     0.0471     0.0022 0.954 1.000
  M1MS6            4.819     4.8187     0.0228     0.0230     0.0005 0.952 1.000
  M1MS7            4.239     4.2385     0.0324     0.0321     0.0010 0.947 1.000
  F1MS1            4.209     4.2046     0.0323     0.0329     0.0011 0.953 1.000
  F1MS2            4.187     4.1817     0.0375     0.0386     0.0014 0.957 1.000
  F1MS3            4.383     4.3683     0.0490     0.0522     0.0026 0.948 1.000
  F1MS4            3.971     3.9597     0.0475     0.0497     0.0024 0.952 1.000
  F1MS5            3.888     3.8821     0.0460     0.0471     0.0022 0.954 1.000
  F1MS6            4.819     4.8187     0.0228     0.0230     0.0005 0.952 1.000
  F1MS7            4.239     4.2385     0.0324     0.0321     0.0010 0.947 1.000

 Variances
  MMS              1.000     1.0000     0.0000     0.0000     0.0000 1.000 0.000
  FMS              1.000     1.0000     0.0000     0.0000     0.0000 1.000 0.000

 Residual Variances
  M1MS1            0.395     0.4004     0.0329     0.0333     0.0011 0.949 1.000
  M1MS2            0.667     0.6747     0.0520     0.0520     0.0028 0.949 1.000
  M1MS3            0.525     0.5338     0.0429     0.0438     0.0019 0.950 1.000
  M1MS4            0.491     0.4977     0.0404     0.0414     0.0017 0.954 1.000
  M1MS5            0.604     0.6129     0.0555     0.0566     0.0032 0.941 1.000
  M1MS6            0.255     0.2573     0.0188     0.0189     0.0004 0.949 1.000
  M1MS7            0.568     0.5738     0.0398     0.0415     0.0016 0.958 1.000
  F1MS1            0.377     0.3816     0.0296     0.0317     0.0009 0.958 1.000
  F1MS2            0.575     0.5817     0.0460     0.0453     0.0022 0.943 1.000
  F1MS3            0.510     0.5170     0.0415     0.0424     0.0018 0.946 1.000
  F1MS4            0.403     0.4114     0.0365     0.0357     0.0014 0.940 1.000
  F1MS5            0.630     0.6383     0.0568     0.0573     0.0033 0.946 1.000
  F1MS6            0.388     0.3913     0.0274     0.0280     0.0008 0.959 1.000
  F1MS7            0.691     0.6984     0.0491     0.0500     0.0025 0.941 1.000


DIFFERENCE OUTPUT


            Average Results Across Replications


            Average   Std. Dev.     Deviations from the Mean(% Sig Coeff)

                                           TAU1_3             TAU2_3
      1       4.279      0.038      -0.090(0.91)  0.090(0.91)

                                           TAU1_4             TAU2_4
      2       3.842      0.038      -0.118(1.00)  0.118(1.00)


TECHNICAL 1 OUTPUT


     PARAMETER SPECIFICATION


           NU
              M1MS1         M1MS2         M1MS3         M1MS4         M1MS5
              ________      ________      ________      ________      ________
 1                  1             2             3             4             5


           NU
              M1MS6         M1MS7         F1MS1         F1MS2         F1MS3
              ________      ________      ________      ________      ________
 1                  6             7             1             2             8


           NU
              F1MS4         F1MS5         F1MS6         F1MS7
              ________      ________      ________      ________
 1                  9             5             6             7


           LAMBDA
              MMS           FMS
              ________      ________
 M1MS1             10             0
 M1MS2             11             0
 M1MS3             12             0
 M1MS4             13             0
 M1MS5             14             0
 M1MS6             15             0
 M1MS7             16             0
 F1MS1              0            17
 F1MS2              0            18
 F1MS3              0            19
 F1MS4              0            20
 F1MS5              0            21
 F1MS6              0            22
 F1MS7              0            23


           THETA
              M1MS1         M1MS2         M1MS3         M1MS4         M1MS5
              ________      ________      ________      ________      ________
 M1MS1             24
 M1MS2              0            25
 M1MS3              0             0            26
 M1MS4              0             0             0            27
 M1MS5              0             0             0             0            28
 M1MS6              0             0             0             0             0
 M1MS7              0             0             0             0             0
 F1MS1             31             0             0             0             0
 F1MS2              0            33             0             0             0
 F1MS3              0             0            35             0             0
 F1MS4              0             0             0            37             0
 F1MS5              0             0             0             0            39
 F1MS6              0             0             0             0             0
 F1MS7              0             0             0             0             0


           THETA
              M1MS6         M1MS7         F1MS1         F1MS2         F1MS3
              ________      ________      ________      ________      ________
 M1MS6             29
 M1MS7              0            30
 F1MS1              0             0            32
 F1MS2              0             0             0            34
 F1MS3              0             0             0             0            36
 F1MS4              0             0             0             0             0
 F1MS5              0             0             0             0             0
 F1MS6             41             0             0             0             0
 F1MS7              0            43             0             0             0


           THETA
              F1MS4         F1MS5         F1MS6         F1MS7
              ________      ________      ________      ________
 F1MS4             38
 F1MS5              0            40
 F1MS6              0             0            42
 F1MS7              0             0             0            44


           ALPHA
              MMS           FMS
              ________      ________
 1                  0            45


           BETA
              MMS           FMS
              ________      ________
 MMS                0             0
 FMS                0             0


           PSI
              MMS           FMS
              ________      ________
 MMS                0
 FMS               46             0


     STARTING VALUES


           NU
              M1MS1         M1MS2         M1MS3         M1MS4         M1MS5
              ________      ________      ________      ________      ________
 1              4.209         4.187         4.184         3.721         3.888


           NU
              M1MS6         M1MS7         F1MS1         F1MS2         F1MS3
              ________      ________      ________      ________      ________
 1              4.819         4.239         4.209         4.187         4.383


           NU
              F1MS4         F1MS5         F1MS6         F1MS7
              ________      ________      ________      ________
 1              3.971         3.888         4.819         4.239


           LAMBDA
              MMS           FMS
              ________      ________
 M1MS1          0.453         0.000
 M1MS2          0.465         0.000
 M1MS3          0.507         0.000
 M1MS4          0.510         0.000
 M1MS5          0.687         0.000
 M1MS6          0.219         0.000
 M1MS7          0.291         0.000
 F1MS1          0.000         0.453
 F1MS2          0.000         0.465
 F1MS3          0.000         0.507
 F1MS4          0.000         0.510
 F1MS5          0.000         0.687
 F1MS6          0.000         0.219
 F1MS7          0.000         0.291


           THETA
              M1MS1         M1MS2         M1MS3         M1MS4         M1MS5
              ________      ________      ________      ________      ________
 M1MS1          0.395
 M1MS2          0.000         0.667
 M1MS3          0.000         0.000         0.525
 M1MS4          0.000         0.000         0.000         0.491
 M1MS5          0.000         0.000         0.000         0.000         0.604
 M1MS6          0.000         0.000         0.000         0.000         0.000
 M1MS7          0.000         0.000         0.000         0.000         0.000
 F1MS1         -0.005         0.000         0.000         0.000         0.000
 F1MS2          0.000         0.039         0.000         0.000         0.000
 F1MS3          0.000         0.000         0.021         0.000         0.000
 F1MS4          0.000         0.000         0.000         0.049         0.000
 F1MS5          0.000         0.000         0.000         0.000         0.112
 F1MS6          0.000         0.000         0.000         0.000         0.000
 F1MS7          0.000         0.000         0.000         0.000         0.000


           THETA
              M1MS6         M1MS7         F1MS1         F1MS2         F1MS3
              ________      ________      ________      ________      ________
 M1MS6          0.255
 M1MS7          0.000         0.568
 F1MS1          0.000         0.000         0.377
 F1MS2          0.000         0.000         0.000         0.575
 F1MS3          0.000         0.000         0.000         0.000         0.510
 F1MS4          0.000         0.000         0.000         0.000         0.000
 F1MS5          0.000         0.000         0.000         0.000         0.000
 F1MS6          0.012         0.000         0.000         0.000         0.000
 F1MS7          0.000        -0.010         0.000         0.000         0.000


           THETA
              F1MS4         F1MS5         F1MS6         F1MS7
              ________      ________      ________      ________
 F1MS4          0.403
 F1MS5          0.000         0.630
 F1MS6          0.000         0.000         0.388
 F1MS7          0.000         0.000         0.000         0.691


           ALPHA
              MMS           FMS
              ________      ________
 1              0.000        -0.489


           BETA
              MMS           FMS
              ________      ________
 MMS            0.000         0.000
 FMS            0.000         0.000


           PSI
              MMS           FMS
              ________      ________
 MMS            1.000
 FMS            0.419         1.000


     POPULATION VALUES


           NU
              M1MS1         M1MS2         M1MS3         M1MS4         M1MS5
              ________      ________      ________      ________      ________
 1              4.209         4.187         4.184         3.721         3.888


           NU
              M1MS6         M1MS7         F1MS1         F1MS2         F1MS3
              ________      ________      ________      ________      ________
 1              4.819         4.239         4.209         4.187         4.383


           NU
              F1MS4         F1MS5         F1MS6         F1MS7
              ________      ________      ________      ________
 1              3.971         3.888         4.819         4.239


           LAMBDA
              MMS           FMS
              ________      ________
 M1MS1          0.453         0.000
 M1MS2          0.465         0.000
 M1MS3          0.507         0.000
 M1MS4          0.510         0.000
 M1MS5          0.687         0.000
 M1MS6          0.219         0.000
 M1MS7          0.291         0.000
 F1MS1          0.000         0.453
 F1MS2          0.000         0.465
 F1MS3          0.000         0.507
 F1MS4          0.000         0.510
 F1MS5          0.000         0.687
 F1MS6          0.000         0.219
 F1MS7          0.000         0.291


           THETA
              M1MS1         M1MS2         M1MS3         M1MS4         M1MS5
              ________      ________      ________      ________      ________
 M1MS1          0.395
 M1MS2          0.000         0.667
 M1MS3          0.000         0.000         0.525
 M1MS4          0.000         0.000         0.000         0.491
 M1MS5          0.000         0.000         0.000         0.000         0.604
 M1MS6          0.000         0.000         0.000         0.000         0.000
 M1MS7          0.000         0.000         0.000         0.000         0.000
 F1MS1         -0.005         0.000         0.000         0.000         0.000
 F1MS2          0.000         0.039         0.000         0.000         0.000
 F1MS3          0.000         0.000         0.021         0.000         0.000
 F1MS4          0.000         0.000         0.000         0.049         0.000
 F1MS5          0.000         0.000         0.000         0.000         0.112
 F1MS6          0.000         0.000         0.000         0.000         0.000
 F1MS7          0.000         0.000         0.000         0.000         0.000


           THETA
              M1MS6         M1MS7         F1MS1         F1MS2         F1MS3
              ________      ________      ________      ________      ________
 M1MS6          0.255
 M1MS7          0.000         0.568
 F1MS1          0.000         0.000         0.377
 F1MS2          0.000         0.000         0.000         0.575
 F1MS3          0.000         0.000         0.000         0.000         0.510
 F1MS4          0.000         0.000         0.000         0.000         0.000
 F1MS5          0.000         0.000         0.000         0.000         0.000
 F1MS6          0.012         0.000         0.000         0.000         0.000
 F1MS7          0.000        -0.010         0.000         0.000         0.000


           THETA
              F1MS4         F1MS5         F1MS6         F1MS7
              ________      ________      ________      ________
 F1MS4          0.403
 F1MS5          0.000         0.630
 F1MS6          0.000         0.000         0.388
 F1MS7          0.000         0.000         0.000         0.691


           ALPHA
              MMS           FMS
              ________      ________
 1              0.000        -0.489


           BETA
              MMS           FMS
              ________      ________
 MMS            0.000         0.000
 FMS            0.000         0.000


           PSI
              MMS           FMS
              ________      ________
 MMS            1.000
 FMS            0.419         1.000


     PRIORS FOR ALL PARAMETERS            PRIOR MEAN      PRIOR VARIANCE     PRIOR STD. DEV.

     Parameter 1~N(0.000,infinity)           0.0000            infinity            infinity
     Parameter 2~N(0.000,infinity)           0.0000            infinity            infinity
     Parameter 3~N(0.000,1000.000)           0.0000           1000.0000             31.6228
     Parameter 4~N(0.000,1000.000)           0.0000           1000.0000             31.6228
     Parameter 5~N(0.000,infinity)           0.0000            infinity            infinity
     Parameter 6~N(0.000,infinity)           0.0000            infinity            infinity
     Parameter 7~N(0.000,infinity)           0.0000            infinity            infinity
     Parameter 8~N(0.000,1000.000)           0.0000           1000.0000             31.6228
     Parameter 9~N(0.000,1000.000)           0.0000           1000.0000             31.6228
     Parameter 10~N(0.000,infinity)          0.0000            infinity            infinity
     Parameter 11~N(0.000,infinity)          0.0000            infinity            infinity
     Parameter 12~N(0.000,infinity)          0.0000            infinity            infinity
     Parameter 13~N(0.000,infinity)          0.0000            infinity            infinity
     Parameter 14~N(0.000,infinity)          0.0000            infinity            infinity
     Parameter 15~N(0.000,infinity)          0.0000            infinity            infinity
     Parameter 16~N(0.000,infinity)          0.0000            infinity            infinity
     Parameter 17~N(0.000,infinity)          0.0000            infinity            infinity
     Parameter 18~N(0.000,infinity)          0.0000            infinity            infinity
     Parameter 19~N(0.000,infinity)          0.0000            infinity            infinity
     Parameter 20~N(0.000,infinity)          0.0000            infinity            infinity
     Parameter 21~N(0.000,infinity)          0.0000            infinity            infinity
     Parameter 22~N(0.000,infinity)          0.0000            infinity            infinity
     Parameter 23~N(0.000,infinity)          0.0000            infinity            infinity
     Parameter 24~IW(0.000,-3)             infinity            infinity            infinity
     Parameter 25~IW(0.000,-3)             infinity            infinity            infinity
     Parameter 26~IW(0.000,-3)             infinity            infinity            infinity
     Parameter 27~IW(0.000,-3)             infinity            infinity            infinity
     Parameter 28~IW(0.000,-3)             infinity            infinity            infinity
     Parameter 29~IW(0.000,-3)             infinity            infinity            infinity
     Parameter 30~IW(0.000,-3)             infinity            infinity            infinity
     Parameter 31~IW(0.000,-3)             infinity            infinity            infinity
     Parameter 32~IW(0.000,-3)             infinity            infinity            infinity
     Parameter 33~IW(0.000,-3)             infinity            infinity            infinity
     Parameter 34~IW(0.000,-3)             infinity            infinity            infinity
     Parameter 35~IW(0.000,-3)             infinity            infinity            infinity
     Parameter 36~IW(0.000,-3)             infinity            infinity            infinity
     Parameter 37~IW(0.000,-3)             infinity            infinity            infinity
     Parameter 38~IW(0.000,-3)             infinity            infinity            infinity
     Parameter 39~IW(0.000,-3)             infinity            infinity            infinity
     Parameter 40~IW(0.000,-3)             infinity            infinity            infinity
     Parameter 41~IW(0.000,-3)             infinity            infinity            infinity
     Parameter 42~IW(0.000,-3)             infinity            infinity            infinity
     Parameter 43~IW(0.000,-3)             infinity            infinity            infinity
     Parameter 44~IW(0.000,-3)             infinity            infinity            infinity
     Parameter 45~N(0.000,infinity)          0.0000            infinity            infinity
     Parameter 46~IW(0.000,-3)
     Cov(Parameter 3,Parameter 8)=999.975000
     Cov(Parameter 4,Parameter 9)=999.975000


TECHNICAL 8 OUTPUT

   TECHNICAL 8 OUTPUT FOR BAYES ESTIMATION

     REPLICATION 1:


                     POTENTIAL       PARAMETER WITH
     ITERATION    SCALE REDUCTION      HIGHEST PSR
     100              1.209               18
     200              1.069               29
     300              1.069               45
     400              1.088               37
     500              1.075               8
     600              1.045               9
     700              1.038               45
     800              1.043               28
     900              1.029               8
     1000             1.024               21
     1100             1.021               25
     1200             1.014               20
     1300             1.022               20
     1400             1.017               14
     1500             1.009               14
     1600             1.009               46
     1700             1.013               9
     1800             1.017               16
     1900             1.005               23
     2000             1.012               45
     2100             1.023               40
     2200             1.044               1
     2300             1.036               1
     2400             1.013               39
     2500             1.018               45
     2600             1.025               45
     2700             1.047               45
     2800             1.032               9
     2900             1.049               9
     3000             1.044               9
     3100             1.029               9
     3200             1.006               13
     3300             1.007               9
     3400             1.006               14
     3500             1.004               34
     3600             1.004               13
     3700             1.003               8
     3800             1.012               45
     3900             1.026               9
     4000             1.018               9
     4100             1.018               9
     4200             1.007               9
     4300             1.005               20
     4400             1.006               32
     4500             1.005               32
     4600             1.003               12
     4700             1.003               25
     4800             1.006               5
     4900             1.013               5
     5000             1.007               11


     Simulated prior distributions

     Parameter       Prior Mean  Prior Variance  Prior Std. Dev.


     Parameter 1 Improper Prior
     Parameter 2 Improper Prior
     Parameter 3         0.0057          0.0496          0.2228
     Parameter 4        -0.0058          0.0506          0.2250
     Parameter 5 Improper Prior
     Parameter 6 Improper Prior
     Parameter 7 Improper Prior
     Parameter 8         0.0045          0.0512          0.2264
     Parameter 9         0.0076          0.0504          0.2245
     Parameter 10 Improper Prior
     Parameter 11 Improper Prior
     Parameter 12 Improper Prior
     Parameter 13 Improper Prior
     Parameter 14 Improper Prior
     Parameter 15 Improper Prior
     Parameter 16 Improper Prior
     Parameter 17 Improper Prior
     Parameter 18 Improper Prior
     Parameter 19 Improper Prior
     Parameter 20 Improper Prior
     Parameter 21 Improper Prior
     Parameter 22 Improper Prior
     Parameter 23 Improper Prior
     Parameter 24 Improper Prior
     Parameter 25 Improper Prior
     Parameter 26 Improper Prior
     Parameter 27 Improper Prior
     Parameter 28 Improper Prior
     Parameter 29 Improper Prior
     Parameter 30 Improper Prior
     Parameter 31 Improper Prior
     Parameter 32 Improper Prior
     Parameter 33 Improper Prior
     Parameter 34 Improper Prior
     Parameter 35 Improper Prior
     Parameter 36 Improper Prior
     Parameter 37 Improper Prior
     Parameter 38 Improper Prior
     Parameter 39 Improper Prior
     Parameter 40 Improper Prior
     Parameter 41 Improper Prior
     Parameter 42 Improper Prior
     Parameter 43 Improper Prior
     Parameter 44 Improper Prior
     Parameter 45 Improper Prior
     Parameter 46 Improper Prior

     REPLICATION 2:


                     POTENTIAL       PARAMETER WITH
     ITERATION    SCALE REDUCTION      HIGHEST PSR
     100              1.256               4
     200              1.050               31
     300              1.114               45
     400              1.169               45
     500              1.100               9
     600              1.044               9
     700              1.060               32
     800              1.034               9
     900              1.036               9
     1000             1.035               5
     1100             1.010               21
     1200             1.033               38
     1300             1.017               38
     1400             1.043               1
     1500             1.057               1
     1600             1.049               1
     1700             1.011               17
     1800             1.006               24
     1900             1.020               5
     2000             1.016               5
     2100             1.019               9
     2200             1.016               11
     2300             1.014               12
     2400             1.043               45
     2500             1.038               9
     2600             1.056               9
     2700             1.053               9
     2800             1.032               9
     2900             1.028               9
     3000             1.028               45
     3100             1.014               10
     3200             1.014               10
     3300             1.017               10
     3400             1.016               10
     3500             1.010               10
     3600             1.007               10
     3700             1.008               32
     3800             1.008               32
     3900             1.012               32
     4000             1.005               9
     4100             1.007               2
     4200             1.006               36
     4300             1.004               38
     4400             1.005               23
     4500             1.006               23
     4600             1.005               23
     4700             1.002               11
     4800             1.003               11
     4900             1.004               10
     5000             1.003               9


     Simulated prior distributions

     Parameter       Prior Mean  Prior Variance  Prior Std. Dev.


     Parameter 1 Improper Prior
     Parameter 2 Improper Prior
     Parameter 3        -0.0067          0.0490          0.2214
     Parameter 4         0.0047          0.0476          0.2181
     Parameter 5 Improper Prior
     Parameter 6 Improper Prior
     Parameter 7 Improper Prior
     Parameter 8        -0.0099          0.0509          0.2256
     Parameter 9        -0.0098          0.0493          0.2221
     Parameter 10 Improper Prior
     Parameter 11 Improper Prior
     Parameter 12 Improper Prior
     Parameter 13 Improper Prior
     Parameter 14 Improper Prior
     Parameter 15 Improper Prior
     Parameter 16 Improper Prior
     Parameter 17 Improper Prior
     Parameter 18 Improper Prior
     Parameter 19 Improper Prior
     Parameter 20 Improper Prior
     Parameter 21 Improper Prior
     Parameter 22 Improper Prior
     Parameter 23 Improper Prior
     Parameter 24 Improper Prior
     Parameter 25 Improper Prior
     Parameter 26 Improper Prior
     Parameter 27 Improper Prior
     Parameter 28 Improper Prior
     Parameter 29 Improper Prior
     Parameter 30 Improper Prior
     Parameter 31 Improper Prior
     Parameter 32 Improper Prior
     Parameter 33 Improper Prior
     Parameter 34 Improper Prior
     Parameter 35 Improper Prior
     Parameter 36 Improper Prior
     Parameter 37 Improper Prior
     Parameter 38 Improper Prior
     Parameter 39 Improper Prior
     Parameter 40 Improper Prior
     Parameter 41 Improper Prior
     Parameter 42 Improper Prior
     Parameter 43 Improper Prior
     Parameter 44 Improper Prior
     Parameter 45 Improper Prior
     Parameter 46 Improper Prior

     REPLICATION 3:


                     POTENTIAL       PARAMETER WITH
     ITERATION    SCALE REDUCTION      HIGHEST PSR
     100              1.266               20
     200              1.270               9
     300              1.056               40
     400              1.063               1
     500              1.065               9
     600              1.093               45
     700              1.036               17
     800              1.021               9
     900              1.070               9
     1000             1.100               9
     1100             1.021               10
     1200             1.018               9
     1300             1.096               9
     1400             1.012               40
     1500             1.021               9
     1600             1.013               36
     1700             1.025               8
     1800             1.011               26
     1900             1.008               7
     2000             1.010               45
     2100             1.009               42
     2200             1.015               22
     2300             1.014               9
     2400             1.012               9
     2500             1.015               45
     2600             1.013               9
     2700             1.008               31
     2800             1.007               38
     2900             1.008               38
     3000             1.006               15
     3100             1.008               2
     3200             1.004               15
     3300             1.014               5
     3400             1.012               5
     3500             1.025               5
     3600             1.018               5
     3700             1.007               5
     3800             1.016               5
     3900             1.024               5
     4000             1.020               8
     4100             1.020               5
     4200             1.022               1
     4300             1.017               8
     4400             1.015               2
     4500             1.010               10
     4600             1.012               10
     4700             1.006               10
     4800             1.004               13
     4900             1.004               10
     5000             1.005               10


     Simulated prior distributions

     Parameter       Prior Mean  Prior Variance  Prior Std. Dev.


     Parameter 1 Improper Prior
     Parameter 2 Improper Prior
     Parameter 3        -0.0069          0.0518          0.2277
     Parameter 4        -0.0151          0.0498          0.2232
     Parameter 5 Improper Prior
     Parameter 6 Improper Prior
     Parameter 7 Improper Prior
     Parameter 8         0.0062          0.0533          0.2309
     Parameter 9         0.0075          0.0498          0.2231
     Parameter 10 Improper Prior
     Parameter 11 Improper Prior
     Parameter 12 Improper Prior
     Parameter 13 Improper Prior
     Parameter 14 Improper Prior
     Parameter 15 Improper Prior
     Parameter 16 Improper Prior
     Parameter 17 Improper Prior
     Parameter 18 Improper Prior
     Parameter 19 Improper Prior
     Parameter 20 Improper Prior
     Parameter 21 Improper Prior
     Parameter 22 Improper Prior
     Parameter 23 Improper Prior
     Parameter 24 Improper Prior
     Parameter 25 Improper Prior
     Parameter 26 Improper Prior
     Parameter 27 Improper Prior
     Parameter 28 Improper Prior
     Parameter 29 Improper Prior
     Parameter 30 Improper Prior
     Parameter 31 Improper Prior
     Parameter 32 Improper Prior
     Parameter 33 Improper Prior
     Parameter 34 Improper Prior
     Parameter 35 Improper Prior
     Parameter 36 Improper Prior
     Parameter 37 Improper Prior
     Parameter 38 Improper Prior
     Parameter 39 Improper Prior
     Parameter 40 Improper Prior
     Parameter 41 Improper Prior
     Parameter 42 Improper Prior
     Parameter 43 Improper Prior
     Parameter 44 Improper Prior
     Parameter 45 Improper Prior
     Parameter 46 Improper Prior

     REPLICATION 4:


                     POTENTIAL       PARAMETER WITH
     ITERATION    SCALE REDUCTION      HIGHEST PSR
     100              1.260               6
     200              1.095               17
     300              1.192               1
     400              1.075               1
     500              1.150               5
     600              1.019               12
     700              1.031               32
     800              1.016               13
     900              1.078               1
     1000             1.153               1
     1100             1.104               1
     1200             1.025               20
     1300             1.045               20
     1400             1.033               45
     1500             1.020               41
     1600             1.019               17
     1700             1.024               17
     1800             1.010               22
     1900             1.007               20
     2000             1.009               31
     2100             1.013               17
     2200             1.015               13
     2300             1.014               32
     2400             1.009               17
     2500             1.009               24
     2600             1.012               2
     2700             1.007               6
     2800             1.011               15
     2900             1.024               1
     3000             1.019               1
     3100             1.021               1
     3200             1.005               32
     3300             1.006               36
     3400             1.006               22
     3500             1.004               25
     3600             1.004               25
     3700             1.010               2
     3800             1.017               2
     3900             1.020               5
     4000             1.013               5
     4100             1.011               1
     4200             1.009               1
     4300             1.006               17
     4400             1.006               1
     4500             1.007               6
     4600             1.004               26
     4700             1.004               26
     4800             1.004               26
     4900             1.004               32
     5000             1.003               26


     Simulated prior distributions

     Parameter       Prior Mean  Prior Variance  Prior Std. Dev.


     Parameter 1 Improper Prior
     Parameter 2 Improper Prior
     Parameter 3        -0.0055          0.0513          0.2264
     Parameter 4         0.0005          0.0468          0.2163
     Parameter 5 Improper Prior
     Parameter 6 Improper Prior
     Parameter 7 Improper Prior
     Parameter 8         0.0081          0.0525          0.2291
     Parameter 9         0.0115          0.0494          0.2222
     Parameter 10 Improper Prior
     Parameter 11 Improper Prior
     Parameter 12 Improper Prior
     Parameter 13 Improper Prior
     Parameter 14 Improper Prior
     Parameter 15 Improper Prior
     Parameter 16 Improper Prior
     Parameter 17 Improper Prior
     Parameter 18 Improper Prior
     Parameter 19 Improper Prior
     Parameter 20 Improper Prior
     Parameter 21 Improper Prior
     Parameter 22 Improper Prior
     Parameter 23 Improper Prior
     Parameter 24 Improper Prior
     Parameter 25 Improper Prior
     Parameter 26 Improper Prior
     Parameter 27 Improper Prior
     Parameter 28 Improper Prior
     Parameter 29 Improper Prior
     Parameter 30 Improper Prior
     Parameter 31 Improper Prior
     Parameter 32 Improper Prior
     Parameter 33 Improper Prior
     Parameter 34 Improper Prior
     Parameter 35 Improper Prior
     Parameter 36 Improper Prior
     Parameter 37 Improper Prior
     Parameter 38 Improper Prior
     Parameter 39 Improper Prior
     Parameter 40 Improper Prior
     Parameter 41 Improper Prior
     Parameter 42 Improper Prior
     Parameter 43 Improper Prior
     Parameter 44 Improper Prior
     Parameter 45 Improper Prior
     Parameter 46 Improper Prior

     REPLICATION 5:


                     POTENTIAL       PARAMETER WITH
     ITERATION    SCALE REDUCTION      HIGHEST PSR
     100              1.402               28
     200              1.291               14
     300              1.309               21
     400              1.048               14
     500              1.313               45
     600              1.035               3
     700              1.141               45
     800              1.032               46
     900              1.019               26
     1000             1.090               45
     1100             1.029               45
     1200             1.073               45
     1300             1.037               5
     1400             1.015               14
     1500             1.016               45
     1600             1.015               46
     1700             1.016               10
     1800             1.023               45
     1900             1.031               21
     2000             1.031               21
     2100             1.048               21
     2200             1.022               21
     2300             1.016               5
     2400             1.025               7
     2500             1.013               7
     2600             1.007               7
     2700             1.008               18
     2800             1.013               21
     2900             1.016               21
     3000             1.023               21
     3100             1.010               21
     3200             1.015               14
     3300             1.016               14
     3400             1.011               14
     3500             1.011               14
     3600             1.004               18
     3700             1.003               46
     3800             1.009               21
     3900             1.009               21
     4000             1.012               21
     4100             1.007               10
     4200             1.008               14
     4300             1.012               14
     4400             1.012               14
     4500             1.011               14
     4600             1.008               45
     4700             1.006               4
     4800             1.006               14
     4900             1.007               14
     5000             1.006               14


     Simulated prior distributions

     Parameter       Prior Mean  Prior Variance  Prior Std. Dev.


     Parameter 1 Improper Prior
     Parameter 2 Improper Prior
     Parameter 3         0.0070          0.0515          0.2268
     Parameter 4         0.0051          0.0500          0.2235
     Parameter 5 Improper Prior
     Parameter 6 Improper Prior
     Parameter 7 Improper Prior
     Parameter 8        -0.0019          0.0483          0.2199
     Parameter 9        -0.0002          0.0447          0.2115
     Parameter 10 Improper Prior
     Parameter 11 Improper Prior
     Parameter 12 Improper Prior
     Parameter 13 Improper Prior
     Parameter 14 Improper Prior
     Parameter 15 Improper Prior
     Parameter 16 Improper Prior
     Parameter 17 Improper Prior
     Parameter 18 Improper Prior
     Parameter 19 Improper Prior
     Parameter 20 Improper Prior
     Parameter 21 Improper Prior
     Parameter 22 Improper Prior
     Parameter 23 Improper Prior
     Parameter 24 Improper Prior
     Parameter 25 Improper Prior
     Parameter 26 Improper Prior
     Parameter 27 Improper Prior
     Parameter 28 Improper Prior
     Parameter 29 Improper Prior
     Parameter 30 Improper Prior
     Parameter 31 Improper Prior
     Parameter 32 Improper Prior
     Parameter 33 Improper Prior
     Parameter 34 Improper Prior
     Parameter 35 Improper Prior
     Parameter 36 Improper Prior
     Parameter 37 Improper Prior
     Parameter 38 Improper Prior
     Parameter 39 Improper Prior
     Parameter 40 Improper Prior
     Parameter 41 Improper Prior
     Parameter 42 Improper Prior
     Parameter 43 Improper Prior
     Parameter 44 Improper Prior
     Parameter 45 Improper Prior
     Parameter 46 Improper Prior

     REPLICATION 6:


                     POTENTIAL       PARAMETER WITH
     ITERATION    SCALE REDUCTION      HIGHEST PSR
     100              1.644               45
     200              1.299               45
     300              1.089               8
     400              1.151               9
     500              1.085               46
     600              1.081               45
     700              1.095               14
     800              1.082               24
     900              1.033               36
     1000             1.044               21
     1100             1.031               23
     1200             1.021               2
     1300             1.020               9
     1400             1.022               41
     1500             1.028               40
     1600             1.017               40
     1700             1.077               2
     1800             1.027               22
     1900             1.017               1
     2000             1.018               45
     2100             1.027               1
     2200             1.017               1
     2300             1.013               31
     2400             1.008               24
     2500             1.013               24
     2600             1.010               24
     2700             1.007               31
     2800             1.008               45
     2900             1.012               8
     3000             1.006               8
     3100             1.005               8
     3200             1.003               35
     3300             1.005               11
     3400             1.004               11
     3500             1.005               5
     3600             1.009               24
     3700             1.014               9
     3800             1.021               9
     3900             1.023               9
     4000             1.013               9
     4100             1.007               10
     4200             1.005               32
     4300             1.010               9
     4400             1.022               9
     4500             1.010               45
     4600             1.018               45
     4700             1.007               45
     4800             1.006               45
     4900             1.007               45
     5000             1.004               24


     Simulated prior distributions

     Parameter       Prior Mean  Prior Variance  Prior Std. Dev.


     Parameter 1 Improper Prior
     Parameter 2 Improper Prior
     Parameter 3        -0.0047          0.0506          0.2249
     Parameter 4        -0.0006          0.0467          0.2161
     Parameter 5 Improper Prior
     Parameter 6 Improper Prior
     Parameter 7 Improper Prior
     Parameter 8        -0.0024          0.0505          0.2246
     Parameter 9         0.0036          0.0506          0.2249
     Parameter 10 Improper Prior
     Parameter 11 Improper Prior
     Parameter 12 Improper Prior
     Parameter 13 Improper Prior
     Parameter 14 Improper Prior
     Parameter 15 Improper Prior
     Parameter 16 Improper Prior
     Parameter 17 Improper Prior
     Parameter 18 Improper Prior
     Parameter 19 Improper Prior
     Parameter 20 Improper Prior
     Parameter 21 Improper Prior
     Parameter 22 Improper Prior
     Parameter 23 Improper Prior
     Parameter 24 Improper Prior
     Parameter 25 Improper Prior
     Parameter 26 Improper Prior
     Parameter 27 Improper Prior
     Parameter 28 Improper Prior
     Parameter 29 Improper Prior
     Parameter 30 Improper Prior
     Parameter 31 Improper Prior
     Parameter 32 Improper Prior
     Parameter 33 Improper Prior
     Parameter 34 Improper Prior
     Parameter 35 Improper Prior
     Parameter 36 Improper Prior
     Parameter 37 Improper Prior
     Parameter 38 Improper Prior
     Parameter 39 Improper Prior
     Parameter 40 Improper Prior
     Parameter 41 Improper Prior
     Parameter 42 Improper Prior
     Parameter 43 Improper Prior
     Parameter 44 Improper Prior
     Parameter 45 Improper Prior
     Parameter 46 Improper Prior

     REPLICATION 7:


                     POTENTIAL       PARAMETER WITH
     ITERATION    SCALE REDUCTION      HIGHEST PSR
     100              1.390               5
     200              1.296               2
     300              1.109               2
     400              1.064               18
     500              1.035               3
     600              1.026               29
     700              1.052               5
     800              1.021               38
     900              1.027               10
     1000             1.030               10
     1100             1.009               27
     1200             1.018               45
     1300             1.060               5
     1400             1.025               40
     1500             1.014               46
     1600             1.011               46
     1700             1.013               10
     1800             1.012               5
     1900             1.019               5
     2000             1.014               20
     2100             1.018               46
     2200             1.020               46
     2300             1.021               46
     2400             1.019               46
     2500             1.017               2
     2600             1.007               25
     2700             1.009               25
     2800             1.008               25
     2900             1.005               13
     3000             1.008               12
     3100             1.009               12
     3200             1.012               12
     3300             1.007               12
     3400             1.005               12
     3500             1.004               6
     3600             1.004               6
     3700             1.004               6
     3800             1.004               46
     3900             1.008               1
     4000             1.005               5
     4100             1.018               1
     4200             1.007               1
     4300             1.007               46
     4400             1.007               46
     4500             1.007               46
     4600             1.010               46
     4700             1.014               45
     4800             1.008               1
     4900             1.008               6
     5000             1.007               6


     Simulated prior distributions

     Parameter       Prior Mean  Prior Variance  Prior Std. Dev.


     Parameter 1 Improper Prior
     Parameter 2 Improper Prior
     Parameter 3         0.0039          0.0519          0.2278
     Parameter 4        -0.0109          0.0442          0.2102
     Parameter 5 Improper Prior
     Parameter 6 Improper Prior
     Parameter 7 Improper Prior
     Parameter 8        -0.0041          0.0494          0.2222
     Parameter 9         0.0109          0.0500          0.2235
     Parameter 10 Improper Prior
     Parameter 11 Improper Prior
     Parameter 12 Improper Prior
     Parameter 13 Improper Prior
     Parameter 14 Improper Prior
     Parameter 15 Improper Prior
     Parameter 16 Improper Prior
     Parameter 17 Improper Prior
     Parameter 18 Improper Prior
     Parameter 19 Improper Prior
     Parameter 20 Improper Prior
     Parameter 21 Improper Prior
     Parameter 22 Improper Prior
     Parameter 23 Improper Prior
     Parameter 24 Improper Prior
     Parameter 25 Improper Prior
     Parameter 26 Improper Prior
     Parameter 27 Improper Prior
     Parameter 28 Improper Prior
     Parameter 29 Improper Prior
     Parameter 30 Improper Prior
     Parameter 31 Improper Prior
     Parameter 32 Improper Prior
     Parameter 33 Improper Prior
     Parameter 34 Improper Prior
     Parameter 35 Improper Prior
     Parameter 36 Improper Prior
     Parameter 37 Improper Prior
     Parameter 38 Improper Prior
     Parameter 39 Improper Prior
     Parameter 40 Improper Prior
     Parameter 41 Improper Prior
     Parameter 42 Improper Prior
     Parameter 43 Improper Prior
     Parameter 44 Improper Prior
     Parameter 45 Improper Prior
     Parameter 46 Improper Prior

     REPLICATION 8:


                     POTENTIAL       PARAMETER WITH
     ITERATION    SCALE REDUCTION      HIGHEST PSR
     100              1.179               6
     200              1.312               8
     300              1.048               46
     400              1.046               19
     500              1.067               10
     600              1.060               28
     700              1.058               45
     800              1.010               15
     900              1.030               10
     1000             1.058               8
     1100             1.048               45
     1200             1.017               27
     1300             1.014               21
     1400             1.013               4
     1500             1.013               45
     1600             1.014               31
     1700             1.013               36
     1800             1.018               36
     1900             1.018               36
     2000             1.012               11
     2100             1.037               1
     2200             1.061               9
     2300             1.042               1
     2400             1.017               9
     2500             1.018               9
     2600             1.007               5
     2700             1.005               24
     2800             1.008               14
     2900             1.002               24
     3000             1.012               45
     3100             1.029               45
     3200             1.028               9
     3300             1.019               9
     3400             1.008               9
     3500             1.031               9
     3600             1.025               9
     3700             1.009               19
     3800             1.009               19
     3900             1.008               13
     4000             1.007               13
     4100             1.007               14
     4200             1.007               1
     4300             1.006               17
     4400             1.008               9
     4500             1.013               9
     4600             1.003               9
     4700             1.003               9
     4800             1.012               9
     4900             1.021               9
     5000             1.023               9
     5100             1.010               9


     Simulated prior distributions

     Parameter       Prior Mean  Prior Variance  Prior Std. Dev.


     Parameter 1 Improper Prior
     Parameter 2 Improper Prior
     Parameter 3        -0.0022          0.0516          0.2271
     Parameter 4        -0.0071          0.0504          0.2246
     Parameter 5 Improper Prior
     Parameter 6 Improper Prior
     Parameter 7 Improper Prior
     Parameter 8         0.0100          0.0499          0.2235
     Parameter 9         0.0034          0.0463          0.2151
     Parameter 10 Improper Prior
     Parameter 11 Improper Prior
     Parameter 12 Improper Prior
     Parameter 13 Improper Prior
     Parameter 14 Improper Prior
     Parameter 15 Improper Prior
     Parameter 16 Improper Prior
     Parameter 17 Improper Prior
     Parameter 18 Improper Prior
     Parameter 19 Improper Prior
     Parameter 20 Improper Prior
     Parameter 21 Improper Prior
     Parameter 22 Improper Prior
     Parameter 23 Improper Prior
     Parameter 24 Improper Prior
     Parameter 25 Improper Prior
     Parameter 26 Improper Prior
     Parameter 27 Improper Prior
     Parameter 28 Improper Prior
     Parameter 29 Improper Prior
     Parameter 30 Improper Prior
     Parameter 31 Improper Prior
     Parameter 32 Improper Prior
     Parameter 33 Improper Prior
     Parameter 34 Improper Prior
     Parameter 35 Improper Prior
     Parameter 36 Improper Prior
     Parameter 37 Improper Prior
     Parameter 38 Improper Prior
     Parameter 39 Improper Prior
     Parameter 40 Improper Prior
     Parameter 41 Improper Prior
     Parameter 42 Improper Prior
     Parameter 43 Improper Prior
     Parameter 44 Improper Prior
     Parameter 45 Improper Prior
     Parameter 46 Improper Prior

     REPLICATION 9:


                     POTENTIAL       PARAMETER WITH
     ITERATION    SCALE REDUCTION      HIGHEST PSR
     100              1.170               26
     200              1.161               10
     300              1.086               25
     400              1.102               14
     500              1.123               5
     600              1.052               12
     700              1.055               5
     800              1.048               21
     900              1.038               24
     1000             1.017               24
     1100             1.021               45
     1200             1.018               46
     1300             1.014               21
     1400             1.036               5
     1500             1.021               4
     1600             1.020               31
     1700             1.022               11
     1800             1.020               11
     1900             1.017               14
     2000             1.020               14
     2100             1.011               46
     2200             1.021               46
     2300             1.018               14
     2400             1.028               5
     2500             1.017               11
     2600             1.019               45
     2700             1.028               11
     2800             1.017               45
     2900             1.022               45
     3000             1.019               45
     3100             1.013               24
     3200             1.016               24
     3300             1.014               24
     3400             1.006               29
     3500             1.011               45
     3600             1.029               45
     3700             1.032               45
     3800             1.041               45
     3900             1.045               45
     4000             1.009               5
     4100             1.007               40
     4200             1.004               40
     4300             1.007               2
     4400             1.011               2
     4500             1.009               20
     4600             1.011               1
     4700             1.005               32
     4800             1.004               24
     4900             1.003               32
     5000             1.003               32


     Simulated prior distributions

     Parameter       Prior Mean  Prior Variance  Prior Std. Dev.


     Parameter 1 Improper Prior
     Parameter 2 Improper Prior
     Parameter 3         0.0060          0.0537          0.2317
     Parameter 4         0.0026          0.0486          0.2205
     Parameter 5 Improper Prior
     Parameter 6 Improper Prior
     Parameter 7 Improper Prior
     Parameter 8         0.0036          0.0486          0.2204
     Parameter 9        -0.0057          0.0520          0.2280
     Parameter 10 Improper Prior
     Parameter 11 Improper Prior
     Parameter 12 Improper Prior
     Parameter 13 Improper Prior
     Parameter 14 Improper Prior
     Parameter 15 Improper Prior
     Parameter 16 Improper Prior
     Parameter 17 Improper Prior
     Parameter 18 Improper Prior
     Parameter 19 Improper Prior
     Parameter 20 Improper Prior
     Parameter 21 Improper Prior
     Parameter 22 Improper Prior
     Parameter 23 Improper Prior
     Parameter 24 Improper Prior
     Parameter 25 Improper Prior
     Parameter 26 Improper Prior
     Parameter 27 Improper Prior
     Parameter 28 Improper Prior
     Parameter 29 Improper Prior
     Parameter 30 Improper Prior
     Parameter 31 Improper Prior
     Parameter 32 Improper Prior
     Parameter 33 Improper Prior
     Parameter 34 Improper Prior
     Parameter 35 Improper Prior
     Parameter 36 Improper Prior
     Parameter 37 Improper Prior
     Parameter 38 Improper Prior
     Parameter 39 Improper Prior
     Parameter 40 Improper Prior
     Parameter 41 Improper Prior
     Parameter 42 Improper Prior
     Parameter 43 Improper Prior
     Parameter 44 Improper Prior
     Parameter 45 Improper Prior
     Parameter 46 Improper Prior

     REPLICATION 10:


                     POTENTIAL       PARAMETER WITH
     ITERATION    SCALE REDUCTION      HIGHEST PSR
     100              1.423               12
     200              1.108               1
     300              1.071               31
     400              1.050               3
     500              1.032               31
     600              1.060               2
     700              1.032               40
     800              1.065               9
     900              1.017               23
     1000             1.044               5
     1100             1.023               40
     1200             1.031               9
     1300             1.027               5
     1400             1.023               46
     1500             1.044               5
     1600             1.051               5
     1700             1.055               2
     1800             1.040               2
     1900             1.020               8
     2000             1.033               8
     2100             1.030               8
     2200             1.034               45
     2300             1.015               26
     2400             1.015               24
     2500             1.017               24
     2600             1.012               40
     2700             1.018               45
     2800             1.015               26
     2900             1.029               5
     3000             1.021               5
     3100             1.025               45
     3200             1.029               45
     3300             1.030               9
     3400             1.028               9
     3500             1.031               45
     3600             1.006               40
     3700             1.008               9
     3800             1.008               40
     3900             1.013               9
     4000             1.006               40
     4100             1.003               37
     4200             1.009               45
     4300             1.016               45
     4400             1.020               5
     4500             1.017               5
     4600             1.025               45
     4700             1.023               45
     4800             1.012               45
     4900             1.017               5
     5000             1.011               45


     Simulated prior distributions

     Parameter       Prior Mean  Prior Variance  Prior Std. Dev.


     Parameter 1 Improper Prior
     Parameter 2 Improper Prior
     Parameter 3         0.0047          0.0484          0.2199
     Parameter 4         0.0032          0.0500          0.2235
     Parameter 5 Improper Prior
     Parameter 6 Improper Prior
     Parameter 7 Improper Prior
     Parameter 8         0.0012          0.0505          0.2247
     Parameter 9        -0.0033          0.0465          0.2156
     Parameter 10 Improper Prior
     Parameter 11 Improper Prior
     Parameter 12 Improper Prior
     Parameter 13 Improper Prior
     Parameter 14 Improper Prior
     Parameter 15 Improper Prior
     Parameter 16 Improper Prior
     Parameter 17 Improper Prior
     Parameter 18 Improper Prior
     Parameter 19 Improper Prior
     Parameter 20 Improper Prior
     Parameter 21 Improper Prior
     Parameter 22 Improper Prior
     Parameter 23 Improper Prior
     Parameter 24 Improper Prior
     Parameter 25 Improper Prior
     Parameter 26 Improper Prior
     Parameter 27 Improper Prior
     Parameter 28 Improper Prior
     Parameter 29 Improper Prior
     Parameter 30 Improper Prior
     Parameter 31 Improper Prior
     Parameter 32 Improper Prior
     Parameter 33 Improper Prior
     Parameter 34 Improper Prior
     Parameter 35 Improper Prior
     Parameter 36 Improper Prior
     Parameter 37 Improper Prior
     Parameter 38 Improper Prior
     Parameter 39 Improper Prior
     Parameter 40 Improper Prior
     Parameter 41 Improper Prior
     Parameter 42 Improper Prior
     Parameter 43 Improper Prior
     Parameter 44 Improper Prior
     Parameter 45 Improper Prior
     Parameter 46 Improper Prior

     REPLICATION 11:


                     POTENTIAL       PARAMETER WITH
     ITERATION    SCALE REDUCTION      HIGHEST PSR
     100              1.229               2
     200              1.116               10
     300              1.127               45
     400              1.086               21
     500              1.107               26
     600              1.055               9
     700              1.028               26
     800              1.055               15
     900              1.020               10
     1000             1.016               46
     1100             1.060               9
     1200             1.111               5
     1300             1.050               14
     1400             1.022               28
     1500             1.017               37
     1600             1.030               2
     1700             1.014               2
     1800             1.021               5
     1900             1.012               14
     2000             1.016               14
     2100             1.009               8
     2200             1.016               8
     2300             1.017               1
     2400             1.022               1
     2500             1.008               20
     2600             1.009               28
     2700             1.010               28
     2800             1.009               46
     2900             1.022               46
     3000             1.015               5
     3100             1.011               5
     3200             1.026               5
     3300             1.031               1
     3400             1.045               5
     3500             1.027               5
     3600             1.020               1
     3700             1.010               1
     3800             1.022               1
     3900             1.016               46
     4000             1.016               45
     4100             1.015               45
     4200             1.015               45
     4300             1.009               45
     4400             1.006               45
     4500             1.006               21
     4600             1.011               45
     4700             1.012               21
     4800             1.007               21
     4900             1.007               21
     5000             1.008               21


     Simulated prior distributions

     Parameter       Prior Mean  Prior Variance  Prior Std. Dev.


     Parameter 1 Improper Prior
     Parameter 2 Improper Prior
     Parameter 3         0.0006          0.0479          0.2189
     Parameter 4         0.0083          0.0533          0.2308
     Parameter 5 Improper Prior
     Parameter 6 Improper Prior
     Parameter 7 Improper Prior
     Parameter 8         0.0110          0.0508          0.2255
     Parameter 9         0.0081          0.0510          0.2258
     Parameter 10 Improper Prior
     Parameter 11 Improper Prior
     Parameter 12 Improper Prior
     Parameter 13 Improper Prior
     Parameter 14 Improper Prior
     Parameter 15 Improper Prior
     Parameter 16 Improper Prior
     Parameter 17 Improper Prior
     Parameter 18 Improper Prior
     Parameter 19 Improper Prior
     Parameter 20 Improper Prior
     Parameter 21 Improper Prior
     Parameter 22 Improper Prior
     Parameter 23 Improper Prior
     Parameter 24 Improper Prior
     Parameter 25 Improper Prior
     Parameter 26 Improper Prior
     Parameter 27 Improper Prior
     Parameter 28 Improper Prior
     Parameter 29 Improper Prior
     Parameter 30 Improper Prior
     Parameter 31 Improper Prior
     Parameter 32 Improper Prior
     Parameter 33 Improper Prior
     Parameter 34 Improper Prior
     Parameter 35 Improper Prior
     Parameter 36 Improper Prior
     Parameter 37 Improper Prior
     Parameter 38 Improper Prior
     Parameter 39 Improper Prior
     Parameter 40 Improper Prior
     Parameter 41 Improper Prior
     Parameter 42 Improper Prior
     Parameter 43 Improper Prior
     Parameter 44 Improper Prior
     Parameter 45 Improper Prior
     Parameter 46 Improper Prior

     REPLICATION 12:


                     POTENTIAL       PARAMETER WITH
     ITERATION    SCALE REDUCTION      HIGHEST PSR
     100              1.596               45
     200              1.323               8
     300              1.051               10
     400              1.160               45
     500              1.046               10
     600              1.047               12
     700              1.040               21
     800              1.016               12
     900              1.107               12
     1000             1.067               26
     1100             1.023               45
     1200             1.028               17
     1300             1.032               26
     1400             1.029               17
     1500             1.015               16
     1600             1.029               1
     1700             1.011               28
     1800             1.017               2
     1900             1.019               46
     2000             1.020               28
     2100             1.009               24
     2200             1.008               10
     2300             1.006               17
     2400             1.010               38
     2500             1.014               15
     2600             1.015               28
     2700             1.009               14
     2800             1.012               14
     2900             1.017               14
     3000             1.009               14
     3100             1.005               26
     3200             1.008               38
     3300             1.009               3
     3400             1.012               3
     3500             1.017               3
     3600             1.012               3
     3700             1.009               3
     3800             1.007               3
     3900             1.008               19
     4000             1.006               10
     4100             1.008               10
     4200             1.008               10
     4300             1.007               24
     4400             1.008               24
     4500             1.008               24
     4600             1.006               24
     4700             1.004               24
     4800             1.004               35
     4900             1.005               35
     5000             1.006               9


     Simulated prior distributions

     Parameter       Prior Mean  Prior Variance  Prior Std. Dev.


     Parameter 1 Improper Prior
     Parameter 2 Improper Prior
     Parameter 3         0.0028          0.0469          0.2165
     Parameter 4        -0.0050          0.0491          0.2216
     Parameter 5 Improper Prior
     Parameter 6 Improper Prior
     Parameter 7 Improper Prior
     Parameter 8         0.0139          0.0493          0.2221
     Parameter 9        -0.0067          0.0538          0.2320
     Parameter 10 Improper Prior
     Parameter 11 Improper Prior
     Parameter 12 Improper Prior
     Parameter 13 Improper Prior
     Parameter 14 Improper Prior
     Parameter 15 Improper Prior
     Parameter 16 Improper Prior
     Parameter 17 Improper Prior
     Parameter 18 Improper Prior
     Parameter 19 Improper Prior
     Parameter 20 Improper Prior
     Parameter 21 Improper Prior
     Parameter 22 Improper Prior
     Parameter 23 Improper Prior
     Parameter 24 Improper Prior
     Parameter 25 Improper Prior
     Parameter 26 Improper Prior
     Parameter 27 Improper Prior
     Parameter 28 Improper Prior
     Parameter 29 Improper Prior
     Parameter 30 Improper Prior
     Parameter 31 Improper Prior
     Parameter 32 Improper Prior
     Parameter 33 Improper Prior
     Parameter 34 Improper Prior
     Parameter 35 Improper Prior
     Parameter 36 Improper Prior
     Parameter 37 Improper Prior
     Parameter 38 Improper Prior
     Parameter 39 Improper Prior
     Parameter 40 Improper Prior
     Parameter 41 Improper Prior
     Parameter 42 Improper Prior
     Parameter 43 Improper Prior
     Parameter 44 Improper Prior
     Parameter 45 Improper Prior
     Parameter 46 Improper Prior

     REPLICATION 13:


                     POTENTIAL       PARAMETER WITH
     ITERATION    SCALE REDUCTION      HIGHEST PSR
     100              1.335               13
     200              1.089               13
     300              1.286               14
     400              1.193               2
     500              1.023               1
     600              1.050               10
     700              1.102               13
     800              1.018               39
     900              1.065               21
     1000             1.027               21
     1100             1.027               38
     1200             1.030               13
     1300             1.034               45
     1400             1.031               40
     1500             1.017               8
     1600             1.024               15
     1700             1.024               5
     1800             1.008               30
     1900             1.012               24
     2000             1.017               5
     2100             1.010               13
     2200             1.007               20
     2300             1.018               21
     2400             1.005               38
     2500             1.007               29
     2600             1.013               19
     2700             1.010               19
     2800             1.006               19
     2900             1.026               1
     3000             1.024               1
     3100             1.028               9
     3200             1.037               1
     3300             1.030               9
     3400             1.013               9
     3500             1.010               40
     3600             1.009               12
     3700             1.007               36
     3800             1.008               36
     3900             1.011               36
     4000             1.010               45
     4100             1.006               46
     4200             1.007               5
     4300             1.015               5
     4400             1.027               5
     4500             1.008               5
     4600             1.009               28
     4700             1.011               28
     4800             1.004               5
     4900             1.007               45
     5000             1.013               5


     Simulated prior distributions

     Parameter       Prior Mean  Prior Variance  Prior Std. Dev.


     Parameter 1 Improper Prior
     Parameter 2 Improper Prior
     Parameter 3        -0.0028          0.0506          0.2249
     Parameter 4        -0.0077          0.0524          0.2290
     Parameter 5 Improper Prior
     Parameter 6 Improper Prior
     Parameter 7 Improper Prior
     Parameter 8        -0.0069          0.0469          0.2166
     Parameter 9         0.0163          0.0501          0.2239
     Parameter 10 Improper Prior
     Parameter 11 Improper Prior
     Parameter 12 Improper Prior
     Parameter 13 Improper Prior
     Parameter 14 Improper Prior
     Parameter 15 Improper Prior
     Parameter 16 Improper Prior
     Parameter 17 Improper Prior
     Parameter 18 Improper Prior
     Parameter 19 Improper Prior
     Parameter 20 Improper Prior
     Parameter 21 Improper Prior
     Parameter 22 Improper Prior
     Parameter 23 Improper Prior
     Parameter 24 Improper Prior
     Parameter 25 Improper Prior
     Parameter 26 Improper Prior
     Parameter 27 Improper Prior
     Parameter 28 Improper Prior
     Parameter 29 Improper Prior
     Parameter 30 Improper Prior
     Parameter 31 Improper Prior
     Parameter 32 Improper Prior
     Parameter 33 Improper Prior
     Parameter 34 Improper Prior
     Parameter 35 Improper Prior
     Parameter 36 Improper Prior
     Parameter 37 Improper Prior
     Parameter 38 Improper Prior
     Parameter 39 Improper Prior
     Parameter 40 Improper Prior
     Parameter 41 Improper Prior
     Parameter 42 Improper Prior
     Parameter 43 Improper Prior
     Parameter 44 Improper Prior
     Parameter 45 Improper Prior
     Parameter 46 Improper Prior

     REPLICATION 14:


                     POTENTIAL       PARAMETER WITH
     ITERATION    SCALE REDUCTION      HIGHEST PSR
     100              1.162               12
     200              1.440               45
     300              1.057               19
     400              1.044               38
     500              1.047               35
     600              1.032               45
     700              1.018               1
     800              1.079               19
     900              1.016               45
     1000             1.015               38
     1100             1.021               39
     1200             1.032               1
     1300             1.014               38
     1400             1.018               15
     1500             1.009               11
     1600             1.060               45
     1700             1.074               5
     1800             1.094               5
     1900             1.088               8
     2000             1.064               8
     2100             1.055               8
     2200             1.012               26
     2300             1.011               19
     2400             1.013               5
     2500             1.022               5
     2600             1.009               39
     2700             1.009               39
     2800             1.010               45
     2900             1.014               24
     3000             1.012               24
     3100             1.010               9
     3200             1.009               45
     3300             1.009               39
     3400             1.012               39
     3500             1.008               39
     3600             1.007               19
     3700             1.005               39
     3800             1.007               8
     3900             1.006               39
     4000             1.012               8
     4100             1.009               8
     4200             1.005               19
     4300             1.006               17
     4400             1.007               17
     4500             1.009               17
     4600             1.006               40
     4700             1.006               40
     4800             1.004               40
     4900             1.012               1
     5000             1.014               45


     Simulated prior distributions

     Parameter       Prior Mean  Prior Variance  Prior Std. Dev.


     Parameter 1 Improper Prior
     Parameter 2 Improper Prior
     Parameter 3        -0.0116          0.0520          0.2281
     Parameter 4         0.0062          0.0489          0.2211
     Parameter 5 Improper Prior
     Parameter 6 Improper Prior
     Parameter 7 Improper Prior
     Parameter 8         0.0028          0.0488          0.2209
     Parameter 9        -0.0070          0.0460          0.2145
     Parameter 10 Improper Prior
     Parameter 11 Improper Prior
     Parameter 12 Improper Prior
     Parameter 13 Improper Prior
     Parameter 14 Improper Prior
     Parameter 15 Improper Prior
     Parameter 16 Improper Prior
     Parameter 17 Improper Prior
     Parameter 18 Improper Prior
     Parameter 19 Improper Prior
     Parameter 20 Improper Prior
     Parameter 21 Improper Prior
     Parameter 22 Improper Prior
     Parameter 23 Improper Prior
     Parameter 24 Improper Prior
     Parameter 25 Improper Prior
     Parameter 26 Improper Prior
     Parameter 27 Improper Prior
     Parameter 28 Improper Prior
     Parameter 29 Improper Prior
     Parameter 30 Improper Prior
     Parameter 31 Improper Prior
     Parameter 32 Improper Prior
     Parameter 33 Improper Prior
     Parameter 34 Improper Prior
     Parameter 35 Improper Prior
     Parameter 36 Improper Prior
     Parameter 37 Improper Prior
     Parameter 38 Improper Prior
     Parameter 39 Improper Prior
     Parameter 40 Improper Prior
     Parameter 41 Improper Prior
     Parameter 42 Improper Prior
     Parameter 43 Improper Prior
     Parameter 44 Improper Prior
     Parameter 45 Improper Prior
     Parameter 46 Improper Prior

     REPLICATION 15:


                     POTENTIAL       PARAMETER WITH
     ITERATION    SCALE REDUCTION      HIGHEST PSR
     100              1.407               14
     200              1.366               9
     300              1.110               18
     400              1.064               17
     500              1.349               8
     600              1.110               17
     700              1.077               45
     800              1.050               14
     900              1.033               4
     1000             1.049               4
     1100             1.023               21
     1200             1.031               21
     1300             1.029               21
     1400             1.025               21
     1500             1.015               4
     1600             1.008               23
     1700             1.003               1
     1800             1.009               46
     1900             1.005               14
     2000             1.016               8
     2100             1.064               45
     2200             1.031               8
     2300             1.015               1
     2400             1.011               1
     2500             1.015               1
     2600             1.007               5
     2700             1.007               32
     2800             1.005               32
     2900             1.007               32
     3000             1.011               8
     3100             1.016               8
     3200             1.017               1
     3300             1.016               1
     3400             1.031               1
     3500             1.016               1
     3600             1.009               32
     3700             1.011               32
     3800             1.012               32
     3900             1.010               32
     4000             1.012               32
     4100             1.010               32
     4200             1.013               46
     4300             1.012               46
     4400             1.011               46
     4500             1.009               14
     4600             1.011               14
     4700             1.009               14
     4800             1.012               26
     4900             1.010               5
     5000             1.011               26


     Simulated prior distributions

     Parameter       Prior Mean  Prior Variance  Prior Std. Dev.


     Parameter 1 Improper Prior
     Parameter 2 Improper Prior
     Parameter 3         0.0073          0.0503          0.2242
     Parameter 4        -0.0106          0.0477          0.2183
     Parameter 5 Improper Prior
     Parameter 6 Improper Prior
     Parameter 7 Improper Prior
     Parameter 8        -0.0026          0.0496          0.2226
     Parameter 9         0.0064          0.0497          0.2229
     Parameter 10 Improper Prior
     Parameter 11 Improper Prior
     Parameter 12 Improper Prior
     Parameter 13 Improper Prior
     Parameter 14 Improper Prior
     Parameter 15 Improper Prior
     Parameter 16 Improper Prior
     Parameter 17 Improper Prior
     Parameter 18 Improper Prior
     Parameter 19 Improper Prior
     Parameter 20 Improper Prior
     Parameter 21 Improper Prior
     Parameter 22 Improper Prior
     Parameter 23 Improper Prior
     Parameter 24 Improper Prior
     Parameter 25 Improper Prior
     Parameter 26 Improper Prior
     Parameter 27 Improper Prior
     Parameter 28 Improper Prior
     Parameter 29 Improper Prior
     Parameter 30 Improper Prior
     Parameter 31 Improper Prior
     Parameter 32 Improper Prior
     Parameter 33 Improper Prior
     Parameter 34 Improper Prior
     Parameter 35 Improper Prior
     Parameter 36 Improper Prior
     Parameter 37 Improper Prior
     Parameter 38 Improper Prior
     Parameter 39 Improper Prior
     Parameter 40 Improper Prior
     Parameter 41 Improper Prior
     Parameter 42 Improper Prior
     Parameter 43 Improper Prior
     Parameter 44 Improper Prior
     Parameter 45 Improper Prior
     Parameter 46 Improper Prior

     REPLICATION 16:


                     POTENTIAL       PARAMETER WITH
     ITERATION    SCALE REDUCTION      HIGHEST PSR
     100              1.210               26
     200              1.089               17
     300              1.119               18
     400              1.198               8
     500              1.058               40
     600              1.101               9
     700              1.082               28
     800              1.028               28
     900              1.023               8
     1000             1.034               9
     1100             1.018               17
     1200             1.054               9
     1300             1.069               2
     1400             1.026               12
     1500             1.018               12
     1600             1.028               5
     1700             1.032               1
     1800             1.030               9
     1900             1.085               1
     2000             1.082               5
     2100             1.017               1
     2200             1.013               41
     2300             1.016               10
     2400             1.010               12
     2500             1.012               10
     2600             1.012               29
     2700             1.006               40
     2800             1.011               40
     2900             1.006               40
     3000             1.005               29
     3100             1.006               29
     3200             1.007               10
     3300             1.007               10
     3400             1.021               45
     3500             1.038               45
     3600             1.008               45
     3700             1.009               21
     3800             1.010               21
     3900             1.009               21
     4000             1.009               21
     4100             1.007               5
     4200             1.008               11
     4300             1.007               4
     4400             1.007               35
     4500             1.007               40
     4600             1.008               40
     4700             1.006               40
     4800             1.006               10
     4900             1.008               10
     5000             1.006               18


     Simulated prior distributions

     Parameter       Prior Mean  Prior Variance  Prior Std. Dev.


     Parameter 1 Improper Prior
     Parameter 2 Improper Prior
     Parameter 3        -0.0018          0.0532          0.2306
     Parameter 4         0.0043          0.0496          0.2228
     Parameter 5 Improper Prior
     Parameter 6 Improper Prior
     Parameter 7 Improper Prior
     Parameter 8        -0.0003          0.0504          0.2245
     Parameter 9         0.0074          0.0531          0.2304
     Parameter 10 Improper Prior
     Parameter 11 Improper Prior
     Parameter 12 Improper Prior
     Parameter 13 Improper Prior
     Parameter 14 Improper Prior
     Parameter 15 Improper Prior
     Parameter 16 Improper Prior
     Parameter 17 Improper Prior
     Parameter 18 Improper Prior
     Parameter 19 Improper Prior
     Parameter 20 Improper Prior
     Parameter 21 Improper Prior
     Parameter 22 Improper Prior
     Parameter 23 Improper Prior
     Parameter 24 Improper Prior
     Parameter 25 Improper Prior
     Parameter 26 Improper Prior
     Parameter 27 Improper Prior
     Parameter 28 Improper Prior
     Parameter 29 Improper Prior
     Parameter 30 Improper Prior
     Parameter 31 Improper Prior
     Parameter 32 Improper Prior
     Parameter 33 Improper Prior
     Parameter 34 Improper Prior
     Parameter 35 Improper Prior
     Parameter 36 Improper Prior
     Parameter 37 Improper Prior
     Parameter 38 Improper Prior
     Parameter 39 Improper Prior
     Parameter 40 Improper Prior
     Parameter 41 Improper Prior
     Parameter 42 Improper Prior
     Parameter 43 Improper Prior
     Parameter 44 Improper Prior
     Parameter 45 Improper Prior
     Parameter 46 Improper Prior

     REPLICATION 17:


                     POTENTIAL       PARAMETER WITH
     ITERATION    SCALE REDUCTION      HIGHEST PSR
     100              1.222               2
     200              1.078               40
     300              1.154               45
     400              1.132               40
     500              1.087               20
     600              1.036               11
     700              1.028               40
     800              1.047               45
     900              1.032               46
     1000             1.011               42
     1100             1.058               1
     1200             1.062               5
     1300             1.041               5
     1400             1.020               40
     1500             1.017               2
     1600             1.066               2
     1700             1.100               1
     1800             1.017               2
     1900             1.007               28
     2000             1.015               45
     2100             1.025               45
     2200             1.040               45
     2300             1.026               45
     2400             1.041               8
     2500             1.026               1
     2600             1.033               1
     2700             1.030               1
     2800             1.012               13
     2900             1.011               13
     3000             1.007               46
     3100             1.009               16
     3200             1.010               37
     3300             1.013               38
     3400             1.016               38
     3500             1.008               37
     3600             1.009               9
     3700             1.020               9
     3800             1.042               9
     3900             1.021               9
     4000             1.016               8
     4100             1.007               45
     4200             1.007               21
     4300             1.004               10
     4400             1.004               10
     4500             1.011               1
     4600             1.014               1
     4700             1.011               9
     4800             1.019               9
     4900             1.028               9
     5000             1.026               9
     5100             1.035               9
     5200             1.026               9
     5300             1.020               9
     5400             1.018               9


     Simulated prior distributions

     Parameter       Prior Mean  Prior Variance  Prior Std. Dev.


     Parameter 1 Improper Prior
     Parameter 2 Improper Prior
     Parameter 3        -0.0029          0.0532          0.2306
     Parameter 4        -0.0047          0.0474          0.2177
     Parameter 5 Improper Prior
     Parameter 6 Improper Prior
     Parameter 7 Improper Prior
     Parameter 8         0.0006          0.0461          0.2148
     Parameter 9        -0.0058          0.0495          0.2224
     Parameter 10 Improper Prior
     Parameter 11 Improper Prior
     Parameter 12 Improper Prior
     Parameter 13 Improper Prior
     Parameter 14 Improper Prior
     Parameter 15 Improper Prior
     Parameter 16 Improper Prior
     Parameter 17 Improper Prior
     Parameter 18 Improper Prior
     Parameter 19 Improper Prior
     Parameter 20 Improper Prior
     Parameter 21 Improper Prior
     Parameter 22 Improper Prior
     Parameter 23 Improper Prior
     Parameter 24 Improper Prior
     Parameter 25 Improper Prior
     Parameter 26 Improper Prior
     Parameter 27 Improper Prior
     Parameter 28 Improper Prior
     Parameter 29 Improper Prior
     Parameter 30 Improper Prior
     Parameter 31 Improper Prior
     Parameter 32 Improper Prior
     Parameter 33 Improper Prior
     Parameter 34 Improper Prior
     Parameter 35 Improper Prior
     Parameter 36 Improper Prior
     Parameter 37 Improper Prior
     Parameter 38 Improper Prior
     Parameter 39 Improper Prior
     Parameter 40 Improper Prior
     Parameter 41 Improper Prior
     Parameter 42 Improper Prior
     Parameter 43 Improper Prior
     Parameter 44 Improper Prior
     Parameter 45 Improper Prior
     Parameter 46 Improper Prior

     REPLICATION 18:


                     POTENTIAL       PARAMETER WITH
     ITERATION    SCALE REDUCTION      HIGHEST PSR
     100              2.457               45
     200              1.102               28
     300              1.095               4
     400              1.036               16
     500              1.492               9
     600              1.112               28
     700              1.244               9
     800              1.069               21
     900              1.061               14
     1000             1.020               17
     1100             1.043               5
     1200             1.014               39
     1300             1.034               15
     1400             1.010               1
     1500             1.026               9
     1600             1.016               20
     1700             1.011               45
     1800             1.013               17
     1900             1.038               17
     2000             1.021               17
     2100             1.007               46
     2200             1.003               35
     2300             1.005               45
     2400             1.003               24
     2500             1.018               2
     2600             1.034               45
     2700             1.018               2
     2800             1.004               7
     2900             1.005               12
     3000             1.005               12
     3100             1.014               5
     3200             1.009               36
     3300             1.006               36
     3400             1.015               17
     3500             1.019               5
     3600             1.008               5
     3700             1.005               5
     3800             1.004               29
     3900             1.004               46
     4000             1.007               45
     4100             1.016               45
     4200             1.016               45
     4300             1.025               45
     4400             1.033               45
     4500             1.026               45
     4600             1.032               45
     4700             1.022               45
     4800             1.011               24
     4900             1.008               24
     5000             1.008               24


     Simulated prior distributions

     Parameter       Prior Mean  Prior Variance  Prior Std. Dev.


     Parameter 1 Improper Prior
     Parameter 2 Improper Prior
     Parameter 3        -0.0092          0.0483          0.2198
     Parameter 4        -0.0004          0.0508          0.2254
     Parameter 5 Improper Prior
     Parameter 6 Improper Prior
     Parameter 7 Improper Prior
     Parameter 8        -0.0033          0.0485          0.2203
     Parameter 9        -0.0031          0.0495          0.2225
     Parameter 10 Improper Prior
     Parameter 11 Improper Prior
     Parameter 12 Improper Prior
     Parameter 13 Improper Prior
     Parameter 14 Improper Prior
     Parameter 15 Improper Prior
     Parameter 16 Improper Prior
     Parameter 17 Improper Prior
     Parameter 18 Improper Prior
     Parameter 19 Improper Prior
     Parameter 20 Improper Prior
     Parameter 21 Improper Prior
     Parameter 22 Improper Prior
     Parameter 23 Improper Prior
     Parameter 24 Improper Prior
     Parameter 25 Improper Prior
     Parameter 26 Improper Prior
     Parameter 27 Improper Prior
     Parameter 28 Improper Prior
     Parameter 29 Improper Prior
     Parameter 30 Improper Prior
     Parameter 31 Improper Prior
     Parameter 32 Improper Prior
     Parameter 33 Improper Prior
     Parameter 34 Improper Prior
     Parameter 35 Improper Prior
     Parameter 36 Improper Prior
     Parameter 37 Improper Prior
     Parameter 38 Improper Prior
     Parameter 39 Improper Prior
     Parameter 40 Improper Prior
     Parameter 41 Improper Prior
     Parameter 42 Improper Prior
     Parameter 43 Improper Prior
     Parameter 44 Improper Prior
     Parameter 45 Improper Prior
     Parameter 46 Improper Prior

     REPLICATION 19:


                     POTENTIAL       PARAMETER WITH
     ITERATION    SCALE REDUCTION      HIGHEST PSR
     100              1.542               40
     200              1.406               5
     300              1.297               45
     400              1.257               5
     500              1.080               11
     600              1.130               45
     700              1.097               45
     800              1.019               13
     900              1.025               29
     1000             1.038               20
     1100             1.024               19
     1200             1.022               21
     1300             1.029               1
     1400             1.055               8
     1500             1.015               19
     1600             1.013               39
     1700             1.007               29
     1800             1.007               11
     1900             1.009               13
     2000             1.018               17
     2100             1.047               45
     2200             1.022               45
     2300             1.017               45
     2400             1.013               9
     2500             1.008               28
     2600             1.014               28
     2700             1.016               28
     2800             1.015               28
     2900             1.019               19
     3000             1.017               19
     3100             1.016               19
     3200             1.018               8
     3300             1.022               8
     3400             1.020               8
     3500             1.007               2
     3600             1.007               8
     3700             1.008               8
     3800             1.017               45
     3900             1.008               28
     4000             1.009               28
     4100             1.013               28
     4200             1.011               28
     4300             1.008               5
     4400             1.007               14
     4500             1.005               7
     4600             1.006               1
     4700             1.013               1
     4800             1.006               7
     4900             1.007               2
     5000             1.007               9


     Simulated prior distributions

     Parameter       Prior Mean  Prior Variance  Prior Std. Dev.


     Parameter 1 Improper Prior
     Parameter 2 Improper Prior
     Parameter 3        -0.0032          0.0532          0.2306
     Parameter 4        -0.0037          0.0486          0.2205
     Parameter 5 Improper Prior
     Parameter 6 Improper Prior
     Parameter 7 Improper Prior
     Parameter 8        -0.0113          0.0478          0.2186
     Parameter 9        -0.0076          0.0510          0.2258
     Parameter 10 Improper Prior
     Parameter 11 Improper Prior
     Parameter 12 Improper Prior
     Parameter 13 Improper Prior
     Parameter 14 Improper Prior
     Parameter 15 Improper Prior
     Parameter 16 Improper Prior
     Parameter 17 Improper Prior
     Parameter 18 Improper Prior
     Parameter 19 Improper Prior
     Parameter 20 Improper Prior
     Parameter 21 Improper Prior
     Parameter 22 Improper Prior
     Parameter 23 Improper Prior
     Parameter 24 Improper Prior
     Parameter 25 Improper Prior
     Parameter 26 Improper Prior
     Parameter 27 Improper Prior
     Parameter 28 Improper Prior
     Parameter 29 Improper Prior
     Parameter 30 Improper Prior
     Parameter 31 Improper Prior
     Parameter 32 Improper Prior
     Parameter 33 Improper Prior
     Parameter 34 Improper Prior
     Parameter 35 Improper Prior
     Parameter 36 Improper Prior
     Parameter 37 Improper Prior
     Parameter 38 Improper Prior
     Parameter 39 Improper Prior
     Parameter 40 Improper Prior
     Parameter 41 Improper Prior
     Parameter 42 Improper Prior
     Parameter 43 Improper Prior
     Parameter 44 Improper Prior
     Parameter 45 Improper Prior
     Parameter 46 Improper Prior

     REPLICATION 20:


                     POTENTIAL       PARAMETER WITH
     ITERATION    SCALE REDUCTION      HIGHEST PSR
     100              1.146               46
     200              1.126               45
     300              1.136               2
     400              1.070               23
     500              1.176               2
     600              1.034               21
     700              1.043               1
     800              1.067               45
     900              1.038               7
     1000             1.032               10
     1100             1.047               46
     1200             1.048               9
     1300             1.017               45
     1400             1.016               22
     1500             1.025               24
     1600             1.014               28
     1700             1.019               45
     1800             1.036               8
     1900             1.028               8
     2000             1.017               8
     2100             1.030               2
     2200             1.018               45
     2300             1.010               35
     2400             1.012               9
     2500             1.036               1
     2600             1.020               1
     2700             1.020               8
     2800             1.017               8
     2900             1.030               5
     3000             1.017               5
     3100             1.010               5
     3200             1.010               1
     3300             1.006               29
     3400             1.008               29
     3500             1.009               32
     3600             1.009               32
     3700             1.006               15
     3800             1.003               15
     3900             1.004               1
     4000             1.004               1
     4100             1.004               11
     4200             1.003               11
     4300             1.006               11
     4400             1.003               11
     4500             1.002               11
     4600             1.005               2
     4700             1.006               32
     4800             1.005               32
     4900             1.004               29
     5000             1.006               29


     Simulated prior distributions

     Parameter       Prior Mean  Prior Variance  Prior Std. Dev.


     Parameter 1 Improper Prior
     Parameter 2 Improper Prior
     Parameter 3         0.0069          0.0492          0.2219
     Parameter 4         0.0080          0.0486          0.2204
     Parameter 5 Improper Prior
     Parameter 6 Improper Prior
     Parameter 7 Improper Prior
     Parameter 8        -0.0012          0.0496          0.2227
     Parameter 9         0.0039          0.0552          0.2349
     Parameter 10 Improper Prior
     Parameter 11 Improper Prior
     Parameter 12 Improper Prior
     Parameter 13 Improper Prior
     Parameter 14 Improper Prior
     Parameter 15 Improper Prior
     Parameter 16 Improper Prior
     Parameter 17 Improper Prior
     Parameter 18 Improper Prior
     Parameter 19 Improper Prior
     Parameter 20 Improper Prior
     Parameter 21 Improper Prior
     Parameter 22 Improper Prior
     Parameter 23 Improper Prior
     Parameter 24 Improper Prior
     Parameter 25 Improper Prior
     Parameter 26 Improper Prior
     Parameter 27 Improper Prior
     Parameter 28 Improper Prior
     Parameter 29 Improper Prior
     Parameter 30 Improper Prior
     Parameter 31 Improper Prior
     Parameter 32 Improper Prior
     Parameter 33 Improper Prior
     Parameter 34 Improper Prior
     Parameter 35 Improper Prior
     Parameter 36 Improper Prior
     Parameter 37 Improper Prior
     Parameter 38 Improper Prior
     Parameter 39 Improper Prior
     Parameter 40 Improper Prior
     Parameter 41 Improper Prior
     Parameter 42 Improper Prior
     Parameter 43 Improper Prior
     Parameter 44 Improper Prior
     Parameter 45 Improper Prior
     Parameter 46 Improper Prior

     REPLICATION 21:


                     POTENTIAL       PARAMETER WITH
     ITERATION    SCALE REDUCTION      HIGHEST PSR
     100              1.135               9
     200              1.206               10
     300              1.226               24
     400              1.085               3
     500              1.177               45
     600              1.033               18
     700              1.207               5
     800              1.211               45
     900              1.041               9
     1000             1.075               8
     1100             1.050               9
     1200             1.064               9
     1300             1.029               5
     1400             1.020               46
     1500             1.016               9
     1600             1.026               38
     1700             1.032               9
     1800             1.017               36
     1900             1.023               19
     2000             1.009               38
     2100             1.018               38
     2200             1.012               38
     2300             1.012               38
     2400             1.016               1
     2500             1.007               1
     2600             1.007               1
     2700             1.007               1
     2800             1.013               5
     2900             1.010               5
     3000             1.014               38
     3100             1.013               38
     3200             1.012               38
     3300             1.013               38
     3400             1.016               38
     3500             1.015               1
     3600             1.023               1
     3700             1.045               1
     3800             1.039               1
     3900             1.041               1
     4000             1.022               1
     4100             1.023               1
     4200             1.014               1
     4300             1.004               11
     4400             1.004               8
     4500             1.004               11
     4600             1.005               10
     4700             1.003               20
     4800             1.004               8
     4900             1.008               8
     5000             1.006               10


     Simulated prior distributions

     Parameter       Prior Mean  Prior Variance  Prior Std. Dev.


     Parameter 1 Improper Prior
     Parameter 2 Improper Prior
     Parameter 3         0.0047          0.0504          0.2244
     Parameter 4         0.0088          0.0490          0.2214
     Parameter 5 Improper Prior
     Parameter 6 Improper Prior
     Parameter 7 Improper Prior
     Parameter 8        -0.0128          0.0516          0.2271
     Parameter 9        -0.0025          0.0467          0.2162
     Parameter 10 Improper Prior
     Parameter 11 Improper Prior
     Parameter 12 Improper Prior
     Parameter 13 Improper Prior
     Parameter 14 Improper Prior
     Parameter 15 Improper Prior
     Parameter 16 Improper Prior
     Parameter 17 Improper Prior
     Parameter 18 Improper Prior
     Parameter 19 Improper Prior
     Parameter 20 Improper Prior
     Parameter 21 Improper Prior
     Parameter 22 Improper Prior
     Parameter 23 Improper Prior
     Parameter 24 Improper Prior
     Parameter 25 Improper Prior
     Parameter 26 Improper Prior
     Parameter 27 Improper Prior
     Parameter 28 Improper Prior
     Parameter 29 Improper Prior
     Parameter 30 Improper Prior
     Parameter 31 Improper Prior
     Parameter 32 Improper Prior
     Parameter 33 Improper Prior
     Parameter 34 Improper Prior
     Parameter 35 Improper Prior
     Parameter 36 Improper Prior
     Parameter 37 Improper Prior
     Parameter 38 Improper Prior
     Parameter 39 Improper Prior
     Parameter 40 Improper Prior
     Parameter 41 Improper Prior
     Parameter 42 Improper Prior
     Parameter 43 Improper Prior
     Parameter 44 Improper Prior
     Parameter 45 Improper Prior
     Parameter 46 Improper Prior

     REPLICATION 22:


                     POTENTIAL       PARAMETER WITH
     ITERATION    SCALE REDUCTION      HIGHEST PSR
     100              1.497               20
     200              1.103               14
     300              1.103               14
     400              1.051               9
     500              1.101               45
     600              1.036               39
     700              1.023               29
     800              1.031               9
     900              1.028               19
     1000             1.041               11
     1100             1.021               20
     1200             1.020               26
     1300             1.036               3
     1400             1.041               3
     1500             1.031               3
     1600             1.026               20
     1700             1.013               18
     1800             1.018               12
     1900             1.031               12
     2000             1.015               12
     2100             1.014               12
     2200             1.009               26
     2300             1.028               9
     2400             1.033               9
     2500             1.010               13
     2600             1.014               9
     2700             1.012               9
     2800             1.006               14
     2900             1.007               46
     3000             1.007               46
     3100             1.008               28
     3200             1.004               44
     3300             1.008               38
     3400             1.021               45
     3500             1.027               45
     3600             1.017               1
     3700             1.008               3
     3800             1.003               10
     3900             1.005               39
     4000             1.003               14
     4100             1.005               11
     4200             1.004               11
     4300             1.004               18
     4400             1.004               37
     4500             1.004               37
     4600             1.004               37
     4700             1.004               14
     4800             1.002               41
     4900             1.005               45
     5000             1.007               46


     Simulated prior distributions

     Parameter       Prior Mean  Prior Variance  Prior Std. Dev.


     Parameter 1 Improper Prior
     Parameter 2 Improper Prior
     Parameter 3         0.0005          0.0542          0.2327
     Parameter 4         0.0041          0.0471          0.2171
     Parameter 5 Improper Prior
     Parameter 6 Improper Prior
     Parameter 7 Improper Prior
     Parameter 8        -0.0102          0.0502          0.2239
     Parameter 9        -0.0019          0.0487          0.2207
     Parameter 10 Improper Prior
     Parameter 11 Improper Prior
     Parameter 12 Improper Prior
     Parameter 13 Improper Prior
     Parameter 14 Improper Prior
     Parameter 15 Improper Prior
     Parameter 16 Improper Prior
     Parameter 17 Improper Prior
     Parameter 18 Improper Prior
     Parameter 19 Improper Prior
     Parameter 20 Improper Prior
     Parameter 21 Improper Prior
     Parameter 22 Improper Prior
     Parameter 23 Improper Prior
     Parameter 24 Improper Prior
     Parameter 25 Improper Prior
     Parameter 26 Improper Prior
     Parameter 27 Improper Prior
     Parameter 28 Improper Prior
     Parameter 29 Improper Prior
     Parameter 30 Improper Prior
     Parameter 31 Improper Prior
     Parameter 32 Improper Prior
     Parameter 33 Improper Prior
     Parameter 34 Improper Prior
     Parameter 35 Improper Prior
     Parameter 36 Improper Prior
     Parameter 37 Improper Prior
     Parameter 38 Improper Prior
     Parameter 39 Improper Prior
     Parameter 40 Improper Prior
     Parameter 41 Improper Prior
     Parameter 42 Improper Prior
     Parameter 43 Improper Prior
     Parameter 44 Improper Prior
     Parameter 45 Improper Prior
     Parameter 46 Improper Prior

     REPLICATION 23:


                     POTENTIAL       PARAMETER WITH
     ITERATION    SCALE REDUCTION      HIGHEST PSR
     100              1.233               46
     200              1.126               24
     300              1.120               10
     400              1.205               1
     500              1.050               18
     600              1.075               11
     700              1.060               1
     800              1.095               45
     900              1.029               45
     1000             1.029               2
     1100             1.114               45
     1200             1.072               45
     1300             1.034               45
     1400             1.013               12
     1500             1.011               18
     1600             1.040               45
     1700             1.034               45
     1800             1.017               2
     1900             1.022               2
     2000             1.029               2
     2100             1.019               12
     2200             1.015               17
     2300             1.013               9
     2400             1.010               14
     2500             1.007               16
     2600             1.008               16
     2700             1.006               16
     2800             1.006               7
     2900             1.020               7
     3000             1.025               8
     3100             1.071               9
     3200             1.052               8
     3300             1.050               45
     3400             1.034               8
     3500             1.014               8
     3600             1.008               8
     3700             1.004               9
     3800             1.012               46
     3900             1.010               46
     4000             1.010               46
     4100             1.009               46
     4200             1.013               46
     4300             1.013               46
     4400             1.010               46
     4500             1.017               46
     4600             1.015               46
     4700             1.009               46
     4800             1.005               10
     4900             1.005               30
     5000             1.005               30


     Simulated prior distributions

     Parameter       Prior Mean  Prior Variance  Prior Std. Dev.


     Parameter 1 Improper Prior
     Parameter 2 Improper Prior
     Parameter 3         0.0050          0.0518          0.2275
     Parameter 4        -0.0030          0.0505          0.2247
     Parameter 5 Improper Prior
     Parameter 6 Improper Prior
     Parameter 7 Improper Prior
     Parameter 8         0.0057          0.0492          0.2218
     Parameter 9         0.0062          0.0490          0.2214
     Parameter 10 Improper Prior
     Parameter 11 Improper Prior
     Parameter 12 Improper Prior
     Parameter 13 Improper Prior
     Parameter 14 Improper Prior
     Parameter 15 Improper Prior
     Parameter 16 Improper Prior
     Parameter 17 Improper Prior
     Parameter 18 Improper Prior
     Parameter 19 Improper Prior
     Parameter 20 Improper Prior
     Parameter 21 Improper Prior
     Parameter 22 Improper Prior
     Parameter 23 Improper Prior
     Parameter 24 Improper Prior
     Parameter 25 Improper Prior
     Parameter 26 Improper Prior
     Parameter 27 Improper Prior
     Parameter 28 Improper Prior
     Parameter 29 Improper Prior
     Parameter 30 Improper Prior
     Parameter 31 Improper Prior
     Parameter 32 Improper Prior
     Parameter 33 Improper Prior
     Parameter 34 Improper Prior
     Parameter 35 Improper Prior
     Parameter 36 Improper Prior
     Parameter 37 Improper Prior
     Parameter 38 Improper Prior
     Parameter 39 Improper Prior
     Parameter 40 Improper Prior
     Parameter 41 Improper Prior
     Parameter 42 Improper Prior
     Parameter 43 Improper Prior
     Parameter 44 Improper Prior
     Parameter 45 Improper Prior
     Parameter 46 Improper Prior

     REPLICATION 24:


                     POTENTIAL       PARAMETER WITH
     ITERATION    SCALE REDUCTION      HIGHEST PSR
     100              1.592               4
     200              1.131               5
     300              1.076               13
     400              1.096               40
     500              1.040               5
     600              1.170               45
     700              1.134               14
     800              1.046               27
     900              1.042               27
     1000             1.027               28
     1100             1.010               34
     1200             1.027               27
     1300             1.008               2
     1400             1.036               1
     1500             1.026               36
     1600             1.009               19
     1700             1.013               19
     1800             1.015               11
     1900             1.009               46
     2000             1.008               46
     2100             1.005               40
     2200             1.011               40
     2300             1.010               45
     2400             1.005               45
     2500             1.014               8
     2600             1.032               8
     2700             1.014               45
     2800             1.017               14
     2900             1.011               21
     3000             1.016               28
     3100             1.015               28
     3200             1.006               35
     3300             1.006               35
     3400             1.004               46
     3500             1.006               37
     3600             1.007               14
     3700             1.006               10
     3800             1.006               14
     3900             1.008               10
     4000             1.006               10
     4100             1.008               14
     4200             1.005               10
     4300             1.004               19
     4400             1.003               19
     4500             1.005               2
     4600             1.008               9
     4700             1.007               2
     4800             1.018               9
     4900             1.012               45
     5000             1.005               1


     Simulated prior distributions

     Parameter       Prior Mean  Prior Variance  Prior Std. Dev.


     Parameter 1 Improper Prior
     Parameter 2 Improper Prior
     Parameter 3        -0.0050          0.0483          0.2197
     Parameter 4        -0.0029          0.0487          0.2206
     Parameter 5 Improper Prior
     Parameter 6 Improper Prior
     Parameter 7 Improper Prior
     Parameter 8        -0.0023          0.0436          0.2088
     Parameter 9         0.0115          0.0488          0.2210
     Parameter 10 Improper Prior
     Parameter 11 Improper Prior
     Parameter 12 Improper Prior
     Parameter 13 Improper Prior
     Parameter 14 Improper Prior
     Parameter 15 Improper Prior
     Parameter 16 Improper Prior
     Parameter 17 Improper Prior
     Parameter 18 Improper Prior
     Parameter 19 Improper Prior
     Parameter 20 Improper Prior
     Parameter 21 Improper Prior
     Parameter 22 Improper Prior
     Parameter 23 Improper Prior
     Parameter 24 Improper Prior
     Parameter 25 Improper Prior
     Parameter 26 Improper Prior
     Parameter 27 Improper Prior
     Parameter 28 Improper Prior
     Parameter 29 Improper Prior
     Parameter 30 Improper Prior
     Parameter 31 Improper Prior
     Parameter 32 Improper Prior
     Parameter 33 Improper Prior
     Parameter 34 Improper Prior
     Parameter 35 Improper Prior
     Parameter 36 Improper Prior
     Parameter 37 Improper Prior
     Parameter 38 Improper Prior
     Parameter 39 Improper Prior
     Parameter 40 Improper Prior
     Parameter 41 Improper Prior
     Parameter 42 Improper Prior
     Parameter 43 Improper Prior
     Parameter 44 Improper Prior
     Parameter 45 Improper Prior
     Parameter 46 Improper Prior

     REPLICATION 25:


                     POTENTIAL       PARAMETER WITH
     ITERATION    SCALE REDUCTION      HIGHEST PSR
     100              1.314               46
     200              1.181               3
     300              1.106               14
     400              1.024               20
     500              1.031               31
     600              1.032               15
     700              1.130               1
     800              1.037               1
     900              1.029               8
     1000             1.045               1
     1100             1.035               1
     1200             1.019               32
     1300             1.021               45
     1400             1.049               9
     1500             1.011               27
     1600             1.027               9
     1700             1.011               38
     1800             1.015               8
     1900             1.046               45
     2000             1.022               8
     2100             1.013               8
     2200             1.027               1
     2300             1.015               1
     2400             1.019               1
     2500             1.014               1
     2600             1.023               1
     2700             1.009               27
     2800             1.004               24
     2900             1.011               8
     3000             1.009               14
     3100             1.009               14
     3200             1.009               21
     3300             1.003               38
     3400             1.004               38
     3500             1.007               1
     3600             1.012               1
     3700             1.006               39
     3800             1.003               36
     3900             1.004               1
     4000             1.003               14
     4100             1.006               20
     4200             1.007               9
     4300             1.008               1
     4400             1.018               1
     4500             1.012               1
     4600             1.011               1
     4700             1.009               1
     4800             1.007               5
     4900             1.006               39
     5000             1.007               39


     Simulated prior distributions

     Parameter       Prior Mean  Prior Variance  Prior Std. Dev.


     Parameter 1 Improper Prior
     Parameter 2 Improper Prior
     Parameter 3         0.0019          0.0491          0.2216
     Parameter 4         0.0032          0.0486          0.2205
     Parameter 5 Improper Prior
     Parameter 6 Improper Prior
     Parameter 7 Improper Prior
     Parameter 8         0.0033          0.0475          0.2178
     Parameter 9         0.0016          0.0517          0.2273
     Parameter 10 Improper Prior
     Parameter 11 Improper Prior
     Parameter 12 Improper Prior
     Parameter 13 Improper Prior
     Parameter 14 Improper Prior
     Parameter 15 Improper Prior
     Parameter 16 Improper Prior
     Parameter 17 Improper Prior
     Parameter 18 Improper Prior
     Parameter 19 Improper Prior
     Parameter 20 Improper Prior
     Parameter 21 Improper Prior
     Parameter 22 Improper Prior
     Parameter 23 Improper Prior
     Parameter 24 Improper Prior
     Parameter 25 Improper Prior
     Parameter 26 Improper Prior
     Parameter 27 Improper Prior
     Parameter 28 Improper Prior
     Parameter 29 Improper Prior
     Parameter 30 Improper Prior
     Parameter 31 Improper Prior
     Parameter 32 Improper Prior
     Parameter 33 Improper Prior
     Parameter 34 Improper Prior
     Parameter 35 Improper Prior
     Parameter 36 Improper Prior
     Parameter 37 Improper Prior
     Parameter 38 Improper Prior
     Parameter 39 Improper Prior
     Parameter 40 Improper Prior
     Parameter 41 Improper Prior
     Parameter 42 Improper Prior
     Parameter 43 Improper Prior
     Parameter 44 Improper Prior
     Parameter 45 Improper Prior
     Parameter 46 Improper Prior

     REPLICATION 26:


                     POTENTIAL       PARAMETER WITH
     ITERATION    SCALE REDUCTION      HIGHEST PSR
     100              1.367               2
     200              1.140               5
     300              1.184               21
     400              1.252               5
     500              1.187               1
     600              1.163               5
     700              1.190               45
     800              1.036               8
     900              1.046               13
     1000             1.045               13
     1100             1.027               45
     1200             1.091               45
     1300             1.167               8
     1400             1.061               5
     1500             1.019               13
     1600             1.017               13
     1700             1.050               9
     1800             1.097               45
     1900             1.101               45
     2000             1.033               45
     2100             1.016               8
     2200             1.021               14
     2300             1.010               28
     2400             1.009               18
     2500             1.011               39
     2600             1.010               39
     2700             1.012               45
     2800             1.019               8
     2900             1.010               38
     3000             1.019               45
     3100             1.010               8
     3200             1.013               13
     3300             1.006               14
     3400             1.009               46
     3500             1.007               2
     3600             1.016               2
     3700             1.021               45
     3800             1.009               4
     3900             1.010               45
     4000             1.028               45
     4100             1.036               45
     4200             1.027               45
     4300             1.013               8
     4400             1.009               19
     4500             1.006               8
     4600             1.004               19
     4700             1.005               19
     4800             1.010               2
     4900             1.011               2
     5000             1.013               4


     Simulated prior distributions

     Parameter       Prior Mean  Prior Variance  Prior Std. Dev.


     Parameter 1 Improper Prior
     Parameter 2 Improper Prior
     Parameter 3        -0.0011          0.0496          0.2228
     Parameter 4        -0.0004          0.0505          0.2247
     Parameter 5 Improper Prior
     Parameter 6 Improper Prior
     Parameter 7 Improper Prior
     Parameter 8         0.0038          0.0502          0.2241
     Parameter 9         0.0030          0.0523          0.2288
     Parameter 10 Improper Prior
     Parameter 11 Improper Prior
     Parameter 12 Improper Prior
     Parameter 13 Improper Prior
     Parameter 14 Improper Prior
     Parameter 15 Improper Prior
     Parameter 16 Improper Prior
     Parameter 17 Improper Prior
     Parameter 18 Improper Prior
     Parameter 19 Improper Prior
     Parameter 20 Improper Prior
     Parameter 21 Improper Prior
     Parameter 22 Improper Prior
     Parameter 23 Improper Prior
     Parameter 24 Improper Prior
     Parameter 25 Improper Prior
     Parameter 26 Improper Prior
     Parameter 27 Improper Prior
     Parameter 28 Improper Prior
     Parameter 29 Improper Prior
     Parameter 30 Improper Prior
     Parameter 31 Improper Prior
     Parameter 32 Improper Prior
     Parameter 33 Improper Prior
     Parameter 34 Improper Prior
     Parameter 35 Improper Prior
     Parameter 36 Improper Prior
     Parameter 37 Improper Prior
     Parameter 38 Improper Prior
     Parameter 39 Improper Prior
     Parameter 40 Improper Prior
     Parameter 41 Improper Prior
     Parameter 42 Improper Prior
     Parameter 43 Improper Prior
     Parameter 44 Improper Prior
     Parameter 45 Improper Prior
     Parameter 46 Improper Prior

     REPLICATION 27:


                     POTENTIAL       PARAMETER WITH
     ITERATION    SCALE REDUCTION      HIGHEST PSR
     100              1.179               15
     200              1.100               43
     300              1.133               46
     400              1.050               38
     500              1.060               28
     600              1.122               45
     700              1.043               14
     800              1.047               28
     900              1.040               28
     1000             1.044               11
     1100             1.016               28
     1200             1.038               45
     1300             1.070               45
     1400             1.043               45
     1500             1.023               11
     1600             1.009               28
     1700             1.017               28
     1800             1.018               8
     1900             1.041               17
     2000             1.014               32
     2100             1.008               17
     2200             1.013               36
     2300             1.019               1
     2400             1.023               45
     2500             1.029               45
     2600             1.012               17
     2700             1.017               20
     2800             1.017               20
     2900             1.010               20
     3000             1.006               9
     3100             1.006               31
     3200             1.006               9
     3300             1.004               21
     3400             1.011               9
     3500             1.003               32
     3600             1.010               45
     3700             1.025               45
     3800             1.018               45
     3900             1.009               45
     4000             1.006               45
     4100             1.015               45
     4200             1.011               8
     4300             1.008               8
     4400             1.012               8
     4500             1.006               1
     4600             1.007               1
     4700             1.009               1
     4800             1.005               16
     4900             1.005               16
     5000             1.007               45


     Simulated prior distributions

     Parameter       Prior Mean  Prior Variance  Prior Std. Dev.


     Parameter 1 Improper Prior
     Parameter 2 Improper Prior
     Parameter 3         0.0085          0.0492          0.2217
     Parameter 4         0.0072          0.0529          0.2300
     Parameter 5 Improper Prior
     Parameter 6 Improper Prior
     Parameter 7 Improper Prior
     Parameter 8        -0.0032          0.0477          0.2183
     Parameter 9        -0.0022          0.0486          0.2205
     Parameter 10 Improper Prior
     Parameter 11 Improper Prior
     Parameter 12 Improper Prior
     Parameter 13 Improper Prior
     Parameter 14 Improper Prior
     Parameter 15 Improper Prior
     Parameter 16 Improper Prior
     Parameter 17 Improper Prior
     Parameter 18 Improper Prior
     Parameter 19 Improper Prior
     Parameter 20 Improper Prior
     Parameter 21 Improper Prior
     Parameter 22 Improper Prior
     Parameter 23 Improper Prior
     Parameter 24 Improper Prior
     Parameter 25 Improper Prior
     Parameter 26 Improper Prior
     Parameter 27 Improper Prior
     Parameter 28 Improper Prior
     Parameter 29 Improper Prior
     Parameter 30 Improper Prior
     Parameter 31 Improper Prior
     Parameter 32 Improper Prior
     Parameter 33 Improper Prior
     Parameter 34 Improper Prior
     Parameter 35 Improper Prior
     Parameter 36 Improper Prior
     Parameter 37 Improper Prior
     Parameter 38 Improper Prior
     Parameter 39 Improper Prior
     Parameter 40 Improper Prior
     Parameter 41 Improper Prior
     Parameter 42 Improper Prior
     Parameter 43 Improper Prior
     Parameter 44 Improper Prior
     Parameter 45 Improper Prior
     Parameter 46 Improper Prior

     REPLICATION 28:


                     POTENTIAL       PARAMETER WITH
     ITERATION    SCALE REDUCTION      HIGHEST PSR
     100              1.480               4
     200              1.183               15
     300              1.090               20
     400              1.083               13
     500              1.050               45
     600              1.357               9
     700              1.063               4
     800              1.032               25
     900              1.079               9
     1000             1.064               17
     1100             1.036               45
     1200             1.016               37
     1300             1.024               45
     1400             1.025               5
     1500             1.016               17
     1600             1.021               17
     1700             1.026               45
     1800             1.036               45
     1900             1.032               45
     2000             1.024               8
     2100             1.029               45
     2200             1.063               9
     2300             1.071               9
     2400             1.060               1
     2500             1.039               1
     2600             1.054               1
     2700             1.006               1
     2800             1.007               8
     2900             1.004               8
     3000             1.004               40
     3100             1.002               11
     3200             1.006               8
     3300             1.005               38
     3400             1.009               27
     3500             1.005               32
     3600             1.003               13
     3700             1.008               13
     3800             1.006               13
     3900             1.006               13
     4000             1.004               13
     4100             1.003               13
     4200             1.004               9
     4300             1.010               21
     4400             1.008               21
     4500             1.006               46
     4600             1.003               7
     4700             1.004               9
     4800             1.002               28
     4900             1.003               28
     5000             1.004               28


     Simulated prior distributions

     Parameter       Prior Mean  Prior Variance  Prior Std. Dev.


     Parameter 1 Improper Prior
     Parameter 2 Improper Prior
     Parameter 3        -0.0055          0.0529          0.2301
     Parameter 4        -0.0068          0.0497          0.2230
     Parameter 5 Improper Prior
     Parameter 6 Improper Prior
     Parameter 7 Improper Prior
     Parameter 8         0.0088          0.0488          0.2208
     Parameter 9        -0.0104          0.0512          0.2262
     Parameter 10 Improper Prior
     Parameter 11 Improper Prior
     Parameter 12 Improper Prior
     Parameter 13 Improper Prior
     Parameter 14 Improper Prior
     Parameter 15 Improper Prior
     Parameter 16 Improper Prior
     Parameter 17 Improper Prior
     Parameter 18 Improper Prior
     Parameter 19 Improper Prior
     Parameter 20 Improper Prior
     Parameter 21 Improper Prior
     Parameter 22 Improper Prior
     Parameter 23 Improper Prior
     Parameter 24 Improper Prior
     Parameter 25 Improper Prior
     Parameter 26 Improper Prior
     Parameter 27 Improper Prior
     Parameter 28 Improper Prior
     Parameter 29 Improper Prior
     Parameter 30 Improper Prior
     Parameter 31 Improper Prior
     Parameter 32 Improper Prior
     Parameter 33 Improper Prior
     Parameter 34 Improper Prior
     Parameter 35 Improper Prior
     Parameter 36 Improper Prior
     Parameter 37 Improper Prior
     Parameter 38 Improper Prior
     Parameter 39 Improper Prior
     Parameter 40 Improper Prior
     Parameter 41 Improper Prior
     Parameter 42 Improper Prior
     Parameter 43 Improper Prior
     Parameter 44 Improper Prior
     Parameter 45 Improper Prior
     Parameter 46 Improper Prior

     REPLICATION 29:


                     POTENTIAL       PARAMETER WITH
     ITERATION    SCALE REDUCTION      HIGHEST PSR
     100              1.300               3
     200              1.165               28
     300              1.058               12
     400              1.039               16
     500              1.296               1
     600              1.050               20
     700              1.220               9
     800              1.077               5
     900              1.026               46
     1000             1.066               45
     1100             1.050               5
     1200             1.025               46
     1300             1.040               45
     1400             1.011               46
     1500             1.007               10
     1600             1.007               14
     1700             1.036               45
     1800             1.020               45
     1900             1.014               32
     2000             1.016               32
     2100             1.014               10
     2200             1.013               13
     2300             1.008               13
     2400             1.008               13
     2500             1.026               45
     2600             1.051               9
     2700             1.040               9
     2800             1.028               1
     2900             1.018               9
     3000             1.029               9
     3100             1.010               2
     3200             1.008               8
     3300             1.007               44
     3400             1.008               44
     3500             1.011               1
     3600             1.009               3
     3700             1.011               3
     3800             1.026               1
     3900             1.019               1
     4000             1.016               2
     4100             1.020               2
     4200             1.007               2
     4300             1.018               2
     4400             1.011               2
     4500             1.006               28
     4600             1.004               2
     4700             1.003               39
     4800             1.006               39
     4900             1.007               39
     5000             1.010               39


     Simulated prior distributions

     Parameter       Prior Mean  Prior Variance  Prior Std. Dev.


     Parameter 1 Improper Prior
     Parameter 2 Improper Prior
     Parameter 3         0.0014          0.0488          0.2209
     Parameter 4         0.0041          0.0503          0.2242
     Parameter 5 Improper Prior
     Parameter 6 Improper Prior
     Parameter 7 Improper Prior
     Parameter 8         0.0108          0.0534          0.2311
     Parameter 9         0.0001          0.0509          0.2256
     Parameter 10 Improper Prior
     Parameter 11 Improper Prior
     Parameter 12 Improper Prior
     Parameter 13 Improper Prior
     Parameter 14 Improper Prior
     Parameter 15 Improper Prior
     Parameter 16 Improper Prior
     Parameter 17 Improper Prior
     Parameter 18 Improper Prior
     Parameter 19 Improper Prior
     Parameter 20 Improper Prior
     Parameter 21 Improper Prior
     Parameter 22 Improper Prior
     Parameter 23 Improper Prior
     Parameter 24 Improper Prior
     Parameter 25 Improper Prior
     Parameter 26 Improper Prior
     Parameter 27 Improper Prior
     Parameter 28 Improper Prior
     Parameter 29 Improper Prior
     Parameter 30 Improper Prior
     Parameter 31 Improper Prior
     Parameter 32 Improper Prior
     Parameter 33 Improper Prior
     Parameter 34 Improper Prior
     Parameter 35 Improper Prior
     Parameter 36 Improper Prior
     Parameter 37 Improper Prior
     Parameter 38 Improper Prior
     Parameter 39 Improper Prior
     Parameter 40 Improper Prior
     Parameter 41 Improper Prior
     Parameter 42 Improper Prior
     Parameter 43 Improper Prior
     Parameter 44 Improper Prior
     Parameter 45 Improper Prior
     Parameter 46 Improper Prior

     REPLICATION 30:


                     POTENTIAL       PARAMETER WITH
     ITERATION    SCALE REDUCTION      HIGHEST PSR
     100              1.592               8
     200              1.096               27
     300              1.068               14
     400              1.071               46
     500              1.074               5
     600              1.042               16
     700              1.020               26
     800              1.045               45
     900              1.043               9
     1000             1.135               5
     1100             1.036               21
     1200             1.022               14
     1300             1.027               14
     1400             1.019               27
     1500             1.018               33
     1600             1.011               21
     1700             1.031               9
     1800             1.064               5
     1900             1.066               5
     2000             1.058               5
     2100             1.073               5
     2200             1.042               5
     2300             1.016               27
     2400             1.011               22
     2500             1.025               45
     2600             1.030               45
     2700             1.060               45
     2800             1.088               45
     2900             1.076               9
     3000             1.090               9
     3100             1.047               9
     3200             1.035               9
     3300             1.034               5
     3400             1.014               5
     3500             1.009               27
     3600             1.006               27
     3700             1.006               27
     3800             1.009               27
     3900             1.005               27
     4000             1.005               13
     4100             1.003               13
     4200             1.001               41
     4300             1.003               16
     4400             1.004               45
     4500             1.005               17
     4600             1.005               17
     4700             1.007               45
     4800             1.010               45
     4900             1.010               45
     5000             1.015               45


     Simulated prior distributions

     Parameter       Prior Mean  Prior Variance  Prior Std. Dev.


     Parameter 1 Improper Prior
     Parameter 2 Improper Prior
     Parameter 3         0.0015          0.0507          0.2251
     Parameter 4         0.0013          0.0490          0.2215
     Parameter 5 Improper Prior
     Parameter 6 Improper Prior
     Parameter 7 Improper Prior
     Parameter 8         0.0086          0.0527          0.2296
     Parameter 9         0.0026          0.0498          0.2231
     Parameter 10 Improper Prior
     Parameter 11 Improper Prior
     Parameter 12 Improper Prior
     Parameter 13 Improper Prior
     Parameter 14 Improper Prior
     Parameter 15 Improper Prior
     Parameter 16 Improper Prior
     Parameter 17 Improper Prior
     Parameter 18 Improper Prior
     Parameter 19 Improper Prior
     Parameter 20 Improper Prior
     Parameter 21 Improper Prior
     Parameter 22 Improper Prior
     Parameter 23 Improper Prior
     Parameter 24 Improper Prior
     Parameter 25 Improper Prior
     Parameter 26 Improper Prior
     Parameter 27 Improper Prior
     Parameter 28 Improper Prior
     Parameter 29 Improper Prior
     Parameter 30 Improper Prior
     Parameter 31 Improper Prior
     Parameter 32 Improper Prior
     Parameter 33 Improper Prior
     Parameter 34 Improper Prior
     Parameter 35 Improper Prior
     Parameter 36 Improper Prior
     Parameter 37 Improper Prior
     Parameter 38 Improper Prior
     Parameter 39 Improper Prior
     Parameter 40 Improper Prior
     Parameter 41 Improper Prior
     Parameter 42 Improper Prior
     Parameter 43 Improper Prior
     Parameter 44 Improper Prior
     Parameter 45 Improper Prior
     Parameter 46 Improper Prior

     REPLICATION 31:


                     POTENTIAL       PARAMETER WITH
     ITERATION    SCALE REDUCTION      HIGHEST PSR
     100              1.396               21
     200              1.077               45
     300              1.068               20
     400              1.143               5
     500              1.143               45
     600              1.191               5
     700              1.214               45
     800              1.042               14
     900              1.081               14
     1000             1.014               14
     1100             1.038               9
     1200             1.066               9
     1300             1.031               2
     1400             1.011               6
     1500             1.012               39
     1600             1.044               5
     1700             1.012               39
     1800             1.008               36
     1900             1.009               21
     2000             1.022               45
     2100             1.053               45
     2200             1.038               45
     2300             1.053               45
     2400             1.021               21
     2500             1.005               21
     2600             1.009               39
     2700             1.002               29
     2800             1.005               15
     2900             1.011               11
     3000             1.013               11
     3100             1.013               11
     3200             1.011               21
     3300             1.017               21
     3400             1.010               17
     3500             1.013               17
     3600             1.010               17
     3700             1.009               17
     3800             1.011               19
     3900             1.013               19
     4000             1.006               17
     4100             1.010               17
     4200             1.009               17
     4300             1.009               17
     4400             1.005               17
     4500             1.008               22
     4600             1.011               1
     4700             1.005               15
     4800             1.007               15
     4900             1.009               1
     5000             1.010               1


     Simulated prior distributions

     Parameter       Prior Mean  Prior Variance  Prior Std. Dev.


     Parameter 1 Improper Prior
     Parameter 2 Improper Prior
     Parameter 3         0.0174          0.0541          0.2326
     Parameter 4         0.0068          0.0548          0.2342
     Parameter 5 Improper Prior
     Parameter 6 Improper Prior
     Parameter 7 Improper Prior
     Parameter 8         0.0062          0.0531          0.2304
     Parameter 9         0.0070          0.0486          0.2204
     Parameter 10 Improper Prior
     Parameter 11 Improper Prior
     Parameter 12 Improper Prior
     Parameter 13 Improper Prior
     Parameter 14 Improper Prior
     Parameter 15 Improper Prior
     Parameter 16 Improper Prior
     Parameter 17 Improper Prior
     Parameter 18 Improper Prior
     Parameter 19 Improper Prior
     Parameter 20 Improper Prior
     Parameter 21 Improper Prior
     Parameter 22 Improper Prior
     Parameter 23 Improper Prior
     Parameter 24 Improper Prior
     Parameter 25 Improper Prior
     Parameter 26 Improper Prior
     Parameter 27 Improper Prior
     Parameter 28 Improper Prior
     Parameter 29 Improper Prior
     Parameter 30 Improper Prior
     Parameter 31 Improper Prior
     Parameter 32 Improper Prior
     Parameter 33 Improper Prior
     Parameter 34 Improper Prior
     Parameter 35 Improper Prior
     Parameter 36 Improper Prior
     Parameter 37 Improper Prior
     Parameter 38 Improper Prior
     Parameter 39 Improper Prior
     Parameter 40 Improper Prior
     Parameter 41 Improper Prior
     Parameter 42 Improper Prior
     Parameter 43 Improper Prior
     Parameter 44 Improper Prior
     Parameter 45 Improper Prior
     Parameter 46 Improper Prior

     REPLICATION 32:


                     POTENTIAL       PARAMETER WITH
     ITERATION    SCALE REDUCTION      HIGHEST PSR
     100              1.549               1
     200              1.106               37
     300              1.053               14
     400              1.069               22
     500              1.117               45
     600              1.031               46
     700              1.067               8
     800              1.043               45
     900              1.020               17
     1000             1.048               8
     1100             1.082               9
     1200             1.015               8
     1300             1.026               1
     1400             1.027               5
     1500             1.052               5
     1600             1.011               37
     1700             1.011               28
     1800             1.020               14
     1900             1.017               46
     2000             1.010               46
     2100             1.014               9
     2200             1.031               21
     2300             1.007               21
     2400             1.010               15
     2500             1.019               8
     2600             1.011               8
     2700             1.007               33
     2800             1.006               22
     2900             1.006               12
     3000             1.013               21
     3100             1.011               21
     3200             1.010               21
     3300             1.020               21
     3400             1.034               45
     3500             1.045               45
     3600             1.050               45
     3700             1.025               1
     3800             1.028               1
     3900             1.012               1
     4000             1.012               13
     4100             1.006               13
     4200             1.010               13
     4300             1.010               13
     4400             1.009               13
     4500             1.006               13
     4600             1.004               46
     4700             1.006               46
     4800             1.010               46
     4900             1.012               46
     5000             1.007               14


     Simulated prior distributions

     Parameter       Prior Mean  Prior Variance  Prior Std. Dev.


     Parameter 1 Improper Prior
     Parameter 2 Improper Prior
     Parameter 3        -0.0073          0.0536          0.2316
     Parameter 4         0.0032          0.0496          0.2228
     Parameter 5 Improper Prior
     Parameter 6 Improper Prior
     Parameter 7 Improper Prior
     Parameter 8        -0.0063          0.0505          0.2246
     Parameter 9        -0.0027          0.0497          0.2230
     Parameter 10 Improper Prior
     Parameter 11 Improper Prior
     Parameter 12 Improper Prior
     Parameter 13 Improper Prior
     Parameter 14 Improper Prior
     Parameter 15 Improper Prior
     Parameter 16 Improper Prior
     Parameter 17 Improper Prior
     Parameter 18 Improper Prior
     Parameter 19 Improper Prior
     Parameter 20 Improper Prior
     Parameter 21 Improper Prior
     Parameter 22 Improper Prior
     Parameter 23 Improper Prior
     Parameter 24 Improper Prior
     Parameter 25 Improper Prior
     Parameter 26 Improper Prior
     Parameter 27 Improper Prior
     Parameter 28 Improper Prior
     Parameter 29 Improper Prior
     Parameter 30 Improper Prior
     Parameter 31 Improper Prior
     Parameter 32 Improper Prior
     Parameter 33 Improper Prior
     Parameter 34 Improper Prior
     Parameter 35 Improper Prior
     Parameter 36 Improper Prior
     Parameter 37 Improper Prior
     Parameter 38 Improper Prior
     Parameter 39 Improper Prior
     Parameter 40 Improper Prior
     Parameter 41 Improper Prior
     Parameter 42 Improper Prior
     Parameter 43 Improper Prior
     Parameter 44 Improper Prior
     Parameter 45 Improper Prior
     Parameter 46 Improper Prior

     REPLICATION 33:


                     POTENTIAL       PARAMETER WITH
     ITERATION    SCALE REDUCTION      HIGHEST PSR
     100              1.132               21
     200              1.113               20
     300              1.046               28
     400              1.032               38
     500              1.113               4
     600              1.055               8
     700              1.053               5
     800              1.056               4
     900              1.089               5
     1000             1.055               45
     1100             1.056               45
     1200             1.018               11
     1300             1.013               4
     1400             1.012               27
     1500             1.013               15
     1600             1.010               45
     1700             1.014               40
     1800             1.013               15
     1900             1.018               13
     2000             1.015               12
     2100             1.017               19
     2200             1.036               8
     2300             1.015               8
     2400             1.006               40
     2500             1.005               24
     2600             1.006               40
     2700             1.012               27
     2800             1.019               17
     2900             1.024               9
     3000             1.035               9
     3100             1.018               9
     3200             1.015               9
     3300             1.007               9
     3400             1.005               10
     3500             1.005               24
     3600             1.007               21
     3700             1.005               24
     3800             1.008               24
     3900             1.008               12
     4000             1.007               15
     4100             1.009               15
     4200             1.021               5
     4300             1.023               9
     4400             1.018               9
     4500             1.012               9
     4600             1.007               9
     4700             1.004               42
     4800             1.006               42
     4900             1.005               4
     5000             1.004               39


     Simulated prior distributions

     Parameter       Prior Mean  Prior Variance  Prior Std. Dev.


     Parameter 1 Improper Prior
     Parameter 2 Improper Prior
     Parameter 3        -0.0057          0.0483          0.2197
     Parameter 4        -0.0052          0.0486          0.2204
     Parameter 5 Improper Prior
     Parameter 6 Improper Prior
     Parameter 7 Improper Prior
     Parameter 8         0.0145          0.0521          0.2283
     Parameter 9         0.0036          0.0515          0.2269
     Parameter 10 Improper Prior
     Parameter 11 Improper Prior
     Parameter 12 Improper Prior
     Parameter 13 Improper Prior
     Parameter 14 Improper Prior
     Parameter 15 Improper Prior
     Parameter 16 Improper Prior
     Parameter 17 Improper Prior
     Parameter 18 Improper Prior
     Parameter 19 Improper Prior
     Parameter 20 Improper Prior
     Parameter 21 Improper Prior
     Parameter 22 Improper Prior
     Parameter 23 Improper Prior
     Parameter 24 Improper Prior
     Parameter 25 Improper Prior
     Parameter 26 Improper Prior
     Parameter 27 Improper Prior
     Parameter 28 Improper Prior
     Parameter 29 Improper Prior
     Parameter 30 Improper Prior
     Parameter 31 Improper Prior
     Parameter 32 Improper Prior
     Parameter 33 Improper Prior
     Parameter 34 Improper Prior
     Parameter 35 Improper Prior
     Parameter 36 Improper Prior
     Parameter 37 Improper Prior
     Parameter 38 Improper Prior
     Parameter 39 Improper Prior
     Parameter 40 Improper Prior
     Parameter 41 Improper Prior
     Parameter 42 Improper Prior
     Parameter 43 Improper Prior
     Parameter 44 Improper Prior
     Parameter 45 Improper Prior
     Parameter 46 Improper Prior

     REPLICATION 34:


                     POTENTIAL       PARAMETER WITH
     ITERATION    SCALE REDUCTION      HIGHEST PSR
     100              1.160               33
     200              1.115               16
     300              1.123               24
     400              1.102               45
     500              1.072               1
     600              1.042               28
     700              1.092               1
     800              1.022               19
     900              1.044               45
     1000             1.109               45
     1100             1.033               45
     1200             1.017               13
     1300             1.018               1
     1400             1.010               40
     1500             1.011               35
     1600             1.017               5
     1700             1.005               19
     1800             1.017               10
     1900             1.033               2
     2000             1.020               10
     2100             1.010               4
     2200             1.008               16
     2300             1.008               4
     2400             1.004               25
     2500             1.008               8
     2600             1.009               8
     2700             1.008               32
     2800             1.006               32
     2900             1.005               32
     3000             1.012               5
     3100             1.007               5
     3200             1.010               5
     3300             1.012               5
     3400             1.008               5
     3500             1.016               5
     3600             1.014               45
     3700             1.006               28
     3800             1.004               3
     3900             1.005               19
     4000             1.014               9
     4100             1.025               45
     4200             1.017               45
     4300             1.007               45
     4400             1.009               2
     4500             1.015               2
     4600             1.019               2
     4700             1.015               2
     4800             1.016               45
     4900             1.021               45
     5000             1.019               8
     5100             1.018               8


     Simulated prior distributions

     Parameter       Prior Mean  Prior Variance  Prior Std. Dev.


     Parameter 1 Improper Prior
     Parameter 2 Improper Prior
     Parameter 3        -0.0084          0.0480          0.2191
     Parameter 4        -0.0027          0.0507          0.2251
     Parameter 5 Improper Prior
     Parameter 6 Improper Prior
     Parameter 7 Improper Prior
     Parameter 8        -0.0098          0.0480          0.2191
     Parameter 9        -0.0059          0.0482          0.2196
     Parameter 10 Improper Prior
     Parameter 11 Improper Prior
     Parameter 12 Improper Prior
     Parameter 13 Improper Prior
     Parameter 14 Improper Prior
     Parameter 15 Improper Prior
     Parameter 16 Improper Prior
     Parameter 17 Improper Prior
     Parameter 18 Improper Prior
     Parameter 19 Improper Prior
     Parameter 20 Improper Prior
     Parameter 21 Improper Prior
     Parameter 22 Improper Prior
     Parameter 23 Improper Prior
     Parameter 24 Improper Prior
     Parameter 25 Improper Prior
     Parameter 26 Improper Prior
     Parameter 27 Improper Prior
     Parameter 28 Improper Prior
     Parameter 29 Improper Prior
     Parameter 30 Improper Prior
     Parameter 31 Improper Prior
     Parameter 32 Improper Prior
     Parameter 33 Improper Prior
     Parameter 34 Improper Prior
     Parameter 35 Improper Prior
     Parameter 36 Improper Prior
     Parameter 37 Improper Prior
     Parameter 38 Improper Prior
     Parameter 39 Improper Prior
     Parameter 40 Improper Prior
     Parameter 41 Improper Prior
     Parameter 42 Improper Prior
     Parameter 43 Improper Prior
     Parameter 44 Improper Prior
     Parameter 45 Improper Prior
     Parameter 46 Improper Prior

     REPLICATION 35:


                     POTENTIAL       PARAMETER WITH
     ITERATION    SCALE REDUCTION      HIGHEST PSR
     100              1.465               8
     200              1.100               9
     300              1.073               19
     400              1.058               24
     500              1.123               14
     600              1.087               5
     700              1.020               17
     800              1.018               14
     900              1.033               9
     1000             1.036               45
     1100             1.019               38
     1200             1.020               46
     1300             1.061               45
     1400             1.099               9
     1500             1.079               45
     1600             1.028               45
     1700             1.026               6
     1800             1.059               5
     1900             1.029               45
     2000             1.053               45
     2100             1.085               45
     2200             1.035               45
     2300             1.051               45
     2400             1.030               8
     2500             1.025               45
     2600             1.009               3
     2700             1.009               15
     2800             1.014               21
     2900             1.014               5
     3000             1.019               5
     3100             1.016               38
     3200             1.004               27
     3300             1.006               9
     3400             1.007               45
     3500             1.021               45
     3600             1.025               9
     3700             1.032               5
     3800             1.035               5
     3900             1.026               5
     4000             1.019               5
     4100             1.010               39
     4200             1.015               5
     4300             1.010               13
     4400             1.009               27
     4500             1.011               27
     4600             1.013               27
     4700             1.008               40
     4800             1.010               40
     4900             1.007               40
     5000             1.006               40


     Simulated prior distributions

     Parameter       Prior Mean  Prior Variance  Prior Std. Dev.


     Parameter 1 Improper Prior
     Parameter 2 Improper Prior
     Parameter 3        -0.0036          0.0489          0.2212
     Parameter 4        -0.0016          0.0514          0.2268
     Parameter 5 Improper Prior
     Parameter 6 Improper Prior
     Parameter 7 Improper Prior
     Parameter 8         0.0146          0.0484          0.2199
     Parameter 9        -0.0042          0.0533          0.2309
     Parameter 10 Improper Prior
     Parameter 11 Improper Prior
     Parameter 12 Improper Prior
     Parameter 13 Improper Prior
     Parameter 14 Improper Prior
     Parameter 15 Improper Prior
     Parameter 16 Improper Prior
     Parameter 17 Improper Prior
     Parameter 18 Improper Prior
     Parameter 19 Improper Prior
     Parameter 20 Improper Prior
     Parameter 21 Improper Prior
     Parameter 22 Improper Prior
     Parameter 23 Improper Prior
     Parameter 24 Improper Prior
     Parameter 25 Improper Prior
     Parameter 26 Improper Prior
     Parameter 27 Improper Prior
     Parameter 28 Improper Prior
     Parameter 29 Improper Prior
     Parameter 30 Improper Prior
     Parameter 31 Improper Prior
     Parameter 32 Improper Prior
     Parameter 33 Improper Prior
     Parameter 34 Improper Prior
     Parameter 35 Improper Prior
     Parameter 36 Improper Prior
     Parameter 37 Improper Prior
     Parameter 38 Improper Prior
     Parameter 39 Improper Prior
     Parameter 40 Improper Prior
     Parameter 41 Improper Prior
     Parameter 42 Improper Prior
     Parameter 43 Improper Prior
     Parameter 44 Improper Prior
     Parameter 45 Improper Prior
     Parameter 46 Improper Prior

     REPLICATION 36:


                     POTENTIAL       PARAMETER WITH
     ITERATION    SCALE REDUCTION      HIGHEST PSR
     100              1.318               4
     200              1.154               38
     300              1.153               5
     400              1.075               31
     500              1.078               5
     600              1.019               45
     700              1.028               28
     800              1.105               5
     900              1.029               5
     1000             1.065               46
     1100             1.017               28
     1200             1.038               28
     1300             1.029               5
     1400             1.020               12
     1500             1.024               12
     1600             1.017               33
     1700             1.012               33
     1800             1.011               33
     1900             1.013               9
     2000             1.011               7
     2100             1.017               7
     2200             1.041               1
     2300             1.021               46
     2400             1.011               46
     2500             1.021               46
     2600             1.019               46
     2700             1.014               46
     2800             1.008               14
     2900             1.008               14
     3000             1.008               14
     3100             1.014               45
     3200             1.010               45
     3300             1.003               46
     3400             1.010               1
     3500             1.019               1
     3600             1.007               28
     3700             1.010               28
     3800             1.005               1
     3900             1.007               45
     4000             1.016               45
     4100             1.011               45
     4200             1.008               37
     4300             1.008               37
     4400             1.005               37
     4500             1.006               37
     4600             1.008               24
     4700             1.007               37
     4800             1.006               10
     4900             1.008               10
     5000             1.007               10


     Simulated prior distributions

     Parameter       Prior Mean  Prior Variance  Prior Std. Dev.


     Parameter 1 Improper Prior
     Parameter 2 Improper Prior
     Parameter 3        -0.0121          0.0476          0.2181
     Parameter 4        -0.0111          0.0469          0.2165
     Parameter 5 Improper Prior
     Parameter 6 Improper Prior
     Parameter 7 Improper Prior
     Parameter 8        -0.0057          0.0485          0.2203
     Parameter 9         0.0002          0.0492          0.2219
     Parameter 10 Improper Prior
     Parameter 11 Improper Prior
     Parameter 12 Improper Prior
     Parameter 13 Improper Prior
     Parameter 14 Improper Prior
     Parameter 15 Improper Prior
     Parameter 16 Improper Prior
     Parameter 17 Improper Prior
     Parameter 18 Improper Prior
     Parameter 19 Improper Prior
     Parameter 20 Improper Prior
     Parameter 21 Improper Prior
     Parameter 22 Improper Prior
     Parameter 23 Improper Prior
     Parameter 24 Improper Prior
     Parameter 25 Improper Prior
     Parameter 26 Improper Prior
     Parameter 27 Improper Prior
     Parameter 28 Improper Prior
     Parameter 29 Improper Prior
     Parameter 30 Improper Prior
     Parameter 31 Improper Prior
     Parameter 32 Improper Prior
     Parameter 33 Improper Prior
     Parameter 34 Improper Prior
     Parameter 35 Improper Prior
     Parameter 36 Improper Prior
     Parameter 37 Improper Prior
     Parameter 38 Improper Prior
     Parameter 39 Improper Prior
     Parameter 40 Improper Prior
     Parameter 41 Improper Prior
     Parameter 42 Improper Prior
     Parameter 43 Improper Prior
     Parameter 44 Improper Prior
     Parameter 45 Improper Prior
     Parameter 46 Improper Prior

     REPLICATION 37:


                     POTENTIAL       PARAMETER WITH
     ITERATION    SCALE REDUCTION      HIGHEST PSR
     100              1.534               38
     200              1.571               2
     300              1.144               21
     400              1.045               26
     500              1.042               39
     600              1.079               9
     700              1.044               11
     800              1.031               46
     900              1.050               45
     1000             1.069               5
     1100             1.057               2
     1200             1.014               15
     1300             1.015               21
     1400             1.014               14
     1500             1.036               11
     1600             1.019               10
     1700             1.015               2
     1800             1.017               12
     1900             1.008               10
     2000             1.007               13
     2100             1.006               19
     2200             1.016               46
     2300             1.016               13
     2400             1.020               13
     2500             1.005               6
     2600             1.010               13
     2700             1.007               46
     2800             1.009               46
     2900             1.011               32
     3000             1.003               32
     3100             1.005               9
     3200             1.007               1
     3300             1.007               1
     3400             1.006               27
     3500             1.005               1
     3600             1.008               2
     3700             1.016               2
     3800             1.013               2
     3900             1.010               4
     4000             1.006               4
     4100             1.003               4
     4200             1.003               24
     4300             1.003               24
     4400             1.004               5
     4500             1.002               26
     4600             1.005               45
     4700             1.009               45
     4800             1.006               45
     4900             1.006               26
     5000             1.007               11


     Simulated prior distributions

     Parameter       Prior Mean  Prior Variance  Prior Std. Dev.


     Parameter 1 Improper Prior
     Parameter 2 Improper Prior
     Parameter 3        -0.0011          0.0495          0.2225
     Parameter 4        -0.0010          0.0490          0.2214
     Parameter 5 Improper Prior
     Parameter 6 Improper Prior
     Parameter 7 Improper Prior
     Parameter 8        -0.0082          0.0478          0.2186
     Parameter 9         0.0014          0.0498          0.2232
     Parameter 10 Improper Prior
     Parameter 11 Improper Prior
     Parameter 12 Improper Prior
     Parameter 13 Improper Prior
     Parameter 14 Improper Prior
     Parameter 15 Improper Prior
     Parameter 16 Improper Prior
     Parameter 17 Improper Prior
     Parameter 18 Improper Prior
     Parameter 19 Improper Prior
     Parameter 20 Improper Prior
     Parameter 21 Improper Prior
     Parameter 22 Improper Prior
     Parameter 23 Improper Prior
     Parameter 24 Improper Prior
     Parameter 25 Improper Prior
     Parameter 26 Improper Prior
     Parameter 27 Improper Prior
     Parameter 28 Improper Prior
     Parameter 29 Improper Prior
     Parameter 30 Improper Prior
     Parameter 31 Improper Prior
     Parameter 32 Improper Prior
     Parameter 33 Improper Prior
     Parameter 34 Improper Prior
     Parameter 35 Improper Prior
     Parameter 36 Improper Prior
     Parameter 37 Improper Prior
     Parameter 38 Improper Prior
     Parameter 39 Improper Prior
     Parameter 40 Improper Prior
     Parameter 41 Improper Prior
     Parameter 42 Improper Prior
     Parameter 43 Improper Prior
     Parameter 44 Improper Prior
     Parameter 45 Improper Prior
     Parameter 46 Improper Prior

     REPLICATION 38:


                     POTENTIAL       PARAMETER WITH
     ITERATION    SCALE REDUCTION      HIGHEST PSR
     100              1.943               5
     200              1.054               10
     300              1.106               46
     400              1.130               45
     500              1.119               45
     600              1.116               45
     700              1.074               1
     800              1.031               16
     900              1.057               45
     1000             1.015               28
     1100             1.036               14
     1200             1.133               5
     1300             1.065               45
     1400             1.047               45
     1500             1.035               45
     1600             1.008               28
     1700             1.049               9
     1800             1.035               5
     1900             1.030               5
     2000             1.044               5
     2100             1.058               5
     2200             1.033               45
     2300             1.025               45
     2400             1.011               45
     2500             1.006               23
     2600             1.009               2
     2700             1.012               19
     2800             1.016               19
     2900             1.006               36
     3000             1.014               1
     3100             1.026               45
     3200             1.009               21
     3300             1.010               17
     3400             1.010               17
     3500             1.006               46
     3600             1.010               45
     3700             1.016               45
     3800             1.029               5
     3900             1.016               45
     4000             1.006               36
     4100             1.004               40
     4200             1.006               36
     4300             1.005               33
     4400             1.010               36
     4500             1.012               36
     4600             1.009               36
     4700             1.007               18
     4800             1.008               18
     4900             1.011               18
     5000             1.008               2


     Simulated prior distributions

     Parameter       Prior Mean  Prior Variance  Prior Std. Dev.


     Parameter 1 Improper Prior
     Parameter 2 Improper Prior
     Parameter 3         0.0006          0.0502          0.2240
     Parameter 4         0.0040          0.0443          0.2106
     Parameter 5 Improper Prior
     Parameter 6 Improper Prior
     Parameter 7 Improper Prior
     Parameter 8         0.0030          0.0491          0.2215
     Parameter 9        -0.0021          0.0493          0.2221
     Parameter 10 Improper Prior
     Parameter 11 Improper Prior
     Parameter 12 Improper Prior
     Parameter 13 Improper Prior
     Parameter 14 Improper Prior
     Parameter 15 Improper Prior
     Parameter 16 Improper Prior
     Parameter 17 Improper Prior
     Parameter 18 Improper Prior
     Parameter 19 Improper Prior
     Parameter 20 Improper Prior
     Parameter 21 Improper Prior
     Parameter 22 Improper Prior
     Parameter 23 Improper Prior
     Parameter 24 Improper Prior
     Parameter 25 Improper Prior
     Parameter 26 Improper Prior
     Parameter 27 Improper Prior
     Parameter 28 Improper Prior
     Parameter 29 Improper Prior
     Parameter 30 Improper Prior
     Parameter 31 Improper Prior
     Parameter 32 Improper Prior
     Parameter 33 Improper Prior
     Parameter 34 Improper Prior
     Parameter 35 Improper Prior
     Parameter 36 Improper Prior
     Parameter 37 Improper Prior
     Parameter 38 Improper Prior
     Parameter 39 Improper Prior
     Parameter 40 Improper Prior
     Parameter 41 Improper Prior
     Parameter 42 Improper Prior
     Parameter 43 Improper Prior
     Parameter 44 Improper Prior
     Parameter 45 Improper Prior
     Parameter 46 Improper Prior

     REPLICATION 39:


                     POTENTIAL       PARAMETER WITH
     ITERATION    SCALE REDUCTION      HIGHEST PSR
     100              1.153               20
     200              1.793               45
     300              1.131               38
     400              1.069               45
     500              1.061               46
     600              1.055               19
     700              1.039               19
     800              1.116               45
     900              1.044               19
     1000             1.021               45
     1100             1.028               20
     1200             1.016               11
     1300             1.019               28
     1400             1.006               13
     1500             1.008               11
     1600             1.011               9
     1700             1.010               24
     1800             1.013               24
     1900             1.005               8
     2000             1.003               5
     2100             1.006               25
     2200             1.014               5
     2300             1.016               45
     2400             1.008               21
     2500             1.020               45
     2600             1.011               9
     2700             1.018               9
     2800             1.024               9
     2900             1.008               16
     3000             1.005               38
     3100             1.011               45
     3200             1.014               45
     3300             1.005               36
     3400             1.004               36
     3500             1.008               36
     3600             1.007               36
     3700             1.009               11
     3800             1.005               17
     3900             1.013               14
     4000             1.012               14
     4100             1.012               12
     4200             1.006               19
     4300             1.006               43
     4400             1.009               17
     4500             1.015               17
     4600             1.021               17
     4700             1.016               17
     4800             1.013               17
     4900             1.008               17
     5000             1.002               20


     Simulated prior distributions

     Parameter       Prior Mean  Prior Variance  Prior Std. Dev.


     Parameter 1 Improper Prior
     Parameter 2 Improper Prior
     Parameter 3        -0.0019          0.0442          0.2103
     Parameter 4        -0.0003          0.0501          0.2237
     Parameter 5 Improper Prior
     Parameter 6 Improper Prior
     Parameter 7 Improper Prior
     Parameter 8         0.0045          0.0491          0.2215
     Parameter 9         0.0033          0.0485          0.2202
     Parameter 10 Improper Prior
     Parameter 11 Improper Prior
     Parameter 12 Improper Prior
     Parameter 13 Improper Prior
     Parameter 14 Improper Prior
     Parameter 15 Improper Prior
     Parameter 16 Improper Prior
     Parameter 17 Improper Prior
     Parameter 18 Improper Prior
     Parameter 19 Improper Prior
     Parameter 20 Improper Prior
     Parameter 21 Improper Prior
     Parameter 22 Improper Prior
     Parameter 23 Improper Prior
     Parameter 24 Improper Prior
     Parameter 25 Improper Prior
     Parameter 26 Improper Prior
     Parameter 27 Improper Prior
     Parameter 28 Improper Prior
     Parameter 29 Improper Prior
     Parameter 30 Improper Prior
     Parameter 31 Improper Prior
     Parameter 32 Improper Prior
     Parameter 33 Improper Prior
     Parameter 34 Improper Prior
     Parameter 35 Improper Prior
     Parameter 36 Improper Prior
     Parameter 37 Improper Prior
     Parameter 38 Improper Prior
     Parameter 39 Improper Prior
     Parameter 40 Improper Prior
     Parameter 41 Improper Prior
     Parameter 42 Improper Prior
     Parameter 43 Improper Prior
     Parameter 44 Improper Prior
     Parameter 45 Improper Prior
     Parameter 46 Improper Prior

     REPLICATION 40:


                     POTENTIAL       PARAMETER WITH
     ITERATION    SCALE REDUCTION      HIGHEST PSR
     100              1.378               40
     200              1.219               2
     300              1.226               45
     400              1.128               5
     500              1.440               1
     600              1.074               8
     700              1.029               24
     800              1.105               5
     900              1.216               45
     1000             1.049               26
     1100             1.019               24
     1200             1.019               32
     1300             1.026               19
     1400             1.035               39
     1500             1.030               45
     1600             1.039               45
     1700             1.021               46
     1800             1.015               1
     1900             1.016               19
     2000             1.025               5
     2100             1.023               45
     2200             1.014               39
     2300             1.006               22
     2400             1.010               45
     2500             1.007               45
     2600             1.006               29
     2700             1.004               39
     2800             1.004               17
     2900             1.007               17
     3000             1.006               17
     3100             1.007               29
     3200             1.007               8
     3300             1.005               27
     3400             1.007               27
     3500             1.005               22
     3600             1.004               22
     3700             1.004               18
     3800             1.003               22
     3900             1.004               45
     4000             1.017               5
     4100             1.008               5
     4200             1.006               5
     4300             1.008               5
     4400             1.003               5
     4500             1.003               8
     4600             1.018               5
     4700             1.016               5
     4800             1.009               1
     4900             1.010               1
     5000             1.009               1


     Simulated prior distributions

     Parameter       Prior Mean  Prior Variance  Prior Std. Dev.


     Parameter 1 Improper Prior
     Parameter 2 Improper Prior
     Parameter 3        -0.0025          0.0491          0.2215
     Parameter 4         0.0053          0.0513          0.2265
     Parameter 5 Improper Prior
     Parameter 6 Improper Prior
     Parameter 7 Improper Prior
     Parameter 8         0.0053          0.0501          0.2238
     Parameter 9        -0.0028          0.0480          0.2190
     Parameter 10 Improper Prior
     Parameter 11 Improper Prior
     Parameter 12 Improper Prior
     Parameter 13 Improper Prior
     Parameter 14 Improper Prior
     Parameter 15 Improper Prior
     Parameter 16 Improper Prior
     Parameter 17 Improper Prior
     Parameter 18 Improper Prior
     Parameter 19 Improper Prior
     Parameter 20 Improper Prior
     Parameter 21 Improper Prior
     Parameter 22 Improper Prior
     Parameter 23 Improper Prior
     Parameter 24 Improper Prior
     Parameter 25 Improper Prior
     Parameter 26 Improper Prior
     Parameter 27 Improper Prior
     Parameter 28 Improper Prior
     Parameter 29 Improper Prior
     Parameter 30 Improper Prior
     Parameter 31 Improper Prior
     Parameter 32 Improper Prior
     Parameter 33 Improper Prior
     Parameter 34 Improper Prior
     Parameter 35 Improper Prior
     Parameter 36 Improper Prior
     Parameter 37 Improper Prior
     Parameter 38 Improper Prior
     Parameter 39 Improper Prior
     Parameter 40 Improper Prior
     Parameter 41 Improper Prior
     Parameter 42 Improper Prior
     Parameter 43 Improper Prior
     Parameter 44 Improper Prior
     Parameter 45 Improper Prior
     Parameter 46 Improper Prior

     REPLICATION 41:


                     POTENTIAL       PARAMETER WITH
     ITERATION    SCALE REDUCTION      HIGHEST PSR
     100              1.645               5
     200              1.414               8
     300              1.129               28
     400              1.056               21
     500              1.098               9
     600              1.053               40
     700              1.036               16
     800              1.014               46
     900              1.015               43
     1000             1.024               18
     1100             1.032               45
     1200             1.038               1
     1300             1.028               17
     1400             1.040               17
     1500             1.023               3
     1600             1.031               5
     1700             1.020               8
     1800             1.010               36
     1900             1.008               31
     2000             1.011               1
     2100             1.018               1
     2200             1.021               5
     2300             1.014               5
     2400             1.015               13
     2500             1.010               13
     2600             1.011               2
     2700             1.008               36
     2800             1.004               17
     2900             1.006               46
     3000             1.005               20
     3100             1.006               10
     3200             1.012               12
     3300             1.014               12
     3400             1.025               12
     3500             1.019               12
     3600             1.019               45
     3700             1.020               45
     3800             1.036               45
     3900             1.035               45
     4000             1.057               45
     4100             1.053               45
     4200             1.049               45
     4300             1.049               45
     4400             1.025               45
     4500             1.027               1
     4600             1.017               1
     4700             1.007               1
     4800             1.002               13
     4900             1.003               9
     5000             1.003               13


     Simulated prior distributions

     Parameter       Prior Mean  Prior Variance  Prior Std. Dev.


     Parameter 1 Improper Prior
     Parameter 2 Improper Prior
     Parameter 3        -0.0148          0.0472          0.2172
     Parameter 4         0.0079          0.0510          0.2259
     Parameter 5 Improper Prior
     Parameter 6 Improper Prior
     Parameter 7 Improper Prior
     Parameter 8        -0.0071          0.0473          0.2175
     Parameter 9        -0.0010          0.0506          0.2250
     Parameter 10 Improper Prior
     Parameter 11 Improper Prior
     Parameter 12 Improper Prior
     Parameter 13 Improper Prior
     Parameter 14 Improper Prior
     Parameter 15 Improper Prior
     Parameter 16 Improper Prior
     Parameter 17 Improper Prior
     Parameter 18 Improper Prior
     Parameter 19 Improper Prior
     Parameter 20 Improper Prior
     Parameter 21 Improper Prior
     Parameter 22 Improper Prior
     Parameter 23 Improper Prior
     Parameter 24 Improper Prior
     Parameter 25 Improper Prior
     Parameter 26 Improper Prior
     Parameter 27 Improper Prior
     Parameter 28 Improper Prior
     Parameter 29 Improper Prior
     Parameter 30 Improper Prior
     Parameter 31 Improper Prior
     Parameter 32 Improper Prior
     Parameter 33 Improper Prior
     Parameter 34 Improper Prior
     Parameter 35 Improper Prior
     Parameter 36 Improper Prior
     Parameter 37 Improper Prior
     Parameter 38 Improper Prior
     Parameter 39 Improper Prior
     Parameter 40 Improper Prior
     Parameter 41 Improper Prior
     Parameter 42 Improper Prior
     Parameter 43 Improper Prior
     Parameter 44 Improper Prior
     Parameter 45 Improper Prior
     Parameter 46 Improper Prior

     REPLICATION 42:


                     POTENTIAL       PARAMETER WITH
     ITERATION    SCALE REDUCTION      HIGHEST PSR
     100              1.144               8
     200              1.376               5
     300              1.162               5
     400              1.141               9
     500              1.151               1
     600              1.124               5
     700              1.050               39
     800              1.013               34
     900              1.035               19
     1000             1.133               5
     1100             1.351               5
     1200             1.152               5
     1300             1.023               5
     1400             1.047               1
     1500             1.135               1
     1600             1.127               5
     1700             1.042               5
     1800             1.034               2
     1900             1.029               9
     2000             1.019               46
     2100             1.022               10
     2200             1.023               10
     2300             1.020               10
     2400             1.015               40
     2500             1.023               40
     2600             1.013               40
     2700             1.006               15
     2800             1.005               15
     2900             1.005               40
     3000             1.005               10
     3100             1.008               23
     3200             1.005               23
     3300             1.011               45
     3400             1.024               45
     3500             1.020               45
     3600             1.020               45
     3700             1.012               45
     3800             1.008               14
     3900             1.009               21
     4000             1.005               28
     4100             1.007               21
     4200             1.010               21
     4300             1.007               21
     4400             1.007               45
     4500             1.007               21
     4600             1.004               40
     4700             1.006               40
     4800             1.007               23
     4900             1.006               40
     5000             1.006               23


     Simulated prior distributions

     Parameter       Prior Mean  Prior Variance  Prior Std. Dev.


     Parameter 1 Improper Prior
     Parameter 2 Improper Prior
     Parameter 3        -0.0075          0.0500          0.2236
     Parameter 4         0.0049          0.0521          0.2282
     Parameter 5 Improper Prior
     Parameter 6 Improper Prior
     Parameter 7 Improper Prior
     Parameter 8         0.0193          0.0503          0.2243
     Parameter 9         0.0051          0.0497          0.2229
     Parameter 10 Improper Prior
     Parameter 11 Improper Prior
     Parameter 12 Improper Prior
     Parameter 13 Improper Prior
     Parameter 14 Improper Prior
     Parameter 15 Improper Prior
     Parameter 16 Improper Prior
     Parameter 17 Improper Prior
     Parameter 18 Improper Prior
     Parameter 19 Improper Prior
     Parameter 20 Improper Prior
     Parameter 21 Improper Prior
     Parameter 22 Improper Prior
     Parameter 23 Improper Prior
     Parameter 24 Improper Prior
     Parameter 25 Improper Prior
     Parameter 26 Improper Prior
     Parameter 27 Improper Prior
     Parameter 28 Improper Prior
     Parameter 29 Improper Prior
     Parameter 30 Improper Prior
     Parameter 31 Improper Prior
     Parameter 32 Improper Prior
     Parameter 33 Improper Prior
     Parameter 34 Improper Prior
     Parameter 35 Improper Prior
     Parameter 36 Improper Prior
     Parameter 37 Improper Prior
     Parameter 38 Improper Prior
     Parameter 39 Improper Prior
     Parameter 40 Improper Prior
     Parameter 41 Improper Prior
     Parameter 42 Improper Prior
     Parameter 43 Improper Prior
     Parameter 44 Improper Prior
     Parameter 45 Improper Prior
     Parameter 46 Improper Prior

     REPLICATION 43:


                     POTENTIAL       PARAMETER WITH
     ITERATION    SCALE REDUCTION      HIGHEST PSR
     100              1.505               28
     200              1.072               44
     300              1.034               28
     400              1.262               9
     500              1.102               1
     600              1.054               45
     700              1.109               9
     800              1.066               2
     900              1.056               2
     1000             1.062               5
     1100             1.015               5
     1200             1.045               5
     1300             1.030               12
     1400             1.048               10
     1500             1.029               14
     1600             1.064               9
     1700             1.079               1
     1800             1.121               1
     1900             1.064               1
     2000             1.017               21
     2100             1.015               21
     2200             1.023               27
     2300             1.017               27
     2400             1.044               1
     2500             1.040               1
     2600             1.033               1
     2700             1.027               1
     2800             1.019               8
     2900             1.010               38
     3000             1.010               1
     3100             1.009               38
     3200             1.007               11
     3300             1.007               27
     3400             1.009               27
     3500             1.010               19
     3600             1.009               21
     3700             1.026               1
     3800             1.020               1
     3900             1.020               1
     4000             1.013               1
     4100             1.013               1
     4200             1.007               1
     4300             1.008               20
     4400             1.006               1
     4500             1.014               1
     4600             1.007               1
     4700             1.005               34
     4800             1.006               34
     4900             1.003               23
     5000             1.005               28


     Simulated prior distributions

     Parameter       Prior Mean  Prior Variance  Prior Std. Dev.


     Parameter 1 Improper Prior
     Parameter 2 Improper Prior
     Parameter 3         0.0003          0.0462          0.2150
     Parameter 4         0.0069          0.0485          0.2203
     Parameter 5 Improper Prior
     Parameter 6 Improper Prior
     Parameter 7 Improper Prior
     Parameter 8        -0.0127          0.0465          0.2156
     Parameter 9        -0.0049          0.0512          0.2262
     Parameter 10 Improper Prior
     Parameter 11 Improper Prior
     Parameter 12 Improper Prior
     Parameter 13 Improper Prior
     Parameter 14 Improper Prior
     Parameter 15 Improper Prior
     Parameter 16 Improper Prior
     Parameter 17 Improper Prior
     Parameter 18 Improper Prior
     Parameter 19 Improper Prior
     Parameter 20 Improper Prior
     Parameter 21 Improper Prior
     Parameter 22 Improper Prior
     Parameter 23 Improper Prior
     Parameter 24 Improper Prior
     Parameter 25 Improper Prior
     Parameter 26 Improper Prior
     Parameter 27 Improper Prior
     Parameter 28 Improper Prior
     Parameter 29 Improper Prior
     Parameter 30 Improper Prior
     Parameter 31 Improper Prior
     Parameter 32 Improper Prior
     Parameter 33 Improper Prior
     Parameter 34 Improper Prior
     Parameter 35 Improper Prior
     Parameter 36 Improper Prior
     Parameter 37 Improper Prior
     Parameter 38 Improper Prior
     Parameter 39 Improper Prior
     Parameter 40 Improper Prior
     Parameter 41 Improper Prior
     Parameter 42 Improper Prior
     Parameter 43 Improper Prior
     Parameter 44 Improper Prior
     Parameter 45 Improper Prior
     Parameter 46 Improper Prior

     REPLICATION 44:


                     POTENTIAL       PARAMETER WITH
     ITERATION    SCALE REDUCTION      HIGHEST PSR
     100              1.227               14
     200              1.927               45
     300              1.352               45
     400              1.159               28
     500              1.164               45
     600              1.054               46
     700              1.039               21
     800              1.032               18
     900              1.021               46
     1000             1.027               38
     1100             1.007               16
     1200             1.012               39
     1300             1.020               18
     1400             1.026               18
     1500             1.027               2
     1600             1.018               2
     1700             1.009               2
     1800             1.010               12
     1900             1.014               1
     2000             1.017               19
     2100             1.027               2
     2200             1.032               2
     2300             1.068               45
     2400             1.059               2
     2500             1.058               2
     2600             1.054               45
     2700             1.014               9
     2800             1.008               9
     2900             1.005               39
     3000             1.013               39
     3100             1.050               5
     3200             1.037               5
     3300             1.034               45
     3400             1.046               45
     3500             1.023               45
     3600             1.024               9
     3700             1.027               45
     3800             1.037               45
     3900             1.029               9
     4000             1.027               9
     4100             1.013               8
     4200             1.014               2
     4300             1.021               2
     4400             1.013               2
     4500             1.015               16
     4600             1.012               2
     4700             1.012               16
     4800             1.009               16
     4900             1.009               34
     5000             1.011               16


     Simulated prior distributions

     Parameter       Prior Mean  Prior Variance  Prior Std. Dev.


     Parameter 1 Improper Prior
     Parameter 2 Improper Prior
     Parameter 3         0.0048          0.0435          0.2086
     Parameter 4        -0.0028          0.0470          0.2169
     Parameter 5 Improper Prior
     Parameter 6 Improper Prior
     Parameter 7 Improper Prior
     Parameter 8        -0.0061          0.0496          0.2228
     Parameter 9         0.0033          0.0474          0.2177
     Parameter 10 Improper Prior
     Parameter 11 Improper Prior
     Parameter 12 Improper Prior
     Parameter 13 Improper Prior
     Parameter 14 Improper Prior
     Parameter 15 Improper Prior
     Parameter 16 Improper Prior
     Parameter 17 Improper Prior
     Parameter 18 Improper Prior
     Parameter 19 Improper Prior
     Parameter 20 Improper Prior
     Parameter 21 Improper Prior
     Parameter 22 Improper Prior
     Parameter 23 Improper Prior
     Parameter 24 Improper Prior
     Parameter 25 Improper Prior
     Parameter 26 Improper Prior
     Parameter 27 Improper Prior
     Parameter 28 Improper Prior
     Parameter 29 Improper Prior
     Parameter 30 Improper Prior
     Parameter 31 Improper Prior
     Parameter 32 Improper Prior
     Parameter 33 Improper Prior
     Parameter 34 Improper Prior
     Parameter 35 Improper Prior
     Parameter 36 Improper Prior
     Parameter 37 Improper Prior
     Parameter 38 Improper Prior
     Parameter 39 Improper Prior
     Parameter 40 Improper Prior
     Parameter 41 Improper Prior
     Parameter 42 Improper Prior
     Parameter 43 Improper Prior
     Parameter 44 Improper Prior
     Parameter 45 Improper Prior
     Parameter 46 Improper Prior

     REPLICATION 45:


                     POTENTIAL       PARAMETER WITH
     ITERATION    SCALE REDUCTION      HIGHEST PSR
     100              1.495               8
     200              1.175               29
     300              1.208               2
     400              1.116               45
     500              1.060               21
     600              1.059               5
     700              1.036               36
     800              1.042               1
     900              1.035               21
     1000             1.027               12
     1100             1.014               12
     1200             1.022               10
     1300             1.015               40
     1400             1.017               20
     1500             1.024               17
     1600             1.025               17
     1700             1.015               16
     1800             1.008               27
     1900             1.017               28
     2000             1.012               28
     2100             1.012               28
     2200             1.013               28
     2300             1.008               34
     2400             1.007               43
     2500             1.010               19
     2600             1.009               16
     2700             1.007               19
     2800             1.023               8
     2900             1.035               1
     3000             1.018               1
     3100             1.014               1
     3200             1.011               1
     3300             1.007               38
     3400             1.016               1
     3500             1.010               38
     3600             1.005               37
     3700             1.004               17
     3800             1.007               45
     3900             1.013               45
     4000             1.008               8
     4100             1.008               18
     4200             1.007               1
     4300             1.006               8
     4400             1.011               14
     4500             1.017               14
     4600             1.012               14
     4700             1.008               14
     4800             1.009               14
     4900             1.008               14
     5000             1.005               46


     Simulated prior distributions

     Parameter       Prior Mean  Prior Variance  Prior Std. Dev.


     Parameter 1 Improper Prior
     Parameter 2 Improper Prior
     Parameter 3         0.0049          0.0515          0.2270
     Parameter 4         0.0017          0.0506          0.2250
     Parameter 5 Improper Prior
     Parameter 6 Improper Prior
     Parameter 7 Improper Prior
     Parameter 8        -0.0059          0.0548          0.2341
     Parameter 9         0.0033          0.0485          0.2201
     Parameter 10 Improper Prior
     Parameter 11 Improper Prior
     Parameter 12 Improper Prior
     Parameter 13 Improper Prior
     Parameter 14 Improper Prior
     Parameter 15 Improper Prior
     Parameter 16 Improper Prior
     Parameter 17 Improper Prior
     Parameter 18 Improper Prior
     Parameter 19 Improper Prior
     Parameter 20 Improper Prior
     Parameter 21 Improper Prior
     Parameter 22 Improper Prior
     Parameter 23 Improper Prior
     Parameter 24 Improper Prior
     Parameter 25 Improper Prior
     Parameter 26 Improper Prior
     Parameter 27 Improper Prior
     Parameter 28 Improper Prior
     Parameter 29 Improper Prior
     Parameter 30 Improper Prior
     Parameter 31 Improper Prior
     Parameter 32 Improper Prior
     Parameter 33 Improper Prior
     Parameter 34 Improper Prior
     Parameter 35 Improper Prior
     Parameter 36 Improper Prior
     Parameter 37 Improper Prior
     Parameter 38 Improper Prior
     Parameter 39 Improper Prior
     Parameter 40 Improper Prior
     Parameter 41 Improper Prior
     Parameter 42 Improper Prior
     Parameter 43 Improper Prior
     Parameter 44 Improper Prior
     Parameter 45 Improper Prior
     Parameter 46 Improper Prior

     REPLICATION 46:


                     POTENTIAL       PARAMETER WITH
     ITERATION    SCALE REDUCTION      HIGHEST PSR
     100              1.338               46
     200              1.078               19
     300              1.109               20
     400              1.112               5
     500              1.053               21
     600              1.036               31
     700              1.034               28
     800              1.023               11
     900              1.028               14
     1000             1.017               40
     1100             1.065               45
     1200             1.031               19
     1300             1.038               5
     1400             1.030               5
     1500             1.044               5
     1600             1.013               3
     1700             1.013               9
     1800             1.012               13
     1900             1.024               45
     2000             1.012               23
     2100             1.010               28
     2200             1.004               12
     2300             1.007               43
     2400             1.014               5
     2500             1.025               5
     2600             1.007               6
     2700             1.010               27
     2800             1.026               5
     2900             1.038               5
     3000             1.021               5
     3100             1.020               5
     3200             1.007               5
     3300             1.005               21
     3400             1.003               23
     3500             1.005               23
     3600             1.005               38
     3700             1.007               35
     3800             1.015               5
     3900             1.026               5
     4000             1.009               10
     4100             1.007               5
     4200             1.007               10
     4300             1.010               10
     4400             1.004               10
     4500             1.005               11
     4600             1.008               11
     4700             1.010               11
     4800             1.007               11
     4900             1.008               11
     5000             1.005               11


     Simulated prior distributions

     Parameter       Prior Mean  Prior Variance  Prior Std. Dev.


     Parameter 1 Improper Prior
     Parameter 2 Improper Prior
     Parameter 3         0.0079          0.0509          0.2256
     Parameter 4         0.0074          0.0492          0.2217
     Parameter 5 Improper Prior
     Parameter 6 Improper Prior
     Parameter 7 Improper Prior
     Parameter 8        -0.0096          0.0483          0.2198
     Parameter 9        -0.0062          0.0462          0.2149
     Parameter 10 Improper Prior
     Parameter 11 Improper Prior
     Parameter 12 Improper Prior
     Parameter 13 Improper Prior
     Parameter 14 Improper Prior
     Parameter 15 Improper Prior
     Parameter 16 Improper Prior
     Parameter 17 Improper Prior
     Parameter 18 Improper Prior
     Parameter 19 Improper Prior
     Parameter 20 Improper Prior
     Parameter 21 Improper Prior
     Parameter 22 Improper Prior
     Parameter 23 Improper Prior
     Parameter 24 Improper Prior
     Parameter 25 Improper Prior
     Parameter 26 Improper Prior
     Parameter 27 Improper Prior
     Parameter 28 Improper Prior
     Parameter 29 Improper Prior
     Parameter 30 Improper Prior
     Parameter 31 Improper Prior
     Parameter 32 Improper Prior
     Parameter 33 Improper Prior
     Parameter 34 Improper Prior
     Parameter 35 Improper Prior
     Parameter 36 Improper Prior
     Parameter 37 Improper Prior
     Parameter 38 Improper Prior
     Parameter 39 Improper Prior
     Parameter 40 Improper Prior
     Parameter 41 Improper Prior
     Parameter 42 Improper Prior
     Parameter 43 Improper Prior
     Parameter 44 Improper Prior
     Parameter 45 Improper Prior
     Parameter 46 Improper Prior

     REPLICATION 47:


                     POTENTIAL       PARAMETER WITH
     ITERATION    SCALE REDUCTION      HIGHEST PSR
     100              1.367               40
     200              1.513               5
     300              1.345               1
     400              1.187               45
     500              1.120               9
     600              1.047               28
     700              1.162               5
     800              1.116               2
     900              1.083               8
     1000             1.046               14
     1100             1.058               5
     1200             1.031               45
     1300             1.011               30
     1400             1.046               21
     1500             1.024               21
     1600             1.028               10
     1700             1.045               40
     1800             1.024               14
     1900             1.018               40
     2000             1.026               1
     2100             1.031               1
     2200             1.025               5
     2300             1.028               5
     2400             1.022               10
     2500             1.024               10
     2600             1.013               10
     2700             1.012               10
     2800             1.008               10
     2900             1.016               40
     3000             1.014               40
     3100             1.009               39
     3200             1.007               39
     3300             1.008               10
     3400             1.011               10
     3500             1.013               9
     3600             1.010               2
     3700             1.004               10
     3800             1.007               46
     3900             1.010               46
     4000             1.009               45
     4100             1.008               17
     4200             1.005               34
     4300             1.005               19
     4400             1.005               17
     4500             1.004               15
     4600             1.005               15
     4700             1.005               15
     4800             1.005               11
     4900             1.005               16
     5000             1.007               11


     Simulated prior distributions

     Parameter       Prior Mean  Prior Variance  Prior Std. Dev.


     Parameter 1 Improper Prior
     Parameter 2 Improper Prior
     Parameter 3        -0.0054          0.0485          0.2203
     Parameter 4        -0.0020          0.0487          0.2206
     Parameter 5 Improper Prior
     Parameter 6 Improper Prior
     Parameter 7 Improper Prior
     Parameter 8         0.0024          0.0504          0.2244
     Parameter 9        -0.0092          0.0481          0.2194
     Parameter 10 Improper Prior
     Parameter 11 Improper Prior
     Parameter 12 Improper Prior
     Parameter 13 Improper Prior
     Parameter 14 Improper Prior
     Parameter 15 Improper Prior
     Parameter 16 Improper Prior
     Parameter 17 Improper Prior
     Parameter 18 Improper Prior
     Parameter 19 Improper Prior
     Parameter 20 Improper Prior
     Parameter 21 Improper Prior
     Parameter 22 Improper Prior
     Parameter 23 Improper Prior
     Parameter 24 Improper Prior
     Parameter 25 Improper Prior
     Parameter 26 Improper Prior
     Parameter 27 Improper Prior
     Parameter 28 Improper Prior
     Parameter 29 Improper Prior
     Parameter 30 Improper Prior
     Parameter 31 Improper Prior
     Parameter 32 Improper Prior
     Parameter 33 Improper Prior
     Parameter 34 Improper Prior
     Parameter 35 Improper Prior
     Parameter 36 Improper Prior
     Parameter 37 Improper Prior
     Parameter 38 Improper Prior
     Parameter 39 Improper Prior
     Parameter 40 Improper Prior
     Parameter 41 Improper Prior
     Parameter 42 Improper Prior
     Parameter 43 Improper Prior
     Parameter 44 Improper Prior
     Parameter 45 Improper Prior
     Parameter 46 Improper Prior

     REPLICATION 48:


                     POTENTIAL       PARAMETER WITH
     ITERATION    SCALE REDUCTION      HIGHEST PSR
     100              1.566               9
     200              1.140               5
     300              1.151               4
     400              1.057               43
     500              1.113               45
     600              1.056               8
     700              1.055               13
     800              1.054               8
     900              1.024               20
     1000             1.050               1
     1100             1.082               1
     1200             1.122               5
     1300             1.034               9
     1400             1.024               8
     1500             1.039               8
     1600             1.069               5
     1700             1.093               45
     1800             1.041               5
     1900             1.011               45
     2000             1.018               1
     2100             1.012               13
     2200             1.019               8
     2300             1.020               15
     2400             1.012               15
     2500             1.004               29
     2600             1.008               14
     2700             1.008               20
     2800             1.009               20
     2900             1.009               45
     3000             1.029               45
     3100             1.026               45
     3200             1.028               45
     3300             1.034               45
     3400             1.024               45
     3500             1.030               45
     3600             1.038               45
     3700             1.039               45
     3800             1.049               9
     3900             1.041               9
     4000             1.031               9
     4100             1.024               9
     4200             1.024               9
     4300             1.016               45
     4400             1.005               12
     4500             1.004               40
     4600             1.006               34
     4700             1.006               12
     4800             1.005               2
     4900             1.004               12
     5000             1.004               12


     Simulated prior distributions

     Parameter       Prior Mean  Prior Variance  Prior Std. Dev.


     Parameter 1 Improper Prior
     Parameter 2 Improper Prior
     Parameter 3         0.0039          0.0518          0.2277
     Parameter 4        -0.0026          0.0509          0.2256
     Parameter 5 Improper Prior
     Parameter 6 Improper Prior
     Parameter 7 Improper Prior
     Parameter 8        -0.0005          0.0519          0.2278
     Parameter 9         0.0110          0.0480          0.2191
     Parameter 10 Improper Prior
     Parameter 11 Improper Prior
     Parameter 12 Improper Prior
     Parameter 13 Improper Prior
     Parameter 14 Improper Prior
     Parameter 15 Improper Prior
     Parameter 16 Improper Prior
     Parameter 17 Improper Prior
     Parameter 18 Improper Prior
     Parameter 19 Improper Prior
     Parameter 20 Improper Prior
     Parameter 21 Improper Prior
     Parameter 22 Improper Prior
     Parameter 23 Improper Prior
     Parameter 24 Improper Prior
     Parameter 25 Improper Prior
     Parameter 26 Improper Prior
     Parameter 27 Improper Prior
     Parameter 28 Improper Prior
     Parameter 29 Improper Prior
     Parameter 30 Improper Prior
     Parameter 31 Improper Prior
     Parameter 32 Improper Prior
     Parameter 33 Improper Prior
     Parameter 34 Improper Prior
     Parameter 35 Improper Prior
     Parameter 36 Improper Prior
     Parameter 37 Improper Prior
     Parameter 38 Improper Prior
     Parameter 39 Improper Prior
     Parameter 40 Improper Prior
     Parameter 41 Improper Prior
     Parameter 42 Improper Prior
     Parameter 43 Improper Prior
     Parameter 44 Improper Prior
     Parameter 45 Improper Prior
     Parameter 46 Improper Prior

     REPLICATION 49:


                     POTENTIAL       PARAMETER WITH
     ITERATION    SCALE REDUCTION      HIGHEST PSR
     100              1.209               3
     200              1.084               46
     300              1.133               9
     400              1.082               7
     500              1.035               13
     600              1.112               5
     700              1.038               9
     800              1.043               14
     900              1.025               14
     1000             1.021               27
     1100             1.028               2
     1200             1.021               20
     1300             1.016               38
     1400             1.038               5
     1500             1.011               16
     1600             1.023               5
     1700             1.065               5
     1800             1.033               6
     1900             1.024               5
     2000             1.007               15
     2100             1.007               44
     2200             1.008               23
     2300             1.012               21
     2400             1.013               18
     2500             1.011               9
     2600             1.016               9
     2700             1.020               1
     2800             1.038               5
     2900             1.035               45
     3000             1.027               5
     3100             1.020               5
     3200             1.016               45
     3300             1.024               5
     3400             1.010               45
     3500             1.006               5
     3600             1.008               45
     3700             1.007               18
     3800             1.004               40
     3900             1.006               38
     4000             1.005               38
     4100             1.007               38
     4200             1.005               38
     4300             1.006               38
     4400             1.008               38
     4500             1.008               38
     4600             1.004               38
     4700             1.005               10
     4800             1.006               21
     4900             1.010               21
     5000             1.016               21


     Simulated prior distributions

     Parameter       Prior Mean  Prior Variance  Prior Std. Dev.


     Parameter 1 Improper Prior
     Parameter 2 Improper Prior
     Parameter 3        -0.0043          0.0462          0.2149
     Parameter 4        -0.0006          0.0509          0.2257
     Parameter 5 Improper Prior
     Parameter 6 Improper Prior
     Parameter 7 Improper Prior
     Parameter 8        -0.0017          0.0516          0.2273
     Parameter 9        -0.0052          0.0505          0.2247
     Parameter 10 Improper Prior
     Parameter 11 Improper Prior
     Parameter 12 Improper Prior
     Parameter 13 Improper Prior
     Parameter 14 Improper Prior
     Parameter 15 Improper Prior
     Parameter 16 Improper Prior
     Parameter 17 Improper Prior
     Parameter 18 Improper Prior
     Parameter 19 Improper Prior
     Parameter 20 Improper Prior
     Parameter 21 Improper Prior
     Parameter 22 Improper Prior
     Parameter 23 Improper Prior
     Parameter 24 Improper Prior
     Parameter 25 Improper Prior
     Parameter 26 Improper Prior
     Parameter 27 Improper Prior
     Parameter 28 Improper Prior
     Parameter 29 Improper Prior
     Parameter 30 Improper Prior
     Parameter 31 Improper Prior
     Parameter 32 Improper Prior
     Parameter 33 Improper Prior
     Parameter 34 Improper Prior
     Parameter 35 Improper Prior
     Parameter 36 Improper Prior
     Parameter 37 Improper Prior
     Parameter 38 Improper Prior
     Parameter 39 Improper Prior
     Parameter 40 Improper Prior
     Parameter 41 Improper Prior
     Parameter 42 Improper Prior
     Parameter 43 Improper Prior
     Parameter 44 Improper Prior
     Parameter 45 Improper Prior
     Parameter 46 Improper Prior

     REPLICATION 50:


                     POTENTIAL       PARAMETER WITH
     ITERATION    SCALE REDUCTION      HIGHEST PSR
     100              1.301               45
     200              1.099               18
     300              1.056               7
     400              1.259               45
     500              1.127               25
     600              1.034               38
     700              1.073               45
     800              1.055               39
     900              1.039               1
     1000             1.025               40
     1100             1.008               10
     1200             1.023               1
     1300             1.047               5
     1400             1.018               5
     1500             1.018               19
     1600             1.007               19
     1700             1.013               1
     1800             1.012               37
     1900             1.015               31
     2000             1.015               39
     2100             1.017               19
     2200             1.016               11
     2300             1.012               45
     2400             1.023               5
     2500             1.026               5
     2600             1.009               5
     2700             1.011               45
     2800             1.007               37
     2900             1.007               34
     3000             1.007               37
     3100             1.008               37
     3200             1.005               21
     3300             1.005               25
     3400             1.007               21
     3500             1.006               21
     3600             1.010               1
     3700             1.008               5
     3800             1.005               27
     3900             1.005               25
     4000             1.004               3
     4100             1.005               1
     4200             1.007               1
     4300             1.006               28
     4400             1.005               10
     4500             1.009               1
     4600             1.014               1
     4700             1.011               1
     4800             1.013               1
     4900             1.014               1
     5000             1.021               1
     5100             1.027               1
     5200             1.037               45
     5300             1.019               45
     5400             1.005               46


     Simulated prior distributions

     Parameter       Prior Mean  Prior Variance  Prior Std. Dev.


     Parameter 1 Improper Prior
     Parameter 2 Improper Prior
     Parameter 3         0.0104          0.0474          0.2178
     Parameter 4         0.0122          0.0511          0.2260
     Parameter 5 Improper Prior
     Parameter 6 Improper Prior
     Parameter 7 Improper Prior
     Parameter 8         0.0031          0.0464          0.2154
     Parameter 9         0.0074          0.0484          0.2200
     Parameter 10 Improper Prior
     Parameter 11 Improper Prior
     Parameter 12 Improper Prior
     Parameter 13 Improper Prior
     Parameter 14 Improper Prior
     Parameter 15 Improper Prior
     Parameter 16 Improper Prior
     Parameter 17 Improper Prior
     Parameter 18 Improper Prior
     Parameter 19 Improper Prior
     Parameter 20 Improper Prior
     Parameter 21 Improper Prior
     Parameter 22 Improper Prior
     Parameter 23 Improper Prior
     Parameter 24 Improper Prior
     Parameter 25 Improper Prior
     Parameter 26 Improper Prior
     Parameter 27 Improper Prior
     Parameter 28 Improper Prior
     Parameter 29 Improper Prior
     Parameter 30 Improper Prior
     Parameter 31 Improper Prior
     Parameter 32 Improper Prior
     Parameter 33 Improper Prior
     Parameter 34 Improper Prior
     Parameter 35 Improper Prior
     Parameter 36 Improper Prior
     Parameter 37 Improper Prior
     Parameter 38 Improper Prior
     Parameter 39 Improper Prior
     Parameter 40 Improper Prior
     Parameter 41 Improper Prior
     Parameter 42 Improper Prior
     Parameter 43 Improper Prior
     Parameter 44 Improper Prior
     Parameter 45 Improper Prior
     Parameter 46 Improper Prior

     REPLICATION 51:


                     POTENTIAL       PARAMETER WITH
     ITERATION    SCALE REDUCTION      HIGHEST PSR
     100              1.489               45
     200              1.689               45
     300              1.057               28
     400              1.075               45
     500              1.065               45
     600              1.035               13
     700              1.028               4
     800              1.022               38
     900              1.029               36
     1000             1.039               19
     1100             1.040               9
     1200             1.039               45
     1300             1.037               45
     1400             1.117               45
     1500             1.113               45
     1600             1.009               46
     1700             1.011               9
     1800             1.094               45
     1900             1.146               45
     2000             1.232               45
     2100             1.090               45
     2200             1.086               45
     2300             1.035               45
     2400             1.007               40
     2500             1.013               40
     2600             1.015               45
     2700             1.039               45
     2800             1.049               45
     2900             1.033               9
     3000             1.046               45
     3100             1.012               45
     3200             1.004               46
     3300             1.003               46
     3400             1.003               20
     3500             1.022               45
     3600             1.031               45
     3700             1.025               45
     3800             1.017               45
     3900             1.019               45
     4000             1.026               45
     4100             1.007               45
     4200             1.007               45
     4300             1.011               21
     4400             1.007               18
     4500             1.006               18
     4600             1.007               18
     4700             1.005               32
     4800             1.005               14
     4900             1.006               16
     5000             1.005               16


     Simulated prior distributions

     Parameter       Prior Mean  Prior Variance  Prior Std. Dev.


     Parameter 1 Improper Prior
     Parameter 2 Improper Prior
     Parameter 3        -0.0017          0.0518          0.2275
     Parameter 4        -0.0004          0.0464          0.2154
     Parameter 5 Improper Prior
     Parameter 6 Improper Prior
     Parameter 7 Improper Prior
     Parameter 8         0.0005          0.0480          0.2190
     Parameter 9         0.0080          0.0470          0.2167
     Parameter 10 Improper Prior
     Parameter 11 Improper Prior
     Parameter 12 Improper Prior
     Parameter 13 Improper Prior
     Parameter 14 Improper Prior
     Parameter 15 Improper Prior
     Parameter 16 Improper Prior
     Parameter 17 Improper Prior
     Parameter 18 Improper Prior
     Parameter 19 Improper Prior
     Parameter 20 Improper Prior
     Parameter 21 Improper Prior
     Parameter 22 Improper Prior
     Parameter 23 Improper Prior
     Parameter 24 Improper Prior
     Parameter 25 Improper Prior
     Parameter 26 Improper Prior
     Parameter 27 Improper Prior
     Parameter 28 Improper Prior
     Parameter 29 Improper Prior
     Parameter 30 Improper Prior
     Parameter 31 Improper Prior
     Parameter 32 Improper Prior
     Parameter 33 Improper Prior
     Parameter 34 Improper Prior
     Parameter 35 Improper Prior
     Parameter 36 Improper Prior
     Parameter 37 Improper Prior
     Parameter 38 Improper Prior
     Parameter 39 Improper Prior
     Parameter 40 Improper Prior
     Parameter 41 Improper Prior
     Parameter 42 Improper Prior
     Parameter 43 Improper Prior
     Parameter 44 Improper Prior
     Parameter 45 Improper Prior
     Parameter 46 Improper Prior

     REPLICATION 52:


                     POTENTIAL       PARAMETER WITH
     ITERATION    SCALE REDUCTION      HIGHEST PSR
     100              1.254               12
     200              1.581               45
     300              1.110               8
     400              1.086               46
     500              1.042               16
     600              1.097               46
     700              1.026               31
     800              1.026               12
     900              1.047               1
     1000             1.038               1
     1100             1.012               12
     1200             1.029               21
     1300             1.089               1
     1400             1.038               1
     1500             1.031               14
     1600             1.015               20
     1700             1.022               20
     1800             1.030               20
     1900             1.065               2
     2000             1.053               2
     2100             1.016               2
     2200             1.011               1
     2300             1.007               23
     2400             1.017               23
     2500             1.011               14
     2600             1.010               14
     2700             1.005               28
     2800             1.008               20
     2900             1.016               2
     3000             1.006               20
     3100             1.004               2
     3200             1.008               1
     3300             1.005               14
     3400             1.006               19
     3500             1.004               26
     3600             1.006               19
     3700             1.005               14
     3800             1.005               14
     3900             1.004               3
     4000             1.007               20
     4100             1.013               20
     4200             1.006               17
     4300             1.005               20
     4400             1.007               17
     4500             1.010               4
     4600             1.016               4
     4700             1.010               4
     4800             1.008               4
     4900             1.006               4
     5000             1.008               1


     Simulated prior distributions

     Parameter       Prior Mean  Prior Variance  Prior Std. Dev.


     Parameter 1 Improper Prior
     Parameter 2 Improper Prior
     Parameter 3         0.0057          0.0501          0.2239
     Parameter 4         0.0050          0.0482          0.2196
     Parameter 5 Improper Prior
     Parameter 6 Improper Prior
     Parameter 7 Improper Prior
     Parameter 8         0.0079          0.0444          0.2106
     Parameter 9        -0.0022          0.0523          0.2287
     Parameter 10 Improper Prior
     Parameter 11 Improper Prior
     Parameter 12 Improper Prior
     Parameter 13 Improper Prior
     Parameter 14 Improper Prior
     Parameter 15 Improper Prior
     Parameter 16 Improper Prior
     Parameter 17 Improper Prior
     Parameter 18 Improper Prior
     Parameter 19 Improper Prior
     Parameter 20 Improper Prior
     Parameter 21 Improper Prior
     Parameter 22 Improper Prior
     Parameter 23 Improper Prior
     Parameter 24 Improper Prior
     Parameter 25 Improper Prior
     Parameter 26 Improper Prior
     Parameter 27 Improper Prior
     Parameter 28 Improper Prior
     Parameter 29 Improper Prior
     Parameter 30 Improper Prior
     Parameter 31 Improper Prior
     Parameter 32 Improper Prior
     Parameter 33 Improper Prior
     Parameter 34 Improper Prior
     Parameter 35 Improper Prior
     Parameter 36 Improper Prior
     Parameter 37 Improper Prior
     Parameter 38 Improper Prior
     Parameter 39 Improper Prior
     Parameter 40 Improper Prior
     Parameter 41 Improper Prior
     Parameter 42 Improper Prior
     Parameter 43 Improper Prior
     Parameter 44 Improper Prior
     Parameter 45 Improper Prior
     Parameter 46 Improper Prior

     REPLICATION 53:


                     POTENTIAL       PARAMETER WITH
     ITERATION    SCALE REDUCTION      HIGHEST PSR
     100              1.224               45
     200              1.156               39
     300              1.121               27
     400              1.038               45
     500              1.083               21
     600              1.282               45
     700              1.039               3
     800              1.101               45
     900              1.243               9
     1000             1.067               3
     1100             1.024               3
     1200             1.086               9
     1300             1.037               38
     1400             1.020               13
     1500             1.014               17
     1600             1.014               5
     1700             1.015               46
     1800             1.014               9
     1900             1.014               46
     2000             1.016               9
     2100             1.013               9
     2200             1.011               31
     2300             1.015               39
     2400             1.007               34
     2500             1.006               14
     2600             1.006               46
     2700             1.009               13
     2800             1.006               46
     2900             1.006               28
     3000             1.016               9
     3100             1.019               9
     3200             1.009               9
     3300             1.004               8
     3400             1.006               38
     3500             1.011               38
     3600             1.011               40
     3700             1.014               5
     3800             1.021               5
     3900             1.015               9
     4000             1.010               40
     4100             1.006               40
     4200             1.004               34
     4300             1.006               40
     4400             1.004               17
     4500             1.006               20
     4600             1.003               17
     4700             1.003               11
     4800             1.003               34
     4900             1.003               34
     5000             1.002               42


     Simulated prior distributions

     Parameter       Prior Mean  Prior Variance  Prior Std. Dev.


     Parameter 1 Improper Prior
     Parameter 2 Improper Prior
     Parameter 3         0.0031          0.0507          0.2253
     Parameter 4        -0.0003          0.0524          0.2288
     Parameter 5 Improper Prior
     Parameter 6 Improper Prior
     Parameter 7 Improper Prior
     Parameter 8         0.0013          0.0511          0.2260
     Parameter 9        -0.0054          0.0492          0.2218
     Parameter 10 Improper Prior
     Parameter 11 Improper Prior
     Parameter 12 Improper Prior
     Parameter 13 Improper Prior
     Parameter 14 Improper Prior
     Parameter 15 Improper Prior
     Parameter 16 Improper Prior
     Parameter 17 Improper Prior
     Parameter 18 Improper Prior
     Parameter 19 Improper Prior
     Parameter 20 Improper Prior
     Parameter 21 Improper Prior
     Parameter 22 Improper Prior
     Parameter 23 Improper Prior
     Parameter 24 Improper Prior
     Parameter 25 Improper Prior
     Parameter 26 Improper Prior
     Parameter 27 Improper Prior
     Parameter 28 Improper Prior
     Parameter 29 Improper Prior
     Parameter 30 Improper Prior
     Parameter 31 Improper Prior
     Parameter 32 Improper Prior
     Parameter 33 Improper Prior
     Parameter 34 Improper Prior
     Parameter 35 Improper Prior
     Parameter 36 Improper Prior
     Parameter 37 Improper Prior
     Parameter 38 Improper Prior
     Parameter 39 Improper Prior
     Parameter 40 Improper Prior
     Parameter 41 Improper Prior
     Parameter 42 Improper Prior
     Parameter 43 Improper Prior
     Parameter 44 Improper Prior
     Parameter 45 Improper Prior
     Parameter 46 Improper Prior

     REPLICATION 54:


                     POTENTIAL       PARAMETER WITH
     ITERATION    SCALE REDUCTION      HIGHEST PSR
     100              1.890               5
     200              1.287               40
     300              1.246               45
     400              1.226               5
     500              1.059               2
     600              1.076               21
     700              1.038               21
     800              1.052               17
     900              1.030               26
     1000             1.030               45
     1100             1.013               21
     1200             1.029               5
     1300             1.026               5
     1400             1.006               2
     1500             1.009               20
     1600             1.010               18
     1700             1.014               11
     1800             1.016               12
     1900             1.013               39
     2000             1.023               2
     2100             1.032               2
     2200             1.013               2
     2300             1.015               11
     2400             1.020               45
     2500             1.008               28
     2600             1.009               36
     2700             1.006               36
     2800             1.006               36
     2900             1.007               1
     3000             1.009               1
     3100             1.008               14
     3200             1.015               14
     3300             1.009               14
     3400             1.012               14
     3500             1.012               14
     3600             1.007               46
     3700             1.007               46
     3800             1.003               31
     3900             1.008               34
     4000             1.014               9
     4100             1.011               9
     4200             1.009               20
     4300             1.008               9
     4400             1.006               45
     4500             1.003               34
     4600             1.003               29
     4700             1.003               15
     4800             1.005               29
     4900             1.007               5
     5000             1.007               2


     Simulated prior distributions

     Parameter       Prior Mean  Prior Variance  Prior Std. Dev.


     Parameter 1 Improper Prior
     Parameter 2 Improper Prior
     Parameter 3         0.0065          0.0513          0.2266
     Parameter 4         0.0018          0.0476          0.2183
     Parameter 5 Improper Prior
     Parameter 6 Improper Prior
     Parameter 7 Improper Prior
     Parameter 8         0.0072          0.0516          0.2272
     Parameter 9         0.0047          0.0488          0.2210
     Parameter 10 Improper Prior
     Parameter 11 Improper Prior
     Parameter 12 Improper Prior
     Parameter 13 Improper Prior
     Parameter 14 Improper Prior
     Parameter 15 Improper Prior
     Parameter 16 Improper Prior
     Parameter 17 Improper Prior
     Parameter 18 Improper Prior
     Parameter 19 Improper Prior
     Parameter 20 Improper Prior
     Parameter 21 Improper Prior
     Parameter 22 Improper Prior
     Parameter 23 Improper Prior
     Parameter 24 Improper Prior
     Parameter 25 Improper Prior
     Parameter 26 Improper Prior
     Parameter 27 Improper Prior
     Parameter 28 Improper Prior
     Parameter 29 Improper Prior
     Parameter 30 Improper Prior
     Parameter 31 Improper Prior
     Parameter 32 Improper Prior
     Parameter 33 Improper Prior
     Parameter 34 Improper Prior
     Parameter 35 Improper Prior
     Parameter 36 Improper Prior
     Parameter 37 Improper Prior
     Parameter 38 Improper Prior
     Parameter 39 Improper Prior
     Parameter 40 Improper Prior
     Parameter 41 Improper Prior
     Parameter 42 Improper Prior
     Parameter 43 Improper Prior
     Parameter 44 Improper Prior
     Parameter 45 Improper Prior
     Parameter 46 Improper Prior

     REPLICATION 55:


                     POTENTIAL       PARAMETER WITH
     ITERATION    SCALE REDUCTION      HIGHEST PSR
     100              1.494               9
     200              1.064               13
     300              1.128               13
     400              1.108               45
     500              1.082               9
     600              1.076               1
     700              1.044               1
     800              1.045               1
     900              1.037               19
     1000             1.027               14
     1100             1.058               45
     1200             1.037               1
     1300             1.138               1
     1400             1.047               45
     1500             1.009               46
     1600             1.009               20
     1700             1.019               45
     1800             1.032               45
     1900             1.006               45
     2000             1.011               16
     2100             1.013               16
     2200             1.016               46
     2300             1.019               46
     2400             1.016               20
     2500             1.017               20
     2600             1.008               19
     2700             1.020               19
     2800             1.025               19
     2900             1.018               19
     3000             1.014               19
     3100             1.010               19
     3200             1.008               19
     3300             1.009               37
     3400             1.014               37
     3500             1.012               37
     3600             1.011               37
     3700             1.009               37
     3800             1.007               14
     3900             1.008               2
     4000             1.010               14
     4100             1.009               14
     4200             1.006               14
     4300             1.010               14
     4400             1.015               1
     4500             1.021               1
     4600             1.017               7
     4700             1.019               6
     4800             1.020               6
     4900             1.023               1
     5000             1.025               1
     5100             1.010               6


     Simulated prior distributions

     Parameter       Prior Mean  Prior Variance  Prior Std. Dev.


     Parameter 1 Improper Prior
     Parameter 2 Improper Prior
     Parameter 3        -0.0016          0.0502          0.2240
     Parameter 4         0.0078          0.0505          0.2248
     Parameter 5 Improper Prior
     Parameter 6 Improper Prior
     Parameter 7 Improper Prior
     Parameter 8         0.0006          0.0484          0.2201
     Parameter 9        -0.0054          0.0499          0.2234
     Parameter 10 Improper Prior
     Parameter 11 Improper Prior
     Parameter 12 Improper Prior
     Parameter 13 Improper Prior
     Parameter 14 Improper Prior
     Parameter 15 Improper Prior
     Parameter 16 Improper Prior
     Parameter 17 Improper Prior
     Parameter 18 Improper Prior
     Parameter 19 Improper Prior
     Parameter 20 Improper Prior
     Parameter 21 Improper Prior
     Parameter 22 Improper Prior
     Parameter 23 Improper Prior
     Parameter 24 Improper Prior
     Parameter 25 Improper Prior
     Parameter 26 Improper Prior
     Parameter 27 Improper Prior
     Parameter 28 Improper Prior
     Parameter 29 Improper Prior
     Parameter 30 Improper Prior
     Parameter 31 Improper Prior
     Parameter 32 Improper Prior
     Parameter 33 Improper Prior
     Parameter 34 Improper Prior
     Parameter 35 Improper Prior
     Parameter 36 Improper Prior
     Parameter 37 Improper Prior
     Parameter 38 Improper Prior
     Parameter 39 Improper Prior
     Parameter 40 Improper Prior
     Parameter 41 Improper Prior
     Parameter 42 Improper Prior
     Parameter 43 Improper Prior
     Parameter 44 Improper Prior
     Parameter 45 Improper Prior
     Parameter 46 Improper Prior

     REPLICATION 56:


                     POTENTIAL       PARAMETER WITH
     ITERATION    SCALE REDUCTION      HIGHEST PSR
     100              1.487               27
     200              1.117               46
     300              1.083               13
     400              1.114               18
     500              1.033               27
     600              1.089               4
     700              1.031               19
     800              1.043               25
     900              1.030               10
     1000             1.057               20
     1100             1.050               32
     1200             1.035               32
     1300             1.022               9
     1400             1.017               9
     1500             1.011               14
     1600             1.010               12
     1700             1.016               9
     1800             1.031               9
     1900             1.057               9
     2000             1.077               9
     2100             1.014               19
     2200             1.023               45
     2300             1.008               46
     2400             1.014               36
     2500             1.008               27
     2600             1.017               9
     2700             1.026               5
     2800             1.014               1
     2900             1.028               1
     3000             1.020               5
     3100             1.017               1
     3200             1.009               5
     3300             1.010               31
     3400             1.010               5
     3500             1.004               42
     3600             1.011               45
     3700             1.023               45
     3800             1.007               45
     3900             1.005               36
     4000             1.006               36
     4100             1.010               11
     4200             1.006               2
     4300             1.008               2
     4400             1.008               5
     4500             1.009               5
     4600             1.007               5
     4700             1.009               5
     4800             1.009               5
     4900             1.009               5
     5000             1.004               5


     Simulated prior distributions

     Parameter       Prior Mean  Prior Variance  Prior Std. Dev.


     Parameter 1 Improper Prior
     Parameter 2 Improper Prior
     Parameter 3        -0.0094          0.0494          0.2222
     Parameter 4        -0.0160          0.0523          0.2287
     Parameter 5 Improper Prior
     Parameter 6 Improper Prior
     Parameter 7 Improper Prior
     Parameter 8         0.0053          0.0524          0.2290
     Parameter 9         0.0117          0.0536          0.2315
     Parameter 10 Improper Prior
     Parameter 11 Improper Prior
     Parameter 12 Improper Prior
     Parameter 13 Improper Prior
     Parameter 14 Improper Prior
     Parameter 15 Improper Prior
     Parameter 16 Improper Prior
     Parameter 17 Improper Prior
     Parameter 18 Improper Prior
     Parameter 19 Improper Prior
     Parameter 20 Improper Prior
     Parameter 21 Improper Prior
     Parameter 22 Improper Prior
     Parameter 23 Improper Prior
     Parameter 24 Improper Prior
     Parameter 25 Improper Prior
     Parameter 26 Improper Prior
     Parameter 27 Improper Prior
     Parameter 28 Improper Prior
     Parameter 29 Improper Prior
     Parameter 30 Improper Prior
     Parameter 31 Improper Prior
     Parameter 32 Improper Prior
     Parameter 33 Improper Prior
     Parameter 34 Improper Prior
     Parameter 35 Improper Prior
     Parameter 36 Improper Prior
     Parameter 37 Improper Prior
     Parameter 38 Improper Prior
     Parameter 39 Improper Prior
     Parameter 40 Improper Prior
     Parameter 41 Improper Prior
     Parameter 42 Improper Prior
     Parameter 43 Improper Prior
     Parameter 44 Improper Prior
     Parameter 45 Improper Prior
     Parameter 46 Improper Prior

     REPLICATION 57:


                     POTENTIAL       PARAMETER WITH
     ITERATION    SCALE REDUCTION      HIGHEST PSR
     100              1.212               45
     200              1.219               45
     300              1.164               46
     400              1.068               23
     500              1.117               21
     600              1.066               10
     700              1.020               28
     800              1.040               14
     900              1.042               5
     1000             1.049               10
     1100             1.054               28
     1200             1.043               45
     1300             1.088               21
     1400             1.067               45
     1500             1.033               21
     1600             1.013               44
     1700             1.034               28
     1800             1.073               45
     1900             1.122               45
     2000             1.046               1
     2100             1.028               15
     2200             1.027               15
     2300             1.031               15
     2400             1.032               15
     2500             1.013               15
     2600             1.010               19
     2700             1.015               12
     2800             1.035               1
     2900             1.026               1
     3000             1.029               1
     3100             1.044               1
     3200             1.054               1
     3300             1.048               1
     3400             1.039               1
     3500             1.038               5
     3600             1.018               9
     3700             1.012               15
     3800             1.008               15
     3900             1.005               15
     4000             1.004               13
     4100             1.009               13
     4200             1.009               13
     4300             1.007               1
     4400             1.008               9
     4500             1.014               9
     4600             1.015               5
     4700             1.013               3
     4800             1.014               5
     4900             1.008               5
     5000             1.007               45


     Simulated prior distributions

     Parameter       Prior Mean  Prior Variance  Prior Std. Dev.


     Parameter 1 Improper Prior
     Parameter 2 Improper Prior
     Parameter 3         0.0050          0.0496          0.2228
     Parameter 4        -0.0024          0.0482          0.2196
     Parameter 5 Improper Prior
     Parameter 6 Improper Prior
     Parameter 7 Improper Prior
     Parameter 8         0.0068          0.0489          0.2212
     Parameter 9        -0.0036          0.0550          0.2344
     Parameter 10 Improper Prior
     Parameter 11 Improper Prior
     Parameter 12 Improper Prior
     Parameter 13 Improper Prior
     Parameter 14 Improper Prior
     Parameter 15 Improper Prior
     Parameter 16 Improper Prior
     Parameter 17 Improper Prior
     Parameter 18 Improper Prior
     Parameter 19 Improper Prior
     Parameter 20 Improper Prior
     Parameter 21 Improper Prior
     Parameter 22 Improper Prior
     Parameter 23 Improper Prior
     Parameter 24 Improper Prior
     Parameter 25 Improper Prior
     Parameter 26 Improper Prior
     Parameter 27 Improper Prior
     Parameter 28 Improper Prior
     Parameter 29 Improper Prior
     Parameter 30 Improper Prior
     Parameter 31 Improper Prior
     Parameter 32 Improper Prior
     Parameter 33 Improper Prior
     Parameter 34 Improper Prior
     Parameter 35 Improper Prior
     Parameter 36 Improper Prior
     Parameter 37 Improper Prior
     Parameter 38 Improper Prior
     Parameter 39 Improper Prior
     Parameter 40 Improper Prior
     Parameter 41 Improper Prior
     Parameter 42 Improper Prior
     Parameter 43 Improper Prior
     Parameter 44 Improper Prior
     Parameter 45 Improper Prior
     Parameter 46 Improper Prior

     REPLICATION 58:


                     POTENTIAL       PARAMETER WITH
     ITERATION    SCALE REDUCTION      HIGHEST PSR
     100              1.304               13
     200              1.101               15
     300              1.208               45
     400              1.058               9
     500              1.121               9
     600              1.080               45
     700              1.100               45
     800              1.058               38
     900              1.052               45
     1000             1.057               22
     1100             1.051               45
     1200             1.058               45
     1300             1.137               45
     1400             1.090               45
     1500             1.038               9
     1600             1.021               18
     1700             1.024               22
     1800             1.017               45
     1900             1.093               45
     2000             1.042               45
     2100             1.032               10
     2200             1.029               10
     2300             1.027               21
     2400             1.023               21
     2500             1.013               46
     2600             1.007               46
     2700             1.011               17
     2800             1.006               8
     2900             1.005               41
     3000             1.006               12
     3100             1.004               10
     3200             1.004               16
     3300             1.006               16
     3400             1.009               24
     3500             1.010               24
     3600             1.010               24
     3700             1.011               45
     3800             1.006               17
     3900             1.009               45
     4000             1.010               45
     4100             1.014               17
     4200             1.011               17
     4300             1.008               32
     4400             1.019               9
     4500             1.020               45
     4600             1.009               45
     4700             1.019               9
     4800             1.025               9
     4900             1.028               9
     5000             1.023               9
     5100             1.006               9


     Simulated prior distributions

     Parameter       Prior Mean  Prior Variance  Prior Std. Dev.


     Parameter 1 Improper Prior
     Parameter 2 Improper Prior
     Parameter 3        -0.0066          0.0478          0.2186
     Parameter 4        -0.0142          0.0518          0.2276
     Parameter 5 Improper Prior
     Parameter 6 Improper Prior
     Parameter 7 Improper Prior
     Parameter 8        -0.0057          0.0506          0.2250
     Parameter 9         0.0124          0.0492          0.2217
     Parameter 10 Improper Prior
     Parameter 11 Improper Prior
     Parameter 12 Improper Prior
     Parameter 13 Improper Prior
     Parameter 14 Improper Prior
     Parameter 15 Improper Prior
     Parameter 16 Improper Prior
     Parameter 17 Improper Prior
     Parameter 18 Improper Prior
     Parameter 19 Improper Prior
     Parameter 20 Improper Prior
     Parameter 21 Improper Prior
     Parameter 22 Improper Prior
     Parameter 23 Improper Prior
     Parameter 24 Improper Prior
     Parameter 25 Improper Prior
     Parameter 26 Improper Prior
     Parameter 27 Improper Prior
     Parameter 28 Improper Prior
     Parameter 29 Improper Prior
     Parameter 30 Improper Prior
     Parameter 31 Improper Prior
     Parameter 32 Improper Prior
     Parameter 33 Improper Prior
     Parameter 34 Improper Prior
     Parameter 35 Improper Prior
     Parameter 36 Improper Prior
     Parameter 37 Improper Prior
     Parameter 38 Improper Prior
     Parameter 39 Improper Prior
     Parameter 40 Improper Prior
     Parameter 41 Improper Prior
     Parameter 42 Improper Prior
     Parameter 43 Improper Prior
     Parameter 44 Improper Prior
     Parameter 45 Improper Prior
     Parameter 46 Improper Prior

     REPLICATION 59:


                     POTENTIAL       PARAMETER WITH
     ITERATION    SCALE REDUCTION      HIGHEST PSR
     100              1.326               19
     200              1.737               45
     300              1.217               45
     400              1.038               14
     500              1.045               24
     600              1.084               2
     700              1.021               22
     800              1.018               16
     900              1.023               39
     1000             1.053               5
     1100             1.009               45
     1200             1.048               45
     1300             1.060               45
     1400             1.021               45
     1500             1.016               38
     1600             1.022               38
     1700             1.029               38
     1800             1.028               5
     1900             1.012               17
     2000             1.015               46
     2100             1.022               45
     2200             1.033               45
     2300             1.011               12
     2400             1.017               4
     2500             1.015               20
     2600             1.016               38
     2700             1.011               38
     2800             1.011               38
     2900             1.013               38
     3000             1.009               38
     3100             1.012               38
     3200             1.012               38
     3300             1.004               15
     3400             1.003               25
     3500             1.005               20
     3600             1.008               20
     3700             1.009               20
     3800             1.010               20
     3900             1.012               5
     4000             1.011               1
     4100             1.009               20
     4200             1.011               20
     4300             1.009               28
     4400             1.007               20
     4500             1.006               28
     4600             1.002               32
     4700             1.003               28
     4800             1.007               28
     4900             1.004               28
     5000             1.004               28


     Simulated prior distributions

     Parameter       Prior Mean  Prior Variance  Prior Std. Dev.


     Parameter 1 Improper Prior
     Parameter 2 Improper Prior
     Parameter 3        -0.0002          0.0486          0.2205
     Parameter 4         0.0007          0.0469          0.2166
     Parameter 5 Improper Prior
     Parameter 6 Improper Prior
     Parameter 7 Improper Prior
     Parameter 8        -0.0017          0.0503          0.2242
     Parameter 9         0.0005          0.0465          0.2157
     Parameter 10 Improper Prior
     Parameter 11 Improper Prior
     Parameter 12 Improper Prior
     Parameter 13 Improper Prior
     Parameter 14 Improper Prior
     Parameter 15 Improper Prior
     Parameter 16 Improper Prior
     Parameter 17 Improper Prior
     Parameter 18 Improper Prior
     Parameter 19 Improper Prior
     Parameter 20 Improper Prior
     Parameter 21 Improper Prior
     Parameter 22 Improper Prior
     Parameter 23 Improper Prior
     Parameter 24 Improper Prior
     Parameter 25 Improper Prior
     Parameter 26 Improper Prior
     Parameter 27 Improper Prior
     Parameter 28 Improper Prior
     Parameter 29 Improper Prior
     Parameter 30 Improper Prior
     Parameter 31 Improper Prior
     Parameter 32 Improper Prior
     Parameter 33 Improper Prior
     Parameter 34 Improper Prior
     Parameter 35 Improper Prior
     Parameter 36 Improper Prior
     Parameter 37 Improper Prior
     Parameter 38 Improper Prior
     Parameter 39 Improper Prior
     Parameter 40 Improper Prior
     Parameter 41 Improper Prior
     Parameter 42 Improper Prior
     Parameter 43 Improper Prior
     Parameter 44 Improper Prior
     Parameter 45 Improper Prior
     Parameter 46 Improper Prior

     REPLICATION 60:


                     POTENTIAL       PARAMETER WITH
     ITERATION    SCALE REDUCTION      HIGHEST PSR
     100              1.374               28
     200              1.222               1
     300              1.105               22
     400              1.089               38
     500              1.062               26
     600              1.127               3
     700              1.068               2
     800              1.062               26
     900              1.094               1
     1000             1.116               1
     1100             1.015               38
     1200             1.019               46
     1300             1.021               45
     1400             1.012               13
     1500             1.014               28
     1600             1.011               13
     1700             1.020               45
     1800             1.004               19
     1900             1.006               1
     2000             1.005               12
     2100             1.010               9
     2200             1.006               4
     2300             1.013               4
     2400             1.010               4
     2500             1.008               13
     2600             1.009               13
     2700             1.007               14
     2800             1.005               14
     2900             1.005               14
     3000             1.005               34
     3100             1.008               1
     3200             1.014               1
     3300             1.006               9
     3400             1.011               9
     3500             1.009               9
     3600             1.011               9
     3700             1.017               9
     3800             1.011               45
     3900             1.010               2
     4000             1.008               2
     4100             1.006               17
     4200             1.004               17
     4300             1.004               37
     4400             1.006               13
     4500             1.008               12
     4600             1.008               45
     4700             1.009               45
     4800             1.012               45
     4900             1.007               45
     5000             1.006               12


     Simulated prior distributions

     Parameter       Prior Mean  Prior Variance  Prior Std. Dev.


     Parameter 1 Improper Prior
     Parameter 2 Improper Prior
     Parameter 3         0.0135          0.0511          0.2260
     Parameter 4        -0.0028          0.0526          0.2293
     Parameter 5 Improper Prior
     Parameter 6 Improper Prior
     Parameter 7 Improper Prior
     Parameter 8        -0.0018          0.0483          0.2198
     Parameter 9        -0.0066          0.0493          0.2221
     Parameter 10 Improper Prior
     Parameter 11 Improper Prior
     Parameter 12 Improper Prior
     Parameter 13 Improper Prior
     Parameter 14 Improper Prior
     Parameter 15 Improper Prior
     Parameter 16 Improper Prior
     Parameter 17 Improper Prior
     Parameter 18 Improper Prior
     Parameter 19 Improper Prior
     Parameter 20 Improper Prior
     Parameter 21 Improper Prior
     Parameter 22 Improper Prior
     Parameter 23 Improper Prior
     Parameter 24 Improper Prior
     Parameter 25 Improper Prior
     Parameter 26 Improper Prior
     Parameter 27 Improper Prior
     Parameter 28 Improper Prior
     Parameter 29 Improper Prior
     Parameter 30 Improper Prior
     Parameter 31 Improper Prior
     Parameter 32 Improper Prior
     Parameter 33 Improper Prior
     Parameter 34 Improper Prior
     Parameter 35 Improper Prior
     Parameter 36 Improper Prior
     Parameter 37 Improper Prior
     Parameter 38 Improper Prior
     Parameter 39 Improper Prior
     Parameter 40 Improper Prior
     Parameter 41 Improper Prior
     Parameter 42 Improper Prior
     Parameter 43 Improper Prior
     Parameter 44 Improper Prior
     Parameter 45 Improper Prior
     Parameter 46 Improper Prior

     REPLICATION 61:


                     POTENTIAL       PARAMETER WITH
     ITERATION    SCALE REDUCTION      HIGHEST PSR
     100              1.652               28
     200              1.157               26
     300              1.240               45
     400              1.082               28
     500              1.088               35
     600              1.049               39
     700              1.032               29
     800              1.039               29
     900              1.087               45
     1000             1.047               21
     1100             1.015               32
     1200             1.043               14
     1300             1.043               6
     1400             1.032               28
     1500             1.011               10
     1600             1.007               21
     1700             1.014               45
     1800             1.015               45
     1900             1.018               32
     2000             1.017               2
     2100             1.011               16
     2200             1.015               5
     2300             1.011               5
     2400             1.009               10
     2500             1.013               10
     2600             1.011               10
     2700             1.010               10
     2800             1.007               40
     2900             1.003               10
     3000             1.005               12
     3100             1.010               12
     3200             1.014               21
     3300             1.009               21
     3400             1.012               21
     3500             1.006               11
     3600             1.007               11
     3700             1.009               11
     3800             1.012               11
     3900             1.012               11
     4000             1.009               11
     4100             1.014               5
     4200             1.017               5
     4300             1.012               11
     4400             1.011               45
     4500             1.015               5
     4600             1.017               5
     4700             1.011               5
     4800             1.011               5
     4900             1.005               28
     5000             1.011               5


     Simulated prior distributions

     Parameter       Prior Mean  Prior Variance  Prior Std. Dev.


     Parameter 1 Improper Prior
     Parameter 2 Improper Prior
     Parameter 3        -0.0108          0.0517          0.2273
     Parameter 4        -0.0022          0.0546          0.2337
     Parameter 5 Improper Prior
     Parameter 6 Improper Prior
     Parameter 7 Improper Prior
     Parameter 8        -0.0052          0.0481          0.2193
     Parameter 9        -0.0001          0.0511          0.2261
     Parameter 10 Improper Prior
     Parameter 11 Improper Prior
     Parameter 12 Improper Prior
     Parameter 13 Improper Prior
     Parameter 14 Improper Prior
     Parameter 15 Improper Prior
     Parameter 16 Improper Prior
     Parameter 17 Improper Prior
     Parameter 18 Improper Prior
     Parameter 19 Improper Prior
     Parameter 20 Improper Prior
     Parameter 21 Improper Prior
     Parameter 22 Improper Prior
     Parameter 23 Improper Prior
     Parameter 24 Improper Prior
     Parameter 25 Improper Prior
     Parameter 26 Improper Prior
     Parameter 27 Improper Prior
     Parameter 28 Improper Prior
     Parameter 29 Improper Prior
     Parameter 30 Improper Prior
     Parameter 31 Improper Prior
     Parameter 32 Improper Prior
     Parameter 33 Improper Prior
     Parameter 34 Improper Prior
     Parameter 35 Improper Prior
     Parameter 36 Improper Prior
     Parameter 37 Improper Prior
     Parameter 38 Improper Prior
     Parameter 39 Improper Prior
     Parameter 40 Improper Prior
     Parameter 41 Improper Prior
     Parameter 42 Improper Prior
     Parameter 43 Improper Prior
     Parameter 44 Improper Prior
     Parameter 45 Improper Prior
     Parameter 46 Improper Prior

     REPLICATION 62:


                     POTENTIAL       PARAMETER WITH
     ITERATION    SCALE REDUCTION      HIGHEST PSR
     100              1.335               8
     200              1.120               5
     300              1.081               35
     400              1.101               14
     500              1.082               46
     600              1.058               14
     700              1.079               21
     800              1.037               8
     900              1.087               9
     1000             1.034               17
     1100             1.025               2
     1200             1.078               45
     1300             1.136               45
     1400             1.040               45
     1500             1.020               19
     1600             1.016               28
     1700             1.036               45
     1800             1.117               45
     1900             1.070               9
     2000             1.015               9
     2100             1.011               39
     2200             1.013               12
     2300             1.010               13
     2400             1.012               21
     2500             1.008               1
     2600             1.010               31
     2700             1.012               28
     2800             1.017               7
     2900             1.014               7
     3000             1.013               7
     3100             1.006               12
     3200             1.006               7
     3300             1.004               3
     3400             1.007               4
     3500             1.011               16
     3600             1.013               4
     3700             1.013               1
     3800             1.019               1
     3900             1.004               13
     4000             1.005               13
     4100             1.011               45
     4200             1.012               45
     4300             1.006               13
     4400             1.009               39
     4500             1.006               5
     4600             1.007               39
     4700             1.005               10
     4800             1.011               5
     4900             1.006               20
     5000             1.007               1


     Simulated prior distributions

     Parameter       Prior Mean  Prior Variance  Prior Std. Dev.


     Parameter 1 Improper Prior
     Parameter 2 Improper Prior
     Parameter 3         0.0075          0.0491          0.2215
     Parameter 4         0.0040          0.0493          0.2220
     Parameter 5 Improper Prior
     Parameter 6 Improper Prior
     Parameter 7 Improper Prior
     Parameter 8        -0.0006          0.0473          0.2175
     Parameter 9         0.0032          0.0462          0.2149
     Parameter 10 Improper Prior
     Parameter 11 Improper Prior
     Parameter 12 Improper Prior
     Parameter 13 Improper Prior
     Parameter 14 Improper Prior
     Parameter 15 Improper Prior
     Parameter 16 Improper Prior
     Parameter 17 Improper Prior
     Parameter 18 Improper Prior
     Parameter 19 Improper Prior
     Parameter 20 Improper Prior
     Parameter 21 Improper Prior
     Parameter 22 Improper Prior
     Parameter 23 Improper Prior
     Parameter 24 Improper Prior
     Parameter 25 Improper Prior
     Parameter 26 Improper Prior
     Parameter 27 Improper Prior
     Parameter 28 Improper Prior
     Parameter 29 Improper Prior
     Parameter 30 Improper Prior
     Parameter 31 Improper Prior
     Parameter 32 Improper Prior
     Parameter 33 Improper Prior
     Parameter 34 Improper Prior
     Parameter 35 Improper Prior
     Parameter 36 Improper Prior
     Parameter 37 Improper Prior
     Parameter 38 Improper Prior
     Parameter 39 Improper Prior
     Parameter 40 Improper Prior
     Parameter 41 Improper Prior
     Parameter 42 Improper Prior
     Parameter 43 Improper Prior
     Parameter 44 Improper Prior
     Parameter 45 Improper Prior
     Parameter 46 Improper Prior

     REPLICATION 63:


                     POTENTIAL       PARAMETER WITH
     ITERATION    SCALE REDUCTION      HIGHEST PSR
     100              1.223               2
     200              1.106               46
     300              1.211               14
     400              1.183               40
     500              1.095               5
     600              1.039               40
     700              1.105               45
     800              1.085               2
     900              1.009               25
     1000             1.111               1
     1100             1.037               2
     1200             1.014               26
     1300             1.016               26
     1400             1.013               13
     1500             1.026               28
     1600             1.020               45
     1700             1.030               45
     1800             1.012               12
     1900             1.008               11
     2000             1.007               16
     2100             1.011               9
     2200             1.013               14
     2300             1.022               14
     2400             1.012               39
     2500             1.008               26
     2600             1.019               45
     2700             1.015               45
     2800             1.052               45
     2900             1.043               45
     3000             1.022               9
     3100             1.035               9
     3200             1.034               9
     3300             1.034               45
     3400             1.017               5
     3500             1.014               45
     3600             1.018               5
     3700             1.013               5
     3800             1.013               9
     3900             1.008               1
     4000             1.011               5
     4100             1.003               46
     4200             1.005               14
     4300             1.004               14
     4400             1.004               28
     4500             1.004               28
     4600             1.003               24
     4700             1.004               39
     4800             1.005               20
     4900             1.009               28
     5000             1.010               26


     Simulated prior distributions

     Parameter       Prior Mean  Prior Variance  Prior Std. Dev.


     Parameter 1 Improper Prior
     Parameter 2 Improper Prior
     Parameter 3         0.0035          0.0513          0.2265
     Parameter 4        -0.0042          0.0513          0.2266
     Parameter 5 Improper Prior
     Parameter 6 Improper Prior
     Parameter 7 Improper Prior
     Parameter 8        -0.0116          0.0496          0.2226
     Parameter 9        -0.0048          0.0523          0.2286
     Parameter 10 Improper Prior
     Parameter 11 Improper Prior
     Parameter 12 Improper Prior
     Parameter 13 Improper Prior
     Parameter 14 Improper Prior
     Parameter 15 Improper Prior
     Parameter 16 Improper Prior
     Parameter 17 Improper Prior
     Parameter 18 Improper Prior
     Parameter 19 Improper Prior
     Parameter 20 Improper Prior
     Parameter 21 Improper Prior
     Parameter 22 Improper Prior
     Parameter 23 Improper Prior
     Parameter 24 Improper Prior
     Parameter 25 Improper Prior
     Parameter 26 Improper Prior
     Parameter 27 Improper Prior
     Parameter 28 Improper Prior
     Parameter 29 Improper Prior
     Parameter 30 Improper Prior
     Parameter 31 Improper Prior
     Parameter 32 Improper Prior
     Parameter 33 Improper Prior
     Parameter 34 Improper Prior
     Parameter 35 Improper Prior
     Parameter 36 Improper Prior
     Parameter 37 Improper Prior
     Parameter 38 Improper Prior
     Parameter 39 Improper Prior
     Parameter 40 Improper Prior
     Parameter 41 Improper Prior
     Parameter 42 Improper Prior
     Parameter 43 Improper Prior
     Parameter 44 Improper Prior
     Parameter 45 Improper Prior
     Parameter 46 Improper Prior

     REPLICATION 64:


                     POTENTIAL       PARAMETER WITH
     ITERATION    SCALE REDUCTION      HIGHEST PSR
     100              1.103               12
     200              1.122               11
     300              1.080               45
     400              1.090               32
     500              1.053               45
     600              1.060               32
     700              1.021               10
     800              1.030               13
     900              1.015               46
     1000             1.056               45
     1100             1.019               20
     1200             1.016               14
     1300             1.015               13
     1400             1.014               32
     1500             1.020               10
     1600             1.021               45
     1700             1.026               10
     1800             1.015               17
     1900             1.023               23
     2000             1.019               23
     2100             1.035               9
     2200             1.025               9
     2300             1.014               9
     2400             1.007               20
     2500             1.007               32
     2600             1.005               32
     2700             1.007               21
     2800             1.013               28
     2900             1.011               46
     3000             1.017               46
     3100             1.026               46
     3200             1.016               46
     3300             1.012               46
     3400             1.006               46
     3500             1.006               14
     3600             1.005               5
     3700             1.004               45
     3800             1.006               45
     3900             1.009               5
     4000             1.014               45
     4100             1.010               46
     4200             1.008               5
     4300             1.009               45
     4400             1.012               45
     4500             1.009               23
     4600             1.008               23
     4700             1.005               23
     4800             1.008               23
     4900             1.007               20
     5000             1.006               9


     Simulated prior distributions

     Parameter       Prior Mean  Prior Variance  Prior Std. Dev.


     Parameter 1 Improper Prior
     Parameter 2 Improper Prior
     Parameter 3         0.0107          0.0487          0.2207
     Parameter 4         0.0026          0.0492          0.2217
     Parameter 5 Improper Prior
     Parameter 6 Improper Prior
     Parameter 7 Improper Prior
     Parameter 8         0.0072          0.0498          0.2231
     Parameter 9         0.0046          0.0518          0.2276
     Parameter 10 Improper Prior
     Parameter 11 Improper Prior
     Parameter 12 Improper Prior
     Parameter 13 Improper Prior
     Parameter 14 Improper Prior
     Parameter 15 Improper Prior
     Parameter 16 Improper Prior
     Parameter 17 Improper Prior
     Parameter 18 Improper Prior
     Parameter 19 Improper Prior
     Parameter 20 Improper Prior
     Parameter 21 Improper Prior
     Parameter 22 Improper Prior
     Parameter 23 Improper Prior
     Parameter 24 Improper Prior
     Parameter 25 Improper Prior
     Parameter 26 Improper Prior
     Parameter 27 Improper Prior
     Parameter 28 Improper Prior
     Parameter 29 Improper Prior
     Parameter 30 Improper Prior
     Parameter 31 Improper Prior
     Parameter 32 Improper Prior
     Parameter 33 Improper Prior
     Parameter 34 Improper Prior
     Parameter 35 Improper Prior
     Parameter 36 Improper Prior
     Parameter 37 Improper Prior
     Parameter 38 Improper Prior
     Parameter 39 Improper Prior
     Parameter 40 Improper Prior
     Parameter 41 Improper Prior
     Parameter 42 Improper Prior
     Parameter 43 Improper Prior
     Parameter 44 Improper Prior
     Parameter 45 Improper Prior
     Parameter 46 Improper Prior

     REPLICATION 65:


                     POTENTIAL       PARAMETER WITH
     ITERATION    SCALE REDUCTION      HIGHEST PSR
     100              1.206               45
     200              1.172               1
     300              1.089               1
     400              1.069               45
     500              1.077               27
     600              1.049               46
     700              1.033               45
     800              1.052               46
     900              1.030               34
     1000             1.027               34
     1100             1.019               8
     1200             1.012               16
     1300             1.015               17
     1400             1.032               9
     1500             1.018               9
     1600             1.013               15
     1700             1.009               46
     1800             1.012               17
     1900             1.015               17
     2000             1.010               2
     2100             1.045               9
     2200             1.014               10
     2300             1.011               10
     2400             1.015               21
     2500             1.015               21
     2600             1.011               21
     2700             1.027               9
     2800             1.031               9
     2900             1.018               10
     3000             1.011               10
     3100             1.007               40
     3200             1.008               40
     3300             1.008               40
     3400             1.007               6
     3500             1.006               6
     3600             1.010               5
     3700             1.005               38
     3800             1.007               45
     3900             1.004               20
     4000             1.003               31
     4100             1.003               20
     4200             1.004               19
     4300             1.005               24
     4400             1.007               24
     4500             1.005               5
     4600             1.003               31
     4700             1.004               31
     4800             1.004               3
     4900             1.007               45
     5000             1.003               45


     Simulated prior distributions

     Parameter       Prior Mean  Prior Variance  Prior Std. Dev.


     Parameter 1 Improper Prior
     Parameter 2 Improper Prior
     Parameter 3         0.0134          0.0499          0.2233
     Parameter 4         0.0041          0.0512          0.2263
     Parameter 5 Improper Prior
     Parameter 6 Improper Prior
     Parameter 7 Improper Prior
     Parameter 8         0.0036          0.0535          0.2314
     Parameter 9         0.0037          0.0490          0.2214
     Parameter 10 Improper Prior
     Parameter 11 Improper Prior
     Parameter 12 Improper Prior
     Parameter 13 Improper Prior
     Parameter 14 Improper Prior
     Parameter 15 Improper Prior
     Parameter 16 Improper Prior
     Parameter 17 Improper Prior
     Parameter 18 Improper Prior
     Parameter 19 Improper Prior
     Parameter 20 Improper Prior
     Parameter 21 Improper Prior
     Parameter 22 Improper Prior
     Parameter 23 Improper Prior
     Parameter 24 Improper Prior
     Parameter 25 Improper Prior
     Parameter 26 Improper Prior
     Parameter 27 Improper Prior
     Parameter 28 Improper Prior
     Parameter 29 Improper Prior
     Parameter 30 Improper Prior
     Parameter 31 Improper Prior
     Parameter 32 Improper Prior
     Parameter 33 Improper Prior
     Parameter 34 Improper Prior
     Parameter 35 Improper Prior
     Parameter 36 Improper Prior
     Parameter 37 Improper Prior
     Parameter 38 Improper Prior
     Parameter 39 Improper Prior
     Parameter 40 Improper Prior
     Parameter 41 Improper Prior
     Parameter 42 Improper Prior
     Parameter 43 Improper Prior
     Parameter 44 Improper Prior
     Parameter 45 Improper Prior
     Parameter 46 Improper Prior

     REPLICATION 66:


                     POTENTIAL       PARAMETER WITH
     ITERATION    SCALE REDUCTION      HIGHEST PSR
     100              1.271               40
     200              1.188               27
     300              1.056               39
     400              1.144               9
     500              1.060               1
     600              1.063               22
     700              1.039               15
     800              1.028               18
     900              1.031               12
     1000             1.018               29
     1100             1.027               7
     1200             1.022               2
     1300             1.018               17
     1400             1.050               8
     1500             1.029               8
     1600             1.028               2
     1700             1.050               5
     1800             1.032               5
     1900             1.005               18
     2000             1.010               16
     2100             1.010               46
     2200             1.014               39
     2300             1.017               39
     2400             1.018               39
     2500             1.019               31
     2600             1.014               36
     2700             1.004               11
     2800             1.006               11
     2900             1.004               3
     3000             1.010               3
     3100             1.005               3
     3200             1.008               3
     3300             1.006               3
     3400             1.008               17
     3500             1.007               2
     3600             1.005               31
     3700             1.007               31
     3800             1.010               31
     3900             1.008               31
     4000             1.007               31
     4100             1.004               21
     4200             1.010               9
     4300             1.013               9
     4400             1.004               21
     4500             1.003               35
     4600             1.005               9
     4700             1.007               9
     4800             1.008               9
     4900             1.024               9
     5000             1.014               9


     Simulated prior distributions

     Parameter       Prior Mean  Prior Variance  Prior Std. Dev.


     Parameter 1 Improper Prior
     Parameter 2 Improper Prior
     Parameter 3         0.0057          0.0499          0.2234
     Parameter 4        -0.0025          0.0491          0.2216
     Parameter 5 Improper Prior
     Parameter 6 Improper Prior
     Parameter 7 Improper Prior
     Parameter 8        -0.0069          0.0472          0.2172
     Parameter 9         0.0041          0.0479          0.2188
     Parameter 10 Improper Prior
     Parameter 11 Improper Prior
     Parameter 12 Improper Prior
     Parameter 13 Improper Prior
     Parameter 14 Improper Prior
     Parameter 15 Improper Prior
     Parameter 16 Improper Prior
     Parameter 17 Improper Prior
     Parameter 18 Improper Prior
     Parameter 19 Improper Prior
     Parameter 20 Improper Prior
     Parameter 21 Improper Prior
     Parameter 22 Improper Prior
     Parameter 23 Improper Prior
     Parameter 24 Improper Prior
     Parameter 25 Improper Prior
     Parameter 26 Improper Prior
     Parameter 27 Improper Prior
     Parameter 28 Improper Prior
     Parameter 29 Improper Prior
     Parameter 30 Improper Prior
     Parameter 31 Improper Prior
     Parameter 32 Improper Prior
     Parameter 33 Improper Prior
     Parameter 34 Improper Prior
     Parameter 35 Improper Prior
     Parameter 36 Improper Prior
     Parameter 37 Improper Prior
     Parameter 38 Improper Prior
     Parameter 39 Improper Prior
     Parameter 40 Improper Prior
     Parameter 41 Improper Prior
     Parameter 42 Improper Prior
     Parameter 43 Improper Prior
     Parameter 44 Improper Prior
     Parameter 45 Improper Prior
     Parameter 46 Improper Prior

     REPLICATION 67:


                     POTENTIAL       PARAMETER WITH
     ITERATION    SCALE REDUCTION      HIGHEST PSR
     100              1.525               5
     200              1.125               13
     300              1.090               46
     400              1.152               5
     500              1.052               13
     600              1.272               1
     700              1.148               45
     800              1.024               13
     900              1.032               1
     1000             1.039               1
     1100             1.017               38
     1200             1.012               20
     1300             1.063               5
     1400             1.062               5
     1500             1.133               9
     1600             1.060               5
     1700             1.011               5
     1800             1.011               1
     1900             1.016               1
     2000             1.035               1
     2100             1.014               45
     2200             1.038               45
     2300             1.073               45
     2400             1.052               45
     2500             1.037               45
     2600             1.022               45
     2700             1.011               5
     2800             1.012               5
     2900             1.004               5
     3000             1.004               46
     3100             1.004               38
     3200             1.006               9
     3300             1.011               9
     3400             1.023               17
     3500             1.022               45
     3600             1.027               5
     3700             1.019               5
     3800             1.038               45
     3900             1.011               5
     4000             1.011               5
     4100             1.007               5
     4200             1.015               5
     4300             1.008               5
     4400             1.006               38
     4500             1.005               38
     4600             1.009               38
     4700             1.011               38
     4800             1.018               9
     4900             1.009               9
     5000             1.003               32


     Simulated prior distributions

     Parameter       Prior Mean  Prior Variance  Prior Std. Dev.


     Parameter 1 Improper Prior
     Parameter 2 Improper Prior
     Parameter 3         0.0027          0.0486          0.2203
     Parameter 4        -0.0041          0.0492          0.2217
     Parameter 5 Improper Prior
     Parameter 6 Improper Prior
     Parameter 7 Improper Prior
     Parameter 8         0.0120          0.0489          0.2211
     Parameter 9        -0.0029          0.0500          0.2235
     Parameter 10 Improper Prior
     Parameter 11 Improper Prior
     Parameter 12 Improper Prior
     Parameter 13 Improper Prior
     Parameter 14 Improper Prior
     Parameter 15 Improper Prior
     Parameter 16 Improper Prior
     Parameter 17 Improper Prior
     Parameter 18 Improper Prior
     Parameter 19 Improper Prior
     Parameter 20 Improper Prior
     Parameter 21 Improper Prior
     Parameter 22 Improper Prior
     Parameter 23 Improper Prior
     Parameter 24 Improper Prior
     Parameter 25 Improper Prior
     Parameter 26 Improper Prior
     Parameter 27 Improper Prior
     Parameter 28 Improper Prior
     Parameter 29 Improper Prior
     Parameter 30 Improper Prior
     Parameter 31 Improper Prior
     Parameter 32 Improper Prior
     Parameter 33 Improper Prior
     Parameter 34 Improper Prior
     Parameter 35 Improper Prior
     Parameter 36 Improper Prior
     Parameter 37 Improper Prior
     Parameter 38 Improper Prior
     Parameter 39 Improper Prior
     Parameter 40 Improper Prior
     Parameter 41 Improper Prior
     Parameter 42 Improper Prior
     Parameter 43 Improper Prior
     Parameter 44 Improper Prior
     Parameter 45 Improper Prior
     Parameter 46 Improper Prior

     REPLICATION 68:


                     POTENTIAL       PARAMETER WITH
     ITERATION    SCALE REDUCTION      HIGHEST PSR
     100              1.242               21
     200              1.434               45
     300              1.105               7
     400              1.066               20
     500              1.046               9
     600              1.025               26
     700              1.029               20
     800              1.026               11
     900              1.075               17
     1000             1.068               1
     1100             1.046               45
     1200             1.105               5
     1300             1.050               5
     1400             1.018               21
     1500             1.012               40
     1600             1.019               5
     1700             1.022               32
     1800             1.011               32
     1900             1.012               9
     2000             1.053               5
     2100             1.040               5
     2200             1.051               5
     2300             1.048               5
     2400             1.041               2
     2500             1.033               2
     2600             1.019               4
     2700             1.031               4
     2800             1.014               7
     2900             1.003               14
     3000             1.009               23
     3100             1.009               22
     3200             1.009               22
     3300             1.012               22
     3400             1.020               9
     3500             1.035               45
     3600             1.032               5
     3700             1.016               5
     3800             1.008               4
     3900             1.010               4
     4000             1.009               22
     4100             1.012               22
     4200             1.013               22
     4300             1.013               22
     4400             1.020               45
     4500             1.016               45
     4600             1.010               45
     4700             1.012               14
     4800             1.012               3
     4900             1.010               3
     5000             1.012               3


     Simulated prior distributions

     Parameter       Prior Mean  Prior Variance  Prior Std. Dev.


     Parameter 1 Improper Prior
     Parameter 2 Improper Prior
     Parameter 3         0.0056          0.0447          0.2114
     Parameter 4        -0.0029          0.0529          0.2299
     Parameter 5 Improper Prior
     Parameter 6 Improper Prior
     Parameter 7 Improper Prior
     Parameter 8        -0.0154          0.0484          0.2200
     Parameter 9         0.0143          0.0498          0.2231
     Parameter 10 Improper Prior
     Parameter 11 Improper Prior
     Parameter 12 Improper Prior
     Parameter 13 Improper Prior
     Parameter 14 Improper Prior
     Parameter 15 Improper Prior
     Parameter 16 Improper Prior
     Parameter 17 Improper Prior
     Parameter 18 Improper Prior
     Parameter 19 Improper Prior
     Parameter 20 Improper Prior
     Parameter 21 Improper Prior
     Parameter 22 Improper Prior
     Parameter 23 Improper Prior
     Parameter 24 Improper Prior
     Parameter 25 Improper Prior
     Parameter 26 Improper Prior
     Parameter 27 Improper Prior
     Parameter 28 Improper Prior
     Parameter 29 Improper Prior
     Parameter 30 Improper Prior
     Parameter 31 Improper Prior
     Parameter 32 Improper Prior
     Parameter 33 Improper Prior
     Parameter 34 Improper Prior
     Parameter 35 Improper Prior
     Parameter 36 Improper Prior
     Parameter 37 Improper Prior
     Parameter 38 Improper Prior
     Parameter 39 Improper Prior
     Parameter 40 Improper Prior
     Parameter 41 Improper Prior
     Parameter 42 Improper Prior
     Parameter 43 Improper Prior
     Parameter 44 Improper Prior
     Parameter 45 Improper Prior
     Parameter 46 Improper Prior

     REPLICATION 69:


                     POTENTIAL       PARAMETER WITH
     ITERATION    SCALE REDUCTION      HIGHEST PSR
     100              1.589               9
     200              1.158               8
     300              1.073               10
     400              1.361               9
     500              1.111               26
     600              1.196               2
     700              1.055               1
     800              1.027               17
     900              1.063               10
     1000             1.028               10
     1100             1.021               14
     1200             1.035               20
     1300             1.048               20
     1400             1.020               20
     1500             1.026               3
     1600             1.072               3
     1700             1.025               1
     1800             1.040               1
     1900             1.022               10
     2000             1.044               10
     2100             1.024               10
     2200             1.011               10
     2300             1.015               36
     2400             1.023               3
     2500             1.036               45
     2600             1.053               45
     2700             1.015               1
     2800             1.020               45
     2900             1.020               45
     3000             1.007               9
     3100             1.006               9
     3200             1.007               32
     3300             1.010               32
     3400             1.010               32
     3500             1.011               32
     3600             1.006               6
     3700             1.005               34
     3800             1.006               14
     3900             1.006               13
     4000             1.005               10
     4100             1.006               10
     4200             1.014               1
     4300             1.023               1
     4400             1.015               1
     4500             1.015               1
     4600             1.009               1
     4700             1.010               1
     4800             1.005               15
     4900             1.007               15
     5000             1.007               3


     Simulated prior distributions

     Parameter       Prior Mean  Prior Variance  Prior Std. Dev.


     Parameter 1 Improper Prior
     Parameter 2 Improper Prior
     Parameter 3        -0.0006          0.0498          0.2232
     Parameter 4        -0.0107          0.0498          0.2231
     Parameter 5 Improper Prior
     Parameter 6 Improper Prior
     Parameter 7 Improper Prior
     Parameter 8        -0.0009          0.0467          0.2161
     Parameter 9        -0.0029          0.0501          0.2238
     Parameter 10 Improper Prior
     Parameter 11 Improper Prior
     Parameter 12 Improper Prior
     Parameter 13 Improper Prior
     Parameter 14 Improper Prior
     Parameter 15 Improper Prior
     Parameter 16 Improper Prior
     Parameter 17 Improper Prior
     Parameter 18 Improper Prior
     Parameter 19 Improper Prior
     Parameter 20 Improper Prior
     Parameter 21 Improper Prior
     Parameter 22 Improper Prior
     Parameter 23 Improper Prior
     Parameter 24 Improper Prior
     Parameter 25 Improper Prior
     Parameter 26 Improper Prior
     Parameter 27 Improper Prior
     Parameter 28 Improper Prior
     Parameter 29 Improper Prior
     Parameter 30 Improper Prior
     Parameter 31 Improper Prior
     Parameter 32 Improper Prior
     Parameter 33 Improper Prior
     Parameter 34 Improper Prior
     Parameter 35 Improper Prior
     Parameter 36 Improper Prior
     Parameter 37 Improper Prior
     Parameter 38 Improper Prior
     Parameter 39 Improper Prior
     Parameter 40 Improper Prior
     Parameter 41 Improper Prior
     Parameter 42 Improper Prior
     Parameter 43 Improper Prior
     Parameter 44 Improper Prior
     Parameter 45 Improper Prior
     Parameter 46 Improper Prior

     REPLICATION 70:


                     POTENTIAL       PARAMETER WITH
     ITERATION    SCALE REDUCTION      HIGHEST PSR
     100              1.244               5
     200              1.335               9
     300              1.299               9
     400              1.122               2
     500              1.126               5
     600              1.052               7
     700              1.029               33
     800              1.026               11
     900              1.012               40
     1000             1.022               1
     1100             1.026               26
     1200             1.028               2
     1300             1.012               46
     1400             1.038               8
     1500             1.010               9
     1600             1.027               9
     1700             1.023               20
     1800             1.016               28
     1900             1.023               45
     2000             1.052               45
     2100             1.038               45
     2200             1.028               45
     2300             1.036               45
     2400             1.017               45
     2500             1.018               8
     2600             1.018               28
     2700             1.022               28
     2800             1.007               32
     2900             1.005               11
     3000             1.004               31
     3100             1.004               46
     3200             1.007               25
     3300             1.008               25
     3400             1.007               27
     3500             1.017               45
     3600             1.015               32
     3700             1.013               32
     3800             1.014               32
     3900             1.009               17
     4000             1.014               17
     4100             1.015               17
     4200             1.009               17
     4300             1.010               1
     4400             1.012               1
     4500             1.012               1
     4600             1.014               1
     4700             1.018               5
     4800             1.007               5
     4900             1.003               11
     5000             1.004               11


     Simulated prior distributions

     Parameter       Prior Mean  Prior Variance  Prior Std. Dev.


     Parameter 1 Improper Prior
     Parameter 2 Improper Prior
     Parameter 3         0.0013          0.0493          0.2219
     Parameter 4        -0.0035          0.0489          0.2212
     Parameter 5 Improper Prior
     Parameter 6 Improper Prior
     Parameter 7 Improper Prior
     Parameter 8         0.0100          0.0497          0.2229
     Parameter 9        -0.0076          0.0484          0.2201
     Parameter 10 Improper Prior
     Parameter 11 Improper Prior
     Parameter 12 Improper Prior
     Parameter 13 Improper Prior
     Parameter 14 Improper Prior
     Parameter 15 Improper Prior
     Parameter 16 Improper Prior
     Parameter 17 Improper Prior
     Parameter 18 Improper Prior
     Parameter 19 Improper Prior
     Parameter 20 Improper Prior
     Parameter 21 Improper Prior
     Parameter 22 Improper Prior
     Parameter 23 Improper Prior
     Parameter 24 Improper Prior
     Parameter 25 Improper Prior
     Parameter 26 Improper Prior
     Parameter 27 Improper Prior
     Parameter 28 Improper Prior
     Parameter 29 Improper Prior
     Parameter 30 Improper Prior
     Parameter 31 Improper Prior
     Parameter 32 Improper Prior
     Parameter 33 Improper Prior
     Parameter 34 Improper Prior
     Parameter 35 Improper Prior
     Parameter 36 Improper Prior
     Parameter 37 Improper Prior
     Parameter 38 Improper Prior
     Parameter 39 Improper Prior
     Parameter 40 Improper Prior
     Parameter 41 Improper Prior
     Parameter 42 Improper Prior
     Parameter 43 Improper Prior
     Parameter 44 Improper Prior
     Parameter 45 Improper Prior
     Parameter 46 Improper Prior

     REPLICATION 71:


                     POTENTIAL       PARAMETER WITH
     ITERATION    SCALE REDUCTION      HIGHEST PSR
     100              1.320               14
     200              1.205               40
     300              1.364               45
     400              1.059               24
     500              1.066               39
     600              1.067               1
     700              1.070               8
     800              1.035               12
     900              1.068               40
     1000             1.076               40
     1100             1.031               14
     1200             1.021               25
     1300             1.064               40
     1400             1.039               40
     1500             1.096               1
     1600             1.021               5
     1700             1.021               14
     1800             1.009               28
     1900             1.007               5
     2000             1.025               5
     2100             1.011               45
     2200             1.025               5
     2300             1.006               31
     2400             1.006               11
     2500             1.005               46
     2600             1.005               5
     2700             1.006               1
     2800             1.012               21
     2900             1.010               21
     3000             1.013               2
     3100             1.007               37
     3200             1.010               13
     3300             1.008               46
     3400             1.012               39
     3500             1.016               9
     3600             1.017               1
     3700             1.014               8
     3800             1.018               9
     3900             1.007               14
     4000             1.005               25
     4100             1.011               5
     4200             1.008               5
     4300             1.008               1
     4400             1.015               1
     4500             1.021               1
     4600             1.010               1
     4700             1.002               43
     4800             1.003               12
     4900             1.005               13
     5000             1.006               12


     Simulated prior distributions

     Parameter       Prior Mean  Prior Variance  Prior Std. Dev.


     Parameter 1 Improper Prior
     Parameter 2 Improper Prior
     Parameter 3        -0.0126          0.0516          0.2271
     Parameter 4         0.0039          0.0488          0.2208
     Parameter 5 Improper Prior
     Parameter 6 Improper Prior
     Parameter 7 Improper Prior
     Parameter 8         0.0075          0.0513          0.2265
     Parameter 9         0.0063          0.0507          0.2252
     Parameter 10 Improper Prior
     Parameter 11 Improper Prior
     Parameter 12 Improper Prior
     Parameter 13 Improper Prior
     Parameter 14 Improper Prior
     Parameter 15 Improper Prior
     Parameter 16 Improper Prior
     Parameter 17 Improper Prior
     Parameter 18 Improper Prior
     Parameter 19 Improper Prior
     Parameter 20 Improper Prior
     Parameter 21 Improper Prior
     Parameter 22 Improper Prior
     Parameter 23 Improper Prior
     Parameter 24 Improper Prior
     Parameter 25 Improper Prior
     Parameter 26 Improper Prior
     Parameter 27 Improper Prior
     Parameter 28 Improper Prior
     Parameter 29 Improper Prior
     Parameter 30 Improper Prior
     Parameter 31 Improper Prior
     Parameter 32 Improper Prior
     Parameter 33 Improper Prior
     Parameter 34 Improper Prior
     Parameter 35 Improper Prior
     Parameter 36 Improper Prior
     Parameter 37 Improper Prior
     Parameter 38 Improper Prior
     Parameter 39 Improper Prior
     Parameter 40 Improper Prior
     Parameter 41 Improper Prior
     Parameter 42 Improper Prior
     Parameter 43 Improper Prior
     Parameter 44 Improper Prior
     Parameter 45 Improper Prior
     Parameter 46 Improper Prior

     REPLICATION 72:


                     POTENTIAL       PARAMETER WITH
     ITERATION    SCALE REDUCTION      HIGHEST PSR
     100              1.206               10
     200              1.125               25
     300              1.099               5
     400              1.036               31
     500              1.060               17
     600              1.066               19
     700              1.099               10
     800              1.041               21
     900              1.087               45
     1000             1.072               1
     1100             1.050               12
     1200             1.026               45
     1300             1.013               9
     1400             1.016               45
     1500             1.027               26
     1600             1.021               8
     1700             1.018               8
     1800             1.019               38
     1900             1.014               38
     2000             1.005               46
     2100             1.011               12
     2200             1.013               46
     2300             1.022               46
     2400             1.011               46
     2500             1.011               6
     2600             1.017               22
     2700             1.013               22
     2800             1.009               1
     2900             1.006               1
     3000             1.004               21
     3100             1.004               25
     3200             1.009               21
     3300             1.007               21
     3400             1.004               35
     3500             1.005               14
     3600             1.011               1
     3700             1.004               22
     3800             1.011               6
     3900             1.007               22
     4000             1.007               22
     4100             1.007               9
     4200             1.013               9
     4300             1.011               1
     4400             1.008               1
     4500             1.005               22
     4600             1.010               1
     4700             1.007               1
     4800             1.003               23
     4900             1.005               13
     5000             1.007               27


     Simulated prior distributions

     Parameter       Prior Mean  Prior Variance  Prior Std. Dev.


     Parameter 1 Improper Prior
     Parameter 2 Improper Prior
     Parameter 3        -0.0035          0.0531          0.2304
     Parameter 4         0.0076          0.0498          0.2232
     Parameter 5 Improper Prior
     Parameter 6 Improper Prior
     Parameter 7 Improper Prior
     Parameter 8         0.0050          0.0480          0.2191
     Parameter 9        -0.0047          0.0490          0.2213
     Parameter 10 Improper Prior
     Parameter 11 Improper Prior
     Parameter 12 Improper Prior
     Parameter 13 Improper Prior
     Parameter 14 Improper Prior
     Parameter 15 Improper Prior
     Parameter 16 Improper Prior
     Parameter 17 Improper Prior
     Parameter 18 Improper Prior
     Parameter 19 Improper Prior
     Parameter 20 Improper Prior
     Parameter 21 Improper Prior
     Parameter 22 Improper Prior
     Parameter 23 Improper Prior
     Parameter 24 Improper Prior
     Parameter 25 Improper Prior
     Parameter 26 Improper Prior
     Parameter 27 Improper Prior
     Parameter 28 Improper Prior
     Parameter 29 Improper Prior
     Parameter 30 Improper Prior
     Parameter 31 Improper Prior
     Parameter 32 Improper Prior
     Parameter 33 Improper Prior
     Parameter 34 Improper Prior
     Parameter 35 Improper Prior
     Parameter 36 Improper Prior
     Parameter 37 Improper Prior
     Parameter 38 Improper Prior
     Parameter 39 Improper Prior
     Parameter 40 Improper Prior
     Parameter 41 Improper Prior
     Parameter 42 Improper Prior
     Parameter 43 Improper Prior
     Parameter 44 Improper Prior
     Parameter 45 Improper Prior
     Parameter 46 Improper Prior

     REPLICATION 73:


                     POTENTIAL       PARAMETER WITH
     ITERATION    SCALE REDUCTION      HIGHEST PSR
     100              1.204               5
     200              1.109               19
     300              1.074               6
     400              1.052               14
     500              1.040               45
     600              1.042               4
     700              1.041               16
     800              1.042               27
     900              1.060               19
     1000             1.027               28
     1100             1.020               16
     1200             1.027               9
     1300             1.052               8
     1400             1.042               28
     1500             1.047               14
     1600             1.057               14
     1700             1.029               27
     1800             1.014               12
     1900             1.012               18
     2000             1.012               18
     2100             1.019               14
     2200             1.027               14
     2300             1.026               14
     2400             1.017               14
     2500             1.010               14
     2600             1.009               25
     2700             1.009               11
     2800             1.009               23
     2900             1.014               14
     3000             1.023               21
     3100             1.019               21
     3200             1.020               20
     3300             1.022               20
     3400             1.018               20
     3500             1.012               21
     3600             1.009               45
     3700             1.009               2
     3800             1.007               15
     3900             1.010               15
     4000             1.007               11
     4100             1.005               11
     4200             1.008               11
     4300             1.006               23
     4400             1.005               14
     4500             1.014               8
     4600             1.009               8
     4700             1.015               8
     4800             1.017               8
     4900             1.015               5
     5000             1.007               2


     Simulated prior distributions

     Parameter       Prior Mean  Prior Variance  Prior Std. Dev.


     Parameter 1 Improper Prior
     Parameter 2 Improper Prior
     Parameter 3        -0.0020          0.0448          0.2115
     Parameter 4        -0.0038          0.0488          0.2209
     Parameter 5 Improper Prior
     Parameter 6 Improper Prior
     Parameter 7 Improper Prior
     Parameter 8        -0.0107          0.0482          0.2195
     Parameter 9        -0.0012          0.0462          0.2149
     Parameter 10 Improper Prior
     Parameter 11 Improper Prior
     Parameter 12 Improper Prior
     Parameter 13 Improper Prior
     Parameter 14 Improper Prior
     Parameter 15 Improper Prior
     Parameter 16 Improper Prior
     Parameter 17 Improper Prior
     Parameter 18 Improper Prior
     Parameter 19 Improper Prior
     Parameter 20 Improper Prior
     Parameter 21 Improper Prior
     Parameter 22 Improper Prior
     Parameter 23 Improper Prior
     Parameter 24 Improper Prior
     Parameter 25 Improper Prior
     Parameter 26 Improper Prior
     Parameter 27 Improper Prior
     Parameter 28 Improper Prior
     Parameter 29 Improper Prior
     Parameter 30 Improper Prior
     Parameter 31 Improper Prior
     Parameter 32 Improper Prior
     Parameter 33 Improper Prior
     Parameter 34 Improper Prior
     Parameter 35 Improper Prior
     Parameter 36 Improper Prior
     Parameter 37 Improper Prior
     Parameter 38 Improper Prior
     Parameter 39 Improper Prior
     Parameter 40 Improper Prior
     Parameter 41 Improper Prior
     Parameter 42 Improper Prior
     Parameter 43 Improper Prior
     Parameter 44 Improper Prior
     Parameter 45 Improper Prior
     Parameter 46 Improper Prior

     REPLICATION 74:


                     POTENTIAL       PARAMETER WITH
     ITERATION    SCALE REDUCTION      HIGHEST PSR
     100              1.364               5
     200              1.195               2
     300              1.163               20
     400              1.020               36
     500              1.141               8
     600              1.058               2
     700              1.031               13
     800              1.024               24
     900              1.019               5
     1000             1.024               13
     1100             1.029               19
     1200             1.011               9
     1300             1.034               24
     1400             1.028               24
     1500             1.033               45
     1600             1.024               19
     1700             1.024               19
     1800             1.012               9
     1900             1.007               37
     2000             1.008               35
     2100             1.010               40
     2200             1.013               14
     2300             1.008               18
     2400             1.008               28
     2500             1.007               19
     2600             1.015               45
     2700             1.015               45
     2800             1.019               45
     2900             1.026               45
     3000             1.029               45
     3100             1.015               8
     3200             1.009               19
     3300             1.008               19
     3400             1.011               19
     3500             1.012               12
     3600             1.006               12
     3700             1.005               46
     3800             1.009               46
     3900             1.007               46
     4000             1.008               39
     4100             1.009               2
     4200             1.009               2
     4300             1.006               45
     4400             1.013               45
     4500             1.004               45
     4600             1.004               45
     4700             1.004               45
     4800             1.004               45
     4900             1.005               45
     5000             1.007               45


     Simulated prior distributions

     Parameter       Prior Mean  Prior Variance  Prior Std. Dev.


     Parameter 1 Improper Prior
     Parameter 2 Improper Prior
     Parameter 3         0.0007          0.0452          0.2126
     Parameter 4        -0.0151          0.0512          0.2263
     Parameter 5 Improper Prior
     Parameter 6 Improper Prior
     Parameter 7 Improper Prior
     Parameter 8        -0.0025          0.0497          0.2229
     Parameter 9        -0.0001          0.0486          0.2206
     Parameter 10 Improper Prior
     Parameter 11 Improper Prior
     Parameter 12 Improper Prior
     Parameter 13 Improper Prior
     Parameter 14 Improper Prior
     Parameter 15 Improper Prior
     Parameter 16 Improper Prior
     Parameter 17 Improper Prior
     Parameter 18 Improper Prior
     Parameter 19 Improper Prior
     Parameter 20 Improper Prior
     Parameter 21 Improper Prior
     Parameter 22 Improper Prior
     Parameter 23 Improper Prior
     Parameter 24 Improper Prior
     Parameter 25 Improper Prior
     Parameter 26 Improper Prior
     Parameter 27 Improper Prior
     Parameter 28 Improper Prior
     Parameter 29 Improper Prior
     Parameter 30 Improper Prior
     Parameter 31 Improper Prior
     Parameter 32 Improper Prior
     Parameter 33 Improper Prior
     Parameter 34 Improper Prior
     Parameter 35 Improper Prior
     Parameter 36 Improper Prior
     Parameter 37 Improper Prior
     Parameter 38 Improper Prior
     Parameter 39 Improper Prior
     Parameter 40 Improper Prior
     Parameter 41 Improper Prior
     Parameter 42 Improper Prior
     Parameter 43 Improper Prior
     Parameter 44 Improper Prior
     Parameter 45 Improper Prior
     Parameter 46 Improper Prior

     REPLICATION 75:


                     POTENTIAL       PARAMETER WITH
     ITERATION    SCALE REDUCTION      HIGHEST PSR
     100              1.109               41
     200              1.363               1
     300              1.122               38
     400              1.088               2
     500              1.123               9
     600              1.087               45
     700              1.212               45
     800              1.028               10
     900              1.082               10
     1000             1.088               45
     1100             1.080               5
     1200             1.067               1
     1300             1.024               38
     1400             1.035               9
     1500             1.038               38
     1600             1.010               28
     1700             1.011               19
     1800             1.010               20
     1900             1.013               20
     2000             1.016               14
     2100             1.023               14
     2200             1.032               14
     2300             1.020               1
     2400             1.033               1
     2500             1.047               1
     2600             1.012               40
     2700             1.016               45
     2800             1.023               45
     2900             1.011               21
     3000             1.007               46
     3100             1.007               46
     3200             1.015               5
     3300             1.027               45
     3400             1.029               45
     3500             1.040               45
     3600             1.038               45
     3700             1.031               45
     3800             1.014               21
     3900             1.013               45
     4000             1.010               45
     4100             1.007               45
     4200             1.004               45
     4300             1.003               22
     4400             1.005               22
     4500             1.002               10
     4600             1.005               10
     4700             1.002               38
     4800             1.004               10
     4900             1.009               21
     5000             1.011               21


     Simulated prior distributions

     Parameter       Prior Mean  Prior Variance  Prior Std. Dev.


     Parameter 1 Improper Prior
     Parameter 2 Improper Prior
     Parameter 3        -0.0021          0.0545          0.2336
     Parameter 4        -0.0149          0.0505          0.2247
     Parameter 5 Improper Prior
     Parameter 6 Improper Prior
     Parameter 7 Improper Prior
     Parameter 8        -0.0099          0.0501          0.2239
     Parameter 9        -0.0085          0.0561          0.2369
     Parameter 10 Improper Prior
     Parameter 11 Improper Prior
     Parameter 12 Improper Prior
     Parameter 13 Improper Prior
     Parameter 14 Improper Prior
     Parameter 15 Improper Prior
     Parameter 16 Improper Prior
     Parameter 17 Improper Prior
     Parameter 18 Improper Prior
     Parameter 19 Improper Prior
     Parameter 20 Improper Prior
     Parameter 21 Improper Prior
     Parameter 22 Improper Prior
     Parameter 23 Improper Prior
     Parameter 24 Improper Prior
     Parameter 25 Improper Prior
     Parameter 26 Improper Prior
     Parameter 27 Improper Prior
     Parameter 28 Improper Prior
     Parameter 29 Improper Prior
     Parameter 30 Improper Prior
     Parameter 31 Improper Prior
     Parameter 32 Improper Prior
     Parameter 33 Improper Prior
     Parameter 34 Improper Prior
     Parameter 35 Improper Prior
     Parameter 36 Improper Prior
     Parameter 37 Improper Prior
     Parameter 38 Improper Prior
     Parameter 39 Improper Prior
     Parameter 40 Improper Prior
     Parameter 41 Improper Prior
     Parameter 42 Improper Prior
     Parameter 43 Improper Prior
     Parameter 44 Improper Prior
     Parameter 45 Improper Prior
     Parameter 46 Improper Prior

     REPLICATION 76:


                     POTENTIAL       PARAMETER WITH
     ITERATION    SCALE REDUCTION      HIGHEST PSR
     100              1.496               12
     200              1.313               2
     300              1.194               2
     400              1.132               5
     500              1.115               16
     600              1.036               5
     700              1.041               28
     800              1.117               3
     900              1.032               20
     1000             1.032               5
     1100             1.076               3
     1200             1.031               17
     1300             1.017               3
     1400             1.022               18
     1500             1.027               18
     1600             1.007               4
     1700             1.008               46
     1800             1.017               15
     1900             1.025               45
     2000             1.014               20
     2100             1.020               4
     2200             1.040               9
     2300             1.031               4
     2400             1.019               4
     2500             1.014               15
     2600             1.018               4
     2700             1.020               20
     2800             1.030               20
     2900             1.032               20
     3000             1.026               21
     3100             1.023               20
     3200             1.014               20
     3300             1.015               3
     3400             1.010               28
     3500             1.007               28
     3600             1.003               8
     3700             1.015               8
     3800             1.020               8
     3900             1.026               8
     4000             1.027               2
     4100             1.035               45
     4200             1.038               5
     4300             1.012               5
     4400             1.010               21
     4500             1.009               3
     4600             1.011               9
     4700             1.010               6
     4800             1.007               3
     4900             1.004               9
     5000             1.005               37


     Simulated prior distributions

     Parameter       Prior Mean  Prior Variance  Prior Std. Dev.


     Parameter 1 Improper Prior
     Parameter 2 Improper Prior
     Parameter 3         0.0057          0.0518          0.2277
     Parameter 4         0.0066          0.0508          0.2254
     Parameter 5 Improper Prior
     Parameter 6 Improper Prior
     Parameter 7 Improper Prior
     Parameter 8        -0.0002          0.0471          0.2171
     Parameter 9        -0.0004          0.0484          0.2199
     Parameter 10 Improper Prior
     Parameter 11 Improper Prior
     Parameter 12 Improper Prior
     Parameter 13 Improper Prior
     Parameter 14 Improper Prior
     Parameter 15 Improper Prior
     Parameter 16 Improper Prior
     Parameter 17 Improper Prior
     Parameter 18 Improper Prior
     Parameter 19 Improper Prior
     Parameter 20 Improper Prior
     Parameter 21 Improper Prior
     Parameter 22 Improper Prior
     Parameter 23 Improper Prior
     Parameter 24 Improper Prior
     Parameter 25 Improper Prior
     Parameter 26 Improper Prior
     Parameter 27 Improper Prior
     Parameter 28 Improper Prior
     Parameter 29 Improper Prior
     Parameter 30 Improper Prior
     Parameter 31 Improper Prior
     Parameter 32 Improper Prior
     Parameter 33 Improper Prior
     Parameter 34 Improper Prior
     Parameter 35 Improper Prior
     Parameter 36 Improper Prior
     Parameter 37 Improper Prior
     Parameter 38 Improper Prior
     Parameter 39 Improper Prior
     Parameter 40 Improper Prior
     Parameter 41 Improper Prior
     Parameter 42 Improper Prior
     Parameter 43 Improper Prior
     Parameter 44 Improper Prior
     Parameter 45 Improper Prior
     Parameter 46 Improper Prior

     REPLICATION 77:


                     POTENTIAL       PARAMETER WITH
     ITERATION    SCALE REDUCTION      HIGHEST PSR
     100              1.357               5
     200              1.592               5
     300              1.065               1
     400              1.062               21
     500              1.045               9
     600              1.055               38
     700              1.030               27
     800              1.020               9
     900              1.027               8
     1000             1.067               21
     1100             1.047               7
     1200             1.026               28
     1300             1.032               38
     1400             1.058               40
     1500             1.066               21
     1600             1.018               40
     1700             1.006               22
     1800             1.010               33
     1900             1.021               40
     2000             1.034               5
     2100             1.045               5
     2200             1.013               46
     2300             1.009               10
     2400             1.008               10
     2500             1.010               45
     2600             1.012               45
     2700             1.023               9
     2800             1.028               9
     2900             1.012               2
     3000             1.016               2
     3100             1.018               2
     3200             1.008               24
     3300             1.006               25
     3400             1.008               18
     3500             1.007               18
     3600             1.009               45
     3700             1.007               15
     3800             1.013               5
     3900             1.010               5
     4000             1.021               45
     4100             1.013               28
     4200             1.009               28
     4300             1.014               28
     4400             1.013               28
     4500             1.007               28
     4600             1.007               18
     4700             1.009               18
     4800             1.008               18
     4900             1.008               18
     5000             1.011               18


     Simulated prior distributions

     Parameter       Prior Mean  Prior Variance  Prior Std. Dev.


     Parameter 1 Improper Prior
     Parameter 2 Improper Prior
     Parameter 3         0.0167          0.0482          0.2194
     Parameter 4         0.0057          0.0520          0.2280
     Parameter 5 Improper Prior
     Parameter 6 Improper Prior
     Parameter 7 Improper Prior
     Parameter 8        -0.0038          0.0489          0.2212
     Parameter 9        -0.0041          0.0497          0.2230
     Parameter 10 Improper Prior
     Parameter 11 Improper Prior
     Parameter 12 Improper Prior
     Parameter 13 Improper Prior
     Parameter 14 Improper Prior
     Parameter 15 Improper Prior
     Parameter 16 Improper Prior
     Parameter 17 Improper Prior
     Parameter 18 Improper Prior
     Parameter 19 Improper Prior
     Parameter 20 Improper Prior
     Parameter 21 Improper Prior
     Parameter 22 Improper Prior
     Parameter 23 Improper Prior
     Parameter 24 Improper Prior
     Parameter 25 Improper Prior
     Parameter 26 Improper Prior
     Parameter 27 Improper Prior
     Parameter 28 Improper Prior
     Parameter 29 Improper Prior
     Parameter 30 Improper Prior
     Parameter 31 Improper Prior
     Parameter 32 Improper Prior
     Parameter 33 Improper Prior
     Parameter 34 Improper Prior
     Parameter 35 Improper Prior
     Parameter 36 Improper Prior
     Parameter 37 Improper Prior
     Parameter 38 Improper Prior
     Parameter 39 Improper Prior
     Parameter 40 Improper Prior
     Parameter 41 Improper Prior
     Parameter 42 Improper Prior
     Parameter 43 Improper Prior
     Parameter 44 Improper Prior
     Parameter 45 Improper Prior
     Parameter 46 Improper Prior

     REPLICATION 78:


                     POTENTIAL       PARAMETER WITH
     ITERATION    SCALE REDUCTION      HIGHEST PSR
     100              1.757               21
     200              1.216               21
     300              1.083               3
     400              1.041               13
     500              1.075               20
     600              1.052               31
     700              1.025               17
     800              1.040               16
     900              1.026               21
     1000             1.021               7
     1100             1.019               23
     1200             1.023               8
     1300             1.031               45
     1400             1.036               1
     1500             1.011               11
     1600             1.013               29
     1700             1.019               18
     1800             1.040               18
     1900             1.060               1
     2000             1.039               1
     2100             1.011               10
     2200             1.004               34
     2300             1.006               11
     2400             1.025               1
     2500             1.027               1
     2600             1.016               1
     2700             1.019               45
     2800             1.008               34
     2900             1.014               8
     3000             1.012               8
     3100             1.009               20
     3200             1.003               39
     3300             1.006               2
     3400             1.009               2
     3500             1.014               9
     3600             1.034               1
     3700             1.026               1
     3800             1.027               1
     3900             1.026               8
     4000             1.018               1
     4100             1.013               8
     4200             1.008               19
     4300             1.007               19
     4400             1.004               8
     4500             1.004               6
     4600             1.004               3
     4700             1.008               3
     4800             1.005               3
     4900             1.005               10
     5000             1.008               10


     Simulated prior distributions

     Parameter       Prior Mean  Prior Variance  Prior Std. Dev.


     Parameter 1 Improper Prior
     Parameter 2 Improper Prior
     Parameter 3        -0.0064          0.0475          0.2180
     Parameter 4        -0.0012          0.0485          0.2202
     Parameter 5 Improper Prior
     Parameter 6 Improper Prior
     Parameter 7 Improper Prior
     Parameter 8        -0.0080          0.0545          0.2335
     Parameter 9         0.0061          0.0537          0.2317
     Parameter 10 Improper Prior
     Parameter 11 Improper Prior
     Parameter 12 Improper Prior
     Parameter 13 Improper Prior
     Parameter 14 Improper Prior
     Parameter 15 Improper Prior
     Parameter 16 Improper Prior
     Parameter 17 Improper Prior
     Parameter 18 Improper Prior
     Parameter 19 Improper Prior
     Parameter 20 Improper Prior
     Parameter 21 Improper Prior
     Parameter 22 Improper Prior
     Parameter 23 Improper Prior
     Parameter 24 Improper Prior
     Parameter 25 Improper Prior
     Parameter 26 Improper Prior
     Parameter 27 Improper Prior
     Parameter 28 Improper Prior
     Parameter 29 Improper Prior
     Parameter 30 Improper Prior
     Parameter 31 Improper Prior
     Parameter 32 Improper Prior
     Parameter 33 Improper Prior
     Parameter 34 Improper Prior
     Parameter 35 Improper Prior
     Parameter 36 Improper Prior
     Parameter 37 Improper Prior
     Parameter 38 Improper Prior
     Parameter 39 Improper Prior
     Parameter 40 Improper Prior
     Parameter 41 Improper Prior
     Parameter 42 Improper Prior
     Parameter 43 Improper Prior
     Parameter 44 Improper Prior
     Parameter 45 Improper Prior
     Parameter 46 Improper Prior

     REPLICATION 79:


                     POTENTIAL       PARAMETER WITH
     ITERATION    SCALE REDUCTION      HIGHEST PSR
     100              1.292               3
     200              1.125               12
     300              1.040               16
     400              1.255               45
     500              1.017               5
     600              1.097               45
     700              1.145               18
     800              1.026               18
     900              1.069               1
     1000             1.056               1
     1100             1.056               4
     1200             1.023               8
     1300             1.020               26
     1400             1.029               45
     1500             1.029               45
     1600             1.012               5
     1700             1.008               34
     1800             1.016               38
     1900             1.016               46
     2000             1.010               22
     2100             1.014               17
     2200             1.014               17
     2300             1.017               9
     2400             1.008               21
     2500             1.017               21
     2600             1.016               21
     2700             1.023               36
     2800             1.019               19
     2900             1.019               5
     3000             1.012               5
     3100             1.013               9
     3200             1.010               9
     3300             1.006               9
     3400             1.010               9
     3500             1.004               12
     3600             1.003               30
     3700             1.004               17
     3800             1.006               2
     3900             1.004               19
     4000             1.005               21
     4100             1.003               25
     4200             1.003               21
     4300             1.005               7
     4400             1.007               2
     4500             1.008               2
     4600             1.007               2
     4700             1.007               2
     4800             1.009               3
     4900             1.006               3
     5000             1.002               17


     Simulated prior distributions

     Parameter       Prior Mean  Prior Variance  Prior Std. Dev.


     Parameter 1 Improper Prior
     Parameter 2 Improper Prior
     Parameter 3         0.0127          0.0527          0.2296
     Parameter 4        -0.0084          0.0503          0.2244
     Parameter 5 Improper Prior
     Parameter 6 Improper Prior
     Parameter 7 Improper Prior
     Parameter 8        -0.0061          0.0489          0.2210
     Parameter 9         0.0016          0.0517          0.2273
     Parameter 10 Improper Prior
     Parameter 11 Improper Prior
     Parameter 12 Improper Prior
     Parameter 13 Improper Prior
     Parameter 14 Improper Prior
     Parameter 15 Improper Prior
     Parameter 16 Improper Prior
     Parameter 17 Improper Prior
     Parameter 18 Improper Prior
     Parameter 19 Improper Prior
     Parameter 20 Improper Prior
     Parameter 21 Improper Prior
     Parameter 22 Improper Prior
     Parameter 23 Improper Prior
     Parameter 24 Improper Prior
     Parameter 25 Improper Prior
     Parameter 26 Improper Prior
     Parameter 27 Improper Prior
     Parameter 28 Improper Prior
     Parameter 29 Improper Prior
     Parameter 30 Improper Prior
     Parameter 31 Improper Prior
     Parameter 32 Improper Prior
     Parameter 33 Improper Prior
     Parameter 34 Improper Prior
     Parameter 35 Improper Prior
     Parameter 36 Improper Prior
     Parameter 37 Improper Prior
     Parameter 38 Improper Prior
     Parameter 39 Improper Prior
     Parameter 40 Improper Prior
     Parameter 41 Improper Prior
     Parameter 42 Improper Prior
     Parameter 43 Improper Prior
     Parameter 44 Improper Prior
     Parameter 45 Improper Prior
     Parameter 46 Improper Prior

     REPLICATION 80:


                     POTENTIAL       PARAMETER WITH
     ITERATION    SCALE REDUCTION      HIGHEST PSR
     100              1.335               9
     200              1.089               1
     300              1.121               1
     400              1.030               23
     500              1.139               45
     600              1.027               19
     700              1.031               10
     800              1.047               12
     900              1.033               32
     1000             1.026               33
     1100             1.008               4
     1200             1.009               10
     1300             1.015               38
     1400             1.016               40
     1500             1.019               8
     1600             1.092               45
     1700             1.033               45
     1800             1.031               9
     1900             1.044               45
     2000             1.017               45
     2100             1.006               12
     2200             1.021               12
     2300             1.016               12
     2400             1.038               8
     2500             1.082               45
     2600             1.080               45
     2700             1.038               8
     2800             1.036               9
     2900             1.033               8
     3000             1.011               38
     3100             1.006               38
     3200             1.010               12
     3300             1.007               12
     3400             1.009               12
     3500             1.009               12
     3600             1.011               12
     3700             1.016               12
     3800             1.016               12
     3900             1.020               12
     4000             1.012               12
     4100             1.008               45
     4200             1.019               9
     4300             1.022               9
     4400             1.013               9
     4500             1.008               32
     4600             1.007               23
     4700             1.006               45
     4800             1.005               32
     4900             1.004               10
     5000             1.004               40


     Simulated prior distributions

     Parameter       Prior Mean  Prior Variance  Prior Std. Dev.


     Parameter 1 Improper Prior
     Parameter 2 Improper Prior
     Parameter 3         0.0006          0.0491          0.2215
     Parameter 4         0.0023          0.0495          0.2225
     Parameter 5 Improper Prior
     Parameter 6 Improper Prior
     Parameter 7 Improper Prior
     Parameter 8        -0.0120          0.0494          0.2222
     Parameter 9        -0.0052          0.0520          0.2280
     Parameter 10 Improper Prior
     Parameter 11 Improper Prior
     Parameter 12 Improper Prior
     Parameter 13 Improper Prior
     Parameter 14 Improper Prior
     Parameter 15 Improper Prior
     Parameter 16 Improper Prior
     Parameter 17 Improper Prior
     Parameter 18 Improper Prior
     Parameter 19 Improper Prior
     Parameter 20 Improper Prior
     Parameter 21 Improper Prior
     Parameter 22 Improper Prior
     Parameter 23 Improper Prior
     Parameter 24 Improper Prior
     Parameter 25 Improper Prior
     Parameter 26 Improper Prior
     Parameter 27 Improper Prior
     Parameter 28 Improper Prior
     Parameter 29 Improper Prior
     Parameter 30 Improper Prior
     Parameter 31 Improper Prior
     Parameter 32 Improper Prior
     Parameter 33 Improper Prior
     Parameter 34 Improper Prior
     Parameter 35 Improper Prior
     Parameter 36 Improper Prior
     Parameter 37 Improper Prior
     Parameter 38 Improper Prior
     Parameter 39 Improper Prior
     Parameter 40 Improper Prior
     Parameter 41 Improper Prior
     Parameter 42 Improper Prior
     Parameter 43 Improper Prior
     Parameter 44 Improper Prior
     Parameter 45 Improper Prior
     Parameter 46 Improper Prior

     REPLICATION 81:


                     POTENTIAL       PARAMETER WITH
     ITERATION    SCALE REDUCTION      HIGHEST PSR
     100              1.641               17
     200              1.089               17
     300              1.138               5
     400              1.053               26
     500              1.048               23
     600              1.058               37
     700              1.036               17
     800              1.183               45
     900              1.118               9
     1000             1.020               9
     1100             1.026               5
     1200             1.105               9
     1300             1.172               9
     1400             1.050               45
     1500             1.017               21
     1600             1.060               9
     1700             1.157               9
     1800             1.123               9
     1900             1.072               9
     2000             1.016               19
     2100             1.013               19
     2200             1.009               14
     2300             1.008               32
     2400             1.007               40
     2500             1.008               45
     2600             1.008               9
     2700             1.008               17
     2800             1.009               17
     2900             1.014               14
     3000             1.025               9
     3100             1.034               9
     3200             1.036               5
     3300             1.030               5
     3400             1.037               5
     3500             1.034               5
     3600             1.030               5
     3700             1.016               5
     3800             1.011               5
     3900             1.015               5
     4000             1.009               5
     4100             1.008               5
     4200             1.007               39
     4300             1.012               39
     4400             1.013               5
     4500             1.004               20
     4600             1.005               20
     4700             1.003               39
     4800             1.005               19
     4900             1.007               2
     5000             1.007               19


     Simulated prior distributions

     Parameter       Prior Mean  Prior Variance  Prior Std. Dev.


     Parameter 1 Improper Prior
     Parameter 2 Improper Prior
     Parameter 3        -0.0026          0.0505          0.2247
     Parameter 4        -0.0048          0.0539          0.2322
     Parameter 5 Improper Prior
     Parameter 6 Improper Prior
     Parameter 7 Improper Prior
     Parameter 8        -0.0028          0.0503          0.2243
     Parameter 9        -0.0079          0.0529          0.2300
     Parameter 10 Improper Prior
     Parameter 11 Improper Prior
     Parameter 12 Improper Prior
     Parameter 13 Improper Prior
     Parameter 14 Improper Prior
     Parameter 15 Improper Prior
     Parameter 16 Improper Prior
     Parameter 17 Improper Prior
     Parameter 18 Improper Prior
     Parameter 19 Improper Prior
     Parameter 20 Improper Prior
     Parameter 21 Improper Prior
     Parameter 22 Improper Prior
     Parameter 23 Improper Prior
     Parameter 24 Improper Prior
     Parameter 25 Improper Prior
     Parameter 26 Improper Prior
     Parameter 27 Improper Prior
     Parameter 28 Improper Prior
     Parameter 29 Improper Prior
     Parameter 30 Improper Prior
     Parameter 31 Improper Prior
     Parameter 32 Improper Prior
     Parameter 33 Improper Prior
     Parameter 34 Improper Prior
     Parameter 35 Improper Prior
     Parameter 36 Improper Prior
     Parameter 37 Improper Prior
     Parameter 38 Improper Prior
     Parameter 39 Improper Prior
     Parameter 40 Improper Prior
     Parameter 41 Improper Prior
     Parameter 42 Improper Prior
     Parameter 43 Improper Prior
     Parameter 44 Improper Prior
     Parameter 45 Improper Prior
     Parameter 46 Improper Prior

     REPLICATION 82:


                     POTENTIAL       PARAMETER WITH
     ITERATION    SCALE REDUCTION      HIGHEST PSR
     100              1.166               14
     200              1.142               39
     300              1.017               20
     400              1.069               37
     500              1.032               28
     600              1.022               16
     700              1.025               32
     800              1.098               9
     900              1.037               1
     1000             1.029               17
     1100             1.049               2
     1200             1.061               2
     1300             1.098               1
     1400             1.045               1
     1500             1.010               31
     1600             1.021               2
     1700             1.030               2
     1800             1.034               45
     1900             1.035               1
     2000             1.029               1
     2100             1.009               18
     2200             1.007               37
     2300             1.005               31
     2400             1.015               5
     2500             1.018               5
     2600             1.012               5
     2700             1.008               5
     2800             1.014               18
     2900             1.014               18
     3000             1.022               18
     3100             1.018               18
     3200             1.012               24
     3300             1.017               18
     3400             1.014               17
     3500             1.011               24
     3600             1.015               5
     3700             1.024               5
     3800             1.022               5
     3900             1.023               5
     4000             1.032               5
     4100             1.024               5
     4200             1.031               5
     4300             1.021               5
     4400             1.012               3
     4500             1.012               5
     4600             1.010               1
     4700             1.005               30
     4800             1.003               40
     4900             1.006               45
     5000             1.011               45


     Simulated prior distributions

     Parameter       Prior Mean  Prior Variance  Prior Std. Dev.


     Parameter 1 Improper Prior
     Parameter 2 Improper Prior
     Parameter 3         0.0006          0.0489          0.2211
     Parameter 4        -0.0007          0.0485          0.2203
     Parameter 5 Improper Prior
     Parameter 6 Improper Prior
     Parameter 7 Improper Prior
     Parameter 8         0.0018          0.0459          0.2142
     Parameter 9        -0.0031          0.0516          0.2271
     Parameter 10 Improper Prior
     Parameter 11 Improper Prior
     Parameter 12 Improper Prior
     Parameter 13 Improper Prior
     Parameter 14 Improper Prior
     Parameter 15 Improper Prior
     Parameter 16 Improper Prior
     Parameter 17 Improper Prior
     Parameter 18 Improper Prior
     Parameter 19 Improper Prior
     Parameter 20 Improper Prior
     Parameter 21 Improper Prior
     Parameter 22 Improper Prior
     Parameter 23 Improper Prior
     Parameter 24 Improper Prior
     Parameter 25 Improper Prior
     Parameter 26 Improper Prior
     Parameter 27 Improper Prior
     Parameter 28 Improper Prior
     Parameter 29 Improper Prior
     Parameter 30 Improper Prior
     Parameter 31 Improper Prior
     Parameter 32 Improper Prior
     Parameter 33 Improper Prior
     Parameter 34 Improper Prior
     Parameter 35 Improper Prior
     Parameter 36 Improper Prior
     Parameter 37 Improper Prior
     Parameter 38 Improper Prior
     Parameter 39 Improper Prior
     Parameter 40 Improper Prior
     Parameter 41 Improper Prior
     Parameter 42 Improper Prior
     Parameter 43 Improper Prior
     Parameter 44 Improper Prior
     Parameter 45 Improper Prior
     Parameter 46 Improper Prior

     REPLICATION 83:


                     POTENTIAL       PARAMETER WITH
     ITERATION    SCALE REDUCTION      HIGHEST PSR
     100              1.490               40
     200              1.166               11
     300              1.061               21
     400              1.029               31
     500              1.052               12
     600              1.074               12
     700              1.053               6
     800              1.105               2
     900              1.047               45
     1000             1.244               45
     1100             1.154               45
     1200             1.044               2
     1300             1.030               29
     1400             1.042               20
     1500             1.026               13
     1600             1.021               13
     1700             1.039               9
     1800             1.010               20
     1900             1.010               20
     2000             1.067               9
     2100             1.031               9
     2200             1.021               3
     2300             1.014               7
     2400             1.016               1
     2500             1.007               38
     2600             1.007               39
     2700             1.007               9
     2800             1.008               25
     2900             1.014               9
     3000             1.014               9
     3100             1.009               40
     3200             1.006               23
     3300             1.009               21
     3400             1.010               21
     3500             1.013               19
     3600             1.006               21
     3700             1.010               21
     3800             1.006               10
     3900             1.005               12
     4000             1.006               14
     4100             1.009               14
     4200             1.004               24
     4300             1.007               45
     4400             1.005               15
     4500             1.006               12
     4600             1.007               19
     4700             1.005               12
     4800             1.004               34
     4900             1.005               12
     5000             1.003               34


     Simulated prior distributions

     Parameter       Prior Mean  Prior Variance  Prior Std. Dev.


     Parameter 1 Improper Prior
     Parameter 2 Improper Prior
     Parameter 3         0.0084          0.0478          0.2186
     Parameter 4         0.0027          0.0532          0.2307
     Parameter 5 Improper Prior
     Parameter 6 Improper Prior
     Parameter 7 Improper Prior
     Parameter 8        -0.0099          0.0505          0.2248
     Parameter 9        -0.0058          0.0493          0.2220
     Parameter 10 Improper Prior
     Parameter 11 Improper Prior
     Parameter 12 Improper Prior
     Parameter 13 Improper Prior
     Parameter 14 Improper Prior
     Parameter 15 Improper Prior
     Parameter 16 Improper Prior
     Parameter 17 Improper Prior
     Parameter 18 Improper Prior
     Parameter 19 Improper Prior
     Parameter 20 Improper Prior
     Parameter 21 Improper Prior
     Parameter 22 Improper Prior
     Parameter 23 Improper Prior
     Parameter 24 Improper Prior
     Parameter 25 Improper Prior
     Parameter 26 Improper Prior
     Parameter 27 Improper Prior
     Parameter 28 Improper Prior
     Parameter 29 Improper Prior
     Parameter 30 Improper Prior
     Parameter 31 Improper Prior
     Parameter 32 Improper Prior
     Parameter 33 Improper Prior
     Parameter 34 Improper Prior
     Parameter 35 Improper Prior
     Parameter 36 Improper Prior
     Parameter 37 Improper Prior
     Parameter 38 Improper Prior
     Parameter 39 Improper Prior
     Parameter 40 Improper Prior
     Parameter 41 Improper Prior
     Parameter 42 Improper Prior
     Parameter 43 Improper Prior
     Parameter 44 Improper Prior
     Parameter 45 Improper Prior
     Parameter 46 Improper Prior

     REPLICATION 84:


                     POTENTIAL       PARAMETER WITH
     ITERATION    SCALE REDUCTION      HIGHEST PSR
     100              1.559               2
     200              1.353               21
     300              1.231               1
     400              1.187               45
     500              1.067               1
     600              1.019               15
     700              1.177               45
     800              1.063               1
     900              1.046               45
     1000             1.018               45
     1100             1.039               18
     1200             1.027               19
     1300             1.052               8
     1400             1.076               45
     1500             1.024               45
     1600             1.040               45
     1700             1.035               19
     1800             1.038               19
     1900             1.018               13
     2000             1.026               45
     2100             1.011               13
     2200             1.018               13
     2300             1.009               28
     2400             1.014               40
     2500             1.014               40
     2600             1.010               16
     2700             1.009               40
     2800             1.010               15
     2900             1.010               15
     3000             1.013               45
     3100             1.018               45
     3200             1.009               45
     3300             1.009               21
     3400             1.011               21
     3500             1.006               21
     3600             1.008               21
     3700             1.010               30
     3800             1.009               30
     3900             1.008               30
     4000             1.019               45
     4100             1.034               45
     4200             1.022               1
     4300             1.022               45
     4400             1.009               2
     4500             1.007               1
     4600             1.004               32
     4700             1.004               45
     4800             1.003               36
     4900             1.003               28
     5000             1.006               21


     Simulated prior distributions

     Parameter       Prior Mean  Prior Variance  Prior Std. Dev.


     Parameter 1 Improper Prior
     Parameter 2 Improper Prior
     Parameter 3        -0.0033          0.0486          0.2205
     Parameter 4        -0.0010          0.0520          0.2279
     Parameter 5 Improper Prior
     Parameter 6 Improper Prior
     Parameter 7 Improper Prior
     Parameter 8         0.0039          0.0504          0.2245
     Parameter 9         0.0021          0.0513          0.2265
     Parameter 10 Improper Prior
     Parameter 11 Improper Prior
     Parameter 12 Improper Prior
     Parameter 13 Improper Prior
     Parameter 14 Improper Prior
     Parameter 15 Improper Prior
     Parameter 16 Improper Prior
     Parameter 17 Improper Prior
     Parameter 18 Improper Prior
     Parameter 19 Improper Prior
     Parameter 20 Improper Prior
     Parameter 21 Improper Prior
     Parameter 22 Improper Prior
     Parameter 23 Improper Prior
     Parameter 24 Improper Prior
     Parameter 25 Improper Prior
     Parameter 26 Improper Prior
     Parameter 27 Improper Prior
     Parameter 28 Improper Prior
     Parameter 29 Improper Prior
     Parameter 30 Improper Prior
     Parameter 31 Improper Prior
     Parameter 32 Improper Prior
     Parameter 33 Improper Prior
     Parameter 34 Improper Prior
     Parameter 35 Improper Prior
     Parameter 36 Improper Prior
     Parameter 37 Improper Prior
     Parameter 38 Improper Prior
     Parameter 39 Improper Prior
     Parameter 40 Improper Prior
     Parameter 41 Improper Prior
     Parameter 42 Improper Prior
     Parameter 43 Improper Prior
     Parameter 44 Improper Prior
     Parameter 45 Improper Prior
     Parameter 46 Improper Prior

     REPLICATION 85:


                     POTENTIAL       PARAMETER WITH
     ITERATION    SCALE REDUCTION      HIGHEST PSR
     100              1.226               2
     200              1.088               1
     300              1.076               45
     400              1.048               17
     500              1.051               4
     600              1.101               1
     700              1.062               1
     800              1.049               16
     900              1.095               1
     1000             1.056               1
     1100             1.032               1
     1200             1.023               5
     1300             1.035               5
     1400             1.094               45
     1500             1.063               45
     1600             1.057               45
     1700             1.044               3
     1800             1.051               1
     1900             1.053               1
     2000             1.015               3
     2100             1.008               17
     2200             1.005               36
     2300             1.007               46
     2400             1.019               45
     2500             1.023               45
     2600             1.016               5
     2700             1.032               8
     2800             1.033               5
     2900             1.015               1
     3000             1.019               5
     3100             1.019               5
     3200             1.010               21
     3300             1.006               46
     3400             1.008               21
     3500             1.010               21
     3600             1.016               45
     3700             1.014               45
     3800             1.023               45
     3900             1.017               45
     4000             1.017               45
     4100             1.020               45
     4200             1.010               1
     4300             1.006               17
     4400             1.008               1
     4500             1.017               1
     4600             1.015               1
     4700             1.013               1
     4800             1.004               2
     4900             1.004               2
     5000             1.004               9


     Simulated prior distributions

     Parameter       Prior Mean  Prior Variance  Prior Std. Dev.


     Parameter 1 Improper Prior
     Parameter 2 Improper Prior
     Parameter 3         0.0021          0.0508          0.2253
     Parameter 4         0.0086          0.0507          0.2251
     Parameter 5 Improper Prior
     Parameter 6 Improper Prior
     Parameter 7 Improper Prior
     Parameter 8        -0.0046          0.0443          0.2105
     Parameter 9        -0.0125          0.0470          0.2168
     Parameter 10 Improper Prior
     Parameter 11 Improper Prior
     Parameter 12 Improper Prior
     Parameter 13 Improper Prior
     Parameter 14 Improper Prior
     Parameter 15 Improper Prior
     Parameter 16 Improper Prior
     Parameter 17 Improper Prior
     Parameter 18 Improper Prior
     Parameter 19 Improper Prior
     Parameter 20 Improper Prior
     Parameter 21 Improper Prior
     Parameter 22 Improper Prior
     Parameter 23 Improper Prior
     Parameter 24 Improper Prior
     Parameter 25 Improper Prior
     Parameter 26 Improper Prior
     Parameter 27 Improper Prior
     Parameter 28 Improper Prior
     Parameter 29 Improper Prior
     Parameter 30 Improper Prior
     Parameter 31 Improper Prior
     Parameter 32 Improper Prior
     Parameter 33 Improper Prior
     Parameter 34 Improper Prior
     Parameter 35 Improper Prior
     Parameter 36 Improper Prior
     Parameter 37 Improper Prior
     Parameter 38 Improper Prior
     Parameter 39 Improper Prior
     Parameter 40 Improper Prior
     Parameter 41 Improper Prior
     Parameter 42 Improper Prior
     Parameter 43 Improper Prior
     Parameter 44 Improper Prior
     Parameter 45 Improper Prior
     Parameter 46 Improper Prior

     REPLICATION 86:


                     POTENTIAL       PARAMETER WITH
     ITERATION    SCALE REDUCTION      HIGHEST PSR
     100              1.234               24
     200              1.322               21
     300              1.122               39
     400              1.058               38
     500              1.051               20
     600              1.086               7
     700              1.034               36
     800              1.053               1
     900              1.037               46
     1000             1.037               46
     1100             1.015               9
     1200             1.031               35
     1300             1.054               45
     1400             1.019               38
     1500             1.015               29
     1600             1.026               9
     1700             1.013               19
     1800             1.010               31
     1900             1.017               31
     2000             1.009               38
     2100             1.005               37
     2200             1.009               39
     2300             1.014               45
     2400             1.004               39
     2500             1.013               21
     2600             1.014               9
     2700             1.013               10
     2800             1.012               5
     2900             1.015               10
     3000             1.009               10
     3100             1.011               15
     3200             1.022               8
     3300             1.017               15
     3400             1.010               15
     3500             1.008               1
     3600             1.003               15
     3700             1.008               2
     3800             1.006               2
     3900             1.012               2
     4000             1.017               8
     4100             1.010               45
     4200             1.017               5
     4300             1.035               9
     4400             1.012               9
     4500             1.022               9
     4600             1.024               9
     4700             1.015               1
     4800             1.006               19
     4900             1.005               46
     5000             1.005               15


     Simulated prior distributions

     Parameter       Prior Mean  Prior Variance  Prior Std. Dev.


     Parameter 1 Improper Prior
     Parameter 2 Improper Prior
     Parameter 3        -0.0140          0.0520          0.2279
     Parameter 4        -0.0032          0.0479          0.2188
     Parameter 5 Improper Prior
     Parameter 6 Improper Prior
     Parameter 7 Improper Prior
     Parameter 8        -0.0058          0.0493          0.2220
     Parameter 9        -0.0069          0.0520          0.2281
     Parameter 10 Improper Prior
     Parameter 11 Improper Prior
     Parameter 12 Improper Prior
     Parameter 13 Improper Prior
     Parameter 14 Improper Prior
     Parameter 15 Improper Prior
     Parameter 16 Improper Prior
     Parameter 17 Improper Prior
     Parameter 18 Improper Prior
     Parameter 19 Improper Prior
     Parameter 20 Improper Prior
     Parameter 21 Improper Prior
     Parameter 22 Improper Prior
     Parameter 23 Improper Prior
     Parameter 24 Improper Prior
     Parameter 25 Improper Prior
     Parameter 26 Improper Prior
     Parameter 27 Improper Prior
     Parameter 28 Improper Prior
     Parameter 29 Improper Prior
     Parameter 30 Improper Prior
     Parameter 31 Improper Prior
     Parameter 32 Improper Prior
     Parameter 33 Improper Prior
     Parameter 34 Improper Prior
     Parameter 35 Improper Prior
     Parameter 36 Improper Prior
     Parameter 37 Improper Prior
     Parameter 38 Improper Prior
     Parameter 39 Improper Prior
     Parameter 40 Improper Prior
     Parameter 41 Improper Prior
     Parameter 42 Improper Prior
     Parameter 43 Improper Prior
     Parameter 44 Improper Prior
     Parameter 45 Improper Prior
     Parameter 46 Improper Prior

     REPLICATION 87:


                     POTENTIAL       PARAMETER WITH
     ITERATION    SCALE REDUCTION      HIGHEST PSR
     100              1.403               5
     200              1.483               45
     300              1.109               38
     400              1.054               38
     500              1.029               14
     600              1.103               45
     700              1.044               45
     800              1.046               9
     900              1.026               1
     1000             1.032               1
     1100             1.036               20
     1200             1.043               2
     1300             1.096               5
     1400             1.085               5
     1500             1.024               10
     1600             1.031               32
     1700             1.032               9
     1800             1.045               9
     1900             1.094               9
     2000             1.061               9
     2100             1.030               9
     2200             1.045               9
     2300             1.053               9
     2400             1.032               9
     2500             1.019               9
     2600             1.011               28
     2700             1.005               32
     2800             1.005               17
     2900             1.010               20
     3000             1.008               17
     3100             1.008               20
     3200             1.009               5
     3300             1.020               5
     3400             1.041               9
     3500             1.056               9
     3600             1.048               9
     3700             1.045               9
     3800             1.026               9
     3900             1.028               9
     4000             1.028               9
     4100             1.017               9
     4200             1.013               9
     4300             1.015               4
     4400             1.011               9
     4500             1.005               11
     4600             1.003               11
     4700             1.004               9
     4800             1.013               5
     4900             1.022               5
     5000             1.016               5


     Simulated prior distributions

     Parameter       Prior Mean  Prior Variance  Prior Std. Dev.


     Parameter 1 Improper Prior
     Parameter 2 Improper Prior
     Parameter 3        -0.0017          0.0488          0.2210
     Parameter 4         0.0073          0.0508          0.2254
     Parameter 5 Improper Prior
     Parameter 6 Improper Prior
     Parameter 7 Improper Prior
     Parameter 8        -0.0076          0.0510          0.2259
     Parameter 9        -0.0002          0.0500          0.2235
     Parameter 10 Improper Prior
     Parameter 11 Improper Prior
     Parameter 12 Improper Prior
     Parameter 13 Improper Prior
     Parameter 14 Improper Prior
     Parameter 15 Improper Prior
     Parameter 16 Improper Prior
     Parameter 17 Improper Prior
     Parameter 18 Improper Prior
     Parameter 19 Improper Prior
     Parameter 20 Improper Prior
     Parameter 21 Improper Prior
     Parameter 22 Improper Prior
     Parameter 23 Improper Prior
     Parameter 24 Improper Prior
     Parameter 25 Improper Prior
     Parameter 26 Improper Prior
     Parameter 27 Improper Prior
     Parameter 28 Improper Prior
     Parameter 29 Improper Prior
     Parameter 30 Improper Prior
     Parameter 31 Improper Prior
     Parameter 32 Improper Prior
     Parameter 33 Improper Prior
     Parameter 34 Improper Prior
     Parameter 35 Improper Prior
     Parameter 36 Improper Prior
     Parameter 37 Improper Prior
     Parameter 38 Improper Prior
     Parameter 39 Improper Prior
     Parameter 40 Improper Prior
     Parameter 41 Improper Prior
     Parameter 42 Improper Prior
     Parameter 43 Improper Prior
     Parameter 44 Improper Prior
     Parameter 45 Improper Prior
     Parameter 46 Improper Prior

     REPLICATION 88:


                     POTENTIAL       PARAMETER WITH
     ITERATION    SCALE REDUCTION      HIGHEST PSR
     100              1.341               45
     200              1.200               2
     300              1.515               45
     400              1.130               2
     500              1.040               9
     600              1.150               45
     700              1.056               14
     800              1.048               5
     900              1.044               4
     1000             1.119               9
     1100             1.021               24
     1200             1.022               38
     1300             1.013               31
     1400             1.013               37
     1500             1.027               9
     1600             1.082               9
     1700             1.049               9
     1800             1.073               9
     1900             1.078               9
     2000             1.065               1
     2100             1.012               31
     2200             1.015               8
     2300             1.030               12
     2400             1.078               5
     2500             1.083               9
     2600             1.074               1
     2700             1.062               1
     2800             1.030               1
     2900             1.011               1
     3000             1.007               13
     3100             1.018               45
     3200             1.047               45
     3300             1.038               45
     3400             1.040               9
     3500             1.030               8
     3600             1.028               5
     3700             1.017               8
     3800             1.018               8
     3900             1.015               5
     4000             1.007               5
     4100             1.006               5
     4200             1.005               5
     4300             1.003               28
     4400             1.002               42
     4500             1.004               9
     4600             1.011               9
     4700             1.008               8
     4800             1.006               8
     4900             1.003               8
     5000             1.005               8


     Simulated prior distributions

     Parameter       Prior Mean  Prior Variance  Prior Std. Dev.


     Parameter 1 Improper Prior
     Parameter 2 Improper Prior
     Parameter 3         0.0078          0.0506          0.2250
     Parameter 4         0.0014          0.0457          0.2138
     Parameter 5 Improper Prior
     Parameter 6 Improper Prior
     Parameter 7 Improper Prior
     Parameter 8         0.0004          0.0514          0.2267
     Parameter 9         0.0032          0.0494          0.2222
     Parameter 10 Improper Prior
     Parameter 11 Improper Prior
     Parameter 12 Improper Prior
     Parameter 13 Improper Prior
     Parameter 14 Improper Prior
     Parameter 15 Improper Prior
     Parameter 16 Improper Prior
     Parameter 17 Improper Prior
     Parameter 18 Improper Prior
     Parameter 19 Improper Prior
     Parameter 20 Improper Prior
     Parameter 21 Improper Prior
     Parameter 22 Improper Prior
     Parameter 23 Improper Prior
     Parameter 24 Improper Prior
     Parameter 25 Improper Prior
     Parameter 26 Improper Prior
     Parameter 27 Improper Prior
     Parameter 28 Improper Prior
     Parameter 29 Improper Prior
     Parameter 30 Improper Prior
     Parameter 31 Improper Prior
     Parameter 32 Improper Prior
     Parameter 33 Improper Prior
     Parameter 34 Improper Prior
     Parameter 35 Improper Prior
     Parameter 36 Improper Prior
     Parameter 37 Improper Prior
     Parameter 38 Improper Prior
     Parameter 39 Improper Prior
     Parameter 40 Improper Prior
     Parameter 41 Improper Prior
     Parameter 42 Improper Prior
     Parameter 43 Improper Prior
     Parameter 44 Improper Prior
     Parameter 45 Improper Prior
     Parameter 46 Improper Prior

     REPLICATION 89:


                     POTENTIAL       PARAMETER WITH
     ITERATION    SCALE REDUCTION      HIGHEST PSR
     100              1.203               21
     200              1.334               5
     300              1.073               8
     400              1.143               45
     500              1.118               28
     600              1.032               13
     700              1.037               28
     800              1.068               40
     900              1.040               40
     1000             1.086               1
     1100             1.118               1
     1200             1.172               9
     1300             1.034               9
     1400             1.043               5
     1500             1.016               14
     1600             1.013               17
     1700             1.017               9
     1800             1.047               9
     1900             1.025               9
     2000             1.009               9
     2100             1.029               9
     2200             1.012               9
     2300             1.013               8
     2400             1.007               40
     2500             1.009               20
     2600             1.012               20
     2700             1.010               22
     2800             1.009               20
     2900             1.012               38
     3000             1.015               46
     3100             1.007               4
     3200             1.008               13
     3300             1.006               13
     3400             1.005               13
     3500             1.008               9
     3600             1.013               9
     3700             1.012               45
     3800             1.013               45
     3900             1.010               21
     4000             1.005               13
     4100             1.010               1
     4200             1.011               12
     4300             1.012               1
     4400             1.012               12
     4500             1.012               45
     4600             1.007               4
     4700             1.005               38
     4800             1.008               38
     4900             1.006               38
     5000             1.008               45


     Simulated prior distributions

     Parameter       Prior Mean  Prior Variance  Prior Std. Dev.


     Parameter 1 Improper Prior
     Parameter 2 Improper Prior
     Parameter 3         0.0146          0.0502          0.2241
     Parameter 4        -0.0004          0.0515          0.2268
     Parameter 5 Improper Prior
     Parameter 6 Improper Prior
     Parameter 7 Improper Prior
     Parameter 8         0.0120          0.0534          0.2311
     Parameter 9         0.0018          0.0470          0.2167
     Parameter 10 Improper Prior
     Parameter 11 Improper Prior
     Parameter 12 Improper Prior
     Parameter 13 Improper Prior
     Parameter 14 Improper Prior
     Parameter 15 Improper Prior
     Parameter 16 Improper Prior
     Parameter 17 Improper Prior
     Parameter 18 Improper Prior
     Parameter 19 Improper Prior
     Parameter 20 Improper Prior
     Parameter 21 Improper Prior
     Parameter 22 Improper Prior
     Parameter 23 Improper Prior
     Parameter 24 Improper Prior
     Parameter 25 Improper Prior
     Parameter 26 Improper Prior
     Parameter 27 Improper Prior
     Parameter 28 Improper Prior
     Parameter 29 Improper Prior
     Parameter 30 Improper Prior
     Parameter 31 Improper Prior
     Parameter 32 Improper Prior
     Parameter 33 Improper Prior
     Parameter 34 Improper Prior
     Parameter 35 Improper Prior
     Parameter 36 Improper Prior
     Parameter 37 Improper Prior
     Parameter 38 Improper Prior
     Parameter 39 Improper Prior
     Parameter 40 Improper Prior
     Parameter 41 Improper Prior
     Parameter 42 Improper Prior
     Parameter 43 Improper Prior
     Parameter 44 Improper Prior
     Parameter 45 Improper Prior
     Parameter 46 Improper Prior

     REPLICATION 90:


                     POTENTIAL       PARAMETER WITH
     ITERATION    SCALE REDUCTION      HIGHEST PSR
     100              1.269               40
     200              1.107               9
     300              1.073               46
     400              1.058               9
     500              1.031               24
     600              1.042               45
     700              1.064               46
     800              1.028               28
     900              1.040               14
     1000             1.027               22
     1100             1.028               21
     1200             1.054               5
     1300             1.016               34
     1400             1.011               40
     1500             1.024               40
     1600             1.025               45
     1700             1.040               45
     1800             1.028               45
     1900             1.012               36
     2000             1.012               45
     2100             1.008               12
     2200             1.007               46
     2300             1.012               34
     2400             1.011               45
     2500             1.012               45
     2600             1.013               45
     2700             1.007               10
     2800             1.009               1
     2900             1.016               1
     3000             1.013               1
     3100             1.008               1
     3200             1.011               1
     3300             1.007               21
     3400             1.006               34
     3500             1.003               25
     3600             1.004               34
     3700             1.004               2
     3800             1.003               12
     3900             1.005               4
     4000             1.006               4
     4100             1.007               1
     4200             1.007               1
     4300             1.007               13
     4400             1.007               21
     4500             1.010               21
     4600             1.011               21
     4700             1.008               21
     4800             1.008               21
     4900             1.006               21
     5000             1.005               13


     Simulated prior distributions

     Parameter       Prior Mean  Prior Variance  Prior Std. Dev.


     Parameter 1 Improper Prior
     Parameter 2 Improper Prior
     Parameter 3        -0.0057          0.0480          0.2191
     Parameter 4         0.0008          0.0479          0.2189
     Parameter 5 Improper Prior
     Parameter 6 Improper Prior
     Parameter 7 Improper Prior
     Parameter 8        -0.0033          0.0498          0.2233
     Parameter 9         0.0023          0.0524          0.2290
     Parameter 10 Improper Prior
     Parameter 11 Improper Prior
     Parameter 12 Improper Prior
     Parameter 13 Improper Prior
     Parameter 14 Improper Prior
     Parameter 15 Improper Prior
     Parameter 16 Improper Prior
     Parameter 17 Improper Prior
     Parameter 18 Improper Prior
     Parameter 19 Improper Prior
     Parameter 20 Improper Prior
     Parameter 21 Improper Prior
     Parameter 22 Improper Prior
     Parameter 23 Improper Prior
     Parameter 24 Improper Prior
     Parameter 25 Improper Prior
     Parameter 26 Improper Prior
     Parameter 27 Improper Prior
     Parameter 28 Improper Prior
     Parameter 29 Improper Prior
     Parameter 30 Improper Prior
     Parameter 31 Improper Prior
     Parameter 32 Improper Prior
     Parameter 33 Improper Prior
     Parameter 34 Improper Prior
     Parameter 35 Improper Prior
     Parameter 36 Improper Prior
     Parameter 37 Improper Prior
     Parameter 38 Improper Prior
     Parameter 39 Improper Prior
     Parameter 40 Improper Prior
     Parameter 41 Improper Prior
     Parameter 42 Improper Prior
     Parameter 43 Improper Prior
     Parameter 44 Improper Prior
     Parameter 45 Improper Prior
[truncated: 3,743,487 more chars]
