# Supplementary material for: An approximate measurement invariance approach to within-couple relationship quality
Source: Front Psychol. 2014 Sep 19;5:983. doi: 10.3389/fpsyg.2014.00983 (PMC4168678; doi:10.3389/fpsyg.2014.00983)
Supplement: Supplementary file 2 [file DataSheet2.ZIP › sim_bsem_apmi05_0.025.out]

Mplus VERSION 7
MUTHEN & MUTHEN
05/27/2014   4:31 PM

INPUT INSTRUCTIONS

  TITLE: Simulation for partial bsem_03_strong_partial_0.025 ;
  MONTECARLO: NAMES = m1ms1-m1ms7 f1ms1-f1ms7;
  NOBSERVATIONS = 435;
  NREPS = 1000;
  ANALYSIS: ESTIMATOR = BAYES;
  PROCESSORS = 2;
  BCONVERGENCE =0.01;
  BITERATIONS = (5000);
  bseed=167;
  MODEL POPULATION:
  mms by m1ms1 @ 0.454   ;
  mms by m1ms2 @ 0.466   ;
  mms by m1ms3 @ 0.505   ;
  mms by m1ms4 @ 0.509   ;
  mms by m1ms5 @ 0.688   ;
  mms by m1ms6 @ 0.219   ;
  mms by m1ms7 @ 0.292   ;
  fms by f1ms1 @ 0.454   ;
  fms by f1ms2 @ 0.466   ;
  fms by f1ms3 @ 0.505   ;
  fms by f1ms4 @ 0.509   ;
  fms by f1ms5 @ 0.688   ;
  fms by f1ms6 @ 0.219   ;
  fms by f1ms7 @ 0.292   ;
  fms with mms @ 0.419   ;
  m1ms1 with f1ms1 @ -0.005   ;
  m1ms2 with f1ms2 @ 0.039   ;
  m1ms3 with f1ms3 @ 0.021   ;
  m1ms4 with f1ms4 @ 0.049   ;
  m1ms5 with f1ms5 @ 0.111   ;
  m1ms6 with f1ms6 @ 0.012   ;
  m1ms7 with f1ms7 @ -0.01   ;
  [mms @ 0 ] ;
  [fms @ -0.479 ] ;
  [m1ms1 @ 4.207 ] ;
  [m1ms2 @ 4.185 ] ;
  [m1ms3 @ 4.188 ] ;
  [m1ms4 @ 3.726 ] ;
  [m1ms5 @ 3.885 ] ;
  [m1ms6 @ 4.818 ] ;
  [m1ms7 @ 4.238 ] ;
  [f1ms1 @ 4.207 ] ;
  [f1ms2 @ 4.185 ] ;
  [f1ms3 @ 4.374 ] ;
  [f1ms4 @ 3.962 ] ;
  [f1ms5 @ 3.885 ] ;
  [f1ms6 @ 4.818 ] ;
  [f1ms7 @ 4.238 ] ;
  mms  @ 1   ;
  fms @ 1   ;
  m1ms1 @ 0.394   ;
  m1ms2 @ 0.667   ;
  m1ms3 @ 0.525   ;
  m1ms4 @ 0.492   ;
  m1ms5 @ 0.604   ;
  m1ms6 @ 0.255   ;
  m1ms7 @ 0.568   ;
  f1ms1 @ 0.377   ;
  f1ms2 @ 0.575   ;
  f1ms3 @ 0.510   ;
  f1ms4 @ 0.403   ;
  f1ms5 @ 0.630   ;
  f1ms6 @ 0.388   ;
  f1ms7 @ 0.691   ;
  MODEL:
  mms by m1ms1 * 0.454     ;
  mms by m1ms2 * 0.466     ;
  mms by m1ms3 * 0.505     ;
  mms by m1ms4 * 0.509     ;
  mms by m1ms5 * 0.688     ;
  mms by m1ms6 * 0.219     ;
  mms by m1ms7 * 0.292     ;
  fms by f1ms1 * 0.454     ;
  fms by f1ms2 * 0.466     ;
  fms by f1ms3 * 0.505     ;
  fms by f1ms4 * 0.509     ;
  fms by f1ms5 * 0.688     ;
  fms by f1ms6 * 0.219     ;
  fms by f1ms7 * 0.292     ;
  fms with mms * 0.419     ;
  m1ms1 with f1ms1 * -0.005     ;
  m1ms2 with f1ms2 * 0.039     ;
  m1ms3 with f1ms3 * 0.021     ;
  m1ms4 with f1ms4 * 0.049     ;
  m1ms5 with f1ms5 * 0.111     ;
  m1ms6 with f1ms6 * 0.012     ;
  m1ms7 with f1ms7 * -0.01     ;
  [mms @ 0 ]   ;
  [fms * -0.479 ]   ;
  [m1ms1 * 4.207 ] (tau1_1) ;
  [m1ms2 * 4.185 ] (tau1_2) ;
  [m1ms3 * 4.188 ] (tau1_3) ;
  [m1ms4 * 3.726 ] (tau1_4) ;
  [m1ms5 * 3.885 ] (tau1_5) ;
  [m1ms6 * 4.818 ] (tau1_6) ;
  [m1ms7 * 4.238 ] (tau1_7) ;
  [f1ms1 * 4.207 ] (tau1_1) ;
  [f1ms2 * 4.185 ] (tau1_2) ;
  [f1ms3 * 4.374 ] (tau2_3) ;
  [f1ms4 * 3.962 ] (tau2_4) ;
  [f1ms5 * 3.885 ] (tau1_5) ;
  [f1ms6 * 4.818 ] (tau1_6) ;
  [f1ms7 * 4.238 ] (tau1_7) ;
  mms  @ 1     ;
  fms @ 1     ;
  m1ms1 * 0.394     ;
  m1ms2 * 0.667     ;
  m1ms3 * 0.525     ;
  m1ms4 * 0.492     ;
  m1ms5 * 0.604     ;
  m1ms6 * 0.255     ;
  m1ms7 * 0.568     ;
  f1ms1 * 0.377     ;
  f1ms2 * 0.575     ;
  f1ms3 * 0.510     ;
  f1ms4 * 0.403     ;
  f1ms5 * 0.630     ;
  f1ms6 * 0.388     ;
  f1ms7 * 0.691     ;
  MODEL PRIORS:
  DO (3,4) DIFF (tau1_#-tau2_#) ~ N(0,0.025) ;
  OUTPUT:  TECH1; TECH4; TECH8;


*** WARNING in OUTPUT command
  TECH1 option is the default for MONTECARLO.
*** WARNING in OUTPUT command
  TECH4 option is not available with MONTECARLO.
  Request for TECH4 is ignored.
   2 WARNING(S) FOUND IN THE INPUT INSTRUCTIONS


Simulation for partial bsem_03_strong_partial_0.025 ;

SUMMARY OF ANALYSIS

Number of groups                                                 1
Number of observations                                         435

Number of replications
    Requested                                                 1000
    Completed                                                 1000
Value of seed                                                    0

Number of dependent variables                                   14
Number of independent variables                                  0
Number of continuous latent variables                            2

Observed dependent variables

  Continuous
   M1MS1       M1MS2       M1MS3       M1MS4       M1MS5       M1MS6
   M1MS7       F1MS1       F1MS2       F1MS3       F1MS4       F1MS5
   F1MS6       F1MS7

Continuous latent variables
   MMS         FMS


Estimator                                                    BAYES
Specifications for Bayesian Estimation
  Point estimate                                            MEDIAN
  Number of Markov chain Monte Carlo (MCMC) chains               2
  Random seed for the first chain                              167
  Starting value information                           UNPERTURBED
  Treatment of categorical mediator                         LATENT
  Algorithm used for Markov chain Monte Carlo           GIBBS(PX1)
  Convergence criterion                                  0.100D-01
  Maximum number of iterations                               50000
  K-th iteration used for thinning                               1


MODEL FIT INFORMATION

Number of Free Parameters                       46

Bayesian Posterior Predictive Checking using Chi-Square

    Posterior Predictive P-Value

        Number of successful computations     1000

             Proportions
        Expected    Observed
           0.990       1.000
           0.980       1.000
           0.950       0.998
           0.900       0.989
           0.800       0.918
           0.700       0.804
           0.500       0.536
           0.300       0.255
           0.200       0.139
           0.100       0.050
           0.050       0.019
           0.020       0.006
           0.010       0.003

Information Criterion

    Deviance (DIC)

        Mean                             14119.871
        Std Dev                            106.260
        Number of successful computations     1000

             Proportions                   Percentiles
        Expected    Observed         Expected       Observed
           0.990       0.992        13872.677      13883.621
           0.980       0.977        13901.644      13898.681
           0.950       0.947        13945.083      13939.715
           0.900       0.893        13983.687      13978.884
           0.800       0.795        14030.442      14027.299
           0.700       0.698        14064.148      14063.207
           0.500       0.513        14119.871      14124.416
           0.300       0.312        14175.593      14178.770
           0.200       0.195        14209.299      14206.160
           0.100       0.106        14256.054      14258.608
           0.050       0.048        14294.658      14291.848
           0.020       0.018        14338.097      14334.270
           0.010       0.009        14367.064      14360.025

    Estimated Number of Parameters (pD)

        Mean                                45.470
        Std Dev                              0.623
        Number of successful computations     1000

             Proportions                   Percentiles
        Expected    Observed         Expected       Observed
           0.990       0.995           44.021         44.185
           0.980       0.990           44.191         44.234
           0.950       0.955           44.445         44.454
           0.900       0.888           44.672         44.648
           0.800       0.796           44.946         44.937
           0.700       0.690           45.143         45.122
           0.500       0.508           45.470         45.478
           0.300       0.300           45.796         45.796
           0.200       0.187           45.994         45.962
           0.100       0.109           46.268         46.292
           0.050       0.054           46.494         46.515
           0.020       0.021           46.748         46.753
           0.010       0.014           46.918         46.970

    Bayesian (BIC)

        Mean                             14308.091
        Std Dev                            106.246
        Number of successful computations     1000

             Proportions                   Percentiles
        Expected    Observed         Expected       Observed
           0.990       0.993        14060.931      14072.069
           0.980       0.977        14089.893      14086.839
           0.950       0.947        14133.327      14129.151
           0.900       0.892        14171.926      14167.047
           0.800       0.796        14218.674      14216.479
           0.700       0.697        14252.375      14251.713
           0.500       0.515        14308.091      14312.322
           0.300       0.313        14363.806      14366.763
           0.200       0.192        14397.507      14395.175
           0.100       0.106        14444.255      14446.314
           0.050       0.049        14482.854      14478.111
           0.020       0.018        14526.288      14523.861
           0.010       0.009        14555.250      14547.185


MODEL RESULTS

                           ESTIMATES              S. E.     M. S. E.  95%  % Sig
              Population   Average   Std. Dev.   Average             Cover Coeff
 MMS      BY
  M1MS1            0.454     0.4583     0.0397     0.0400     0.0016 0.952 1.000
  M1MS2            0.466     0.4717     0.0470     0.0496     0.0022 0.969 1.000
  M1MS3            0.505     0.5093     0.0451     0.0457     0.0021 0.947 1.000
  M1MS4            0.509     0.5107     0.0447     0.0444     0.0020 0.952 1.000
  M1MS5            0.688     0.6902     0.0502     0.0518     0.0025 0.956 1.000
  M1MS6            0.219     0.2216     0.0295     0.0296     0.0009 0.948 1.000
  M1MS7            0.292     0.2940     0.0444     0.0439     0.0020 0.953 1.000

 FMS      BY
  F1MS1            0.454     0.4577     0.0358     0.0373     0.0013 0.953 1.000
  F1MS2            0.466     0.4708     0.0439     0.0440     0.0019 0.942 1.000
  F1MS3            0.505     0.5021     0.0446     0.0447     0.0020 0.950 1.000
  F1MS4            0.509     0.5086     0.0402     0.0410     0.0016 0.953 1.000
  F1MS5            0.688     0.6950     0.0487     0.0498     0.0024 0.949 1.000
  F1MS6            0.219     0.2208     0.0337     0.0333     0.0011 0.945 1.000
  F1MS7            0.292     0.2972     0.0438     0.0450     0.0019 0.948 1.000

 FMS      WITH
  MMS              0.419     0.4155     0.0566     0.0573     0.0032 0.948 1.000

 M1MS1    WITH
  F1MS1           -0.005    -0.0049     0.0222     0.0219     0.0005 0.949 0.063

 M1MS2    WITH
  F1MS2            0.039     0.0390     0.0327     0.0335     0.0011 0.957 0.222

 M1MS3    WITH
  F1MS3            0.021     0.0213     0.0292     0.0292     0.0009 0.948 0.115

 M1MS4    WITH
  F1MS4            0.049     0.0493     0.0263     0.0260     0.0007 0.942 0.494

 M1MS5    WITH
  F1MS5            0.111     0.1127     0.0374     0.0382     0.0014 0.960 0.873

 M1MS6    WITH
  F1MS6            0.012     0.0116     0.0158     0.0161     0.0003 0.950 0.103

 M1MS7    WITH
  F1MS7           -0.010    -0.0093     0.0317     0.0319     0.0010 0.950 0.068

 Means
  MMS              0.000     0.0000     0.0000     0.0000     0.0000 1.000 0.000
  FMS             -0.479    -0.4544     0.0679     0.0722     0.0052 0.954 1.000

 Intercepts
  M1MS1            4.207     4.2011     0.0321     0.0328     0.0011 0.946 1.000
  M1MS2            4.185     4.1780     0.0375     0.0386     0.0015 0.956 1.000
  M1MS3            4.188     4.1956     0.0409     0.0421     0.0017 0.959 1.000
  M1MS4            3.726     3.7336     0.0401     0.0413     0.0017 0.957 1.000
  M1MS5            3.885     3.8769     0.0460     0.0472     0.0022 0.957 1.000
  M1MS6            4.818     4.8172     0.0228     0.0230     0.0005 0.953 1.000
  M1MS7            4.238     4.2367     0.0323     0.0321     0.0010 0.945 1.000
  F1MS1            4.207     4.2011     0.0321     0.0328     0.0011 0.946 1.000
  F1MS2            4.185     4.1780     0.0375     0.0386     0.0015 0.956 1.000
  F1MS3            4.374     4.3515     0.0469     0.0507     0.0027 0.939 1.000
  F1MS4            3.962     3.9425     0.0458     0.0484     0.0025 0.943 1.000
  F1MS5            3.885     3.8769     0.0460     0.0472     0.0022 0.957 1.000
  F1MS6            4.818     4.8172     0.0228     0.0230     0.0005 0.953 1.000
  F1MS7            4.238     4.2367     0.0323     0.0321     0.0010 0.945 1.000

 Variances
  MMS              1.000     1.0000     0.0000     0.0000     0.0000 1.000 0.000
  FMS              1.000     1.0000     0.0000     0.0000     0.0000 1.000 0.000

 Residual Variances
  M1MS1            0.394     0.3994     0.0329     0.0333     0.0011 0.952 1.000
  M1MS2            0.667     0.6746     0.0520     0.0520     0.0028 0.946 1.000
  M1MS3            0.525     0.5339     0.0429     0.0438     0.0019 0.950 1.000
  M1MS4            0.492     0.4987     0.0405     0.0414     0.0017 0.951 1.000
  M1MS5            0.604     0.6127     0.0556     0.0566     0.0032 0.945 1.000
  M1MS6            0.255     0.2573     0.0188     0.0189     0.0004 0.950 1.000
  M1MS7            0.568     0.5739     0.0398     0.0415     0.0016 0.961 1.000
  F1MS1            0.377     0.3812     0.0296     0.0317     0.0009 0.958 1.000
  F1MS2            0.575     0.5814     0.0461     0.0454     0.0022 0.944 1.000
  F1MS3            0.510     0.5176     0.0414     0.0423     0.0018 0.951 1.000
  F1MS4            0.403     0.4123     0.0364     0.0356     0.0014 0.936 1.000
  F1MS5            0.630     0.6374     0.0568     0.0573     0.0033 0.945 1.000
  F1MS6            0.388     0.3913     0.0275     0.0280     0.0008 0.959 1.000
  F1MS7            0.691     0.6983     0.0492     0.0500     0.0025 0.941 1.000


DIFFERENCE OUTPUT


            Average Results Across Replications


            Average   Std. Dev.     Deviations from the Mean(% Sig Coeff)

                                           TAU1_3             TAU2_3
      1       4.274      0.038      -0.078(0.86)  0.078(0.86)

                                           TAU1_4             TAU2_4
      2       3.838      0.037      -0.105(0.99)  0.105(0.99)


TECHNICAL 1 OUTPUT


     PARAMETER SPECIFICATION


           NU
              M1MS1         M1MS2         M1MS3         M1MS4         M1MS5
              ________      ________      ________      ________      ________
 1                  1             2             3             4             5


           NU
              M1MS6         M1MS7         F1MS1         F1MS2         F1MS3
              ________      ________      ________      ________      ________
 1                  6             7             1             2             8


           NU
              F1MS4         F1MS5         F1MS6         F1MS7
              ________      ________      ________      ________
 1                  9             5             6             7


           LAMBDA
              MMS           FMS
              ________      ________
 M1MS1             10             0
 M1MS2             11             0
 M1MS3             12             0
 M1MS4             13             0
 M1MS5             14             0
 M1MS6             15             0
 M1MS7             16             0
 F1MS1              0            17
 F1MS2              0            18
 F1MS3              0            19
 F1MS4              0            20
 F1MS5              0            21
 F1MS6              0            22
 F1MS7              0            23


           THETA
              M1MS1         M1MS2         M1MS3         M1MS4         M1MS5
              ________      ________      ________      ________      ________
 M1MS1             24
 M1MS2              0            25
 M1MS3              0             0            26
 M1MS4              0             0             0            27
 M1MS5              0             0             0             0            28
 M1MS6              0             0             0             0             0
 M1MS7              0             0             0             0             0
 F1MS1             31             0             0             0             0
 F1MS2              0            33             0             0             0
 F1MS3              0             0            35             0             0
 F1MS4              0             0             0            37             0
 F1MS5              0             0             0             0            39
 F1MS6              0             0             0             0             0
 F1MS7              0             0             0             0             0


           THETA
              M1MS6         M1MS7         F1MS1         F1MS2         F1MS3
              ________      ________      ________      ________      ________
 M1MS6             29
 M1MS7              0            30
 F1MS1              0             0            32
 F1MS2              0             0             0            34
 F1MS3              0             0             0             0            36
 F1MS4              0             0             0             0             0
 F1MS5              0             0             0             0             0
 F1MS6             41             0             0             0             0
 F1MS7              0            43             0             0             0


           THETA
              F1MS4         F1MS5         F1MS6         F1MS7
              ________      ________      ________      ________
 F1MS4             38
 F1MS5              0            40
 F1MS6              0             0            42
 F1MS7              0             0             0            44


           ALPHA
              MMS           FMS
              ________      ________
 1                  0            45


           BETA
              MMS           FMS
              ________      ________
 MMS                0             0
 FMS                0             0


           PSI
              MMS           FMS
              ________      ________
 MMS                0
 FMS               46             0


     STARTING VALUES


           NU
              M1MS1         M1MS2         M1MS3         M1MS4         M1MS5
              ________      ________      ________      ________      ________
 1              4.207         4.185         4.188         3.726         3.885


           NU
              M1MS6         M1MS7         F1MS1         F1MS2         F1MS3
              ________      ________      ________      ________      ________
 1              4.818         4.238         4.207         4.185         4.374


           NU
              F1MS4         F1MS5         F1MS6         F1MS7
              ________      ________      ________      ________
 1              3.962         3.885         4.818         4.238


           LAMBDA
              MMS           FMS
              ________      ________
 M1MS1          0.454         0.000
 M1MS2          0.466         0.000
 M1MS3          0.505         0.000
 M1MS4          0.509         0.000
 M1MS5          0.688         0.000
 M1MS6          0.219         0.000
 M1MS7          0.292         0.000
 F1MS1          0.000         0.454
 F1MS2          0.000         0.466
 F1MS3          0.000         0.505
 F1MS4          0.000         0.509
 F1MS5          0.000         0.688
 F1MS6          0.000         0.219
 F1MS7          0.000         0.292


           THETA
              M1MS1         M1MS2         M1MS3         M1MS4         M1MS5
              ________      ________      ________      ________      ________
 M1MS1          0.394
 M1MS2          0.000         0.667
 M1MS3          0.000         0.000         0.525
 M1MS4          0.000         0.000         0.000         0.492
 M1MS5          0.000         0.000         0.000         0.000         0.604
 M1MS6          0.000         0.000         0.000         0.000         0.000
 M1MS7          0.000         0.000         0.000         0.000         0.000
 F1MS1         -0.005         0.000         0.000         0.000         0.000
 F1MS2          0.000         0.039         0.000         0.000         0.000
 F1MS3          0.000         0.000         0.021         0.000         0.000
 F1MS4          0.000         0.000         0.000         0.049         0.000
 F1MS5          0.000         0.000         0.000         0.000         0.111
 F1MS6          0.000         0.000         0.000         0.000         0.000
 F1MS7          0.000         0.000         0.000         0.000         0.000


           THETA
              M1MS6         M1MS7         F1MS1         F1MS2         F1MS3
              ________      ________      ________      ________      ________
 M1MS6          0.255
 M1MS7          0.000         0.568
 F1MS1          0.000         0.000         0.377
 F1MS2          0.000         0.000         0.000         0.575
 F1MS3          0.000         0.000         0.000         0.000         0.510
 F1MS4          0.000         0.000         0.000         0.000         0.000
 F1MS5          0.000         0.000         0.000         0.000         0.000
 F1MS6          0.012         0.000         0.000         0.000         0.000
 F1MS7          0.000        -0.010         0.000         0.000         0.000


           THETA
              F1MS4         F1MS5         F1MS6         F1MS7
              ________      ________      ________      ________
 F1MS4          0.403
 F1MS5          0.000         0.630
 F1MS6          0.000         0.000         0.388
 F1MS7          0.000         0.000         0.000         0.691


           ALPHA
              MMS           FMS
              ________      ________
 1              0.000        -0.479


           BETA
              MMS           FMS
              ________      ________
 MMS            0.000         0.000
 FMS            0.000         0.000


           PSI
              MMS           FMS
              ________      ________
 MMS            1.000
 FMS            0.419         1.000


     POPULATION VALUES


           NU
              M1MS1         M1MS2         M1MS3         M1MS4         M1MS5
              ________      ________      ________      ________      ________
 1              4.207         4.185         4.188         3.726         3.885


           NU
              M1MS6         M1MS7         F1MS1         F1MS2         F1MS3
              ________      ________      ________      ________      ________
 1              4.818         4.238         4.207         4.185         4.374


           NU
              F1MS4         F1MS5         F1MS6         F1MS7
              ________      ________      ________      ________
 1              3.962         3.885         4.818         4.238


           LAMBDA
              MMS           FMS
              ________      ________
 M1MS1          0.454         0.000
 M1MS2          0.466         0.000
 M1MS3          0.505         0.000
 M1MS4          0.509         0.000
 M1MS5          0.688         0.000
 M1MS6          0.219         0.000
 M1MS7          0.292         0.000
 F1MS1          0.000         0.454
 F1MS2          0.000         0.466
 F1MS3          0.000         0.505
 F1MS4          0.000         0.509
 F1MS5          0.000         0.688
 F1MS6          0.000         0.219
 F1MS7          0.000         0.292


           THETA
              M1MS1         M1MS2         M1MS3         M1MS4         M1MS5
              ________      ________      ________      ________      ________
 M1MS1          0.394
 M1MS2          0.000         0.667
 M1MS3          0.000         0.000         0.525
 M1MS4          0.000         0.000         0.000         0.492
 M1MS5          0.000         0.000         0.000         0.000         0.604
 M1MS6          0.000         0.000         0.000         0.000         0.000
 M1MS7          0.000         0.000         0.000         0.000         0.000
 F1MS1         -0.005         0.000         0.000         0.000         0.000
 F1MS2          0.000         0.039         0.000         0.000         0.000
 F1MS3          0.000         0.000         0.021         0.000         0.000
 F1MS4          0.000         0.000         0.000         0.049         0.000
 F1MS5          0.000         0.000         0.000         0.000         0.111
 F1MS6          0.000         0.000         0.000         0.000         0.000
 F1MS7          0.000         0.000         0.000         0.000         0.000


           THETA
              M1MS6         M1MS7         F1MS1         F1MS2         F1MS3
              ________      ________      ________      ________      ________
 M1MS6          0.255
 M1MS7          0.000         0.568
 F1MS1          0.000         0.000         0.377
 F1MS2          0.000         0.000         0.000         0.575
 F1MS3          0.000         0.000         0.000         0.000         0.510
 F1MS4          0.000         0.000         0.000         0.000         0.000
 F1MS5          0.000         0.000         0.000         0.000         0.000
 F1MS6          0.012         0.000         0.000         0.000         0.000
 F1MS7          0.000        -0.010         0.000         0.000         0.000


           THETA
              F1MS4         F1MS5         F1MS6         F1MS7
              ________      ________      ________      ________
 F1MS4          0.403
 F1MS5          0.000         0.630
 F1MS6          0.000         0.000         0.388
 F1MS7          0.000         0.000         0.000         0.691


           ALPHA
              MMS           FMS
              ________      ________
 1              0.000        -0.479


           BETA
              MMS           FMS
              ________      ________
 MMS            0.000         0.000
 FMS            0.000         0.000


           PSI
              MMS           FMS
              ________      ________
 MMS            1.000
 FMS            0.419         1.000


     PRIORS FOR ALL PARAMETERS            PRIOR MEAN      PRIOR VARIANCE     PRIOR STD. DEV.

     Parameter 1~N(0.000,infinity)           0.0000            infinity            infinity
     Parameter 2~N(0.000,infinity)           0.0000            infinity            infinity
     Parameter 3~N(0.000,1000.000)           0.0000           1000.0000             31.6228
     Parameter 4~N(0.000,1000.000)           0.0000           1000.0000             31.6228
     Parameter 5~N(0.000,infinity)           0.0000            infinity            infinity
     Parameter 6~N(0.000,infinity)           0.0000            infinity            infinity
     Parameter 7~N(0.000,infinity)           0.0000            infinity            infinity
     Parameter 8~N(0.000,1000.000)           0.0000           1000.0000             31.6228
     Parameter 9~N(0.000,1000.000)           0.0000           1000.0000             31.6228
     Parameter 10~N(0.000,infinity)          0.0000            infinity            infinity
     Parameter 11~N(0.000,infinity)          0.0000            infinity            infinity
     Parameter 12~N(0.000,infinity)          0.0000            infinity            infinity
     Parameter 13~N(0.000,infinity)          0.0000            infinity            infinity
     Parameter 14~N(0.000,infinity)          0.0000            infinity            infinity
     Parameter 15~N(0.000,infinity)          0.0000            infinity            infinity
     Parameter 16~N(0.000,infinity)          0.0000            infinity            infinity
     Parameter 17~N(0.000,infinity)          0.0000            infinity            infinity
     Parameter 18~N(0.000,infinity)          0.0000            infinity            infinity
     Parameter 19~N(0.000,infinity)          0.0000            infinity            infinity
     Parameter 20~N(0.000,infinity)          0.0000            infinity            infinity
     Parameter 21~N(0.000,infinity)          0.0000            infinity            infinity
     Parameter 22~N(0.000,infinity)          0.0000            infinity            infinity
     Parameter 23~N(0.000,infinity)          0.0000            infinity            infinity
     Parameter 24~IW(0.000,-3)             infinity            infinity            infinity
     Parameter 25~IW(0.000,-3)             infinity            infinity            infinity
     Parameter 26~IW(0.000,-3)             infinity            infinity            infinity
     Parameter 27~IW(0.000,-3)             infinity            infinity            infinity
     Parameter 28~IW(0.000,-3)             infinity            infinity            infinity
     Parameter 29~IW(0.000,-3)             infinity            infinity            infinity
     Parameter 30~IW(0.000,-3)             infinity            infinity            infinity
     Parameter 31~IW(0.000,-3)             infinity            infinity            infinity
     Parameter 32~IW(0.000,-3)             infinity            infinity            infinity
     Parameter 33~IW(0.000,-3)             infinity            infinity            infinity
     Parameter 34~IW(0.000,-3)             infinity            infinity            infinity
     Parameter 35~IW(0.000,-3)             infinity            infinity            infinity
     Parameter 36~IW(0.000,-3)             infinity            infinity            infinity
     Parameter 37~IW(0.000,-3)             infinity            infinity            infinity
     Parameter 38~IW(0.000,-3)             infinity            infinity            infinity
     Parameter 39~IW(0.000,-3)             infinity            infinity            infinity
     Parameter 40~IW(0.000,-3)             infinity            infinity            infinity
     Parameter 41~IW(0.000,-3)             infinity            infinity            infinity
     Parameter 42~IW(0.000,-3)             infinity            infinity            infinity
     Parameter 43~IW(0.000,-3)             infinity            infinity            infinity
     Parameter 44~IW(0.000,-3)             infinity            infinity            infinity
     Parameter 45~N(0.000,infinity)          0.0000            infinity            infinity
     Parameter 46~IW(0.000,-3)
     Cov(Parameter 3,Parameter 8)=999.987500
     Cov(Parameter 4,Parameter 9)=999.987500


TECHNICAL 8 OUTPUT

   TECHNICAL 8 OUTPUT FOR BAYES ESTIMATION

     REPLICATION 1:


                     POTENTIAL       PARAMETER WITH
     ITERATION    SCALE REDUCTION      HIGHEST PSR
     100              1.215               18
     200              1.069               29
     300              1.067               45
     400              1.087               37
     500              1.068               8
     600              1.043               9
     700              1.036               45
     800              1.043               28
     900              1.028               8
     1000             1.024               41
     1100             1.021               25
     1200             1.014               20
     1300             1.022               20
     1400             1.017               20
     1500             1.009               14
     1600             1.009               46
     1700             1.013               9
     1800             1.017               16
     1900             1.005               23
     2000             1.011               45
     2100             1.023               40
     2200             1.043               1
     2300             1.035               1
     2400             1.013               39
     2500             1.018               45
     2600             1.023               45
     2700             1.044               45
     2800             1.029               9
     2900             1.047               9
     3000             1.042               9
     3100             1.028               9
     3200             1.006               13
     3300             1.007               9
     3400             1.006               14
     3500             1.004               34
     3600             1.004               13
     3700             1.003               8
     3800             1.011               45
     3900             1.024               9
     4000             1.017               9
     4100             1.017               9
     4200             1.007               9
     4300             1.005               20
     4400             1.006               32
     4500             1.005               32
     4600             1.003               12
     4700             1.003               25
     4800             1.006               5
     4900             1.013               5
     5000             1.007               11


     Simulated prior distributions

     Parameter       Prior Mean  Prior Variance  Prior Std. Dev.


     Parameter 1 Improper Prior
     Parameter 2 Improper Prior
     Parameter 3         0.0040          0.0248          0.1575
     Parameter 4        -0.0041          0.0253          0.1591
     Parameter 5 Improper Prior
     Parameter 6 Improper Prior
     Parameter 7 Improper Prior
     Parameter 8         0.0032          0.0256          0.1601
     Parameter 9         0.0054          0.0252          0.1587
     Parameter 10 Improper Prior
     Parameter 11 Improper Prior
     Parameter 12 Improper Prior
     Parameter 13 Improper Prior
     Parameter 14 Improper Prior
     Parameter 15 Improper Prior
     Parameter 16 Improper Prior
     Parameter 17 Improper Prior
     Parameter 18 Improper Prior
     Parameter 19 Improper Prior
     Parameter 20 Improper Prior
     Parameter 21 Improper Prior
     Parameter 22 Improper Prior
     Parameter 23 Improper Prior
     Parameter 24 Improper Prior
     Parameter 25 Improper Prior
     Parameter 26 Improper Prior
     Parameter 27 Improper Prior
     Parameter 28 Improper Prior
     Parameter 29 Improper Prior
     Parameter 30 Improper Prior
     Parameter 31 Improper Prior
     Parameter 32 Improper Prior
     Parameter 33 Improper Prior
     Parameter 34 Improper Prior
     Parameter 35 Improper Prior
     Parameter 36 Improper Prior
     Parameter 37 Improper Prior
     Parameter 38 Improper Prior
     Parameter 39 Improper Prior
     Parameter 40 Improper Prior
     Parameter 41 Improper Prior
     Parameter 42 Improper Prior
     Parameter 43 Improper Prior
     Parameter 44 Improper Prior
     Parameter 45 Improper Prior
     Parameter 46 Improper Prior

     REPLICATION 2:


                     POTENTIAL       PARAMETER WITH
     ITERATION    SCALE REDUCTION      HIGHEST PSR
     100              1.255               4
     200              1.050               31
     300              1.111               45
     400              1.156               45
     500              1.102               9
     600              1.042               9
     700              1.061               32
     800              1.035               9
     900              1.034               9
     1000             1.033               5
     1100             1.010               21
     1200             1.033               38
     1300             1.017               38
     1400             1.043               1
     1500             1.059               1
     1600             1.050               1
     1700             1.011               17
     1800             1.006               24
     1900             1.020               5
     2000             1.016               5
     2100             1.019               9
     2200             1.016               11
     2300             1.014               12
     2400             1.041               45
     2500             1.037               9
     2600             1.055               9
     2700             1.052               9
     2800             1.031               9
     2900             1.028               9
     3000             1.027               45
     3100             1.015               10
     3200             1.014               10
     3300             1.017               10
     3400             1.016               10
     3500             1.010               10
     3600             1.007               10
     3700             1.008               32
     3800             1.008               32
     3900             1.012               32
     4000             1.005               9
     4100             1.007               2
     4200             1.006               36
     4300             1.004               38
     4400             1.006               23
     4500             1.006               23
     4600             1.005               23
     4700             1.002               23
     4800             1.003               11
     4900             1.004               10
     5000             1.003               9


     Simulated prior distributions

     Parameter       Prior Mean  Prior Variance  Prior Std. Dev.


     Parameter 1 Improper Prior
     Parameter 2 Improper Prior
     Parameter 3        -0.0047          0.0245          0.1566
     Parameter 4         0.0033          0.0238          0.1542
     Parameter 5 Improper Prior
     Parameter 6 Improper Prior
     Parameter 7 Improper Prior
     Parameter 8        -0.0070          0.0255          0.1595
     Parameter 9        -0.0069          0.0247          0.1571
     Parameter 10 Improper Prior
     Parameter 11 Improper Prior
     Parameter 12 Improper Prior
     Parameter 13 Improper Prior
     Parameter 14 Improper Prior
     Parameter 15 Improper Prior
     Parameter 16 Improper Prior
     Parameter 17 Improper Prior
     Parameter 18 Improper Prior
     Parameter 19 Improper Prior
     Parameter 20 Improper Prior
     Parameter 21 Improper Prior
     Parameter 22 Improper Prior
     Parameter 23 Improper Prior
     Parameter 24 Improper Prior
     Parameter 25 Improper Prior
     Parameter 26 Improper Prior
     Parameter 27 Improper Prior
     Parameter 28 Improper Prior
     Parameter 29 Improper Prior
     Parameter 30 Improper Prior
     Parameter 31 Improper Prior
     Parameter 32 Improper Prior
     Parameter 33 Improper Prior
     Parameter 34 Improper Prior
     Parameter 35 Improper Prior
     Parameter 36 Improper Prior
     Parameter 37 Improper Prior
     Parameter 38 Improper Prior
     Parameter 39 Improper Prior
     Parameter 40 Improper Prior
     Parameter 41 Improper Prior
     Parameter 42 Improper Prior
     Parameter 43 Improper Prior
     Parameter 44 Improper Prior
     Parameter 45 Improper Prior
     Parameter 46 Improper Prior

     REPLICATION 3:


                     POTENTIAL       PARAMETER WITH
     ITERATION    SCALE REDUCTION      HIGHEST PSR
     100              1.264               20
     200              1.264               9
     300              1.056               40
     400              1.064               1
     500              1.063               9
     600              1.087               45
     700              1.035               17
     800              1.021               9
     900              1.067               9
     1000             1.094               9
     1100             1.021               10
     1200             1.017               9
     1300             1.091               9
     1400             1.013               40
     1500             1.021               9
     1600             1.013               36
     1700             1.025               8
     1800             1.011               26
     1900             1.008               7
     2000             1.009               45
     2100             1.009               42
     2200             1.015               22
     2300             1.013               9
     2400             1.011               9
     2500             1.014               45
     2600             1.012               9
     2700             1.008               31
     2800             1.007               38
     2900             1.007               38
     3000             1.006               15
     3100             1.008               2
     3200             1.004               32
     3300             1.015               5
     3400             1.013               5
     3500             1.026               5
     3600             1.018               5
     3700             1.007               5
     3800             1.017               5
     3900             1.025               5
     4000             1.020               8
     4100             1.019               5
     4200             1.022               1
     4300             1.017               5
     4400             1.015               2
     4500             1.010               10
     4600             1.012               10
     4700             1.006               10
     4800             1.004               13
     4900             1.004               10
     5000             1.005               10


     Simulated prior distributions

     Parameter       Prior Mean  Prior Variance  Prior Std. Dev.


     Parameter 1 Improper Prior
     Parameter 2 Improper Prior
     Parameter 3        -0.0049          0.0259          0.1610
     Parameter 4        -0.0107          0.0249          0.1578
     Parameter 5 Improper Prior
     Parameter 6 Improper Prior
     Parameter 7 Improper Prior
     Parameter 8         0.0044          0.0267          0.1633
     Parameter 9         0.0053          0.0249          0.1578
     Parameter 10 Improper Prior
     Parameter 11 Improper Prior
     Parameter 12 Improper Prior
     Parameter 13 Improper Prior
     Parameter 14 Improper Prior
     Parameter 15 Improper Prior
     Parameter 16 Improper Prior
     Parameter 17 Improper Prior
     Parameter 18 Improper Prior
     Parameter 19 Improper Prior
     Parameter 20 Improper Prior
     Parameter 21 Improper Prior
     Parameter 22 Improper Prior
     Parameter 23 Improper Prior
     Parameter 24 Improper Prior
     Parameter 25 Improper Prior
     Parameter 26 Improper Prior
     Parameter 27 Improper Prior
     Parameter 28 Improper Prior
     Parameter 29 Improper Prior
     Parameter 30 Improper Prior
     Parameter 31 Improper Prior
     Parameter 32 Improper Prior
     Parameter 33 Improper Prior
     Parameter 34 Improper Prior
     Parameter 35 Improper Prior
     Parameter 36 Improper Prior
     Parameter 37 Improper Prior
     Parameter 38 Improper Prior
     Parameter 39 Improper Prior
     Parameter 40 Improper Prior
     Parameter 41 Improper Prior
     Parameter 42 Improper Prior
     Parameter 43 Improper Prior
     Parameter 44 Improper Prior
     Parameter 45 Improper Prior
     Parameter 46 Improper Prior

     REPLICATION 4:


                     POTENTIAL       PARAMETER WITH
     ITERATION    SCALE REDUCTION      HIGHEST PSR
     100              1.261               6
     200              1.089               17
     300              1.193               1
     400              1.073               1
     500              1.151               5
     600              1.019               12
     700              1.031               32
     800              1.016               13
     900              1.081               1
     1000             1.155               1
     1100             1.104               1
     1200             1.025               20
     1300             1.046               20
     1400             1.033               45
     1500             1.020               41
     1600             1.019               17
     1700             1.023               17
     1800             1.010               22
     1900             1.007               20
     2000             1.009               31
     2100             1.013               17
     2200             1.015               13
     2300             1.013               32
     2400             1.009               17
     2500             1.009               24
     2600             1.012               2
     2700             1.007               6
     2800             1.011               15
     2900             1.024               1
     3000             1.019               1
     3100             1.021               1
     3200             1.005               32
     3300             1.006               36
     3400             1.006               22
     3500             1.004               25
     3600             1.004               25
     3700             1.010               2
     3800             1.017               2
     3900             1.019               5
     4000             1.013               5
     4100             1.012               1
     4200             1.009               1
     4300             1.006               17
     4400             1.006               1
     4500             1.007               6
     4600             1.004               26
     4700             1.004               26
     4800             1.004               26
     4900             1.004               32
     5000             1.003               26


     Simulated prior distributions

     Parameter       Prior Mean  Prior Variance  Prior Std. Dev.


     Parameter 1 Improper Prior
     Parameter 2 Improper Prior
     Parameter 3        -0.0039          0.0256          0.1601
     Parameter 4         0.0003          0.0234          0.1530
     Parameter 5 Improper Prior
     Parameter 6 Improper Prior
     Parameter 7 Improper Prior
     Parameter 8         0.0057          0.0262          0.1620
     Parameter 9         0.0081          0.0247          0.1571
     Parameter 10 Improper Prior
     Parameter 11 Improper Prior
     Parameter 12 Improper Prior
     Parameter 13 Improper Prior
     Parameter 14 Improper Prior
     Parameter 15 Improper Prior
     Parameter 16 Improper Prior
     Parameter 17 Improper Prior
     Parameter 18 Improper Prior
     Parameter 19 Improper Prior
     Parameter 20 Improper Prior
     Parameter 21 Improper Prior
     Parameter 22 Improper Prior
     Parameter 23 Improper Prior
     Parameter 24 Improper Prior
     Parameter 25 Improper Prior
     Parameter 26 Improper Prior
     Parameter 27 Improper Prior
     Parameter 28 Improper Prior
     Parameter 29 Improper Prior
     Parameter 30 Improper Prior
     Parameter 31 Improper Prior
     Parameter 32 Improper Prior
     Parameter 33 Improper Prior
     Parameter 34 Improper Prior
     Parameter 35 Improper Prior
     Parameter 36 Improper Prior
     Parameter 37 Improper Prior
     Parameter 38 Improper Prior
     Parameter 39 Improper Prior
     Parameter 40 Improper Prior
     Parameter 41 Improper Prior
     Parameter 42 Improper Prior
     Parameter 43 Improper Prior
     Parameter 44 Improper Prior
     Parameter 45 Improper Prior
     Parameter 46 Improper Prior

     REPLICATION 5:


                     POTENTIAL       PARAMETER WITH
     ITERATION    SCALE REDUCTION      HIGHEST PSR
     100              1.404               28
     200              1.291               14
     300              1.311               21
     400              1.048               14
     500              1.297               45
     600              1.035               3
     700              1.137               45
     800              1.032               46
     900              1.019               26
     1000             1.087               45
     1100             1.027               45
     1200             1.069               45
     1300             1.036               5
     1400             1.015               14
     1500             1.015               45
     1600             1.015               46
     1700             1.016               10
     1800             1.021               45
     1900             1.031               21
     2000             1.031               21
     2100             1.048               21
     2200             1.023               21
     2300             1.016               5
     2400             1.025               7
     2500             1.013               7
     2600             1.007               36
     2700             1.008               18
     2800             1.012               21
     2900             1.016               21
     3000             1.022               21
     3100             1.010               21
     3200             1.015               14
     3300             1.016               14
     3400             1.011               14
     3500             1.011               14
     3600             1.004               18
     3700             1.003               46
     3800             1.009               21
     3900             1.009               21
     4000             1.012               21
     4100             1.007               10
     4200             1.008               14
     4300             1.012               14
     4400             1.012               14
     4500             1.011               14
     4600             1.008               45
     4700             1.006               4
     4800             1.006               14
     4900             1.007               14
     5000             1.006               14


     Simulated prior distributions

     Parameter       Prior Mean  Prior Variance  Prior Std. Dev.


     Parameter 1 Improper Prior
     Parameter 2 Improper Prior
     Parameter 3         0.0049          0.0257          0.1604
     Parameter 4         0.0036          0.0250          0.1581
     Parameter 5 Improper Prior
     Parameter 6 Improper Prior
     Parameter 7 Improper Prior
     Parameter 8        -0.0014          0.0242          0.1555
     Parameter 9        -0.0001          0.0224          0.1495
     Parameter 10 Improper Prior
     Parameter 11 Improper Prior
     Parameter 12 Improper Prior
     Parameter 13 Improper Prior
     Parameter 14 Improper Prior
     Parameter 15 Improper Prior
     Parameter 16 Improper Prior
     Parameter 17 Improper Prior
     Parameter 18 Improper Prior
     Parameter 19 Improper Prior
     Parameter 20 Improper Prior
     Parameter 21 Improper Prior
     Parameter 22 Improper Prior
     Parameter 23 Improper Prior
     Parameter 24 Improper Prior
     Parameter 25 Improper Prior
     Parameter 26 Improper Prior
     Parameter 27 Improper Prior
     Parameter 28 Improper Prior
     Parameter 29 Improper Prior
     Parameter 30 Improper Prior
     Parameter 31 Improper Prior
     Parameter 32 Improper Prior
     Parameter 33 Improper Prior
     Parameter 34 Improper Prior
     Parameter 35 Improper Prior
     Parameter 36 Improper Prior
     Parameter 37 Improper Prior
     Parameter 38 Improper Prior
     Parameter 39 Improper Prior
     Parameter 40 Improper Prior
     Parameter 41 Improper Prior
     Parameter 42 Improper Prior
     Parameter 43 Improper Prior
     Parameter 44 Improper Prior
     Parameter 45 Improper Prior
     Parameter 46 Improper Prior

     REPLICATION 6:


                     POTENTIAL       PARAMETER WITH
     ITERATION    SCALE REDUCTION      HIGHEST PSR
     100              1.617               45
     200              1.291               45
     300              1.089               8
     400              1.138               9
     500              1.084               46
     600              1.073               45
     700              1.094               14
     800              1.082               24
     900              1.032               36
     1000             1.042               21
     1100             1.032               23
     1200             1.021               2
     1300             1.019               9
     1400             1.022               41
     1500             1.028               40
     1600             1.017               40
     1700             1.077               2
     1800             1.027               22
     1900             1.017               1
     2000             1.018               45
     2100             1.027               1
     2200             1.017               1
     2300             1.013               31
     2400             1.008               24
     2500             1.013               24
     2600             1.010               24
     2700             1.007               31
     2800             1.007               31
     2900             1.010               8
     3000             1.006               8
     3100             1.004               8
     3200             1.003               35
     3300             1.005               11
     3400             1.004               11
     3500             1.006               5
     3600             1.009               24
     3700             1.014               9
     3800             1.021               9
     3900             1.023               9
     4000             1.013               10
     4100             1.007               10
     4200             1.005               32
     4300             1.009               9
     4400             1.020               9
     4500             1.009               45
     4600             1.017               45
     4700             1.006               45
     4800             1.006               45
     4900             1.006               45
     5000             1.004               24


     Simulated prior distributions

     Parameter       Prior Mean  Prior Variance  Prior Std. Dev.


     Parameter 1 Improper Prior
     Parameter 2 Improper Prior
     Parameter 3        -0.0033          0.0253          0.1591
     Parameter 4        -0.0004          0.0234          0.1528
     Parameter 5 Improper Prior
     Parameter 6 Improper Prior
     Parameter 7 Improper Prior
     Parameter 8        -0.0017          0.0252          0.1588
     Parameter 9         0.0026          0.0253          0.1590
     Parameter 10 Improper Prior
     Parameter 11 Improper Prior
     Parameter 12 Improper Prior
     Parameter 13 Improper Prior
     Parameter 14 Improper Prior
     Parameter 15 Improper Prior
     Parameter 16 Improper Prior
     Parameter 17 Improper Prior
     Parameter 18 Improper Prior
     Parameter 19 Improper Prior
     Parameter 20 Improper Prior
     Parameter 21 Improper Prior
     Parameter 22 Improper Prior
     Parameter 23 Improper Prior
     Parameter 24 Improper Prior
     Parameter 25 Improper Prior
     Parameter 26 Improper Prior
     Parameter 27 Improper Prior
     Parameter 28 Improper Prior
     Parameter 29 Improper Prior
     Parameter 30 Improper Prior
     Parameter 31 Improper Prior
     Parameter 32 Improper Prior
     Parameter 33 Improper Prior
     Parameter 34 Improper Prior
     Parameter 35 Improper Prior
     Parameter 36 Improper Prior
     Parameter 37 Improper Prior
     Parameter 38 Improper Prior
     Parameter 39 Improper Prior
     Parameter 40 Improper Prior
     Parameter 41 Improper Prior
     Parameter 42 Improper Prior
     Parameter 43 Improper Prior
     Parameter 44 Improper Prior
     Parameter 45 Improper Prior
     Parameter 46 Improper Prior

     REPLICATION 7:


                     POTENTIAL       PARAMETER WITH
     ITERATION    SCALE REDUCTION      HIGHEST PSR
     100              1.390               5
     200              1.297               2
     300              1.109               2
     400              1.065               18
     500              1.035               3
     600              1.026               18
     700              1.053               5
     800              1.021               38
     900              1.027               10
     1000             1.030               10
     1100             1.009               27
     1200             1.018               45
     1300             1.060               5
     1400             1.026               40
     1500             1.014               46
     1600             1.011               46
     1700             1.013               10
     1800             1.012               5
     1900             1.019               5
     2000             1.013               20
     2100             1.018               46
     2200             1.020               46
     2300             1.021               46
     2400             1.019               46
     2500             1.017               2
     2600             1.007               25
     2700             1.009               25
     2800             1.008               25
     2900             1.005               13
     3000             1.008               12
     3100             1.009               12
     3200             1.012               12
     3300             1.007               12
     3400             1.005               12
     3500             1.004               6
     3600             1.004               6
     3700             1.004               6
     3800             1.004               46
     3900             1.008               1
     4000             1.005               5
     4100             1.018               1
     4200             1.007               1
     4300             1.007               46
     4400             1.007               46
     4500             1.007               46
     4600             1.010               46
     4700             1.014               45
     4800             1.008               1
     4900             1.008               6
     5000             1.007               6


     Simulated prior distributions

     Parameter       Prior Mean  Prior Variance  Prior Std. Dev.


     Parameter 1 Improper Prior
     Parameter 2 Improper Prior
     Parameter 3         0.0028          0.0260          0.1611
     Parameter 4        -0.0077          0.0221          0.1487
     Parameter 5 Improper Prior
     Parameter 6 Improper Prior
     Parameter 7 Improper Prior
     Parameter 8        -0.0029          0.0247          0.1571
     Parameter 9         0.0077          0.0250          0.1581
     Parameter 10 Improper Prior
     Parameter 11 Improper Prior
     Parameter 12 Improper Prior
     Parameter 13 Improper Prior
     Parameter 14 Improper Prior
     Parameter 15 Improper Prior
     Parameter 16 Improper Prior
     Parameter 17 Improper Prior
     Parameter 18 Improper Prior
     Parameter 19 Improper Prior
     Parameter 20 Improper Prior
     Parameter 21 Improper Prior
     Parameter 22 Improper Prior
     Parameter 23 Improper Prior
     Parameter 24 Improper Prior
     Parameter 25 Improper Prior
     Parameter 26 Improper Prior
     Parameter 27 Improper Prior
     Parameter 28 Improper Prior
     Parameter 29 Improper Prior
     Parameter 30 Improper Prior
     Parameter 31 Improper Prior
     Parameter 32 Improper Prior
     Parameter 33 Improper Prior
     Parameter 34 Improper Prior
     Parameter 35 Improper Prior
     Parameter 36 Improper Prior
     Parameter 37 Improper Prior
     Parameter 38 Improper Prior
     Parameter 39 Improper Prior
     Parameter 40 Improper Prior
     Parameter 41 Improper Prior
     Parameter 42 Improper Prior
     Parameter 43 Improper Prior
     Parameter 44 Improper Prior
     Parameter 45 Improper Prior
     Parameter 46 Improper Prior

     REPLICATION 8:


                     POTENTIAL       PARAMETER WITH
     ITERATION    SCALE REDUCTION      HIGHEST PSR
     100              1.187               6
     200              1.296               8
     300              1.048               46
     400              1.046               19
     500              1.067               10
     600              1.060               28
     700              1.052               45
     800              1.010               15
     900              1.031               10
     1000             1.051               8
     1100             1.044               45
     1200             1.017               27
     1300             1.013               21
     1400             1.014               4
     1500             1.012               35
     1600             1.014               31
     1700             1.013               36
     1800             1.018               36
     1900             1.018               36
     2000             1.013               11
     2100             1.037               1
     2200             1.058               9
     2300             1.042               1
     2400             1.016               9
     2500             1.018               9
     2600             1.007               5
     2700             1.005               24
     2800             1.008               14
     2900             1.002               24
     3000             1.011               45
     3100             1.028               45
     3200             1.027               9
     3300             1.017               9
     3400             1.008               9
     3500             1.029               9
     3600             1.024               9
     3700             1.009               19
     3800             1.009               19
     3900             1.008               13
     4000             1.007               13
     4100             1.007               14
     4200             1.007               1
     4300             1.006               17
     4400             1.007               9
     4500             1.013               9
     4600             1.003               9
     4700             1.003               9
     4800             1.011               9
     4900             1.021               9
     5000             1.022               9
     5100             1.010               9


     Simulated prior distributions

     Parameter       Prior Mean  Prior Variance  Prior Std. Dev.


     Parameter 1 Improper Prior
     Parameter 2 Improper Prior
     Parameter 3        -0.0016          0.0258          0.1606
     Parameter 4        -0.0050          0.0252          0.1588
     Parameter 5 Improper Prior
     Parameter 6 Improper Prior
     Parameter 7 Improper Prior
     Parameter 8         0.0071          0.0250          0.1580
     Parameter 9         0.0024          0.0231          0.1521
     Parameter 10 Improper Prior
     Parameter 11 Improper Prior
     Parameter 12 Improper Prior
     Parameter 13 Improper Prior
     Parameter 14 Improper Prior
     Parameter 15 Improper Prior
     Parameter 16 Improper Prior
     Parameter 17 Improper Prior
     Parameter 18 Improper Prior
     Parameter 19 Improper Prior
     Parameter 20 Improper Prior
     Parameter 21 Improper Prior
     Parameter 22 Improper Prior
     Parameter 23 Improper Prior
     Parameter 24 Improper Prior
     Parameter 25 Improper Prior
     Parameter 26 Improper Prior
     Parameter 27 Improper Prior
     Parameter 28 Improper Prior
     Parameter 29 Improper Prior
     Parameter 30 Improper Prior
     Parameter 31 Improper Prior
     Parameter 32 Improper Prior
     Parameter 33 Improper Prior
     Parameter 34 Improper Prior
     Parameter 35 Improper Prior
     Parameter 36 Improper Prior
     Parameter 37 Improper Prior
     Parameter 38 Improper Prior
     Parameter 39 Improper Prior
     Parameter 40 Improper Prior
     Parameter 41 Improper Prior
     Parameter 42 Improper Prior
     Parameter 43 Improper Prior
     Parameter 44 Improper Prior
     Parameter 45 Improper Prior
     Parameter 46 Improper Prior

     REPLICATION 9:


                     POTENTIAL       PARAMETER WITH
     ITERATION    SCALE REDUCTION      HIGHEST PSR
     100              1.168               26
     200              1.162               10
     300              1.087               25
     400              1.101               14
     500              1.123               5
     600              1.053               12
     700              1.056               5
     800              1.046               21
     900              1.039               24
     1000             1.017               24
     1100             1.021               45
     1200             1.017               46
     1300             1.014               19
     1400             1.036               5
     1500             1.021               4
     1600             1.020               31
     1700             1.022               11
     1800             1.020               11
     1900             1.018               14
     2000             1.020               14
     2100             1.011               46
     2200             1.021               46
     2300             1.018               14
     2400             1.029               5
     2500             1.017               11
     2600             1.019               11
     2700             1.028               11
     2800             1.016               45
     2900             1.020               45
     3000             1.017               45
     3100             1.013               24
     3200             1.016               24
     3300             1.014               24
     3400             1.006               29
     3500             1.010               45
     3600             1.028               45
     3700             1.031               45
     3800             1.039               45
     3900             1.044               45
     4000             1.009               4
     4100             1.007               40
     4200             1.004               40
     4300             1.007               2
     4400             1.011               2
     4500             1.009               20
     4600             1.011               1
     4700             1.005               1
     4800             1.004               24
     4900             1.003               32
     5000             1.003               32


     Simulated prior distributions

     Parameter       Prior Mean  Prior Variance  Prior Std. Dev.


     Parameter 1 Improper Prior
     Parameter 2 Improper Prior
     Parameter 3         0.0042          0.0268          0.1638
     Parameter 4         0.0019          0.0243          0.1559
     Parameter 5 Improper Prior
     Parameter 6 Improper Prior
     Parameter 7 Improper Prior
     Parameter 8         0.0025          0.0243          0.1559
     Parameter 9        -0.0041          0.0260          0.1612
     Parameter 10 Improper Prior
     Parameter 11 Improper Prior
     Parameter 12 Improper Prior
     Parameter 13 Improper Prior
     Parameter 14 Improper Prior
     Parameter 15 Improper Prior
     Parameter 16 Improper Prior
     Parameter 17 Improper Prior
     Parameter 18 Improper Prior
     Parameter 19 Improper Prior
     Parameter 20 Improper Prior
     Parameter 21 Improper Prior
     Parameter 22 Improper Prior
     Parameter 23 Improper Prior
     Parameter 24 Improper Prior
     Parameter 25 Improper Prior
     Parameter 26 Improper Prior
     Parameter 27 Improper Prior
     Parameter 28 Improper Prior
     Parameter 29 Improper Prior
     Parameter 30 Improper Prior
     Parameter 31 Improper Prior
     Parameter 32 Improper Prior
     Parameter 33 Improper Prior
     Parameter 34 Improper Prior
     Parameter 35 Improper Prior
     Parameter 36 Improper Prior
     Parameter 37 Improper Prior
     Parameter 38 Improper Prior
     Parameter 39 Improper Prior
     Parameter 40 Improper Prior
     Parameter 41 Improper Prior
     Parameter 42 Improper Prior
     Parameter 43 Improper Prior
     Parameter 44 Improper Prior
     Parameter 45 Improper Prior
     Parameter 46 Improper Prior

     REPLICATION 10:


                     POTENTIAL       PARAMETER WITH
     ITERATION    SCALE REDUCTION      HIGHEST PSR
     100              1.422               12
     200              1.106               1
     300              1.071               31
     400              1.049               3
     500              1.033               31
     600              1.059               2
     700              1.033               40
     800              1.062               9
     900              1.016               23
     1000             1.047               5
     1100             1.023               40
     1200             1.030               9
     1300             1.026               5
     1400             1.023               46
     1500             1.045               5
     1600             1.052               5
     1700             1.056               2
     1800             1.040               2
     1900             1.020               8
     2000             1.032               8
     2100             1.028               8
     2200             1.031               45
     2300             1.015               26
     2400             1.015               24
     2500             1.017               24
     2600             1.013               40
     2700             1.018               45
     2800             1.015               26
     2900             1.029               5
     3000             1.021               5
     3100             1.024               45
     3200             1.027               45
     3300             1.029               9
     3400             1.027               9
     3500             1.029               45
     3600             1.006               40
     3700             1.007               9
     3800             1.008               40
     3900             1.012               9
     4000             1.006               40
     4100             1.003               23
     4200             1.009               45
     4300             1.015               45
     4400             1.020               5
     4500             1.017               5
     4600             1.025               45
     4700             1.022               45
     4800             1.012               45
     4900             1.017               5
     5000             1.011               45


     Simulated prior distributions

     Parameter       Prior Mean  Prior Variance  Prior Std. Dev.


     Parameter 1 Improper Prior
     Parameter 2 Improper Prior
     Parameter 3         0.0033          0.0242          0.1555
     Parameter 4         0.0023          0.0250          0.1581
     Parameter 5 Improper Prior
     Parameter 6 Improper Prior
     Parameter 7 Improper Prior
     Parameter 8         0.0009          0.0252          0.1589
     Parameter 9        -0.0023          0.0232          0.1524
     Parameter 10 Improper Prior
     Parameter 11 Improper Prior
     Parameter 12 Improper Prior
     Parameter 13 Improper Prior
     Parameter 14 Improper Prior
     Parameter 15 Improper Prior
     Parameter 16 Improper Prior
     Parameter 17 Improper Prior
     Parameter 18 Improper Prior
     Parameter 19 Improper Prior
     Parameter 20 Improper Prior
     Parameter 21 Improper Prior
     Parameter 22 Improper Prior
     Parameter 23 Improper Prior
     Parameter 24 Improper Prior
     Parameter 25 Improper Prior
     Parameter 26 Improper Prior
     Parameter 27 Improper Prior
     Parameter 28 Improper Prior
     Parameter 29 Improper Prior
     Parameter 30 Improper Prior
     Parameter 31 Improper Prior
     Parameter 32 Improper Prior
     Parameter 33 Improper Prior
     Parameter 34 Improper Prior
     Parameter 35 Improper Prior
     Parameter 36 Improper Prior
     Parameter 37 Improper Prior
     Parameter 38 Improper Prior
     Parameter 39 Improper Prior
     Parameter 40 Improper Prior
     Parameter 41 Improper Prior
     Parameter 42 Improper Prior
     Parameter 43 Improper Prior
     Parameter 44 Improper Prior
     Parameter 45 Improper Prior
     Parameter 46 Improper Prior

     REPLICATION 11:


                     POTENTIAL       PARAMETER WITH
     ITERATION    SCALE REDUCTION      HIGHEST PSR
     100              1.233               2
     200              1.118               10
     300              1.110               45
     400              1.085               21
     500              1.107               26
     600              1.054               9
     700              1.027               26
     800              1.055               15
     900              1.020               10
     1000             1.016               46
     1100             1.056               9
     1200             1.109               5
     1300             1.050               14
     1400             1.022               28
     1500             1.017               37
     1600             1.030               2
     1700             1.014               2
     1800             1.021               5
     1900             1.012               14
     2000             1.016               14
     2100             1.009               8
     2200             1.015               8
     2300             1.017               1
     2400             1.021               1
     2500             1.008               20
     2600             1.009               28
     2700             1.010               28
     2800             1.009               46
     2900             1.021               46
     3000             1.015               5
     3100             1.011               5
     3200             1.026               5
     3300             1.031               1
     3400             1.045               5
     3500             1.028               5
     3600             1.021               1
     3700             1.010               1
     3800             1.022               1
     3900             1.016               46
     4000             1.015               45
     4100             1.014               45
     4200             1.014               45
     4300             1.008               45
     4400             1.006               45
     4500             1.006               21
     4600             1.010               45
     4700             1.012               21
     4800             1.007               21
     4900             1.007               21
     5000             1.008               21


     Simulated prior distributions

     Parameter       Prior Mean  Prior Variance  Prior Std. Dev.


     Parameter 1 Improper Prior
     Parameter 2 Improper Prior
     Parameter 3         0.0005          0.0240          0.1548
     Parameter 4         0.0058          0.0266          0.1632
     Parameter 5 Improper Prior
     Parameter 6 Improper Prior
     Parameter 7 Improper Prior
     Parameter 8         0.0077          0.0254          0.1594
     Parameter 9         0.0057          0.0255          0.1596
     Parameter 10 Improper Prior
     Parameter 11 Improper Prior
     Parameter 12 Improper Prior
     Parameter 13 Improper Prior
     Parameter 14 Improper Prior
     Parameter 15 Improper Prior
     Parameter 16 Improper Prior
     Parameter 17 Improper Prior
     Parameter 18 Improper Prior
     Parameter 19 Improper Prior
     Parameter 20 Improper Prior
     Parameter 21 Improper Prior
     Parameter 22 Improper Prior
     Parameter 23 Improper Prior
     Parameter 24 Improper Prior
     Parameter 25 Improper Prior
     Parameter 26 Improper Prior
     Parameter 27 Improper Prior
     Parameter 28 Improper Prior
     Parameter 29 Improper Prior
     Parameter 30 Improper Prior
     Parameter 31 Improper Prior
     Parameter 32 Improper Prior
     Parameter 33 Improper Prior
     Parameter 34 Improper Prior
     Parameter 35 Improper Prior
     Parameter 36 Improper Prior
     Parameter 37 Improper Prior
     Parameter 38 Improper Prior
     Parameter 39 Improper Prior
     Parameter 40 Improper Prior
     Parameter 41 Improper Prior
     Parameter 42 Improper Prior
     Parameter 43 Improper Prior
     Parameter 44 Improper Prior
     Parameter 45 Improper Prior
     Parameter 46 Improper Prior

     REPLICATION 12:


                     POTENTIAL       PARAMETER WITH
     ITERATION    SCALE REDUCTION      HIGHEST PSR
     100              1.562               45
     200              1.323               8
     300              1.051               10
     400              1.147               45
     500              1.047               10
     600              1.046               12
     700              1.040               21
     800              1.016               1
     900              1.106               12
     1000             1.066               26
     1100             1.023               45
     1200             1.027               17
     1300             1.032               26
     1400             1.028               17
     1500             1.015               16
     1600             1.029               1
     1700             1.011               28
     1800             1.017               2
     1900             1.019               46
     2000             1.020               28
     2100             1.009               24
     2200             1.008               10
     2300             1.006               17
     2400             1.010               38
     2500             1.014               15
     2600             1.015               28
     2700             1.009               14
     2800             1.012               14
     2900             1.017               14
     3000             1.009               14
     3100             1.005               26
     3200             1.008               38
     3300             1.009               3
     3400             1.012               3
     3500             1.018               3
     3600             1.012               3
     3700             1.009               3
     3800             1.007               3
     3900             1.008               19
     4000             1.006               10
     4100             1.008               10
     4200             1.008               10
     4300             1.007               24
     4400             1.008               24
     4500             1.008               24
     4600             1.006               24
     4700             1.004               24
     4800             1.004               35
     4900             1.005               35
     5000             1.006               9


     Simulated prior distributions

     Parameter       Prior Mean  Prior Variance  Prior Std. Dev.


     Parameter 1 Improper Prior
     Parameter 2 Improper Prior
     Parameter 3         0.0020          0.0234          0.1531
     Parameter 4        -0.0035          0.0246          0.1567
     Parameter 5 Improper Prior
     Parameter 6 Improper Prior
     Parameter 7 Improper Prior
     Parameter 8         0.0098          0.0247          0.1571
     Parameter 9        -0.0047          0.0269          0.1641
     Parameter 10 Improper Prior
     Parameter 11 Improper Prior
     Parameter 12 Improper Prior
     Parameter 13 Improper Prior
     Parameter 14 Improper Prior
     Parameter 15 Improper Prior
     Parameter 16 Improper Prior
     Parameter 17 Improper Prior
     Parameter 18 Improper Prior
     Parameter 19 Improper Prior
     Parameter 20 Improper Prior
     Parameter 21 Improper Prior
     Parameter 22 Improper Prior
     Parameter 23 Improper Prior
     Parameter 24 Improper Prior
     Parameter 25 Improper Prior
     Parameter 26 Improper Prior
     Parameter 27 Improper Prior
     Parameter 28 Improper Prior
     Parameter 29 Improper Prior
     Parameter 30 Improper Prior
     Parameter 31 Improper Prior
     Parameter 32 Improper Prior
     Parameter 33 Improper Prior
     Parameter 34 Improper Prior
     Parameter 35 Improper Prior
     Parameter 36 Improper Prior
     Parameter 37 Improper Prior
     Parameter 38 Improper Prior
     Parameter 39 Improper Prior
     Parameter 40 Improper Prior
     Parameter 41 Improper Prior
     Parameter 42 Improper Prior
     Parameter 43 Improper Prior
     Parameter 44 Improper Prior
     Parameter 45 Improper Prior
     Parameter 46 Improper Prior

     REPLICATION 13:


                     POTENTIAL       PARAMETER WITH
     ITERATION    SCALE REDUCTION      HIGHEST PSR
     100              1.336               13
     200              1.089               13
     300              1.286               14
     400              1.194               2
     500              1.023               1
     600              1.050               10
     700              1.103               13
     800              1.019               39
     900              1.064               21
     1000             1.026               21
     1100             1.027               38
     1200             1.030               13
     1300             1.033               45
     1400             1.031               40
     1500             1.016               8
     1600             1.024               15
     1700             1.024               5
     1800             1.008               30
     1900             1.012               24
     2000             1.017               5
     2100             1.010               13
     2200             1.007               20
     2300             1.017               21
     2400             1.005               14
     2500             1.007               29
     2600             1.013               19
     2700             1.010               19
     2800             1.006               19
     2900             1.026               1
     3000             1.024               1
     3100             1.028               9
     3200             1.037               1
     3300             1.029               9
     3400             1.012               9
     3500             1.009               40
     3600             1.009               12
     3700             1.007               12
     3800             1.008               36
     3900             1.011               36
     4000             1.010               45
     4100             1.006               46
     4200             1.007               5
     4300             1.015               5
     4400             1.027               5
     4500             1.008               5
     4600             1.009               28
     4700             1.011               28
     4800             1.004               5
     4900             1.007               45
     5000             1.013               5


     Simulated prior distributions

     Parameter       Prior Mean  Prior Variance  Prior Std. Dev.


     Parameter 1 Improper Prior
     Parameter 2 Improper Prior
     Parameter 3        -0.0020          0.0253          0.1591
     Parameter 4        -0.0054          0.0262          0.1619
     Parameter 5 Improper Prior
     Parameter 6 Improper Prior
     Parameter 7 Improper Prior
     Parameter 8        -0.0049          0.0235          0.1531
     Parameter 9         0.0115          0.0251          0.1583
     Parameter 10 Improper Prior
     Parameter 11 Improper Prior
     Parameter 12 Improper Prior
     Parameter 13 Improper Prior
     Parameter 14 Improper Prior
     Parameter 15 Improper Prior
     Parameter 16 Improper Prior
     Parameter 17 Improper Prior
     Parameter 18 Improper Prior
     Parameter 19 Improper Prior
     Parameter 20 Improper Prior
     Parameter 21 Improper Prior
     Parameter 22 Improper Prior
     Parameter 23 Improper Prior
     Parameter 24 Improper Prior
     Parameter 25 Improper Prior
     Parameter 26 Improper Prior
     Parameter 27 Improper Prior
     Parameter 28 Improper Prior
     Parameter 29 Improper Prior
     Parameter 30 Improper Prior
     Parameter 31 Improper Prior
     Parameter 32 Improper Prior
     Parameter 33 Improper Prior
     Parameter 34 Improper Prior
     Parameter 35 Improper Prior
     Parameter 36 Improper Prior
     Parameter 37 Improper Prior
     Parameter 38 Improper Prior
     Parameter 39 Improper Prior
     Parameter 40 Improper Prior
     Parameter 41 Improper Prior
     Parameter 42 Improper Prior
     Parameter 43 Improper Prior
     Parameter 44 Improper Prior
     Parameter 45 Improper Prior
     Parameter 46 Improper Prior

     REPLICATION 14:


                     POTENTIAL       PARAMETER WITH
     ITERATION    SCALE REDUCTION      HIGHEST PSR
     100              1.163               12
     200              1.424               45
     300              1.059               19
     400              1.045               38
     500              1.047               35
     600              1.031               45
     700              1.018               1
     800              1.079               19
     900              1.016               45
     1000             1.014               38
     1100             1.021               39
     1200             1.031               1
     1300             1.013               38
     1400             1.018               15
     1500             1.009               11
     1600             1.060               45
     1700             1.075               5
     1800             1.093               5
     1900             1.084               8
     2000             1.060               8
     2100             1.052               8
     2200             1.012               26
     2300             1.011               19
     2400             1.013               45
     2500             1.023               5
     2600             1.010               39
     2700             1.009               39
     2800             1.010               45
     2900             1.014               24
     3000             1.012               24
     3100             1.009               9
     3200             1.008               45
     3300             1.009               39
     3400             1.012               39
     3500             1.008               39
     3600             1.007               19
     3700             1.005               39
     3800             1.006               8
     3900             1.006               39
     4000             1.011               8
     4100             1.008               8
     4200             1.005               39
     4300             1.006               17
     4400             1.007               17
     4500             1.010               17
     4600             1.006               40
     4700             1.006               40
     4800             1.004               40
     4900             1.012               1
     5000             1.013               45


     Simulated prior distributions

     Parameter       Prior Mean  Prior Variance  Prior Std. Dev.


     Parameter 1 Improper Prior
     Parameter 2 Improper Prior
     Parameter 3        -0.0082          0.0260          0.1613
     Parameter 4         0.0044          0.0244          0.1564
     Parameter 5 Improper Prior
     Parameter 6 Improper Prior
     Parameter 7 Improper Prior
     Parameter 8         0.0019          0.0244          0.1562
     Parameter 9        -0.0049          0.0230          0.1517
     Parameter 10 Improper Prior
     Parameter 11 Improper Prior
     Parameter 12 Improper Prior
     Parameter 13 Improper Prior
     Parameter 14 Improper Prior
     Parameter 15 Improper Prior
     Parameter 16 Improper Prior
     Parameter 17 Improper Prior
     Parameter 18 Improper Prior
     Parameter 19 Improper Prior
     Parameter 20 Improper Prior
     Parameter 21 Improper Prior
     Parameter 22 Improper Prior
     Parameter 23 Improper Prior
     Parameter 24 Improper Prior
     Parameter 25 Improper Prior
     Parameter 26 Improper Prior
     Parameter 27 Improper Prior
     Parameter 28 Improper Prior
     Parameter 29 Improper Prior
     Parameter 30 Improper Prior
     Parameter 31 Improper Prior
     Parameter 32 Improper Prior
     Parameter 33 Improper Prior
     Parameter 34 Improper Prior
     Parameter 35 Improper Prior
     Parameter 36 Improper Prior
     Parameter 37 Improper Prior
     Parameter 38 Improper Prior
     Parameter 39 Improper Prior
     Parameter 40 Improper Prior
     Parameter 41 Improper Prior
     Parameter 42 Improper Prior
     Parameter 43 Improper Prior
     Parameter 44 Improper Prior
     Parameter 45 Improper Prior
     Parameter 46 Improper Prior

     REPLICATION 15:


                     POTENTIAL       PARAMETER WITH
     ITERATION    SCALE REDUCTION      HIGHEST PSR
     100              1.410               14
     200              1.354               1
     300              1.110               18
     400              1.064               17
     500              1.349               8
     600              1.109               17
     700              1.074               45
     800              1.050               14
     900              1.033               4
     1000             1.049               4
     1100             1.023               21
     1200             1.031               21
     1300             1.029               21
     1400             1.024               21
     1500             1.015               4
     1600             1.008               23
     1700             1.004               1
     1800             1.009               46
     1900             1.005               14
     2000             1.015               8
     2100             1.062               45
     2200             1.029               8
     2300             1.015               1
     2400             1.011               1
     2500             1.015               1
     2600             1.007               5
     2700             1.008               32
     2800             1.005               32
     2900             1.007               32
     3000             1.011               8
     3100             1.015               8
     3200             1.017               1
     3300             1.016               1
     3400             1.031               1
     3500             1.016               1
     3600             1.009               32
     3700             1.011               32
     3800             1.012               32
     3900             1.010               32
     4000             1.012               32
     4100             1.010               32
     4200             1.013               46
     4300             1.012               46
     4400             1.011               46
     4500             1.009               14
     4600             1.011               14
     4700             1.009               14
     4800             1.012               26
     4900             1.010               5
     5000             1.011               26


     Simulated prior distributions

     Parameter       Prior Mean  Prior Variance  Prior Std. Dev.


     Parameter 1 Improper Prior
     Parameter 2 Improper Prior
     Parameter 3         0.0052          0.0251          0.1585
     Parameter 4        -0.0075          0.0238          0.1544
     Parameter 5 Improper Prior
     Parameter 6 Improper Prior
     Parameter 7 Improper Prior
     Parameter 8        -0.0019          0.0248          0.1574
     Parameter 9         0.0045          0.0248          0.1576
     Parameter 10 Improper Prior
     Parameter 11 Improper Prior
     Parameter 12 Improper Prior
     Parameter 13 Improper Prior
     Parameter 14 Improper Prior
     Parameter 15 Improper Prior
     Parameter 16 Improper Prior
     Parameter 17 Improper Prior
     Parameter 18 Improper Prior
     Parameter 19 Improper Prior
     Parameter 20 Improper Prior
     Parameter 21 Improper Prior
     Parameter 22 Improper Prior
     Parameter 23 Improper Prior
     Parameter 24 Improper Prior
     Parameter 25 Improper Prior
     Parameter 26 Improper Prior
     Parameter 27 Improper Prior
     Parameter 28 Improper Prior
     Parameter 29 Improper Prior
     Parameter 30 Improper Prior
     Parameter 31 Improper Prior
     Parameter 32 Improper Prior
     Parameter 33 Improper Prior
     Parameter 34 Improper Prior
     Parameter 35 Improper Prior
     Parameter 36 Improper Prior
     Parameter 37 Improper Prior
     Parameter 38 Improper Prior
     Parameter 39 Improper Prior
     Parameter 40 Improper Prior
     Parameter 41 Improper Prior
     Parameter 42 Improper Prior
     Parameter 43 Improper Prior
     Parameter 44 Improper Prior
     Parameter 45 Improper Prior
     Parameter 46 Improper Prior

     REPLICATION 16:


                     POTENTIAL       PARAMETER WITH
     ITERATION    SCALE REDUCTION      HIGHEST PSR
     100              1.210               26
     200              1.093               17
     300              1.120               18
     400              1.193               8
     500              1.059               40
     600              1.096               9
     700              1.082               28
     800              1.028               28
     900              1.021               8
     1000             1.032               9
     1100             1.018               17
     1200             1.054               9
     1300             1.069               2
     1400             1.026               12
     1500             1.018               12
     1600             1.028               5
     1700             1.033               1
     1800             1.030               9
     1900             1.086               1
     2000             1.083               5
     2100             1.017               1
     2200             1.013               41
     2300             1.016               10
     2400             1.011               12
     2500             1.012               10
     2600             1.012               10
     2700             1.007               40
     2800             1.011               40
     2900             1.006               40
     3000             1.005               29
     3100             1.006               29
     3200             1.007               10
     3300             1.007               10
     3400             1.020               45
     3500             1.036               45
     3600             1.007               45
     3700             1.009               21
     3800             1.010               21
     3900             1.009               21
     4000             1.009               21
     4100             1.007               5
     4200             1.008               11
     4300             1.007               4
     4400             1.007               35
     4500             1.007               40
     4600             1.008               40
     4700             1.006               40
     4800             1.006               10
     4900             1.008               10
     5000             1.006               18


     Simulated prior distributions

     Parameter       Prior Mean  Prior Variance  Prior Std. Dev.


     Parameter 1 Improper Prior
     Parameter 2 Improper Prior
     Parameter 3        -0.0013          0.0266          0.1630
     Parameter 4         0.0030          0.0248          0.1575
     Parameter 5 Improper Prior
     Parameter 6 Improper Prior
     Parameter 7 Improper Prior
     Parameter 8        -0.0002          0.0252          0.1587
     Parameter 9         0.0052          0.0265          0.1629
     Parameter 10 Improper Prior
     Parameter 11 Improper Prior
     Parameter 12 Improper Prior
     Parameter 13 Improper Prior
     Parameter 14 Improper Prior
     Parameter 15 Improper Prior
     Parameter 16 Improper Prior
     Parameter 17 Improper Prior
     Parameter 18 Improper Prior
     Parameter 19 Improper Prior
     Parameter 20 Improper Prior
     Parameter 21 Improper Prior
     Parameter 22 Improper Prior
     Parameter 23 Improper Prior
     Parameter 24 Improper Prior
     Parameter 25 Improper Prior
     Parameter 26 Improper Prior
     Parameter 27 Improper Prior
     Parameter 28 Improper Prior
     Parameter 29 Improper Prior
     Parameter 30 Improper Prior
     Parameter 31 Improper Prior
     Parameter 32 Improper Prior
     Parameter 33 Improper Prior
     Parameter 34 Improper Prior
     Parameter 35 Improper Prior
     Parameter 36 Improper Prior
     Parameter 37 Improper Prior
     Parameter 38 Improper Prior
     Parameter 39 Improper Prior
     Parameter 40 Improper Prior
     Parameter 41 Improper Prior
     Parameter 42 Improper Prior
     Parameter 43 Improper Prior
     Parameter 44 Improper Prior
     Parameter 45 Improper Prior
     Parameter 46 Improper Prior

     REPLICATION 17:


                     POTENTIAL       PARAMETER WITH
     ITERATION    SCALE REDUCTION      HIGHEST PSR
     100              1.224               2
     200              1.078               40
     300              1.142               45
     400              1.133               40
     500              1.087               20
     600              1.036               11
     700              1.028               40
     800              1.045               45
     900              1.032               46
     1000             1.011               42
     1100             1.060               1
     1200             1.062               5
     1300             1.041               5
     1400             1.020               40
     1500             1.017               2
     1600             1.065               2
     1700             1.099               1
     1800             1.017               2
     1900             1.007               28
     2000             1.014               45
     2100             1.024               45
     2200             1.038               45
     2300             1.025               45
     2400             1.040               2
     2500             1.025               1
     2600             1.033               1
     2700             1.030               1
     2800             1.012               13
     2900             1.011               13
     3000             1.007               46
     3100             1.009               16
     3200             1.010               37
     3300             1.012               38
     3400             1.016               38
     3500             1.008               37
     3600             1.008               37
     3700             1.019               9
     3800             1.041               9
     3900             1.020               9
     4000             1.015               8
     4100             1.007               45
     4200             1.007               21
     4300             1.004               10
     4400             1.004               10
     4500             1.011               1
     4600             1.014               1
     4700             1.011               9
     4800             1.019               9
     4900             1.028               9
     5000             1.026               9
     5100             1.034               9
     5200             1.025               9
     5300             1.019               9
     5400             1.017               9


     Simulated prior distributions

     Parameter       Prior Mean  Prior Variance  Prior Std. Dev.


     Parameter 1 Improper Prior
     Parameter 2 Improper Prior
     Parameter 3        -0.0021          0.0266          0.1631
     Parameter 4        -0.0033          0.0237          0.1539
     Parameter 5 Improper Prior
     Parameter 6 Improper Prior
     Parameter 7 Improper Prior
     Parameter 8         0.0004          0.0231          0.1519
     Parameter 9        -0.0041          0.0247          0.1572
     Parameter 10 Improper Prior
     Parameter 11 Improper Prior
     Parameter 12 Improper Prior
     Parameter 13 Improper Prior
     Parameter 14 Improper Prior
     Parameter 15 Improper Prior
     Parameter 16 Improper Prior
     Parameter 17 Improper Prior
     Parameter 18 Improper Prior
     Parameter 19 Improper Prior
     Parameter 20 Improper Prior
     Parameter 21 Improper Prior
     Parameter 22 Improper Prior
     Parameter 23 Improper Prior
     Parameter 24 Improper Prior
     Parameter 25 Improper Prior
     Parameter 26 Improper Prior
     Parameter 27 Improper Prior
     Parameter 28 Improper Prior
     Parameter 29 Improper Prior
     Parameter 30 Improper Prior
     Parameter 31 Improper Prior
     Parameter 32 Improper Prior
     Parameter 33 Improper Prior
     Parameter 34 Improper Prior
     Parameter 35 Improper Prior
     Parameter 36 Improper Prior
     Parameter 37 Improper Prior
     Parameter 38 Improper Prior
     Parameter 39 Improper Prior
     Parameter 40 Improper Prior
     Parameter 41 Improper Prior
     Parameter 42 Improper Prior
     Parameter 43 Improper Prior
     Parameter 44 Improper Prior
     Parameter 45 Improper Prior
     Parameter 46 Improper Prior

     REPLICATION 18:


                     POTENTIAL       PARAMETER WITH
     ITERATION    SCALE REDUCTION      HIGHEST PSR
     100              2.409               45
     200              1.102               28
     300              1.096               4
     400              1.036               16
     500              1.481               9
     600              1.112               28
     700              1.237               9
     800              1.069               21
     900              1.061               14
     1000             1.020               17
     1100             1.043               5
     1200             1.014               39
     1300             1.034               15
     1400             1.011               1
     1500             1.024               9
     1600             1.016               20
     1700             1.011               12
     1800             1.013               17
     1900             1.037               17
     2000             1.021               17
     2100             1.007               46
     2200             1.003               35
     2300             1.005               45
     2400             1.003               24
     2500             1.018               2
     2600             1.033               45
     2700             1.018               2
     2800             1.004               7
     2900             1.005               12
     3000             1.005               12
     3100             1.014               5
     3200             1.009               36
     3300             1.006               36
     3400             1.014               17
     3500             1.019               5
     3600             1.008               5
     3700             1.005               5
     3800             1.004               29
     3900             1.004               46
     4000             1.006               45
     4100             1.015               45
     4200             1.015               45
     4300             1.023               45
     4400             1.031               45
     4500             1.025               45
     4600             1.030               45
     4700             1.020               45
     4800             1.011               24
     4900             1.008               24
     5000             1.008               24


     Simulated prior distributions

     Parameter       Prior Mean  Prior Variance  Prior Std. Dev.


     Parameter 1 Improper Prior
     Parameter 2 Improper Prior
     Parameter 3        -0.0065          0.0241          0.1554
     Parameter 4        -0.0003          0.0254          0.1594
     Parameter 5 Improper Prior
     Parameter 6 Improper Prior
     Parameter 7 Improper Prior
     Parameter 8        -0.0023          0.0243          0.1558
     Parameter 9        -0.0022          0.0247          0.1573
     Parameter 10 Improper Prior
     Parameter 11 Improper Prior
     Parameter 12 Improper Prior
     Parameter 13 Improper Prior
     Parameter 14 Improper Prior
     Parameter 15 Improper Prior
     Parameter 16 Improper Prior
     Parameter 17 Improper Prior
     Parameter 18 Improper Prior
     Parameter 19 Improper Prior
     Parameter 20 Improper Prior
     Parameter 21 Improper Prior
     Parameter 22 Improper Prior
     Parameter 23 Improper Prior
     Parameter 24 Improper Prior
     Parameter 25 Improper Prior
     Parameter 26 Improper Prior
     Parameter 27 Improper Prior
     Parameter 28 Improper Prior
     Parameter 29 Improper Prior
     Parameter 30 Improper Prior
     Parameter 31 Improper Prior
     Parameter 32 Improper Prior
     Parameter 33 Improper Prior
     Parameter 34 Improper Prior
     Parameter 35 Improper Prior
     Parameter 36 Improper Prior
     Parameter 37 Improper Prior
     Parameter 38 Improper Prior
     Parameter 39 Improper Prior
     Parameter 40 Improper Prior
     Parameter 41 Improper Prior
     Parameter 42 Improper Prior
     Parameter 43 Improper Prior
     Parameter 44 Improper Prior
     Parameter 45 Improper Prior
     Parameter 46 Improper Prior

     REPLICATION 19:


                     POTENTIAL       PARAMETER WITH
     ITERATION    SCALE REDUCTION      HIGHEST PSR
     100              1.543               40
     200              1.405               5
     300              1.279               45
     400              1.255               5
     500              1.080               11
     600              1.123               45
     700              1.090               45
     800              1.018               13
     900              1.025               29
     1000             1.037               20
     1100             1.023               19
     1200             1.022               21
     1300             1.029               1
     1400             1.054               8
     1500             1.015               19
     1600             1.013               39
     1700             1.007               29
     1800             1.007               11
     1900             1.009               13
     2000             1.018               17
     2100             1.045               45
     2200             1.021               45
     2300             1.017               45
     2400             1.013               9
     2500             1.008               28
     2600             1.014               28
     2700             1.016               28
     2800             1.015               28
     2900             1.018               19
     3000             1.017               19
     3100             1.015               19
     3200             1.017               8
     3300             1.021               8
     3400             1.018               8
     3500             1.007               2
     3600             1.007               8
     3700             1.007               8
     3800             1.016               45
     3900             1.008               28
     4000             1.009               28
     4100             1.013               28
     4200             1.011               28
     4300             1.008               5
     4400             1.007               14
     4500             1.005               7
     4600             1.006               1
     4700             1.013               1
     4800             1.006               7
     4900             1.007               2
     5000             1.007               9


     Simulated prior distributions

     Parameter       Prior Mean  Prior Variance  Prior Std. Dev.


     Parameter 1 Improper Prior
     Parameter 2 Improper Prior
     Parameter 3        -0.0022          0.0266          0.1631
     Parameter 4        -0.0026          0.0243          0.1559
     Parameter 5 Improper Prior
     Parameter 6 Improper Prior
     Parameter 7 Improper Prior
     Parameter 8        -0.0080          0.0239          0.1546
     Parameter 9        -0.0054          0.0255          0.1597
     Parameter 10 Improper Prior
     Parameter 11 Improper Prior
     Parameter 12 Improper Prior
     Parameter 13 Improper Prior
     Parameter 14 Improper Prior
     Parameter 15 Improper Prior
     Parameter 16 Improper Prior
     Parameter 17 Improper Prior
     Parameter 18 Improper Prior
     Parameter 19 Improper Prior
     Parameter 20 Improper Prior
     Parameter 21 Improper Prior
     Parameter 22 Improper Prior
     Parameter 23 Improper Prior
     Parameter 24 Improper Prior
     Parameter 25 Improper Prior
     Parameter 26 Improper Prior
     Parameter 27 Improper Prior
     Parameter 28 Improper Prior
     Parameter 29 Improper Prior
     Parameter 30 Improper Prior
     Parameter 31 Improper Prior
     Parameter 32 Improper Prior
     Parameter 33 Improper Prior
     Parameter 34 Improper Prior
     Parameter 35 Improper Prior
     Parameter 36 Improper Prior
     Parameter 37 Improper Prior
     Parameter 38 Improper Prior
     Parameter 39 Improper Prior
     Parameter 40 Improper Prior
     Parameter 41 Improper Prior
     Parameter 42 Improper Prior
     Parameter 43 Improper Prior
     Parameter 44 Improper Prior
     Parameter 45 Improper Prior
     Parameter 46 Improper Prior

     REPLICATION 20:


                     POTENTIAL       PARAMETER WITH
     ITERATION    SCALE REDUCTION      HIGHEST PSR
     100              1.146               46
     200              1.122               45
     300              1.135               2
     400              1.070               23
     500              1.176               2
     600              1.034               21
     700              1.044               5
     800              1.066               45
     900              1.038               7
     1000             1.032               10
     1100             1.047               46
     1200             1.047               9
     1300             1.017               45
     1400             1.016               22
     1500             1.025               24
     1600             1.014               28
     1700             1.018               45
     1800             1.036               8
     1900             1.027               8
     2000             1.017               8
     2100             1.030               2
     2200             1.018               45
     2300             1.010               35
     2400             1.012               9
     2500             1.036               1
     2600             1.020               1
     2700             1.019               8
     2800             1.016               8
     2900             1.029               5
     3000             1.017               5
     3100             1.010               5
     3200             1.010               1
     3300             1.006               29
     3400             1.008               29
     3500             1.009               32
     3600             1.009               32
     3700             1.006               15
     3800             1.003               15
     3900             1.004               1
     4000             1.005               1
     4100             1.004               11
     4200             1.003               11
     4300             1.006               11
     4400             1.003               11
     4500             1.002               11
     4600             1.005               2
     4700             1.006               32
     4800             1.005               32
     4900             1.004               29
     5000             1.006               29


     Simulated prior distributions

     Parameter       Prior Mean  Prior Variance  Prior Std. Dev.


     Parameter 1 Improper Prior
     Parameter 2 Improper Prior
     Parameter 3         0.0049          0.0246          0.1569
     Parameter 4         0.0057          0.0243          0.1558
     Parameter 5 Improper Prior
     Parameter 6 Improper Prior
     Parameter 7 Improper Prior
     Parameter 8        -0.0009          0.0248          0.1575
     Parameter 9         0.0027          0.0276          0.1661
     Parameter 10 Improper Prior
     Parameter 11 Improper Prior
     Parameter 12 Improper Prior
     Parameter 13 Improper Prior
     Parameter 14 Improper Prior
     Parameter 15 Improper Prior
     Parameter 16 Improper Prior
     Parameter 17 Improper Prior
     Parameter 18 Improper Prior
     Parameter 19 Improper Prior
     Parameter 20 Improper Prior
     Parameter 21 Improper Prior
     Parameter 22 Improper Prior
     Parameter 23 Improper Prior
     Parameter 24 Improper Prior
     Parameter 25 Improper Prior
     Parameter 26 Improper Prior
     Parameter 27 Improper Prior
     Parameter 28 Improper Prior
     Parameter 29 Improper Prior
     Parameter 30 Improper Prior
     Parameter 31 Improper Prior
     Parameter 32 Improper Prior
     Parameter 33 Improper Prior
     Parameter 34 Improper Prior
     Parameter 35 Improper Prior
     Parameter 36 Improper Prior
     Parameter 37 Improper Prior
     Parameter 38 Improper Prior
     Parameter 39 Improper Prior
     Parameter 40 Improper Prior
     Parameter 41 Improper Prior
     Parameter 42 Improper Prior
     Parameter 43 Improper Prior
     Parameter 44 Improper Prior
     Parameter 45 Improper Prior
     Parameter 46 Improper Prior

     REPLICATION 21:


                     POTENTIAL       PARAMETER WITH
     ITERATION    SCALE REDUCTION      HIGHEST PSR
     100              1.135               9
     200              1.207               10
     300              1.228               24
     400              1.086               3
     500              1.172               45
     600              1.032               18
     700              1.205               5
     800              1.202               45
     900              1.040               9
     1000             1.073               2
     1100             1.047               9
     1200             1.062               9
     1300             1.029               5
     1400             1.020               46
     1500             1.015               9
     1600             1.026               38
     1700             1.031               9
     1800             1.017               36
     1900             1.023               19
     2000             1.009               38
     2100             1.018               38
     2200             1.012               38
     2300             1.012               38
     2400             1.016               1
     2500             1.007               1
     2600             1.007               1
     2700             1.008               1
     2800             1.013               5
     2900             1.010               5
     3000             1.014               38
     3100             1.013               38
     3200             1.012               38
     3300             1.013               38
     3400             1.016               38
     3500             1.015               1
     3600             1.023               1
     3700             1.045               1
     3800             1.039               1
     3900             1.041               1
     4000             1.022               1
     4100             1.022               1
     4200             1.014               1
     4300             1.004               11
     4400             1.004               8
     4500             1.004               11
     4600             1.005               10
     4700             1.003               20
     4800             1.004               8
     4900             1.008               8
     5000             1.006               10


     Simulated prior distributions

     Parameter       Prior Mean  Prior Variance  Prior Std. Dev.


     Parameter 1 Improper Prior
     Parameter 2 Improper Prior
     Parameter 3         0.0033          0.0252          0.1587
     Parameter 4         0.0062          0.0245          0.1565
     Parameter 5 Improper Prior
     Parameter 6 Improper Prior
     Parameter 7 Improper Prior
     Parameter 8        -0.0090          0.0258          0.1606
     Parameter 9        -0.0017          0.0234          0.1529
     Parameter 10 Improper Prior
     Parameter 11 Improper Prior
     Parameter 12 Improper Prior
     Parameter 13 Improper Prior
     Parameter 14 Improper Prior
     Parameter 15 Improper Prior
     Parameter 16 Improper Prior
     Parameter 17 Improper Prior
     Parameter 18 Improper Prior
     Parameter 19 Improper Prior
     Parameter 20 Improper Prior
     Parameter 21 Improper Prior
     Parameter 22 Improper Prior
     Parameter 23 Improper Prior
     Parameter 24 Improper Prior
     Parameter 25 Improper Prior
     Parameter 26 Improper Prior
     Parameter 27 Improper Prior
     Parameter 28 Improper Prior
     Parameter 29 Improper Prior
     Parameter 30 Improper Prior
     Parameter 31 Improper Prior
     Parameter 32 Improper Prior
     Parameter 33 Improper Prior
     Parameter 34 Improper Prior
     Parameter 35 Improper Prior
     Parameter 36 Improper Prior
     Parameter 37 Improper Prior
     Parameter 38 Improper Prior
     Parameter 39 Improper Prior
     Parameter 40 Improper Prior
     Parameter 41 Improper Prior
     Parameter 42 Improper Prior
     Parameter 43 Improper Prior
     Parameter 44 Improper Prior
     Parameter 45 Improper Prior
     Parameter 46 Improper Prior

     REPLICATION 22:


                     POTENTIAL       PARAMETER WITH
     ITERATION    SCALE REDUCTION      HIGHEST PSR
     100              1.495               9
     200              1.104               14
     300              1.103               14
     400              1.049               27
     500              1.094               45
     600              1.036               39
     700              1.023               29
     800              1.030               9
     900              1.028               19
     1000             1.041               11
     1100             1.021               20
     1200             1.020               26
     1300             1.036               3
     1400             1.041               3
     1500             1.032               3
     1600             1.025               20
     1700             1.013               18
     1800             1.019               12
     1900             1.031               12
     2000             1.015               12
     2100             1.014               12
     2200             1.009               26
     2300             1.027               9
     2400             1.032               9
     2500             1.010               13
     2600             1.014               9
     2700             1.012               9
     2800             1.006               14
     2900             1.007               46
     3000             1.007               46
     3100             1.008               28
     3200             1.004               44
     3300             1.008               38
     3400             1.020               45
     3500             1.026               45
     3600             1.017               1
     3700             1.008               3
     3800             1.003               10
     3900             1.005               39
     4000             1.003               14
     4100             1.005               11
     4200             1.004               11
     4300             1.004               18
     4400             1.004               37
     4500             1.004               37
     4600             1.004               37
     4700             1.004               14
     4800             1.002               41
     4900             1.005               45
     5000             1.007               46


     Simulated prior distributions

     Parameter       Prior Mean  Prior Variance  Prior Std. Dev.


     Parameter 1 Improper Prior
     Parameter 2 Improper Prior
     Parameter 3         0.0004          0.0271          0.1646
     Parameter 4         0.0029          0.0236          0.1535
     Parameter 5 Improper Prior
     Parameter 6 Improper Prior
     Parameter 7 Improper Prior
     Parameter 8        -0.0072          0.0251          0.1584
     Parameter 9        -0.0013          0.0243          0.1560
     Parameter 10 Improper Prior
     Parameter 11 Improper Prior
     Parameter 12 Improper Prior
     Parameter 13 Improper Prior
     Parameter 14 Improper Prior
     Parameter 15 Improper Prior
     Parameter 16 Improper Prior
     Parameter 17 Improper Prior
     Parameter 18 Improper Prior
     Parameter 19 Improper Prior
     Parameter 20 Improper Prior
     Parameter 21 Improper Prior
     Parameter 22 Improper Prior
     Parameter 23 Improper Prior
     Parameter 24 Improper Prior
     Parameter 25 Improper Prior
     Parameter 26 Improper Prior
     Parameter 27 Improper Prior
     Parameter 28 Improper Prior
     Parameter 29 Improper Prior
     Parameter 30 Improper Prior
     Parameter 31 Improper Prior
     Parameter 32 Improper Prior
     Parameter 33 Improper Prior
     Parameter 34 Improper Prior
     Parameter 35 Improper Prior
     Parameter 36 Improper Prior
     Parameter 37 Improper Prior
     Parameter 38 Improper Prior
     Parameter 39 Improper Prior
     Parameter 40 Improper Prior
     Parameter 41 Improper Prior
     Parameter 42 Improper Prior
     Parameter 43 Improper Prior
     Parameter 44 Improper Prior
     Parameter 45 Improper Prior
     Parameter 46 Improper Prior

     REPLICATION 23:


                     POTENTIAL       PARAMETER WITH
     ITERATION    SCALE REDUCTION      HIGHEST PSR
     100              1.234               46
     200              1.127               24
     300              1.119               10
     400              1.203               1
     500              1.050               18
     600              1.075               11
     700              1.061               1
     800              1.090               45
     900              1.026               45
     1000             1.028               2
     1100             1.109               45
     1200             1.068               45
     1300             1.032               45
     1400             1.013               12
     1500             1.010               18
     1600             1.036               45
     1700             1.033               45
     1800             1.016               2
     1900             1.021               2
     2000             1.030               2
     2100             1.019               12
     2200             1.016               17
     2300             1.013               9
     2400             1.010               14
     2500             1.007               16
     2600             1.008               16
     2700             1.006               16
     2800             1.006               7
     2900             1.020               7
     3000             1.025               8
     3100             1.068               9
     3200             1.050               8
     3300             1.047               45
     3400             1.033               8
     3500             1.014               8
     3600             1.008               8
     3700             1.004               9
     3800             1.012               46
     3900             1.010               46
     4000             1.010               46
     4100             1.009               46
     4200             1.013               46
     4300             1.013               46
     4400             1.010               46
     4500             1.017               46
     4600             1.015               46
     4700             1.009               46
     4800             1.006               10
     4900             1.005               30
     5000             1.005               30


     Simulated prior distributions

     Parameter       Prior Mean  Prior Variance  Prior Std. Dev.


     Parameter 1 Improper Prior
     Parameter 2 Improper Prior
     Parameter 3         0.0036          0.0259          0.1609
     Parameter 4        -0.0021          0.0252          0.1589
     Parameter 5 Improper Prior
     Parameter 6 Improper Prior
     Parameter 7 Improper Prior
     Parameter 8         0.0040          0.0246          0.1569
     Parameter 9         0.0044          0.0245          0.1566
     Parameter 10 Improper Prior
     Parameter 11 Improper Prior
     Parameter 12 Improper Prior
     Parameter 13 Improper Prior
     Parameter 14 Improper Prior
     Parameter 15 Improper Prior
     Parameter 16 Improper Prior
     Parameter 17 Improper Prior
     Parameter 18 Improper Prior
     Parameter 19 Improper Prior
     Parameter 20 Improper Prior
     Parameter 21 Improper Prior
     Parameter 22 Improper Prior
     Parameter 23 Improper Prior
     Parameter 24 Improper Prior
     Parameter 25 Improper Prior
     Parameter 26 Improper Prior
     Parameter 27 Improper Prior
     Parameter 28 Improper Prior
     Parameter 29 Improper Prior
     Parameter 30 Improper Prior
     Parameter 31 Improper Prior
     Parameter 32 Improper Prior
     Parameter 33 Improper Prior
     Parameter 34 Improper Prior
     Parameter 35 Improper Prior
     Parameter 36 Improper Prior
     Parameter 37 Improper Prior
     Parameter 38 Improper Prior
     Parameter 39 Improper Prior
     Parameter 40 Improper Prior
     Parameter 41 Improper Prior
     Parameter 42 Improper Prior
     Parameter 43 Improper Prior
     Parameter 44 Improper Prior
     Parameter 45 Improper Prior
     Parameter 46 Improper Prior

     REPLICATION 24:


                     POTENTIAL       PARAMETER WITH
     ITERATION    SCALE REDUCTION      HIGHEST PSR
     100              1.611               4
     200              1.133               5
     300              1.076               13
     400              1.094               40
     500              1.042               5
     600              1.166               45
     700              1.134               14
     800              1.046               27
     900              1.042               27
     1000             1.027               28
     1100             1.010               34
     1200             1.026               27
     1300             1.009               2
     1400             1.036               1
     1500             1.025               36
     1600             1.009               19
     1700             1.012               19
     1800             1.016               11
     1900             1.009               46
     2000             1.008               46
     2100             1.005               40
     2200             1.011               40
     2300             1.010               45
     2400             1.005               22
     2500             1.013               8
     2600             1.031               8
     2700             1.013               7
     2800             1.018               14
     2900             1.010               21
     3000             1.016               28
     3100             1.015               28
     3200             1.006               35
     3300             1.006               35
     3400             1.004               46
     3500             1.006               37
     3600             1.007               14
     3700             1.006               10
     3800             1.006               14
     3900             1.008               10
     4000             1.006               10
     4100             1.008               14
     4200             1.005               10
     4300             1.004               19
     4400             1.003               19
     4500             1.005               2
     4600             1.008               9
     4700             1.007               2
     4800             1.018               9
     4900             1.011               45
     5000             1.005               1


     Simulated prior distributions

     Parameter       Prior Mean  Prior Variance  Prior Std. Dev.


     Parameter 1 Improper Prior
     Parameter 2 Improper Prior
     Parameter 3        -0.0036          0.0241          0.1553
     Parameter 4        -0.0021          0.0243          0.1560
     Parameter 5 Improper Prior
     Parameter 6 Improper Prior
     Parameter 7 Improper Prior
     Parameter 8        -0.0016          0.0218          0.1476
     Parameter 9         0.0082          0.0244          0.1563
     Parameter 10 Improper Prior
     Parameter 11 Improper Prior
     Parameter 12 Improper Prior
     Parameter 13 Improper Prior
     Parameter 14 Improper Prior
     Parameter 15 Improper Prior
     Parameter 16 Improper Prior
     Parameter 17 Improper Prior
     Parameter 18 Improper Prior
     Parameter 19 Improper Prior
     Parameter 20 Improper Prior
     Parameter 21 Improper Prior
     Parameter 22 Improper Prior
     Parameter 23 Improper Prior
     Parameter 24 Improper Prior
     Parameter 25 Improper Prior
     Parameter 26 Improper Prior
     Parameter 27 Improper Prior
     Parameter 28 Improper Prior
     Parameter 29 Improper Prior
     Parameter 30 Improper Prior
     Parameter 31 Improper Prior
     Parameter 32 Improper Prior
     Parameter 33 Improper Prior
     Parameter 34 Improper Prior
     Parameter 35 Improper Prior
     Parameter 36 Improper Prior
     Parameter 37 Improper Prior
     Parameter 38 Improper Prior
     Parameter 39 Improper Prior
     Parameter 40 Improper Prior
     Parameter 41 Improper Prior
     Parameter 42 Improper Prior
     Parameter 43 Improper Prior
     Parameter 44 Improper Prior
     Parameter 45 Improper Prior
     Parameter 46 Improper Prior

     REPLICATION 25:


                     POTENTIAL       PARAMETER WITH
     ITERATION    SCALE REDUCTION      HIGHEST PSR
     100              1.314               46
     200              1.182               3
     300              1.107               14
     400              1.025               20
     500              1.031               31
     600              1.032               15
     700              1.130               1
     800              1.038               1
     900              1.028               8
     1000             1.045               1
     1100             1.035               1
     1200             1.020               32
     1300             1.020               45
     1400             1.049               9
     1500             1.010               27
     1600             1.025               9
     1700             1.011               46
     1800             1.014               8
     1900             1.044               45
     2000             1.022               8
     2100             1.013               8
     2200             1.026               1
     2300             1.015               1
     2400             1.019               1
     2500             1.014               1
     2600             1.022               1
     2700             1.009               27
     2800             1.004               24
     2900             1.010               8
     3000             1.009               14
     3100             1.009               14
     3200             1.008               21
     3300             1.003               38
     3400             1.004               38
     3500             1.007               1
     3600             1.011               1
     3700             1.006               39
     3800             1.003               36
     3900             1.003               1
     4000             1.003               24
     4100             1.005               20
     4200             1.007               9
     4300             1.008               1
     4400             1.018               1
     4500             1.012               1
     4600             1.011               1
     4700             1.009               1
     4800             1.007               5
     4900             1.006               39
     5000             1.007               39


     Simulated prior distributions

     Parameter       Prior Mean  Prior Variance  Prior Std. Dev.


     Parameter 1 Improper Prior
     Parameter 2 Improper Prior
     Parameter 3         0.0014          0.0246          0.1567
     Parameter 4         0.0023          0.0243          0.1559
     Parameter 5 Improper Prior
     Parameter 6 Improper Prior
     Parameter 7 Improper Prior
     Parameter 8         0.0023          0.0237          0.1540
     Parameter 9         0.0011          0.0258          0.1607
     Parameter 10 Improper Prior
     Parameter 11 Improper Prior
     Parameter 12 Improper Prior
     Parameter 13 Improper Prior
     Parameter 14 Improper Prior
     Parameter 15 Improper Prior
     Parameter 16 Improper Prior
     Parameter 17 Improper Prior
     Parameter 18 Improper Prior
     Parameter 19 Improper Prior
     Parameter 20 Improper Prior
     Parameter 21 Improper Prior
     Parameter 22 Improper Prior
     Parameter 23 Improper Prior
     Parameter 24 Improper Prior
     Parameter 25 Improper Prior
     Parameter 26 Improper Prior
     Parameter 27 Improper Prior
     Parameter 28 Improper Prior
     Parameter 29 Improper Prior
     Parameter 30 Improper Prior
     Parameter 31 Improper Prior
     Parameter 32 Improper Prior
     Parameter 33 Improper Prior
     Parameter 34 Improper Prior
     Parameter 35 Improper Prior
     Parameter 36 Improper Prior
     Parameter 37 Improper Prior
     Parameter 38 Improper Prior
     Parameter 39 Improper Prior
     Parameter 40 Improper Prior
     Parameter 41 Improper Prior
     Parameter 42 Improper Prior
     Parameter 43 Improper Prior
     Parameter 44 Improper Prior
     Parameter 45 Improper Prior
     Parameter 46 Improper Prior

     REPLICATION 26:


                     POTENTIAL       PARAMETER WITH
     ITERATION    SCALE REDUCTION      HIGHEST PSR
     100              1.364               2
     200              1.139               27
     300              1.186               21
     400              1.247               5
     500              1.181               1
     600              1.165               5
     700              1.178               45
     800              1.033               8
     900              1.046               13
     1000             1.045               13
     1100             1.027               9
     1200             1.084               45
     1300             1.158               8
     1400             1.060               5
     1500             1.019               13
     1600             1.017               13
     1700             1.049               9
     1800             1.091               45
     1900             1.094               45
     2000             1.032               45
     2100             1.015               8
     2200             1.022               14
     2300             1.010               28
     2400             1.009               18
     2500             1.011               39
     2600             1.010               39
     2700             1.012               45
     2800             1.019               45
     2900             1.010               38
     3000             1.018               45
     3100             1.009               8
     3200             1.013               13
     3300             1.006               14
     3400             1.009               46
     3500             1.007               2
     3600             1.016               2
     3700             1.021               2
     3800             1.009               4
     3900             1.011               45
     4000             1.027               45
     4100             1.035               45
     4200             1.026               45
     4300             1.013               8
     4400             1.009               19
     4500             1.005               8
     4600             1.004               19
     4700             1.005               19
     4800             1.010               2
     4900             1.012               2
     5000             1.013               4


     Simulated prior distributions

     Parameter       Prior Mean  Prior Variance  Prior Std. Dev.


     Parameter 1 Improper Prior
     Parameter 2 Improper Prior
     Parameter 3        -0.0007          0.0248          0.1575
     Parameter 4        -0.0003          0.0252          0.1589
     Parameter 5 Improper Prior
     Parameter 6 Improper Prior
     Parameter 7 Improper Prior
     Parameter 8         0.0027          0.0251          0.1584
     Parameter 9         0.0021          0.0262          0.1618
     Parameter 10 Improper Prior
     Parameter 11 Improper Prior
     Parameter 12 Improper Prior
     Parameter 13 Improper Prior
     Parameter 14 Improper Prior
     Parameter 15 Improper Prior
     Parameter 16 Improper Prior
     Parameter 17 Improper Prior
     Parameter 18 Improper Prior
     Parameter 19 Improper Prior
     Parameter 20 Improper Prior
     Parameter 21 Improper Prior
     Parameter 22 Improper Prior
     Parameter 23 Improper Prior
     Parameter 24 Improper Prior
     Parameter 25 Improper Prior
     Parameter 26 Improper Prior
     Parameter 27 Improper Prior
     Parameter 28 Improper Prior
     Parameter 29 Improper Prior
     Parameter 30 Improper Prior
     Parameter 31 Improper Prior
     Parameter 32 Improper Prior
     Parameter 33 Improper Prior
     Parameter 34 Improper Prior
     Parameter 35 Improper Prior
     Parameter 36 Improper Prior
     Parameter 37 Improper Prior
     Parameter 38 Improper Prior
     Parameter 39 Improper Prior
     Parameter 40 Improper Prior
     Parameter 41 Improper Prior
     Parameter 42 Improper Prior
     Parameter 43 Improper Prior
     Parameter 44 Improper Prior
     Parameter 45 Improper Prior
     Parameter 46 Improper Prior

     REPLICATION 27:


                     POTENTIAL       PARAMETER WITH
     ITERATION    SCALE REDUCTION      HIGHEST PSR
     100              1.179               15
     200              1.100               43
     300              1.134               46
     400              1.050               38
     500              1.059               28
     600              1.115               45
     700              1.044               14
     800              1.047               28
     900              1.040               28
     1000             1.044               11
     1100             1.016               28
     1200             1.035               45
     1300             1.064               45
     1400             1.041               45
     1500             1.023               11
     1600             1.009               28
     1700             1.017               28
     1800             1.017               8
     1900             1.039               17
     2000             1.014               32
     2100             1.008               17
     2200             1.012               32
     2300             1.018               1
     2400             1.022               45
     2500             1.028               45
     2600             1.012               17
     2700             1.018               20
     2800             1.017               20
     2900             1.010               20
     3000             1.006               46
     3100             1.006               31
     3200             1.006               9
     3300             1.004               21
     3400             1.011               9
     3500             1.003               10
     3600             1.009               45
     3700             1.024               45
     3800             1.017               45
     3900             1.008               45
     4000             1.006               45
     4100             1.014               45
     4200             1.011               8
     4300             1.007               8
     4400             1.012               8
     4500             1.006               1
     4600             1.007               1
     4700             1.009               1
     4800             1.005               16
     4900             1.005               16
     5000             1.006               45


     Simulated prior distributions

     Parameter       Prior Mean  Prior Variance  Prior Std. Dev.


     Parameter 1 Improper Prior
     Parameter 2 Improper Prior
     Parameter 3         0.0060          0.0246          0.1568
     Parameter 4         0.0051          0.0264          0.1626
     Parameter 5 Improper Prior
     Parameter 6 Improper Prior
     Parameter 7 Improper Prior
     Parameter 8        -0.0023          0.0238          0.1544
     Parameter 9        -0.0015          0.0243          0.1559
     Parameter 10 Improper Prior
     Parameter 11 Improper Prior
     Parameter 12 Improper Prior
     Parameter 13 Improper Prior
     Parameter 14 Improper Prior
     Parameter 15 Improper Prior
     Parameter 16 Improper Prior
     Parameter 17 Improper Prior
     Parameter 18 Improper Prior
     Parameter 19 Improper Prior
     Parameter 20 Improper Prior
     Parameter 21 Improper Prior
     Parameter 22 Improper Prior
     Parameter 23 Improper Prior
     Parameter 24 Improper Prior
     Parameter 25 Improper Prior
     Parameter 26 Improper Prior
     Parameter 27 Improper Prior
     Parameter 28 Improper Prior
     Parameter 29 Improper Prior
     Parameter 30 Improper Prior
     Parameter 31 Improper Prior
     Parameter 32 Improper Prior
     Parameter 33 Improper Prior
     Parameter 34 Improper Prior
     Parameter 35 Improper Prior
     Parameter 36 Improper Prior
     Parameter 37 Improper Prior
     Parameter 38 Improper Prior
     Parameter 39 Improper Prior
     Parameter 40 Improper Prior
     Parameter 41 Improper Prior
     Parameter 42 Improper Prior
     Parameter 43 Improper Prior
     Parameter 44 Improper Prior
     Parameter 45 Improper Prior
     Parameter 46 Improper Prior

     REPLICATION 28:


                     POTENTIAL       PARAMETER WITH
     ITERATION    SCALE REDUCTION      HIGHEST PSR
     100              1.485               4
     200              1.182               15
     300              1.091               20
     400              1.084               13
     500              1.046               45
     600              1.336               9
     700              1.061               4
     800              1.032               25
     900              1.075               9
     1000             1.063               17
     1100             1.031               45
     1200             1.016               37
     1300             1.023               45
     1400             1.025               5
     1500             1.017               17
     1600             1.021               17
     1700             1.024               45
     1800             1.033               45
     1900             1.029               45
     2000             1.022               8
     2100             1.027               45
     2200             1.060               9
     2300             1.068               9
     2400             1.059               1
     2500             1.038               1
     2600             1.053               1
     2700             1.006               1
     2800             1.006               12
     2900             1.004               8
     3000             1.004               40
     3100             1.002               11
     3200             1.005               8
     3300             1.005               38
     3400             1.009               27
     3500             1.005               32
     3600             1.003               1
     3700             1.008               13
     3800             1.006               13
     3900             1.006               13
     4000             1.004               13
     4100             1.003               13
     4200             1.004               9
     4300             1.010               21
     4400             1.008               21
     4500             1.006               46
     4600             1.002               7
     4700             1.004               9
     4800             1.002               28
     4900             1.003               28
     5000             1.004               28


     Simulated prior distributions

     Parameter       Prior Mean  Prior Variance  Prior Std. Dev.


     Parameter 1 Improper Prior
     Parameter 2 Improper Prior
     Parameter 3        -0.0039          0.0265          0.1627
     Parameter 4        -0.0048          0.0249          0.1577
     Parameter 5 Improper Prior
     Parameter 6 Improper Prior
     Parameter 7 Improper Prior
     Parameter 8         0.0063          0.0244          0.1561
     Parameter 9        -0.0074          0.0256          0.1599
     Parameter 10 Improper Prior
     Parameter 11 Improper Prior
     Parameter 12 Improper Prior
     Parameter 13 Improper Prior
     Parameter 14 Improper Prior
     Parameter 15 Improper Prior
     Parameter 16 Improper Prior
     Parameter 17 Improper Prior
     Parameter 18 Improper Prior
     Parameter 19 Improper Prior
     Parameter 20 Improper Prior
     Parameter 21 Improper Prior
     Parameter 22 Improper Prior
     Parameter 23 Improper Prior
     Parameter 24 Improper Prior
     Parameter 25 Improper Prior
     Parameter 26 Improper Prior
     Parameter 27 Improper Prior
     Parameter 28 Improper Prior
     Parameter 29 Improper Prior
     Parameter 30 Improper Prior
     Parameter 31 Improper Prior
     Parameter 32 Improper Prior
     Parameter 33 Improper Prior
     Parameter 34 Improper Prior
     Parameter 35 Improper Prior
     Parameter 36 Improper Prior
     Parameter 37 Improper Prior
     Parameter 38 Improper Prior
     Parameter 39 Improper Prior
     Parameter 40 Improper Prior
     Parameter 41 Improper Prior
     Parameter 42 Improper Prior
     Parameter 43 Improper Prior
     Parameter 44 Improper Prior
     Parameter 45 Improper Prior
     Parameter 46 Improper Prior

     REPLICATION 29:


                     POTENTIAL       PARAMETER WITH
     ITERATION    SCALE REDUCTION      HIGHEST PSR
     100              1.302               3
     200              1.167               28
     300              1.058               12
     400              1.039               16
     500              1.294               1
     600              1.050               20
     700              1.214               9
     800              1.078               5
     900              1.026               46
     1000             1.065               45
     1100             1.051               5
     1200             1.025               46
     1300             1.037               45
     1400             1.011               46
     1500             1.007               10
     1600             1.008               14
     1700             1.035               45
     1800             1.019               45
     1900             1.014               32
     2000             1.016               32
     2100             1.014               10
     2200             1.013               13
     2300             1.008               13
     2400             1.008               13
     2500             1.025               45
     2600             1.050               9
     2700             1.038               9
     2800             1.028               1
     2900             1.018               9
     3000             1.028               9
     3100             1.010               2
     3200             1.007               8
     3300             1.007               21
     3400             1.008               44
     3500             1.011               1
     3600             1.009               3
     3700             1.011               3
     3800             1.026               1
     3900             1.019               1
     4000             1.016               2
     4100             1.020               2
     4200             1.007               2
     4300             1.017               2
     4400             1.011               2
     4500             1.006               28
     4600             1.004               28
     4700             1.003               39
     4800             1.006               39
     4900             1.007               39
     5000             1.010               39


     Simulated prior distributions

     Parameter       Prior Mean  Prior Variance  Prior Std. Dev.


     Parameter 1 Improper Prior
     Parameter 2 Improper Prior
     Parameter 3         0.0010          0.0244          0.1562
     Parameter 4         0.0029          0.0251          0.1585
     Parameter 5 Improper Prior
     Parameter 6 Improper Prior
     Parameter 7 Improper Prior
     Parameter 8         0.0076          0.0267          0.1634
     Parameter 9         0.0001          0.0254          0.1595
     Parameter 10 Improper Prior
     Parameter 11 Improper Prior
     Parameter 12 Improper Prior
     Parameter 13 Improper Prior
     Parameter 14 Improper Prior
     Parameter 15 Improper Prior
     Parameter 16 Improper Prior
     Parameter 17 Improper Prior
     Parameter 18 Improper Prior
     Parameter 19 Improper Prior
     Parameter 20 Improper Prior
     Parameter 21 Improper Prior
     Parameter 22 Improper Prior
     Parameter 23 Improper Prior
     Parameter 24 Improper Prior
     Parameter 25 Improper Prior
     Parameter 26 Improper Prior
     Parameter 27 Improper Prior
     Parameter 28 Improper Prior
     Parameter 29 Improper Prior
     Parameter 30 Improper Prior
     Parameter 31 Improper Prior
     Parameter 32 Improper Prior
     Parameter 33 Improper Prior
     Parameter 34 Improper Prior
     Parameter 35 Improper Prior
     Parameter 36 Improper Prior
     Parameter 37 Improper Prior
     Parameter 38 Improper Prior
     Parameter 39 Improper Prior
     Parameter 40 Improper Prior
     Parameter 41 Improper Prior
     Parameter 42 Improper Prior
     Parameter 43 Improper Prior
     Parameter 44 Improper Prior
     Parameter 45 Improper Prior
     Parameter 46 Improper Prior

     REPLICATION 30:


                     POTENTIAL       PARAMETER WITH
     ITERATION    SCALE REDUCTION      HIGHEST PSR
     100              1.573               8
     200              1.096               27
     300              1.068               14
     400              1.071               46
     500              1.074               5
     600              1.042               16
     700              1.020               40
     800              1.043               45
     900              1.042               9
     1000             1.134               5
     1100             1.034               21
     1200             1.022               14
     1300             1.026               14
     1400             1.019               27
     1500             1.018               33
     1600             1.011               21
     1700             1.031               9
     1800             1.064               5
     1900             1.066               5
     2000             1.058               5
     2100             1.072               5
     2200             1.042               5
     2300             1.016               27
     2400             1.011               22
     2500             1.024               45
     2600             1.029               9
     2700             1.058               45
     2800             1.084               45
     2900             1.074               9
     3000             1.088               9
     3100             1.046               9
     3200             1.034               9
     3300             1.034               5
     3400             1.014               5
     3500             1.009               27
     3600             1.006               27
     3700             1.006               27
     3800             1.009               27
     3900             1.005               27
     4000             1.005               13
     4100             1.003               13
     4200             1.001               41
     4300             1.003               16
     4400             1.004               45
     4500             1.005               17
     4600             1.005               17
     4700             1.006               45
     4800             1.009               45
     4900             1.010               45
     5000             1.015               45


     Simulated prior distributions

     Parameter       Prior Mean  Prior Variance  Prior Std. Dev.


     Parameter 1 Improper Prior
     Parameter 2 Improper Prior
     Parameter 3         0.0011          0.0253          0.1592
     Parameter 4         0.0010          0.0245          0.1566
     Parameter 5 Improper Prior
     Parameter 6 Improper Prior
     Parameter 7 Improper Prior
     Parameter 8         0.0061          0.0264          0.1623
     Parameter 9         0.0018          0.0249          0.1578
     Parameter 10 Improper Prior
     Parameter 11 Improper Prior
     Parameter 12 Improper Prior
     Parameter 13 Improper Prior
     Parameter 14 Improper Prior
     Parameter 15 Improper Prior
     Parameter 16 Improper Prior
     Parameter 17 Improper Prior
     Parameter 18 Improper Prior
     Parameter 19 Improper Prior
     Parameter 20 Improper Prior
     Parameter 21 Improper Prior
     Parameter 22 Improper Prior
     Parameter 23 Improper Prior
     Parameter 24 Improper Prior
     Parameter 25 Improper Prior
     Parameter 26 Improper Prior
     Parameter 27 Improper Prior
     Parameter 28 Improper Prior
     Parameter 29 Improper Prior
     Parameter 30 Improper Prior
     Parameter 31 Improper Prior
     Parameter 32 Improper Prior
     Parameter 33 Improper Prior
     Parameter 34 Improper Prior
     Parameter 35 Improper Prior
     Parameter 36 Improper Prior
     Parameter 37 Improper Prior
     Parameter 38 Improper Prior
     Parameter 39 Improper Prior
     Parameter 40 Improper Prior
     Parameter 41 Improper Prior
     Parameter 42 Improper Prior
     Parameter 43 Improper Prior
     Parameter 44 Improper Prior
     Parameter 45 Improper Prior
     Parameter 46 Improper Prior

     REPLICATION 31:


                     POTENTIAL       PARAMETER WITH
     ITERATION    SCALE REDUCTION      HIGHEST PSR
     100              1.375               21
     200              1.077               45
     300              1.069               20
     400              1.144               5
     500              1.137               45
     600              1.194               5
     700              1.204               5
     800              1.042               14
     900              1.081               14
     1000             1.014               14
     1100             1.037               9
     1200             1.063               9
     1300             1.031               2
     1400             1.012               6
     1500             1.012               39
     1600             1.044               5
     1700             1.012               39
     1800             1.008               36
     1900             1.009               21
     2000             1.021               45
     2100             1.051               45
     2200             1.036               45
     2300             1.049               45
     2400             1.020               21
     2500             1.005               21
     2600             1.009               39
     2700             1.002               29
     2800             1.005               15
     2900             1.011               11
     3000             1.013               11
     3100             1.013               11
     3200             1.011               21
     3300             1.017               21
     3400             1.010               17
     3500             1.013               17
     3600             1.010               17
     3700             1.010               17
     3800             1.011               19
     3900             1.013               17
     4000             1.006               17
     4100             1.010               17
     4200             1.009               17
     4300             1.009               17
     4400             1.005               17
     4500             1.008               22
     4600             1.011               1
     4700             1.005               15
     4800             1.007               15
     4900             1.009               1
     5000             1.011               1


     Simulated prior distributions

     Parameter       Prior Mean  Prior Variance  Prior Std. Dev.


     Parameter 1 Improper Prior
     Parameter 2 Improper Prior
     Parameter 3         0.0123          0.0271          0.1645
     Parameter 4         0.0048          0.0274          0.1656
     Parameter 5 Improper Prior
     Parameter 6 Improper Prior
     Parameter 7 Improper Prior
     Parameter 8         0.0044          0.0265          0.1629
     Parameter 9         0.0049          0.0243          0.1559
     Parameter 10 Improper Prior
     Parameter 11 Improper Prior
     Parameter 12 Improper Prior
     Parameter 13 Improper Prior
     Parameter 14 Improper Prior
     Parameter 15 Improper Prior
     Parameter 16 Improper Prior
     Parameter 17 Improper Prior
     Parameter 18 Improper Prior
     Parameter 19 Improper Prior
     Parameter 20 Improper Prior
     Parameter 21 Improper Prior
     Parameter 22 Improper Prior
     Parameter 23 Improper Prior
     Parameter 24 Improper Prior
     Parameter 25 Improper Prior
     Parameter 26 Improper Prior
     Parameter 27 Improper Prior
     Parameter 28 Improper Prior
     Parameter 29 Improper Prior
     Parameter 30 Improper Prior
     Parameter 31 Improper Prior
     Parameter 32 Improper Prior
     Parameter 33 Improper Prior
     Parameter 34 Improper Prior
     Parameter 35 Improper Prior
     Parameter 36 Improper Prior
     Parameter 37 Improper Prior
     Parameter 38 Improper Prior
     Parameter 39 Improper Prior
     Parameter 40 Improper Prior
     Parameter 41 Improper Prior
     Parameter 42 Improper Prior
     Parameter 43 Improper Prior
     Parameter 44 Improper Prior
     Parameter 45 Improper Prior
     Parameter 46 Improper Prior

     REPLICATION 32:


                     POTENTIAL       PARAMETER WITH
     ITERATION    SCALE REDUCTION      HIGHEST PSR
     100              1.543               1
     200              1.105               37
     300              1.053               14
     400              1.069               22
     500              1.116               45
     600              1.031               46
     700              1.067               8
     800              1.040               45
     900              1.020               17
     1000             1.047               8
     1100             1.080               5
     1200             1.014               8
     1300             1.027               1
     1400             1.028               5
     1500             1.052               5
     1600             1.011               37
     1700             1.011               28
     1800             1.020               14
     1900             1.017               46
     2000             1.010               46
     2100             1.013               9
     2200             1.032               21
     2300             1.008               21
     2400             1.010               15
     2500             1.019               8
     2600             1.011               8
     2700             1.007               33
     2800             1.006               22
     2900             1.006               12
     3000             1.013               21
     3100             1.011               21
     3200             1.011               21
     3300             1.020               21
     3400             1.033               45
     3500             1.043               45
     3600             1.048               45
     3700             1.024               1
     3800             1.028               1
     3900             1.012               1
     4000             1.012               13
     4100             1.006               13
     4200             1.009               13
     4300             1.010               13
     4400             1.009               13
     4500             1.006               13
     4600             1.004               46
     4700             1.006               46
     4800             1.010               46
     4900             1.012               46
     5000             1.007               14


     Simulated prior distributions

     Parameter       Prior Mean  Prior Variance  Prior Std. Dev.


     Parameter 1 Improper Prior
     Parameter 2 Improper Prior
     Parameter 3        -0.0052          0.0268          0.1638
     Parameter 4         0.0022          0.0248          0.1575
     Parameter 5 Improper Prior
     Parameter 6 Improper Prior
     Parameter 7 Improper Prior
     Parameter 8        -0.0044          0.0252          0.1588
     Parameter 9        -0.0019          0.0249          0.1577
     Parameter 10 Improper Prior
     Parameter 11 Improper Prior
     Parameter 12 Improper Prior
     Parameter 13 Improper Prior
     Parameter 14 Improper Prior
     Parameter 15 Improper Prior
     Parameter 16 Improper Prior
     Parameter 17 Improper Prior
     Parameter 18 Improper Prior
     Parameter 19 Improper Prior
     Parameter 20 Improper Prior
     Parameter 21 Improper Prior
     Parameter 22 Improper Prior
     Parameter 23 Improper Prior
     Parameter 24 Improper Prior
     Parameter 25 Improper Prior
     Parameter 26 Improper Prior
     Parameter 27 Improper Prior
     Parameter 28 Improper Prior
     Parameter 29 Improper Prior
     Parameter 30 Improper Prior
     Parameter 31 Improper Prior
     Parameter 32 Improper Prior
     Parameter 33 Improper Prior
     Parameter 34 Improper Prior
     Parameter 35 Improper Prior
     Parameter 36 Improper Prior
     Parameter 37 Improper Prior
     Parameter 38 Improper Prior
     Parameter 39 Improper Prior
     Parameter 40 Improper Prior
     Parameter 41 Improper Prior
     Parameter 42 Improper Prior
     Parameter 43 Improper Prior
     Parameter 44 Improper Prior
     Parameter 45 Improper Prior
     Parameter 46 Improper Prior

     REPLICATION 33:


                     POTENTIAL       PARAMETER WITH
     ITERATION    SCALE REDUCTION      HIGHEST PSR
     100              1.142               21
     200              1.116               20
     300              1.046               28
     400              1.031               38
     500              1.114               4
     600              1.056               8
     700              1.054               5
     800              1.057               4
     900              1.090               5
     1000             1.054               45
     1100             1.056               45
     1200             1.018               11
     1300             1.013               4
     1400             1.012               27
     1500             1.013               15
     1600             1.011               45
     1700             1.014               40
     1800             1.013               15
     1900             1.018               13
     2000             1.015               12
     2100             1.017               19
     2200             1.035               8
     2300             1.014               8
     2400             1.006               40
     2500             1.005               24
     2600             1.006               40
     2700             1.012               27
     2800             1.019               17
     2900             1.024               9
     3000             1.034               9
     3100             1.018               9
     3200             1.015               9
     3300             1.007               9
     3400             1.005               10
     3500             1.005               24
     3600             1.007               21
     3700             1.005               24
     3800             1.008               24
     3900             1.008               12
     4000             1.007               15
     4100             1.009               15
     4200             1.021               5
     4300             1.022               9
     4400             1.018               9
     4500             1.012               9
     4600             1.008               9
     4700             1.004               42
     4800             1.006               42
     4900             1.004               4
     5000             1.004               39


     Simulated prior distributions

     Parameter       Prior Mean  Prior Variance  Prior Std. Dev.


     Parameter 1 Improper Prior
     Parameter 2 Improper Prior
     Parameter 3        -0.0040          0.0241          0.1553
     Parameter 4        -0.0037          0.0243          0.1559
     Parameter 5 Improper Prior
     Parameter 6 Improper Prior
     Parameter 7 Improper Prior
     Parameter 8         0.0102          0.0261          0.1615
     Parameter 9         0.0025          0.0257          0.1604
     Parameter 10 Improper Prior
     Parameter 11 Improper Prior
     Parameter 12 Improper Prior
     Parameter 13 Improper Prior
     Parameter 14 Improper Prior
     Parameter 15 Improper Prior
     Parameter 16 Improper Prior
     Parameter 17 Improper Prior
     Parameter 18 Improper Prior
     Parameter 19 Improper Prior
     Parameter 20 Improper Prior
     Parameter 21 Improper Prior
     Parameter 22 Improper Prior
     Parameter 23 Improper Prior
     Parameter 24 Improper Prior
     Parameter 25 Improper Prior
     Parameter 26 Improper Prior
     Parameter 27 Improper Prior
     Parameter 28 Improper Prior
     Parameter 29 Improper Prior
     Parameter 30 Improper Prior
     Parameter 31 Improper Prior
     Parameter 32 Improper Prior
     Parameter 33 Improper Prior
     Parameter 34 Improper Prior
     Parameter 35 Improper Prior
     Parameter 36 Improper Prior
     Parameter 37 Improper Prior
     Parameter 38 Improper Prior
     Parameter 39 Improper Prior
     Parameter 40 Improper Prior
     Parameter 41 Improper Prior
     Parameter 42 Improper Prior
     Parameter 43 Improper Prior
     Parameter 44 Improper Prior
     Parameter 45 Improper Prior
     Parameter 46 Improper Prior

     REPLICATION 34:


                     POTENTIAL       PARAMETER WITH
     ITERATION    SCALE REDUCTION      HIGHEST PSR
     100              1.161               33
     200              1.115               16
     300              1.123               24
     400              1.100               45
     500              1.072               1
     600              1.042               28
     700              1.091               1
     800              1.021               19
     900              1.042               45
     1000             1.107               45
     1100             1.031               45
     1200             1.017               13
     1300             1.017               1
     1400             1.010               40
     1500             1.011               35
     1600             1.017               5
     1700             1.005               19
     1800             1.017               10
     1900             1.033               2
     2000             1.020               10
     2100             1.010               4
     2200             1.008               16
     2300             1.008               4
     2400             1.004               25
     2500             1.007               8
     2600             1.009               8
     2700             1.008               32
     2800             1.006               32
     2900             1.005               32
     3000             1.012               5
     3100             1.007               5
     3200             1.010               5
     3300             1.012               5
     3400             1.008               5
     3500             1.016               5
     3600             1.014               45
     3700             1.006               28
     3800             1.004               3
     3900             1.005               19
     4000             1.013               9
     4100             1.023               45
     4200             1.016               45
     4300             1.006               45
     4400             1.009               2
     4500             1.015               2
     4600             1.018               2
     4700             1.015               2
     4800             1.016               45
     4900             1.020               45
     5000             1.018               8


     Simulated prior distributions

     Parameter       Prior Mean  Prior Variance  Prior Std. Dev.


     Parameter 1 Improper Prior
     Parameter 2 Improper Prior
     Parameter 3         0.0016          0.0262          0.1620
     Parameter 4         0.0026          0.0242          0.1556
     Parameter 5 Improper Prior
     Parameter 6 Improper Prior
     Parameter 7 Improper Prior
     Parameter 8         0.0116          0.0273          0.1653
     Parameter 9        -0.0079          0.0266          0.1631
     Parameter 10 Improper Prior
     Parameter 11 Improper Prior
     Parameter 12 Improper Prior
     Parameter 13 Improper Prior
     Parameter 14 Improper Prior
     Parameter 15 Improper Prior
     Parameter 16 Improper Prior
     Parameter 17 Improper Prior
     Parameter 18 Improper Prior
     Parameter 19 Improper Prior
     Parameter 20 Improper Prior
     Parameter 21 Improper Prior
     Parameter 22 Improper Prior
     Parameter 23 Improper Prior
     Parameter 24 Improper Prior
     Parameter 25 Improper Prior
     Parameter 26 Improper Prior
     Parameter 27 Improper Prior
     Parameter 28 Improper Prior
     Parameter 29 Improper Prior
     Parameter 30 Improper Prior
     Parameter 31 Improper Prior
     Parameter 32 Improper Prior
     Parameter 33 Improper Prior
     Parameter 34 Improper Prior
     Parameter 35 Improper Prior
     Parameter 36 Improper Prior
     Parameter 37 Improper Prior
     Parameter 38 Improper Prior
     Parameter 39 Improper Prior
     Parameter 40 Improper Prior
     Parameter 41 Improper Prior
     Parameter 42 Improper Prior
     Parameter 43 Improper Prior
     Parameter 44 Improper Prior
     Parameter 45 Improper Prior
     Parameter 46 Improper Prior

     REPLICATION 35:


                     POTENTIAL       PARAMETER WITH
     ITERATION    SCALE REDUCTION      HIGHEST PSR
     100              1.136               21
     200              1.132               36
     300              1.223               21
     400              1.138               5
     500              1.126               21
     600              1.081               5
     700              1.037               27
     800              1.038               22
     900              1.035               20
     1000             1.038               5
     1100             1.009               37
     1200             1.076               5
     1300             1.080               5
     1400             1.076               5
     1500             1.039               4
     1600             1.031               45
     1700             1.024               38
     1800             1.018               38
     1900             1.030               5
     2000             1.025               5
     2100             1.022               4
     2200             1.070               45
     2300             1.020               45
     2400             1.024               45
     2500             1.015               1
     2600             1.019               3
     2700             1.022               3
     2800             1.007               4
     2900             1.014               21
     3000             1.014               5
     3100             1.018               5
     3200             1.014               38
     3300             1.005               27
     3400             1.005               27
     3500             1.008               9
     3600             1.016               9
     3700             1.026               9
     3800             1.023               5
     3900             1.040               5
     4000             1.025               5
     4100             1.021               5
     4200             1.010               5
     4300             1.011               5
     4400             1.007               13
     4500             1.008               27
     4600             1.011               27
     4700             1.011               27
     4800             1.009               27
     4900             1.010               40
     5000             1.006               40


     Simulated prior distributions

     Parameter       Prior Mean  Prior Variance  Prior Std. Dev.


     Parameter 1 Improper Prior
     Parameter 2 Improper Prior
     Parameter 3         0.0039          0.0260          0.1611
     Parameter 4        -0.0065          0.0255          0.1596
     Parameter 5 Improper Prior
     Parameter 6 Improper Prior
     Parameter 7 Improper Prior
     Parameter 8         0.0022          0.0252          0.1588
     Parameter 9        -0.0046          0.0260          0.1614
     Parameter 10 Improper Prior
     Parameter 11 Improper Prior
     Parameter 12 Improper Prior
     Parameter 13 Improper Prior
     Parameter 14 Improper Prior
     Parameter 15 Improper Prior
     Parameter 16 Improper Prior
     Parameter 17 Improper Prior
     Parameter 18 Improper Prior
     Parameter 19 Improper Prior
     Parameter 20 Improper Prior
     Parameter 21 Improper Prior
     Parameter 22 Improper Prior
     Parameter 23 Improper Prior
     Parameter 24 Improper Prior
     Parameter 25 Improper Prior
     Parameter 26 Improper Prior
     Parameter 27 Improper Prior
     Parameter 28 Improper Prior
     Parameter 29 Improper Prior
     Parameter 30 Improper Prior
     Parameter 31 Improper Prior
     Parameter 32 Improper Prior
     Parameter 33 Improper Prior
     Parameter 34 Improper Prior
     Parameter 35 Improper Prior
     Parameter 36 Improper Prior
     Parameter 37 Improper Prior
     Parameter 38 Improper Prior
     Parameter 39 Improper Prior
     Parameter 40 Improper Prior
     Parameter 41 Improper Prior
     Parameter 42 Improper Prior
     Parameter 43 Improper Prior
     Parameter 44 Improper Prior
     Parameter 45 Improper Prior
     Parameter 46 Improper Prior

     REPLICATION 36:


                     POTENTIAL       PARAMETER WITH
     ITERATION    SCALE REDUCTION      HIGHEST PSR
     100              1.421               13
     200              1.449               8
     300              1.166               45
     400              1.125               1
     500              1.069               31
     600              1.083               5
     700              1.057               5
     800              1.033               28
     900              1.053               5
     1000             1.037               5
     1100             1.036               46
     1200             1.023               28
     1300             1.033               28
     1400             1.030               5
     1500             1.017               12
     1600             1.021               12
     1700             1.017               33
     1800             1.009               1
     1900             1.011               33
     2000             1.009               13
     2100             1.014               7
     2200             1.019               7
     2300             1.042               1
     2400             1.024               1
     2500             1.019               46
     2600             1.021               46
     2700             1.022               46
     2800             1.013               46
     2900             1.010               46
     3000             1.010               14
     3100             1.007               14
     3200             1.008               45
     3300             1.011               45
     3400             1.003               45
     3500             1.006               1
     3600             1.013               1
     3700             1.007               1
     3800             1.008               28
     3900             1.005               28
     4000             1.007               28
     4100             1.020               45
     4200             1.013               45
     4300             1.010               45
     4400             1.010               45
     4500             1.006               37
     4600             1.006               37
     4700             1.007               37
     4800             1.007               37
     4900             1.008               37
     5000             1.008               10


     Simulated prior distributions

     Parameter       Prior Mean  Prior Variance  Prior Std. Dev.


     Parameter 1 Improper Prior
     Parameter 2 Improper Prior
     Parameter 3         0.0005          0.0242          0.1555
     Parameter 4        -0.0024          0.0253          0.1591
     Parameter 5 Improper Prior
     Parameter 6 Improper Prior
     Parameter 7 Improper Prior
     Parameter 8        -0.0013          0.0256          0.1601
     Parameter 9        -0.0009          0.0248          0.1573
     Parameter 10 Improper Prior
     Parameter 11 Improper Prior
     Parameter 12 Improper Prior
     Parameter 13 Improper Prior
     Parameter 14 Improper Prior
     Parameter 15 Improper Prior
     Parameter 16 Improper Prior
     Parameter 17 Improper Prior
     Parameter 18 Improper Prior
     Parameter 19 Improper Prior
     Parameter 20 Improper Prior
     Parameter 21 Improper Prior
     Parameter 22 Improper Prior
     Parameter 23 Improper Prior
     Parameter 24 Improper Prior
     Parameter 25 Improper Prior
     Parameter 26 Improper Prior
     Parameter 27 Improper Prior
     Parameter 28 Improper Prior
     Parameter 29 Improper Prior
     Parameter 30 Improper Prior
     Parameter 31 Improper Prior
     Parameter 32 Improper Prior
     Parameter 33 Improper Prior
     Parameter 34 Improper Prior
     Parameter 35 Improper Prior
     Parameter 36 Improper Prior
     Parameter 37 Improper Prior
     Parameter 38 Improper Prior
     Parameter 39 Improper Prior
     Parameter 40 Improper Prior
     Parameter 41 Improper Prior
     Parameter 42 Improper Prior
     Parameter 43 Improper Prior
     Parameter 44 Improper Prior
     Parameter 45 Improper Prior
     Parameter 46 Improper Prior

     REPLICATION 37:


                     POTENTIAL       PARAMETER WITH
     ITERATION    SCALE REDUCTION      HIGHEST PSR
     100              1.233               14
     200              1.313               21
     300              1.186               2
     400              1.182               45
     500              1.039               15
     600              1.041               25
     700              1.054               9
     800              1.064               11
     900              1.046               11
     1000             1.072               45
     1100             1.074               8
     1200             1.047               2
     1300             1.011               2
     1400             1.019               26
     1500             1.018               14
     1600             1.024               11
     1700             1.018               17
     1800             1.014               14
     1900             1.011               2
     2000             1.010               10
     2100             1.009               10
     2200             1.008               21
     2300             1.011               13
     2400             1.024               13
     2500             1.017               13
     2600             1.007               13
     2700             1.008               13
     2800             1.005               46
     2900             1.009               46
     3000             1.008               32
     3100             1.003               32
     3200             1.002               28
     3300             1.008               1
     3400             1.004               1
     3500             1.004               1
     3600             1.007               1
     3700             1.003               2
     3800             1.011               2
     3900             1.015               2
     4000             1.012               4
     4100             1.008               4
     4200             1.003               4
     4300             1.003               4
     4400             1.003               24
     4500             1.003               24
     4600             1.004               26
     4700             1.004               45
     4800             1.009               45
     4900             1.005               45
     5000             1.008               26


     Simulated prior distributions

     Parameter       Prior Mean  Prior Variance  Prior Std. Dev.


     Parameter 1 Improper Prior
     Parameter 2 Improper Prior
     Parameter 3         0.0066          0.0271          0.1646
     Parameter 4         0.0092          0.0266          0.1630
     Parameter 5 Improper Prior
     Parameter 6 Improper Prior
     Parameter 7 Improper Prior
     Parameter 8        -0.0007          0.0263          0.1622
     Parameter 9         0.0008          0.0240          0.1548
     Parameter 10 Improper Prior
     Parameter 11 Improper Prior
     Parameter 12 Improper Prior
     Parameter 13 Improper Prior
     Parameter 14 Improper Prior
     Parameter 15 Improper Prior
     Parameter 16 Improper Prior
     Parameter 17 Improper Prior
     Parameter 18 Improper Prior
     Parameter 19 Improper Prior
     Parameter 20 Improper Prior
     Parameter 21 Improper Prior
     Parameter 22 Improper Prior
     Parameter 23 Improper Prior
     Parameter 24 Improper Prior
     Parameter 25 Improper Prior
     Parameter 26 Improper Prior
     Parameter 27 Improper Prior
     Parameter 28 Improper Prior
     Parameter 29 Improper Prior
     Parameter 30 Improper Prior
     Parameter 31 Improper Prior
     Parameter 32 Improper Prior
     Parameter 33 Improper Prior
     Parameter 34 Improper Prior
     Parameter 35 Improper Prior
     Parameter 36 Improper Prior
     Parameter 37 Improper Prior
     Parameter 38 Improper Prior
     Parameter 39 Improper Prior
     Parameter 40 Improper Prior
     Parameter 41 Improper Prior
     Parameter 42 Improper Prior
     Parameter 43 Improper Prior
     Parameter 44 Improper Prior
     Parameter 45 Improper Prior
     Parameter 46 Improper Prior

     REPLICATION 38:


                     POTENTIAL       PARAMETER WITH
     ITERATION    SCALE REDUCTION      HIGHEST PSR
     100              1.248               16
     200              1.253               45
     300              1.031               22
     400              1.057               4
     500              1.133               1
     600              1.060               13
     700              1.034               13
     800              1.042               3
     900              1.018               11
     1000             1.014               40
     1100             1.058               45
     1200             1.095               9
     1300             1.054               9
     1400             1.011               23
     1500             1.011               20
     1600             1.014               37
     1700             1.017               45
     1800             1.044               45
     1900             1.064               45
     2000             1.022               45
     2100             1.018               4
     2200             1.007               19
     2300             1.008               19
     2400             1.013               45
     2500             1.003               46
     2600             1.007               35
     2700             1.007               19
     2800             1.007               19
     2900             1.011               19
     3000             1.006               19
     3100             1.011               45
     3200             1.019               45
     3300             1.006               21
     3400             1.004               45
     3500             1.009               36
     3600             1.008               46
     3700             1.007               45
     3800             1.021               45
     3900             1.022               5
     4000             1.015               1
     4100             1.006               36
     4200             1.004               36
     4300             1.006               36
     4400             1.006               36
     4500             1.008               36
     4600             1.011               36
     4700             1.012               36
     4800             1.006               18
     4900             1.008               18
     5000             1.009               18


     Simulated prior distributions

     Parameter       Prior Mean  Prior Variance  Prior Std. Dev.


     Parameter 1 Improper Prior
     Parameter 2 Improper Prior
     Parameter 3        -0.0080          0.0232          0.1524
     Parameter 4        -0.0047          0.0258          0.1606
     Parameter 5 Improper Prior
     Parameter 6 Improper Prior
     Parameter 7 Improper Prior
     Parameter 8         0.0009          0.0262          0.1620
     Parameter 9         0.0006          0.0234          0.1531
     Parameter 10 Improper Prior
     Parameter 11 Improper Prior
     Parameter 12 Improper Prior
     Parameter 13 Improper Prior
     Parameter 14 Improper Prior
     Parameter 15 Improper Prior
     Parameter 16 Improper Prior
     Parameter 17 Improper Prior
     Parameter 18 Improper Prior
     Parameter 19 Improper Prior
     Parameter 20 Improper Prior
     Parameter 21 Improper Prior
     Parameter 22 Improper Prior
     Parameter 23 Improper Prior
     Parameter 24 Improper Prior
     Parameter 25 Improper Prior
     Parameter 26 Improper Prior
     Parameter 27 Improper Prior
     Parameter 28 Improper Prior
     Parameter 29 Improper Prior
     Parameter 30 Improper Prior
     Parameter 31 Improper Prior
     Parameter 32 Improper Prior
     Parameter 33 Improper Prior
     Parameter 34 Improper Prior
     Parameter 35 Improper Prior
     Parameter 36 Improper Prior
     Parameter 37 Improper Prior
     Parameter 38 Improper Prior
     Parameter 39 Improper Prior
     Parameter 40 Improper Prior
     Parameter 41 Improper Prior
     Parameter 42 Improper Prior
     Parameter 43 Improper Prior
     Parameter 44 Improper Prior
     Parameter 45 Improper Prior
     Parameter 46 Improper Prior

     REPLICATION 39:


                     POTENTIAL       PARAMETER WITH
     ITERATION    SCALE REDUCTION      HIGHEST PSR
     100              1.408               8
     200              1.176               5
     300              1.047               36
     400              1.067               38
     500              1.062               5
     600              1.034               2
     700              1.174               9
     800              1.044               8
     900              1.037               14
     1000             1.013               14
     1100             1.038               2
     1200             1.047               2
     1300             1.093               2
     1400             1.194               45
     1500             1.149               45
     1600             1.028               45
     1700             1.020               32
     1800             1.012               18
     1900             1.029               2
     2000             1.026               4
     2100             1.016               28
     2200             1.019               14
     2300             1.021               14
     2400             1.011               26
     2500             1.008               15
     2600             1.015               1
     2700             1.011               9
     2800             1.017               45
     2900             1.017               45
     3000             1.015               45
     3100             1.014               45
     3200             1.018               45
     3300             1.026               45
     3400             1.008               45
     3500             1.004               7
     3600             1.014               45
     3700             1.007               15
     3800             1.005               11
     3900             1.006               14
     4000             1.017               14
     4100             1.015               14
     4200             1.007               12
     4300             1.005               12
     4400             1.005               43
     4500             1.008               17
     4600             1.013               17
     4700             1.017               17
     4800             1.015               17
     4900             1.015               17
     5000             1.010               17


     Simulated prior distributions

     Parameter       Prior Mean  Prior Variance  Prior Std. Dev.


     Parameter 1 Improper Prior
     Parameter 2 Improper Prior
     Parameter 3        -0.0024          0.0243          0.1560
     Parameter 4        -0.0035          0.0250          0.1580
     Parameter 5 Improper Prior
     Parameter 6 Improper Prior
     Parameter 7 Improper Prior
     Parameter 8        -0.0025          0.0254          0.1593
     Parameter 9         0.0001          0.0239          0.1546
     Parameter 10 Improper Prior
     Parameter 11 Improper Prior
     Parameter 12 Improper Prior
     Parameter 13 Improper Prior
     Parameter 14 Improper Prior
     Parameter 15 Improper Prior
     Parameter 16 Improper Prior
     Parameter 17 Improper Prior
     Parameter 18 Improper Prior
     Parameter 19 Improper Prior
     Parameter 20 Improper Prior
     Parameter 21 Improper Prior
     Parameter 22 Improper Prior
     Parameter 23 Improper Prior
     Parameter 24 Improper Prior
     Parameter 25 Improper Prior
     Parameter 26 Improper Prior
     Parameter 27 Improper Prior
     Parameter 28 Improper Prior
     Parameter 29 Improper Prior
     Parameter 30 Improper Prior
     Parameter 31 Improper Prior
     Parameter 32 Improper Prior
     Parameter 33 Improper Prior
     Parameter 34 Improper Prior
     Parameter 35 Improper Prior
     Parameter 36 Improper Prior
     Parameter 37 Improper Prior
     Parameter 38 Improper Prior
     Parameter 39 Improper Prior
     Parameter 40 Improper Prior
     Parameter 41 Improper Prior
     Parameter 42 Improper Prior
     Parameter 43 Improper Prior
     Parameter 44 Improper Prior
     Parameter 45 Improper Prior
     Parameter 46 Improper Prior

     REPLICATION 40:


                     POTENTIAL       PARAMETER WITH
     ITERATION    SCALE REDUCTION      HIGHEST PSR
     100              1.320               10
     200              1.168               18
     300              1.081               13
     400              1.077               32
     500              1.100               1
     600              1.068               38
     700              1.013               13
     800              1.034               46
     900              1.052               21
     1000             1.037               28
     1100             1.021               35
     1200             1.023               21
     1300             1.032               21
     1400             1.037               46
     1500             1.032               46
     1600             1.023               9
     1700             1.033               9
     1800             1.021               10
     1900             1.017               13
     2000             1.022               46
     2100             1.023               46
     2200             1.020               8
     2300             1.018               5
     2400             1.010               46
     2500             1.009               46
     2600             1.008               17
     2700             1.008               13
     2800             1.007               13
     2900             1.008               13
     3000             1.016               5
     3100             1.009               39
     3200             1.023               5
     3300             1.014               5
     3400             1.015               5
     3500             1.005               17
     3600             1.007               39
     3700             1.010               21
     3800             1.012               21
     3900             1.007               3
     4000             1.007               3
     4100             1.006               28
     4200             1.008               28
     4300             1.010               1
     4400             1.020               5
     4500             1.019               5
     4600             1.022               5
     4700             1.029               5
     4800             1.024               45
     4900             1.018               45
     5000             1.013               45


     Simulated prior distributions

     Parameter       Prior Mean  Prior Variance  Prior Std. Dev.


     Parameter 1 Improper Prior
     Parameter 2 Improper Prior
     Parameter 3         0.0001          0.0245          0.1566
     Parameter 4        -0.0068          0.0251          0.1586
     Parameter 5 Improper Prior
     Parameter 6 Improper Prior
     Parameter 7 Improper Prior
     Parameter 8         0.0019          0.0264          0.1623
     Parameter 9         0.0037          0.0230          0.1516
     Parameter 10 Improper Prior
     Parameter 11 Improper Prior
     Parameter 12 Improper Prior
     Parameter 13 Improper Prior
     Parameter 14 Improper Prior
     Parameter 15 Improper Prior
     Parameter 16 Improper Prior
     Parameter 17 Improper Prior
     Parameter 18 Improper Prior
     Parameter 19 Improper Prior
     Parameter 20 Improper Prior
     Parameter 21 Improper Prior
     Parameter 22 Improper Prior
     Parameter 23 Improper Prior
     Parameter 24 Improper Prior
     Parameter 25 Improper Prior
     Parameter 26 Improper Prior
     Parameter 27 Improper Prior
     Parameter 28 Improper Prior
     Parameter 29 Improper Prior
     Parameter 30 Improper Prior
     Parameter 31 Improper Prior
     Parameter 32 Improper Prior
     Parameter 33 Improper Prior
     Parameter 34 Improper Prior
     Parameter 35 Improper Prior
     Parameter 36 Improper Prior
     Parameter 37 Improper Prior
     Parameter 38 Improper Prior
     Parameter 39 Improper Prior
     Parameter 40 Improper Prior
     Parameter 41 Improper Prior
     Parameter 42 Improper Prior
     Parameter 43 Improper Prior
     Parameter 44 Improper Prior
     Parameter 45 Improper Prior
     Parameter 46 Improper Prior

     REPLICATION 41:


                     POTENTIAL       PARAMETER WITH
     ITERATION    SCALE REDUCTION      HIGHEST PSR
     100              1.491               6
     200              1.067               36
     300              1.131               12
     400              1.091               46
     500              1.152               45
     600              1.036               41
     700              1.113               5
     800              1.054               21
     900              1.051               45
     1000             1.031               15
     1100             1.040               15
     1200             1.085               45
     1300             1.032               13
     1400             1.019               14
     1500             1.020               15
     1600             1.009               27
     1700             1.009               22
     1800             1.019               3
     1900             1.031               17
     2000             1.026               19
     2100             1.017               17
     2200             1.007               22
     2300             1.015               3
     2400             1.021               6
     2500             1.015               3
     2600             1.024               20
     2700             1.015               20
     2800             1.015               20
     2900             1.020               1
     3000             1.012               2
     3100             1.012               2
     3200             1.008               2
     3300             1.004               22
     3400             1.002               38
     3500             1.008               3
     3600             1.009               9
     3700             1.013               5
     3800             1.016               5
     3900             1.023               5
     4000             1.021               5
     4100             1.050               5
     4200             1.036               5
     4300             1.049               1
     4400             1.061               45
     4500             1.063               1
     4600             1.050               45
     4700             1.038               45
     4800             1.023               1
     4900             1.012               1
     5000             1.005               1


     Simulated prior distributions

     Parameter       Prior Mean  Prior Variance  Prior Std. Dev.


     Parameter 1 Improper Prior
     Parameter 2 Improper Prior
     Parameter 3         0.0021          0.0250          0.1580
     Parameter 4        -0.0052          0.0223          0.1493
     Parameter 5 Improper Prior
     Parameter 6 Improper Prior
     Parameter 7 Improper Prior
     Parameter 8        -0.0026          0.0244          0.1560
     Parameter 9         0.0030          0.0262          0.1620
     Parameter 10 Improper Prior
     Parameter 11 Improper Prior
     Parameter 12 Improper Prior
     Parameter 13 Improper Prior
     Parameter 14 Improper Prior
     Parameter 15 Improper Prior
     Parameter 16 Improper Prior
     Parameter 17 Improper Prior
     Parameter 18 Improper Prior
     Parameter 19 Improper Prior
     Parameter 20 Improper Prior
     Parameter 21 Improper Prior
     Parameter 22 Improper Prior
     Parameter 23 Improper Prior
     Parameter 24 Improper Prior
     Parameter 25 Improper Prior
     Parameter 26 Improper Prior
     Parameter 27 Improper Prior
     Parameter 28 Improper Prior
     Parameter 29 Improper Prior
     Parameter 30 Improper Prior
     Parameter 31 Improper Prior
     Parameter 32 Improper Prior
     Parameter 33 Improper Prior
     Parameter 34 Improper Prior
     Parameter 35 Improper Prior
     Parameter 36 Improper Prior
     Parameter 37 Improper Prior
     Parameter 38 Improper Prior
     Parameter 39 Improper Prior
     Parameter 40 Improper Prior
     Parameter 41 Improper Prior
     Parameter 42 Improper Prior
     Parameter 43 Improper Prior
     Parameter 44 Improper Prior
     Parameter 45 Improper Prior
     Parameter 46 Improper Prior

     REPLICATION 42:


                     POTENTIAL       PARAMETER WITH
     ITERATION    SCALE REDUCTION      HIGHEST PSR
     100              1.349               20
     200              1.175               13
     300              1.099               40
     400              1.118               23
     500              1.036               36
     600              1.018               10
     700              1.028               44
     800              1.022               19
     900              1.034               11
     1000             1.019               4
     1100             1.011               4
     1200             1.019               17
     1300             1.013               7
     1400             1.020               26
     1500             1.049               28
     1600             1.059               28
     1700             1.018               46
     1800             1.026               1
     1900             1.039               32
     2000             1.018               32
     2100             1.010               14
     2200             1.026               28
     2300             1.023               14
     2400             1.011               1
     2500             1.013               1
     2600             1.010               1
     2700             1.011               18
     2800             1.015               40
     2900             1.010               40
     3000             1.012               34
     3100             1.007               14
     3200             1.020               45
     3300             1.031               45
     3400             1.044               1
     3500             1.029               1
     3600             1.011               45
     3700             1.007               45
     3800             1.023               45
     3900             1.030               45
     4000             1.032               45
     4100             1.038               45
     4200             1.029               45
     4300             1.016               1
     4400             1.010               40
     4500             1.006               40
     4600             1.004               40
     4700             1.003               40
     4800             1.004               23
     4900             1.011               9
     5000             1.022               9
     5100             1.029               5
     5200             1.034               5
     5300             1.026               5
     5400             1.020               5
     5500             1.025               5
     5600             1.018               5


     Simulated prior distributions

     Parameter       Prior Mean  Prior Variance  Prior Std. Dev.


     Parameter 1 Improper Prior
     Parameter 2 Improper Prior
     Parameter 3        -0.0077          0.0252          0.1587
     Parameter 4         0.0086          0.0264          0.1624
     Parameter 5 Improper Prior
     Parameter 6 Improper Prior
     Parameter 7 Improper Prior
     Parameter 8         0.0009          0.0237          0.1538
     Parameter 9         0.0060          0.0236          0.1535
     Parameter 10 Improper Prior
     Parameter 11 Improper Prior
     Parameter 12 Improper Prior
     Parameter 13 Improper Prior
     Parameter 14 Improper Prior
     Parameter 15 Improper Prior
     Parameter 16 Improper Prior
     Parameter 17 Improper Prior
     Parameter 18 Improper Prior
     Parameter 19 Improper Prior
     Parameter 20 Improper Prior
     Parameter 21 Improper Prior
     Parameter 22 Improper Prior
     Parameter 23 Improper Prior
     Parameter 24 Improper Prior
     Parameter 25 Improper Prior
     Parameter 26 Improper Prior
     Parameter 27 Improper Prior
     Parameter 28 Improper Prior
     Parameter 29 Improper Prior
     Parameter 30 Improper Prior
     Parameter 31 Improper Prior
     Parameter 32 Improper Prior
     Parameter 33 Improper Prior
     Parameter 34 Improper Prior
     Parameter 35 Improper Prior
     Parameter 36 Improper Prior
     Parameter 37 Improper Prior
     Parameter 38 Improper Prior
     Parameter 39 Improper Prior
     Parameter 40 Improper Prior
     Parameter 41 Improper Prior
     Parameter 42 Improper Prior
     Parameter 43 Improper Prior
     Parameter 44 Improper Prior
     Parameter 45 Improper Prior
     Parameter 46 Improper Prior

     REPLICATION 43:


                     POTENTIAL       PARAMETER WITH
     ITERATION    SCALE REDUCTION      HIGHEST PSR
     100              1.767               9
     200              1.134               16
     300              1.126               12
     400              1.045               40
     500              1.070               40
     600              1.065               40
     700              1.089               45
     800              1.032               36
     900              1.030               25
     1000             1.101               1
     1100             1.150               5
     1200             1.075               1
     1300             1.068               2
     1400             1.014               21
     1500             1.020               18
     1600             1.028               27
     1700             1.124               1
     1800             1.041               1
     1900             1.027               1
     2000             1.016               1
     2100             1.010               38
     2200             1.019               38
     2300             1.016               20
     2400             1.014               20
     2500             1.008               27
     2600             1.009               27
     2700             1.012               27
     2800             1.008               21
     2900             1.007               21
     3000             1.014               1
     3100             1.018               1
     3200             1.015               1
     3300             1.009               20
     3400             1.009               1
     3500             1.008               1
     3600             1.011               1
     3700             1.018               1
     3800             1.028               1
     3900             1.008               1
     4000             1.006               46
     4100             1.006               12
     4200             1.004               23
     4300             1.005               23
     4400             1.005               11
     4500             1.008               11
     4600             1.008               28
     4700             1.008               28
     4800             1.009               28
     4900             1.010               28
     5000             1.013               28


     Simulated prior distributions

     Parameter       Prior Mean  Prior Variance  Prior Std. Dev.


     Parameter 1 Improper Prior
     Parameter 2 Improper Prior
     Parameter 3         0.0013          0.0256          0.1602
     Parameter 4        -0.0023          0.0241          0.1553
     Parameter 5 Improper Prior
     Parameter 6 Improper Prior
     Parameter 7 Improper Prior
     Parameter 8         0.0064          0.0255          0.1598
     Parameter 9        -0.0030          0.0264          0.1626
     Parameter 10 Improper Prior
     Parameter 11 Improper Prior
     Parameter 12 Improper Prior
     Parameter 13 Improper Prior
     Parameter 14 Improper Prior
     Parameter 15 Improper Prior
     Parameter 16 Improper Prior
     Parameter 17 Improper Prior
     Parameter 18 Improper Prior
     Parameter 19 Improper Prior
     Parameter 20 Improper Prior
     Parameter 21 Improper Prior
     Parameter 22 Improper Prior
     Parameter 23 Improper Prior
     Parameter 24 Improper Prior
     Parameter 25 Improper Prior
     Parameter 26 Improper Prior
     Parameter 27 Improper Prior
     Parameter 28 Improper Prior
     Parameter 29 Improper Prior
     Parameter 30 Improper Prior
     Parameter 31 Improper Prior
     Parameter 32 Improper Prior
     Parameter 33 Improper Prior
     Parameter 34 Improper Prior
     Parameter 35 Improper Prior
     Parameter 36 Improper Prior
     Parameter 37 Improper Prior
     Parameter 38 Improper Prior
     Parameter 39 Improper Prior
     Parameter 40 Improper Prior
     Parameter 41 Improper Prior
     Parameter 42 Improper Prior
     Parameter 43 Improper Prior
     Parameter 44 Improper Prior
     Parameter 45 Improper Prior
     Parameter 46 Improper Prior

     REPLICATION 44:


                     POTENTIAL       PARAMETER WITH
     ITERATION    SCALE REDUCTION      HIGHEST PSR
     100              1.421               40
     200              1.115               8
     300              1.048               11
     400              1.025               8
     500              1.262               9
     600              1.105               46
     700              1.025               12
     800              1.070               9
     900              1.028               9
     1000             1.014               16
     1100             1.015               9
     1200             1.009               40
     1300             1.027               45
     1400             1.017               23
     1500             1.016               4
     1600             1.023               4
     1700             1.007               28
     1800             1.018               45
     1900             1.012               18
     2000             1.013               46
     2100             1.013               46
     2200             1.013               45
     2300             1.010               25
     2400             1.013               4
     2500             1.006               3
     2600             1.007               19
     2700             1.007               15
     2800             1.016               14
     2900             1.007               15
     3000             1.018               5
     3100             1.018               5
     3200             1.033               45
     3300             1.011               2
     3400             1.016               45
     3500             1.018               45
     3600             1.009               5
     3700             1.021               45
     3800             1.021               45
     3900             1.018               1
     4000             1.007               14
     4100             1.006               8
     4200             1.007               14
     4300             1.004               14
     4400             1.006               46
     4500             1.004               20
     4600             1.004               3
     4700             1.006               5
     4800             1.004               5
     4900             1.006               5
     5000             1.004               5


     Simulated prior distributions

     Parameter       Prior Mean  Prior Variance  Prior Std. Dev.


     Parameter 1 Improper Prior
     Parameter 2 Improper Prior
     Parameter 3        -0.0020          0.0237          0.1540
     Parameter 4        -0.0069          0.0256          0.1598
     Parameter 5 Improper Prior
     Parameter 6 Improper Prior
     Parameter 7 Improper Prior
     Parameter 8         0.0002          0.0254          0.1594
     Parameter 9        -0.0072          0.0266          0.1630
     Parameter 10 Improper Prior
     Parameter 11 Improper Prior
     Parameter 12 Improper Prior
     Parameter 13 Improper Prior
     Parameter 14 Improper Prior
     Parameter 15 Improper Prior
     Parameter 16 Improper Prior
     Parameter 17 Improper Prior
     Parameter 18 Improper Prior
     Parameter 19 Improper Prior
     Parameter 20 Improper Prior
     Parameter 21 Improper Prior
     Parameter 22 Improper Prior
     Parameter 23 Improper Prior
     Parameter 24 Improper Prior
     Parameter 25 Improper Prior
     Parameter 26 Improper Prior
     Parameter 27 Improper Prior
     Parameter 28 Improper Prior
     Parameter 29 Improper Prior
     Parameter 30 Improper Prior
     Parameter 31 Improper Prior
     Parameter 32 Improper Prior
     Parameter 33 Improper Prior
     Parameter 34 Improper Prior
     Parameter 35 Improper Prior
     Parameter 36 Improper Prior
     Parameter 37 Improper Prior
     Parameter 38 Improper Prior
     Parameter 39 Improper Prior
     Parameter 40 Improper Prior
     Parameter 41 Improper Prior
     Parameter 42 Improper Prior
     Parameter 43 Improper Prior
     Parameter 44 Improper Prior
     Parameter 45 Improper Prior
     Parameter 46 Improper Prior

     REPLICATION 45:


                     POTENTIAL       PARAMETER WITH
     ITERATION    SCALE REDUCTION      HIGHEST PSR
     100              1.196               20
     200              1.088               17
     300              1.212               20
     400              1.285               8
     500              1.021               13
     600              1.017               36
     700              1.009               4
     800              1.027               45
     900              1.013               30
     1000             1.017               28
     1100             1.017               36
     1200             1.027               39
     1300             1.075               9
     1400             1.042               9
     1500             1.016               13
     1600             1.011               40
     1700             1.034               40
     1800             1.016               40
     1900             1.009               8
     2000             1.033               5
     2100             1.021               1
     2200             1.007               13
     2300             1.010               13
     2400             1.015               13
     2500             1.014               10
     2600             1.013               5
     2700             1.018               9
     2800             1.024               5
     2900             1.022               5
     3000             1.020               1
     3100             1.019               1
     3200             1.010               1
     3300             1.016               1
     3400             1.028               9
     3500             1.015               1
     3600             1.013               27
     3700             1.011               27
     3800             1.005               27
     3900             1.003               27
     4000             1.004               27
     4100             1.005               4
     4200             1.005               28
     4300             1.005               26
     4400             1.009               45
     4500             1.023               2
     4600             1.012               1
     4700             1.015               1
     4800             1.011               1
     4900             1.006               1
     5000             1.025               8
     5100             1.037               8
     5200             1.035               8
     5300             1.024               8
     5400             1.029               8
     5500             1.018               8


     Simulated prior distributions

     Parameter       Prior Mean  Prior Variance  Prior Std. Dev.


     Parameter 1 Improper Prior
     Parameter 2 Improper Prior
     Parameter 3        -0.0035          0.0237          0.1539
     Parameter 4        -0.0046          0.0255          0.1598
     Parameter 5 Improper Prior
     Parameter 6 Improper Prior
     Parameter 7 Improper Prior
     Parameter 8         0.0068          0.0252          0.1587
     Parameter 9         0.0033          0.0240          0.1548
     Parameter 10 Improper Prior
     Parameter 11 Improper Prior
     Parameter 12 Improper Prior
     Parameter 13 Improper Prior
     Parameter 14 Improper Prior
     Parameter 15 Improper Prior
     Parameter 16 Improper Prior
     Parameter 17 Improper Prior
     Parameter 18 Improper Prior
     Parameter 19 Improper Prior
     Parameter 20 Improper Prior
     Parameter 21 Improper Prior
     Parameter 22 Improper Prior
     Parameter 23 Improper Prior
     Parameter 24 Improper Prior
     Parameter 25 Improper Prior
     Parameter 26 Improper Prior
     Parameter 27 Improper Prior
     Parameter 28 Improper Prior
     Parameter 29 Improper Prior
     Parameter 30 Improper Prior
     Parameter 31 Improper Prior
     Parameter 32 Improper Prior
     Parameter 33 Improper Prior
     Parameter 34 Improper Prior
     Parameter 35 Improper Prior
     Parameter 36 Improper Prior
     Parameter 37 Improper Prior
     Parameter 38 Improper Prior
     Parameter 39 Improper Prior
     Parameter 40 Improper Prior
     Parameter 41 Improper Prior
     Parameter 42 Improper Prior
     Parameter 43 Improper Prior
     Parameter 44 Improper Prior
     Parameter 45 Improper Prior
     Parameter 46 Improper Prior

     REPLICATION 46:


                     POTENTIAL       PARAMETER WITH
     ITERATION    SCALE REDUCTION      HIGHEST PSR
     100              1.414               21
     200              1.107               39
     300              1.148               5
     400              1.089               45
     500              1.045               32
     600              1.028               39
     700              1.039               28
     800              1.015               17
     900              1.010               42
     1000             1.071               1
     1100             1.057               1
     1200             1.019               12
     1300             1.020               3
     1400             1.030               5
     1500             1.024               5
     1600             1.017               46
     1700             1.011               37
     1800             1.027               8
     1900             1.010               28
     2000             1.009               39
     2100             1.020               45
     2200             1.006               12
     2300             1.005               21
     2400             1.016               26
     2500             1.030               45
     2600             1.015               46
     2700             1.010               46
     2800             1.008               46
     2900             1.020               45
     3000             1.023               45
     3100             1.005               45
     3200             1.011               6
     3300             1.006               13
     3400             1.007               13
     3500             1.005               13
     3600             1.007               45
     3700             1.008               45
     3800             1.007               45
     3900             1.003               13
     4000             1.002               31
     4100             1.005               45
     4200             1.003               31
     4300             1.002               9
     4400             1.003               26
     4500             1.009               5
     4600             1.007               2
     4700             1.012               5
     4800             1.009               2
     4900             1.013               14
     5000             1.014               14


     Simulated prior distributions

     Parameter       Prior Mean  Prior Variance  Prior Std. Dev.


     Parameter 1 Improper Prior
     Parameter 2 Improper Prior
     Parameter 3        -0.0007          0.0244          0.1564
     Parameter 4        -0.0080          0.0257          0.1605
     Parameter 5 Improper Prior
     Parameter 6 Improper Prior
     Parameter 7 Improper Prior
     Parameter 8         0.0019          0.0250          0.1581
     Parameter 9         0.0026          0.0255          0.1598
     Parameter 10 Improper Prior
     Parameter 11 Improper Prior
     Parameter 12 Improper Prior
     Parameter 13 Improper Prior
     Parameter 14 Improper Prior
     Parameter 15 Improper Prior
     Parameter 16 Improper Prior
     Parameter 17 Improper Prior
     Parameter 18 Improper Prior
     Parameter 19 Improper Prior
     Parameter 20 Improper Prior
     Parameter 21 Improper Prior
     Parameter 22 Improper Prior
     Parameter 23 Improper Prior
     Parameter 24 Improper Prior
     Parameter 25 Improper Prior
     Parameter 26 Improper Prior
     Parameter 27 Improper Prior
     Parameter 28 Improper Prior
     Parameter 29 Improper Prior
     Parameter 30 Improper Prior
     Parameter 31 Improper Prior
     Parameter 32 Improper Prior
     Parameter 33 Improper Prior
     Parameter 34 Improper Prior
     Parameter 35 Improper Prior
     Parameter 36 Improper Prior
     Parameter 37 Improper Prior
     Parameter 38 Improper Prior
     Parameter 39 Improper Prior
     Parameter 40 Improper Prior
     Parameter 41 Improper Prior
     Parameter 42 Improper Prior
     Parameter 43 Improper Prior
     Parameter 44 Improper Prior
     Parameter 45 Improper Prior
     Parameter 46 Improper Prior

     REPLICATION 47:


                     POTENTIAL       PARAMETER WITH
     ITERATION    SCALE REDUCTION      HIGHEST PSR
     100              1.409               45
     200              1.130               18
     300              1.281               45
     400              1.047               46
     500              1.230               45
     600              1.094               34
     700              1.029               5
     800              1.032               16
     900              1.061               17
     1000             1.015               45
     1100             1.017               45
     1200             1.032               5
     1300             1.048               45
     1400             1.013               12
     1500             1.008               15
     1600             1.019               4
     1700             1.021               4
     1800             1.012               6
     1900             1.018               21
     2000             1.012               45
     2100             1.013               17
     2200             1.011               17
     2300             1.009               17
     2400             1.011               17
     2500             1.010               19
     2600             1.014               8
     2700             1.014               36
     2800             1.011               36
     2900             1.016               36
     3000             1.010               36
     3100             1.006               29
     3200             1.008               29
     3300             1.015               17
     3400             1.010               17
     3500             1.013               1
     3600             1.013               1
     3700             1.006               26
     3800             1.007               14
     3900             1.011               8
     4000             1.005               19
     4100             1.011               19
     4200             1.008               19
     4300             1.007               5
     4400             1.007               9
     4500             1.027               9
     4600             1.031               5
     4700             1.028               1
     4800             1.029               45
     4900             1.015               45
     5000             1.013               45


     Simulated prior distributions

     Parameter       Prior Mean  Prior Variance  Prior Std. Dev.


     Parameter 1 Improper Prior
     Parameter 2 Improper Prior
     Parameter 3         0.0008          0.0236          0.1535
     Parameter 4        -0.0013          0.0240          0.1549
     Parameter 5 Improper Prior
     Parameter 6 Improper Prior
     Parameter 7 Improper Prior
     Parameter 8         0.0033          0.0265          0.1627
     Parameter 9        -0.0036          0.0268          0.1636
     Parameter 10 Improper Prior
     Parameter 11 Improper Prior
     Parameter 12 Improper Prior
     Parameter 13 Improper Prior
     Parameter 14 Improper Prior
     Parameter 15 Improper Prior
     Parameter 16 Improper Prior
     Parameter 17 Improper Prior
     Parameter 18 Improper Prior
     Parameter 19 Improper Prior
     Parameter 20 Improper Prior
     Parameter 21 Improper Prior
     Parameter 22 Improper Prior
     Parameter 23 Improper Prior
     Parameter 24 Improper Prior
     Parameter 25 Improper Prior
     Parameter 26 Improper Prior
     Parameter 27 Improper Prior
     Parameter 28 Improper Prior
     Parameter 29 Improper Prior
     Parameter 30 Improper Prior
     Parameter 31 Improper Prior
     Parameter 32 Improper Prior
     Parameter 33 Improper Prior
     Parameter 34 Improper Prior
     Parameter 35 Improper Prior
     Parameter 36 Improper Prior
     Parameter 37 Improper Prior
     Parameter 38 Improper Prior
     Parameter 39 Improper Prior
     Parameter 40 Improper Prior
     Parameter 41 Improper Prior
     Parameter 42 Improper Prior
     Parameter 43 Improper Prior
     Parameter 44 Improper Prior
     Parameter 45 Improper Prior
     Parameter 46 Improper Prior

     REPLICATION 48:


                     POTENTIAL       PARAMETER WITH
     ITERATION    SCALE REDUCTION      HIGHEST PSR
     100              1.334               13
     200              1.252               9
     300              1.114               1
     400              1.119               1
     500              1.059               38
     600              1.133               1
     700              1.032               16
     800              1.017               23
     900              1.032               12
     1000             1.047               12
     1100             1.026               15
     1200             1.019               20
     1300             1.013               19
     1400             1.012               45
     1500             1.030               45
     1600             1.023               17
     1700             1.016               10
     1800             1.020               12
     1900             1.030               45
     2000             1.034               45
     2100             1.030               5
     2200             1.019               1
     2300             1.031               1
     2400             1.014               3
     2500             1.021               10
     2600             1.022               10
     2700             1.028               12
     2800             1.021               12
     2900             1.025               12
     3000             1.026               12
     3100             1.017               12
     3200             1.008               12
     3300             1.008               40
     3400             1.007               28
     3500             1.010               15
     3600             1.005               15
     3700             1.005               16
     3800             1.003               16
     3900             1.004               16
     4000             1.008               10
     4100             1.007               45
     4200             1.016               20
     4300             1.012               20
     4400             1.011               20
     4500             1.015               45
     4600             1.015               20
     4700             1.010               46
     4800             1.006               10
     4900             1.009               45
     5000             1.010               45


     Simulated prior distributions

     Parameter       Prior Mean  Prior Variance  Prior Std. Dev.


     Parameter 1 Improper Prior
     Parameter 2 Improper Prior
     Parameter 3        -0.0071          0.0257          0.1603
     Parameter 4         0.0000          0.0258          0.1606
     Parameter 5 Improper Prior
     Parameter 6 Improper Prior
     Parameter 7 Improper Prior
     Parameter 8        -0.0001          0.0260          0.1612
     Parameter 9        -0.0060          0.0255          0.1597
     Parameter 10 Improper Prior
     Parameter 11 Improper Prior
     Parameter 12 Improper Prior
     Parameter 13 Improper Prior
     Parameter 14 Improper Prior
     Parameter 15 Improper Prior
     Parameter 16 Improper Prior
     Parameter 17 Improper Prior
     Parameter 18 Improper Prior
     Parameter 19 Improper Prior
     Parameter 20 Improper Prior
     Parameter 21 Improper Prior
     Parameter 22 Improper Prior
     Parameter 23 Improper Prior
     Parameter 24 Improper Prior
     Parameter 25 Improper Prior
     Parameter 26 Improper Prior
     Parameter 27 Improper Prior
     Parameter 28 Improper Prior
     Parameter 29 Improper Prior
     Parameter 30 Improper Prior
     Parameter 31 Improper Prior
     Parameter 32 Improper Prior
     Parameter 33 Improper Prior
     Parameter 34 Improper Prior
     Parameter 35 Improper Prior
     Parameter 36 Improper Prior
     Parameter 37 Improper Prior
     Parameter 38 Improper Prior
     Parameter 39 Improper Prior
     Parameter 40 Improper Prior
     Parameter 41 Improper Prior
     Parameter 42 Improper Prior
     Parameter 43 Improper Prior
     Parameter 44 Improper Prior
     Parameter 45 Improper Prior
     Parameter 46 Improper Prior

     REPLICATION 49:


                     POTENTIAL       PARAMETER WITH
     ITERATION    SCALE REDUCTION      HIGHEST PSR
     100              1.466               1
     200              1.310               45
     300              1.186               45
     400              1.072               14
     500              1.048               19
     600              1.033               4
     700              1.030               39
     800              1.023               18
     900              1.028               27
     1000             1.025               5
     1100             1.041               5
     1200             1.029               5
     1300             1.014               21
     1400             1.007               28
     1500             1.008               18
     1600             1.047               45
     1700             1.043               45
     1800             1.055               45
     1900             1.033               2
     2000             1.014               2
     2100             1.008               37
     2200             1.012               12
     2300             1.020               6
     2400             1.013               6
     2500             1.018               23
     2600             1.009               46
     2700             1.022               45
     2800             1.020               45
     2900             1.012               13
     3000             1.012               12
     3100             1.008               12
     3200             1.007               14
     3300             1.010               14
     3400             1.012               8
     3500             1.009               8
     3600             1.007               23
     3700             1.005               23
     3800             1.003               23
     3900             1.004               23
     4000             1.004               23
     4100             1.003               26
     4200             1.004               9
     4300             1.009               5
     4400             1.005               14
     4500             1.007               14
     4600             1.010               5
     4700             1.005               5
     4800             1.003               5
     4900             1.002               11
     5000             1.003               26


     Simulated prior distributions

     Parameter       Prior Mean  Prior Variance  Prior Std. Dev.


     Parameter 1 Improper Prior
     Parameter 2 Improper Prior
     Parameter 3         0.0028          0.0265          0.1629
     Parameter 4        -0.0066          0.0256          0.1601
     Parameter 5 Improper Prior
     Parameter 6 Improper Prior
     Parameter 7 Improper Prior
     Parameter 8         0.0090          0.0248          0.1574
     Parameter 9         0.0032          0.0250          0.1582
     Parameter 10 Improper Prior
     Parameter 11 Improper Prior
     Parameter 12 Improper Prior
     Parameter 13 Improper Prior
     Parameter 14 Improper Prior
     Parameter 15 Improper Prior
     Parameter 16 Improper Prior
     Parameter 17 Improper Prior
     Parameter 18 Improper Prior
     Parameter 19 Improper Prior
     Parameter 20 Improper Prior
     Parameter 21 Improper Prior
     Parameter 22 Improper Prior
     Parameter 23 Improper Prior
     Parameter 24 Improper Prior
     Parameter 25 Improper Prior
     Parameter 26 Improper Prior
     Parameter 27 Improper Prior
     Parameter 28 Improper Prior
     Parameter 29 Improper Prior
     Parameter 30 Improper Prior
     Parameter 31 Improper Prior
     Parameter 32 Improper Prior
     Parameter 33 Improper Prior
     Parameter 34 Improper Prior
     Parameter 35 Improper Prior
     Parameter 36 Improper Prior
     Parameter 37 Improper Prior
     Parameter 38 Improper Prior
     Parameter 39 Improper Prior
     Parameter 40 Improper Prior
     Parameter 41 Improper Prior
     Parameter 42 Improper Prior
     Parameter 43 Improper Prior
     Parameter 44 Improper Prior
     Parameter 45 Improper Prior
     Parameter 46 Improper Prior

     REPLICATION 50:


                     POTENTIAL       PARAMETER WITH
     ITERATION    SCALE REDUCTION      HIGHEST PSR
     100              1.867               45
     200              1.151               8
     300              1.163               28
     400              1.072               45
     500              1.084               1
     600              1.279               45
     700              1.057               21
     800              1.028               39
     900              1.083               45
     1000             1.040               19
     1100             1.054               19
     1200             1.075               5
     1300             1.050               8
     1400             1.010               25
     1500             1.015               16
     1600             1.023               19
     1700             1.024               45
     1800             1.013               17
     1900             1.010               36
     2000             1.018               36
     2100             1.016               36
     2200             1.010               24
     2300             1.014               36
     2400             1.019               8
     2500             1.006               6
     2600             1.005               46
     2700             1.004               14
     2800             1.006               35
     2900             1.014               35
     3000             1.021               8
     3100             1.020               8
     3200             1.007               8
     3300             1.008               8
     3400             1.011               19
     3500             1.015               19
     3600             1.008               19
     3700             1.016               5
     3800             1.012               5
     3900             1.012               18
     4000             1.014               18
     4100             1.009               18
     4200             1.005               18
     4300             1.005               1
     4400             1.014               8
     4500             1.008               8
     4600             1.009               8
     4700             1.004               23
     4800             1.006               18
     4900             1.005               34
     5000             1.009               8


     Simulated prior distributions

     Parameter       Prior Mean  Prior Variance  Prior Std. Dev.


     Parameter 1 Improper Prior
     Parameter 2 Improper Prior
     Parameter 3        -0.0003          0.0256          0.1601
     Parameter 4         0.0069          0.0245          0.1566
     Parameter 5 Improper Prior
     Parameter 6 Improper Prior
     Parameter 7 Improper Prior
     Parameter 8         0.0072          0.0264          0.1625
     Parameter 9         0.0013          0.0238          0.1544
     Parameter 10 Improper Prior
     Parameter 11 Improper Prior
     Parameter 12 Improper Prior
     Parameter 13 Improper Prior
     Parameter 14 Improper Prior
     Parameter 15 Improper Prior
     Parameter 16 Improper Prior
     Parameter 17 Improper Prior
     Parameter 18 Improper Prior
     Parameter 19 Improper Prior
     Parameter 20 Improper Prior
     Parameter 21 Improper Prior
     Parameter 22 Improper Prior
     Parameter 23 Improper Prior
     Parameter 24 Improper Prior
     Parameter 25 Improper Prior
     Parameter 26 Improper Prior
     Parameter 27 Improper Prior
     Parameter 28 Improper Prior
     Parameter 29 Improper Prior
     Parameter 30 Improper Prior
     Parameter 31 Improper Prior
     Parameter 32 Improper Prior
     Parameter 33 Improper Prior
     Parameter 34 Improper Prior
     Parameter 35 Improper Prior
     Parameter 36 Improper Prior
     Parameter 37 Improper Prior
     Parameter 38 Improper Prior
     Parameter 39 Improper Prior
     Parameter 40 Improper Prior
     Parameter 41 Improper Prior
     Parameter 42 Improper Prior
     Parameter 43 Improper Prior
     Parameter 44 Improper Prior
     Parameter 45 Improper Prior
     Parameter 46 Improper Prior

     REPLICATION 51:


                     POTENTIAL       PARAMETER WITH
     ITERATION    SCALE REDUCTION      HIGHEST PSR
     100              1.280               32
     200              1.054               14
     300              1.308               5
     400              1.175               5
     500              1.035               7
     600              1.042               18
     700              1.022               32
     800              1.014               33
     900              1.019               32
     1000             1.062               5
     1100             1.095               45
     1200             1.126               45
     1300             1.040               45
     1400             1.021               16
     1500             1.011               37
     1600             1.028               5
     1700             1.020               45
     1800             1.016               1
     1900             1.022               45
     2000             1.014               45
     2100             1.024               16
     2200             1.010               20
     2300             1.013               45
     2400             1.034               45
     2500             1.032               45
     2600             1.055               45
     2700             1.022               45
     2800             1.040               45
     2900             1.051               45
     3000             1.026               17
     3100             1.009               11
     3200             1.005               14
     3300             1.005               20
     3400             1.007               32
     3500             1.006               32
     3600             1.009               32
     3700             1.009               32
     3800             1.013               32
     3900             1.021               45
     4000             1.017               45
     4100             1.009               17
     4200             1.021               45
     4300             1.022               45
     4400             1.014               5
     4500             1.020               5
     4600             1.027               5
     4700             1.027               9
     4800             1.031               5
     4900             1.026               9
     5000             1.029               9
     5100             1.018               5


     Simulated prior distributions

     Parameter       Prior Mean  Prior Variance  Prior Std. Dev.


     Parameter 1 Improper Prior
     Parameter 2 Improper Prior
     Parameter 3         0.0038          0.0249          0.1579
     Parameter 4         0.0017          0.0243          0.1559
     Parameter 5 Improper Prior
     Parameter 6 Improper Prior
     Parameter 7 Improper Prior
     Parameter 8        -0.0087          0.0250          0.1580
     Parameter 9        -0.0007          0.0231          0.1520
     Parameter 10 Improper Prior
     Parameter 11 Improper Prior
     Parameter 12 Improper Prior
     Parameter 13 Improper Prior
     Parameter 14 Improper Prior
     Parameter 15 Improper Prior
     Parameter 16 Improper Prior
     Parameter 17 Improper Prior
     Parameter 18 Improper Prior
     Parameter 19 Improper Prior
     Parameter 20 Improper Prior
     Parameter 21 Improper Prior
     Parameter 22 Improper Prior
     Parameter 23 Improper Prior
     Parameter 24 Improper Prior
     Parameter 25 Improper Prior
     Parameter 26 Improper Prior
     Parameter 27 Improper Prior
     Parameter 28 Improper Prior
     Parameter 29 Improper Prior
     Parameter 30 Improper Prior
     Parameter 31 Improper Prior
     Parameter 32 Improper Prior
     Parameter 33 Improper Prior
     Parameter 34 Improper Prior
     Parameter 35 Improper Prior
     Parameter 36 Improper Prior
     Parameter 37 Improper Prior
     Parameter 38 Improper Prior
     Parameter 39 Improper Prior
     Parameter 40 Improper Prior
     Parameter 41 Improper Prior
     Parameter 42 Improper Prior
     Parameter 43 Improper Prior
     Parameter 44 Improper Prior
     Parameter 45 Improper Prior
     Parameter 46 Improper Prior

     REPLICATION 52:


                     POTENTIAL       PARAMETER WITH
     ITERATION    SCALE REDUCTION      HIGHEST PSR
     100              1.199               11
     200              1.094               39
     300              1.094               39
     400              1.043               16
     500              1.047               12
     600              1.090               9
     700              1.079               46
     800              1.036               45
     900              1.018               32
     1000             1.028               11
     1100             1.022               17
     1200             1.032               45
     1300             1.073               19
     1400             1.079               3
     1500             1.038               4
     1600             1.024               5
     1700             1.060               5
     1800             1.038               19
     1900             1.026               19
     2000             1.023               38
     2100             1.030               4
     2200             1.011               5
     2300             1.010               38
     2400             1.013               20
     2500             1.006               38
     2600             1.006               44
     2700             1.008               38
     2800             1.007               38
     2900             1.005               38
     3000             1.003               10
     3100             1.008               9
     3200             1.007               20
     3300             1.006               20
     3400             1.016               1
     3500             1.014               1
     3600             1.010               4
     3700             1.013               4
     3800             1.007               4
     3900             1.004               4
     4000             1.004               4
     4100             1.005               4
     4200             1.009               1
     4300             1.007               1
     4400             1.004               40
     4500             1.004               20
     4600             1.008               20
     4700             1.007               20
     4800             1.011               20
     4900             1.007               20
     5000             1.006               21


     Simulated prior distributions

     Parameter       Prior Mean  Prior Variance  Prior Std. Dev.


     Parameter 1 Improper Prior
     Parameter 2 Improper Prior
     Parameter 3         0.0006          0.0262          0.1619
     Parameter 4        -0.0040          0.0243          0.1560
     Parameter 5 Improper Prior
     Parameter 6 Improper Prior
     Parameter 7 Improper Prior
     Parameter 8         0.0018          0.0250          0.1580
     Parameter 9        -0.0058          0.0239          0.1545
     Parameter 10 Improper Prior
     Parameter 11 Improper Prior
     Parameter 12 Improper Prior
     Parameter 13 Improper Prior
     Parameter 14 Improper Prior
     Parameter 15 Improper Prior
     Parameter 16 Improper Prior
     Parameter 17 Improper Prior
     Parameter 18 Improper Prior
     Parameter 19 Improper Prior
     Parameter 20 Improper Prior
     Parameter 21 Improper Prior
     Parameter 22 Improper Prior
     Parameter 23 Improper Prior
     Parameter 24 Improper Prior
     Parameter 25 Improper Prior
     Parameter 26 Improper Prior
     Parameter 27 Improper Prior
     Parameter 28 Improper Prior
     Parameter 29 Improper Prior
     Parameter 30 Improper Prior
     Parameter 31 Improper Prior
     Parameter 32 Improper Prior
     Parameter 33 Improper Prior
     Parameter 34 Improper Prior
     Parameter 35 Improper Prior
     Parameter 36 Improper Prior
     Parameter 37 Improper Prior
     Parameter 38 Improper Prior
     Parameter 39 Improper Prior
     Parameter 40 Improper Prior
     Parameter 41 Improper Prior
     Parameter 42 Improper Prior
     Parameter 43 Improper Prior
     Parameter 44 Improper Prior
     Parameter 45 Improper Prior
     Parameter 46 Improper Prior

     REPLICATION 53:


                     POTENTIAL       PARAMETER WITH
     ITERATION    SCALE REDUCTION      HIGHEST PSR
     100              1.277               37
     200              1.165               38
     300              1.201               5
     400              1.055               45
     500              1.182               9
     600              1.105               14
     700              1.081               9
     800              1.140               4
     900              1.028               21
     1000             1.029               6
     1100             1.149               5
     1200             1.152               5
     1300             1.055               5
     1400             1.048               45
     1500             1.016               27
     1600             1.014               45
     1700             1.014               5
     1800             1.021               5
     1900             1.024               28
     2000             1.034               1
     2100             1.042               1
     2200             1.013               1
     2300             1.011               46
     2400             1.009               46
     2500             1.023               9
     2600             1.012               39
     2700             1.005               23
     2800             1.012               6
     2900             1.021               45
     3000             1.012               22
     3100             1.010               22
     3200             1.012               22
     3300             1.018               9
     3400             1.016               9
     3500             1.007               9
     3600             1.009               9
     3700             1.010               9
     3800             1.004               12
     3900             1.008               5
     4000             1.006               1
     4100             1.005               23
     4200             1.004               23
     4300             1.006               23
     4400             1.005               38
     4500             1.007               22
     4600             1.007               10
     4700             1.009               10
     4800             1.005               38
     4900             1.005               38
     5000             1.004               10


     Simulated prior distributions

     Parameter       Prior Mean  Prior Variance  Prior Std. Dev.


     Parameter 1 Improper Prior
     Parameter 2 Improper Prior
     Parameter 3        -0.0102          0.0249          0.1579
     Parameter 4        -0.0081          0.0250          0.1581
     Parameter 5 Improper Prior
     Parameter 6 Improper Prior
     Parameter 7 Improper Prior
     Parameter 8         0.0142          0.0227          0.1506
     Parameter 9        -0.0038          0.0262          0.1617
     Parameter 10 Improper Prior
     Parameter 11 Improper Prior
     Parameter 12 Improper Prior
     Parameter 13 Improper Prior
     Parameter 14 Improper Prior
     Parameter 15 Improper Prior
     Parameter 16 Improper Prior
     Parameter 17 Improper Prior
     Parameter 18 Improper Prior
     Parameter 19 Improper Prior
     Parameter 20 Improper Prior
     Parameter 21 Improper Prior
     Parameter 22 Improper Prior
     Parameter 23 Improper Prior
     Parameter 24 Improper Prior
     Parameter 25 Improper Prior
     Parameter 26 Improper Prior
     Parameter 27 Improper Prior
     Parameter 28 Improper Prior
     Parameter 29 Improper Prior
     Parameter 30 Improper Prior
     Parameter 31 Improper Prior
     Parameter 32 Improper Prior
     Parameter 33 Improper Prior
     Parameter 34 Improper Prior
     Parameter 35 Improper Prior
     Parameter 36 Improper Prior
     Parameter 37 Improper Prior
     Parameter 38 Improper Prior
     Parameter 39 Improper Prior
     Parameter 40 Improper Prior
     Parameter 41 Improper Prior
     Parameter 42 Improper Prior
     Parameter 43 Improper Prior
     Parameter 44 Improper Prior
     Parameter 45 Improper Prior
     Parameter 46 Improper Prior

     REPLICATION 54:


                     POTENTIAL       PARAMETER WITH
     ITERATION    SCALE REDUCTION      HIGHEST PSR
     100              1.299               16
     200              1.233               14
     300              1.103               21
     400              1.375               45
     500              1.204               2
     600              1.096               45
     700              1.079               4
     800              1.030               45
     900              1.048               2
     1000             1.013               26
     1100             1.026               14
     1200             1.024               23
     1300             1.026               40
     1400             1.011               3
     1500             1.024               5
     1600             1.061               5
     1700             1.069               5
     1800             1.028               5
     1900             1.016               27
     2000             1.013               27
     2100             1.009               13
     2200             1.012               39
     2300             1.016               5
     2400             1.029               5
     2500             1.037               45
     2600             1.015               45
     2700             1.008               9
     2800             1.005               9
     2900             1.013               2
     3000             1.010               45
     3100             1.010               21
     3200             1.013               11
     3300             1.014               11
     3400             1.017               11
     3500             1.016               11
     3600             1.007               13
     3700             1.013               7
     3800             1.011               2
     3900             1.012               2
     4000             1.013               10
     4100             1.017               10
     4200             1.016               10
     4300             1.008               10
     4400             1.008               45
     4500             1.009               45
     4600             1.023               45
     4700             1.017               45
     4800             1.015               45
     4900             1.011               45
     5000             1.007               20


     Simulated prior distributions

     Parameter       Prior Mean  Prior Variance  Prior Std. Dev.


     Parameter 1 Improper Prior
     Parameter 2 Improper Prior
     Parameter 3        -0.0059          0.0256          0.1601
     Parameter 4        -0.0025          0.0223          0.1494
     Parameter 5 Improper Prior
     Parameter 6 Improper Prior
     Parameter 7 Improper Prior
     Parameter 8         0.0043          0.0254          0.1594
     Parameter 9        -0.0023          0.0235          0.1533
     Parameter 10 Improper Prior
     Parameter 11 Improper Prior
     Parameter 12 Improper Prior
     Parameter 13 Improper Prior
     Parameter 14 Improper Prior
     Parameter 15 Improper Prior
     Parameter 16 Improper Prior
     Parameter 17 Improper Prior
     Parameter 18 Improper Prior
     Parameter 19 Improper Prior
     Parameter 20 Improper Prior
     Parameter 21 Improper Prior
     Parameter 22 Improper Prior
     Parameter 23 Improper Prior
     Parameter 24 Improper Prior
     Parameter 25 Improper Prior
     Parameter 26 Improper Prior
     Parameter 27 Improper Prior
     Parameter 28 Improper Prior
     Parameter 29 Improper Prior
     Parameter 30 Improper Prior
     Parameter 31 Improper Prior
     Parameter 32 Improper Prior
     Parameter 33 Improper Prior
     Parameter 34 Improper Prior
     Parameter 35 Improper Prior
     Parameter 36 Improper Prior
     Parameter 37 Improper Prior
     Parameter 38 Improper Prior
     Parameter 39 Improper Prior
     Parameter 40 Improper Prior
     Parameter 41 Improper Prior
     Parameter 42 Improper Prior
     Parameter 43 Improper Prior
     Parameter 44 Improper Prior
     Parameter 45 Improper Prior
     Parameter 46 Improper Prior

     REPLICATION 55:


                     POTENTIAL       PARAMETER WITH
     ITERATION    SCALE REDUCTION      HIGHEST PSR
     100              1.336               45
     200              1.161               21
     300              1.134               45
     400              1.110               9
     500              1.064               12
     600              1.043               7
     700              1.042               2
     800              1.188               1
     900              1.041               7
     1000             1.026               13
     1100             1.017               16
     1200             1.018               16
     1300             1.022               46
     1400             1.039               46
     1500             1.017               46
     1600             1.020               20
     1700             1.010               19
     1800             1.022               19
     1900             1.029               19
     2000             1.040               19
     2100             1.018               19
     2200             1.009               20
     2300             1.013               2
     2400             1.013               45
     2500             1.009               37
     2600             1.013               37
     2700             1.015               37
     2800             1.007               37
     2900             1.014               14
     3000             1.024               5
     3100             1.012               5
     3200             1.016               5
     3300             1.008               14
     3400             1.013               1
     3500             1.015               45
     3600             1.023               1
     3700             1.021               1
     3800             1.019               6
     3900             1.029               45
     4000             1.038               4
     4100             1.031               2
     4200             1.017               2
     4300             1.016               9
     4400             1.011               9
     4500             1.004               45
     4600             1.009               45
     4700             1.008               45
     4800             1.005               1
     4900             1.005               1
     5000             1.009               1


     Simulated prior distributions

     Parameter       Prior Mean  Prior Variance  Prior Std. Dev.


     Parameter 1 Improper Prior
     Parameter 2 Improper Prior
     Parameter 3        -0.0090          0.0248          0.1574
     Parameter 4        -0.0036          0.0246          0.1569
     Parameter 5 Improper Prior
     Parameter 6 Improper Prior
     Parameter 7 Improper Prior
     Parameter 8        -0.0065          0.0251          0.1584
     Parameter 9         0.0020          0.0264          0.1625
     Parameter 10 Improper Prior
     Parameter 11 Improper Prior
     Parameter 12 Improper Prior
     Parameter 13 Improper Prior
     Parameter 14 Improper Prior
     Parameter 15 Improper Prior
     Parameter 16 Improper Prior
     Parameter 17 Improper Prior
     Parameter 18 Improper Prior
     Parameter 19 Improper Prior
     Parameter 20 Improper Prior
     Parameter 21 Improper Prior
     Parameter 22 Improper Prior
     Parameter 23 Improper Prior
     Parameter 24 Improper Prior
     Parameter 25 Improper Prior
     Parameter 26 Improper Prior
     Parameter 27 Improper Prior
     Parameter 28 Improper Prior
     Parameter 29 Improper Prior
     Parameter 30 Improper Prior
     Parameter 31 Improper Prior
     Parameter 32 Improper Prior
     Parameter 33 Improper Prior
     Parameter 34 Improper Prior
     Parameter 35 Improper Prior
     Parameter 36 Improper Prior
     Parameter 37 Improper Prior
     Parameter 38 Improper Prior
     Parameter 39 Improper Prior
     Parameter 40 Improper Prior
     Parameter 41 Improper Prior
     Parameter 42 Improper Prior
     Parameter 43 Improper Prior
     Parameter 44 Improper Prior
     Parameter 45 Improper Prior
     Parameter 46 Improper Prior

     REPLICATION 56:


                     POTENTIAL       PARAMETER WITH
     ITERATION    SCALE REDUCTION      HIGHEST PSR
     100              1.646               2
     200              1.199               28
     300              1.158               20
     400              1.130               20
     500              1.063               19
     600              1.023               33
     700              1.029               29
     800              1.059               17
     900              1.017               17
     1000             1.028               38
     1100             1.209               45
     1200             1.048               45
     1300             1.057               45
     1400             1.021               1
     1500             1.038               9
     1600             1.025               14
     1700             1.018               17
     1800             1.015               32
     1900             1.009               13
     2000             1.011               13
     2100             1.026               5
     2200             1.022               2
     2300             1.010               26
     2400             1.018               28
     2500             1.017               1
     2600             1.038               45
     2700             1.042               45
     2800             1.041               45
     2900             1.024               45
     3000             1.013               19
     3100             1.016               11
     3200             1.020               8
     3300             1.044               1
     3400             1.040               1
     3500             1.054               45
     3600             1.051               45
     3700             1.021               45
     3800             1.013               1
     3900             1.010               45
     4000             1.007               14
     4100             1.011               14
     4200             1.006               36
     4300             1.006               36
     4400             1.010               8
     4500             1.012               8
     4600             1.019               8
     4700             1.019               8
     4800             1.017               8
     4900             1.013               8
     5000             1.008               8


     Simulated prior distributions

     Parameter       Prior Mean  Prior Variance  Prior Std. Dev.


     Parameter 1 Improper Prior
     Parameter 2 Improper Prior
     Parameter 3        -0.0075          0.0252          0.1587
     Parameter 4         0.0024          0.0241          0.1553
     Parameter 5 Improper Prior
     Parameter 6 Improper Prior
     Parameter 7 Improper Prior
     Parameter 8         0.0114          0.0230          0.1517
     Parameter 9         0.0001          0.0247          0.1572
     Parameter 10 Improper Prior
     Parameter 11 Improper Prior
     Parameter 12 Improper Prior
     Parameter 13 Improper Prior
     Parameter 14 Improper Prior
     Parameter 15 Improper Prior
     Parameter 16 Improper Prior
     Parameter 17 Improper Prior
     Parameter 18 Improper Prior
     Parameter 19 Improper Prior
     Parameter 20 Improper Prior
     Parameter 21 Improper Prior
     Parameter 22 Improper Prior
     Parameter 23 Improper Prior
     Parameter 24 Improper Prior
     Parameter 25 Improper Prior
     Parameter 26 Improper Prior
     Parameter 27 Improper Prior
     Parameter 28 Improper Prior
     Parameter 29 Improper Prior
     Parameter 30 Improper Prior
     Parameter 31 Improper Prior
     Parameter 32 Improper Prior
     Parameter 33 Improper Prior
     Parameter 34 Improper Prior
     Parameter 35 Improper Prior
     Parameter 36 Improper Prior
     Parameter 37 Improper Prior
     Parameter 38 Improper Prior
     Parameter 39 Improper Prior
     Parameter 40 Improper Prior
     Parameter 41 Improper Prior
     Parameter 42 Improper Prior
     Parameter 43 Improper Prior
     Parameter 44 Improper Prior
     Parameter 45 Improper Prior
     Parameter 46 Improper Prior

     REPLICATION 57:


                     POTENTIAL       PARAMETER WITH
     ITERATION    SCALE REDUCTION      HIGHEST PSR
     100              1.209               1
     200              1.053               11
     300              1.076               1
     400              1.029               14
     500              1.074               45
     600              1.061               14
     700              1.158               45
     800              1.016               12
     900              1.158               45
     1000             1.231               45
     1100             1.160               45
     1200             1.027               45
     1300             1.011               25
     1400             1.034               9
     1500             1.067               9
     1600             1.012               9
     1700             1.009               13
     1800             1.016               28
     1900             1.013               13
     2000             1.007               12
     2100             1.011               39
     2200             1.007               39
     2300             1.012               14
     2400             1.007               38
     2500             1.014               38
     2600             1.018               21
     2700             1.011               45
     2800             1.009               28
     2900             1.007               46
     3000             1.008               46
     3100             1.011               46
     3200             1.004               19
     3300             1.012               19
     3400             1.008               19
     3500             1.007               10
     3600             1.011               10
     3700             1.008               10
     3800             1.008               24
     3900             1.009               24
     4000             1.008               24
     4100             1.006               18
     4200             1.005               18
     4300             1.003               20
     4400             1.002               18
     4500             1.003               9
     4600             1.007               45
     4700             1.004               45
     4800             1.003               19
     4900             1.003               45
     5000             1.006               45


     Simulated prior distributions

     Parameter       Prior Mean  Prior Variance  Prior Std. Dev.


     Parameter 1 Improper Prior
     Parameter 2 Improper Prior
     Parameter 3         0.0001          0.0240          0.1549
     Parameter 4        -0.0007          0.0252          0.1588
     Parameter 5 Improper Prior
     Parameter 6 Improper Prior
     Parameter 7 Improper Prior
     Parameter 8         0.0025          0.0270          0.1643
     Parameter 9        -0.0080          0.0262          0.1617
     Parameter 10 Improper Prior
     Parameter 11 Improper Prior
     Parameter 12 Improper Prior
     Parameter 13 Improper Prior
     Parameter 14 Improper Prior
     Parameter 15 Improper Prior
     Parameter 16 Improper Prior
     Parameter 17 Improper Prior
     Parameter 18 Improper Prior
     Parameter 19 Improper Prior
     Parameter 20 Improper Prior
     Parameter 21 Improper Prior
     Parameter 22 Improper Prior
     Parameter 23 Improper Prior
     Parameter 24 Improper Prior
     Parameter 25 Improper Prior
     Parameter 26 Improper Prior
     Parameter 27 Improper Prior
     Parameter 28 Improper Prior
     Parameter 29 Improper Prior
     Parameter 30 Improper Prior
     Parameter 31 Improper Prior
     Parameter 32 Improper Prior
     Parameter 33 Improper Prior
     Parameter 34 Improper Prior
     Parameter 35 Improper Prior
     Parameter 36 Improper Prior
     Parameter 37 Improper Prior
     Parameter 38 Improper Prior
     Parameter 39 Improper Prior
     Parameter 40 Improper Prior
     Parameter 41 Improper Prior
     Parameter 42 Improper Prior
     Parameter 43 Improper Prior
     Parameter 44 Improper Prior
     Parameter 45 Improper Prior
     Parameter 46 Improper Prior

     REPLICATION 58:


                     POTENTIAL       PARAMETER WITH
     ITERATION    SCALE REDUCTION      HIGHEST PSR
     100              1.370               45
     200              1.113               6
     300              1.236               9
     400              1.059               15
     500              1.057               9
     600              1.034               20
     700              1.068               38
     800              1.047               21
     900              1.045               38
     1000             1.066               45
     1100             1.122               45
     1200             1.049               45
     1300             1.017               37
     1400             1.010               4
     1500             1.076               45
     1600             1.092               45
     1700             1.022               11
     1800             1.025               9
     1900             1.010               19
     2000             1.022               20
     2100             1.018               20
     2200             1.008               29
     2300             1.006               29
     2400             1.006               5
     2500             1.013               26
     2600             1.018               13
     2700             1.018               13
     2800             1.015               13
     2900             1.017               5
     3000             1.011               31
     3100             1.009               3
     3200             1.016               9
     3300             1.023               9
     3400             1.013               9
     3500             1.009               13
     3600             1.010               13
     3700             1.018               13
     3800             1.014               13
     3900             1.008               13
     4000             1.014               13
     4100             1.014               13
     4200             1.019               13
     4300             1.017               13
     4400             1.013               13
     4500             1.017               9
     4600             1.017               9
     4700             1.014               9
     4800             1.019               9
     4900             1.018               45
     5000             1.007               45


     Simulated prior distributions

     Parameter       Prior Mean  Prior Variance  Prior Std. Dev.


     Parameter 1 Improper Prior
     Parameter 2 Improper Prior
     Parameter 3         0.0030          0.0254          0.1593
     Parameter 4        -0.0006          0.0276          0.1660
     Parameter 5 Improper Prior
     Parameter 6 Improper Prior
     Parameter 7 Improper Prior
     Parameter 8         0.0009          0.0260          0.1614
     Parameter 9         0.0000          0.0243          0.1558
     Parameter 10 Improper Prior
     Parameter 11 Improper Prior
     Parameter 12 Improper Prior
     Parameter 13 Improper Prior
     Parameter 14 Improper Prior
     Parameter 15 Improper Prior
     Parameter 16 Improper Prior
     Parameter 17 Improper Prior
     Parameter 18 Improper Prior
     Parameter 19 Improper Prior
     Parameter 20 Improper Prior
     Parameter 21 Improper Prior
     Parameter 22 Improper Prior
     Parameter 23 Improper Prior
     Parameter 24 Improper Prior
     Parameter 25 Improper Prior
     Parameter 26 Improper Prior
     Parameter 27 Improper Prior
     Parameter 28 Improper Prior
     Parameter 29 Improper Prior
     Parameter 30 Improper Prior
     Parameter 31 Improper Prior
     Parameter 32 Improper Prior
     Parameter 33 Improper Prior
     Parameter 34 Improper Prior
     Parameter 35 Improper Prior
     Parameter 36 Improper Prior
     Parameter 37 Improper Prior
     Parameter 38 Improper Prior
     Parameter 39 Improper Prior
     Parameter 40 Improper Prior
     Parameter 41 Improper Prior
     Parameter 42 Improper Prior
     Parameter 43 Improper Prior
     Parameter 44 Improper Prior
     Parameter 45 Improper Prior
     Parameter 46 Improper Prior

     REPLICATION 59:


                     POTENTIAL       PARAMETER WITH
     ITERATION    SCALE REDUCTION      HIGHEST PSR
     100              1.346               45
     200              1.145               38
     300              1.132               21
     400              1.051               24
     500              1.321               5
     600              1.053               5
     700              1.061               3
     800              1.070               5
     900              1.017               25
     1000             1.023               46
     1100             1.029               46
     1200             1.061               1
     1300             1.014               3
     1400             1.015               1
     1500             1.024               8
     1600             1.023               12
     1700             1.042               12
     1800             1.020               17
     1900             1.011               17
     2000             1.011               12
     2100             1.005               13
     2200             1.011               5
     2300             1.012               19
     2400             1.007               26
     2500             1.006               12
     2600             1.009               12
     2700             1.016               12
     2800             1.008               12
     2900             1.005               14
     3000             1.006               34
     3100             1.008               7
     3200             1.009               21
     3300             1.007               8
     3400             1.008               8
     3500             1.005               36
     3600             1.009               8
     3700             1.008               8
     3800             1.009               8
     3900             1.022               8
     4000             1.010               8
     4100             1.007               8
     4200             1.008               9
     4300             1.003               33
     4400             1.006               14
     4500             1.007               14
     4600             1.011               14
     4700             1.013               14
     4800             1.007               45
     4900             1.006               14
     5000             1.007               14


     Simulated prior distributions

     Parameter       Prior Mean  Prior Variance  Prior Std. Dev.


     Parameter 1 Improper Prior
     Parameter 2 Improper Prior
     Parameter 3         0.0004          0.0250          0.1581
     Parameter 4         0.0007          0.0259          0.1610
     Parameter 5 Improper Prior
     Parameter 6 Improper Prior
     Parameter 7 Improper Prior
     Parameter 8         0.0007          0.0251          0.1585
     Parameter 9         0.0014          0.0245          0.1567
     Parameter 10 Improper Prior
     Parameter 11 Improper Prior
     Parameter 12 Improper Prior
     Parameter 13 Improper Prior
     Parameter 14 Improper Prior
     Parameter 15 Improper Prior
     Parameter 16 Improper Prior
     Parameter 17 Improper Prior
     Parameter 18 Improper Prior
     Parameter 19 Improper Prior
     Parameter 20 Improper Prior
     Parameter 21 Improper Prior
     Parameter 22 Improper Prior
     Parameter 23 Improper Prior
     Parameter 24 Improper Prior
     Parameter 25 Improper Prior
     Parameter 26 Improper Prior
     Parameter 27 Improper Prior
     Parameter 28 Improper Prior
     Parameter 29 Improper Prior
     Parameter 30 Improper Prior
     Parameter 31 Improper Prior
     Parameter 32 Improper Prior
     Parameter 33 Improper Prior
     Parameter 34 Improper Prior
     Parameter 35 Improper Prior
     Parameter 36 Improper Prior
     Parameter 37 Improper Prior
     Parameter 38 Improper Prior
     Parameter 39 Improper Prior
     Parameter 40 Improper Prior
     Parameter 41 Improper Prior
     Parameter 42 Improper Prior
     Parameter 43 Improper Prior
     Parameter 44 Improper Prior
     Parameter 45 Improper Prior
     Parameter 46 Improper Prior

     REPLICATION 60:


                     POTENTIAL       PARAMETER WITH
     ITERATION    SCALE REDUCTION      HIGHEST PSR
     100              1.153               4
     200              1.155               45
     300              1.167               45
     400              1.099               5
     500              1.048               36
     600              1.052               28
     700              1.080               28
     800              1.031               19
     900              1.050               45
     1000             1.034               16
     1100             1.013               16
     1200             1.012               24
     1300             1.022               24
     1400             1.014               16
     1500             1.014               16
     1600             1.009               32
     1700             1.023               9
     1800             1.016               26
     1900             1.013               26
     2000             1.017               45
     2100             1.013               45
     2200             1.005               14
     2300             1.007               14
     2400             1.005               34
     2500             1.006               1
     2600             1.024               45
     2700             1.014               1
     2800             1.006               12
     2900             1.006               26
     3000             1.010               45
     3100             1.023               9
     3200             1.014               45
     3300             1.011               2
     3400             1.006               23
     3500             1.007               17
     3600             1.005               17
     3700             1.005               14
     3800             1.007               45
     3900             1.008               45
     4000             1.012               45
     4100             1.018               45
     4200             1.012               45
     4300             1.013               45
     4400             1.007               38
     4500             1.008               26
     4600             1.011               26
     4700             1.011               26
     4800             1.007               26
     4900             1.005               32
     5000             1.005               46


     Simulated prior distributions

     Parameter       Prior Mean  Prior Variance  Prior Std. Dev.


     Parameter 1 Improper Prior
     Parameter 2 Improper Prior
     Parameter 3        -0.0036          0.0233          0.1526
     Parameter 4        -0.0024          0.0244          0.1563
     Parameter 5 Improper Prior
     Parameter 6 Improper Prior
     Parameter 7 Improper Prior
     Parameter 8        -0.0013          0.0245          0.1567
     Parameter 9        -0.0013          0.0244          0.1561
     Parameter 10 Improper Prior
     Parameter 11 Improper Prior
     Parameter 12 Improper Prior
     Parameter 13 Improper Prior
     Parameter 14 Improper Prior
     Parameter 15 Improper Prior
     Parameter 16 Improper Prior
     Parameter 17 Improper Prior
     Parameter 18 Improper Prior
     Parameter 19 Improper Prior
     Parameter 20 Improper Prior
     Parameter 21 Improper Prior
     Parameter 22 Improper Prior
     Parameter 23 Improper Prior
     Parameter 24 Improper Prior
     Parameter 25 Improper Prior
     Parameter 26 Improper Prior
     Parameter 27 Improper Prior
     Parameter 28 Improper Prior
     Parameter 29 Improper Prior
     Parameter 30 Improper Prior
     Parameter 31 Improper Prior
     Parameter 32 Improper Prior
     Parameter 33 Improper Prior
     Parameter 34 Improper Prior
     Parameter 35 Improper Prior
     Parameter 36 Improper Prior
     Parameter 37 Improper Prior
     Parameter 38 Improper Prior
     Parameter 39 Improper Prior
     Parameter 40 Improper Prior
     Parameter 41 Improper Prior
     Parameter 42 Improper Prior
     Parameter 43 Improper Prior
     Parameter 44 Improper Prior
     Parameter 45 Improper Prior
     Parameter 46 Improper Prior

     REPLICATION 61:


                     POTENTIAL       PARAMETER WITH
     ITERATION    SCALE REDUCTION      HIGHEST PSR
     100              1.472               1
     200              1.133               5
     300              1.082               5
     400              1.074               45
     500              1.077               13
     600              1.035               19
     700              1.059               11
     800              1.065               21
     900              1.044               45
     1000             1.033               17
     1100             1.015               18
     1200             1.009               7
     1300             1.026               39
     1400             1.025               5
     1500             1.025               5
     1600             1.032               5
     1700             1.017               5
     1800             1.016               32
     1900             1.045               45
     2000             1.022               45
     2100             1.018               40
     2200             1.010               40
     2300             1.006               42
     2400             1.010               12
     2500             1.014               21
     2600             1.015               17
     2700             1.009               21
     2800             1.005               46
     2900             1.011               20
     3000             1.008               11
     3100             1.011               9
     3200             1.016               11
     3300             1.015               11
     3400             1.012               3
     3500             1.020               5
     3600             1.010               11
     3700             1.009               11
     3800             1.009               11
     3900             1.019               5
     4000             1.017               5
     4100             1.022               5
     4200             1.009               5
     4300             1.006               5
     4400             1.008               5
     4500             1.013               45
     4600             1.007               45
     4700             1.003               2
     4800             1.004               45
     4900             1.005               2
     5000             1.007               40


     Simulated prior distributions

     Parameter       Prior Mean  Prior Variance  Prior Std. Dev.


     Parameter 1 Improper Prior
     Parameter 2 Improper Prior
     Parameter 3        -0.0001          0.0252          0.1586
     Parameter 4         0.0099          0.0262          0.1620
     Parameter 5 Improper Prior
     Parameter 6 Improper Prior
     Parameter 7 Improper Prior
     Parameter 8         0.0040          0.0247          0.1572
     Parameter 9        -0.0067          0.0253          0.1592
     Parameter 10 Improper Prior
     Parameter 11 Improper Prior
     Parameter 12 Improper Prior
     Parameter 13 Improper Prior
     Parameter 14 Improper Prior
     Parameter 15 Improper Prior
     Parameter 16 Improper Prior
     Parameter 17 Improper Prior
     Parameter 18 Improper Prior
     Parameter 19 Improper Prior
     Parameter 20 Improper Prior
     Parameter 21 Improper Prior
     Parameter 22 Improper Prior
     Parameter 23 Improper Prior
     Parameter 24 Improper Prior
     Parameter 25 Improper Prior
     Parameter 26 Improper Prior
     Parameter 27 Improper Prior
     Parameter 28 Improper Prior
     Parameter 29 Improper Prior
     Parameter 30 Improper Prior
     Parameter 31 Improper Prior
     Parameter 32 Improper Prior
     Parameter 33 Improper Prior
     Parameter 34 Improper Prior
     Parameter 35 Improper Prior
     Parameter 36 Improper Prior
     Parameter 37 Improper Prior
     Parameter 38 Improper Prior
     Parameter 39 Improper Prior
     Parameter 40 Improper Prior
     Parameter 41 Improper Prior
     Parameter 42 Improper Prior
     Parameter 43 Improper Prior
     Parameter 44 Improper Prior
     Parameter 45 Improper Prior
     Parameter 46 Improper Prior

     REPLICATION 62:


                     POTENTIAL       PARAMETER WITH
     ITERATION    SCALE REDUCTION      HIGHEST PSR
     100              1.205               8
     200              1.146               26
     300              1.138               9
     400              1.290               5
     500              1.049               46
     600              1.042               45
     700              1.048               20
     800              1.099               2
     900              1.034               32
     1000             1.074               1
     1100             1.022               21
     1200             1.082               5
     1300             1.038               40
     1400             1.029               18
     1500             1.043               18
     1600             1.026               18
     1700             1.014               18
     1800             1.011               18
     1900             1.018               34
     2000             1.009               34
     2100             1.022               11
     2200             1.019               11
     2300             1.018               15
     2400             1.009               15
     2500             1.006               23
     2600             1.007               23
     2700             1.006               9
     2800             1.009               9
     2900             1.004               46
     3000             1.008               39
     3100             1.010               2
     3200             1.018               14
     3300             1.014               14
     3400             1.008               15
     3500             1.006               19
     3600             1.006               19
     3700             1.006               38
     3800             1.007               24
     3900             1.008               24
     4000             1.010               24
     4100             1.006               10
     4200             1.006               10
     4300             1.007               40
     4400             1.004               36
     4500             1.002               23
     4600             1.005               1
     4700             1.007               1
     4800             1.008               9
     4900             1.004               19
     5000             1.002               43


     Simulated prior distributions

     Parameter       Prior Mean  Prior Variance  Prior Std. Dev.


     Parameter 1 Improper Prior
     Parameter 2 Improper Prior
     Parameter 3         0.0029          0.0228          0.1511
     Parameter 4        -0.0036          0.0243          0.1558
     Parameter 5 Improper Prior
     Parameter 6 Improper Prior
     Parameter 7 Improper Prior
     Parameter 8         0.0011          0.0224          0.1495
     Parameter 9        -0.0031          0.0252          0.1586
     Parameter 10 Improper Prior
     Parameter 11 Improper Prior
     Parameter 12 Improper Prior
     Parameter 13 Improper Prior
     Parameter 14 Improper Prior
     Parameter 15 Improper Prior
     Parameter 16 Improper Prior
     Parameter 17 Improper Prior
     Parameter 18 Improper Prior
     Parameter 19 Improper Prior
     Parameter 20 Improper Prior
     Parameter 21 Improper Prior
     Parameter 22 Improper Prior
     Parameter 23 Improper Prior
     Parameter 24 Improper Prior
     Parameter 25 Improper Prior
     Parameter 26 Improper Prior
     Parameter 27 Improper Prior
     Parameter 28 Improper Prior
     Parameter 29 Improper Prior
     Parameter 30 Improper Prior
     Parameter 31 Improper Prior
     Parameter 32 Improper Prior
     Parameter 33 Improper Prior
     Parameter 34 Improper Prior
     Parameter 35 Improper Prior
     Parameter 36 Improper Prior
     Parameter 37 Improper Prior
     Parameter 38 Improper Prior
     Parameter 39 Improper Prior
     Parameter 40 Improper Prior
     Parameter 41 Improper Prior
     Parameter 42 Improper Prior
     Parameter 43 Improper Prior
     Parameter 44 Improper Prior
     Parameter 45 Improper Prior
     Parameter 46 Improper Prior

     REPLICATION 63:


                     POTENTIAL       PARAMETER WITH
     ITERATION    SCALE REDUCTION      HIGHEST PSR
     100              1.288               8
     200              1.164               9
     300              1.172               9
     400              1.077               21
     500              1.071               8
     600              1.049               21
     700              1.044               45
     800              1.051               45
     900              1.017               15
     1000             1.055               9
     1100             1.021               32
     1200             1.050               1
     1300             1.026               4
     1400             1.021               13
     1500             1.022               13
     1600             1.082               5
     1700             1.042               1
     1800             1.048               1
     1900             1.015               1
     2000             1.007               25
     2100             1.013               11
     2200             1.019               11
     2300             1.014               11
     2400             1.011               21
     2500             1.008               4
     2600             1.005               39
     2700             1.016               5
     2800             1.008               28
     2900             1.021               45
     3000             1.011               28
     3100             1.017               5
     3200             1.008               45
     3300             1.010               45
     3400             1.006               45
     3500             1.003               23
     3600             1.009               1
     3700             1.005               10
     3800             1.012               10
     3900             1.020               45
     4000             1.019               5
     4100             1.029               5
     4200             1.026               5
     4300             1.024               45
     4400             1.041               45
     4500             1.047               45
     4600             1.046               45
     4700             1.044               45
     4800             1.050               45
     4900             1.043               45
     5000             1.050               45
     5100             1.021               45
     5200             1.016               45


     Simulated prior distributions

     Parameter       Prior Mean  Prior Variance  Prior Std. Dev.


     Parameter 1 Improper Prior
     Parameter 2 Improper Prior
     Parameter 3         0.0004          0.0256          0.1601
     Parameter 4         0.0019          0.0257          0.1604
     Parameter 5 Improper Prior
     Parameter 6 Improper Prior
     Parameter 7 Improper Prior
     Parameter 8         0.0010          0.0246          0.1569
     Parameter 9        -0.0021          0.0250          0.1582
     Parameter 10 Improper Prior
     Parameter 11 Improper Prior
     Parameter 12 Improper Prior
     Parameter 13 Improper Prior
     Parameter 14 Improper Prior
     Parameter 15 Improper Prior
     Parameter 16 Improper Prior
     Parameter 17 Improper Prior
     Parameter 18 Improper Prior
     Parameter 19 Improper Prior
     Parameter 20 Improper Prior
     Parameter 21 Improper Prior
     Parameter 22 Improper Prior
     Parameter 23 Improper Prior
     Parameter 24 Improper Prior
     Parameter 25 Improper Prior
     Parameter 26 Improper Prior
     Parameter 27 Improper Prior
     Parameter 28 Improper Prior
     Parameter 29 Improper Prior
     Parameter 30 Improper Prior
     Parameter 31 Improper Prior
     Parameter 32 Improper Prior
     Parameter 33 Improper Prior
     Parameter 34 Improper Prior
     Parameter 35 Improper Prior
     Parameter 36 Improper Prior
     Parameter 37 Improper Prior
     Parameter 38 Improper Prior
     Parameter 39 Improper Prior
     Parameter 40 Improper Prior
     Parameter 41 Improper Prior
     Parameter 42 Improper Prior
     Parameter 43 Improper Prior
     Parameter 44 Improper Prior
     Parameter 45 Improper Prior
     Parameter 46 Improper Prior

     REPLICATION 64:


                     POTENTIAL       PARAMETER WITH
     ITERATION    SCALE REDUCTION      HIGHEST PSR
     100              1.354               1
     200              1.393               45
     300              1.267               45
     400              1.096               24
     500              1.074               1
     600              1.051               14
     700              1.017               20
     800              1.025               38
     900              1.022               24
     1000             1.014               5
     1100             1.020               1
     1200             1.010               5
     1300             1.014               25
     1400             1.018               31
     1500             1.018               18
     1600             1.012               40
     1700             1.011               18
     1800             1.011               36
     1900             1.018               27
     2000             1.019               19
     2100             1.011               19
     2200             1.010               27
     2300             1.013               18
     2400             1.019               3
     2500             1.022               18
     2600             1.020               9
     2700             1.012               1
     2800             1.010               46
     2900             1.009               46
     3000             1.006               19
     3100             1.004               20
     3200             1.007               5
     3300             1.013               2
     3400             1.015               17
     3500             1.008               17
     3600             1.013               6
     3700             1.008               2
     3800             1.015               18
     3900             1.013               46
     4000             1.012               14
     4100             1.013               46
     4200             1.009               14
     4300             1.007               14
     4400             1.007               46
     4500             1.008               46
     4600             1.008               9
     4700             1.007               14
     4800             1.011               9
     4900             1.009               17
     5000             1.013               17


     Simulated prior distributions

     Parameter       Prior Mean  Prior Variance  Prior Std. Dev.


     Parameter 1 Improper Prior
     Parameter 2 Improper Prior
     Parameter 3        -0.0002          0.0248          0.1576
     Parameter 4        -0.0074          0.0254          0.1595
     Parameter 5 Improper Prior
     Parameter 6 Improper Prior
     Parameter 7 Improper Prior
     Parameter 8         0.0027          0.0239          0.1544
     Parameter 9         0.0005          0.0240          0.1549
     Parameter 10 Improper Prior
     Parameter 11 Improper Prior
     Parameter 12 Improper Prior
     Parameter 13 Improper Prior
     Parameter 14 Improper Prior
     Parameter 15 Improper Prior
     Parameter 16 Improper Prior
     Parameter 17 Improper Prior
     Parameter 18 Improper Prior
     Parameter 19 Improper Prior
     Parameter 20 Improper Prior
     Parameter 21 Improper Prior
     Parameter 22 Improper Prior
     Parameter 23 Improper Prior
     Parameter 24 Improper Prior
     Parameter 25 Improper Prior
     Parameter 26 Improper Prior
     Parameter 27 Improper Prior
     Parameter 28 Improper Prior
     Parameter 29 Improper Prior
     Parameter 30 Improper Prior
     Parameter 31 Improper Prior
     Parameter 32 Improper Prior
     Parameter 33 Improper Prior
     Parameter 34 Improper Prior
     Parameter 35 Improper Prior
     Parameter 36 Improper Prior
     Parameter 37 Improper Prior
     Parameter 38 Improper Prior
     Parameter 39 Improper Prior
     Parameter 40 Improper Prior
     Parameter 41 Improper Prior
     Parameter 42 Improper Prior
     Parameter 43 Improper Prior
     Parameter 44 Improper Prior
     Parameter 45 Improper Prior
     Parameter 46 Improper Prior

     REPLICATION 65:


                     POTENTIAL       PARAMETER WITH
     ITERATION    SCALE REDUCTION      HIGHEST PSR
     100              1.227               45
     200              1.479               5
     300              1.087               10
     400              1.091               45
     500              1.034               22
     600              1.021               26
     700              1.035               46
     800              1.036               45
     900              1.020               36
     1000             1.040               23
     1100             1.019               19
     1200             1.048               17
     1300             1.021               1
     1400             1.037               1
     1500             1.012               5
     1600             1.019               5
     1700             1.112               5
     1800             1.145               5
     1900             1.147               9
     2000             1.055               9
     2100             1.028               9
     2200             1.026               19
     2300             1.022               19
     2400             1.018               32
     2500             1.013               19
     2600             1.016               4
     2700             1.017               5
     2800             1.005               12
     2900             1.006               46
     3000             1.008               46
     3100             1.005               6
     3200             1.003               4
     3300             1.006               4
     3400             1.009               4
     3500             1.015               5
     3600             1.021               5
     3700             1.006               8
     3800             1.006               4
     3900             1.004               46
     4000             1.012               46
     4100             1.008               46
     4200             1.009               46
     4300             1.010               46
     4400             1.010               2
     4500             1.014               2
     4600             1.014               2
     4700             1.014               4
     4800             1.013               5
     4900             1.004               39
     5000             1.006               4


     Simulated prior distributions

     Parameter       Prior Mean  Prior Variance  Prior Std. Dev.


     Parameter 1 Improper Prior
     Parameter 2 Improper Prior
     Parameter 3        -0.0007          0.0264          0.1625
     Parameter 4         0.0097          0.0253          0.1592
     Parameter 5 Improper Prior
     Parameter 6 Improper Prior
     Parameter 7 Improper Prior
     Parameter 8        -0.0042          0.0253          0.1592
     Parameter 9         0.0013          0.0231          0.1520
     Parameter 10 Improper Prior
     Parameter 11 Improper Prior
     Parameter 12 Improper Prior
     Parameter 13 Improper Prior
     Parameter 14 Improper Prior
     Parameter 15 Improper Prior
     Parameter 16 Improper Prior
     Parameter 17 Improper Prior
     Parameter 18 Improper Prior
     Parameter 19 Improper Prior
     Parameter 20 Improper Prior
     Parameter 21 Improper Prior
     Parameter 22 Improper Prior
     Parameter 23 Improper Prior
     Parameter 24 Improper Prior
     Parameter 25 Improper Prior
     Parameter 26 Improper Prior
     Parameter 27 Improper Prior
     Parameter 28 Improper Prior
     Parameter 29 Improper Prior
     Parameter 30 Improper Prior
     Parameter 31 Improper Prior
     Parameter 32 Improper Prior
     Parameter 33 Improper Prior
     Parameter 34 Improper Prior
     Parameter 35 Improper Prior
     Parameter 36 Improper Prior
     Parameter 37 Improper Prior
     Parameter 38 Improper Prior
     Parameter 39 Improper Prior
     Parameter 40 Improper Prior
     Parameter 41 Improper Prior
     Parameter 42 Improper Prior
     Parameter 43 Improper Prior
     Parameter 44 Improper Prior
     Parameter 45 Improper Prior
     Parameter 46 Improper Prior

     REPLICATION 66:


                     POTENTIAL       PARAMETER WITH
     ITERATION    SCALE REDUCTION      HIGHEST PSR
     100              1.489               9
     200              1.236               40
     300              1.255               1
     400              1.058               32
     500              1.174               1
     600              1.029               20
     700              1.031               40
     800              1.031               18
     900              1.017               20
     1000             1.035               28
     1100             1.012               18
     1200             1.028               18
     1300             1.015               3
     1400             1.025               20
     1500             1.046               45
     1600             1.075               45
     1700             1.045               5
     1800             1.012               1
     1900             1.009               40
     2000             1.009               26
     2100             1.016               17
     2200             1.009               3
     2300             1.024               5
     2400             1.007               21
     2500             1.008               21
     2600             1.005               42
     2700             1.014               1
     2800             1.012               1
     2900             1.039               45
     3000             1.011               45
     3100             1.022               45
     3200             1.011               45
     3300             1.006               45
     3400             1.010               45
     3500             1.012               6
     3600             1.016               6
     3700             1.006               6
     3800             1.004               42
     3900             1.003               21
     4000             1.005               14
     4100             1.011               21
     4200             1.011               21
     4300             1.013               45
     4400             1.010               21
     4500             1.012               45
     4600             1.012               45
     4700             1.015               45
     4800             1.009               45
     4900             1.004               45
     5000             1.004               10


     Simulated prior distributions

     Parameter       Prior Mean  Prior Variance  Prior Std. Dev.


     Parameter 1 Improper Prior
     Parameter 2 Improper Prior
     Parameter 3         0.0006          0.0243          0.1558
     Parameter 4        -0.0055          0.0265          0.1627
     Parameter 5 Improper Prior
     Parameter 6 Improper Prior
     Parameter 7 Improper Prior
     Parameter 8         0.0010          0.0250          0.1582
     Parameter 9         0.0022          0.0236          0.1536
     Parameter 10 Improper Prior
     Parameter 11 Improper Prior
     Parameter 12 Improper Prior
     Parameter 13 Improper Prior
     Parameter 14 Improper Prior
     Parameter 15 Improper Prior
     Parameter 16 Improper Prior
     Parameter 17 Improper Prior
     Parameter 18 Improper Prior
     Parameter 19 Improper Prior
     Parameter 20 Improper Prior
     Parameter 21 Improper Prior
     Parameter 22 Improper Prior
     Parameter 23 Improper Prior
     Parameter 24 Improper Prior
     Parameter 25 Improper Prior
     Parameter 26 Improper Prior
     Parameter 27 Improper Prior
     Parameter 28 Improper Prior
     Parameter 29 Improper Prior
     Parameter 30 Improper Prior
     Parameter 31 Improper Prior
     Parameter 32 Improper Prior
     Parameter 33 Improper Prior
     Parameter 34 Improper Prior
     Parameter 35 Improper Prior
     Parameter 36 Improper Prior
     Parameter 37 Improper Prior
     Parameter 38 Improper Prior
     Parameter 39 Improper Prior
     Parameter 40 Improper Prior
     Parameter 41 Improper Prior
     Parameter 42 Improper Prior
     Parameter 43 Improper Prior
     Parameter 44 Improper Prior
     Parameter 45 Improper Prior
     Parameter 46 Improper Prior

     REPLICATION 67:


                     POTENTIAL       PARAMETER WITH
     ITERATION    SCALE REDUCTION      HIGHEST PSR
     100              1.205               46
     200              1.380               45
     300              1.113               24
     400              1.081               46
     500              1.062               5
     600              1.085               46
     700              1.119               5
     800              1.236               5
     900              1.030               5
     1000             1.053               45
     1100             1.073               45
     1200             1.066               5
     1300             1.055               5
     1400             1.016               22
     1500             1.016               12
     1600             1.015               12
     1700             1.014               33
     1800             1.009               33
     1900             1.009               14
     2000             1.014               5
     2100             1.009               12
     2200             1.005               19
     2300             1.010               21
     2400             1.005               25
     2500             1.007               19
     2600             1.006               19
     2700             1.011               9
     2800             1.032               9
     2900             1.060               9
     3000             1.013               9
     3100             1.015               9
     3200             1.013               5
     3300             1.012               2
     3400             1.004               25
     3500             1.004               42
     3600             1.007               36
     3700             1.008               38
     3800             1.009               38
     3900             1.010               9
     4000             1.005               9
     4100             1.009               9
     4200             1.009               9
     4300             1.006               26
     4400             1.005               26
     4500             1.005               26
     4600             1.006               25
     4700             1.003               25
     4800             1.003               37
     4900             1.003               43
     5000             1.004               23


     Simulated prior distributions

     Parameter       Prior Mean  Prior Variance  Prior Std. Dev.


     Parameter 1 Improper Prior
     Parameter 2 Improper Prior
     Parameter 3        -0.0012          0.0237          0.1540
     Parameter 4         0.0003          0.0246          0.1570
     Parameter 5 Improper Prior
     Parameter 6 Improper Prior
     Parameter 7 Improper Prior
     Parameter 8         0.0024          0.0248          0.1576
     Parameter 9         0.0042          0.0240          0.1549
     Parameter 10 Improper Prior
     Parameter 11 Improper Prior
     Parameter 12 Improper Prior
     Parameter 13 Improper Prior
     Parameter 14 Improper Prior
     Parameter 15 Improper Prior
     Parameter 16 Improper Prior
     Parameter 17 Improper Prior
     Parameter 18 Improper Prior
     Parameter 19 Improper Prior
     Parameter 20 Improper Prior
     Parameter 21 Improper Prior
     Parameter 22 Improper Prior
     Parameter 23 Improper Prior
     Parameter 24 Improper Prior
     Parameter 25 Improper Prior
     Parameter 26 Improper Prior
     Parameter 27 Improper Prior
     Parameter 28 Improper Prior
     Parameter 29 Improper Prior
     Parameter 30 Improper Prior
     Parameter 31 Improper Prior
     Parameter 32 Improper Prior
     Parameter 33 Improper Prior
     Parameter 34 Improper Prior
     Parameter 35 Improper Prior
     Parameter 36 Improper Prior
     Parameter 37 Improper Prior
     Parameter 38 Improper Prior
     Parameter 39 Improper Prior
     Parameter 40 Improper Prior
     Parameter 41 Improper Prior
     Parameter 42 Improper Prior
     Parameter 43 Improper Prior
     Parameter 44 Improper Prior
     Parameter 45 Improper Prior
     Parameter 46 Improper Prior

     REPLICATION 68:


                     POTENTIAL       PARAMETER WITH
     ITERATION    SCALE REDUCTION      HIGHEST PSR
     100              1.544               45
     200              1.112               17
     300              1.094               38
     400              1.226               45
     500              1.053               38
     600              1.058               6
     700              1.134               5
     800              1.062               1
     900              1.031               22
     1000             1.070               5
     1100             1.138               5
     1200             1.082               45
     1300             1.026               23
     1400             1.014               19
     1500             1.015               27
     1600             1.007               23
     1700             1.011               34
     1800             1.009               23
     1900             1.027               23
     2000             1.030               21
     2100             1.017               21
     2200             1.011               10
     2300             1.014               45
     2400             1.007               22
     2500             1.004               23
     2600             1.014               23
     2700             1.008               23
     2800             1.005               12
     2900             1.007               8
     3000             1.011               13
     3100             1.032               45
     3200             1.049               45
     3300             1.046               45
     3400             1.012               45
     3500             1.007               15
     3600             1.007               15
     3700             1.008               25
     3800             1.006               32
     3900             1.006               15
     4000             1.009               15
     4100             1.005               15
     4200             1.004               11
     4300             1.011               4
     4400             1.008               4
     4500             1.009               9
     4600             1.006               45
     4700             1.015               45
     4800             1.010               45
     4900             1.011               45
     5000             1.023               45
     5100             1.020               45
     5200             1.010               45


     Simulated prior distributions

     Parameter       Prior Mean  Prior Variance  Prior Std. Dev.


     Parameter 1 Improper Prior
     Parameter 2 Improper Prior
     Parameter 3        -0.0009          0.0253          0.1592
     Parameter 4         0.0037          0.0267          0.1634
     Parameter 5 Improper Prior
     Parameter 6 Improper Prior
     Parameter 7 Improper Prior
     Parameter 8        -0.0032          0.0243          0.1557
     Parameter 9        -0.0009          0.0256          0.1601
     Parameter 10 Improper Prior
     Parameter 11 Improper Prior
     Parameter 12 Improper Prior
     Parameter 13 Improper Prior
     Parameter 14 Improper Prior
     Parameter 15 Improper Prior
     Parameter 16 Improper Prior
     Parameter 17 Improper Prior
     Parameter 18 Improper Prior
     Parameter 19 Improper Prior
     Parameter 20 Improper Prior
     Parameter 21 Improper Prior
     Parameter 22 Improper Prior
     Parameter 23 Improper Prior
     Parameter 24 Improper Prior
     Parameter 25 Improper Prior
     Parameter 26 Improper Prior
     Parameter 27 Improper Prior
     Parameter 28 Improper Prior
     Parameter 29 Improper Prior
     Parameter 30 Improper Prior
     Parameter 31 Improper Prior
     Parameter 32 Improper Prior
     Parameter 33 Improper Prior
     Parameter 34 Improper Prior
     Parameter 35 Improper Prior
     Parameter 36 Improper Prior
     Parameter 37 Improper Prior
     Parameter 38 Improper Prior
     Parameter 39 Improper Prior
     Parameter 40 Improper Prior
     Parameter 41 Improper Prior
     Parameter 42 Improper Prior
     Parameter 43 Improper Prior
     Parameter 44 Improper Prior
     Parameter 45 Improper Prior
     Parameter 46 Improper Prior

     REPLICATION 69:


                     POTENTIAL       PARAMETER WITH
     ITERATION    SCALE REDUCTION      HIGHEST PSR
     100              1.437               45
     200              1.147               5
     300              1.083               8
     400              1.164               5
     500              1.094               5
     600              1.021               18
     700              1.037               26
     800              1.024               14
     900              1.015               21
     1000             1.020               1
     1100             1.021               34
     1200             1.020               1
     1300             1.017               33
     1400             1.056               5
     1500             1.031               5
     1600             1.069               5
     1700             1.036               5
     1800             1.021               24
     1900             1.025               24
     2000             1.024               24
     2100             1.016               24
     2200             1.014               8
     2300             1.028               8
     2400             1.029               8
     2500             1.008               8
     2600             1.012               17
     2700             1.016               46
     2800             1.014               46
     2900             1.009               21
     3000             1.014               21
     3100             1.013               21
     3200             1.009               22
     3300             1.008               29
     3400             1.006               12
     3500             1.012               1
     3600             1.011               12
     3700             1.006               12
     3800             1.007               12
     3900             1.005               12
     4000             1.006               9
     4100             1.011               9
     4200             1.019               9
     4300             1.016               5
     4400             1.004               9
     4500             1.012               9
     4600             1.008               24
     4700             1.007               1
     4800             1.005               1
     4900             1.006               24
     5000             1.007               22


     Simulated prior distributions

     Parameter       Prior Mean  Prior Variance  Prior Std. Dev.


     Parameter 1 Improper Prior
     Parameter 2 Improper Prior
     Parameter 3         0.0032          0.0248          0.1574
     Parameter 4         0.0006          0.0254          0.1593
     Parameter 5 Improper Prior
     Parameter 6 Improper Prior
     Parameter 7 Improper Prior
     Parameter 8         0.0021          0.0233          0.1526
     Parameter 9        -0.0081          0.0249          0.1579
     Parameter 10 Improper Prior
     Parameter 11 Improper Prior
     Parameter 12 Improper Prior
     Parameter 13 Improper Prior
     Parameter 14 Improper Prior
     Parameter 15 Improper Prior
     Parameter 16 Improper Prior
     Parameter 17 Improper Prior
     Parameter 18 Improper Prior
     Parameter 19 Improper Prior
     Parameter 20 Improper Prior
     Parameter 21 Improper Prior
     Parameter 22 Improper Prior
     Parameter 23 Improper Prior
     Parameter 24 Improper Prior
     Parameter 25 Improper Prior
     Parameter 26 Improper Prior
     Parameter 27 Improper Prior
     Parameter 28 Improper Prior
     Parameter 29 Improper Prior
     Parameter 30 Improper Prior
     Parameter 31 Improper Prior
     Parameter 32 Improper Prior
     Parameter 33 Improper Prior
     Parameter 34 Improper Prior
     Parameter 35 Improper Prior
     Parameter 36 Improper Prior
     Parameter 37 Improper Prior
     Parameter 38 Improper Prior
     Parameter 39 Improper Prior
     Parameter 40 Improper Prior
     Parameter 41 Improper Prior
     Parameter 42 Improper Prior
     Parameter 43 Improper Prior
     Parameter 44 Improper Prior
     Parameter 45 Improper Prior
     Parameter 46 Improper Prior

     REPLICATION 70:


                     POTENTIAL       PARAMETER WITH
     ITERATION    SCALE REDUCTION      HIGHEST PSR
     100              1.618               24
     200              1.248               45
     300              1.136               28
     400              1.131               5
     500              1.032               14
     600              1.035               9
     700              1.049               8
     800              1.020               46
     900              1.020               25
     1000             1.036               27
     1100             1.056               9
     1200             1.039               8
     1300             1.024               17
     1400             1.042               5
     1500             1.086               45
     1600             1.048               8
     1700             1.072               9
     1800             1.028               37
     1900             1.015               37
     2000             1.018               5
     2100             1.021               21
     2200             1.009               21
     2300             1.011               21
     2400             1.014               21
     2500             1.015               37
     2600             1.015               37
     2700             1.010               37
     2800             1.015               37
     2900             1.018               37
     3000             1.018               37
     3100             1.015               21
     3200             1.016               9
     3300             1.020               45
     3400             1.015               2
     3500             1.030               3
     3600             1.027               3
     3700             1.030               3
     3800             1.020               3
     3900             1.017               3
     4000             1.013               3
     4100             1.012               6
     4200             1.011               1
     4300             1.012               1
     4400             1.004               6
     4500             1.006               11
     4600             1.004               8
     4700             1.005               8
     4800             1.006               8
     4900             1.004               20
     5000             1.003               46


     Simulated prior distributions

     Parameter       Prior Mean  Prior Variance  Prior Std. Dev.


     Parameter 1 Improper Prior
     Parameter 2 Improper Prior
     Parameter 3        -0.0028          0.0249          0.1579
     Parameter 4         0.0022          0.0251          0.1584
     Parameter 5 Improper Prior
     Parameter 6 Improper Prior
     Parameter 7 Improper Prior
     Parameter 8        -0.0048          0.0246          0.1570
     Parameter 9        -0.0003          0.0256          0.1599
     Parameter 10 Improper Prior
     Parameter 11 Improper Prior
     Parameter 12 Improper Prior
     Parameter 13 Improper Prior
     Parameter 14 Improper Prior
     Parameter 15 Improper Prior
     Parameter 16 Improper Prior
     Parameter 17 Improper Prior
     Parameter 18 Improper Prior
     Parameter 19 Improper Prior
     Parameter 20 Improper Prior
     Parameter 21 Improper Prior
     Parameter 22 Improper Prior
     Parameter 23 Improper Prior
     Parameter 24 Improper Prior
     Parameter 25 Improper Prior
     Parameter 26 Improper Prior
     Parameter 27 Improper Prior
     Parameter 28 Improper Prior
     Parameter 29 Improper Prior
     Parameter 30 Improper Prior
     Parameter 31 Improper Prior
     Parameter 32 Improper Prior
     Parameter 33 Improper Prior
     Parameter 34 Improper Prior
     Parameter 35 Improper Prior
     Parameter 36 Improper Prior
     Parameter 37 Improper Prior
     Parameter 38 Improper Prior
     Parameter 39 Improper Prior
     Parameter 40 Improper Prior
     Parameter 41 Improper Prior
     Parameter 42 Improper Prior
     Parameter 43 Improper Prior
     Parameter 44 Improper Prior
     Parameter 45 Improper Prior
     Parameter 46 Improper Prior

     REPLICATION 71:


                     POTENTIAL       PARAMETER WITH
     ITERATION    SCALE REDUCTION      HIGHEST PSR
     100              1.160               10
     200              1.178               39
     300              1.058               46
     400              1.060               46
     500              1.054               40
     600              1.091               1
     700              1.058               39
     800              1.085               39
     900              1.020               45
     1000             1.036               14
     1100             1.023               39
     1200             1.045               45
     1300             1.010               22
     1400             1.024               36
     1500             1.018               20
     1600             1.012               45
     1700             1.010               5
     1800             1.007               40
     1900             1.011               38
     2000             1.007               22
     2100             1.009               22
     2200             1.033               8
     2300             1.016               8
     2400             1.018               2
     2500             1.022               2
     2600             1.007               2
     2700             1.010               10
     2800             1.008               13
     2900             1.018               45
     3000             1.010               5
     3100             1.011               4
     3200             1.017               13
     3300             1.017               13
     3400             1.010               13
     3500             1.003               13
     3600             1.006               21
     3700             1.005               21
     3800             1.013               45
     3900             1.018               45
     4000             1.007               4
     4100             1.008               18
     4200             1.011               4
     4300             1.010               4
     4400             1.008               4
     4500             1.005               4
     4600             1.004               4
     4700             1.002               36
     4800             1.004               13
     4900             1.002               19
     5000             1.002               19


     Simulated prior distributions

     Parameter       Prior Mean  Prior Variance  Prior Std. Dev.


     Parameter 1 Improper Prior
     Parameter 2 Improper Prior
     Parameter 3        -0.0026          0.0247          0.1573
     Parameter 4        -0.0026          0.0259          0.1609
     Parameter 5 Improper Prior
     Parameter 6 Improper Prior
     Parameter 7 Improper Prior
     Parameter 8        -0.0032          0.0240          0.1548
     Parameter 9         0.0115          0.0253          0.1590
     Parameter 10 Improper Prior
     Parameter 11 Improper Prior
     Parameter 12 Improper Prior
     Parameter 13 Improper Prior
     Parameter 14 Improper Prior
     Parameter 15 Improper Prior
     Parameter 16 Improper Prior
     Parameter 17 Improper Prior
     Parameter 18 Improper Prior
     Parameter 19 Improper Prior
     Parameter 20 Improper Prior
     Parameter 21 Improper Prior
     Parameter 22 Improper Prior
     Parameter 23 Improper Prior
     Parameter 24 Improper Prior
     Parameter 25 Improper Prior
     Parameter 26 Improper Prior
     Parameter 27 Improper Prior
     Parameter 28 Improper Prior
     Parameter 29 Improper Prior
     Parameter 30 Improper Prior
     Parameter 31 Improper Prior
     Parameter 32 Improper Prior
     Parameter 33 Improper Prior
     Parameter 34 Improper Prior
     Parameter 35 Improper Prior
     Parameter 36 Improper Prior
     Parameter 37 Improper Prior
     Parameter 38 Improper Prior
     Parameter 39 Improper Prior
     Parameter 40 Improper Prior
     Parameter 41 Improper Prior
     Parameter 42 Improper Prior
     Parameter 43 Improper Prior
     Parameter 44 Improper Prior
     Parameter 45 Improper Prior
     Parameter 46 Improper Prior

     REPLICATION 72:


                     POTENTIAL       PARAMETER WITH
     ITERATION    SCALE REDUCTION      HIGHEST PSR
     100              1.110               14
     200              1.107               45
     300              1.118               24
     400              1.077               10
     500              1.071               2
     600              1.080               38
     700              1.121               21
     800              1.031               9
     900              1.034               13
     1000             1.016               44
     1100             1.035               46
     1200             1.022               46
     1300             1.012               26
     1400             1.017               22
     1500             1.017               22
     1600             1.025               5
     1700             1.006               22
     1800             1.011               21
     1900             1.012               11
     2000             1.013               38
     2100             1.008               38
     2200             1.010               14
     2300             1.009               14
     2400             1.014               4
     2500             1.006               1
     2600             1.007               1
     2700             1.008               38
     2800             1.006               11
     2900             1.009               1
     3000             1.012               2
     3100             1.008               40
     3200             1.006               2
     3300             1.006               8
     3400             1.011               1
     3500             1.012               1
     3600             1.003               11
     3700             1.003               13
     3800             1.007               11
     3900             1.005               27
     4000             1.009               27
     4100             1.005               27
     4200             1.007               27
     4300             1.007               14
     4400             1.007               14
     4500             1.008               27
     4600             1.011               14
     4700             1.011               14
     4800             1.010               14
     4900             1.009               14
     5000             1.007               14


     Simulated prior distributions

     Parameter       Prior Mean  Prior Variance  Prior Std. Dev.


     Parameter 1 Improper Prior
     Parameter 2 Improper Prior
     Parameter 3         0.0134          0.0269          0.1641
     Parameter 4        -0.0001          0.0246          0.1569
     Parameter 5 Improper Prior
     Parameter 6 Improper Prior
     Parameter 7 Improper Prior
     Parameter 8        -0.0114          0.0255          0.1597
     Parameter 9        -0.0060          0.0260          0.1613
     Parameter 10 Improper Prior
     Parameter 11 Improper Prior
     Parameter 12 Improper Prior
     Parameter 13 Improper Prior
     Parameter 14 Improper Prior
     Parameter 15 Improper Prior
     Parameter 16 Improper Prior
     Parameter 17 Improper Prior
     Parameter 18 Improper Prior
     Parameter 19 Improper Prior
     Parameter 20 Improper Prior
     Parameter 21 Improper Prior
     Parameter 22 Improper Prior
     Parameter 23 Improper Prior
     Parameter 24 Improper Prior
     Parameter 25 Improper Prior
     Parameter 26 Improper Prior
     Parameter 27 Improper Prior
     Parameter 28 Improper Prior
     Parameter 29 Improper Prior
     Parameter 30 Improper Prior
     Parameter 31 Improper Prior
     Parameter 32 Improper Prior
     Parameter 33 Improper Prior
     Parameter 34 Improper Prior
     Parameter 35 Improper Prior
     Parameter 36 Improper Prior
     Parameter 37 Improper Prior
     Parameter 38 Improper Prior
     Parameter 39 Improper Prior
     Parameter 40 Improper Prior
     Parameter 41 Improper Prior
     Parameter 42 Improper Prior
     Parameter 43 Improper Prior
     Parameter 44 Improper Prior
     Parameter 45 Improper Prior
     Parameter 46 Improper Prior

     REPLICATION 73:


                     POTENTIAL       PARAMETER WITH
     ITERATION    SCALE REDUCTION      HIGHEST PSR
     100              1.157               45
     200              1.204               45
     300              1.247               5
     400              1.071               17
     500              1.111               45
     600              1.035               7
     700              1.062               9
     800              1.094               45
     900              1.042               5
     1000             1.033               27
     1100             1.027               5
     1200             1.026               17
     1300             1.042               14
     1400             1.020               38
     1500             1.033               38
     1600             1.026               38
     1700             1.047               14
     1800             1.047               14
     1900             1.035               20
     2000             1.039               20
     2100             1.041               20
     2200             1.025               20
     2300             1.009               36
     2400             1.009               15
     2500             1.008               45
     2600             1.007               35
     2700             1.010               11
     2800             1.009               2
     2900             1.011               21
     3000             1.011               11
     3100             1.014               11
     3200             1.008               21
     3300             1.011               23
     3400             1.014               8
     3500             1.020               8
     3600             1.022               5
     3700             1.021               5
     3800             1.007               2
     3900             1.004               15
     4000             1.004               15
     4100             1.004               2
     4200             1.006               2
     4300             1.008               2
     4400             1.010               2
     4500             1.022               45
     4600             1.016               45
     4700             1.018               45
     4800             1.014               45
     4900             1.026               45
     5000             1.032               45
     5100             1.020               45
     5200             1.015               45


     Simulated prior distributions

     Parameter       Prior Mean  Prior Variance  Prior Std. Dev.


     Parameter 1 Improper Prior
     Parameter 2 Improper Prior
     Parameter 3         0.0058          0.0254          0.1593
     Parameter 4        -0.0012          0.0249          0.1579
     Parameter 5 Improper Prior
     Parameter 6 Improper Prior
     Parameter 7 Improper Prior
     Parameter 8        -0.0010          0.0245          0.1565
     Parameter 9        -0.0037          0.0253          0.1591
     Parameter 10 Improper Prior
     Parameter 11 Improper Prior
     Parameter 12 Improper Prior
     Parameter 13 Improper Prior
     Parameter 14 Improper Prior
     Parameter 15 Improper Prior
     Parameter 16 Improper Prior
     Parameter 17 Improper Prior
     Parameter 18 Improper Prior
     Parameter 19 Improper Prior
     Parameter 20 Improper Prior
     Parameter 21 Improper Prior
     Parameter 22 Improper Prior
     Parameter 23 Improper Prior
     Parameter 24 Improper Prior
     Parameter 25 Improper Prior
     Parameter 26 Improper Prior
     Parameter 27 Improper Prior
     Parameter 28 Improper Prior
     Parameter 29 Improper Prior
     Parameter 30 Improper Prior
     Parameter 31 Improper Prior
     Parameter 32 Improper Prior
     Parameter 33 Improper Prior
     Parameter 34 Improper Prior
     Parameter 35 Improper Prior
     Parameter 36 Improper Prior
     Parameter 37 Improper Prior
     Parameter 38 Improper Prior
     Parameter 39 Improper Prior
     Parameter 40 Improper Prior
     Parameter 41 Improper Prior
     Parameter 42 Improper Prior
     Parameter 43 Improper Prior
     Parameter 44 Improper Prior
     Parameter 45 Improper Prior
     Parameter 46 Improper Prior

     REPLICATION 74:


                     POTENTIAL       PARAMETER WITH
     ITERATION    SCALE REDUCTION      HIGHEST PSR
     100              1.413               13
     200              1.118               36
     300              1.239               45
     400              1.184               45
     500              1.073               45
     600              1.030               26
     700              1.049               10
     800              1.016               10
     900              1.029               9
     1000             1.017               12
     1100             1.021               9
     1200             1.018               46
     1300             1.013               45
     1400             1.018               13
     1500             1.028               45
     1600             1.022               1
     1700             1.014               16
     1800             1.019               16
     1900             1.020               13
     2000             1.031               45
     2100             1.045               20
     2200             1.045               45
     2300             1.014               45
     2400             1.008               1
     2500             1.006               12
     2600             1.010               9
     2700             1.016               8
     2800             1.010               45
     2900             1.021               45
     3000             1.017               45
     3100             1.007               45
     3200             1.008               15
     3300             1.012               8
     3400             1.015               21
     3500             1.012               21
     3600             1.006               21
     3700             1.005               25
     3800             1.007               15
     3900             1.004               13
     4000             1.002               19
     4100             1.005               3
     4200             1.004               3
     4300             1.007               46
     4400             1.008               46
     4500             1.006               34
     4600             1.007               28
     4700             1.008               14
     4800             1.006               14
     4900             1.007               14
     5000             1.005               28


     Simulated prior distributions

     Parameter       Prior Mean  Prior Variance  Prior Std. Dev.


     Parameter 1 Improper Prior
     Parameter 2 Improper Prior
     Parameter 3         0.0011          0.0266          0.1632
     Parameter 4         0.0014          0.0231          0.1519
     Parameter 5 Improper Prior
     Parameter 6 Improper Prior
     Parameter 7 Improper Prior
     Parameter 8         0.0027          0.0236          0.1535
     Parameter 9         0.0042          0.0251          0.1585
     Parameter 10 Improper Prior
     Parameter 11 Improper Prior
     Parameter 12 Improper Prior
     Parameter 13 Improper Prior
     Parameter 14 Improper Prior
     Parameter 15 Improper Prior
     Parameter 16 Improper Prior
     Parameter 17 Improper Prior
     Parameter 18 Improper Prior
     Parameter 19 Improper Prior
     Parameter 20 Improper Prior
     Parameter 21 Improper Prior
     Parameter 22 Improper Prior
     Parameter 23 Improper Prior
     Parameter 24 Improper Prior
     Parameter 25 Improper Prior
     Parameter 26 Improper Prior
     Parameter 27 Improper Prior
     Parameter 28 Improper Prior
     Parameter 29 Improper Prior
     Parameter 30 Improper Prior
     Parameter 31 Improper Prior
     Parameter 32 Improper Prior
     Parameter 33 Improper Prior
     Parameter 34 Improper Prior
     Parameter 35 Improper Prior
     Parameter 36 Improper Prior
     Parameter 37 Improper Prior
     Parameter 38 Improper Prior
     Parameter 39 Improper Prior
     Parameter 40 Improper Prior
     Parameter 41 Improper Prior
     Parameter 42 Improper Prior
     Parameter 43 Improper Prior
     Parameter 44 Improper Prior
     Parameter 45 Improper Prior
     Parameter 46 Improper Prior

     REPLICATION 75:


                     POTENTIAL       PARAMETER WITH
     ITERATION    SCALE REDUCTION      HIGHEST PSR
     100              1.316               16
     200              1.514               45
     300              1.108               46
     400              1.161               46
     500              1.133               17
     600              1.038               21
     700              1.045               2
     800              1.062               2
     900              1.020               22
     1000             1.026               2
     1100             1.067               2
     1200             1.031               1
     1300             1.039               6
     1400             1.018               6
     1500             1.022               45
     1600             1.032               14
     1700             1.021               14
     1800             1.017               1
     1900             1.014               9
     2000             1.009               45
     2100             1.009               12
     2200             1.013               4
     2300             1.013               32
     2400             1.016               32
     2500             1.014               46
     2600             1.014               46
     2700             1.011               1
     2800             1.012               1
     2900             1.008               12
     3000             1.005               12
     3100             1.007               24
     3200             1.015               10
     3300             1.010               10
     3400             1.011               10
     3500             1.007               46
     3600             1.008               38
     3700             1.008               5
     3800             1.003               21
     3900             1.008               24
     4000             1.005               9
     4100             1.006               31
     4200             1.009               31
     4300             1.007               31
     4400             1.008               45
     4500             1.017               45
     4600             1.027               45
     4700             1.025               45
     4800             1.019               45
     4900             1.017               45
     5000             1.011               1


     Simulated prior distributions

     Parameter       Prior Mean  Prior Variance  Prior Std. Dev.


     Parameter 1 Improper Prior
     Parameter 2 Improper Prior
     Parameter 3         0.0046          0.0250          0.1582
     Parameter 4         0.0054          0.0259          0.1610
     Parameter 5 Improper Prior
     Parameter 6 Improper Prior
     Parameter 7 Improper Prior
     Parameter 8        -0.0100          0.0231          0.1519
     Parameter 9        -0.0035          0.0241          0.1551
     Parameter 10 Improper Prior
     Parameter 11 Improper Prior
     Parameter 12 Improper Prior
     Parameter 13 Improper Prior
     Parameter 14 Improper Prior
     Parameter 15 Improper Prior
     Parameter 16 Improper Prior
     Parameter 17 Improper Prior
     Parameter 18 Improper Prior
     Parameter 19 Improper Prior
     Parameter 20 Improper Prior
     Parameter 21 Improper Prior
     Parameter 22 Improper Prior
     Parameter 23 Improper Prior
     Parameter 24 Improper Prior
     Parameter 25 Improper Prior
     Parameter 26 Improper Prior
     Parameter 27 Improper Prior
     Parameter 28 Improper Prior
     Parameter 29 Improper Prior
     Parameter 30 Improper Prior
     Parameter 31 Improper Prior
     Parameter 32 Improper Prior
     Parameter 33 Improper Prior
     Parameter 34 Improper Prior
     Parameter 35 Improper Prior
     Parameter 36 Improper Prior
     Parameter 37 Improper Prior
     Parameter 38 Improper Prior
     Parameter 39 Improper Prior
     Parameter 40 Improper Prior
     Parameter 41 Improper Prior
     Parameter 42 Improper Prior
     Parameter 43 Improper Prior
     Parameter 44 Improper Prior
     Parameter 45 Improper Prior
     Parameter 46 Improper Prior

     REPLICATION 76:


                     POTENTIAL       PARAMETER WITH
     ITERATION    SCALE REDUCTION      HIGHEST PSR
     100              1.178               3
     200              1.058               14
     300              1.085               15
     400              1.036               18
     500              1.229               45
     600              1.037               34
     700              1.061               1
     800              1.021               14
     900              1.019               14
     1000             1.028               13
     1100             1.034               19
     1200             1.035               45
     1300             1.012               46
     1400             1.016               13
     1500             1.017               1
     1600             1.023               13
     1700             1.027               11
     1800             1.025               45
     1900             1.033               45
     2000             1.025               45
     2100             1.018               45
     2200             1.017               8
     2300             1.011               21
     2400             1.006               2
     2500             1.011               1
     2600             1.028               5
     2700             1.011               5
     2800             1.007               19
     2900             1.010               19
     3000             1.010               36
     3100             1.008               36
     3200             1.009               37
     3300             1.011               37
     3400             1.006               37
     3500             1.006               16
     3600             1.013               22
     3700             1.010               22
     3800             1.011               22
     3900             1.008               8
     4000             1.011               45
     4100             1.030               5
     4200             1.028               5
     4300             1.010               13
     4400             1.007               13
     4500             1.010               2
     4600             1.020               9
     4700             1.017               5
     4800             1.010               6
     4900             1.007               23
     5000             1.013               23


     Simulated prior distributions

     Parameter       Prior Mean  Prior Variance  Prior Std. Dev.


     Parameter 1 Improper Prior
     Parameter 2 Improper Prior
     Parameter 3         0.0026          0.0244          0.1562
     Parameter 4         0.0032          0.0264          0.1625
     Parameter 5 Improper Prior
     Parameter 6 Improper Prior
     Parameter 7 Improper Prior
     Parameter 8        -0.0008          0.0243          0.1557
     Parameter 9         0.0040          0.0258          0.1605
     Parameter 10 Improper Prior
     Parameter 11 Improper Prior
     Parameter 12 Improper Prior
     Parameter 13 Improper Prior
     Parameter 14 Improper Prior
     Parameter 15 Improper Prior
     Parameter 16 Improper Prior
     Parameter 17 Improper Prior
     Parameter 18 Improper Prior
     Parameter 19 Improper Prior
     Parameter 20 Improper Prior
     Parameter 21 Improper Prior
     Parameter 22 Improper Prior
     Parameter 23 Improper Prior
     Parameter 24 Improper Prior
     Parameter 25 Improper Prior
     Parameter 26 Improper Prior
     Parameter 27 Improper Prior
     Parameter 28 Improper Prior
     Parameter 29 Improper Prior
     Parameter 30 Improper Prior
     Parameter 31 Improper Prior
     Parameter 32 Improper Prior
     Parameter 33 Improper Prior
     Parameter 34 Improper Prior
     Parameter 35 Improper Prior
     Parameter 36 Improper Prior
     Parameter 37 Improper Prior
     Parameter 38 Improper Prior
     Parameter 39 Improper Prior
     Parameter 40 Improper Prior
     Parameter 41 Improper Prior
     Parameter 42 Improper Prior
     Parameter 43 Improper Prior
     Parameter 44 Improper Prior
     Parameter 45 Improper Prior
     Parameter 46 Improper Prior

     REPLICATION 77:


                     POTENTIAL       PARAMETER WITH
     ITERATION    SCALE REDUCTION      HIGHEST PSR
     100              1.300               24
     200              1.065               23
     300              1.083               16
     400              1.111               10
     500              1.024               17
     600              1.067               46
     700              1.062               17
     800              1.026               5
     900              1.023               4
     1000             1.019               17
     1100             1.055               14
     1200             1.063               28
     1300             1.087               5
     1400             1.065               5
     1500             1.027               1
     1600             1.028               14
     1700             1.021               14
     1800             1.027               13
     1900             1.022               13
     2000             1.018               45
     2100             1.018               22
     2200             1.010               35
     2300             1.014               39
     2400             1.011               13
     2500             1.019               13
     2600             1.011               21
     2700             1.025               45
     2800             1.029               45
     2900             1.040               5
     3000             1.042               8
     3100             1.027               45
     3200             1.038               45
     3300             1.031               45
     3400             1.007               20
     3500             1.007               25
     3600             1.007               39
     3700             1.010               39
     3800             1.015               39
     3900             1.023               39
     4000             1.020               39
     4100             1.013               45
     4200             1.014               45
     4300             1.008               45
     4400             1.008               45
     4500             1.004               38
     4600             1.006               38
     4700             1.005               2
     4800             1.002               26
     4900             1.002               26
     5000             1.004               12


     Simulated prior distributions

     Parameter       Prior Mean  Prior Variance  Prior Std. Dev.


     Parameter 1 Improper Prior
     Parameter 2 Improper Prior
     Parameter 3        -0.0073          0.0250          0.1580
     Parameter 4        -0.0152          0.0255          0.1596
     Parameter 5 Improper Prior
     Parameter 6 Improper Prior
     Parameter 7 Improper Prior
     Parameter 8         0.0013          0.0270          0.1644
     Parameter 9         0.0000          0.0255          0.1598
     Parameter 10 Improper Prior
     Parameter 11 Improper Prior
     Parameter 12 Improper Prior
     Parameter 13 Improper Prior
     Parameter 14 Improper Prior
     Parameter 15 Improper Prior
     Parameter 16 Improper Prior
     Parameter 17 Improper Prior
     Parameter 18 Improper Prior
     Parameter 19 Improper Prior
     Parameter 20 Improper Prior
     Parameter 21 Improper Prior
     Parameter 22 Improper Prior
     Parameter 23 Improper Prior
     Parameter 24 Improper Prior
     Parameter 25 Improper Prior
     Parameter 26 Improper Prior
     Parameter 27 Improper Prior
     Parameter 28 Improper Prior
     Parameter 29 Improper Prior
     Parameter 30 Improper Prior
     Parameter 31 Improper Prior
     Parameter 32 Improper Prior
     Parameter 33 Improper Prior
     Parameter 34 Improper Prior
     Parameter 35 Improper Prior
     Parameter 36 Improper Prior
     Parameter 37 Improper Prior
     Parameter 38 Improper Prior
     Parameter 39 Improper Prior
     Parameter 40 Improper Prior
     Parameter 41 Improper Prior
     Parameter 42 Improper Prior
     Parameter 43 Improper Prior
     Parameter 44 Improper Prior
     Parameter 45 Improper Prior
     Parameter 46 Improper Prior

     REPLICATION 78:


                     POTENTIAL       PARAMETER WITH
     ITERATION    SCALE REDUCTION      HIGHEST PSR
     100              1.393               4
     200              1.149               17
     300              1.081               9
     400              1.058               5
     500              1.074               4
     600              1.035               22
     700              1.036               5
     800              1.054               28
     900              1.034               40
     1000             1.018               23
     1100             1.033               5
     1200             1.017               2
     1300             1.014               18
     1400             1.011               12
     1500             1.008               22
     1600             1.011               46
     1700             1.012               5
     1800             1.031               5
     1900             1.030               5
     2000             1.012               22
     2100             1.009               22
     2200             1.004               22
     2300             1.004               12
     2400             1.006               12
     2500             1.005               13
     2600             1.009               17
     2700             1.008               32
     2800             1.018               17
     2900             1.010               14
     3000             1.016               14
     3100             1.012               9
     3200             1.007               32
     3300             1.018               9
     3400             1.030               9
     3500             1.017               9
     3600             1.014               45
     3700             1.007               20
     3800             1.007               17
     3900             1.009               24
     4000             1.007               17
     4100             1.012               17
     4200             1.015               17
     4300             1.006               24
     4400             1.008               37
     4500             1.012               37
     4600             1.010               45
     4700             1.009               37
     4800             1.007               32
     4900             1.008               32
     5000             1.009               32


     Simulated prior distributions

     Parameter       Prior Mean  Prior Variance  Prior Std. Dev.


     Parameter 1 Improper Prior
     Parameter 2 Improper Prior
     Parameter 3        -0.0008          0.0234          0.1529
     Parameter 4         0.0002          0.0223          0.1493
     Parameter 5 Improper Prior
     Parameter 6 Improper Prior
     Parameter 7 Improper Prior
     Parameter 8         0.0042          0.0253          0.1590
     Parameter 9        -0.0024          0.0238          0.1541
     Parameter 10 Improper Prior
     Parameter 11 Improper Prior
     Parameter 12 Improper Prior
     Parameter 13 Improper Prior
     Parameter 14 Improper Prior
     Parameter 15 Improper Prior
     Parameter 16 Improper Prior
     Parameter 17 Improper Prior
     Parameter 18 Improper Prior
     Parameter 19 Improper Prior
     Parameter 20 Improper Prior
     Parameter 21 Improper Prior
     Parameter 22 Improper Prior
     Parameter 23 Improper Prior
     Parameter 24 Improper Prior
     Parameter 25 Improper Prior
     Parameter 26 Improper Prior
     Parameter 27 Improper Prior
     Parameter 28 Improper Prior
     Parameter 29 Improper Prior
     Parameter 30 Improper Prior
     Parameter 31 Improper Prior
     Parameter 32 Improper Prior
     Parameter 33 Improper Prior
     Parameter 34 Improper Prior
     Parameter 35 Improper Prior
     Parameter 36 Improper Prior
     Parameter 37 Improper Prior
     Parameter 38 Improper Prior
     Parameter 39 Improper Prior
     Parameter 40 Improper Prior
     Parameter 41 Improper Prior
     Parameter 42 Improper Prior
     Parameter 43 Improper Prior
     Parameter 44 Improper Prior
     Parameter 45 Improper Prior
     Parameter 46 Improper Prior

     REPLICATION 79:


                     POTENTIAL       PARAMETER WITH
     ITERATION    SCALE REDUCTION      HIGHEST PSR
     100              1.234               19
     200              1.153               45
     300              1.194               9
     400              1.088               31
     500              1.090               7
     600              1.062               20
     700              1.082               5
     800              1.027               7
     900              1.071               5
     1000             1.085               5
     1100             1.080               9
     1200             1.030               20
     1300             1.021               14
     1400             1.012               46
     1500             1.012               37
     1600             1.024               9
     1700             1.006               33
     1800             1.019               10
     1900             1.019               10
     2000             1.006               10
     2100             1.010               2
     2200             1.011               13
     2300             1.018               13
     2400             1.011               13
     2500             1.022               20
     2600             1.012               5
     2700             1.010               45
     2800             1.007               44
     2900             1.005               44
     3000             1.004               44
     3100             1.005               35
     3200             1.005               35
     3300             1.007               1
     3400             1.008               12
     3500             1.013               12
     3600             1.008               12
     3700             1.009               12
     3800             1.006               12
     3900             1.004               33
     4000             1.004               6
     4100             1.008               33
     4200             1.010               44
     4300             1.008               44
     4400             1.005               44
     4500             1.004               35
     4600             1.004               23
     4700             1.004               44
     4800             1.003               22
     4900             1.003               11
     5000             1.005               16


     Simulated prior distributions

     Parameter       Prior Mean  Prior Variance  Prior Std. Dev.


     Parameter 1 Improper Prior
     Parameter 2 Improper Prior
     Parameter 3        -0.0015          0.0273          0.1652
     Parameter 4         0.0016          0.0274          0.1655
     Parameter 5 Improper Prior
     Parameter 6 Improper Prior
     Parameter 7 Improper Prior
     Parameter 8         0.0074          0.0249          0.1577
     Parameter 9        -0.0147          0.0234          0.1529
     Parameter 10 Improper Prior
     Parameter 11 Improper Prior
     Parameter 12 Improper Prior
     Parameter 13 Improper Prior
     Parameter 14 Improper Prior
     Parameter 15 Improper Prior
     Parameter 16 Improper Prior
     Parameter 17 Improper Prior
     Parameter 18 Improper Prior
     Parameter 19 Improper Prior
     Parameter 20 Improper Prior
     Parameter 21 Improper Prior
     Parameter 22 Improper Prior
     Parameter 23 Improper Prior
     Parameter 24 Improper Prior
     Parameter 25 Improper Prior
     Parameter 26 Improper Prior
     Parameter 27 Improper Prior
     Parameter 28 Improper Prior
     Parameter 29 Improper Prior
     Parameter 30 Improper Prior
     Parameter 31 Improper Prior
     Parameter 32 Improper Prior
     Parameter 33 Improper Prior
     Parameter 34 Improper Prior
     Parameter 35 Improper Prior
     Parameter 36 Improper Prior
     Parameter 37 Improper Prior
     Parameter 38 Improper Prior
     Parameter 39 Improper Prior
     Parameter 40 Improper Prior
     Parameter 41 Improper Prior
     Parameter 42 Improper Prior
     Parameter 43 Improper Prior
     Parameter 44 Improper Prior
     Parameter 45 Improper Prior
     Parameter 46 Improper Prior

     REPLICATION 80:


                     POTENTIAL       PARAMETER WITH
     ITERATION    SCALE REDUCTION      HIGHEST PSR
     100              1.346               45
     200              1.253               45
     300              1.077               19
     400              1.247               45
     500              1.059               45
     600              1.040               28
     700              1.076               45
     800              1.035               40
     900              1.031               31
     1000             1.040               45
     1100             1.041               45
     1200             1.100               5
     1300             1.070               5
     1400             1.015               28
     1500             1.015               7
     1600             1.015               7
     1700             1.035               45
     1800             1.023               3
     1900             1.014               45
     2000             1.019               21
     2100             1.014               28
     2200             1.011               14
     2300             1.020               28
     2400             1.026               14
     2500             1.038               45
     2600             1.029               45
     2700             1.029               45
     2800             1.007               1
     2900             1.009               11
     3000             1.010               37
     3100             1.008               32
     3200             1.010               11
     3300             1.004               11
     3400             1.005               29
     3500             1.008               45
     3600             1.021               45
     3700             1.017               45
     3800             1.020               45
     3900             1.010               45
     4000             1.014               45
     4100             1.031               45
     4200             1.022               45
     4300             1.014               28
     4400             1.012               28
     4500             1.015               21
     4600             1.011               21
     4700             1.008               40
     4800             1.006               40
     4900             1.008               40
     5000             1.003               37


     Simulated prior distributions

     Parameter       Prior Mean  Prior Variance  Prior Std. Dev.


     Parameter 1 Improper Prior
     Parameter 2 Improper Prior
     Parameter 3        -0.0018          0.0240          0.1550
     Parameter 4         0.0012          0.0273          0.1653
     Parameter 5 Improper Prior
     Parameter 6 Improper Prior
     Parameter 7 Improper Prior
     Parameter 8        -0.0066          0.0256          0.1600
     Parameter 9         0.0059          0.0255          0.1597
     Parameter 10 Improper Prior
     Parameter 11 Improper Prior
     Parameter 12 Improper Prior
     Parameter 13 Improper Prior
     Parameter 14 Improper Prior
     Parameter 15 Improper Prior
     Parameter 16 Improper Prior
     Parameter 17 Improper Prior
     Parameter 18 Improper Prior
     Parameter 19 Improper Prior
     Parameter 20 Improper Prior
     Parameter 21 Improper Prior
     Parameter 22 Improper Prior
     Parameter 23 Improper Prior
     Parameter 24 Improper Prior
     Parameter 25 Improper Prior
     Parameter 26 Improper Prior
     Parameter 27 Improper Prior
     Parameter 28 Improper Prior
     Parameter 29 Improper Prior
     Parameter 30 Improper Prior
     Parameter 31 Improper Prior
     Parameter 32 Improper Prior
     Parameter 33 Improper Prior
     Parameter 34 Improper Prior
     Parameter 35 Improper Prior
     Parameter 36 Improper Prior
     Parameter 37 Improper Prior
     Parameter 38 Improper Prior
     Parameter 39 Improper Prior
     Parameter 40 Improper Prior
     Parameter 41 Improper Prior
     Parameter 42 Improper Prior
     Parameter 43 Improper Prior
     Parameter 44 Improper Prior
     Parameter 45 Improper Prior
     Parameter 46 Improper Prior

     REPLICATION 81:


                     POTENTIAL       PARAMETER WITH
     ITERATION    SCALE REDUCTION      HIGHEST PSR
     100              1.215               46
     200              1.106               14
     300              1.074               14
     400              1.045               2
     500              1.037               15
     600              1.032               36
     700              1.096               45
     800              1.016               35
     900              1.029               38
     1000             1.025               12
     1100             1.019               26
     1200             1.067               8
     1300             1.032               8
     1400             1.021               45
     1500             1.063               45
     1600             1.020               45
     1700             1.009               17
     1800             1.007               25
     1900             1.024               8
     2000             1.035               8
     2100             1.025               5
     2200             1.017               42
     2300             1.015               42
     2400             1.009               28
     2500             1.008               40
     2600             1.019               9
     2700             1.016               14
     2800             1.022               38
     2900             1.011               27
     3000             1.009               42
     3100             1.009               42
     3200             1.008               20
     3300             1.011               19
     3400             1.016               19
     3500             1.015               19
     3600             1.012               19
     3700             1.011               19
     3800             1.005               15
     3900             1.003               11
     4000             1.002               41
     4100             1.003               40
     4200             1.005               40
     4300             1.005               39
     4400             1.005               34
     4500             1.005               34
     4600             1.003               34
     4700             1.004               12
     4800             1.005               26
     4900             1.005               20
     5000             1.002               25


     Simulated prior distributions

     Parameter       Prior Mean  Prior Variance  Prior Std. Dev.


     Parameter 1 Improper Prior
     Parameter 2 Improper Prior
     Parameter 3        -0.0097          0.0247          0.1572
     Parameter 4        -0.0021          0.0246          0.1567
     Parameter 5 Improper Prior
     Parameter 6 Improper Prior
     Parameter 7 Improper Prior
     Parameter 8        -0.0104          0.0240          0.1551
     Parameter 9         0.0076          0.0247          0.1570
     Parameter 10 Improper Prior
     Parameter 11 Improper Prior
     Parameter 12 Improper Prior
     Parameter 13 Improper Prior
     Parameter 14 Improper Prior
     Parameter 15 Improper Prior
     Parameter 16 Improper Prior
     Parameter 17 Improper Prior
     Parameter 18 Improper Prior
     Parameter 19 Improper Prior
     Parameter 20 Improper Prior
     Parameter 21 Improper Prior
     Parameter 22 Improper Prior
     Parameter 23 Improper Prior
     Parameter 24 Improper Prior
     Parameter 25 Improper Prior
     Parameter 26 Improper Prior
     Parameter 27 Improper Prior
     Parameter 28 Improper Prior
     Parameter 29 Improper Prior
     Parameter 30 Improper Prior
     Parameter 31 Improper Prior
     Parameter 32 Improper Prior
     Parameter 33 Improper Prior
     Parameter 34 Improper Prior
     Parameter 35 Improper Prior
     Parameter 36 Improper Prior
     Parameter 37 Improper Prior
     Parameter 38 Improper Prior
     Parameter 39 Improper Prior
     Parameter 40 Improper Prior
     Parameter 41 Improper Prior
     Parameter 42 Improper Prior
     Parameter 43 Improper Prior
     Parameter 44 Improper Prior
     Parameter 45 Improper Prior
     Parameter 46 Improper Prior

     REPLICATION 82:


                     POTENTIAL       PARAMETER WITH
     ITERATION    SCALE REDUCTION      HIGHEST PSR
     100              1.313               32
     200              1.106               34
     300              1.097               5
     400              1.057               28
     500              1.049               27
     600              1.088               8
     700              1.043               4
     800              1.022               14
     900              1.009               24
     1000             1.057               21
     1100             1.014               5
     1200             1.017               27
     1300             1.050               5
     1400             1.014               45
     1500             1.021               18
     1600             1.032               18
     1700             1.026               18
     1800             1.034               18
     1900             1.012               5
     2000             1.011               24
     2100             1.013               1
     2200             1.006               29
     2300             1.019               1
     2400             1.020               5
     2500             1.021               5
     2600             1.031               1
     2700             1.033               1
     2800             1.009               5
     2900             1.015               5
     3000             1.007               3
     3100             1.012               45
     3200             1.012               3
     3300             1.006               40
     3400             1.004               21
     3500             1.013               45
     3600             1.009               45
     3700             1.012               45
     3800             1.014               45
     3900             1.019               5
     4000             1.024               5
     4100             1.027               2
     4200             1.022               1
     4300             1.034               2
     4400             1.023               1
     4500             1.021               4
     4600             1.012               1
     4700             1.011               1
     4800             1.004               14
     4900             1.008               18
     5000             1.006               18


     Simulated prior distributions

     Parameter       Prior Mean  Prior Variance  Prior Std. Dev.


     Parameter 1 Improper Prior
     Parameter 2 Improper Prior
     Parameter 3        -0.0012          0.0237          0.1538
     Parameter 4        -0.0062          0.0258          0.1607
     Parameter 5 Improper Prior
     Parameter 6 Improper Prior
     Parameter 7 Improper Prior
     Parameter 8        -0.0037          0.0262          0.1618
     Parameter 9        -0.0032          0.0256          0.1599
     Parameter 10 Improper Prior
     Parameter 11 Improper Prior
     Parameter 12 Improper Prior
     Parameter 13 Improper Prior
     Parameter 14 Improper Prior
     Parameter 15 Improper Prior
     Parameter 16 Improper Prior
     Parameter 17 Improper Prior
     Parameter 18 Improper Prior
     Parameter 19 Improper Prior
     Parameter 20 Improper Prior
     Parameter 21 Improper Prior
     Parameter 22 Improper Prior
     Parameter 23 Improper Prior
     Parameter 24 Improper Prior
     Parameter 25 Improper Prior
     Parameter 26 Improper Prior
     Parameter 27 Improper Prior
     Parameter 28 Improper Prior
     Parameter 29 Improper Prior
     Parameter 30 Improper Prior
     Parameter 31 Improper Prior
     Parameter 32 Improper Prior
     Parameter 33 Improper Prior
     Parameter 34 Improper Prior
     Parameter 35 Improper Prior
     Parameter 36 Improper Prior
     Parameter 37 Improper Prior
     Parameter 38 Improper Prior
     Parameter 39 Improper Prior
     Parameter 40 Improper Prior
     Parameter 41 Improper Prior
     Parameter 42 Improper Prior
     Parameter 43 Improper Prior
     Parameter 44 Improper Prior
     Parameter 45 Improper Prior
     Parameter 46 Improper Prior

     REPLICATION 83:


                     POTENTIAL       PARAMETER WITH
     ITERATION    SCALE REDUCTION      HIGHEST PSR
     100              1.326               11
     200              1.141               11
     300              1.052               34
     400              1.069               5
     500              1.065               28
     600              1.034               19
     700              1.055               35
     800              1.045               17
     900              1.061               14
     1000             1.056               7
     1100             1.059               9
     1200             1.082               9
     1300             1.053               9
     1400             1.014               9
     1500             1.016               46
     1600             1.011               22
     1700             1.095               45
     1800             1.063               45
     1900             1.069               9
     2000             1.040               1
     2100             1.053               9
     2200             1.016               19
     2300             1.009               19
     2400             1.010               23
     2500             1.015               14
     2600             1.013               24
     2700             1.009               24
     2800             1.010               9
     2900             1.013               9
     3000             1.006               46
     3100             1.008               45
     3200             1.016               45
     3300             1.008               45
     3400             1.010               46
     3500             1.009               46
     3600             1.004               24
     3700             1.006               17
     3800             1.010               22
     3900             1.007               10
     4000             1.004               4
     4100             1.003               39
     4200             1.006               10
     4300             1.006               23
     4400             1.004               8
     4500             1.003               34
     4600             1.003               1
     4700             1.007               5
     4800             1.005               5
     4900             1.004               5
     5000             1.008               5


     Simulated prior distributions

     Parameter       Prior Mean  Prior Variance  Prior Std. Dev.


     Parameter 1 Improper Prior
     Parameter 2 Improper Prior
     Parameter 3         0.0020          0.0264          0.1623
     Parameter 4        -0.0037          0.0253          0.1592
     Parameter 5 Improper Prior
     Parameter 6 Improper Prior
     Parameter 7 Improper Prior
     Parameter 8        -0.0064          0.0258          0.1605
     Parameter 9        -0.0023          0.0250          0.1582
     Parameter 10 Improper Prior
     Parameter 11 Improper Prior
     Parameter 12 Improper Prior
     Parameter 13 Improper Prior
     Parameter 14 Improper Prior
     Parameter 15 Improper Prior
     Parameter 16 Improper Prior
     Parameter 17 Improper Prior
     Parameter 18 Improper Prior
     Parameter 19 Improper Prior
     Parameter 20 Improper Prior
     Parameter 21 Improper Prior
     Parameter 22 Improper Prior
     Parameter 23 Improper Prior
     Parameter 24 Improper Prior
     Parameter 25 Improper Prior
     Parameter 26 Improper Prior
     Parameter 27 Improper Prior
     Parameter 28 Improper Prior
     Parameter 29 Improper Prior
     Parameter 30 Improper Prior
     Parameter 31 Improper Prior
     Parameter 32 Improper Prior
     Parameter 33 Improper Prior
     Parameter 34 Improper Prior
     Parameter 35 Improper Prior
     Parameter 36 Improper Prior
     Parameter 37 Improper Prior
     Parameter 38 Improper Prior
     Parameter 39 Improper Prior
     Parameter 40 Improper Prior
     Parameter 41 Improper Prior
     Parameter 42 Improper Prior
     Parameter 43 Improper Prior
     Parameter 44 Improper Prior
     Parameter 45 Improper Prior
     Parameter 46 Improper Prior

     REPLICATION 84:


                     POTENTIAL       PARAMETER WITH
     ITERATION    SCALE REDUCTION      HIGHEST PSR
     100              1.250               5
     200              1.097               37
     300              1.083               36
     400              1.064               26
     500              1.086               20
     600              1.055               12
     700              1.019               21
     800              1.037               11
     900              1.029               14
     1000             1.024               18
     1100             1.034               5
     1200             1.040               1
     1300             1.024               21
     1400             1.025               5
     1500             1.033               5
     1600             1.023               45
     1700             1.028               45
     1800             1.020               5
     1900             1.014               11
     2000             1.012               9
     2100             1.014               9
     2200             1.008               21
     2300             1.015               21
     2400             1.011               21
     2500             1.009               21
     2600             1.009               25
     2700             1.022               9
     2800             1.012               11
     2900             1.010               11
     3000             1.006               28
     3100             1.004               28
     3200             1.007               21
     3300             1.014               21
     3400             1.015               21
     3500             1.024               21
     3600             1.029               21
     3700             1.025               21
     3800             1.029               21
     3900             1.021               21
     4000             1.025               21
     4100             1.020               21
     4200             1.015               21
     4300             1.009               21
     4400             1.012               21
     4500             1.006               21
     4600             1.004               8
     4700             1.007               26
     4800             1.007               28
     4900             1.008               5
     5000             1.005               5


     Simulated prior distributions

     Parameter       Prior Mean  Prior Variance  Prior Std. Dev.


     Parameter 1 Improper Prior
     Parameter 2 Improper Prior
     Parameter 3        -0.0012          0.0249          0.1577
     Parameter 4         0.0136          0.0247          0.1572
     Parameter 5 Improper Prior
     Parameter 6 Improper Prior
     Parameter 7 Improper Prior
     Parameter 8         0.0031          0.0239          0.1546
     Parameter 9         0.0004          0.0246          0.1569
     Parameter 10 Improper Prior
     Parameter 11 Improper Prior
     Parameter 12 Improper Prior
     Parameter 13 Improper Prior
     Parameter 14 Improper Prior
     Parameter 15 Improper Prior
     Parameter 16 Improper Prior
     Parameter 17 Improper Prior
     Parameter 18 Improper Prior
     Parameter 19 Improper Prior
     Parameter 20 Improper Prior
     Parameter 21 Improper Prior
     Parameter 22 Improper Prior
     Parameter 23 Improper Prior
     Parameter 24 Improper Prior
     Parameter 25 Improper Prior
     Parameter 26 Improper Prior
     Parameter 27 Improper Prior
     Parameter 28 Improper Prior
     Parameter 29 Improper Prior
     Parameter 30 Improper Prior
     Parameter 31 Improper Prior
     Parameter 32 Improper Prior
     Parameter 33 Improper Prior
     Parameter 34 Improper Prior
     Parameter 35 Improper Prior
     Parameter 36 Improper Prior
     Parameter 37 Improper Prior
     Parameter 38 Improper Prior
     Parameter 39 Improper Prior
     Parameter 40 Improper Prior
     Parameter 41 Improper Prior
     Parameter 42 Improper Prior
     Parameter 43 Improper Prior
     Parameter 44 Improper Prior
     Parameter 45 Improper Prior
     Parameter 46 Improper Prior

     REPLICATION 85:


                     POTENTIAL       PARAMETER WITH
     ITERATION    SCALE REDUCTION      HIGHEST PSR
     100              1.526               27
     200              1.200               6
     300              1.147               12
     400              1.129               1
     500              1.162               45
     600              1.129               1
     700              1.034               5
     800              1.024               25
     900              1.018               18
     1000             1.084               5
     1100             1.022               37
     1200             1.027               9
     1300             1.047               1
     1400             1.018               1
     1500             1.044               8
     1600             1.061               2
     1700             1.035               2
     1800             1.013               13
     1900             1.015               13
     2000             1.010               13
     2100             1.012               27
     2200             1.031               3
     2300             1.039               1
     2400             1.039               2
     2500             1.038               1
     2600             1.034               1
     2700             1.036               1
     2800             1.042               1
     2900             1.014               4
     3000             1.012               45
     3100             1.006               24
     3200             1.008               24
     3300             1.013               41
     3400             1.014               41
     3500             1.015               41
     3600             1.016               41
     3700             1.011               41
     3800             1.012               9
     3900             1.008               41
     4000             1.014               5
     4100             1.011               5
     4200             1.008               4
     4300             1.004               20
     4400             1.007               19
     4500             1.008               34
     4600             1.007               13
     4700             1.009               13
     4800             1.007               13
     4900             1.005               28
     5000             1.004               24


     Simulated prior distributions

     Parameter       Prior Mean  Prior Variance  Prior Std. Dev.


     Parameter 1 Improper Prior
     Parameter 2 Improper Prior
     Parameter 3         0.0004          0.0242          0.1555
     Parameter 4         0.0053          0.0242          0.1555
     Parameter 5 Improper Prior
     Parameter 6 Improper Prior
     Parameter 7 Improper Prior
     Parameter 8        -0.0011          0.0266          0.1631
     Parameter 9        -0.0066          0.0259          0.1610
     Parameter 10 Improper Prior
     Parameter 11 Improper Prior
     Parameter 12 Improper Prior
     Parameter 13 Improper Prior
     Parameter 14 Improper Prior
     Parameter 15 Improper Prior
     Parameter 16 Improper Prior
     Parameter 17 Improper Prior
     Parameter 18 Improper Prior
     Parameter 19 Improper Prior
     Parameter 20 Improper Prior
     Parameter 21 Improper Prior
     Parameter 22 Improper Prior
     Parameter 23 Improper Prior
     Parameter 24 Improper Prior
     Parameter 25 Improper Prior
     Parameter 26 Improper Prior
     Parameter 27 Improper Prior
     Parameter 28 Improper Prior
     Parameter 29 Improper Prior
     Parameter 30 Improper Prior
     Parameter 31 Improper Prior
     Parameter 32 Improper Prior
     Parameter 33 Improper Prior
     Parameter 34 Improper Prior
     Parameter 35 Improper Prior
     Parameter 36 Improper Prior
     Parameter 37 Improper Prior
     Parameter 38 Improper Prior
     Parameter 39 Improper Prior
     Parameter 40 Improper Prior
     Parameter 41 Improper Prior
     Parameter 42 Improper Prior
     Parameter 43 Improper Prior
     Parameter 44 Improper Prior
     Parameter 45 Improper Prior
     Parameter 46 Improper Prior

     REPLICATION 86:


                     POTENTIAL       PARAMETER WITH
     ITERATION    SCALE REDUCTION      HIGHEST PSR
     100              1.161               45
     200              1.091               37
     300              1.048               33
     400              1.048               2
     500              1.025               33
     600              1.039               2
     700              1.038               5
     800              1.049               21
     900              1.012               27
     1000             1.028               19
     1100             1.045               45
     1200             1.039               13
     1300             1.026               40
     1400             1.013               27
     1500             1.019               26
     1600             1.018               26
     1700             1.023               5
     1800             1.049               1
     1900             1.036               2
     2000             1.026               2
     2100             1.026               9
     2200             1.011               38
     2300             1.014               38
     2400             1.010               32
     2500             1.010               3
     2600             1.020               3
     2700             1.018               3
     2800             1.018               39
     2900             1.015               39
     3000             1.008               38
     3100             1.006               21
     3200             1.005               24
     3300             1.010               24
     3400             1.009               24
     3500             1.006               24
     3600             1.006               24
     3700             1.008               24
     3800             1.007               45
     3900             1.006               24
     4000             1.020               5
     4100             1.024               5
     4200             1.011               8
     4300             1.009               5
     4400             1.014               5
     4500             1.008               5
     4600             1.013               21
     4700             1.009               21
     4800             1.010               21
     4900             1.010               21
     5000             1.009               21


     Simulated prior distributions

     Parameter       Prior Mean  Prior Variance  Prior Std. Dev.


     Parameter 1 Improper Prior
     Parameter 2 Improper Prior
     Parameter 3        -0.0016          0.0275          0.1657
     Parameter 4         0.0030          0.0236          0.1535
     Parameter 5 Improper Prior
     Parameter 6 Improper Prior
     Parameter 7 Improper Prior
     Parameter 8        -0.0019          0.0232          0.1522
     Parameter 9        -0.0019          0.0236          0.1537
     Parameter 10 Improper Prior
     Parameter 11 Improper Prior
     Parameter 12 Improper Prior
     Parameter 13 Improper Prior
     Parameter 14 Improper Prior
     Parameter 15 Improper Prior
     Parameter 16 Improper Prior
     Parameter 17 Improper Prior
     Parameter 18 Improper Prior
     Parameter 19 Improper Prior
     Parameter 20 Improper Prior
     Parameter 21 Improper Prior
     Parameter 22 Improper Prior
     Parameter 23 Improper Prior
     Parameter 24 Improper Prior
     Parameter 25 Improper Prior
     Parameter 26 Improper Prior
     Parameter 27 Improper Prior
     Parameter 28 Improper Prior
     Parameter 29 Improper Prior
     Parameter 30 Improper Prior
     Parameter 31 Improper Prior
     Parameter 32 Improper Prior
     Parameter 33 Improper Prior
     Parameter 34 Improper Prior
     Parameter 35 Improper Prior
     Parameter 36 Improper Prior
     Parameter 37 Improper Prior
     Parameter 38 Improper Prior
     Parameter 39 Improper Prior
     Parameter 40 Improper Prior
     Parameter 41 Improper Prior
     Parameter 42 Improper Prior
     Parameter 43 Improper Prior
     Parameter 44 Improper Prior
     Parameter 45 Improper Prior
     Parameter 46 Improper Prior

     REPLICATION 87:


                     POTENTIAL       PARAMETER WITH
     ITERATION    SCALE REDUCTION      HIGHEST PSR
     100              1.305               45
     200              1.069               45
     300              1.197               9
     400              1.083               9
     500              1.052               9
     600              1.041               9
     700              1.071               20
     800              1.036               14
     900              1.062               14
     1000             1.017               31
     1100             1.053               9
     1200             1.023               14
     1300             1.017               22
     1400             1.006               14
     1500             1.032               9
     1600             1.023               26
     1700             1.011               26
     1800             1.014               28
     1900             1.022               14
     2000             1.013               14
     2100             1.006               22
     2200             1.008               5
     2300             1.027               5
     2400             1.092               5
     2500             1.041               5
     2600             1.016               5
     2700             1.037               5
     2800             1.052               9
     2900             1.042               9
     3000             1.007               20
     3100             1.010               9
     3200             1.003               18
     3300             1.010               3
     3400             1.009               3
     3500             1.003               4
     3600             1.017               5
     3700             1.025               5
     3800             1.025               9
     3900             1.018               5
     4000             1.007               5
     4100             1.013               5
     4200             1.017               5
     4300             1.011               5
     4400             1.011               5
     4500             1.024               5
     4600             1.028               5
     4700             1.025               5
     4800             1.013               5
     4900             1.011               9
     5000             1.018               9


     Simulated prior distributions

     Parameter       Prior Mean  Prior Variance  Prior Std. Dev.


     Parameter 1 Improper Prior
     Parameter 2 Improper Prior
     Parameter 3         0.0041          0.0267          0.1633
     Parameter 4         0.0059          0.0259          0.1610
     Parameter 5 Improper Prior
     Parameter 6 Improper Prior
     Parameter 7 Improper Prior
     Parameter 8         0.0022          0.0235          0.1534
     Parameter 9         0.0004          0.0256          0.1601
     Parameter 10 Improper Prior
     Parameter 11 Improper Prior
     Parameter 12 Improper Prior
     Parameter 13 Improper Prior
     Parameter 14 Improper Prior
     Parameter 15 Improper Prior
     Parameter 16 Improper Prior
     Parameter 17 Improper Prior
     Parameter 18 Improper Prior
     Parameter 19 Improper Prior
     Parameter 20 Improper Prior
     Parameter 21 Improper Prior
     Parameter 22 Improper Prior
     Parameter 23 Improper Prior
     Parameter 24 Improper Prior
     Parameter 25 Improper Prior
     Parameter 26 Improper Prior
     Parameter 27 Improper Prior
     Parameter 28 Improper Prior
     Parameter 29 Improper Prior
     Parameter 30 Improper Prior
     Parameter 31 Improper Prior
     Parameter 32 Improper Prior
     Parameter 33 Improper Prior
     Parameter 34 Improper Prior
     Parameter 35 Improper Prior
     Parameter 36 Improper Prior
     Parameter 37 Improper Prior
     Parameter 38 Improper Prior
     Parameter 39 Improper Prior
     Parameter 40 Improper Prior
     Parameter 41 Improper Prior
     Parameter 42 Improper Prior
     Parameter 43 Improper Prior
     Parameter 44 Improper Prior
     Parameter 45 Improper Prior
     Parameter 46 Improper Prior

     REPLICATION 88:


                     POTENTIAL       PARAMETER WITH
     ITERATION    SCALE REDUCTION      HIGHEST PSR
     100              1.117               45
     200              1.141               4
     300              1.046               18
     400              1.059               37
     500              1.056               40
     600              1.102               45
     700              1.043               14
     800              1.030               20
     900              1.022               20
     1000             1.075               45
     1100             1.122               5
     1200             1.098               9
     1300             1.107               9
     1400             1.037               11
     1500             1.014               38
     1600             1.035               5
     1700             1.084               45
     1800             1.147               9
     1900             1.120               9
     2000             1.078               9
     2100             1.050               45
     2200             1.027               9
     2300             1.013               1
     2400             1.005               11
     2500             1.016               45
     2600             1.037               9
     2700             1.012               21
     2800             1.009               45
     2900             1.014               9
     3000             1.005               38
     3100             1.011               9
     3200             1.016               28
     3300             1.013               28
     3400             1.007               28
     3500             1.007               28
     3600             1.012               5
     3700             1.015               5
     3800             1.007               11
     3900             1.007               38
     4000             1.007               38
     4100             1.008               14
     4200             1.010               14
     4300             1.006               11
     4400             1.006               20
     4500             1.008               20
     4600             1.008               20
     4700             1.010               20
     4800             1.017               20
     4900             1.012               20
     5000             1.015               20


     Simulated prior distributions

     Parameter       Prior Mean  Prior Variance  Prior Std. Dev.


     Parameter 1 Improper Prior
     Parameter 2 Improper Prior
     Parameter 3        -0.0045          0.0242          0.1555
     Parameter 4        -0.0006          0.0257          0.1603
     Parameter 5 Improper Prior
     Parameter 6 Improper Prior
     Parameter 7 Improper Prior
     Parameter 8        -0.0081          0.0250          0.1581
     Parameter 9         0.0023          0.0249          0.1577
     Parameter 10 Improper Prior
     Parameter 11 Improper Prior
     Parameter 12 Improper Prior
     Parameter 13 Improper Prior
     Parameter 14 Improper Prior
     Parameter 15 Improper Prior
     Parameter 16 Improper Prior
     Parameter 17 Improper Prior
     Parameter 18 Improper Prior
     Parameter 19 Improper Prior
     Parameter 20 Improper Prior
     Parameter 21 Improper Prior
     Parameter 22 Improper Prior
     Parameter 23 Improper Prior
     Parameter 24 Improper Prior
     Parameter 25 Improper Prior
     Parameter 26 Improper Prior
     Parameter 27 Improper Prior
     Parameter 28 Improper Prior
     Parameter 29 Improper Prior
     Parameter 30 Improper Prior
     Parameter 31 Improper Prior
     Parameter 32 Improper Prior
     Parameter 33 Improper Prior
     Parameter 34 Improper Prior
     Parameter 35 Improper Prior
     Parameter 36 Improper Prior
     Parameter 37 Improper Prior
     Parameter 38 Improper Prior
     Parameter 39 Improper Prior
     Parameter 40 Improper Prior
     Parameter 41 Improper Prior
     Parameter 42 Improper Prior
     Parameter 43 Improper Prior
     Parameter 44 Improper Prior
     Parameter 45 Improper Prior
     Parameter 46 Improper Prior

     REPLICATION 89:


                     POTENTIAL       PARAMETER WITH
     ITERATION    SCALE REDUCTION      HIGHEST PSR
     100              1.559               1
     200              1.337               5
     300              1.088               12
     400              1.305               1
     500              1.032               14
     600              1.036               36
     700              1.050               14
     800              1.034               2
     900              1.037               45
     1000             1.016               33
     1100             1.015               2
     1200             1.020               5
     1300             1.016               32
     1400             1.033               40
     1500             1.029               8
     1600             1.012               46
     1700             1.013               23
     1800             1.029               45
     1900             1.023               45
     2000             1.011               21
     2100             1.010               11
     2200             1.012               27
     2300             1.008               27
     2400             1.007               14
     2500             1.019               9
     2600             1.057               9
     2700             1.021               9
     2800             1.013               40
     2900             1.008               12
     3000             1.009               27
     3100             1.009               5
     3200             1.011               5
     3300             1.006               13
     3400             1.007               27
     3500             1.003               45
     3600             1.005               40
     3700             1.009               17
     3800             1.006               45
     3900             1.012               45
     4000             1.011               46
     4100             1.011               46
     4200             1.006               46
     4300             1.011               4
     4400             1.010               4
     4500             1.005               1
     4600             1.004               12
     4700             1.005               46
     4800             1.006               46
     4900             1.004               30
     5000             1.004               30


     Simulated prior distributions

     Parameter       Prior Mean  Prior Variance  Prior Std. Dev.


     Parameter 1 Improper Prior
     Parameter 2 Improper Prior
     Parameter 3        -0.0048          0.0234          0.1529
     Parameter 4         0.0061          0.0259          0.1608
     Parameter 5 Improper Prior
     Parameter 6 Improper Prior
     Parameter 7 Improper Prior
     Parameter 8         0.0021          0.0266          0.1630
     Parameter 9        -0.0026          0.0252          0.1586
     Parameter 10 Improper Prior
     Parameter 11 Improper Prior
     Parameter 12 Improper Prior
     Parameter 13 Improper Prior
     Parameter 14 Improper Prior
     Parameter 15 Improper Prior
     Parameter 16 Improper Prior
     Parameter 17 Improper Prior
     Parameter 18 Improper Prior
     Parameter 19 Improper Prior
     Parameter 20 Improper Prior
     Parameter 21 Improper Prior
     Parameter 22 Improper Prior
     Parameter 23 Improper Prior
     Parameter 24 Improper Prior
     Parameter 25 Improper Prior
     Parameter 26 Improper Prior
     Parameter 27 Improper Prior
     Parameter 28 Improper Prior
     Parameter 29 Improper Prior
     Parameter 30 Improper Prior
     Parameter 31 Improper Prior
     Parameter 32 Improper Prior
     Parameter 33 Improper Prior
     Parameter 34 Improper Prior
     Parameter 35 Improper Prior
     Parameter 36 Improper Prior
     Parameter 37 Improper Prior
     Parameter 38 Improper Prior
     Parameter 39 Improper Prior
     Parameter 40 Improper Prior
     Parameter 41 Improper Prior
     Parameter 42 Improper Prior
     Parameter 43 Improper Prior
     Parameter 44 Improper Prior
     Parameter 45 Improper Prior
     Parameter 46 Improper Prior

     REPLICATION 90:


                     POTENTIAL       PARAMETER WITH
     ITERATION    SCALE REDUCTION      HIGHEST PSR
     100              1.236               45
     200              1.330               40
     300              1.068               5
     400              1.081               28
     500              1.051               31
     600              1.051               18
     700              1.042               46
     800              1.022               10
     900              1.018               24
     1000             1.036               14
     1100             1.062               5
     1200             1.021               5
     1300             1.074               5
     1400             1.021               11
     1500             1.033               11
     1600             1.029               11
     1700             1.019               5
     1800             1.013               24
     1900             1.028               14
     2000             1.018               14
     2100             1.011               15
     2200             1.009               15
     2300             1.012               15
     2400             1.010               38
     2500             1.009               8
     2600             1.003               38
     2700             1.006               20
     2800             1.005               20
     2900             1.009               46
     3000             1.011               46
     3100             1.008               4
     3200             1.020               9
     3300             1.025               45
     3400             1.029               45
     3500             1.025               45
     3600             1.015               45
     3700             1.013               45
     3800             1.010               12
     3900             1.012               18
     4000             1.006               32
     4100             1.004               32
     4200             1.004               32
     4300             1.005               28
     4400             1.005               11
     4500             1.003               11
     4600             1.005               13
     4700             1.004               9
     4800             1.005               11
     4900             1.006               45
     5000             1.003               11


     Simulated prior distributions

     Parameter       Prior Mean  Prior Variance  Prior Std. Dev.


     Parameter 1 Improper Prior
     Parameter 2 Improper Prior
     Parameter 3        -0.0048          0.0261          0.1616
     Parameter 4         0.0047          0.0232          0.1524
     Parameter 5 Improper Prior
     Parameter 6 Improper Prior
     Parameter 7 Improper Prior
     Parameter 8        -0.0054          0.0237          0.1539
     Parameter 9         0.0023          0.0251          0.1585
     Parameter 10 Improper Prior
     Parameter 11 Improper Prior
     Parameter 12 Improper Prior
     Parameter 13 Improper Prior
     Parameter 14 Improper Prior
     Parameter 15 Improper Prior
     Parameter 16 Improper Prior
     Parameter 17 Improper Prior
     Parameter 18 Improper Prior
     Parameter 19 Improper Prior
     Parameter 20 Improper Prior
     Parameter 21 Improper Prior
     Parameter 22 Improper Prior
     Parameter 23 Improper Prior
     Parameter 24 Improper Prior
     Parameter 25 Improper Prior
     Parameter 26 Improper Prior
     Parameter 27 Improper Prior
[truncated: 3,743,620 more chars]
