# Supplementary material for: An approximate measurement invariance approach to within-couple relationship quality
Source: Front Psychol. 2014 Sep 19;5:983. doi: 10.3389/fpsyg.2014.00983 (PMC4168678; doi:10.3389/fpsyg.2014.00983)
Supplement: Supplementary file 2 [file DataSheet2.ZIP › sim_bsem_apmi06_0.01.out]

Mplus VERSION 7
MUTHEN & MUTHEN
05/27/2014   3:38 PM

INPUT INSTRUCTIONS

  TITLE: Simulation for partial bsem_03_strong_partial_0.01 ;
  MONTECARLO: NAMES = m1ms1-m1ms7 f1ms1-f1ms7;
  NOBSERVATIONS = 435;
  NREPS = 1000;
  ANALYSIS: ESTIMATOR = BAYES;
  PROCESSORS = 2;
  BCONVERGENCE =0.01;
  BITERATIONS = (5000);
  bseed=167;
  MODEL POPULATION:
  mms by m1ms1 @ 0.456   ;
  mms by m1ms2 @ 0.467   ;
  mms by m1ms3 @ 0.502   ;
  mms by m1ms4 @ 0.505   ;
  mms by m1ms5 @ 0.69   ;
  mms by m1ms6 @ 0.22   ;
  mms by m1ms7 @ 0.293   ;
  fms by f1ms1 @ 0.456   ;
  fms by f1ms2 @ 0.467   ;
  fms by f1ms3 @ 0.502   ;
  fms by f1ms4 @ 0.505   ;
  fms by f1ms5 @ 0.69   ;
  fms by f1ms6 @ 0.22   ;
  fms by f1ms7 @ 0.293   ;
  fms with mms @ 0.418   ;
  m1ms1 with f1ms1 @ -0.005   ;
  m1ms2 with f1ms2 @ 0.039   ;
  m1ms3 with f1ms3 @ 0.021   ;
  m1ms4 with f1ms4 @ 0.05   ;
  m1ms5 with f1ms5 @ 0.111   ;
  m1ms6 with f1ms6 @ 0.012   ;
  m1ms7 with f1ms7 @ -0.01   ;
  [mms @ 0 ] ;
  [fms @ -0.457 ] ;
  [m1ms1 @ 4.202 ] ;
  [m1ms2 @ 4.18 ] ;
  [m1ms3 @ 4.197 ] ;
  [m1ms4 @ 3.737 ] ;
  [m1ms5 @ 3.878 ] ;
  [m1ms6 @ 4.816 ] ;
  [m1ms7 @ 4.235 ] ;
  [f1ms1 @ 4.202 ] ;
  [f1ms2 @ 4.18 ] ;
  [f1ms3 @ 4.352 ] ;
  [f1ms4 @ 3.94 ] ;
  [f1ms5 @ 3.878 ] ;
  [f1ms6 @ 4.816 ] ;
  [f1ms7 @ 4.235 ] ;
  mms  @ 1   ;
  fms @ 1   ;
  m1ms1 @ 0.393   ;
  m1ms2 @ 0.667   ;
  m1ms3 @ 0.527   ;
  m1ms4 @ 0.494   ;
  m1ms5 @ 0.604   ;
  m1ms6 @ 0.254   ;
  m1ms7 @ 0.567   ;
  f1ms1 @ 0.376   ;
  f1ms2 @ 0.574   ;
  f1ms3 @ 0.511   ;
  f1ms4 @ 0.405   ;
  f1ms5 @ 0.630   ;
  f1ms6 @ 0.388   ;
  f1ms7 @ 0.690   ;
  MODEL:
  mms by m1ms1 * 0.456     ;
  mms by m1ms2 * 0.467     ;
  mms by m1ms3 * 0.502     ;
  mms by m1ms4 * 0.505     ;
  mms by m1ms5 * 0.69     ;
  mms by m1ms6 * 0.22     ;
  mms by m1ms7 * 0.293     ;
  fms by f1ms1 * 0.456     ;
  fms by f1ms2 * 0.467     ;
  fms by f1ms3 * 0.502     ;
  fms by f1ms4 * 0.505     ;
  fms by f1ms5 * 0.69     ;
  fms by f1ms6 * 0.22     ;
  fms by f1ms7 * 0.293     ;
  fms with mms * 0.418     ;
  m1ms1 with f1ms1 * -0.005     ;
  m1ms2 with f1ms2 * 0.039     ;
  m1ms3 with f1ms3 * 0.021     ;
  m1ms4 with f1ms4 * 0.05     ;
  m1ms5 with f1ms5 * 0.111     ;
  m1ms6 with f1ms6 * 0.012     ;
  m1ms7 with f1ms7 * -0.01     ;
  [mms @ 0 ]   ;
  [fms * -0.457 ]   ;
  [m1ms1 * 4.202 ] (tau1_1) ;
  [m1ms2 * 4.18 ] (tau1_2) ;
  [m1ms3 * 4.197 ] (tau1_3) ;
  [m1ms4 * 3.737 ] (tau1_4) ;
  [m1ms5 * 3.878 ] (tau1_5) ;
  [m1ms6 * 4.816 ] (tau1_6) ;
  [m1ms7 * 4.235 ] (tau1_7) ;
  [f1ms1 * 4.202 ] (tau1_1) ;
  [f1ms2 * 4.18 ] (tau1_2) ;
  [f1ms3 * 4.352 ] (tau2_3) ;
  [f1ms4 * 3.94 ] (tau2_4) ;
  [f1ms5 * 3.878 ] (tau1_5) ;
  [f1ms6 * 4.816 ] (tau1_6) ;
  [f1ms7 * 4.235 ] (tau1_7) ;
  mms  @ 1     ;
  fms @ 1     ;
  m1ms1 * 0.393     ;
  m1ms2 * 0.667     ;
  m1ms3 * 0.527     ;
  m1ms4 * 0.494     ;
  m1ms5 * 0.604     ;
  m1ms6 * 0.254     ;
  m1ms7 * 0.567     ;
  f1ms1 * 0.376     ;
  f1ms2 * 0.574     ;
  f1ms3 * 0.511     ;
  f1ms4 * 0.405     ;
  f1ms5 * 0.630     ;
  f1ms6 * 0.388     ;
  f1ms7 * 0.690     ;
  MODEL PRIORS:
  DO (3,4) DIFF (tau1_#-tau2_#) ~ N(0,0.01) ;
  OUTPUT:  TECH1; TECH4; TECH8;


*** WARNING in OUTPUT command
  TECH1 option is the default for MONTECARLO.
*** WARNING in OUTPUT command
  TECH4 option is not available with MONTECARLO.
  Request for TECH4 is ignored.
   2 WARNING(S) FOUND IN THE INPUT INSTRUCTIONS


Simulation for partial bsem_03_strong_partial_0.01 ;

SUMMARY OF ANALYSIS

Number of groups                                                 1
Number of observations                                         435

Number of replications
    Requested                                                 1000
    Completed                                                 1000
Value of seed                                                    0

Number of dependent variables                                   14
Number of independent variables                                  0
Number of continuous latent variables                            2

Observed dependent variables

  Continuous
   M1MS1       M1MS2       M1MS3       M1MS4       M1MS5       M1MS6
   M1MS7       F1MS1       F1MS2       F1MS3       F1MS4       F1MS5
   F1MS6       F1MS7

Continuous latent variables
   MMS         FMS


Estimator                                                    BAYES
Specifications for Bayesian Estimation
  Point estimate                                            MEDIAN
  Number of Markov chain Monte Carlo (MCMC) chains               2
  Random seed for the first chain                              167
  Starting value information                           UNPERTURBED
  Treatment of categorical mediator                         LATENT
  Algorithm used for Markov chain Monte Carlo           GIBBS(PX1)
  Convergence criterion                                  0.100D-01
  Maximum number of iterations                               50000
  K-th iteration used for thinning                               1


MODEL FIT INFORMATION

Number of Free Parameters                       46

Bayesian Posterior Predictive Checking using Chi-Square

    Posterior Predictive P-Value

        Number of successful computations     1000

             Proportions
        Expected    Observed
           0.990       1.000
           0.980       1.000
           0.950       0.998
           0.900       0.993
           0.800       0.934
           0.700       0.819
           0.500       0.563
           0.300       0.268
           0.200       0.148
           0.100       0.058
           0.050       0.020
           0.020       0.007
           0.010       0.004

Information Criterion

    Deviance (DIC)

        Mean                             14120.058
        Std Dev                            106.303
        Number of successful computations     1000

             Proportions                   Percentiles
        Expected    Observed         Expected       Observed
           0.990       0.992        13872.766      13885.801
           0.980       0.977        13901.744      13897.769
           0.950       0.946        13945.201      13939.855
           0.900       0.894        13983.820      13980.401
           0.800       0.796        14030.594      14028.022
           0.700       0.699        14064.313      14063.621
           0.500       0.514        14120.058      14124.892
           0.300       0.313        14175.803      14179.551
           0.200       0.193        14209.522      14207.223
           0.100       0.105        14256.295      14258.911
           0.050       0.048        14294.915      14291.709
           0.020       0.018        14338.372      14334.138
           0.010       0.009        14367.350      14359.827

    Estimated Number of Parameters (pD)

        Mean                                45.250
        Std Dev                              0.616
        Number of successful computations     1000

             Proportions                   Percentiles
        Expected    Observed         Expected       Observed
           0.990       0.995           43.817         43.895
           0.980       0.979           43.985         43.973
           0.950       0.950           44.237         44.234
           0.900       0.896           44.460         44.440
           0.800       0.799           44.731         44.724
           0.700       0.687           44.927         44.913
           0.500       0.509           45.250         45.262
           0.300       0.299           45.572         45.568
           0.200       0.198           45.768         45.760
           0.100       0.104           46.039         46.044
           0.050       0.055           46.262         46.274
           0.020       0.018           46.514         46.471
           0.010       0.009           46.682         46.670

    Bayesian (BIC)

        Mean                             14308.720
        Std Dev                            106.282
        Number of successful computations     1000

             Proportions                   Percentiles
        Expected    Observed         Expected       Observed
           0.990       0.993        14061.477      14072.193
           0.980       0.977        14090.450      14087.191
           0.950       0.947        14133.898      14129.133
           0.900       0.893        14172.510      14167.651
           0.800       0.797        14219.274      14216.994
           0.700       0.698        14252.986      14251.679
           0.500       0.517        14308.720      14312.654
           0.300       0.314        14364.454      14367.745
           0.200       0.192        14398.167      14395.857
           0.100       0.106        14444.931      14446.875
           0.050       0.048        14483.543      14478.270
           0.020       0.018        14526.991      14524.287
           0.010       0.009        14555.963      14547.599


MODEL RESULTS

                           ESTIMATES              S. E.     M. S. E.  95%  % Sig
              Population   Average   Std. Dev.   Average             Cover Coeff
 MMS      BY
  M1MS1            0.456     0.4604     0.0397     0.0400     0.0016 0.953 1.000
  M1MS2            0.467     0.4728     0.0470     0.0496     0.0022 0.967 1.000
  M1MS3            0.502     0.5061     0.0451     0.0458     0.0021 0.946 1.000
  M1MS4            0.505     0.5063     0.0447     0.0444     0.0020 0.951 1.000
  M1MS5            0.690     0.6925     0.0502     0.0519     0.0025 0.957 1.000
  M1MS6            0.220     0.2226     0.0294     0.0296     0.0009 0.946 1.000
  M1MS7            0.293     0.2951     0.0444     0.0439     0.0020 0.953 1.000

 FMS      BY
  F1MS1            0.456     0.4612     0.0360     0.0375     0.0013 0.951 1.000
  F1MS2            0.467     0.4735     0.0441     0.0443     0.0020 0.944 1.000
  F1MS3            0.502     0.4961     0.0442     0.0445     0.0020 0.950 1.000
  F1MS4            0.505     0.5005     0.0401     0.0409     0.0016 0.952 1.000
  F1MS5            0.690     0.7000     0.0489     0.0500     0.0025 0.947 1.000
  F1MS6            0.220     0.2227     0.0341     0.0337     0.0012 0.944 1.000
  F1MS7            0.293     0.2993     0.0441     0.0453     0.0020 0.950 1.000

 FMS      WITH
  MMS              0.418     0.4146     0.0567     0.0573     0.0032 0.947 1.000

 M1MS1    WITH
  F1MS1           -0.005    -0.0050     0.0222     0.0219     0.0005 0.947 0.067

 M1MS2    WITH
  F1MS2            0.039     0.0389     0.0327     0.0335     0.0011 0.961 0.228

 M1MS3    WITH
  F1MS3            0.021     0.0214     0.0293     0.0292     0.0009 0.946 0.117

 M1MS4    WITH
  F1MS4            0.050     0.0503     0.0263     0.0260     0.0007 0.940 0.507

 M1MS5    WITH
  F1MS5            0.111     0.1124     0.0374     0.0383     0.0014 0.959 0.866

 M1MS6    WITH
  F1MS6            0.012     0.0115     0.0158     0.0161     0.0002 0.952 0.102

 M1MS7    WITH
  F1MS7           -0.010    -0.0093     0.0316     0.0319     0.0010 0.948 0.072

 Means
  MMS              0.000     0.0000     0.0000     0.0000     0.0000 1.000 0.000
  FMS             -0.457    -0.4191     0.0663     0.0706     0.0058 0.934 1.000

 Intercepts
  M1MS1            4.202     4.1933     0.0321     0.0327     0.0011 0.948 1.000
  M1MS2            4.180     4.1700     0.0373     0.0383     0.0015 0.951 1.000
  M1MS3            4.197     4.2102     0.0397     0.0414     0.0017 0.958 1.000
  M1MS4            3.737     3.7522     0.0390     0.0406     0.0017 0.942 1.000
  M1MS5            3.878     3.8662     0.0460     0.0471     0.0023 0.950 1.000
  M1MS6            4.816     4.8142     0.0226     0.0229     0.0005 0.952 1.000
  M1MS7            4.235     4.2321     0.0321     0.0319     0.0010 0.947 1.000
  F1MS1            4.202     4.1933     0.0321     0.0327     0.0011 0.948 1.000
  F1MS2            4.180     4.1700     0.0373     0.0383     0.0015 0.951 1.000
  F1MS3            4.352     4.3167     0.0432     0.0479     0.0031 0.902 1.000
  F1MS4            3.940     3.9063     0.0426     0.0459     0.0029 0.891 1.000
  F1MS5            3.878     3.8662     0.0460     0.0471     0.0023 0.950 1.000
  F1MS6            4.816     4.8142     0.0226     0.0229     0.0005 0.952 1.000
  F1MS7            4.235     4.2321     0.0321     0.0319     0.0010 0.947 1.000

 Variances
  MMS              1.000     1.0000     0.0000     0.0000     0.0000 1.000 0.000
  FMS              1.000     1.0000     0.0000     0.0000     0.0000 1.000 0.000

 Residual Variances
  M1MS1            0.393     0.3984     0.0329     0.0333     0.0011 0.949 1.000
  M1MS2            0.667     0.6746     0.0521     0.0520     0.0028 0.947 1.000
  M1MS3            0.527     0.5360     0.0430     0.0438     0.0019 0.946 1.000
  M1MS4            0.494     0.5010     0.0405     0.0415     0.0017 0.951 1.000
  M1MS5            0.604     0.6127     0.0557     0.0567     0.0032 0.943 1.000
  M1MS6            0.254     0.2563     0.0188     0.0188     0.0004 0.950 1.000
  M1MS7            0.567     0.5729     0.0397     0.0415     0.0016 0.962 1.000
  F1MS1            0.376     0.3798     0.0297     0.0317     0.0009 0.958 1.000
  F1MS2            0.574     0.5799     0.0460     0.0454     0.0022 0.944 1.000
  F1MS3            0.511     0.5197     0.0414     0.0423     0.0018 0.950 1.000
  F1MS4            0.405     0.4158     0.0364     0.0356     0.0014 0.932 1.000
  F1MS5            0.630     0.6360     0.0570     0.0575     0.0033 0.942 1.000
  F1MS6            0.388     0.3912     0.0275     0.0280     0.0008 0.959 1.000
  F1MS7            0.690     0.6971     0.0491     0.0499     0.0025 0.943 1.000


DIFFERENCE OUTPUT


            Average Results Across Replications


            Average   Std. Dev.     Deviations from the Mean(% Sig Coeff)

                                           TAU1_3             TAU2_3
      1       4.263      0.037      -0.053(0.61)  0.053(0.61)

                                           TAU1_4             TAU2_4
      2       3.829      0.037      -0.077(0.94)  0.077(0.94)


TECHNICAL 1 OUTPUT


     PARAMETER SPECIFICATION


           NU
              M1MS1         M1MS2         M1MS3         M1MS4         M1MS5
              ________      ________      ________      ________      ________
 1                  1             2             3             4             5


           NU
              M1MS6         M1MS7         F1MS1         F1MS2         F1MS3
              ________      ________      ________      ________      ________
 1                  6             7             1             2             8


           NU
              F1MS4         F1MS5         F1MS6         F1MS7
              ________      ________      ________      ________
 1                  9             5             6             7


           LAMBDA
              MMS           FMS
              ________      ________
 M1MS1             10             0
 M1MS2             11             0
 M1MS3             12             0
 M1MS4             13             0
 M1MS5             14             0
 M1MS6             15             0
 M1MS7             16             0
 F1MS1              0            17
 F1MS2              0            18
 F1MS3              0            19
 F1MS4              0            20
 F1MS5              0            21
 F1MS6              0            22
 F1MS7              0            23


           THETA
              M1MS1         M1MS2         M1MS3         M1MS4         M1MS5
              ________      ________      ________      ________      ________
 M1MS1             24
 M1MS2              0            25
 M1MS3              0             0            26
 M1MS4              0             0             0            27
 M1MS5              0             0             0             0            28
 M1MS6              0             0             0             0             0
 M1MS7              0             0             0             0             0
 F1MS1             31             0             0             0             0
 F1MS2              0            33             0             0             0
 F1MS3              0             0            35             0             0
 F1MS4              0             0             0            37             0
 F1MS5              0             0             0             0            39
 F1MS6              0             0             0             0             0
 F1MS7              0             0             0             0             0


           THETA
              M1MS6         M1MS7         F1MS1         F1MS2         F1MS3
              ________      ________      ________      ________      ________
 M1MS6             29
 M1MS7              0            30
 F1MS1              0             0            32
 F1MS2              0             0             0            34
 F1MS3              0             0             0             0            36
 F1MS4              0             0             0             0             0
 F1MS5              0             0             0             0             0
 F1MS6             41             0             0             0             0
 F1MS7              0            43             0             0             0


           THETA
              F1MS4         F1MS5         F1MS6         F1MS7
              ________      ________      ________      ________
 F1MS4             38
 F1MS5              0            40
 F1MS6              0             0            42
 F1MS7              0             0             0            44


           ALPHA
              MMS           FMS
              ________      ________
 1                  0            45


           BETA
              MMS           FMS
              ________      ________
 MMS                0             0
 FMS                0             0


           PSI
              MMS           FMS
              ________      ________
 MMS                0
 FMS               46             0


     STARTING VALUES


           NU
              M1MS1         M1MS2         M1MS3         M1MS4         M1MS5
              ________      ________      ________      ________      ________
 1              4.202         4.180         4.197         3.737         3.878


           NU
              M1MS6         M1MS7         F1MS1         F1MS2         F1MS3
              ________      ________      ________      ________      ________
 1              4.816         4.235         4.202         4.180         4.352


           NU
              F1MS4         F1MS5         F1MS6         F1MS7
              ________      ________      ________      ________
 1              3.940         3.878         4.816         4.235


           LAMBDA
              MMS           FMS
              ________      ________
 M1MS1          0.456         0.000
 M1MS2          0.467         0.000
 M1MS3          0.502         0.000
 M1MS4          0.505         0.000
 M1MS5          0.690         0.000
 M1MS6          0.220         0.000
 M1MS7          0.293         0.000
 F1MS1          0.000         0.456
 F1MS2          0.000         0.467
 F1MS3          0.000         0.502
 F1MS4          0.000         0.505
 F1MS5          0.000         0.690
 F1MS6          0.000         0.220
 F1MS7          0.000         0.293


           THETA
              M1MS1         M1MS2         M1MS3         M1MS4         M1MS5
              ________      ________      ________      ________      ________
 M1MS1          0.393
 M1MS2          0.000         0.667
 M1MS3          0.000         0.000         0.527
 M1MS4          0.000         0.000         0.000         0.494
 M1MS5          0.000         0.000         0.000         0.000         0.604
 M1MS6          0.000         0.000         0.000         0.000         0.000
 M1MS7          0.000         0.000         0.000         0.000         0.000
 F1MS1         -0.005         0.000         0.000         0.000         0.000
 F1MS2          0.000         0.039         0.000         0.000         0.000
 F1MS3          0.000         0.000         0.021         0.000         0.000
 F1MS4          0.000         0.000         0.000         0.050         0.000
 F1MS5          0.000         0.000         0.000         0.000         0.111
 F1MS6          0.000         0.000         0.000         0.000         0.000
 F1MS7          0.000         0.000         0.000         0.000         0.000


           THETA
              M1MS6         M1MS7         F1MS1         F1MS2         F1MS3
              ________      ________      ________      ________      ________
 M1MS6          0.254
 M1MS7          0.000         0.567
 F1MS1          0.000         0.000         0.376
 F1MS2          0.000         0.000         0.000         0.574
 F1MS3          0.000         0.000         0.000         0.000         0.511
 F1MS4          0.000         0.000         0.000         0.000         0.000
 F1MS5          0.000         0.000         0.000         0.000         0.000
 F1MS6          0.012         0.000         0.000         0.000         0.000
 F1MS7          0.000        -0.010         0.000         0.000         0.000


           THETA
              F1MS4         F1MS5         F1MS6         F1MS7
              ________      ________      ________      ________
 F1MS4          0.405
 F1MS5          0.000         0.630
 F1MS6          0.000         0.000         0.388
 F1MS7          0.000         0.000         0.000         0.690


           ALPHA
              MMS           FMS
              ________      ________
 1              0.000        -0.457


           BETA
              MMS           FMS
              ________      ________
 MMS            0.000         0.000
 FMS            0.000         0.000


           PSI
              MMS           FMS
              ________      ________
 MMS            1.000
 FMS            0.418         1.000


     POPULATION VALUES


           NU
              M1MS1         M1MS2         M1MS3         M1MS4         M1MS5
              ________      ________      ________      ________      ________
 1              4.202         4.180         4.197         3.737         3.878


           NU
              M1MS6         M1MS7         F1MS1         F1MS2         F1MS3
              ________      ________      ________      ________      ________
 1              4.816         4.235         4.202         4.180         4.352


           NU
              F1MS4         F1MS5         F1MS6         F1MS7
              ________      ________      ________      ________
 1              3.940         3.878         4.816         4.235


           LAMBDA
              MMS           FMS
              ________      ________
 M1MS1          0.456         0.000
 M1MS2          0.467         0.000
 M1MS3          0.502         0.000
 M1MS4          0.505         0.000
 M1MS5          0.690         0.000
 M1MS6          0.220         0.000
 M1MS7          0.293         0.000
 F1MS1          0.000         0.456
 F1MS2          0.000         0.467
 F1MS3          0.000         0.502
 F1MS4          0.000         0.505
 F1MS5          0.000         0.690
 F1MS6          0.000         0.220
 F1MS7          0.000         0.293


           THETA
              M1MS1         M1MS2         M1MS3         M1MS4         M1MS5
              ________      ________      ________      ________      ________
 M1MS1          0.393
 M1MS2          0.000         0.667
 M1MS3          0.000         0.000         0.527
 M1MS4          0.000         0.000         0.000         0.494
 M1MS5          0.000         0.000         0.000         0.000         0.604
 M1MS6          0.000         0.000         0.000         0.000         0.000
 M1MS7          0.000         0.000         0.000         0.000         0.000
 F1MS1         -0.005         0.000         0.000         0.000         0.000
 F1MS2          0.000         0.039         0.000         0.000         0.000
 F1MS3          0.000         0.000         0.021         0.000         0.000
 F1MS4          0.000         0.000         0.000         0.050         0.000
 F1MS5          0.000         0.000         0.000         0.000         0.111
 F1MS6          0.000         0.000         0.000         0.000         0.000
 F1MS7          0.000         0.000         0.000         0.000         0.000


           THETA
              M1MS6         M1MS7         F1MS1         F1MS2         F1MS3
              ________      ________      ________      ________      ________
 M1MS6          0.254
 M1MS7          0.000         0.567
 F1MS1          0.000         0.000         0.376
 F1MS2          0.000         0.000         0.000         0.574
 F1MS3          0.000         0.000         0.000         0.000         0.511
 F1MS4          0.000         0.000         0.000         0.000         0.000
 F1MS5          0.000         0.000         0.000         0.000         0.000
 F1MS6          0.012         0.000         0.000         0.000         0.000
 F1MS7          0.000        -0.010         0.000         0.000         0.000


           THETA
              F1MS4         F1MS5         F1MS6         F1MS7
              ________      ________      ________      ________
 F1MS4          0.405
 F1MS5          0.000         0.630
 F1MS6          0.000         0.000         0.388
 F1MS7          0.000         0.000         0.000         0.690


           ALPHA
              MMS           FMS
              ________      ________
 1              0.000        -0.457


           BETA
              MMS           FMS
              ________      ________
 MMS            0.000         0.000
 FMS            0.000         0.000


           PSI
              MMS           FMS
              ________      ________
 MMS            1.000
 FMS            0.418         1.000


     PRIORS FOR ALL PARAMETERS            PRIOR MEAN      PRIOR VARIANCE     PRIOR STD. DEV.

     Parameter 1~N(0.000,infinity)           0.0000            infinity            infinity
     Parameter 2~N(0.000,infinity)           0.0000            infinity            infinity
     Parameter 3~N(0.000,1000.000)           0.0000           1000.0000             31.6228
     Parameter 4~N(0.000,1000.000)           0.0000           1000.0000             31.6228
     Parameter 5~N(0.000,infinity)           0.0000            infinity            infinity
     Parameter 6~N(0.000,infinity)           0.0000            infinity            infinity
     Parameter 7~N(0.000,infinity)           0.0000            infinity            infinity
     Parameter 8~N(0.000,1000.000)           0.0000           1000.0000             31.6228
     Parameter 9~N(0.000,1000.000)           0.0000           1000.0000             31.6228
     Parameter 10~N(0.000,infinity)          0.0000            infinity            infinity
     Parameter 11~N(0.000,infinity)          0.0000            infinity            infinity
     Parameter 12~N(0.000,infinity)          0.0000            infinity            infinity
     Parameter 13~N(0.000,infinity)          0.0000            infinity            infinity
     Parameter 14~N(0.000,infinity)          0.0000            infinity            infinity
     Parameter 15~N(0.000,infinity)          0.0000            infinity            infinity
     Parameter 16~N(0.000,infinity)          0.0000            infinity            infinity
     Parameter 17~N(0.000,infinity)          0.0000            infinity            infinity
     Parameter 18~N(0.000,infinity)          0.0000            infinity            infinity
     Parameter 19~N(0.000,infinity)          0.0000            infinity            infinity
     Parameter 20~N(0.000,infinity)          0.0000            infinity            infinity
     Parameter 21~N(0.000,infinity)          0.0000            infinity            infinity
     Parameter 22~N(0.000,infinity)          0.0000            infinity            infinity
     Parameter 23~N(0.000,infinity)          0.0000            infinity            infinity
     Parameter 24~IW(0.000,-3)             infinity            infinity            infinity
     Parameter 25~IW(0.000,-3)             infinity            infinity            infinity
     Parameter 26~IW(0.000,-3)             infinity            infinity            infinity
     Parameter 27~IW(0.000,-3)             infinity            infinity            infinity
     Parameter 28~IW(0.000,-3)             infinity            infinity            infinity
     Parameter 29~IW(0.000,-3)             infinity            infinity            infinity
     Parameter 30~IW(0.000,-3)             infinity            infinity            infinity
     Parameter 31~IW(0.000,-3)             infinity            infinity            infinity
     Parameter 32~IW(0.000,-3)             infinity            infinity            infinity
     Parameter 33~IW(0.000,-3)             infinity            infinity            infinity
     Parameter 34~IW(0.000,-3)             infinity            infinity            infinity
     Parameter 35~IW(0.000,-3)             infinity            infinity            infinity
     Parameter 36~IW(0.000,-3)             infinity            infinity            infinity
     Parameter 37~IW(0.000,-3)             infinity            infinity            infinity
     Parameter 38~IW(0.000,-3)             infinity            infinity            infinity
     Parameter 39~IW(0.000,-3)             infinity            infinity            infinity
     Parameter 40~IW(0.000,-3)             infinity            infinity            infinity
     Parameter 41~IW(0.000,-3)             infinity            infinity            infinity
     Parameter 42~IW(0.000,-3)             infinity            infinity            infinity
     Parameter 43~IW(0.000,-3)             infinity            infinity            infinity
     Parameter 44~IW(0.000,-3)             infinity            infinity            infinity
     Parameter 45~N(0.000,infinity)          0.0000            infinity            infinity
     Parameter 46~IW(0.000,-3)
     Cov(Parameter 3,Parameter 8)=999.995000
     Cov(Parameter 4,Parameter 9)=999.995000


TECHNICAL 8 OUTPUT

   TECHNICAL 8 OUTPUT FOR BAYES ESTIMATION

     REPLICATION 1:


                     POTENTIAL       PARAMETER WITH
     ITERATION    SCALE REDUCTION      HIGHEST PSR
     100              1.225               5
     200              1.070               29
     300              1.065               45
     400              1.085               37
     500              1.057               8
     600              1.038               9
     700              1.032               18
     800              1.044               28
     900              1.027               8
     1000             1.024               41
     1100             1.021               25
     1200             1.013               24
     1300             1.022               20
     1400             1.018               20
     1500             1.009               14
     1600             1.009               46
     1700             1.013               9
     1800             1.017               16
     1900             1.005               23
     2000             1.011               24
     2100             1.024               40
     2200             1.043               1
     2300             1.035               1
     2400             1.013               39
     2500             1.017               45
     2600             1.021               45
     2700             1.038               45
     2800             1.024               9
     2900             1.042               9
     3000             1.039               9
     3100             1.026               9
     3200             1.006               13
     3300             1.007               9
     3400             1.006               14
     3500             1.004               34
     3600             1.004               13
     3700             1.003               39
     3800             1.010               45
     3900             1.022               9
     4000             1.015               9
     4100             1.015               9
     4200             1.006               9
     4300             1.005               32
     4400             1.007               32
     4500             1.005               32
     4600             1.003               12
     4700             1.003               25
     4800             1.006               5
     4900             1.013               5
     5000             1.007               11


     Simulated prior distributions

     Parameter       Prior Mean  Prior Variance  Prior Std. Dev.


     Parameter 1 Improper Prior
     Parameter 2 Improper Prior
     Parameter 3         0.0025          0.0099          0.0996
     Parameter 4        -0.0026          0.0101          0.1006
     Parameter 5 Improper Prior
     Parameter 6 Improper Prior
     Parameter 7 Improper Prior
     Parameter 8         0.0020          0.0102          0.1012
     Parameter 9         0.0034          0.0101          0.1004
     Parameter 10 Improper Prior
     Parameter 11 Improper Prior
     Parameter 12 Improper Prior
     Parameter 13 Improper Prior
     Parameter 14 Improper Prior
     Parameter 15 Improper Prior
     Parameter 16 Improper Prior
     Parameter 17 Improper Prior
     Parameter 18 Improper Prior
     Parameter 19 Improper Prior
     Parameter 20 Improper Prior
     Parameter 21 Improper Prior
     Parameter 22 Improper Prior
     Parameter 23 Improper Prior
     Parameter 24 Improper Prior
     Parameter 25 Improper Prior
     Parameter 26 Improper Prior
     Parameter 27 Improper Prior
     Parameter 28 Improper Prior
     Parameter 29 Improper Prior
     Parameter 30 Improper Prior
     Parameter 31 Improper Prior
     Parameter 32 Improper Prior
     Parameter 33 Improper Prior
     Parameter 34 Improper Prior
     Parameter 35 Improper Prior
     Parameter 36 Improper Prior
     Parameter 37 Improper Prior
     Parameter 38 Improper Prior
     Parameter 39 Improper Prior
     Parameter 40 Improper Prior
     Parameter 41 Improper Prior
     Parameter 42 Improper Prior
     Parameter 43 Improper Prior
     Parameter 44 Improper Prior
     Parameter 45 Improper Prior
     Parameter 46 Improper Prior

     REPLICATION 2:


                     POTENTIAL       PARAMETER WITH
     ITERATION    SCALE REDUCTION      HIGHEST PSR
     100              1.254               4
     200              1.050               31
     300              1.105               45
     400              1.134               45
     500              1.107               9
     600              1.039               8
     700              1.063               32
     800              1.036               9
     900              1.030               9
     1000             1.029               5
     1100             1.010               21
     1200             1.033               38
     1300             1.016               38
     1400             1.044               1
     1500             1.062               1
     1600             1.052               1
     1700             1.010               17
     1800             1.007               24
     1900             1.020               5
     2000             1.016               5
     2100             1.017               9
     2200             1.016               11
     2300             1.014               12
     2400             1.039               45
     2500             1.036               9
     2600             1.054               9
     2700             1.050               9
     2800             1.029               9
     2900             1.027               9
     3000             1.026               45
     3100             1.015               10
     3200             1.014               10
     3300             1.017               10
     3400             1.016               10
     3500             1.010               10
     3600             1.007               10
     3700             1.009               32
     3800             1.009               32
     3900             1.012               32
     4000             1.005               9
     4100             1.007               2
     4200             1.006               36
     4300             1.004               38
     4400             1.006               23
     4500             1.006               23
     4600             1.005               23
     4700             1.002               23
     4800             1.003               11
     4900             1.003               10
     5000             1.003               9


     Simulated prior distributions

     Parameter       Prior Mean  Prior Variance  Prior Std. Dev.


     Parameter 1 Improper Prior
     Parameter 2 Improper Prior
     Parameter 3        -0.0030          0.0098          0.0990
     Parameter 4         0.0021          0.0095          0.0975
     Parameter 5 Improper Prior
     Parameter 6 Improper Prior
     Parameter 7 Improper Prior
     Parameter 8        -0.0044          0.0102          0.1009
     Parameter 9        -0.0044          0.0099          0.0993
     Parameter 10 Improper Prior
     Parameter 11 Improper Prior
     Parameter 12 Improper Prior
     Parameter 13 Improper Prior
     Parameter 14 Improper Prior
     Parameter 15 Improper Prior
     Parameter 16 Improper Prior
     Parameter 17 Improper Prior
     Parameter 18 Improper Prior
     Parameter 19 Improper Prior
     Parameter 20 Improper Prior
     Parameter 21 Improper Prior
     Parameter 22 Improper Prior
     Parameter 23 Improper Prior
     Parameter 24 Improper Prior
     Parameter 25 Improper Prior
     Parameter 26 Improper Prior
     Parameter 27 Improper Prior
     Parameter 28 Improper Prior
     Parameter 29 Improper Prior
     Parameter 30 Improper Prior
     Parameter 31 Improper Prior
     Parameter 32 Improper Prior
     Parameter 33 Improper Prior
     Parameter 34 Improper Prior
     Parameter 35 Improper Prior
     Parameter 36 Improper Prior
     Parameter 37 Improper Prior
     Parameter 38 Improper Prior
     Parameter 39 Improper Prior
     Parameter 40 Improper Prior
     Parameter 41 Improper Prior
     Parameter 42 Improper Prior
     Parameter 43 Improper Prior
     Parameter 44 Improper Prior
     Parameter 45 Improper Prior
     Parameter 46 Improper Prior

     REPLICATION 3:


                     POTENTIAL       PARAMETER WITH
     ITERATION    SCALE REDUCTION      HIGHEST PSR
     100              1.257               20
     200              1.263               2
     300              1.056               40
     400              1.067               1
     500              1.060               9
     600              1.076               45
     700              1.033               17
     800              1.020               9
     900              1.060               9
     1000             1.084               9
     1100             1.021               10
     1200             1.016               9
     1300             1.081               9
     1400             1.014               40
     1500             1.021               9
     1600             1.012               36
     1700             1.026               8
     1800             1.011               26
     1900             1.009               7
     2000             1.009               42
     2100             1.009               42
     2200             1.015               22
     2300             1.012               22
     2400             1.009               9
     2500             1.013               45
     2600             1.010               9
     2700             1.008               31
     2800             1.007               38
     2900             1.007               38
     3000             1.006               15
     3100             1.008               2
     3200             1.004               32
     3300             1.016               5
     3400             1.015               5
     3500             1.027               5
     3600             1.019               5
     3700             1.008               5
     3800             1.018               5
     3900             1.025               5
     4000             1.019               8
     4100             1.019               5
     4200             1.021               1
     4300             1.016               5
     4400             1.014               2
     4500             1.010               10
     4600             1.012               10
     4700             1.006               10
     4800             1.004               13
     4900             1.004               10
     5000             1.005               10


     Simulated prior distributions

     Parameter       Prior Mean  Prior Variance  Prior Std. Dev.


     Parameter 1 Improper Prior
     Parameter 2 Improper Prior
     Parameter 3        -0.0031          0.0104          0.1018
     Parameter 4        -0.0068          0.0100          0.0998
     Parameter 5 Improper Prior
     Parameter 6 Improper Prior
     Parameter 7 Improper Prior
     Parameter 8         0.0028          0.0107          0.1033
     Parameter 9         0.0033          0.0100          0.0998
     Parameter 10 Improper Prior
     Parameter 11 Improper Prior
     Parameter 12 Improper Prior
     Parameter 13 Improper Prior
     Parameter 14 Improper Prior
     Parameter 15 Improper Prior
     Parameter 16 Improper Prior
     Parameter 17 Improper Prior
     Parameter 18 Improper Prior
     Parameter 19 Improper Prior
     Parameter 20 Improper Prior
     Parameter 21 Improper Prior
     Parameter 22 Improper Prior
     Parameter 23 Improper Prior
     Parameter 24 Improper Prior
     Parameter 25 Improper Prior
     Parameter 26 Improper Prior
     Parameter 27 Improper Prior
     Parameter 28 Improper Prior
     Parameter 29 Improper Prior
     Parameter 30 Improper Prior
     Parameter 31 Improper Prior
     Parameter 32 Improper Prior
     Parameter 33 Improper Prior
     Parameter 34 Improper Prior
     Parameter 35 Improper Prior
     Parameter 36 Improper Prior
     Parameter 37 Improper Prior
     Parameter 38 Improper Prior
     Parameter 39 Improper Prior
     Parameter 40 Improper Prior
     Parameter 41 Improper Prior
     Parameter 42 Improper Prior
     Parameter 43 Improper Prior
     Parameter 44 Improper Prior
     Parameter 45 Improper Prior
     Parameter 46 Improper Prior

     REPLICATION 4:


                     POTENTIAL       PARAMETER WITH
     ITERATION    SCALE REDUCTION      HIGHEST PSR
     100              1.263               6
     200              1.077               17
     300              1.197               1
     400              1.071               1
     500              1.153               5
     600              1.019               3
     700              1.032               32
     800              1.016               13
     900              1.085               1
     1000             1.158               1
     1100             1.103               1
     1200             1.025               20
     1300             1.047               20
     1400             1.031               45
     1500             1.020               41
     1600             1.019               17
     1700             1.022               17
     1800             1.009               22
     1900             1.007               20
     2000             1.009               31
     2100             1.012               17
     2200             1.016               13
     2300             1.013               32
     2400             1.008               17
     2500             1.009               24
     2600             1.012               2
     2700             1.007               6
     2800             1.011               15
     2900             1.024               1
     3000             1.019               1
     3100             1.021               1
     3200             1.005               32
     3300             1.006               32
     3400             1.005               22
     3500             1.004               25
     3600             1.004               25
     3700             1.010               2
     3800             1.018               2
     3900             1.019               5
     4000             1.013               5
     4100             1.012               1
     4200             1.009               1
     4300             1.006               17
     4400             1.007               1
     4500             1.007               6
     4600             1.004               26
     4700             1.004               26
     4800             1.004               26
     4900             1.004               32
     5000             1.003               26


     Simulated prior distributions

     Parameter       Prior Mean  Prior Variance  Prior Std. Dev.


     Parameter 1 Improper Prior
     Parameter 2 Improper Prior
     Parameter 3        -0.0024          0.0103          0.1013
     Parameter 4         0.0002          0.0094          0.0968
     Parameter 5 Improper Prior
     Parameter 6 Improper Prior
     Parameter 7 Improper Prior
     Parameter 8         0.0036          0.0105          0.1025
     Parameter 9         0.0051          0.0099          0.0994
     Parameter 10 Improper Prior
     Parameter 11 Improper Prior
     Parameter 12 Improper Prior
     Parameter 13 Improper Prior
     Parameter 14 Improper Prior
     Parameter 15 Improper Prior
     Parameter 16 Improper Prior
     Parameter 17 Improper Prior
     Parameter 18 Improper Prior
     Parameter 19 Improper Prior
     Parameter 20 Improper Prior
     Parameter 21 Improper Prior
     Parameter 22 Improper Prior
     Parameter 23 Improper Prior
     Parameter 24 Improper Prior
     Parameter 25 Improper Prior
     Parameter 26 Improper Prior
     Parameter 27 Improper Prior
     Parameter 28 Improper Prior
     Parameter 29 Improper Prior
     Parameter 30 Improper Prior
     Parameter 31 Improper Prior
     Parameter 32 Improper Prior
     Parameter 33 Improper Prior
     Parameter 34 Improper Prior
     Parameter 35 Improper Prior
     Parameter 36 Improper Prior
     Parameter 37 Improper Prior
     Parameter 38 Improper Prior
     Parameter 39 Improper Prior
     Parameter 40 Improper Prior
     Parameter 41 Improper Prior
     Parameter 42 Improper Prior
     Parameter 43 Improper Prior
     Parameter 44 Improper Prior
     Parameter 45 Improper Prior
     Parameter 46 Improper Prior

     REPLICATION 5:


                     POTENTIAL       PARAMETER WITH
     ITERATION    SCALE REDUCTION      HIGHEST PSR
     100              1.407               28
     200              1.291               14
     300              1.312               21
     400              1.048               14
     500              1.267               45
     600              1.036               3
     700              1.130               45
     800              1.033               46
     900              1.018               26
     1000             1.082               45
     1100             1.023               45
     1200             1.061               45
     1300             1.038               19
     1400             1.014               14
     1500             1.014               45
     1600             1.015               46
     1700             1.016               10
     1800             1.019               5
     1900             1.031               21
     2000             1.032               21
     2100             1.048               21
     2200             1.024               21
     2300             1.017               5
     2400             1.025               7
     2500             1.013               7
     2600             1.007               36
     2700             1.008               18
     2800             1.012               21
     2900             1.015               21
     3000             1.022               21
     3100             1.010               21
     3200             1.016               14
     3300             1.016               14
     3400             1.012               14
     3500             1.011               14
     3600             1.004               18
     3700             1.003               46
     3800             1.009               21
     3900             1.009               21
     4000             1.011               21
     4100             1.007               10
     4200             1.008               14
     4300             1.012               14
     4400             1.012               14
     4500             1.011               14
     4600             1.009               45
     4700             1.006               4
     4800             1.006               14
     4900             1.007               14
     5000             1.007               14


     Simulated prior distributions

     Parameter       Prior Mean  Prior Variance  Prior Std. Dev.


     Parameter 1 Improper Prior
     Parameter 2 Improper Prior
     Parameter 3         0.0031          0.0103          0.1014
     Parameter 4         0.0023          0.0100          0.1000
     Parameter 5 Improper Prior
     Parameter 6 Improper Prior
     Parameter 7 Improper Prior
     Parameter 8        -0.0009          0.0097          0.0983
     Parameter 9        -0.0001          0.0089          0.0946
     Parameter 10 Improper Prior
     Parameter 11 Improper Prior
     Parameter 12 Improper Prior
     Parameter 13 Improper Prior
     Parameter 14 Improper Prior
     Parameter 15 Improper Prior
     Parameter 16 Improper Prior
     Parameter 17 Improper Prior
     Parameter 18 Improper Prior
     Parameter 19 Improper Prior
     Parameter 20 Improper Prior
     Parameter 21 Improper Prior
     Parameter 22 Improper Prior
     Parameter 23 Improper Prior
     Parameter 24 Improper Prior
     Parameter 25 Improper Prior
     Parameter 26 Improper Prior
     Parameter 27 Improper Prior
     Parameter 28 Improper Prior
     Parameter 29 Improper Prior
     Parameter 30 Improper Prior
     Parameter 31 Improper Prior
     Parameter 32 Improper Prior
     Parameter 33 Improper Prior
     Parameter 34 Improper Prior
     Parameter 35 Improper Prior
     Parameter 36 Improper Prior
     Parameter 37 Improper Prior
     Parameter 38 Improper Prior
     Parameter 39 Improper Prior
     Parameter 40 Improper Prior
     Parameter 41 Improper Prior
     Parameter 42 Improper Prior
     Parameter 43 Improper Prior
     Parameter 44 Improper Prior
     Parameter 45 Improper Prior
     Parameter 46 Improper Prior

     REPLICATION 6:


                     POTENTIAL       PARAMETER WITH
     ITERATION    SCALE REDUCTION      HIGHEST PSR
     100              1.567               45
     200              1.275               45
     300              1.087               8
     400              1.114               9
     500              1.084               46
     600              1.058               45
     700              1.095               14
     800              1.083               24
     900              1.032               36
     1000             1.038               21
     1100             1.033               23
     1200             1.021               2
     1300             1.019               9
     1400             1.022               41
     1500             1.028               40
     1600             1.017               40
     1700             1.077               1
     1800             1.026               22
     1900             1.017               1
     2000             1.018               45
     2100             1.027               1
     2200             1.017               1
     2300             1.013               31
     2400             1.008               24
     2500             1.013               24
     2600             1.011               24
     2700             1.007               31
     2800             1.008               31
     2900             1.008               8
     3000             1.005               8
     3100             1.004               20
     3200             1.003               35
     3300             1.005               11
     3400             1.004               11
     3500             1.006               5
     3600             1.009               24
     3700             1.013               9
     3800             1.019               9
     3900             1.021               9
     4000             1.013               10
     4100             1.007               10
     4200             1.004               32
     4300             1.007               9
     4400             1.018               9
     4500             1.008               45
     4600             1.015               45
     4700             1.005               45
     4800             1.005               45
     4900             1.006               45
     5000             1.004               36


     Simulated prior distributions

     Parameter       Prior Mean  Prior Variance  Prior Std. Dev.


     Parameter 1 Improper Prior
     Parameter 2 Improper Prior
     Parameter 3        -0.0021          0.0101          0.1006
     Parameter 4        -0.0003          0.0093          0.0967
     Parameter 5 Improper Prior
     Parameter 6 Improper Prior
     Parameter 7 Improper Prior
     Parameter 8        -0.0011          0.0101          0.1005
     Parameter 9         0.0016          0.0101          0.1006
     Parameter 10 Improper Prior
     Parameter 11 Improper Prior
     Parameter 12 Improper Prior
     Parameter 13 Improper Prior
     Parameter 14 Improper Prior
     Parameter 15 Improper Prior
     Parameter 16 Improper Prior
     Parameter 17 Improper Prior
     Parameter 18 Improper Prior
     Parameter 19 Improper Prior
     Parameter 20 Improper Prior
     Parameter 21 Improper Prior
     Parameter 22 Improper Prior
     Parameter 23 Improper Prior
     Parameter 24 Improper Prior
     Parameter 25 Improper Prior
     Parameter 26 Improper Prior
     Parameter 27 Improper Prior
     Parameter 28 Improper Prior
     Parameter 29 Improper Prior
     Parameter 30 Improper Prior
     Parameter 31 Improper Prior
     Parameter 32 Improper Prior
     Parameter 33 Improper Prior
     Parameter 34 Improper Prior
     Parameter 35 Improper Prior
     Parameter 36 Improper Prior
     Parameter 37 Improper Prior
     Parameter 38 Improper Prior
     Parameter 39 Improper Prior
     Parameter 40 Improper Prior
     Parameter 41 Improper Prior
     Parameter 42 Improper Prior
     Parameter 43 Improper Prior
     Parameter 44 Improper Prior
     Parameter 45 Improper Prior
     Parameter 46 Improper Prior

     REPLICATION 7:


                     POTENTIAL       PARAMETER WITH
     ITERATION    SCALE REDUCTION      HIGHEST PSR
     100              1.390               5
     200              1.299               2
     300              1.110               2
     400              1.067               18
     500              1.034               3
     600              1.028               18
     700              1.055               5
     800              1.021               38
     900              1.027               10
     1000             1.030               10
     1100             1.009               27
     1200             1.018               45
     1300             1.061               5
     1400             1.027               40
     1500             1.014               46
     1600             1.011               46
     1700             1.013               10
     1800             1.012               5
     1900             1.020               5
     2000             1.013               20
     2100             1.018               46
     2200             1.020               46
     2300             1.021               46
     2400             1.019               46
     2500             1.017               2
     2600             1.007               25
     2700             1.009               25
     2800             1.008               25
     2900             1.005               25
     3000             1.008               12
     3100             1.009               12
     3200             1.011               12
     3300             1.007               12
     3400             1.005               12
     3500             1.005               6
     3600             1.004               6
     3700             1.004               6
     3800             1.004               46
     3900             1.008               1
     4000             1.005               5
     4100             1.018               1
     4200             1.007               1
     4300             1.007               46
     4400             1.007               46
     4500             1.007               46
     4600             1.010               46
     4700             1.013               45
     4800             1.008               8
     4900             1.008               6
     5000             1.007               6


     Simulated prior distributions

     Parameter       Prior Mean  Prior Variance  Prior Std. Dev.


     Parameter 1 Improper Prior
     Parameter 2 Improper Prior
     Parameter 3         0.0017          0.0104          0.1019
     Parameter 4        -0.0049          0.0088          0.0940
     Parameter 5 Improper Prior
     Parameter 6 Improper Prior
     Parameter 7 Improper Prior
     Parameter 8        -0.0018          0.0099          0.0994
     Parameter 9         0.0049          0.0100          0.1000
     Parameter 10 Improper Prior
     Parameter 11 Improper Prior
     Parameter 12 Improper Prior
     Parameter 13 Improper Prior
     Parameter 14 Improper Prior
     Parameter 15 Improper Prior
     Parameter 16 Improper Prior
     Parameter 17 Improper Prior
     Parameter 18 Improper Prior
     Parameter 19 Improper Prior
     Parameter 20 Improper Prior
     Parameter 21 Improper Prior
     Parameter 22 Improper Prior
     Parameter 23 Improper Prior
     Parameter 24 Improper Prior
     Parameter 25 Improper Prior
     Parameter 26 Improper Prior
     Parameter 27 Improper Prior
     Parameter 28 Improper Prior
     Parameter 29 Improper Prior
     Parameter 30 Improper Prior
     Parameter 31 Improper Prior
     Parameter 32 Improper Prior
     Parameter 33 Improper Prior
     Parameter 34 Improper Prior
     Parameter 35 Improper Prior
     Parameter 36 Improper Prior
     Parameter 37 Improper Prior
     Parameter 38 Improper Prior
     Parameter 39 Improper Prior
     Parameter 40 Improper Prior
     Parameter 41 Improper Prior
     Parameter 42 Improper Prior
     Parameter 43 Improper Prior
     Parameter 44 Improper Prior
     Parameter 45 Improper Prior
     Parameter 46 Improper Prior

     REPLICATION 8:


                     POTENTIAL       PARAMETER WITH
     ITERATION    SCALE REDUCTION      HIGHEST PSR
     100              1.202               6
     200              1.269               8
     300              1.047               46
     400              1.046               19
     500              1.067               10
     600              1.061               28
     700              1.042               45
     800              1.010               15
     900              1.031               10
     1000             1.039               8
     1100             1.037               45
     1200             1.017               4
     1300             1.011               21
     1400             1.014               4
     1500             1.012               35
     1600             1.015               31
     1700             1.013               36
     1800             1.018               36
     1900             1.018               36
     2000             1.013               17
     2100             1.037               1
     2200             1.055               9
     2300             1.041               1
     2400             1.014               9
     2500             1.016               9
     2600             1.006               5
     2700             1.005               24
     2800             1.008               14
     2900             1.002               24
     3000             1.011               45
     3100             1.026               45
     3200             1.024               9
     3300             1.015               9
     3400             1.007               9
     3500             1.026               9
     3600             1.021               9
     3700             1.009               19
     3800             1.009               19
     3900             1.007               13
     4000             1.007               13
     4100             1.007               14
     4200             1.007               9
     4300             1.006               17
     4400             1.007               9
     4500             1.012               9
     4600             1.003               9
     4700             1.003               9
     4800             1.011               9
     4900             1.020               9
     5000             1.021               9
     5100             1.010               9


     Simulated prior distributions

     Parameter       Prior Mean  Prior Variance  Prior Std. Dev.


     Parameter 1 Improper Prior
     Parameter 2 Improper Prior
     Parameter 3        -0.0010          0.0103          0.1016
     Parameter 4        -0.0032          0.0101          0.1004
     Parameter 5 Improper Prior
     Parameter 6 Improper Prior
     Parameter 7 Improper Prior
     Parameter 8         0.0045          0.0100          0.0999
     Parameter 9         0.0015          0.0093          0.0962
     Parameter 10 Improper Prior
     Parameter 11 Improper Prior
     Parameter 12 Improper Prior
     Parameter 13 Improper Prior
     Parameter 14 Improper Prior
     Parameter 15 Improper Prior
     Parameter 16 Improper Prior
     Parameter 17 Improper Prior
     Parameter 18 Improper Prior
     Parameter 19 Improper Prior
     Parameter 20 Improper Prior
     Parameter 21 Improper Prior
     Parameter 22 Improper Prior
     Parameter 23 Improper Prior
     Parameter 24 Improper Prior
     Parameter 25 Improper Prior
     Parameter 26 Improper Prior
     Parameter 27 Improper Prior
     Parameter 28 Improper Prior
     Parameter 29 Improper Prior
     Parameter 30 Improper Prior
     Parameter 31 Improper Prior
     Parameter 32 Improper Prior
     Parameter 33 Improper Prior
     Parameter 34 Improper Prior
     Parameter 35 Improper Prior
     Parameter 36 Improper Prior
     Parameter 37 Improper Prior
     Parameter 38 Improper Prior
     Parameter 39 Improper Prior
     Parameter 40 Improper Prior
     Parameter 41 Improper Prior
     Parameter 42 Improper Prior
     Parameter 43 Improper Prior
     Parameter 44 Improper Prior
     Parameter 45 Improper Prior
     Parameter 46 Improper Prior

     REPLICATION 9:


                     POTENTIAL       PARAMETER WITH
     ITERATION    SCALE REDUCTION      HIGHEST PSR
     100              1.165               26
     200              1.163               10
     300              1.087               25
     400              1.101               14
     500              1.122               5
     600              1.053               12
     700              1.057               5
     800              1.044               21
     900              1.039               24
     1000             1.017               24
     1100             1.020               45
     1200             1.017               46
     1300             1.013               24
     1400             1.037               5
     1500             1.023               4
     1600             1.020               31
     1700             1.023               11
     1800             1.020               11
     1900             1.018               14
     2000             1.020               14
     2100             1.011               46
     2200             1.021               46
     2300             1.019               14
     2400             1.030               5
     2500             1.017               11
     2600             1.019               11
     2700             1.028               11
     2800             1.015               45
     2900             1.017               45
     3000             1.015               24
     3100             1.014               24
     3200             1.016               24
     3300             1.014               24
     3400             1.006               29
     3500             1.010               45
     3600             1.027               45
     3700             1.029               45
     3800             1.037               45
     3900             1.041               45
     4000             1.009               4
     4100             1.007               40
     4200             1.004               40
     4300             1.008               2
     4400             1.012               2
     4500             1.009               20
     4600             1.012               1
     4700             1.006               1
     4800             1.004               24
     4900             1.003               1
     5000             1.003               32


     Simulated prior distributions

     Parameter       Prior Mean  Prior Variance  Prior Std. Dev.


     Parameter 1 Improper Prior
     Parameter 2 Improper Prior
     Parameter 3         0.0027          0.0107          0.1036
     Parameter 4         0.0012          0.0097          0.0986
     Parameter 5 Improper Prior
     Parameter 6 Improper Prior
     Parameter 7 Improper Prior
     Parameter 8         0.0016          0.0097          0.0986
     Parameter 9        -0.0026          0.0104          0.1019
     Parameter 10 Improper Prior
     Parameter 11 Improper Prior
     Parameter 12 Improper Prior
     Parameter 13 Improper Prior
     Parameter 14 Improper Prior
     Parameter 15 Improper Prior
     Parameter 16 Improper Prior
     Parameter 17 Improper Prior
     Parameter 18 Improper Prior
     Parameter 19 Improper Prior
     Parameter 20 Improper Prior
     Parameter 21 Improper Prior
     Parameter 22 Improper Prior
     Parameter 23 Improper Prior
     Parameter 24 Improper Prior
     Parameter 25 Improper Prior
     Parameter 26 Improper Prior
     Parameter 27 Improper Prior
     Parameter 28 Improper Prior
     Parameter 29 Improper Prior
     Parameter 30 Improper Prior
     Parameter 31 Improper Prior
     Parameter 32 Improper Prior
     Parameter 33 Improper Prior
     Parameter 34 Improper Prior
     Parameter 35 Improper Prior
     Parameter 36 Improper Prior
     Parameter 37 Improper Prior
     Parameter 38 Improper Prior
     Parameter 39 Improper Prior
     Parameter 40 Improper Prior
     Parameter 41 Improper Prior
     Parameter 42 Improper Prior
     Parameter 43 Improper Prior
     Parameter 44 Improper Prior
     Parameter 45 Improper Prior
     Parameter 46 Improper Prior

     REPLICATION 10:


                     POTENTIAL       PARAMETER WITH
     ITERATION    SCALE REDUCTION      HIGHEST PSR
     100              1.420               12
     200              1.103               1
     300              1.071               31
     400              1.046               3
     500              1.033               31
     600              1.057               2
     700              1.036               40
     800              1.056               9
     900              1.016               23
     1000             1.051               5
     1100             1.024               40
     1200             1.026               9
     1300             1.025               5
     1400             1.023               46
     1500             1.047               5
     1600             1.053               5
     1700             1.057               2
     1800             1.041               2
     1900             1.020               8
     2000             1.029               8
     2100             1.024               8
     2200             1.026               45
     2300             1.015               26
     2400             1.015               24
     2500             1.017               24
     2600             1.013               40
     2700             1.018               45
     2800             1.015               26
     2900             1.029               5
     3000             1.020               5
     3100             1.022               45
     3200             1.024               45
     3300             1.027               5
     3400             1.024               9
     3500             1.026               45
     3600             1.006               40
     3700             1.006               1
     3800             1.008               40
     3900             1.012               1
     4000             1.006               40
     4100             1.004               23
     4200             1.009               45
     4300             1.015               45
     4400             1.020               5
     4500             1.017               5
     4600             1.024               45
     4700             1.021               45
     4800             1.011               45
     4900             1.017               5
     5000             1.010               45


     Simulated prior distributions

     Parameter       Prior Mean  Prior Variance  Prior Std. Dev.


     Parameter 1 Improper Prior
     Parameter 2 Improper Prior
     Parameter 3         0.0021          0.0097          0.0984
     Parameter 4         0.0015          0.0100          0.1000
     Parameter 5 Improper Prior
     Parameter 6 Improper Prior
     Parameter 7 Improper Prior
     Parameter 8         0.0006          0.0101          0.1005
     Parameter 9        -0.0015          0.0093          0.0964
     Parameter 10 Improper Prior
     Parameter 11 Improper Prior
     Parameter 12 Improper Prior
     Parameter 13 Improper Prior
     Parameter 14 Improper Prior
     Parameter 15 Improper Prior
     Parameter 16 Improper Prior
     Parameter 17 Improper Prior
     Parameter 18 Improper Prior
     Parameter 19 Improper Prior
     Parameter 20 Improper Prior
     Parameter 21 Improper Prior
     Parameter 22 Improper Prior
     Parameter 23 Improper Prior
     Parameter 24 Improper Prior
     Parameter 25 Improper Prior
     Parameter 26 Improper Prior
     Parameter 27 Improper Prior
     Parameter 28 Improper Prior
     Parameter 29 Improper Prior
     Parameter 30 Improper Prior
     Parameter 31 Improper Prior
     Parameter 32 Improper Prior
     Parameter 33 Improper Prior
     Parameter 34 Improper Prior
     Parameter 35 Improper Prior
     Parameter 36 Improper Prior
     Parameter 37 Improper Prior
     Parameter 38 Improper Prior
     Parameter 39 Improper Prior
     Parameter 40 Improper Prior
     Parameter 41 Improper Prior
     Parameter 42 Improper Prior
     Parameter 43 Improper Prior
     Parameter 44 Improper Prior
     Parameter 45 Improper Prior
     Parameter 46 Improper Prior

     REPLICATION 11:


                     POTENTIAL       PARAMETER WITH
     ITERATION    SCALE REDUCTION      HIGHEST PSR
     100              1.242               2
     200              1.120               10
     300              1.083               45
     400              1.082               21
     500              1.106               26
     600              1.053               9
     700              1.026               26
     800              1.056               15
     900              1.020               10
     1000             1.016               46
     1100             1.050               9
     1200             1.105               5
     1300             1.050               14
     1400             1.022               28
     1500             1.016               37
     1600             1.029               2
     1700             1.014               2
     1800             1.021               5
     1900             1.012               14
     2000             1.016               14
     2100             1.009               8
     2200             1.015               8
     2300             1.018               1
     2400             1.021               1
     2500             1.008               20
     2600             1.009               28
     2700             1.010               28
     2800             1.009               46
     2900             1.021               5
     3000             1.016               5
     3100             1.011               5
     3200             1.027               5
     3300             1.032               1
     3400             1.046               5
     3500             1.028               5
     3600             1.021               1
     3700             1.011               1
     3800             1.023               1
     3900             1.016               46
     4000             1.014               45
     4100             1.014               45
     4200             1.013               45
     4300             1.007               45
     4400             1.005               45
     4500             1.005               21
     4600             1.009               45
     4700             1.011               21
     4800             1.007               21
     4900             1.007               21
     5000             1.008               21


     Simulated prior distributions

     Parameter       Prior Mean  Prior Variance  Prior Std. Dev.


     Parameter 1 Improper Prior
     Parameter 2 Improper Prior
     Parameter 3         0.0003          0.0096          0.0979
     Parameter 4         0.0037          0.0107          0.1032
     Parameter 5 Improper Prior
     Parameter 6 Improper Prior
     Parameter 7 Improper Prior
     Parameter 8         0.0049          0.0102          0.1008
     Parameter 9         0.0036          0.0102          0.1010
     Parameter 10 Improper Prior
     Parameter 11 Improper Prior
     Parameter 12 Improper Prior
     Parameter 13 Improper Prior
     Parameter 14 Improper Prior
     Parameter 15 Improper Prior
     Parameter 16 Improper Prior
     Parameter 17 Improper Prior
     Parameter 18 Improper Prior
     Parameter 19 Improper Prior
     Parameter 20 Improper Prior
     Parameter 21 Improper Prior
     Parameter 22 Improper Prior
     Parameter 23 Improper Prior
     Parameter 24 Improper Prior
     Parameter 25 Improper Prior
     Parameter 26 Improper Prior
     Parameter 27 Improper Prior
     Parameter 28 Improper Prior
     Parameter 29 Improper Prior
     Parameter 30 Improper Prior
     Parameter 31 Improper Prior
     Parameter 32 Improper Prior
     Parameter 33 Improper Prior
     Parameter 34 Improper Prior
     Parameter 35 Improper Prior
     Parameter 36 Improper Prior
     Parameter 37 Improper Prior
     Parameter 38 Improper Prior
     Parameter 39 Improper Prior
     Parameter 40 Improper Prior
     Parameter 41 Improper Prior
     Parameter 42 Improper Prior
     Parameter 43 Improper Prior
     Parameter 44 Improper Prior
     Parameter 45 Improper Prior
     Parameter 46 Improper Prior

     REPLICATION 12:


                     POTENTIAL       PARAMETER WITH
     ITERATION    SCALE REDUCTION      HIGHEST PSR
     100              1.539               1
     200              1.326               8
     300              1.051               10
     400              1.124               45
     500              1.048               10
     600              1.045               12
     700              1.041               21
     800              1.017               1
     900              1.104               12
     1000             1.065               26
     1100             1.021               45
     1200             1.027               17
     1300             1.031               26
     1400             1.027               17
     1500             1.015               16
     1600             1.029               1
     1700             1.011               28
     1800             1.017               2
     1900             1.019               46
     2000             1.020               28
     2100             1.009               24
     2200             1.008               10
     2300             1.005               17
     2400             1.010               38
     2500             1.014               15
     2600             1.015               28
     2700             1.009               14
     2800             1.011               14
     2900             1.017               14
     3000             1.009               14
     3100             1.005               26
     3200             1.007               38
     3300             1.009               3
     3400             1.012               3
     3500             1.018               3
     3600             1.012               3
     3700             1.009               3
     3800             1.007               3
     3900             1.008               19
     4000             1.006               10
     4100             1.008               10
     4200             1.008               10
     4300             1.007               24
     4400             1.008               24
     4500             1.008               24
     4600             1.006               24
     4700             1.004               24
     4800             1.004               35
     4900             1.005               35
     5000             1.006               35


     Simulated prior distributions

     Parameter       Prior Mean  Prior Variance  Prior Std. Dev.


     Parameter 1 Improper Prior
     Parameter 2 Improper Prior
     Parameter 3         0.0013          0.0094          0.0968
     Parameter 4        -0.0022          0.0098          0.0991
     Parameter 5 Improper Prior
     Parameter 6 Improper Prior
     Parameter 7 Improper Prior
     Parameter 8         0.0062          0.0099          0.0993
     Parameter 9        -0.0030          0.0108          0.1038
     Parameter 10 Improper Prior
     Parameter 11 Improper Prior
     Parameter 12 Improper Prior
     Parameter 13 Improper Prior
     Parameter 14 Improper Prior
     Parameter 15 Improper Prior
     Parameter 16 Improper Prior
     Parameter 17 Improper Prior
     Parameter 18 Improper Prior
     Parameter 19 Improper Prior
     Parameter 20 Improper Prior
     Parameter 21 Improper Prior
     Parameter 22 Improper Prior
     Parameter 23 Improper Prior
     Parameter 24 Improper Prior
     Parameter 25 Improper Prior
     Parameter 26 Improper Prior
     Parameter 27 Improper Prior
     Parameter 28 Improper Prior
     Parameter 29 Improper Prior
     Parameter 30 Improper Prior
     Parameter 31 Improper Prior
     Parameter 32 Improper Prior
     Parameter 33 Improper Prior
     Parameter 34 Improper Prior
     Parameter 35 Improper Prior
     Parameter 36 Improper Prior
     Parameter 37 Improper Prior
     Parameter 38 Improper Prior
     Parameter 39 Improper Prior
     Parameter 40 Improper Prior
     Parameter 41 Improper Prior
     Parameter 42 Improper Prior
     Parameter 43 Improper Prior
     Parameter 44 Improper Prior
     Parameter 45 Improper Prior
     Parameter 46 Improper Prior

     REPLICATION 13:


                     POTENTIAL       PARAMETER WITH
     ITERATION    SCALE REDUCTION      HIGHEST PSR
     100              1.336               13
     200              1.088               13
     300              1.286               14
     400              1.196               2
     500              1.024               1
     600              1.050               10
     700              1.103               13
     800              1.019               39
     900              1.064               21
     1000             1.025               21
     1100             1.027               38
     1200             1.030               13
     1300             1.031               45
     1400             1.031               40
     1500             1.016               8
     1600             1.024               15
     1700             1.024               5
     1800             1.008               30
     1900             1.012               24
     2000             1.017               5
     2100             1.010               13
     2200             1.007               39
     2300             1.017               21
     2400             1.005               14
     2500             1.007               5
     2600             1.013               19
     2700             1.010               19
     2800             1.006               19
     2900             1.026               1
     3000             1.023               1
     3100             1.026               9
     3200             1.036               1
     3300             1.027               1
     3400             1.011               1
     3500             1.009               40
     3600             1.009               12
     3700             1.007               12
     3800             1.007               36
     3900             1.011               36
     4000             1.009               45
     4100             1.006               46
     4200             1.007               5
     4300             1.015               5
     4400             1.027               5
     4500             1.008               5
     4600             1.009               28
     4700             1.011               28
     4800             1.004               5
     4900             1.007               45
     5000             1.013               5


     Simulated prior distributions

     Parameter       Prior Mean  Prior Variance  Prior Std. Dev.


     Parameter 1 Improper Prior
     Parameter 2 Improper Prior
     Parameter 3        -0.0013          0.0101          0.1006
     Parameter 4        -0.0034          0.0105          0.1024
     Parameter 5 Improper Prior
     Parameter 6 Improper Prior
     Parameter 7 Improper Prior
     Parameter 8        -0.0031          0.0094          0.0969
     Parameter 9         0.0073          0.0100          0.1001
     Parameter 10 Improper Prior
     Parameter 11 Improper Prior
     Parameter 12 Improper Prior
     Parameter 13 Improper Prior
     Parameter 14 Improper Prior
     Parameter 15 Improper Prior
     Parameter 16 Improper Prior
     Parameter 17 Improper Prior
     Parameter 18 Improper Prior
     Parameter 19 Improper Prior
     Parameter 20 Improper Prior
     Parameter 21 Improper Prior
     Parameter 22 Improper Prior
     Parameter 23 Improper Prior
     Parameter 24 Improper Prior
     Parameter 25 Improper Prior
     Parameter 26 Improper Prior
     Parameter 27 Improper Prior
     Parameter 28 Improper Prior
     Parameter 29 Improper Prior
     Parameter 30 Improper Prior
     Parameter 31 Improper Prior
     Parameter 32 Improper Prior
     Parameter 33 Improper Prior
     Parameter 34 Improper Prior
     Parameter 35 Improper Prior
     Parameter 36 Improper Prior
     Parameter 37 Improper Prior
     Parameter 38 Improper Prior
     Parameter 39 Improper Prior
     Parameter 40 Improper Prior
     Parameter 41 Improper Prior
     Parameter 42 Improper Prior
     Parameter 43 Improper Prior
     Parameter 44 Improper Prior
     Parameter 45 Improper Prior
     Parameter 46 Improper Prior

     REPLICATION 14:


                     POTENTIAL       PARAMETER WITH
     ITERATION    SCALE REDUCTION      HIGHEST PSR
     100              1.166               12
     200              1.399               45
     300              1.063               19
     400              1.046               38
     500              1.046               35
     600              1.031               45
     700              1.018               1
     800              1.077               19
     900              1.017               45
     1000             1.014               38
     1100             1.022               39
     1200             1.030               1
     1300             1.013               38
     1400             1.018               15
     1500             1.009               11
     1600             1.061               45
     1700             1.077               5
     1800             1.092               5
     1900             1.078               8
     2000             1.053               8
     2100             1.047               8
     2200             1.012               26
     2300             1.011               19
     2400             1.014               45
     2500             1.024               5
     2600             1.010               39
     2700             1.009               39
     2800             1.010               45
     2900             1.014               24
     3000             1.012               24
     3100             1.007               9
     3200             1.006               45
     3300             1.009               39
     3400             1.011               39
     3500             1.007               39
     3600             1.006               19
     3700             1.005               39
     3800             1.005               8
     3900             1.006               39
     4000             1.010               5
     4100             1.007               8
     4200             1.005               39
     4300             1.006               17
     4400             1.008               17
     4500             1.010               17
     4600             1.006               40
     4700             1.007               40
     4800             1.005               40
     4900             1.012               1
     5000             1.011               45


     Simulated prior distributions

     Parameter       Prior Mean  Prior Variance  Prior Std. Dev.


     Parameter 1 Improper Prior
     Parameter 2 Improper Prior
     Parameter 3        -0.0052          0.0104          0.1020
     Parameter 4         0.0028          0.0098          0.0989
     Parameter 5 Improper Prior
     Parameter 6 Improper Prior
     Parameter 7 Improper Prior
     Parameter 8         0.0012          0.0098          0.0988
     Parameter 9        -0.0031          0.0092          0.0959
     Parameter 10 Improper Prior
     Parameter 11 Improper Prior
     Parameter 12 Improper Prior
     Parameter 13 Improper Prior
     Parameter 14 Improper Prior
     Parameter 15 Improper Prior
     Parameter 16 Improper Prior
     Parameter 17 Improper Prior
     Parameter 18 Improper Prior
     Parameter 19 Improper Prior
     Parameter 20 Improper Prior
     Parameter 21 Improper Prior
     Parameter 22 Improper Prior
     Parameter 23 Improper Prior
     Parameter 24 Improper Prior
     Parameter 25 Improper Prior
     Parameter 26 Improper Prior
     Parameter 27 Improper Prior
     Parameter 28 Improper Prior
     Parameter 29 Improper Prior
     Parameter 30 Improper Prior
     Parameter 31 Improper Prior
     Parameter 32 Improper Prior
     Parameter 33 Improper Prior
     Parameter 34 Improper Prior
     Parameter 35 Improper Prior
     Parameter 36 Improper Prior
     Parameter 37 Improper Prior
     Parameter 38 Improper Prior
     Parameter 39 Improper Prior
     Parameter 40 Improper Prior
     Parameter 41 Improper Prior
     Parameter 42 Improper Prior
     Parameter 43 Improper Prior
     Parameter 44 Improper Prior
     Parameter 45 Improper Prior
     Parameter 46 Improper Prior

     REPLICATION 15:


                     POTENTIAL       PARAMETER WITH
     ITERATION    SCALE REDUCTION      HIGHEST PSR
     100              1.414               14
     200              1.346               1
     300              1.111               18
     400              1.063               17
     500              1.356               8
     600              1.108               17
     700              1.069               45
     800              1.049               14
     900              1.033               4
     1000             1.049               4
     1100             1.022               21
     1200             1.031               21
     1300             1.028               21
     1400             1.024               21
     1500             1.016               4
     1600             1.009               23
     1700             1.004               1
     1800             1.009               46
     1900             1.005               14
     2000             1.014               14
     2100             1.057               45
     2200             1.027               1
     2300             1.014               1
     2400             1.011               1
     2500             1.015               1
     2600             1.006               5
     2700             1.008               32
     2800             1.005               32
     2900             1.007               32
     3000             1.011               8
     3100             1.015               8
     3200             1.017               1
     3300             1.016               1
     3400             1.031               1
     3500             1.017               1
     3600             1.009               32
     3700             1.011               32
     3800             1.012               32
     3900             1.010               32
     4000             1.012               32
     4100             1.010               32
     4200             1.013               46
     4300             1.012               46
     4400             1.011               46
     4500             1.009               14
     4600             1.011               14
     4700             1.009               14
     4800             1.012               26
     4900             1.010               5
     5000             1.011               26


     Simulated prior distributions

     Parameter       Prior Mean  Prior Variance  Prior Std. Dev.


     Parameter 1 Improper Prior
     Parameter 2 Improper Prior
     Parameter 3         0.0033          0.0101          0.1003
     Parameter 4        -0.0047          0.0095          0.0976
     Parameter 5 Improper Prior
     Parameter 6 Improper Prior
     Parameter 7 Improper Prior
     Parameter 8        -0.0012          0.0099          0.0996
     Parameter 9         0.0029          0.0099          0.0997
     Parameter 10 Improper Prior
     Parameter 11 Improper Prior
     Parameter 12 Improper Prior
     Parameter 13 Improper Prior
     Parameter 14 Improper Prior
     Parameter 15 Improper Prior
     Parameter 16 Improper Prior
     Parameter 17 Improper Prior
     Parameter 18 Improper Prior
     Parameter 19 Improper Prior
     Parameter 20 Improper Prior
     Parameter 21 Improper Prior
     Parameter 22 Improper Prior
     Parameter 23 Improper Prior
     Parameter 24 Improper Prior
     Parameter 25 Improper Prior
     Parameter 26 Improper Prior
     Parameter 27 Improper Prior
     Parameter 28 Improper Prior
     Parameter 29 Improper Prior
     Parameter 30 Improper Prior
     Parameter 31 Improper Prior
     Parameter 32 Improper Prior
     Parameter 33 Improper Prior
     Parameter 34 Improper Prior
     Parameter 35 Improper Prior
     Parameter 36 Improper Prior
     Parameter 37 Improper Prior
     Parameter 38 Improper Prior
     Parameter 39 Improper Prior
     Parameter 40 Improper Prior
     Parameter 41 Improper Prior
     Parameter 42 Improper Prior
     Parameter 43 Improper Prior
     Parameter 44 Improper Prior
     Parameter 45 Improper Prior
     Parameter 46 Improper Prior

     REPLICATION 16:


                     POTENTIAL       PARAMETER WITH
     ITERATION    SCALE REDUCTION      HIGHEST PSR
     100              1.209               26
     200              1.099               17
     300              1.123               18
     400              1.185               8
     500              1.061               40
     600              1.088               9
     700              1.083               28
     800              1.028               28
     900              1.019               8
     1000             1.028               9
     1100             1.018               2
     1200             1.052               9
     1300             1.067               2
     1400             1.027               12
     1500             1.018               12
     1600             1.027               5
     1700             1.034               1
     1800             1.030               9
     1900             1.088               1
     2000             1.085               5
     2100             1.017               1
     2200             1.013               41
     2300             1.016               10
     2400             1.011               12
     2500             1.012               10
     2600             1.012               10
     2700             1.007               40
     2800             1.012               40
     2900             1.006               40
     3000             1.005               29
     3100             1.006               29
     3200             1.007               10
     3300             1.007               10
     3400             1.018               45
     3500             1.034               45
     3600             1.006               21
     3700             1.008               21
     3800             1.009               21
     3900             1.008               21
     4000             1.009               21
     4100             1.007               5
     4200             1.008               11
     4300             1.007               4
     4400             1.007               35
     4500             1.007               40
     4600             1.008               40
     4700             1.007               40
     4800             1.006               10
     4900             1.008               10
     5000             1.006               18


     Simulated prior distributions

     Parameter       Prior Mean  Prior Variance  Prior Std. Dev.


     Parameter 1 Improper Prior
     Parameter 2 Improper Prior
     Parameter 3        -0.0008          0.0106          0.1031
     Parameter 4         0.0019          0.0099          0.0996
     Parameter 5 Improper Prior
     Parameter 6 Improper Prior
     Parameter 7 Improper Prior
     Parameter 8        -0.0001          0.0101          0.1004
     Parameter 9         0.0033          0.0106          0.1030
     Parameter 10 Improper Prior
     Parameter 11 Improper Prior
     Parameter 12 Improper Prior
     Parameter 13 Improper Prior
     Parameter 14 Improper Prior
     Parameter 15 Improper Prior
     Parameter 16 Improper Prior
     Parameter 17 Improper Prior
     Parameter 18 Improper Prior
     Parameter 19 Improper Prior
     Parameter 20 Improper Prior
     Parameter 21 Improper Prior
     Parameter 22 Improper Prior
     Parameter 23 Improper Prior
     Parameter 24 Improper Prior
     Parameter 25 Improper Prior
     Parameter 26 Improper Prior
     Parameter 27 Improper Prior
     Parameter 28 Improper Prior
     Parameter 29 Improper Prior
     Parameter 30 Improper Prior
     Parameter 31 Improper Prior
     Parameter 32 Improper Prior
     Parameter 33 Improper Prior
     Parameter 34 Improper Prior
     Parameter 35 Improper Prior
     Parameter 36 Improper Prior
     Parameter 37 Improper Prior
     Parameter 38 Improper Prior
     Parameter 39 Improper Prior
     Parameter 40 Improper Prior
     Parameter 41 Improper Prior
     Parameter 42 Improper Prior
     Parameter 43 Improper Prior
     Parameter 44 Improper Prior
     Parameter 45 Improper Prior
     Parameter 46 Improper Prior

     REPLICATION 17:


                     POTENTIAL       PARAMETER WITH
     ITERATION    SCALE REDUCTION      HIGHEST PSR
     100              1.227               2
     200              1.077               40
     300              1.120               45
     400              1.136               40
     500              1.086               20
     600              1.036               21
     700              1.027               40
     800              1.041               45
     900              1.033               46
     1000             1.011               42
     1100             1.062               1
     1200             1.063               5
     1300             1.041               5
     1400             1.020               40
     1500             1.016               1
     1600             1.064               2
     1700             1.099               1
     1800             1.017               2
     1900             1.007               28
     2000             1.013               28
     2100             1.022               45
     2200             1.036               45
     2300             1.023               45
     2400             1.038               8
     2500             1.025               1
     2600             1.033               1
     2700             1.031               1
     2800             1.012               13
     2900             1.011               13
     3000             1.007               46
     3100             1.009               16
     3200             1.010               37
     3300             1.012               38
     3400             1.016               38
     3500             1.008               37
     3600             1.008               14
     3700             1.018               9
     3800             1.038               9
     3900             1.018               9
     4000             1.013               8
     4100             1.005               21
     4200             1.006               21
     4300             1.004               10
     4400             1.004               10
     4500             1.011               1
     4600             1.015               1
     4700             1.011               9
     4800             1.018               9
     4900             1.026               9
     5000             1.025               9
     5100             1.032               9
     5200             1.024               9
     5300             1.018               9


     Simulated prior distributions

     Parameter       Prior Mean  Prior Variance  Prior Std. Dev.


     Parameter 1 Improper Prior
     Parameter 2 Improper Prior
     Parameter 3        -0.0031          0.0103          0.1014
     Parameter 4         0.0009          0.0105          0.1025
     Parameter 5 Improper Prior
     Parameter 6 Improper Prior
     Parameter 7 Improper Prior
     Parameter 8         0.0051          0.0104          0.1019
     Parameter 9        -0.0012          0.0093          0.0963
     Parameter 10 Improper Prior
     Parameter 11 Improper Prior
     Parameter 12 Improper Prior
     Parameter 13 Improper Prior
     Parameter 14 Improper Prior
     Parameter 15 Improper Prior
     Parameter 16 Improper Prior
     Parameter 17 Improper Prior
     Parameter 18 Improper Prior
     Parameter 19 Improper Prior
     Parameter 20 Improper Prior
     Parameter 21 Improper Prior
     Parameter 22 Improper Prior
     Parameter 23 Improper Prior
     Parameter 24 Improper Prior
     Parameter 25 Improper Prior
     Parameter 26 Improper Prior
     Parameter 27 Improper Prior
     Parameter 28 Improper Prior
     Parameter 29 Improper Prior
     Parameter 30 Improper Prior
     Parameter 31 Improper Prior
     Parameter 32 Improper Prior
     Parameter 33 Improper Prior
     Parameter 34 Improper Prior
     Parameter 35 Improper Prior
     Parameter 36 Improper Prior
     Parameter 37 Improper Prior
     Parameter 38 Improper Prior
     Parameter 39 Improper Prior
     Parameter 40 Improper Prior
     Parameter 41 Improper Prior
     Parameter 42 Improper Prior
     Parameter 43 Improper Prior
     Parameter 44 Improper Prior
     Parameter 45 Improper Prior
     Parameter 46 Improper Prior

     REPLICATION 18:


                     POTENTIAL       PARAMETER WITH
     ITERATION    SCALE REDUCTION      HIGHEST PSR
     100              1.259               5
     200              1.104               21
     300              1.369               9
     400              1.143               12
     500              1.129               2
     600              1.300               5
     700              1.082               1
     800              1.074               14
     900              1.019               2
     1000             1.060               2
     1100             1.045               14
     1200             1.023               1
     1300             1.013               25
     1400             1.021               28
     1500             1.020               38
     1600             1.026               20
     1700             1.018               38
     1800             1.010               38
     1900             1.008               7
     2000             1.035               17
     2100             1.027               17
     2200             1.012               45
     2300             1.018               45
     2400             1.019               45
     2500             1.005               19
     2600             1.015               2
     2700             1.031               5
     2800             1.016               2
     2900             1.004               2
     3000             1.004               7
     3100             1.006               12
     3200             1.010               5
     3300             1.008               3
     3400             1.006               12
     3500             1.008               17
     3600             1.020               5
     3700             1.011               5
     3800             1.005               29
     3900             1.004               40
     4000             1.004               23
     4100             1.005               29
     4200             1.010               45
     4300             1.011               45
     4400             1.021               45
     4500             1.023               45
     4600             1.013               45
     4700             1.024               45
     4800             1.023               45
     4900             1.012               24
     5000             1.008               24


     Simulated prior distributions

     Parameter       Prior Mean  Prior Variance  Prior Std. Dev.


     Parameter 1 Improper Prior
     Parameter 2 Improper Prior
     Parameter 3        -0.0003          0.0108          0.1039
     Parameter 4        -0.0035          0.0107          0.1035
     Parameter 5 Improper Prior
     Parameter 6 Improper Prior
     Parameter 7 Improper Prior
     Parameter 8         0.0000          0.0095          0.0975
     Parameter 9        -0.0047          0.0100          0.1002
     Parameter 10 Improper Prior
     Parameter 11 Improper Prior
     Parameter 12 Improper Prior
     Parameter 13 Improper Prior
     Parameter 14 Improper Prior
     Parameter 15 Improper Prior
     Parameter 16 Improper Prior
     Parameter 17 Improper Prior
     Parameter 18 Improper Prior
     Parameter 19 Improper Prior
     Parameter 20 Improper Prior
     Parameter 21 Improper Prior
     Parameter 22 Improper Prior
     Parameter 23 Improper Prior
     Parameter 24 Improper Prior
     Parameter 25 Improper Prior
     Parameter 26 Improper Prior
     Parameter 27 Improper Prior
     Parameter 28 Improper Prior
     Parameter 29 Improper Prior
     Parameter 30 Improper Prior
     Parameter 31 Improper Prior
     Parameter 32 Improper Prior
     Parameter 33 Improper Prior
     Parameter 34 Improper Prior
     Parameter 35 Improper Prior
     Parameter 36 Improper Prior
     Parameter 37 Improper Prior
     Parameter 38 Improper Prior
     Parameter 39 Improper Prior
     Parameter 40 Improper Prior
     Parameter 41 Improper Prior
     Parameter 42 Improper Prior
     Parameter 43 Improper Prior
     Parameter 44 Improper Prior
     Parameter 45 Improper Prior
     Parameter 46 Improper Prior

     REPLICATION 19:


                     POTENTIAL       PARAMETER WITH
     ITERATION    SCALE REDUCTION      HIGHEST PSR
     100              1.326               2
     200              1.186               8
     300              1.111               4
     400              1.117               40
     500              1.072               46
     600              1.029               40
     700              1.203               45
     800              1.149               9
     900              1.020               28
     1000             1.014               29
     1100             1.019               24
     1200             1.024               19
     1300             1.022               21
     1400             1.034               1
     1500             1.045               8
     1600             1.021               20
     1700             1.012               20
     1800             1.012               1
     1900             1.008               14
     2000             1.009               10
     2100             1.011               17
     2200             1.033               45
     2300             1.031               45
     2400             1.022               45
     2500             1.011               9
     2600             1.012               20
     2700             1.017               28
     2800             1.015               9
     2900             1.012               28
     3000             1.014               19
     3100             1.013               19
     3200             1.013               19
     3300             1.012               8
     3400             1.020               8
     3500             1.020               8
     3600             1.009               8
     3700             1.008               8
     3800             1.004               22
     3900             1.014               45
     4000             1.007               5
     4100             1.008               28
     4200             1.012               28
     4300             1.010               28
     4400             1.008               5
     4500             1.006               12
     4600             1.006               14
     4700             1.004               7
     4800             1.008               1
     4900             1.007               7
     5000             1.005               2


     Simulated prior distributions

     Parameter       Prior Mean  Prior Variance  Prior Std. Dev.


     Parameter 1 Improper Prior
     Parameter 2 Improper Prior
     Parameter 3         0.0073          0.0095          0.0975
     Parameter 4        -0.0035          0.0098          0.0990
     Parameter 5 Improper Prior
     Parameter 6 Improper Prior
     Parameter 7 Improper Prior
     Parameter 8         0.0018          0.0103          0.1015
     Parameter 9        -0.0006          0.0101          0.1003
     Parameter 10 Improper Prior
     Parameter 11 Improper Prior
     Parameter 12 Improper Prior
     Parameter 13 Improper Prior
     Parameter 14 Improper Prior
     Parameter 15 Improper Prior
     Parameter 16 Improper Prior
     Parameter 17 Improper Prior
     Parameter 18 Improper Prior
     Parameter 19 Improper Prior
     Parameter 20 Improper Prior
     Parameter 21 Improper Prior
     Parameter 22 Improper Prior
     Parameter 23 Improper Prior
     Parameter 24 Improper Prior
     Parameter 25 Improper Prior
     Parameter 26 Improper Prior
     Parameter 27 Improper Prior
     Parameter 28 Improper Prior
     Parameter 29 Improper Prior
     Parameter 30 Improper Prior
     Parameter 31 Improper Prior
     Parameter 32 Improper Prior
     Parameter 33 Improper Prior
     Parameter 34 Improper Prior
     Parameter 35 Improper Prior
     Parameter 36 Improper Prior
     Parameter 37 Improper Prior
     Parameter 38 Improper Prior
     Parameter 39 Improper Prior
     Parameter 40 Improper Prior
     Parameter 41 Improper Prior
     Parameter 42 Improper Prior
     Parameter 43 Improper Prior
     Parameter 44 Improper Prior
     Parameter 45 Improper Prior
     Parameter 46 Improper Prior

     REPLICATION 20:


                     POTENTIAL       PARAMETER WITH
     ITERATION    SCALE REDUCTION      HIGHEST PSR
     100              1.384               2
     200              1.262               9
     300              1.475               2
     400              1.063               23
     500              1.057               21
     600              1.193               2
     700              1.089               2
     800              1.031               20
     900              1.073               2
     1000             1.037               4
     1100             1.042               10
     1200             1.032               10
     1300             1.032               45
     1400             1.016               9
     1500             1.015               22
     1600             1.018               24
     1700             1.020               2
     1800             1.023               23
     1900             1.029               8
     2000             1.032               8
     2100             1.016               46
     2200             1.032               5
     2300             1.026               8
     2400             1.008               38
     2500             1.006               38
     2600             1.021               9
     2700             1.025               1
     2800             1.022               8
     2900             1.014               8
     3000             1.029               5
     3100             1.014               5
     3200             1.008               8
     3300             1.007               5
     3400             1.007               46
     3500             1.008               21
     3600             1.007               21
     3700             1.010               32
     3800             1.004               32
     3900             1.004               15
     4000             1.005               1
     4100             1.004               2
     4200             1.003               11
     4300             1.003               11
     4400             1.004               11
     4500             1.005               11
     4600             1.002               16
     4700             1.005               2
     4800             1.006               32
     4900             1.005               1
     5000             1.004               29


     Simulated prior distributions

     Parameter       Prior Mean  Prior Variance  Prior Std. Dev.


     Parameter 1 Improper Prior
     Parameter 2 Improper Prior
     Parameter 3         0.0029          0.0095          0.0973
     Parameter 4        -0.0041          0.0095          0.0976
     Parameter 5 Improper Prior
     Parameter 6 Improper Prior
     Parameter 7 Improper Prior
     Parameter 8        -0.0061          0.0100          0.1001
     Parameter 9        -0.0022          0.0101          0.1004
     Parameter 10 Improper Prior
     Parameter 11 Improper Prior
     Parameter 12 Improper Prior
     Parameter 13 Improper Prior
     Parameter 14 Improper Prior
     Parameter 15 Improper Prior
     Parameter 16 Improper Prior
     Parameter 17 Improper Prior
     Parameter 18 Improper Prior
     Parameter 19 Improper Prior
     Parameter 20 Improper Prior
     Parameter 21 Improper Prior
     Parameter 22 Improper Prior
     Parameter 23 Improper Prior
     Parameter 24 Improper Prior
     Parameter 25 Improper Prior
     Parameter 26 Improper Prior
     Parameter 27 Improper Prior
     Parameter 28 Improper Prior
     Parameter 29 Improper Prior
     Parameter 30 Improper Prior
     Parameter 31 Improper Prior
     Parameter 32 Improper Prior
     Parameter 33 Improper Prior
     Parameter 34 Improper Prior
     Parameter 35 Improper Prior
     Parameter 36 Improper Prior
     Parameter 37 Improper Prior
     Parameter 38 Improper Prior
     Parameter 39 Improper Prior
     Parameter 40 Improper Prior
     Parameter 41 Improper Prior
     Parameter 42 Improper Prior
     Parameter 43 Improper Prior
     Parameter 44 Improper Prior
     Parameter 45 Improper Prior
     Parameter 46 Improper Prior

     REPLICATION 21:


                     POTENTIAL       PARAMETER WITH
     ITERATION    SCALE REDUCTION      HIGHEST PSR
     100              1.197               46
     200              1.519               45
     300              1.080               9
     400              1.033               7
     500              1.109               14
     600              1.084               5
     700              1.014               35
     800              1.048               28
     900              1.266               5
     1000             1.076               5
     1100             1.015               12
     1200             1.020               9
     1300             1.095               1
     1400             1.083               9
     1500             1.097               9
     1600             1.049               5
     1700             1.019               9
     1800             1.010               24
     1900             1.018               21
     2000             1.010               21
     2100             1.017               21
     2200             1.003               15
     2300             1.008               9
     2400             1.010               9
     2500             1.018               45
     2600             1.030               9
     2700             1.025               45
     2800             1.021               45
     2900             1.032               45
     3000             1.022               45
     3100             1.015               21
     3200             1.015               21
     3300             1.009               21
     3400             1.009               21
     3500             1.005               21
     3600             1.009               21
     3700             1.005               21
     3800             1.002               29
     3900             1.002               29
     4000             1.004               16
     4100             1.004               28
     4200             1.011               21
     4300             1.013               21
     4400             1.012               21
     4500             1.012               45
     4600             1.011               21
     4700             1.010               21
     4800             1.014               21
     4900             1.013               21
     5000             1.009               21


     Simulated prior distributions

     Parameter       Prior Mean  Prior Variance  Prior Std. Dev.


     Parameter 1 Improper Prior
     Parameter 2 Improper Prior
     Parameter 3         0.0032          0.0095          0.0976
     Parameter 4         0.0027          0.0098          0.0988
     Parameter 5 Improper Prior
     Parameter 6 Improper Prior
     Parameter 7 Improper Prior
     Parameter 8        -0.0025          0.0101          0.1005
     Parameter 9         0.0031          0.0105          0.1026
     Parameter 10 Improper Prior
     Parameter 11 Improper Prior
     Parameter 12 Improper Prior
     Parameter 13 Improper Prior
     Parameter 14 Improper Prior
     Parameter 15 Improper Prior
     Parameter 16 Improper Prior
     Parameter 17 Improper Prior
     Parameter 18 Improper Prior
     Parameter 19 Improper Prior
     Parameter 20 Improper Prior
     Parameter 21 Improper Prior
     Parameter 22 Improper Prior
     Parameter 23 Improper Prior
     Parameter 24 Improper Prior
     Parameter 25 Improper Prior
     Parameter 26 Improper Prior
     Parameter 27 Improper Prior
     Parameter 28 Improper Prior
     Parameter 29 Improper Prior
     Parameter 30 Improper Prior
     Parameter 31 Improper Prior
     Parameter 32 Improper Prior
     Parameter 33 Improper Prior
     Parameter 34 Improper Prior
     Parameter 35 Improper Prior
     Parameter 36 Improper Prior
     Parameter 37 Improper Prior
     Parameter 38 Improper Prior
     Parameter 39 Improper Prior
     Parameter 40 Improper Prior
     Parameter 41 Improper Prior
     Parameter 42 Improper Prior
     Parameter 43 Improper Prior
     Parameter 44 Improper Prior
     Parameter 45 Improper Prior
     Parameter 46 Improper Prior

     REPLICATION 22:


                     POTENTIAL       PARAMETER WITH
     ITERATION    SCALE REDUCTION      HIGHEST PSR
     100              1.304               16
     200              1.192               13
     300              1.142               22
     400              1.154               45
     500              1.064               8
     600              1.063               21
     700              1.048               12
     800              1.052               5
     900              1.046               13
     1000             1.031               38
     1100             1.019               8
     1200             1.033               46
     1300             1.018               41
     1400             1.021               12
     1500             1.023               45
     1600             1.024               45
     1700             1.016               45
     1800             1.011               46
     1900             1.038               2
     2000             1.022               46
     2100             1.029               12
     2200             1.017               12
     2300             1.008               36
     2400             1.011               3
     2500             1.026               5
     2600             1.021               3
     2700             1.014               3
     2800             1.012               4
     2900             1.010               4
     3000             1.007               46
     3100             1.009               46
     3200             1.007               28
     3300             1.006               9
     3400             1.003               38
     3500             1.015               45
     3600             1.023               45
     3700             1.017               9
     3800             1.010               3
     3900             1.006               3
     4000             1.004               39
     4100             1.003               16
     4200             1.005               11
     4300             1.004               11
     4400             1.002               18
     4500             1.002               37
     4600             1.005               37
     4700             1.005               37
     4800             1.003               14
     4900             1.003               46
     5000             1.003               46


     Simulated prior distributions

     Parameter       Prior Mean  Prior Variance  Prior Std. Dev.


     Parameter 1 Improper Prior
     Parameter 2 Improper Prior
     Parameter 3        -0.0004          0.0106          0.1031
     Parameter 4        -0.0030          0.0108          0.1039
     Parameter 5 Improper Prior
     Parameter 6 Improper Prior
     Parameter 7 Improper Prior
     Parameter 8         0.0031          0.0096          0.0980
     Parameter 9        -0.0048          0.0109          0.1042
     Parameter 10 Improper Prior
     Parameter 11 Improper Prior
     Parameter 12 Improper Prior
     Parameter 13 Improper Prior
     Parameter 14 Improper Prior
     Parameter 15 Improper Prior
     Parameter 16 Improper Prior
     Parameter 17 Improper Prior
     Parameter 18 Improper Prior
     Parameter 19 Improper Prior
     Parameter 20 Improper Prior
     Parameter 21 Improper Prior
     Parameter 22 Improper Prior
     Parameter 23 Improper Prior
     Parameter 24 Improper Prior
     Parameter 25 Improper Prior
     Parameter 26 Improper Prior
     Parameter 27 Improper Prior
     Parameter 28 Improper Prior
     Parameter 29 Improper Prior
     Parameter 30 Improper Prior
     Parameter 31 Improper Prior
     Parameter 32 Improper Prior
     Parameter 33 Improper Prior
     Parameter 34 Improper Prior
     Parameter 35 Improper Prior
     Parameter 36 Improper Prior
     Parameter 37 Improper Prior
     Parameter 38 Improper Prior
     Parameter 39 Improper Prior
     Parameter 40 Improper Prior
     Parameter 41 Improper Prior
     Parameter 42 Improper Prior
     Parameter 43 Improper Prior
     Parameter 44 Improper Prior
     Parameter 45 Improper Prior
     Parameter 46 Improper Prior

     REPLICATION 23:


                     POTENTIAL       PARAMETER WITH
     ITERATION    SCALE REDUCTION      HIGHEST PSR
     100              1.420               1
     200              1.135               20
     300              1.126               45
     400              1.071               36
     500              1.244               1
     600              1.041               36
     700              1.086               11
     800              1.073               1
     900              1.133               45
     1000             1.051               45
     1100             1.022               2
     1200             1.080               45
     1300             1.068               45
     1400             1.027               45
     1500             1.028               12
     1600             1.015               12
     1700             1.015               45
     1800             1.017               5
     1900             1.031               2
     2000             1.028               2
     2100             1.034               2
     2200             1.028               2
     2300             1.018               12
     2400             1.017               9
     2500             1.011               14
     2600             1.006               9
     2700             1.009               16
     2800             1.008               7
     2900             1.005               7
     3000             1.020               7
     3100             1.023               2
     3200             1.056               9
     3300             1.046               9
     3400             1.036               8
     3500             1.035               8
     3600             1.020               8
     3700             1.008               8
     3800             1.007               9
     3900             1.008               46
     4000             1.007               46
     4100             1.010               46
     4200             1.012               46
     4300             1.014               46
     4400             1.013               1
     4500             1.011               46
     4600             1.014               46
     4700             1.016               46
     4800             1.009               46
     4900             1.007               10
     5000             1.004               30


     Simulated prior distributions

     Parameter       Prior Mean  Prior Variance  Prior Std. Dev.


     Parameter 1 Improper Prior
     Parameter 2 Improper Prior
     Parameter 3         0.0078          0.0105          0.1023
     Parameter 4         0.0018          0.0102          0.1011
     Parameter 5 Improper Prior
     Parameter 6 Improper Prior
     Parameter 7 Improper Prior
     Parameter 8         0.0007          0.0098          0.0991
     Parameter 9         0.0034          0.0096          0.0978
     Parameter 10 Improper Prior
     Parameter 11 Improper Prior
     Parameter 12 Improper Prior
     Parameter 13 Improper Prior
     Parameter 14 Improper Prior
     Parameter 15 Improper Prior
     Parameter 16 Improper Prior
     Parameter 17 Improper Prior
     Parameter 18 Improper Prior
     Parameter 19 Improper Prior
     Parameter 20 Improper Prior
     Parameter 21 Improper Prior
     Parameter 22 Improper Prior
     Parameter 23 Improper Prior
     Parameter 24 Improper Prior
     Parameter 25 Improper Prior
     Parameter 26 Improper Prior
     Parameter 27 Improper Prior
     Parameter 28 Improper Prior
     Parameter 29 Improper Prior
     Parameter 30 Improper Prior
     Parameter 31 Improper Prior
     Parameter 32 Improper Prior
     Parameter 33 Improper Prior
     Parameter 34 Improper Prior
     Parameter 35 Improper Prior
     Parameter 36 Improper Prior
     Parameter 37 Improper Prior
     Parameter 38 Improper Prior
     Parameter 39 Improper Prior
     Parameter 40 Improper Prior
     Parameter 41 Improper Prior
     Parameter 42 Improper Prior
     Parameter 43 Improper Prior
     Parameter 44 Improper Prior
     Parameter 45 Improper Prior
     Parameter 46 Improper Prior

     REPLICATION 24:


                     POTENTIAL       PARAMETER WITH
     ITERATION    SCALE REDUCTION      HIGHEST PSR
     100              1.254               26
     200              1.276               2
     300              1.094               26
     400              1.062               1
     500              1.029               19
     600              1.044               22
     700              1.026               12
     800              1.049               14
     900              1.018               22
     1000             1.045               27
     1100             1.020               13
     1200             1.017               28
     1300             1.021               14
     1400             1.011               2
     1500             1.015               12
     1600             1.024               21
     1700             1.009               36
     1800             1.017               21
     1900             1.009               11
     2000             1.009               46
     2100             1.011               46
     2200             1.005               46
     2300             1.008               40
     2400             1.012               45
     2500             1.004               45
     2600             1.003               22
     2700             1.022               8
     2800             1.017               7
     2900             1.009               14
     3000             1.015               28
     3100             1.011               28
     3200             1.012               28
     3300             1.007               38
     3400             1.007               35
     3500             1.007               35
     3600             1.006               35
     3700             1.007               34
     3800             1.006               34
     3900             1.004               14
     4000             1.009               10
     4100             1.007               14
     4200             1.006               14
     4300             1.005               19
     4400             1.004               10
     4500             1.003               19
     4600             1.005               45
     4700             1.007               2
     4800             1.006               2
     4900             1.016               9
     5000             1.016               9


     Simulated prior distributions

     Parameter       Prior Mean  Prior Variance  Prior Std. Dev.


     Parameter 1 Improper Prior
     Parameter 2 Improper Prior
     Parameter 3        -0.0031          0.0103          0.1016
     Parameter 4         0.0031          0.0097          0.0987
     Parameter 5 Improper Prior
     Parameter 6 Improper Prior
     Parameter 7 Improper Prior
     Parameter 8         0.0049          0.0105          0.1027
     Parameter 9         0.0014          0.0107          0.1036
     Parameter 10 Improper Prior
     Parameter 11 Improper Prior
     Parameter 12 Improper Prior
     Parameter 13 Improper Prior
     Parameter 14 Improper Prior
     Parameter 15 Improper Prior
     Parameter 16 Improper Prior
     Parameter 17 Improper Prior
     Parameter 18 Improper Prior
     Parameter 19 Improper Prior
     Parameter 20 Improper Prior
     Parameter 21 Improper Prior
     Parameter 22 Improper Prior
     Parameter 23 Improper Prior
     Parameter 24 Improper Prior
     Parameter 25 Improper Prior
     Parameter 26 Improper Prior
     Parameter 27 Improper Prior
     Parameter 28 Improper Prior
     Parameter 29 Improper Prior
     Parameter 30 Improper Prior
     Parameter 31 Improper Prior
     Parameter 32 Improper Prior
     Parameter 33 Improper Prior
     Parameter 34 Improper Prior
     Parameter 35 Improper Prior
     Parameter 36 Improper Prior
     Parameter 37 Improper Prior
     Parameter 38 Improper Prior
     Parameter 39 Improper Prior
     Parameter 40 Improper Prior
     Parameter 41 Improper Prior
     Parameter 42 Improper Prior
     Parameter 43 Improper Prior
     Parameter 44 Improper Prior
     Parameter 45 Improper Prior
     Parameter 46 Improper Prior

     REPLICATION 25:


                     POTENTIAL       PARAMETER WITH
     ITERATION    SCALE REDUCTION      HIGHEST PSR
     100              1.346               2
     200              1.214               10
     300              1.067               10
     400              1.106               19
     500              1.034               19
     600              1.046               20
     700              1.020               9
     800              1.042               1
     900              1.048               4
     1000             1.027               8
     1100             1.033               5
     1200             1.068               9
     1300             1.023               21
     1400             1.033               9
     1500             1.048               45
     1600             1.013               12
     1700             1.021               5
     1800             1.029               9
     1900             1.012               8
     2000             1.032               8
     2100             1.031               8
     2200             1.009               8
     2300             1.024               8
     2400             1.021               1
     2500             1.018               1
     2600             1.012               1
     2700             1.019               1
     2800             1.016               1
     2900             1.003               27
     3000             1.009               46
     3100             1.011               8
     3200             1.009               14
     3300             1.004               21
     3400             1.003               23
     3500             1.003               38
     3600             1.005               7
     3700             1.017               1
     3800             1.008               39
     3900             1.005               7
     4000             1.003               30
     4100             1.003               14
     4200             1.004               14
     4300             1.005               14
     4400             1.006               1
     4500             1.015               1
     4600             1.014               1
     4700             1.010               1
     4800             1.007               1
     4900             1.009               1
     5000             1.006               39


     Simulated prior distributions

     Parameter       Prior Mean  Prior Variance  Prior Std. Dev.


     Parameter 1 Improper Prior
     Parameter 2 Improper Prior
     Parameter 3        -0.0055          0.0100          0.0998
     Parameter 4        -0.0028          0.0093          0.0964
     Parameter 5 Improper Prior
     Parameter 6 Improper Prior
     Parameter 7 Improper Prior
     Parameter 8         0.0004          0.0107          0.1035
     Parameter 9        -0.0037          0.0107          0.1033
     Parameter 10 Improper Prior
     Parameter 11 Improper Prior
     Parameter 12 Improper Prior
     Parameter 13 Improper Prior
     Parameter 14 Improper Prior
     Parameter 15 Improper Prior
     Parameter 16 Improper Prior
     Parameter 17 Improper Prior
     Parameter 18 Improper Prior
     Parameter 19 Improper Prior
     Parameter 20 Improper Prior
     Parameter 21 Improper Prior
     Parameter 22 Improper Prior
     Parameter 23 Improper Prior
     Parameter 24 Improper Prior
     Parameter 25 Improper Prior
     Parameter 26 Improper Prior
     Parameter 27 Improper Prior
     Parameter 28 Improper Prior
     Parameter 29 Improper Prior
     Parameter 30 Improper Prior
     Parameter 31 Improper Prior
     Parameter 32 Improper Prior
     Parameter 33 Improper Prior
     Parameter 34 Improper Prior
     Parameter 35 Improper Prior
     Parameter 36 Improper Prior
     Parameter 37 Improper Prior
     Parameter 38 Improper Prior
     Parameter 39 Improper Prior
     Parameter 40 Improper Prior
     Parameter 41 Improper Prior
     Parameter 42 Improper Prior
     Parameter 43 Improper Prior
     Parameter 44 Improper Prior
     Parameter 45 Improper Prior
     Parameter 46 Improper Prior

     REPLICATION 26:


                     POTENTIAL       PARAMETER WITH
     ITERATION    SCALE REDUCTION      HIGHEST PSR
     100              1.271               17
     200              1.140               26
     300              1.141               5
     400              1.166               1
     500              1.128               45
     600              1.255               8
     700              1.035               24
     800              1.121               5
     900              1.061               8
     1000             1.113               8
     1100             1.036               13
     1200             1.029               13
     1300             1.090               45
     1400             1.081               4
     1500             1.120               8
     1600             1.023               4
     1700             1.018               13
     1800             1.017               13
     1900             1.036               9
     2000             1.077               45
     2100             1.021               45
     2200             1.033               45
     2300             1.020               14
     2400             1.012               14
     2500             1.009               18
     2600             1.009               39
     2700             1.014               39
     2800             1.009               39
     2900             1.016               8
     3000             1.011               8
     3100             1.020               45
     3200             1.011               45
     3300             1.012               13
     3400             1.007               13
     3500             1.007               46
     3600             1.011               2
     3700             1.013               2
     3800             1.019               2
     3900             1.014               4
     4000             1.008               45
     4100             1.024               45
     4200             1.021               45
     4300             1.021               45
     4400             1.014               8
     4500             1.011               19
     4600             1.006               19
     4700             1.003               19
     4800             1.007               19
     4900             1.005               2
     5000             1.014               2


     Simulated prior distributions

     Parameter       Prior Mean  Prior Variance  Prior Std. Dev.


     Parameter 1 Improper Prior
     Parameter 2 Improper Prior
     Parameter 3        -0.0031          0.0095          0.0973
     Parameter 4        -0.0017          0.0097          0.0986
     Parameter 5 Improper Prior
     Parameter 6 Improper Prior
     Parameter 7 Improper Prior
     Parameter 8        -0.0035          0.0100          0.0999
     Parameter 9         0.0040          0.0096          0.0978
     Parameter 10 Improper Prior
     Parameter 11 Improper Prior
     Parameter 12 Improper Prior
     Parameter 13 Improper Prior
     Parameter 14 Improper Prior
     Parameter 15 Improper Prior
     Parameter 16 Improper Prior
     Parameter 17 Improper Prior
     Parameter 18 Improper Prior
     Parameter 19 Improper Prior
     Parameter 20 Improper Prior
     Parameter 21 Improper Prior
     Parameter 22 Improper Prior
     Parameter 23 Improper Prior
     Parameter 24 Improper Prior
     Parameter 25 Improper Prior
     Parameter 26 Improper Prior
     Parameter 27 Improper Prior
     Parameter 28 Improper Prior
     Parameter 29 Improper Prior
     Parameter 30 Improper Prior
     Parameter 31 Improper Prior
     Parameter 32 Improper Prior
     Parameter 33 Improper Prior
     Parameter 34 Improper Prior
     Parameter 35 Improper Prior
     Parameter 36 Improper Prior
     Parameter 37 Improper Prior
     Parameter 38 Improper Prior
     Parameter 39 Improper Prior
     Parameter 40 Improper Prior
     Parameter 41 Improper Prior
     Parameter 42 Improper Prior
     Parameter 43 Improper Prior
     Parameter 44 Improper Prior
     Parameter 45 Improper Prior
     Parameter 46 Improper Prior

     REPLICATION 27:


                     POTENTIAL       PARAMETER WITH
     ITERATION    SCALE REDUCTION      HIGHEST PSR
     100              1.496               4
     200              1.173               38
     300              1.030               15
     400              1.045               18
     500              1.036               23
     600              1.025               11
     700              1.028               5
     800              1.019               5
     900              1.070               8
     1000             1.048               24
     1100             1.048               5
     1200             1.024               20
     1300             1.035               46
     1400             1.033               45
     1500             1.062               9
     1600             1.034               9
     1700             1.010               28
     1800             1.007               17
     1900             1.024               39
     2000             1.011               45
     2100             1.021               45
     2200             1.050               45
     2300             1.033               45
     2400             1.028               45
     2500             1.012               45
     2600             1.011               28
     2700             1.013               18
     2800             1.012               18
     2900             1.012               28
     3000             1.015               20
     3100             1.004               20
     3200             1.007               20
     3300             1.015               45
     3400             1.009               45
     3500             1.007               45
     3600             1.007               37
     3700             1.003               31
     3800             1.006               14
     3900             1.011               45
     4000             1.007               24
     4100             1.006               2
     4200             1.006               10
     4300             1.011               9
     4400             1.009               9
     4500             1.010               9
     4600             1.014               5
     4700             1.015               5
     4800             1.022               5
     4900             1.025               5
     5000             1.012               5


     Simulated prior distributions

     Parameter       Prior Mean  Prior Variance  Prior Std. Dev.


     Parameter 1 Improper Prior
     Parameter 2 Improper Prior
     Parameter 3        -0.0019          0.0089          0.0944
     Parameter 4         0.0033          0.0104          0.1019
     Parameter 5 Improper Prior
     Parameter 6 Improper Prior
     Parameter 7 Improper Prior
     Parameter 8         0.0022          0.0098          0.0988
     Parameter 9        -0.0011          0.0096          0.0979
     Parameter 10 Improper Prior
     Parameter 11 Improper Prior
     Parameter 12 Improper Prior
     Parameter 13 Improper Prior
     Parameter 14 Improper Prior
     Parameter 15 Improper Prior
     Parameter 16 Improper Prior
     Parameter 17 Improper Prior
     Parameter 18 Improper Prior
     Parameter 19 Improper Prior
     Parameter 20 Improper Prior
     Parameter 21 Improper Prior
     Parameter 22 Improper Prior
     Parameter 23 Improper Prior
     Parameter 24 Improper Prior
     Parameter 25 Improper Prior
     Parameter 26 Improper Prior
     Parameter 27 Improper Prior
     Parameter 28 Improper Prior
     Parameter 29 Improper Prior
     Parameter 30 Improper Prior
     Parameter 31 Improper Prior
     Parameter 32 Improper Prior
     Parameter 33 Improper Prior
     Parameter 34 Improper Prior
     Parameter 35 Improper Prior
     Parameter 36 Improper Prior
     Parameter 37 Improper Prior
     Parameter 38 Improper Prior
     Parameter 39 Improper Prior
     Parameter 40 Improper Prior
     Parameter 41 Improper Prior
     Parameter 42 Improper Prior
     Parameter 43 Improper Prior
     Parameter 44 Improper Prior
     Parameter 45 Improper Prior
     Parameter 46 Improper Prior

     REPLICATION 28:


                     POTENTIAL       PARAMETER WITH
     ITERATION    SCALE REDUCTION      HIGHEST PSR
     100              1.438               46
     200              1.252               1
     300              1.111               17
     400              1.201               20
     500              1.070               8
     600              1.043               21
     700              1.133               45
     800              1.073               4
     900              1.031               25
     1000             1.039               9
     1100             1.083               9
     1200             1.023               17
     1300             1.031               45
     1400             1.030               2
     1500             1.014               1
     1600             1.022               5
     1700             1.027               17
     1800             1.012               17
     1900             1.034               45
     2000             1.040               45
     2100             1.020               45
     2200             1.028               45
     2300             1.036               45
     2400             1.065               1
     2500             1.048               1
     2600             1.055               1
     2700             1.046               1
     2800             1.019               1
     2900             1.005               13
     3000             1.004               8
     3100             1.004               8
     3200             1.004               26
     3300             1.006               21
     3400             1.005               12
     3500             1.008               27
     3600             1.006               27
     3700             1.003               1
     3800             1.008               13
     3900             1.006               13
     4000             1.005               22
     4100             1.005               13
     4200             1.004               13
     4300             1.002               33
     4400             1.007               21
     4500             1.008               21
     4600             1.007               21
     4700             1.005               46
     4800             1.002               9
     4900             1.002               23
     5000             1.002               28


     Simulated prior distributions

     Parameter       Prior Mean  Prior Variance  Prior Std. Dev.


     Parameter 1 Improper Prior
     Parameter 2 Improper Prior
     Parameter 3         0.0001          0.0098          0.0992
     Parameter 4        -0.0046          0.0092          0.0960
     Parameter 5 Improper Prior
     Parameter 6 Improper Prior
     Parameter 7 Improper Prior
     Parameter 8        -0.0001          0.0103          0.1014
     Parameter 9        -0.0003          0.0096          0.0981
     Parameter 10 Improper Prior
     Parameter 11 Improper Prior
     Parameter 12 Improper Prior
     Parameter 13 Improper Prior
     Parameter 14 Improper Prior
     Parameter 15 Improper Prior
     Parameter 16 Improper Prior
     Parameter 17 Improper Prior
     Parameter 18 Improper Prior
     Parameter 19 Improper Prior
     Parameter 20 Improper Prior
     Parameter 21 Improper Prior
     Parameter 22 Improper Prior
     Parameter 23 Improper Prior
     Parameter 24 Improper Prior
     Parameter 25 Improper Prior
     Parameter 26 Improper Prior
     Parameter 27 Improper Prior
     Parameter 28 Improper Prior
     Parameter 29 Improper Prior
     Parameter 30 Improper Prior
     Parameter 31 Improper Prior
     Parameter 32 Improper Prior
     Parameter 33 Improper Prior
     Parameter 34 Improper Prior
     Parameter 35 Improper Prior
     Parameter 36 Improper Prior
     Parameter 37 Improper Prior
     Parameter 38 Improper Prior
     Parameter 39 Improper Prior
     Parameter 40 Improper Prior
     Parameter 41 Improper Prior
     Parameter 42 Improper Prior
     Parameter 43 Improper Prior
     Parameter 44 Improper Prior
     Parameter 45 Improper Prior
     Parameter 46 Improper Prior

     REPLICATION 29:


                     POTENTIAL       PARAMETER WITH
     ITERATION    SCALE REDUCTION      HIGHEST PSR
     100              1.230               13
     200              1.100               46
     300              1.229               1
     400              1.088               5
     500              1.017               24
     600              1.102               5
     700              1.124               1
     800              1.027               1
     900              1.041               10
     1000             1.030               5
     1100             1.013               23
     1200             1.017               40
     1300             1.026               9
     1400             1.032               5
     1500             1.011               39
     1600             1.007               15
     1700             1.011               3
     1800             1.007               3
     1900             1.010               35
     2000             1.018               17
     2100             1.010               15
     2200             1.009               40
     2300             1.006               17
     2400             1.006               17
     2500             1.007               42
     2600             1.016               3
     2700             1.021               3
     2800             1.023               3
     2900             1.024               3
     3000             1.012               14
     3100             1.017               14
     3200             1.020               14
     3300             1.014               14
     3400             1.014               28
     3500             1.010               39
     3600             1.018               1
     3700             1.015               3
     3800             1.017               1
     3900             1.032               1
     4000             1.028               1
     4100             1.018               2
     4200             1.017               2
     4300             1.009               2
     4400             1.016               2
     4500             1.012               2
     4600             1.006               28
     4700             1.005               2
     4800             1.006               2
     4900             1.005               39
     5000             1.006               39


     Simulated prior distributions

     Parameter       Prior Mean  Prior Variance  Prior Std. Dev.


     Parameter 1 Improper Prior
     Parameter 2 Improper Prior
     Parameter 3        -0.0006          0.0107          0.1034
     Parameter 4         0.0054          0.0099          0.0993
     Parameter 5 Improper Prior
     Parameter 6 Improper Prior
     Parameter 7 Improper Prior
     Parameter 8         0.0020          0.0100          0.1002
     Parameter 9         0.0008          0.0099          0.0997
     Parameter 10 Improper Prior
     Parameter 11 Improper Prior
     Parameter 12 Improper Prior
     Parameter 13 Improper Prior
     Parameter 14 Improper Prior
     Parameter 15 Improper Prior
     Parameter 16 Improper Prior
     Parameter 17 Improper Prior
     Parameter 18 Improper Prior
     Parameter 19 Improper Prior
     Parameter 20 Improper Prior
     Parameter 21 Improper Prior
     Parameter 22 Improper Prior
     Parameter 23 Improper Prior
     Parameter 24 Improper Prior
     Parameter 25 Improper Prior
     Parameter 26 Improper Prior
     Parameter 27 Improper Prior
     Parameter 28 Improper Prior
     Parameter 29 Improper Prior
     Parameter 30 Improper Prior
     Parameter 31 Improper Prior
     Parameter 32 Improper Prior
     Parameter 33 Improper Prior
     Parameter 34 Improper Prior
     Parameter 35 Improper Prior
     Parameter 36 Improper Prior
     Parameter 37 Improper Prior
     Parameter 38 Improper Prior
     Parameter 39 Improper Prior
     Parameter 40 Improper Prior
     Parameter 41 Improper Prior
     Parameter 42 Improper Prior
     Parameter 43 Improper Prior
     Parameter 44 Improper Prior
     Parameter 45 Improper Prior
     Parameter 46 Improper Prior

     REPLICATION 30:


                     POTENTIAL       PARAMETER WITH
     ITERATION    SCALE REDUCTION      HIGHEST PSR
     100              1.335               36
     200              1.168               8
     300              1.044               30
     400              1.130               5
     500              1.075               46
     600              1.073               5
     700              1.046               16
     800              1.024               26
     900              1.024               9
     1000             1.067               5
     1100             1.087               5
     1200             1.032               5
     1300             1.032               14
     1400             1.028               14
     1500             1.019               14
     1600             1.017               46
     1700             1.011               21
     1800             1.037               9
     1900             1.037               5
     2000             1.072               5
     2100             1.045               5
     2200             1.047               5
     2300             1.037               5
     2400             1.015               22
     2500             1.011               27
     2600             1.008               22
     2700             1.023               9
     2800             1.045               9
     2900             1.062               9
     3000             1.070               9
     3100             1.082               9
     3200             1.056               9
     3300             1.029               9
     3400             1.039               5
     3500             1.020               5
     3600             1.011               8
     3700             1.010               27
     3800             1.006               27
     3900             1.009               27
     4000             1.005               27
     4100             1.005               13
     4200             1.004               13
     4300             1.002               13
     4400             1.002               24
     4500             1.002               30
     4600             1.004               45
     4700             1.006               17
     4800             1.008               45
     4900             1.011               45
     5000             1.007               45


     Simulated prior distributions

     Parameter       Prior Mean  Prior Variance  Prior Std. Dev.


     Parameter 1 Improper Prior
     Parameter 2 Improper Prior
     Parameter 3        -0.0001          0.0097          0.0984
     Parameter 4        -0.0045          0.0098          0.0990
     Parameter 5 Improper Prior
     Parameter 6 Improper Prior
     Parameter 7 Improper Prior
     Parameter 8         0.0020          0.0102          0.1010
     Parameter 9         0.0021          0.0096          0.0978
     Parameter 10 Improper Prior
     Parameter 11 Improper Prior
     Parameter 12 Improper Prior
     Parameter 13 Improper Prior
     Parameter 14 Improper Prior
     Parameter 15 Improper Prior
     Parameter 16 Improper Prior
     Parameter 17 Improper Prior
     Parameter 18 Improper Prior
     Parameter 19 Improper Prior
     Parameter 20 Improper Prior
     Parameter 21 Improper Prior
     Parameter 22 Improper Prior
     Parameter 23 Improper Prior
     Parameter 24 Improper Prior
     Parameter 25 Improper Prior
     Parameter 26 Improper Prior
     Parameter 27 Improper Prior
     Parameter 28 Improper Prior
     Parameter 29 Improper Prior
     Parameter 30 Improper Prior
     Parameter 31 Improper Prior
     Parameter 32 Improper Prior
     Parameter 33 Improper Prior
     Parameter 34 Improper Prior
     Parameter 35 Improper Prior
     Parameter 36 Improper Prior
     Parameter 37 Improper Prior
     Parameter 38 Improper Prior
     Parameter 39 Improper Prior
     Parameter 40 Improper Prior
     Parameter 41 Improper Prior
     Parameter 42 Improper Prior
     Parameter 43 Improper Prior
     Parameter 44 Improper Prior
     Parameter 45 Improper Prior
     Parameter 46 Improper Prior

     REPLICATION 31:


                     POTENTIAL       PARAMETER WITH
     ITERATION    SCALE REDUCTION      HIGHEST PSR
     100              1.164               46
     200              1.445               45
     300              1.240               45
     400              1.058               33
     500              1.070               3
     600              1.071               45
     700              1.067               14
     800              1.099               1
     900              1.027               28
     1000             1.038               14
     1100             1.041               14
     1200             1.015               19
     1300             1.082               9
     1400             1.040               9
     1500             1.012               8
     1600             1.012               33
     1700             1.025               23
     1800             1.025               8
     1900             1.010               36
     2000             1.006               39
     2100             1.014               9
     2200             1.029               45
     2300             1.044               45
     2400             1.030               45
     2500             1.026               21
     2600             1.007               28
     2700             1.010               39
     2800             1.003               43
     2900             1.004               15
     3000             1.007               11
     3100             1.016               11
     3200             1.014               11
     3300             1.010               21
     3400             1.014               21
     3500             1.008               17
     3600             1.010               17
     3700             1.013               17
     3800             1.013               17
     3900             1.013               17
     4000             1.013               17
     4100             1.008               19
     4200             1.011               17
     4300             1.010               17
     4400             1.010               17
     4500             1.008               17
     4600             1.006               22
     4700             1.009               1
     4800             1.009               1
     4900             1.007               22
     5000             1.007               15


     Simulated prior distributions

     Parameter       Prior Mean  Prior Variance  Prior Std. Dev.


     Parameter 1 Improper Prior
     Parameter 2 Improper Prior
     Parameter 3         0.0015          0.0100          0.1002
     Parameter 4        -0.0030          0.0091          0.0954
     Parameter 5 Improper Prior
     Parameter 6 Improper Prior
     Parameter 7 Improper Prior
     Parameter 8         0.0010          0.0105          0.1025
     Parameter 9        -0.0021          0.0101          0.1003
     Parameter 10 Improper Prior
     Parameter 11 Improper Prior
     Parameter 12 Improper Prior
     Parameter 13 Improper Prior
     Parameter 14 Improper Prior
     Parameter 15 Improper Prior
     Parameter 16 Improper Prior
     Parameter 17 Improper Prior
     Parameter 18 Improper Prior
     Parameter 19 Improper Prior
     Parameter 20 Improper Prior
     Parameter 21 Improper Prior
     Parameter 22 Improper Prior
     Parameter 23 Improper Prior
     Parameter 24 Improper Prior
     Parameter 25 Improper Prior
     Parameter 26 Improper Prior
     Parameter 27 Improper Prior
     Parameter 28 Improper Prior
     Parameter 29 Improper Prior
     Parameter 30 Improper Prior
     Parameter 31 Improper Prior
     Parameter 32 Improper Prior
     Parameter 33 Improper Prior
     Parameter 34 Improper Prior
     Parameter 35 Improper Prior
     Parameter 36 Improper Prior
     Parameter 37 Improper Prior
     Parameter 38 Improper Prior
     Parameter 39 Improper Prior
     Parameter 40 Improper Prior
     Parameter 41 Improper Prior
     Parameter 42 Improper Prior
     Parameter 43 Improper Prior
     Parameter 44 Improper Prior
     Parameter 45 Improper Prior
     Parameter 46 Improper Prior

     REPLICATION 32:


                     POTENTIAL       PARAMETER WITH
     ITERATION    SCALE REDUCTION      HIGHEST PSR
     100              1.193               17
     200              1.193               21
     300              1.100               46
     400              1.273               2
     500              1.080               26
     600              1.036               16
     700              1.081               1
     800              1.039               8
     900              1.127               5
     1000             1.010               20
     1100             1.048               20
     1200             1.066               5
     1300             1.008               8
     1400             1.010               1
     1500             1.023               3
     1600             1.050               5
     1700             1.009               38
     1800             1.012               28
     1900             1.014               14
     2000             1.018               46
     2100             1.010               46
     2200             1.015               9
     2300             1.025               21
     2400             1.017               21
     2500             1.009               14
     2600             1.020               8
     2700             1.009               8
     2800             1.005               8
     2900             1.007               45
     3000             1.007               21
     3100             1.008               21
     3200             1.006               21
     3300             1.009               21
     3400             1.015               21
     3500             1.021               45
     3600             1.044               45
     3700             1.040               45
     3800             1.028               1
     3900             1.035               1
     4000             1.014               1
     4100             1.009               13
     4200             1.006               13
     4300             1.010               13
     4400             1.007               13
     4500             1.009               13
     4600             1.006               13
     4700             1.004               46
     4800             1.006               46
     4900             1.009               46
     5000             1.013               46


     Simulated prior distributions

     Parameter       Prior Mean  Prior Variance  Prior Std. Dev.


     Parameter 1 Improper Prior
     Parameter 2 Improper Prior
     Parameter 3        -0.0023          0.0095          0.0973
     Parameter 4         0.0021          0.0104          0.1018
     Parameter 5 Improper Prior
     Parameter 6 Improper Prior
     Parameter 7 Improper Prior
     Parameter 8         0.0020          0.0095          0.0974
     Parameter 9         0.0013          0.0104          0.1022
     Parameter 10 Improper Prior
     Parameter 11 Improper Prior
     Parameter 12 Improper Prior
     Parameter 13 Improper Prior
     Parameter 14 Improper Prior
     Parameter 15 Improper Prior
     Parameter 16 Improper Prior
     Parameter 17 Improper Prior
     Parameter 18 Improper Prior
     Parameter 19 Improper Prior
     Parameter 20 Improper Prior
     Parameter 21 Improper Prior
     Parameter 22 Improper Prior
     Parameter 23 Improper Prior
     Parameter 24 Improper Prior
     Parameter 25 Improper Prior
     Parameter 26 Improper Prior
     Parameter 27 Improper Prior
     Parameter 28 Improper Prior
     Parameter 29 Improper Prior
     Parameter 30 Improper Prior
     Parameter 31 Improper Prior
     Parameter 32 Improper Prior
     Parameter 33 Improper Prior
     Parameter 34 Improper Prior
     Parameter 35 Improper Prior
     Parameter 36 Improper Prior
     Parameter 37 Improper Prior
     Parameter 38 Improper Prior
     Parameter 39 Improper Prior
     Parameter 40 Improper Prior
     Parameter 41 Improper Prior
     Parameter 42 Improper Prior
     Parameter 43 Improper Prior
     Parameter 44 Improper Prior
     Parameter 45 Improper Prior
     Parameter 46 Improper Prior

     REPLICATION 33:


                     POTENTIAL       PARAMETER WITH
     ITERATION    SCALE REDUCTION      HIGHEST PSR
     100              1.265               39
     200              1.091               31
     300              1.065               6
     400              1.145               9
     500              1.053               27
     600              1.107               20
     700              1.124               4
     800              1.032               27
     900              1.126               1
     1000             1.189               5
     1100             1.051               5
     1200             1.017               27
     1300             1.029               21
     1400             1.032               21
     1500             1.036               45
     1600             1.047               45
     1700             1.054               5
     1800             1.037               5
     1900             1.031               5
     2000             1.011               23
     2100             1.020               45
     2200             1.023               45
     2300             1.016               17
     2400             1.028               21
     2500             1.026               19
     2600             1.014               46
     2700             1.008               23
     2800             1.005               23
     2900             1.008               21
     3000             1.003               7
     3100             1.006               7
     3200             1.007               18
     3300             1.005               17
     3400             1.005               40
     3500             1.007               46
     3600             1.010               46
     3700             1.015               46
     3800             1.011               46
     3900             1.014               46
     4000             1.005               11
     4100             1.014               5
     4200             1.012               5
     4300             1.017               5
     4400             1.031               5
     4500             1.029               5
     4600             1.031               5
     4700             1.023               5
     4800             1.011               1
     4900             1.004               1
     5000             1.005               15


     Simulated prior distributions

     Parameter       Prior Mean  Prior Variance  Prior Std. Dev.


     Parameter 1 Improper Prior
     Parameter 2 Improper Prior
     Parameter 3        -0.0028          0.0105          0.1024
     Parameter 4         0.0019          0.0092          0.0961
     Parameter 5 Improper Prior
     Parameter 6 Improper Prior
     Parameter 7 Improper Prior
     Parameter 8         0.0022          0.0103          0.1016
     Parameter 9         0.0029          0.0100          0.1000
     Parameter 10 Improper Prior
     Parameter 11 Improper Prior
     Parameter 12 Improper Prior
     Parameter 13 Improper Prior
     Parameter 14 Improper Prior
     Parameter 15 Improper Prior
     Parameter 16 Improper Prior
     Parameter 17 Improper Prior
     Parameter 18 Improper Prior
     Parameter 19 Improper Prior
     Parameter 20 Improper Prior
     Parameter 21 Improper Prior
     Parameter 22 Improper Prior
     Parameter 23 Improper Prior
     Parameter 24 Improper Prior
     Parameter 25 Improper Prior
     Parameter 26 Improper Prior
     Parameter 27 Improper Prior
     Parameter 28 Improper Prior
     Parameter 29 Improper Prior
     Parameter 30 Improper Prior
     Parameter 31 Improper Prior
     Parameter 32 Improper Prior
     Parameter 33 Improper Prior
     Parameter 34 Improper Prior
     Parameter 35 Improper Prior
     Parameter 36 Improper Prior
     Parameter 37 Improper Prior
     Parameter 38 Improper Prior
     Parameter 39 Improper Prior
     Parameter 40 Improper Prior
     Parameter 41 Improper Prior
     Parameter 42 Improper Prior
     Parameter 43 Improper Prior
     Parameter 44 Improper Prior
     Parameter 45 Improper Prior
     Parameter 46 Improper Prior

     REPLICATION 34:


                     POTENTIAL       PARAMETER WITH
     ITERATION    SCALE REDUCTION      HIGHEST PSR
     100              1.272               35
     200              1.077               11
     300              1.112               28
     400              1.052               41
     500              1.060               13
     600              1.088               46
     700              1.056               46
     800              1.182               45
     900              1.039               3
     1000             1.032               46
     1100             1.041               17
     1200             1.039               45
     1300             1.022               45
     1400             1.033               9
     1500             1.024               36
     1600             1.047               8
     1700             1.032               45
     1800             1.023               34
     1900             1.047               45
     2000             1.034               45
     2100             1.016               27
     2200             1.006               11
     2300             1.007               3
     2400             1.027               45
     2500             1.038               5
     2600             1.039               45
     2700             1.048               5
     2800             1.055               5
     2900             1.086               5
     3000             1.053               45
     3100             1.036               45
     3200             1.014               45
     3300             1.014               11
     3400             1.011               11
     3500             1.010               10
     3600             1.011               1
     3700             1.013               5
     3800             1.012               1
     3900             1.019               5
     4000             1.013               5
     4100             1.006               4
     4200             1.004               4
     4300             1.002               12
     4400             1.004               2
     4500             1.005               10
     4600             1.007               10
     4700             1.006               10
     4800             1.004               16
     4900             1.006               13
     5000             1.007               45


     Simulated prior distributions

     Parameter       Prior Mean  Prior Variance  Prior Std. Dev.


     Parameter 1 Improper Prior
     Parameter 2 Improper Prior
     Parameter 3        -0.0049          0.0099          0.0994
     Parameter 4         0.0054          0.0101          0.1004
     Parameter 5 Improper Prior
     Parameter 6 Improper Prior
     Parameter 7 Improper Prior
     Parameter 8         0.0003          0.0092          0.0962
     Parameter 9        -0.0017          0.0097          0.0984
     Parameter 10 Improper Prior
     Parameter 11 Improper Prior
     Parameter 12 Improper Prior
     Parameter 13 Improper Prior
     Parameter 14 Improper Prior
     Parameter 15 Improper Prior
     Parameter 16 Improper Prior
     Parameter 17 Improper Prior
     Parameter 18 Improper Prior
     Parameter 19 Improper Prior
     Parameter 20 Improper Prior
     Parameter 21 Improper Prior
     Parameter 22 Improper Prior
     Parameter 23 Improper Prior
     Parameter 24 Improper Prior
     Parameter 25 Improper Prior
     Parameter 26 Improper Prior
     Parameter 27 Improper Prior
     Parameter 28 Improper Prior
     Parameter 29 Improper Prior
     Parameter 30 Improper Prior
     Parameter 31 Improper Prior
     Parameter 32 Improper Prior
     Parameter 33 Improper Prior
     Parameter 34 Improper Prior
     Parameter 35 Improper Prior
     Parameter 36 Improper Prior
     Parameter 37 Improper Prior
     Parameter 38 Improper Prior
     Parameter 39 Improper Prior
     Parameter 40 Improper Prior
     Parameter 41 Improper Prior
     Parameter 42 Improper Prior
     Parameter 43 Improper Prior
     Parameter 44 Improper Prior
     Parameter 45 Improper Prior
     Parameter 46 Improper Prior

     REPLICATION 35:


                     POTENTIAL       PARAMETER WITH
     ITERATION    SCALE REDUCTION      HIGHEST PSR
     100              1.105               28
     200              1.088               39
     300              1.084               46
     400              1.037               20
     500              1.044               27
     600              1.128               45
     700              1.030               28
     800              1.044               5
     900              1.024               2
     1000             1.104               45
     1100             1.038               14
     1200             1.023               45
     1300             1.022               2
     1400             1.017               5
     1500             1.028               14
     1600             1.019               21
     1700             1.036               1
     1800             1.050               1
     1900             1.007               8
     2000             1.012               11
     2100             1.011               11
     2200             1.013               45
     2300             1.014               14
     2400             1.005               27
     2500             1.010               20
     2600             1.013               45
     2700             1.018               13
     2800             1.013               13
     2900             1.012               13
     3000             1.016               13
     3100             1.016               13
     3200             1.019               13
     3300             1.005               13
     3400             1.012               1
     3500             1.030               1
     3600             1.028               5
     3700             1.018               1
     3800             1.032               45
     3900             1.031               45
     4000             1.048               45
     4100             1.034               5
     4200             1.019               5
     4300             1.041               45
     4400             1.031               45
     4500             1.019               45
     4600             1.010               45
     4700             1.010               13
     4800             1.008               13
     4900             1.005               13
     5000             1.005               13


     Simulated prior distributions

     Parameter       Prior Mean  Prior Variance  Prior Std. Dev.


     Parameter 1 Improper Prior
     Parameter 2 Improper Prior
     Parameter 3        -0.0056          0.0099          0.0994
     Parameter 4         0.0029          0.0094          0.0971
     Parameter 5 Improper Prior
     Parameter 6 Improper Prior
     Parameter 7 Improper Prior
     Parameter 8        -0.0013          0.0105          0.1024
     Parameter 9        -0.0020          0.0102          0.1010
     Parameter 10 Improper Prior
     Parameter 11 Improper Prior
     Parameter 12 Improper Prior
     Parameter 13 Improper Prior
     Parameter 14 Improper Prior
     Parameter 15 Improper Prior
     Parameter 16 Improper Prior
     Parameter 17 Improper Prior
     Parameter 18 Improper Prior
     Parameter 19 Improper Prior
     Parameter 20 Improper Prior
     Parameter 21 Improper Prior
     Parameter 22 Improper Prior
     Parameter 23 Improper Prior
     Parameter 24 Improper Prior
     Parameter 25 Improper Prior
     Parameter 26 Improper Prior
     Parameter 27 Improper Prior
     Parameter 28 Improper Prior
     Parameter 29 Improper Prior
     Parameter 30 Improper Prior
     Parameter 31 Improper Prior
     Parameter 32 Improper Prior
     Parameter 33 Improper Prior
     Parameter 34 Improper Prior
     Parameter 35 Improper Prior
     Parameter 36 Improper Prior
     Parameter 37 Improper Prior
     Parameter 38 Improper Prior
     Parameter 39 Improper Prior
     Parameter 40 Improper Prior
     Parameter 41 Improper Prior
     Parameter 42 Improper Prior
     Parameter 43 Improper Prior
     Parameter 44 Improper Prior
     Parameter 45 Improper Prior
     Parameter 46 Improper Prior

     REPLICATION 36:


                     POTENTIAL       PARAMETER WITH
     ITERATION    SCALE REDUCTION      HIGHEST PSR
     100              1.274               31
     200              1.832               2
     300              1.198               1
     400              1.158               45
     500              1.106               8
     600              1.051               7
     700              1.032               17
     800              1.028               29
     900              1.010               29
     1000             1.026               5
     1100             1.015               34
     1200             1.018               40
     1300             1.013               20
     1400             1.012               2
     1500             1.019               46
     1600             1.015               15
     1700             1.026               24
     1800             1.013               33
     1900             1.029               2
     2000             1.029               2
     2100             1.009               5
     2200             1.007               46
     2300             1.015               7
     2400             1.026               1
     2500             1.014               1
     2600             1.009               15
     2700             1.017               15
     2800             1.015               15
     2900             1.012               20
     3000             1.011               10
     3100             1.012               10
     3200             1.009               10
     3300             1.005               14
     3400             1.015               45
     3500             1.006               45
     3600             1.002               46
     3700             1.010               1
     3800             1.007               1
     3900             1.009               28
     4000             1.006               28
     4100             1.007               28
     4200             1.015               45
     4300             1.013               45
     4400             1.008               37
     4500             1.009               45
     4600             1.006               2
     4700             1.005               37
     4800             1.007               24
     4900             1.007               24
     5000             1.006               37


     Simulated prior distributions

     Parameter       Prior Mean  Prior Variance  Prior Std. Dev.


     Parameter 1 Improper Prior
     Parameter 2 Improper Prior
     Parameter 3         0.0001          0.0096          0.0982
     Parameter 4         0.0015          0.0100          0.0999
     Parameter 5 Improper Prior
     Parameter 6 Improper Prior
     Parameter 7 Improper Prior
     Parameter 8        -0.0082          0.0111          0.1054
     Parameter 9        -0.0032          0.0099          0.0993
     Parameter 10 Improper Prior
     Parameter 11 Improper Prior
     Parameter 12 Improper Prior
     Parameter 13 Improper Prior
     Parameter 14 Improper Prior
     Parameter 15 Improper Prior
     Parameter 16 Improper Prior
     Parameter 17 Improper Prior
     Parameter 18 Improper Prior
     Parameter 19 Improper Prior
     Parameter 20 Improper Prior
     Parameter 21 Improper Prior
     Parameter 22 Improper Prior
     Parameter 23 Improper Prior
     Parameter 24 Improper Prior
     Parameter 25 Improper Prior
     Parameter 26 Improper Prior
     Parameter 27 Improper Prior
     Parameter 28 Improper Prior
     Parameter 29 Improper Prior
     Parameter 30 Improper Prior
     Parameter 31 Improper Prior
     Parameter 32 Improper Prior
     Parameter 33 Improper Prior
     Parameter 34 Improper Prior
     Parameter 35 Improper Prior
     Parameter 36 Improper Prior
     Parameter 37 Improper Prior
     Parameter 38 Improper Prior
     Parameter 39 Improper Prior
     Parameter 40 Improper Prior
     Parameter 41 Improper Prior
     Parameter 42 Improper Prior
     Parameter 43 Improper Prior
     Parameter 44 Improper Prior
     Parameter 45 Improper Prior
     Parameter 46 Improper Prior

     REPLICATION 37:


                     POTENTIAL       PARAMETER WITH
     ITERATION    SCALE REDUCTION      HIGHEST PSR
     100              1.689               1
     200              1.120               45
     300              1.127               8
     400              1.121               45
     500              1.064               38
     600              1.015               12
     700              1.050               26
     800              1.041               9
     900              1.060               11
     1000             1.031               11
     1100             1.069               45
     1200             1.047               2
     1300             1.037               11
     1400             1.023               2
     1500             1.010               2
     1600             1.015               14
     1700             1.018               13
     1800             1.020               19
     1900             1.016               12
     2000             1.011               2
     2100             1.010               10
     2200             1.009               10
     2300             1.008               25
     2400             1.010               46
     2500             1.019               13
     2600             1.015               13
     2700             1.006               13
     2800             1.008               13
     2900             1.007               13
     3000             1.005               37
     3100             1.008               45
     3200             1.006               32
     3300             1.004               12
     3400             1.006               1
     3500             1.005               1
     3600             1.005               1
     3700             1.007               1
     3800             1.005               1
     3900             1.005               4
     4000             1.014               2
     4100             1.013               4
     4200             1.009               4
     4300             1.007               4
     4400             1.004               4
     4500             1.002               24
     4600             1.006               26
     4700             1.003               26
     4800             1.003               10
     4900             1.009               45
     5000             1.005               45


     Simulated prior distributions

     Parameter       Prior Mean  Prior Variance  Prior Std. Dev.


     Parameter 1 Improper Prior
     Parameter 2 Improper Prior
     Parameter 3         0.0066          0.0094          0.0970
     Parameter 4         0.0005          0.0095          0.0974
     Parameter 5 Improper Prior
     Parameter 6 Improper Prior
     Parameter 7 Improper Prior
     Parameter 8         0.0000          0.0100          0.1001
     Parameter 9        -0.0023          0.0092          0.0962
     Parameter 10 Improper Prior
     Parameter 11 Improper Prior
     Parameter 12 Improper Prior
     Parameter 13 Improper Prior
     Parameter 14 Improper Prior
     Parameter 15 Improper Prior
     Parameter 16 Improper Prior
     Parameter 17 Improper Prior
     Parameter 18 Improper Prior
     Parameter 19 Improper Prior
     Parameter 20 Improper Prior
     Parameter 21 Improper Prior
     Parameter 22 Improper Prior
     Parameter 23 Improper Prior
     Parameter 24 Improper Prior
     Parameter 25 Improper Prior
     Parameter 26 Improper Prior
     Parameter 27 Improper Prior
     Parameter 28 Improper Prior
     Parameter 29 Improper Prior
     Parameter 30 Improper Prior
     Parameter 31 Improper Prior
     Parameter 32 Improper Prior
     Parameter 33 Improper Prior
     Parameter 34 Improper Prior
     Parameter 35 Improper Prior
     Parameter 36 Improper Prior
     Parameter 37 Improper Prior
     Parameter 38 Improper Prior
     Parameter 39 Improper Prior
     Parameter 40 Improper Prior
     Parameter 41 Improper Prior
     Parameter 42 Improper Prior
     Parameter 43 Improper Prior
     Parameter 44 Improper Prior
     Parameter 45 Improper Prior
     Parameter 46 Improper Prior

     REPLICATION 38:


                     POTENTIAL       PARAMETER WITH
     ITERATION    SCALE REDUCTION      HIGHEST PSR
     100              1.276               8
     200              1.224               1
     300              1.112               1
     400              1.248               5
     500              1.050               1
     600              1.064               20
     700              1.020               38
     800              1.060               1
     900              1.083               9
     1000             1.073               9
     1100             1.034               32
     1200             1.007               26
     1300             1.024               17
     1400             1.025               17
     1500             1.020               31
     1600             1.018               5
     1700             1.006               27
     1800             1.007               9
     1900             1.025               17
     2000             1.035               17
     2100             1.039               45
     2200             1.066               45
     2300             1.030               45
     2400             1.010               17
     2500             1.009               13
     2600             1.010               13
     2700             1.012               21
     2800             1.014               21
     2900             1.028               45
     3000             1.008               45
     3100             1.014               45
     3200             1.011               9
     3300             1.022               45
     3400             1.015               45
     3500             1.025               5
     3600             1.006               19
     3700             1.009               21
     3800             1.005               21
     3900             1.005               21
     4000             1.008               2
     4100             1.004               20
     4200             1.005               13
     4300             1.010               8
     4400             1.010               8
     4500             1.017               1
     4600             1.016               1
     4700             1.022               1
     4800             1.011               1
     4900             1.007               13
     5000             1.005               13


     Simulated prior distributions

     Parameter       Prior Mean  Prior Variance  Prior Std. Dev.


     Parameter 1 Improper Prior
     Parameter 2 Improper Prior
     Parameter 3         0.0024          0.0109          0.1046
     Parameter 4         0.0026          0.0096          0.0978
     Parameter 5 Improper Prior
     Parameter 6 Improper Prior
     Parameter 7 Improper Prior
     Parameter 8        -0.0026          0.0093          0.0967
     Parameter 9         0.0018          0.0099          0.0996
     Parameter 10 Improper Prior
     Parameter 11 Improper Prior
     Parameter 12 Improper Prior
     Parameter 13 Improper Prior
     Parameter 14 Improper Prior
     Parameter 15 Improper Prior
     Parameter 16 Improper Prior
     Parameter 17 Improper Prior
     Parameter 18 Improper Prior
     Parameter 19 Improper Prior
     Parameter 20 Improper Prior
     Parameter 21 Improper Prior
     Parameter 22 Improper Prior
     Parameter 23 Improper Prior
     Parameter 24 Improper Prior
     Parameter 25 Improper Prior
     Parameter 26 Improper Prior
     Parameter 27 Improper Prior
     Parameter 28 Improper Prior
     Parameter 29 Improper Prior
     Parameter 30 Improper Prior
     Parameter 31 Improper Prior
     Parameter 32 Improper Prior
     Parameter 33 Improper Prior
     Parameter 34 Improper Prior
     Parameter 35 Improper Prior
     Parameter 36 Improper Prior
     Parameter 37 Improper Prior
     Parameter 38 Improper Prior
     Parameter 39 Improper Prior
     Parameter 40 Improper Prior
     Parameter 41 Improper Prior
     Parameter 42 Improper Prior
     Parameter 43 Improper Prior
     Parameter 44 Improper Prior
     Parameter 45 Improper Prior
     Parameter 46 Improper Prior

     REPLICATION 39:


                     POTENTIAL       PARAMETER WITH
     ITERATION    SCALE REDUCTION      HIGHEST PSR
     100              1.276               32
     200              1.159               1
     300              1.063               40
     400              1.121               40
     500              1.143               45
     600              1.034               20
     700              1.040               8
     800              1.039               24
     900              1.043               1
     1000             1.057               2
     1100             1.020               11
     1200             1.020               46
     1300             1.020               8
     1400             1.019               16
     1500             1.020               13
     1600             1.024               13
     1700             1.023               27
     1800             1.031               21
     1900             1.010               9
     2000             1.014               9
     2100             1.024               9
     2200             1.025               9
     2300             1.009               20
     2400             1.017               20
     2500             1.017               37
     2600             1.021               37
     2700             1.015               45
     2800             1.026               8
     2900             1.020               9
     3000             1.006               28
     3100             1.015               19
     3200             1.019               45
     3300             1.011               20
     3400             1.007               9
     3500             1.007               7
     3600             1.005               32
     3700             1.004               46
     3800             1.004               7
     3900             1.008               45
     4000             1.010               9
     4100             1.003               40
     4200             1.002               40
     4300             1.004               45
     4400             1.002               43
     4500             1.003               45
     4600             1.003               17
     4700             1.003               43
     4800             1.002               2
     4900             1.004               13
     5000             1.003               27


     Simulated prior distributions

     Parameter       Prior Mean  Prior Variance  Prior Std. Dev.


     Parameter 1 Improper Prior
     Parameter 2 Improper Prior
     Parameter 3        -0.0021          0.0096          0.0979
     Parameter 4        -0.0011          0.0099          0.0995
     Parameter 5 Improper Prior
     Parameter 6 Improper Prior
     Parameter 7 Improper Prior
     Parameter 8        -0.0028          0.0097          0.0986
     Parameter 9        -0.0008          0.0096          0.0979
     Parameter 10 Improper Prior
     Parameter 11 Improper Prior
     Parameter 12 Improper Prior
     Parameter 13 Improper Prior
     Parameter 14 Improper Prior
     Parameter 15 Improper Prior
     Parameter 16 Improper Prior
     Parameter 17 Improper Prior
     Parameter 18 Improper Prior
     Parameter 19 Improper Prior
     Parameter 20 Improper Prior
     Parameter 21 Improper Prior
     Parameter 22 Improper Prior
     Parameter 23 Improper Prior
     Parameter 24 Improper Prior
     Parameter 25 Improper Prior
     Parameter 26 Improper Prior
     Parameter 27 Improper Prior
     Parameter 28 Improper Prior
     Parameter 29 Improper Prior
     Parameter 30 Improper Prior
     Parameter 31 Improper Prior
     Parameter 32 Improper Prior
     Parameter 33 Improper Prior
     Parameter 34 Improper Prior
     Parameter 35 Improper Prior
     Parameter 36 Improper Prior
     Parameter 37 Improper Prior
     Parameter 38 Improper Prior
     Parameter 39 Improper Prior
     Parameter 40 Improper Prior
     Parameter 41 Improper Prior
     Parameter 42 Improper Prior
     Parameter 43 Improper Prior
     Parameter 44 Improper Prior
     Parameter 45 Improper Prior
     Parameter 46 Improper Prior

     REPLICATION 40:


                     POTENTIAL       PARAMETER WITH
     ITERATION    SCALE REDUCTION      HIGHEST PSR
     100              1.164               42
     200              1.182               5
     300              1.122               13
     400              1.084               14
     500              1.060               13
     600              1.092               2
     700              1.030               23
     800              1.055               45
     900              1.063               45
     1000             1.070               9
     1100             1.031               9
     1200             1.015               17
     1300             1.073               45
     1400             1.098               45
     1500             1.081               45
     1600             1.043               45
     1700             1.008               42
     1800             1.021               45
     1900             1.025               45
     2000             1.041               45
     2100             1.026               1
     2200             1.020               1
     2300             1.008               37
     2400             1.011               40
     2500             1.020               40
     2600             1.023               40
     2700             1.008               40
     2800             1.006               40
     2900             1.004               13
     3000             1.005               13
     3100             1.020               5
     3200             1.007               5
     3300             1.018               3
     3400             1.018               1
     3500             1.016               5
     3600             1.006               5
     3700             1.006               39
     3800             1.010               21
     3900             1.010               21
     4000             1.009               21
     4100             1.008               3
     4200             1.005               1
     4300             1.007               28
     4400             1.010               45
     4500             1.010               1
     4600             1.015               1
     4700             1.026               5
     4800             1.022               1
     4900             1.020               45
     5000             1.020               45
     5100             1.014               1


     Simulated prior distributions

     Parameter       Prior Mean  Prior Variance  Prior Std. Dev.


     Parameter 1 Improper Prior
     Parameter 2 Improper Prior
     Parameter 3         0.0000          0.0098          0.0990
     Parameter 4        -0.0043          0.0101          0.1003
     Parameter 5 Improper Prior
     Parameter 6 Improper Prior
     Parameter 7 Improper Prior
     Parameter 8         0.0012          0.0105          0.1027
     Parameter 9         0.0023          0.0092          0.0959
     Parameter 10 Improper Prior
     Parameter 11 Improper Prior
     Parameter 12 Improper Prior
     Parameter 13 Improper Prior
     Parameter 14 Improper Prior
     Parameter 15 Improper Prior
     Parameter 16 Improper Prior
     Parameter 17 Improper Prior
     Parameter 18 Improper Prior
     Parameter 19 Improper Prior
     Parameter 20 Improper Prior
     Parameter 21 Improper Prior
     Parameter 22 Improper Prior
     Parameter 23 Improper Prior
     Parameter 24 Improper Prior
     Parameter 25 Improper Prior
     Parameter 26 Improper Prior
     Parameter 27 Improper Prior
     Parameter 28 Improper Prior
     Parameter 29 Improper Prior
     Parameter 30 Improper Prior
     Parameter 31 Improper Prior
     Parameter 32 Improper Prior
     Parameter 33 Improper Prior
     Parameter 34 Improper Prior
     Parameter 35 Improper Prior
     Parameter 36 Improper Prior
     Parameter 37 Improper Prior
     Parameter 38 Improper Prior
     Parameter 39 Improper Prior
     Parameter 40 Improper Prior
     Parameter 41 Improper Prior
     Parameter 42 Improper Prior
     Parameter 43 Improper Prior
     Parameter 44 Improper Prior
     Parameter 45 Improper Prior
     Parameter 46 Improper Prior

     REPLICATION 41:


                     POTENTIAL       PARAMETER WITH
     ITERATION    SCALE REDUCTION      HIGHEST PSR
     100              1.411               6
     200              1.076               36
     300              1.117               12
     400              1.084               46
     500              1.155               45
     600              1.038               41
     700              1.112               5
     800              1.051               21
     900              1.052               45
     1000             1.029               15
     1100             1.039               15
     1200             1.075               45
     1300             1.033               13
     1400             1.019               14
     1500             1.020               15
     1600             1.009               27
     1700             1.009               22
     1800             1.019               3
     1900             1.030               17
     2000             1.026               19
     2100             1.017               17
     2200             1.007               1
     2300             1.014               3
     2400             1.019               6
     2500             1.015               3
     2600             1.022               20
     2700             1.013               20
     2800             1.014               20
     2900             1.022               1
     3000             1.012               2
     3100             1.013               2
     3200             1.009               2
     3300             1.004               22
     3400             1.002               38
     3500             1.008               3
     3600             1.008               9
     3700             1.012               5
     3800             1.016               5
     3900             1.023               5
     4000             1.020               5
     4100             1.050               5
     4200             1.035               5
     4300             1.048               1
     4400             1.057               45
     4500             1.062               1
     4600             1.047               1
     4700             1.035               45
     4800             1.023               1
     4900             1.012               1
     5000             1.006               1


     Simulated prior distributions

     Parameter       Prior Mean  Prior Variance  Prior Std. Dev.


     Parameter 1 Improper Prior
     Parameter 2 Improper Prior
     Parameter 3         0.0013          0.0100          0.0999
     Parameter 4        -0.0033          0.0089          0.0944
     Parameter 5 Improper Prior
     Parameter 6 Improper Prior
     Parameter 7 Improper Prior
     Parameter 8        -0.0017          0.0097          0.0987
     Parameter 9         0.0019          0.0105          0.1024
     Parameter 10 Improper Prior
     Parameter 11 Improper Prior
     Parameter 12 Improper Prior
     Parameter 13 Improper Prior
     Parameter 14 Improper Prior
     Parameter 15 Improper Prior
     Parameter 16 Improper Prior
     Parameter 17 Improper Prior
     Parameter 18 Improper Prior
     Parameter 19 Improper Prior
     Parameter 20 Improper Prior
     Parameter 21 Improper Prior
     Parameter 22 Improper Prior
     Parameter 23 Improper Prior
     Parameter 24 Improper Prior
     Parameter 25 Improper Prior
     Parameter 26 Improper Prior
     Parameter 27 Improper Prior
     Parameter 28 Improper Prior
     Parameter 29 Improper Prior
     Parameter 30 Improper Prior
     Parameter 31 Improper Prior
     Parameter 32 Improper Prior
     Parameter 33 Improper Prior
     Parameter 34 Improper Prior
     Parameter 35 Improper Prior
     Parameter 36 Improper Prior
     Parameter 37 Improper Prior
     Parameter 38 Improper Prior
     Parameter 39 Improper Prior
     Parameter 40 Improper Prior
     Parameter 41 Improper Prior
     Parameter 42 Improper Prior
     Parameter 43 Improper Prior
     Parameter 44 Improper Prior
     Parameter 45 Improper Prior
     Parameter 46 Improper Prior

     REPLICATION 42:


                     POTENTIAL       PARAMETER WITH
     ITERATION    SCALE REDUCTION      HIGHEST PSR
     100              1.196               5
     200              1.181               5
     300              1.142               2
     400              1.090               45
     500              1.046               36
     600              1.018               10
     700              1.030               44
     800              1.019               19
     900              1.035               11
     1000             1.019               4
     1100             1.011               4
     1200             1.018               17
     1300             1.014               7
     1400             1.020               26
     1500             1.050               28
     1600             1.058               28
     1700             1.019               46
     1800             1.023               1
     1900             1.039               32
     2000             1.020               32
     2100             1.010               14
     2200             1.027               28
     2300             1.022               14
     2400             1.011               1
     2500             1.014               1
     2600             1.010               1
     2700             1.012               18
     2800             1.015               40
     2900             1.012               40
     3000             1.013               34
     3100             1.007               14
     3200             1.019               45
     3300             1.029               45
     3400             1.044               1
     3500             1.027               1
     3600             1.010               45
     3700             1.007               45
     3800             1.021               45
     3900             1.028               45
     4000             1.031               45
     4100             1.037               45
     4200             1.028               45
     4300             1.016               1
     4400             1.011               40
     4500             1.006               40
     4600             1.004               40
     4700             1.003               40
     4800             1.004               23
     4900             1.010               9
     5000             1.020               9
     5100             1.027               5
     5200             1.033               5
     5300             1.025               5
     5400             1.019               5
     5500             1.025               5
     5600             1.017               5


     Simulated prior distributions

     Parameter       Prior Mean  Prior Variance  Prior Std. Dev.


     Parameter 1 Improper Prior
     Parameter 2 Improper Prior
     Parameter 3        -0.0049          0.0101          0.1003
     Parameter 4         0.0054          0.0106          0.1027
     Parameter 5 Improper Prior
     Parameter 6 Improper Prior
     Parameter 7 Improper Prior
     Parameter 8         0.0005          0.0095          0.0973
     Parameter 9         0.0038          0.0094          0.0971
     Parameter 10 Improper Prior
     Parameter 11 Improper Prior
     Parameter 12 Improper Prior
     Parameter 13 Improper Prior
     Parameter 14 Improper Prior
     Parameter 15 Improper Prior
     Parameter 16 Improper Prior
     Parameter 17 Improper Prior
     Parameter 18 Improper Prior
     Parameter 19 Improper Prior
     Parameter 20 Improper Prior
     Parameter 21 Improper Prior
     Parameter 22 Improper Prior
     Parameter 23 Improper Prior
     Parameter 24 Improper Prior
     Parameter 25 Improper Prior
     Parameter 26 Improper Prior
     Parameter 27 Improper Prior
     Parameter 28 Improper Prior
     Parameter 29 Improper Prior
     Parameter 30 Improper Prior
     Parameter 31 Improper Prior
     Parameter 32 Improper Prior
     Parameter 33 Improper Prior
     Parameter 34 Improper Prior
     Parameter 35 Improper Prior
     Parameter 36 Improper Prior
     Parameter 37 Improper Prior
     Parameter 38 Improper Prior
     Parameter 39 Improper Prior
     Parameter 40 Improper Prior
     Parameter 41 Improper Prior
     Parameter 42 Improper Prior
     Parameter 43 Improper Prior
     Parameter 44 Improper Prior
     Parameter 45 Improper Prior
     Parameter 46 Improper Prior

     REPLICATION 43:


                     POTENTIAL       PARAMETER WITH
     ITERATION    SCALE REDUCTION      HIGHEST PSR
     100              1.805               5
     200              1.146               16
     300              1.132               12
     400              1.044               40
     500              1.055               40
     600              1.066               40
     700              1.079               45
     800              1.030               36
     900              1.030               25
     1000             1.101               1
     1100             1.143               5
     1200             1.077               1
     1300             1.067               2
     1400             1.012               21
     1500             1.019               18
     1600             1.027               27
     1700             1.127               1
     1800             1.041               1
     1900             1.028               1
     2000             1.016               1
     2100             1.010               38
     2200             1.019               38
     2300             1.017               20
     2400             1.015               20
     2500             1.008               27
     2600             1.008               27
     2700             1.011               27
     2800             1.008               21
     2900             1.007               21
     3000             1.014               1
     3100             1.017               1
     3200             1.015               1
     3300             1.009               20
     3400             1.009               1
     3500             1.008               1
     3600             1.011               5
     3700             1.019               1
     3800             1.028               1
     3900             1.008               1
     4000             1.006               46
     4100             1.006               12
     4200             1.004               23
     4300             1.005               23
     4400             1.006               11
     4500             1.008               11
     4600             1.008               28
     4700             1.008               28
     4800             1.009               28
     4900             1.011               28
     5000             1.013               28


     Simulated prior distributions

     Parameter       Prior Mean  Prior Variance  Prior Std. Dev.


     Parameter 1 Improper Prior
     Parameter 2 Improper Prior
     Parameter 3         0.0008          0.0103          0.1013
     Parameter 4        -0.0014          0.0096          0.0982
     Parameter 5 Improper Prior
     Parameter 6 Improper Prior
     Parameter 7 Improper Prior
     Parameter 8         0.0040          0.0102          0.1010
     Parameter 9        -0.0019          0.0106          0.1028
     Parameter 10 Improper Prior
     Parameter 11 Improper Prior
     Parameter 12 Improper Prior
     Parameter 13 Improper Prior
     Parameter 14 Improper Prior
     Parameter 15 Improper Prior
     Parameter 16 Improper Prior
     Parameter 17 Improper Prior
     Parameter 18 Improper Prior
     Parameter 19 Improper Prior
     Parameter 20 Improper Prior
     Parameter 21 Improper Prior
     Parameter 22 Improper Prior
     Parameter 23 Improper Prior
     Parameter 24 Improper Prior
     Parameter 25 Improper Prior
     Parameter 26 Improper Prior
     Parameter 27 Improper Prior
     Parameter 28 Improper Prior
     Parameter 29 Improper Prior
     Parameter 30 Improper Prior
     Parameter 31 Improper Prior
     Parameter 32 Improper Prior
     Parameter 33 Improper Prior
     Parameter 34 Improper Prior
     Parameter 35 Improper Prior
     Parameter 36 Improper Prior
     Parameter 37 Improper Prior
     Parameter 38 Improper Prior
     Parameter 39 Improper Prior
     Parameter 40 Improper Prior
     Parameter 41 Improper Prior
     Parameter 42 Improper Prior
     Parameter 43 Improper Prior
     Parameter 44 Improper Prior
     Parameter 45 Improper Prior
     Parameter 46 Improper Prior

     REPLICATION 44:


                     POTENTIAL       PARAMETER WITH
     ITERATION    SCALE REDUCTION      HIGHEST PSR
     100              1.493               40
     200              1.091               45
     300              1.044               11
     400              1.023               13
     500              1.268               9
     600              1.107               46
     700              1.025               12
     800              1.061               9
     900              1.028               9
     1000             1.016               16
     1100             1.013               9
     1200             1.011               40
     1300             1.030               45
     1400             1.016               23
     1500             1.017               4
     1600             1.023               4
     1700             1.007               19
     1800             1.017               45
     1900             1.013               18
     2000             1.013               46
     2100             1.014               46
     2200             1.013               45
     2300             1.010               25
     2400             1.013               4
     2500             1.006               3
     2600             1.007               19
     2700             1.007               15
     2800             1.015               15
     2900             1.008               15
     3000             1.017               5
     3100             1.019               5
     3200             1.030               45
     3300             1.010               2
     3400             1.014               45
     3500             1.018               45
     3600             1.009               2
     3700             1.020               45
     3800             1.019               45
     3900             1.018               1
     4000             1.007               14
     4100             1.006               8
     4200             1.007               14
     4300             1.004               14
     4400             1.006               46
     4500             1.004               20
     4600             1.004               3
     4700             1.006               5
     4800             1.004               5
     4900             1.006               5
     5000             1.004               5


     Simulated prior distributions

     Parameter       Prior Mean  Prior Variance  Prior Std. Dev.


     Parameter 1 Improper Prior
     Parameter 2 Improper Prior
     Parameter 3        -0.0013          0.0095          0.0974
     Parameter 4        -0.0044          0.0102          0.1011
     Parameter 5 Improper Prior
     Parameter 6 Improper Prior
     Parameter 7 Improper Prior
     Parameter 8         0.0001          0.0102          0.1008
     Parameter 9        -0.0045          0.0106          0.1031
     Parameter 10 Improper Prior
     Parameter 11 Improper Prior
     Parameter 12 Improper Prior
     Parameter 13 Improper Prior
     Parameter 14 Improper Prior
     Parameter 15 Improper Prior
     Parameter 16 Improper Prior
     Parameter 17 Improper Prior
     Parameter 18 Improper Prior
     Parameter 19 Improper Prior
     Parameter 20 Improper Prior
     Parameter 21 Improper Prior
     Parameter 22 Improper Prior
     Parameter 23 Improper Prior
     Parameter 24 Improper Prior
     Parameter 25 Improper Prior
     Parameter 26 Improper Prior
     Parameter 27 Improper Prior
     Parameter 28 Improper Prior
     Parameter 29 Improper Prior
     Parameter 30 Improper Prior
     Parameter 31 Improper Prior
     Parameter 32 Improper Prior
     Parameter 33 Improper Prior
     Parameter 34 Improper Prior
     Parameter 35 Improper Prior
     Parameter 36 Improper Prior
     Parameter 37 Improper Prior
     Parameter 38 Improper Prior
     Parameter 39 Improper Prior
     Parameter 40 Improper Prior
     Parameter 41 Improper Prior
     Parameter 42 Improper Prior
     Parameter 43 Improper Prior
     Parameter 44 Improper Prior
     Parameter 45 Improper Prior
     Parameter 46 Improper Prior

     REPLICATION 45:


                     POTENTIAL       PARAMETER WITH
     ITERATION    SCALE REDUCTION      HIGHEST PSR
     100              1.196               20
     200              1.104               1
     300              1.211               20
     400              1.245               8
     500              1.025               2
     600              1.015               36
     700              1.009               41
     800              1.023               45
     900              1.016               30
     1000             1.016               28
     1100             1.019               36
     1200             1.028               5
     1300             1.063               9
     1400             1.037               9
     1500             1.016               13
     1600             1.014               40
     1700             1.041               40
     1800             1.018               40
     1900             1.008               10
     2000             1.030               5
     2100             1.022               1
     2200             1.008               13
     2300             1.010               13
     2400             1.015               13
     2500             1.014               10
     2600             1.012               5
     2700             1.016               9
     2800             1.023               5
     2900             1.021               5
     3000             1.019               1
     3100             1.019               1
     3200             1.010               1
     3300             1.016               1
     3400             1.026               9
     3500             1.014               1
     3600             1.013               27
     3700             1.011               27
     3800             1.005               27
     3900             1.004               27
     4000             1.004               27
     4100             1.006               4
     4200             1.005               28
     4300             1.005               26
     4400             1.008               2
     4500             1.021               2
     4600             1.012               1
     4700             1.014               1
     4800             1.010               1
     4900             1.005               1
     5000             1.022               8
     5100             1.032               8
     5200             1.029               8
     5300             1.020               8
     5400             1.025               8
     5500             1.015               8


     Simulated prior distributions

     Parameter       Prior Mean  Prior Variance  Prior Std. Dev.


     Parameter 1 Improper Prior
     Parameter 2 Improper Prior
     Parameter 3        -0.0022          0.0095          0.0973
     Parameter 4        -0.0029          0.0102          0.1010
     Parameter 5 Improper Prior
     Parameter 6 Improper Prior
     Parameter 7 Improper Prior
     Parameter 8         0.0043          0.0101          0.1003
     Parameter 9         0.0021          0.0096          0.0979
     Parameter 10 Improper Prior
     Parameter 11 Improper Prior
     Parameter 12 Improper Prior
     Parameter 13 Improper Prior
     Parameter 14 Improper Prior
     Parameter 15 Improper Prior
     Parameter 16 Improper Prior
     Parameter 17 Improper Prior
     Parameter 18 Improper Prior
     Parameter 19 Improper Prior
     Parameter 20 Improper Prior
     Parameter 21 Improper Prior
     Parameter 22 Improper Prior
     Parameter 23 Improper Prior
     Parameter 24 Improper Prior
     Parameter 25 Improper Prior
     Parameter 26 Improper Prior
     Parameter 27 Improper Prior
     Parameter 28 Improper Prior
     Parameter 29 Improper Prior
     Parameter 30 Improper Prior
     Parameter 31 Improper Prior
     Parameter 32 Improper Prior
     Parameter 33 Improper Prior
     Parameter 34 Improper Prior
     Parameter 35 Improper Prior
     Parameter 36 Improper Prior
     Parameter 37 Improper Prior
     Parameter 38 Improper Prior
     Parameter 39 Improper Prior
     Parameter 40 Improper Prior
     Parameter 41 Improper Prior
     Parameter 42 Improper Prior
     Parameter 43 Improper Prior
     Parameter 44 Improper Prior
     Parameter 45 Improper Prior
     Parameter 46 Improper Prior

     REPLICATION 46:


                     POTENTIAL       PARAMETER WITH
     ITERATION    SCALE REDUCTION      HIGHEST PSR
     100              1.477               21
     200              1.111               39
     300              1.173               5
     400              1.081               45
     500              1.046               32
     600              1.032               39
     700              1.041               28
     800              1.016               17
     900              1.012               6
     1000             1.072               1
     1100             1.057               1
     1200             1.019               12
     1300             1.021               3
     1400             1.029               5
     1500             1.026               5
     1600             1.018               46
     1700             1.011               37
     1800             1.026               2
     1900             1.010               28
     2000             1.009               39
     2100             1.018               45
     2200             1.006               12
     2300             1.005               21
     2400             1.016               26
     2500             1.028               45
     2600             1.015               46
     2700             1.010               46
     2800             1.009               13
     2900             1.021               45
     3000             1.022               45
     3100             1.005               45
     3200             1.011               6
     3300             1.006               13
     3400             1.007               13
     3500             1.005               13
     3600             1.007               45
     3700             1.007               45
     3800             1.007               45
     3900             1.003               13
     4000             1.003               34
     4100             1.005               45
     4200             1.003               31
     4300             1.002               26
     4400             1.003               26
     4500             1.009               5
     4600             1.007               2
     4700             1.012               5
     4800             1.009               2
     4900             1.014               14
     5000             1.015               14


     Simulated prior distributions

     Parameter       Prior Mean  Prior Variance  Prior Std. Dev.


     Parameter 1 Improper Prior
     Parameter 2 Improper Prior
     Parameter 3        -0.0004          0.0098          0.0989
     Parameter 4        -0.0050          0.0103          0.1015
     Parameter 5 Improper Prior
     Parameter 6 Improper Prior
     Parameter 7 Improper Prior
     Parameter 8         0.0012          0.0100          0.1000
     Parameter 9         0.0016          0.0102          0.1010
     Parameter 10 Improper Prior
     Parameter 11 Improper Prior
     Parameter 12 Improper Prior
     Parameter 13 Improper Prior
     Parameter 14 Improper Prior
     Parameter 15 Improper Prior
     Parameter 16 Improper Prior
     Parameter 17 Improper Prior
     Parameter 18 Improper Prior
     Parameter 19 Improper Prior
     Parameter 20 Improper Prior
     Parameter 21 Improper Prior
     Parameter 22 Improper Prior
     Parameter 23 Improper Prior
     Parameter 24 Improper Prior
     Parameter 25 Improper Prior
     Parameter 26 Improper Prior
     Parameter 27 Improper Prior
     Parameter 28 Improper Prior
     Parameter 29 Improper Prior
     Parameter 30 Improper Prior
     Parameter 31 Improper Prior
     Parameter 32 Improper Prior
     Parameter 33 Improper Prior
     Parameter 34 Improper Prior
     Parameter 35 Improper Prior
     Parameter 36 Improper Prior
     Parameter 37 Improper Prior
     Parameter 38 Improper Prior
     Parameter 39 Improper Prior
     Parameter 40 Improper Prior
     Parameter 41 Improper Prior
     Parameter 42 Improper Prior
     Parameter 43 Improper Prior
     Parameter 44 Improper Prior
     Parameter 45 Improper Prior
     Parameter 46 Improper Prior

     REPLICATION 47:


                     POTENTIAL       PARAMETER WITH
     ITERATION    SCALE REDUCTION      HIGHEST PSR
     100              1.363               45
     200              1.102               18
     300              1.298               45
     400              1.045               46
     500              1.210               45
     600              1.084               34
     700              1.034               3
     800              1.032               16
     900              1.061               17
     1000             1.015               32
     1100             1.015               45
     1200             1.035               5
     1300             1.043               45
     1400             1.013               12
     1500             1.009               15
     1600             1.019               4
     1700             1.020               4
     1800             1.012               6
     1900             1.017               21
     2000             1.011               45
     2100             1.013               17
     2200             1.010               17
     2300             1.009               17
     2400             1.011               17
     2500             1.009               19
     2600             1.014               8
     2700             1.014               36
     2800             1.011               7
     2900             1.015               36
     3000             1.009               36
     3100             1.006               29
     3200             1.008               29
     3300             1.016               17
     3400             1.011               17
     3500             1.014               1
     3600             1.014               1
     3700             1.006               26
     3800             1.007               14
     3900             1.010               8
     4000             1.005               19
     4100             1.010               19
     4200             1.008               19
     4300             1.007               5
     4400             1.007               9
     4500             1.026               9
     4600             1.031               5
     4700             1.028               1
     4800             1.027               45
     4900             1.014               45
     5000             1.011               45


     Simulated prior distributions

     Parameter       Prior Mean  Prior Variance  Prior Std. Dev.


     Parameter 1 Improper Prior
     Parameter 2 Improper Prior
     Parameter 3         0.0005          0.0094          0.0971
     Parameter 4        -0.0008          0.0096          0.0980
     Parameter 5 Improper Prior
     Parameter 6 Improper Prior
     Parameter 7 Improper Prior
     Parameter 8         0.0021          0.0106          0.1029
     Parameter 9        -0.0023          0.0107          0.1035
     Parameter 10 Improper Prior
     Parameter 11 Improper Prior
     Parameter 12 Improper Prior
     Parameter 13 Improper Prior
     Parameter 14 Improper Prior
     Parameter 15 Improper Prior
     Parameter 16 Improper Prior
     Parameter 17 Improper Prior
     Parameter 18 Improper Prior
     Parameter 19 Improper Prior
     Parameter 20 Improper Prior
     Parameter 21 Improper Prior
     Parameter 22 Improper Prior
     Parameter 23 Improper Prior
     Parameter 24 Improper Prior
     Parameter 25 Improper Prior
     Parameter 26 Improper Prior
     Parameter 27 Improper Prior
     Parameter 28 Improper Prior
     Parameter 29 Improper Prior
     Parameter 30 Improper Prior
     Parameter 31 Improper Prior
     Parameter 32 Improper Prior
     Parameter 33 Improper Prior
     Parameter 34 Improper Prior
     Parameter 35 Improper Prior
     Parameter 36 Improper Prior
     Parameter 37 Improper Prior
     Parameter 38 Improper Prior
     Parameter 39 Improper Prior
     Parameter 40 Improper Prior
     Parameter 41 Improper Prior
     Parameter 42 Improper Prior
     Parameter 43 Improper Prior
     Parameter 44 Improper Prior
     Parameter 45 Improper Prior
     Parameter 46 Improper Prior

     REPLICATION 48:


                     POTENTIAL       PARAMETER WITH
     ITERATION    SCALE REDUCTION      HIGHEST PSR
     100              1.389               13
     200              1.275               9
     300              1.105               1
     400              1.129               46
     500              1.057               38
     600              1.128               1
     700              1.038               28
     800              1.015               23
     900              1.029               12
     1000             1.047               12
     1100             1.027               15
     1200             1.021               20
     1300             1.013               20
     1400             1.015               45
     1500             1.025               45
     1600             1.025               17
     1700             1.016               10
     1800             1.020               12
     1900             1.025               45
     2000             1.031               45
     2100             1.031               5
     2200             1.021               1
     2300             1.031               1
     2400             1.013               3
     2500             1.020               10
     2600             1.022               10
     2700             1.027               12
     2800             1.020               12
     2900             1.024               12
     3000             1.026               12
     3100             1.017               12
     3200             1.008               12
     3300             1.008               40
     3400             1.007               28
     3500             1.011               15
     3600             1.005               15
     3700             1.005               16
     3800             1.003               16
     3900             1.004               16
     4000             1.008               10
     4100             1.006               8
     4200             1.016               20
     4300             1.013               20
     4400             1.012               46
     4500             1.015               45
     4600             1.015               20
     4700             1.010               46
     4800             1.006               10
     4900             1.009               45
     5000             1.009               45


     Simulated prior distributions

     Parameter       Prior Mean  Prior Variance  Prior Std. Dev.


     Parameter 1 Improper Prior
     Parameter 2 Improper Prior
     Parameter 3        -0.0045          0.0103          0.1014
     Parameter 4         0.0000          0.0103          0.1016
     Parameter 5 Improper Prior
     Parameter 6 Improper Prior
     Parameter 7 Improper Prior
     Parameter 8         0.0000          0.0104          0.1019
     Parameter 9        -0.0038          0.0102          0.1010
     Parameter 10 Improper Prior
     Parameter 11 Improper Prior
     Parameter 12 Improper Prior
     Parameter 13 Improper Prior
     Parameter 14 Improper Prior
     Parameter 15 Improper Prior
     Parameter 16 Improper Prior
     Parameter 17 Improper Prior
     Parameter 18 Improper Prior
     Parameter 19 Improper Prior
     Parameter 20 Improper Prior
     Parameter 21 Improper Prior
     Parameter 22 Improper Prior
     Parameter 23 Improper Prior
     Parameter 24 Improper Prior
     Parameter 25 Improper Prior
     Parameter 26 Improper Prior
     Parameter 27 Improper Prior
     Parameter 28 Improper Prior
     Parameter 29 Improper Prior
     Parameter 30 Improper Prior
     Parameter 31 Improper Prior
     Parameter 32 Improper Prior
     Parameter 33 Improper Prior
     Parameter 34 Improper Prior
     Parameter 35 Improper Prior
     Parameter 36 Improper Prior
     Parameter 37 Improper Prior
     Parameter 38 Improper Prior
     Parameter 39 Improper Prior
     Parameter 40 Improper Prior
     Parameter 41 Improper Prior
     Parameter 42 Improper Prior
     Parameter 43 Improper Prior
     Parameter 44 Improper Prior
     Parameter 45 Improper Prior
     Parameter 46 Improper Prior

     REPLICATION 49:


                     POTENTIAL       PARAMETER WITH
     ITERATION    SCALE REDUCTION      HIGHEST PSR
     100              1.469               1
     200              1.242               45
     300              1.180               45
     400              1.062               14
     500              1.052               19
     600              1.034               4
     700              1.029               39
     800              1.027               18
     900              1.028               27
     1000             1.029               1
     1100             1.041               5
     1200             1.026               5
     1300             1.012               21
     1400             1.007               28
     1500             1.008               18
     1600             1.044               45
     1700             1.040               45
     1800             1.056               45
     1900             1.033               2
     2000             1.014               2
     2100             1.007               37
     2200             1.013               12
     2300             1.020               6
     2400             1.014               23
     2500             1.017               23
     2600             1.009               46
     2700             1.022               45
     2800             1.020               45
     2900             1.012               13
     3000             1.013               12
     3100             1.008               12
     3200             1.007               14
     3300             1.010               14
     3400             1.011               8
     3500             1.008               8
     3600             1.007               23
     3700             1.005               23
     3800             1.003               23
     3900             1.004               23
     4000             1.004               23
     4100             1.003               26
     4200             1.004               9
     4300             1.009               5
     4400             1.006               14
     4500             1.008               14
     4600             1.010               5
     4700             1.006               5
     4800             1.003               5
     4900             1.002               11
     5000             1.003               26


     Simulated prior distributions

     Parameter       Prior Mean  Prior Variance  Prior Std. Dev.


     Parameter 1 Improper Prior
     Parameter 2 Improper Prior
     Parameter 3         0.0017          0.0106          0.1030
     Parameter 4        -0.0042          0.0102          0.1012
     Parameter 5 Improper Prior
     Parameter 6 Improper Prior
     Parameter 7 Improper Prior
     Parameter 8         0.0057          0.0099          0.0995
     Parameter 9         0.0020          0.0100          0.1001
     Parameter 10 Improper Prior
     Parameter 11 Improper Prior
     Parameter 12 Improper Prior
     Parameter 13 Improper Prior
     Parameter 14 Improper Prior
     Parameter 15 Improper Prior
     Parameter 16 Improper Prior
     Parameter 17 Improper Prior
     Parameter 18 Improper Prior
     Parameter 19 Improper Prior
     Parameter 20 Improper Prior
     Parameter 21 Improper Prior
     Parameter 22 Improper Prior
     Parameter 23 Improper Prior
     Parameter 24 Improper Prior
     Parameter 25 Improper Prior
     Parameter 26 Improper Prior
     Parameter 27 Improper Prior
     Parameter 28 Improper Prior
     Parameter 29 Improper Prior
     Parameter 30 Improper Prior
     Parameter 31 Improper Prior
     Parameter 32 Improper Prior
     Parameter 33 Improper Prior
     Parameter 34 Improper Prior
     Parameter 35 Improper Prior
     Parameter 36 Improper Prior
     Parameter 37 Improper Prior
     Parameter 38 Improper Prior
     Parameter 39 Improper Prior
     Parameter 40 Improper Prior
     Parameter 41 Improper Prior
     Parameter 42 Improper Prior
     Parameter 43 Improper Prior
     Parameter 44 Improper Prior
     Parameter 45 Improper Prior
     Parameter 46 Improper Prior

     REPLICATION 50:


                     POTENTIAL       PARAMETER WITH
     ITERATION    SCALE REDUCTION      HIGHEST PSR
     100              1.345               39
     200              1.149               36
     300              1.074               36
     400              1.087               10
     500              1.256               2
     600              1.025               38
     700              1.043               1
     800              1.112               8
     900              1.026               25
     1000             1.060               5
     1100             1.080               1
     1200             1.054               1
     1300             1.035               14
     1400             1.029               2
     1500             1.040               10
     1600             1.100               45
     1700             1.079               45
     1800             1.061               1
     1900             1.056               2
     2000             1.028               2
     2100             1.013               2
     2200             1.014               15
     2300             1.019               11
     2400             1.026               45
     2500             1.037               45
     2600             1.013               45
     2700             1.006               46
     2800             1.006               15
     2900             1.008               24
     3000             1.006               24
     3100             1.009               45
     3200             1.006               8
     3300             1.010               45
     3400             1.006               38
     3500             1.007               4
     3600             1.009               4
     3700             1.011               4
     3800             1.008               34
     3900             1.014               4
     4000             1.027               1
     4100             1.025               1
     4200             1.025               1
     4300             1.017               1
     4400             1.021               2
     4500             1.016               5
     4600             1.013               5
     4700             1.014               5
     4800             1.007               21
     4900             1.004               28
     5000             1.013               45


     Simulated prior distributions

     Parameter       Prior Mean  Prior Variance  Prior Std. Dev.


     Parameter 1 Improper Prior
     Parameter 2 Improper Prior
     Parameter 3        -0.0002          0.0103          0.1013
     Parameter 4         0.0044          0.0098          0.0990
     Parameter 5 Improper Prior
     Parameter 6 Improper Prior
     Parameter 7 Improper Prior
     Parameter 8         0.0045          0.0106          0.1028
     Parameter 9         0.0008          0.0095          0.0977
     Parameter 10 Improper Prior
     Parameter 11 Improper Prior
     Parameter 12 Improper Prior
     Parameter 13 Improper Prior
     Parameter 14 Improper Prior
     Parameter 15 Improper Prior
     Parameter 16 Improper Prior
     Parameter 17 Improper Prior
     Parameter 18 Improper Prior
     Parameter 19 Improper Prior
     Parameter 20 Improper Prior
     Parameter 21 Improper Prior
     Parameter 22 Improper Prior
     Parameter 23 Improper Prior
     Parameter 24 Improper Prior
     Parameter 25 Improper Prior
     Parameter 26 Improper Prior
     Parameter 27 Improper Prior
     Parameter 28 Improper Prior
     Parameter 29 Improper Prior
     Parameter 30 Improper Prior
     Parameter 31 Improper Prior
     Parameter 32 Improper Prior
     Parameter 33 Improper Prior
     Parameter 34 Improper Prior
     Parameter 35 Improper Prior
     Parameter 36 Improper Prior
     Parameter 37 Improper Prior
     Parameter 38 Improper Prior
     Parameter 39 Improper Prior
     Parameter 40 Improper Prior
     Parameter 41 Improper Prior
     Parameter 42 Improper Prior
     Parameter 43 Improper Prior
     Parameter 44 Improper Prior
     Parameter 45 Improper Prior
     Parameter 46 Improper Prior

     REPLICATION 51:


                     POTENTIAL       PARAMETER WITH
     ITERATION    SCALE REDUCTION      HIGHEST PSR
     100              1.196               36
     200              1.308               17
     300              1.311               45
     400              1.185               5
     500              1.054               18
     600              1.136               5
     700              1.042               5
     800              1.026               12
     900              1.063               1
     1000             1.013               17
     1100             1.037               2
     1200             1.053               8
     1300             1.011               28
     1400             1.054               8
     1500             1.031               7
     1600             1.018               7
     1700             1.012               2
     1800             1.011               14
     1900             1.011               14
     2000             1.009               31
     2100             1.008               38
     2200             1.009               31
     2300             1.009               39
     2400             1.010               39
     2500             1.009               40
     2600             1.023               45
     2700             1.024               8
     2800             1.007               19
     2900             1.016               1
     3000             1.015               1
     3100             1.011               15
     3200             1.011               15
     3300             1.015               17
     3400             1.015               15
     3500             1.011               15
     3600             1.009               15
     3700             1.007               39
     3800             1.017               45
     3900             1.021               45
     4000             1.040               45
     4100             1.020               45
     4200             1.006               45
     4300             1.004               45
     4400             1.003               36
     4500             1.010               28
     4600             1.004               18
     4700             1.005               18
     4800             1.010               18
     4900             1.008               18
     5000             1.009               28


     Simulated prior distributions

     Parameter       Prior Mean  Prior Variance  Prior Std. Dev.


     Parameter 1 Improper Prior
     Parameter 2 Improper Prior
     Parameter 3         0.0030          0.0104          0.1018
     Parameter 4        -0.0068          0.0100          0.1000
     Parameter 5 Improper Prior
     Parameter 6 Improper Prior
     Parameter 7 Improper Prior
     Parameter 8        -0.0053          0.0101          0.1007
     Parameter 9        -0.0003          0.0100          0.0999
     Parameter 10 Improper Prior
     Parameter 11 Improper Prior
     Parameter 12 Improper Prior
     Parameter 13 Improper Prior
     Parameter 14 Improper Prior
     Parameter 15 Improper Prior
     Parameter 16 Improper Prior
     Parameter 17 Improper Prior
     Parameter 18 Improper Prior
     Parameter 19 Improper Prior
     Parameter 20 Improper Prior
     Parameter 21 Improper Prior
     Parameter 22 Improper Prior
     Parameter 23 Improper Prior
     Parameter 24 Improper Prior
     Parameter 25 Improper Prior
     Parameter 26 Improper Prior
     Parameter 27 Improper Prior
     Parameter 28 Improper Prior
     Parameter 29 Improper Prior
     Parameter 30 Improper Prior
     Parameter 31 Improper Prior
     Parameter 32 Improper Prior
     Parameter 33 Improper Prior
     Parameter 34 Improper Prior
     Parameter 35 Improper Prior
     Parameter 36 Improper Prior
     Parameter 37 Improper Prior
     Parameter 38 Improper Prior
     Parameter 39 Improper Prior
     Parameter 40 Improper Prior
     Parameter 41 Improper Prior
     Parameter 42 Improper Prior
     Parameter 43 Improper Prior
     Parameter 44 Improper Prior
     Parameter 45 Improper Prior
     Parameter 46 Improper Prior

     REPLICATION 52:


                     POTENTIAL       PARAMETER WITH
     ITERATION    SCALE REDUCTION      HIGHEST PSR
     100              1.212               3
     200              1.052               23
     300              1.085               1
     400              1.095               2
     500              1.058               21
     600              1.044               42
     700              1.079               9
     800              1.031               40
     900              1.026               10
     1000             1.024               28
     1100             1.032               45
     1200             1.017               9
     1300             1.014               3
     1400             1.011               18
     1500             1.011               22
     1600             1.009               37
     1700             1.011               32
     1800             1.019               2
     1900             1.023               2
     2000             1.013               19
     2100             1.017               19
     2200             1.031               19
     2300             1.017               19
     2400             1.025               13
     2500             1.011               21
     2600             1.016               21
     2700             1.014               21
     2800             1.006               9
     2900             1.028               9
     3000             1.013               10
     3100             1.012               10
     3200             1.009               10
     3300             1.005               40
     3400             1.005               27
     3500             1.005               27
     3600             1.011               45
     3700             1.019               45
     3800             1.036               45
     3900             1.025               45
     4000             1.010               45
     4100             1.016               45
     4200             1.018               45
     4300             1.047               45
     4400             1.030               45
     4500             1.011               45
     4600             1.008               45
     4700             1.005               45
     4800             1.007               38
     4900             1.006               20
     5000             1.004               34


     Simulated prior distributions

     Parameter       Prior Mean  Prior Variance  Prior Std. Dev.


     Parameter 1 Improper Prior
     Parameter 2 Improper Prior
     Parameter 3         0.0003          0.0097          0.0982
     Parameter 4        -0.0006          0.0091          0.0956
     Parameter 5 Improper Prior
     Parameter 6 Improper Prior
     Parameter 7 Improper Prior
     Parameter 8         0.0035          0.0101          0.1004
     Parameter 9        -0.0002          0.0103          0.1017
     Parameter 10 Improper Prior
     Parameter 11 Improper Prior
     Parameter 12 Improper Prior
     Parameter 13 Improper Prior
     Parameter 14 Improper Prior
     Parameter 15 Improper Prior
     Parameter 16 Improper Prior
     Parameter 17 Improper Prior
     Parameter 18 Improper Prior
     Parameter 19 Improper Prior
     Parameter 20 Improper Prior
     Parameter 21 Improper Prior
     Parameter 22 Improper Prior
     Parameter 23 Improper Prior
     Parameter 24 Improper Prior
     Parameter 25 Improper Prior
     Parameter 26 Improper Prior
     Parameter 27 Improper Prior
     Parameter 28 Improper Prior
     Parameter 29 Improper Prior
     Parameter 30 Improper Prior
     Parameter 31 Improper Prior
     Parameter 32 Improper Prior
     Parameter 33 Improper Prior
     Parameter 34 Improper Prior
     Parameter 35 Improper Prior
     Parameter 36 Improper Prior
     Parameter 37 Improper Prior
     Parameter 38 Improper Prior
     Parameter 39 Improper Prior
     Parameter 40 Improper Prior
     Parameter 41 Improper Prior
     Parameter 42 Improper Prior
     Parameter 43 Improper Prior
     Parameter 44 Improper Prior
     Parameter 45 Improper Prior
     Parameter 46 Improper Prior

     REPLICATION 53:


                     POTENTIAL       PARAMETER WITH
     ITERATION    SCALE REDUCTION      HIGHEST PSR
     100              1.123               10
     200              1.418               8
     300              1.124               1
     400              1.103               2
     500              1.045               12
     600              1.031               12
     700              1.043               20
     800              1.067               12
     900              1.037               13
     1000             1.026               20
     1100             1.012               31
     1200             1.023               9
     1300             1.016               17
     1400             1.014               10
     1500             1.059               45
     1600             1.017               45
     1700             1.008               10
     1800             1.012               10
     1900             1.017               10
     2000             1.016               45
     2100             1.031               45
     2200             1.018               45
     2300             1.029               45
     2400             1.011               22
     2500             1.006               9
     2600             1.005               8
     2700             1.011               40
     2800             1.009               10
     2900             1.006               25
     3000             1.004               29
     3100             1.003               16
     3200             1.003               16
     3300             1.005               24
     3400             1.006               14
     3500             1.010               14
     3600             1.009               14
     3700             1.003               35
     3800             1.005               25
     3900             1.009               5
     4000             1.009               2
     4100             1.010               2
     4200             1.011               5
     4300             1.006               7
     4400             1.005               7
     4500             1.004               7
     4600             1.004               5
     4700             1.008               5
     4800             1.011               5
     4900             1.012               5
     5000             1.003               16


     Simulated prior distributions

     Parameter       Prior Mean  Prior Variance  Prior Std. Dev.


     Parameter 1 Improper Prior
     Parameter 2 Improper Prior
     Parameter 3        -0.0006          0.0098          0.0991
     Parameter 4        -0.0036          0.0092          0.0958
     Parameter 5 Improper Prior
     Parameter 6 Improper Prior
     Parameter 7 Improper Prior
     Parameter 8         0.0029          0.0106          0.1030
     Parameter 9        -0.0003          0.0094          0.0972
     Parameter 10 Improper Prior
     Parameter 11 Improper Prior
     Parameter 12 Improper Prior
     Parameter 13 Improper Prior
     Parameter 14 Improper Prior
     Parameter 15 Improper Prior
     Parameter 16 Improper Prior
     Parameter 17 Improper Prior
     Parameter 18 Improper Prior
     Parameter 19 Improper Prior
     Parameter 20 Improper Prior
     Parameter 21 Improper Prior
     Parameter 22 Improper Prior
     Parameter 23 Improper Prior
     Parameter 24 Improper Prior
     Parameter 25 Improper Prior
     Parameter 26 Improper Prior
     Parameter 27 Improper Prior
     Parameter 28 Improper Prior
     Parameter 29 Improper Prior
     Parameter 30 Improper Prior
     Parameter 31 Improper Prior
     Parameter 32 Improper Prior
     Parameter 33 Improper Prior
     Parameter 34 Improper Prior
     Parameter 35 Improper Prior
     Parameter 36 Improper Prior
     Parameter 37 Improper Prior
     Parameter 38 Improper Prior
     Parameter 39 Improper Prior
     Parameter 40 Improper Prior
     Parameter 41 Improper Prior
     Parameter 42 Improper Prior
     Parameter 43 Improper Prior
     Parameter 44 Improper Prior
     Parameter 45 Improper Prior
     Parameter 46 Improper Prior

     REPLICATION 54:


                     POTENTIAL       PARAMETER WITH
     ITERATION    SCALE REDUCTION      HIGHEST PSR
     100              1.336               16
     200              1.065               20
     300              1.085               14
     400              1.083               5
     500              1.072               37
     600              1.028               1
     700              1.054               21
     800              1.029               40
     900              1.015               22
     1000             1.020               15
     1100             1.020               15
     1200             1.016               14
     1300             1.013               7
     1400             1.031               19
     1500             1.030               2
     1600             1.045               8
     1700             1.021               45
     1800             1.021               12
     1900             1.006               33
     2000             1.005               27
     2100             1.007               27
     2200             1.020               1
     2300             1.009               21
     2400             1.020               17
     2500             1.013               17
     2600             1.011               46
     2700             1.009               46
     2800             1.008               45
     2900             1.009               13
     3000             1.016               13
     3100             1.012               13
     3200             1.007               9
     3300             1.020               45
     3400             1.015               9
     3500             1.017               8
     3600             1.014               45
     3700             1.007               35
     3800             1.007               35
     3900             1.008               35
     4000             1.008               35
     4100             1.010               35
     4200             1.009               35
     4300             1.007               35
     4400             1.007               2
     4500             1.007               10
     4600             1.005               10
     4700             1.007               10
     4800             1.008               13
     4900             1.007               13
     5000             1.007               13


     Simulated prior distributions

     Parameter       Prior Mean  Prior Variance  Prior Std. Dev.


     Parameter 1 Improper Prior
     Parameter 2 Improper Prior
     Parameter 3        -0.0043          0.0109          0.1043
     Parameter 4         0.0081          0.0096          0.0978
     Parameter 5 Improper Prior
     Parameter 6 Improper Prior
     Parameter 7 Improper Prior
     Parameter 8        -0.0023          0.0098          0.0991
     Parameter 9         0.0011          0.0101          0.1007
     Parameter 10 Improper Prior
     Parameter 11 Improper Prior
     Parameter 12 Improper Prior
     Parameter 13 Improper Prior
     Parameter 14 Improper Prior
     Parameter 15 Improper Prior
     Parameter 16 Improper Prior
     Parameter 17 Improper Prior
     Parameter 18 Improper Prior
     Parameter 19 Improper Prior
     Parameter 20 Improper Prior
     Parameter 21 Improper Prior
     Parameter 22 Improper Prior
     Parameter 23 Improper Prior
     Parameter 24 Improper Prior
     Parameter 25 Improper Prior
     Parameter 26 Improper Prior
     Parameter 27 Improper Prior
     Parameter 28 Improper Prior
     Parameter 29 Improper Prior
     Parameter 30 Improper Prior
     Parameter 31 Improper Prior
     Parameter 32 Improper Prior
     Parameter 33 Improper Prior
     Parameter 34 Improper Prior
     Parameter 35 Improper Prior
     Parameter 36 Improper Prior
     Parameter 37 Improper Prior
     Parameter 38 Improper Prior
     Parameter 39 Improper Prior
     Parameter 40 Improper Prior
     Parameter 41 Improper Prior
     Parameter 42 Improper Prior
     Parameter 43 Improper Prior
     Parameter 44 Improper Prior
     Parameter 45 Improper Prior
     Parameter 46 Improper Prior

     REPLICATION 55:


                     POTENTIAL       PARAMETER WITH
     ITERATION    SCALE REDUCTION      HIGHEST PSR
     100              1.151               31
     200              1.445               45
     300              1.313               45
     400              1.086               24
     500              1.031               46
     600              1.070               46
     700              1.017               24
     800              1.097               9
     900              1.137               1
     1000             1.033               21
     1100             1.045               45
     1200             1.030               6
     1300             1.017               17
     1400             1.034               17
     1500             1.018               17
     1600             1.010               14
     1700             1.017               14
     1800             1.008               26
     1900             1.011               26
     2000             1.013               26
     2100             1.005               10
     2200             1.004               38
     2300             1.005               12
     2400             1.004               34
     2500             1.004               16
     2600             1.009               45
     2700             1.013               4
     2800             1.032               45
     2900             1.012               34
     3000             1.009               20
     3100             1.005               20
     3200             1.003               29
     3300             1.005               29
     3400             1.007               29
     3500             1.023               45
     3600             1.057               45
     3700             1.049               45
     3800             1.041               45
     3900             1.031               45
     4000             1.028               45
     4100             1.023               45
     4200             1.022               45
     4300             1.009               32
     4400             1.007               8
     4500             1.007               19
     4600             1.009               19
     4700             1.012               45
     4800             1.015               45
     4900             1.011               45
     5000             1.002               42


     Simulated prior distributions

     Parameter       Prior Mean  Prior Variance  Prior Std. Dev.


     Parameter 1 Improper Prior
     Parameter 2 Improper Prior
     Parameter 3         0.0001          0.0094          0.0968
     Parameter 4         0.0032          0.0099          0.0994
     Parameter 5 Improper Prior
     Parameter 6 Improper Prior
     Parameter 7 Improper Prior
     Parameter 8         0.0025          0.0105          0.1024
     Parameter 9         0.0030          0.0092          0.0961
     Parameter 10 Improper Prior
     Parameter 11 Improper Prior
     Parameter 12 Improper Prior
     Parameter 13 Improper Prior
     Parameter 14 Improper Prior
     Parameter 15 Improper Prior
     Parameter 16 Improper Prior
     Parameter 17 Improper Prior
     Parameter 18 Improper Prior
     Parameter 19 Improper Prior
     Parameter 20 Improper Prior
     Parameter 21 Improper Prior
     Parameter 22 Improper Prior
     Parameter 23 Improper Prior
     Parameter 24 Improper Prior
     Parameter 25 Improper Prior
     Parameter 26 Improper Prior
     Parameter 27 Improper Prior
     Parameter 28 Improper Prior
     Parameter 29 Improper Prior
     Parameter 30 Improper Prior
     Parameter 31 Improper Prior
     Parameter 32 Improper Prior
     Parameter 33 Improper Prior
     Parameter 34 Improper Prior
     Parameter 35 Improper Prior
     Parameter 36 Improper Prior
     Parameter 37 Improper Prior
     Parameter 38 Improper Prior
     Parameter 39 Improper Prior
     Parameter 40 Improper Prior
     Parameter 41 Improper Prior
     Parameter 42 Improper Prior
     Parameter 43 Improper Prior
     Parameter 44 Improper Prior
     Parameter 45 Improper Prior
     Parameter 46 Improper Prior

     REPLICATION 56:


                     POTENTIAL       PARAMETER WITH
     ITERATION    SCALE REDUCTION      HIGHEST PSR
     100              1.273               12
     200              1.053               41
     300              1.261               5
     400              1.081               13
     500              1.053               46
     600              1.035               20
     700              1.042               24
     800              1.033               29
     900              1.035               17
     1000             1.022               17
     1100             1.022               40
     1200             1.163               45
     1300             1.055               45
     1400             1.054               45
     1500             1.015               46
     1600             1.025               9
     1700             1.020               12
     1800             1.019               17
     1900             1.014               32
     2000             1.014               11
     2100             1.012               11
     2200             1.010               5
     2300             1.010               9
     2400             1.007               26
     2500             1.012               28
     2600             1.018               1
     2700             1.032               45
     2800             1.022               45
     2900             1.029               5
     3000             1.030               45
     3100             1.012               11
     3200             1.015               11
     3300             1.021               8
     3400             1.036               1
     3500             1.041               1
     3600             1.036               45
     3700             1.038               45
     3800             1.016               1
     3900             1.011               18
     4000             1.007               18
     4100             1.008               45
     4200             1.010               14
     4300             1.004               36
     4400             1.007               36
     4500             1.008               8
     4600             1.008               36
     4700             1.015               8
     4800             1.013               8
     4900             1.017               8
     5000             1.009               8


     Simulated prior distributions

     Parameter       Prior Mean  Prior Variance  Prior Std. Dev.


     Parameter 1 Improper Prior
     Parameter 2 Improper Prior
     Parameter 3        -0.0028          0.0097          0.0986
     Parameter 4         0.0032          0.0100          0.0999
     Parameter 5 Improper Prior
     Parameter 6 Improper Prior
     Parameter 7 Improper Prior
     Parameter 8         0.0013          0.0102          0.1009
     Parameter 9        -0.0006          0.0098          0.0989
     Parameter 10 Improper Prior
     Parameter 11 Improper Prior
     Parameter 12 Improper Prior
     Parameter 13 Improper Prior
     Parameter 14 Improper Prior
     Parameter 15 Improper Prior
     Parameter 16 Improper Prior
     Parameter 17 Improper Prior
     Parameter 18 Improper Prior
     Parameter 19 Improper Prior
     Parameter 20 Improper Prior
     Parameter 21 Improper Prior
     Parameter 22 Improper Prior
     Parameter 23 Improper Prior
     Parameter 24 Improper Prior
     Parameter 25 Improper Prior
     Parameter 26 Improper Prior
     Parameter 27 Improper Prior
     Parameter 28 Improper Prior
     Parameter 29 Improper Prior
     Parameter 30 Improper Prior
     Parameter 31 Improper Prior
     Parameter 32 Improper Prior
     Parameter 33 Improper Prior
     Parameter 34 Improper Prior
     Parameter 35 Improper Prior
     Parameter 36 Improper Prior
     Parameter 37 Improper Prior
     Parameter 38 Improper Prior
     Parameter 39 Improper Prior
     Parameter 40 Improper Prior
     Parameter 41 Improper Prior
     Parameter 42 Improper Prior
     Parameter 43 Improper Prior
     Parameter 44 Improper Prior
     Parameter 45 Improper Prior
     Parameter 46 Improper Prior

     REPLICATION 57:


                     POTENTIAL       PARAMETER WITH
     ITERATION    SCALE REDUCTION      HIGHEST PSR
     100              1.318               28
     200              1.175               39
     300              1.092               14
     400              1.033               22
     500              1.071               8
     600              1.068               5
     700              1.034               13
     800              1.039               7
     900              1.067               21
     1000             1.063               45
     1100             1.026               45
     1200             1.029               45
     1300             1.055               17
     1400             1.050               21
     1500             1.040               45
     1600             1.050               45
     1700             1.027               8
     1800             1.036               28
     1900             1.038               28
     2000             1.036               28
     2100             1.054               28
     2200             1.018               28
     2300             1.018               28
     2400             1.031               5
     2500             1.015               45
     2600             1.009               7
     2700             1.018               45
     2800             1.023               45
     2900             1.020               45
     3000             1.007               45
     3100             1.004               25
     3200             1.012               45
     3300             1.025               1
     3400             1.016               1
     3500             1.008               1
     3600             1.012               40
     3700             1.013               40
     3800             1.008               26
     3900             1.007               40
     4000             1.007               40
     4100             1.007               21
     4200             1.006               21
     4300             1.003               13
     4400             1.010               45
     4500             1.005               45
     4600             1.004               21
     4700             1.008               45
     4800             1.009               45
     4900             1.016               1
     5000             1.009               1


     Simulated prior distributions

     Parameter       Prior Mean  Prior Variance  Prior Std. Dev.


     Parameter 1 Improper Prior
     Parameter 2 Improper Prior
     Parameter 3         0.0034          0.0099          0.0995
     Parameter 4        -0.0038          0.0094          0.0971
     Parameter 5 Improper Prior
     Parameter 6 Improper Prior
     Parameter 7 Improper Prior
     Parameter 8        -0.0043          0.0092          0.0962
     Parameter 9         0.0033          0.0099          0.0997
     Parameter 10 Improper Prior
     Parameter 11 Improper Prior
     Parameter 12 Improper Prior
     Parameter 13 Improper Prior
     Parameter 14 Improper Prior
     Parameter 15 Improper Prior
     Parameter 16 Improper Prior
     Parameter 17 Improper Prior
     Parameter 18 Improper Prior
     Parameter 19 Improper Prior
     Parameter 20 Improper Prior
     Parameter 21 Improper Prior
     Parameter 22 Improper Prior
     Parameter 23 Improper Prior
     Parameter 24 Improper Prior
     Parameter 25 Improper Prior
     Parameter 26 Improper Prior
     Parameter 27 Improper Prior
     Parameter 28 Improper Prior
     Parameter 29 Improper Prior
     Parameter 30 Improper Prior
     Parameter 31 Improper Prior
     Parameter 32 Improper Prior
     Parameter 33 Improper Prior
     Parameter 34 Improper Prior
     Parameter 35 Improper Prior
     Parameter 36 Improper Prior
     Parameter 37 Improper Prior
     Parameter 38 Improper Prior
     Parameter 39 Improper Prior
     Parameter 40 Improper Prior
     Parameter 41 Improper Prior
     Parameter 42 Improper Prior
     Parameter 43 Improper Prior
     Parameter 44 Improper Prior
     Parameter 45 Improper Prior
     Parameter 46 Improper Prior

     REPLICATION 58:


                     POTENTIAL       PARAMETER WITH
     ITERATION    SCALE REDUCTION      HIGHEST PSR
     100              1.447               10
     200              1.199               45
     300              1.057               17
     400              1.100               40
     500              1.094               9
     600              1.037               46
     700              1.157               45
     800              1.021               31
     900              1.021               40
     1000             1.027               46
     1100             1.028               20
     1200             1.026               5
     1300             1.010               4
     1400             1.022               4
     1500             1.028               24
     1600             1.020               17
     1700             1.045               17
     1800             1.041               17
     1900             1.014               17
     2000             1.027               46
     2100             1.016               46
     2200             1.012               46
     2300             1.008               46
     2400             1.031               45
     2500             1.041               45
     2600             1.012               9
     2700             1.014               45
     2800             1.018               45
     2900             1.036               9
     3000             1.039               9
     3100             1.010               4
     3200             1.011               9
     3300             1.006               12
     3400             1.005               45
     3500             1.006               32
     3600             1.007               2
     3700             1.015               45
     3800             1.008               32
     3900             1.007               32
     4000             1.010               4
     4100             1.008               4
     4200             1.011               4
     4300             1.010               4
     4400             1.008               1
     4500             1.008               1
     4600             1.012               4
     4700             1.012               1
     4800             1.005               1
     4900             1.003               7
     5000             1.002               13


     Simulated prior distributions

     Parameter       Prior Mean  Prior Variance  Prior Std. Dev.


     Parameter 1 Improper Prior
     Parameter 2 Improper Prior
     Parameter 3         0.0023          0.0096          0.0980
     Parameter 4         0.0043          0.0100          0.1002
     Parameter 5 Improper Prior
     Parameter 6 Improper Prior
     Parameter 7 Improper Prior
     Parameter 8         0.0004          0.0102          0.1008
     Parameter 9         0.0011          0.0095          0.0977
     Parameter 10 Improper Prior
     Parameter 11 Improper Prior
     Parameter 12 Improper Prior
     Parameter 13 Improper Prior
     Parameter 14 Improper Prior
     Parameter 15 Improper Prior
     Parameter 16 Improper Prior
     Parameter 17 Improper Prior
     Parameter 18 Improper Prior
     Parameter 19 Improper Prior
     Parameter 20 Improper Prior
     Parameter 21 Improper Prior
     Parameter 22 Improper Prior
     Parameter 23 Improper Prior
     Parameter 24 Improper Prior
     Parameter 25 Improper Prior
     Parameter 26 Improper Prior
     Parameter 27 Improper Prior
     Parameter 28 Improper Prior
     Parameter 29 Improper Prior
     Parameter 30 Improper Prior
     Parameter 31 Improper Prior
     Parameter 32 Improper Prior
     Parameter 33 Improper Prior
     Parameter 34 Improper Prior
     Parameter 35 Improper Prior
     Parameter 36 Improper Prior
     Parameter 37 Improper Prior
     Parameter 38 Improper Prior
     Parameter 39 Improper Prior
     Parameter 40 Improper Prior
     Parameter 41 Improper Prior
     Parameter 42 Improper Prior
     Parameter 43 Improper Prior
     Parameter 44 Improper Prior
     Parameter 45 Improper Prior
     Parameter 46 Improper Prior

     REPLICATION 59:


                     POTENTIAL       PARAMETER WITH
     ITERATION    SCALE REDUCTION      HIGHEST PSR
     100              1.200               14
     200              1.201               27
     300              1.159               28
     400              1.108               27
     500              1.163               5
     600              1.057               45
     700              1.030               20
     800              1.041               14
     900              1.045               14
     1000             1.040               5
     1100             1.062               5
     1200             1.028               46
     1300             1.033               46
     1400             1.031               3
     1500             1.037               3
     1600             1.018               28
     1700             1.037               28
     1800             1.017               28
     1900             1.014               45
     2000             1.024               45
     2100             1.006               27
     2200             1.007               9
     2300             1.022               5
     2400             1.009               14
     2500             1.019               28
     2600             1.009               28
     2700             1.012               8
     2800             1.016               8
     2900             1.012               39
     3000             1.024               39
     3100             1.015               40
     3200             1.019               40
     3300             1.008               40
     3400             1.006               45
     3500             1.006               45
     3600             1.008               45
     3700             1.012               45
     3800             1.010               3
     3900             1.003               3
     4000             1.002               46
     4100             1.006               11
     4200             1.009               45
     4300             1.012               45
     4400             1.011               45
     4500             1.014               45
     4600             1.004               45
     4700             1.004               12
     4800             1.007               45
     4900             1.010               45
     5000             1.003               45


     Simulated prior distributions

     Parameter       Prior Mean  Prior Variance  Prior Std. Dev.


     Parameter 1 Improper Prior
     Parameter 2 Improper Prior
     Parameter 3         0.0002          0.0099          0.0996
     Parameter 4         0.0005          0.0099          0.0996
     Parameter 5 Improper Prior
     Parameter 6 Improper Prior
     Parameter 7 Improper Prior
     Parameter 8         0.0013          0.0095          0.0976
     Parameter 9        -0.0034          0.0095          0.0976
     Parameter 10 Improper Prior
     Parameter 11 Improper Prior
     Parameter 12 Improper Prior
     Parameter 13 Improper Prior
     Parameter 14 Improper Prior
     Parameter 15 Improper Prior
     Parameter 16 Improper Prior
     Parameter 17 Improper Prior
     Parameter 18 Improper Prior
     Parameter 19 Improper Prior
     Parameter 20 Improper Prior
     Parameter 21 Improper Prior
     Parameter 22 Improper Prior
     Parameter 23 Improper Prior
     Parameter 24 Improper Prior
     Parameter 25 Improper Prior
     Parameter 26 Improper Prior
     Parameter 27 Improper Prior
     Parameter 28 Improper Prior
     Parameter 29 Improper Prior
     Parameter 30 Improper Prior
     Parameter 31 Improper Prior
     Parameter 32 Improper Prior
     Parameter 33 Improper Prior
     Parameter 34 Improper Prior
     Parameter 35 Improper Prior
     Parameter 36 Improper Prior
     Parameter 37 Improper Prior
     Parameter 38 Improper Prior
     Parameter 39 Improper Prior
     Parameter 40 Improper Prior
     Parameter 41 Improper Prior
     Parameter 42 Improper Prior
     Parameter 43 Improper Prior
     Parameter 44 Improper Prior
     Parameter 45 Improper Prior
     Parameter 46 Improper Prior

     REPLICATION 60:


                     POTENTIAL       PARAMETER WITH
     ITERATION    SCALE REDUCTION      HIGHEST PSR
     100              1.173               26
     200              1.136               14
     300              1.091               40
     400              1.104               18
     500              1.065               5
     600              1.056               12
     700              1.021               46
     800              1.062               14
     900              1.035               14
     1000             1.015               32
     1100             1.075               2
     1200             1.122               45
     1300             1.047               45
     1400             1.009               30
     1500             1.056               8
     1600             1.102               45
     1700             1.043               45
     1800             1.022               32
     1900             1.011               17
     2000             1.008               20
     2100             1.010               1
     2200             1.005               36
     2300             1.013               1
     2400             1.014               40
     2500             1.016               26
     2600             1.026               45
     2700             1.008               26
     2800             1.006               12
     2900             1.008               23
     3000             1.006               13
     3100             1.009               40
     3200             1.010               40
     3300             1.008               36
     3400             1.008               26
     3500             1.011               45
     3600             1.008               21
     3700             1.010               24
     3800             1.010               5
     3900             1.020               5
     4000             1.015               13
     4100             1.015               5
     4200             1.012               8
     4300             1.023               8
     4400             1.012               8
     4500             1.010               8
     4600             1.009               8
     4700             1.006               23
     4800             1.005               23
     4900             1.004               23
     5000             1.004               8


     Simulated prior distributions

     Parameter       Prior Mean  Prior Variance  Prior Std. Dev.


     Parameter 1 Improper Prior
     Parameter 2 Improper Prior
     Parameter 3         0.0061          0.0104          0.1021
     Parameter 4         0.0008          0.0100          0.1000
     Parameter 5 Improper Prior
     Parameter 6 Improper Prior
     Parameter 7 Improper Prior
     Parameter 8        -0.0029          0.0101          0.1006
     Parameter 9        -0.0005          0.0096          0.0979
     Parameter 10 Improper Prior
     Parameter 11 Improper Prior
     Parameter 12 Improper Prior
     Parameter 13 Improper Prior
     Parameter 14 Improper Prior
     Parameter 15 Improper Prior
     Parameter 16 Improper Prior
     Parameter 17 Improper Prior
     Parameter 18 Improper Prior
     Parameter 19 Improper Prior
     Parameter 20 Improper Prior
     Parameter 21 Improper Prior
     Parameter 22 Improper Prior
     Parameter 23 Improper Prior
     Parameter 24 Improper Prior
     Parameter 25 Improper Prior
     Parameter 26 Improper Prior
     Parameter 27 Improper Prior
     Parameter 28 Improper Prior
     Parameter 29 Improper Prior
     Parameter 30 Improper Prior
     Parameter 31 Improper Prior
     Parameter 32 Improper Prior
     Parameter 33 Improper Prior
     Parameter 34 Improper Prior
     Parameter 35 Improper Prior
     Parameter 36 Improper Prior
     Parameter 37 Improper Prior
     Parameter 38 Improper Prior
     Parameter 39 Improper Prior
     Parameter 40 Improper Prior
     Parameter 41 Improper Prior
     Parameter 42 Improper Prior
     Parameter 43 Improper Prior
     Parameter 44 Improper Prior
     Parameter 45 Improper Prior
     Parameter 46 Improper Prior

     REPLICATION 61:


                     POTENTIAL       PARAMETER WITH
     ITERATION    SCALE REDUCTION      HIGHEST PSR
     100              1.231               21
     200              1.109               39
     300              1.166               28
     400              1.052               39
     500              1.059               28
     600              1.053               24
     700              1.061               18
     800              1.037               12
     900              1.038               1
     1000             1.013               45
     1100             1.022               17
     1200             1.026               12
     1300             1.012               29
     1400             1.015               45
     1500             1.045               5
     1600             1.005               38
     1700             1.006               38
     1800             1.007               18
     1900             1.006               5
     2000             1.043               1
     2100             1.017               45
     2200             1.012               32
     2300             1.012               2
     2400             1.040               5
     2500             1.024               1
     2600             1.010               1
     2700             1.008               32
     2800             1.016               32
     2900             1.014               32
     3000             1.006               36
     3100             1.005               4
     3200             1.007               45
     3300             1.005               9
     3400             1.009               45
     3500             1.009               9
     3600             1.009               14
     3700             1.013               45
     3800             1.007               14
     3900             1.006               14
     4000             1.007               14
     4100             1.003               1
     4200             1.003               17
     4300             1.005               17
     4400             1.003               1
     4500             1.003               21
     4600             1.006               45
     4700             1.010               45
     4800             1.005               5
     4900             1.012               5
     5000             1.012               45


     Simulated prior distributions

     Parameter       Prior Mean  Prior Variance  Prior Std. Dev.


     Parameter 1 Improper Prior
     Parameter 2 Improper Prior
     Parameter 3        -0.0039          0.0100          0.0998
     Parameter 4        -0.0046          0.0101          0.1004
     Parameter 5 Improper Prior
     Parameter 6 Improper Prior
     Parameter 7 Improper Prior
     Parameter 8         0.0017          0.0096          0.0978
     Parameter 9        -0.0014          0.0100          0.1002
     Parameter 10 Improper Prior
     Parameter 11 Improper Prior
     Parameter 12 Improper Prior
     Parameter 13 Improper Prior
     Parameter 14 Improper Prior
     Parameter 15 Improper Prior
     Parameter 16 Improper Prior
     Parameter 17 Improper Prior
     Parameter 18 Improper Prior
     Parameter 19 Improper Prior
     Parameter 20 Improper Prior
     Parameter 21 Improper Prior
     Parameter 22 Improper Prior
     Parameter 23 Improper Prior
     Parameter 24 Improper Prior
     Parameter 25 Improper Prior
     Parameter 26 Improper Prior
     Parameter 27 Improper Prior
     Parameter 28 Improper Prior
     Parameter 29 Improper Prior
     Parameter 30 Improper Prior
     Parameter 31 Improper Prior
     Parameter 32 Improper Prior
     Parameter 33 Improper Prior
     Parameter 34 Improper Prior
     Parameter 35 Improper Prior
     Parameter 36 Improper Prior
     Parameter 37 Improper Prior
     Parameter 38 Improper Prior
     Parameter 39 Improper Prior
     Parameter 40 Improper Prior
     Parameter 41 Improper Prior
     Parameter 42 Improper Prior
     Parameter 43 Improper Prior
     Parameter 44 Improper Prior
     Parameter 45 Improper Prior
     Parameter 46 Improper Prior

     REPLICATION 62:


                     POTENTIAL       PARAMETER WITH
     ITERATION    SCALE REDUCTION      HIGHEST PSR
     100              1.576               1
     200              1.618               45
     300              1.084               4
     400              1.202               1
     500              1.111               3
     600              1.136               1
     700              1.048               14
     800              1.032               15
     900              1.018               7
     1000             1.017               1
     1100             1.041               1
     1200             1.028               18
     1300             1.044               45
     1400             1.058               2
     1500             1.017               27
     1600             1.007               8
     1700             1.014               18
     1800             1.020               9
     1900             1.016               1
     2000             1.039               5
     2100             1.043               5
     2200             1.031               45
     2300             1.009               2
     2400             1.005               2
     2500             1.007               40
     2600             1.005               40
     2700             1.003               40
     2800             1.006               13
     2900             1.006               13
     3000             1.006               5
     3100             1.009               5
     3200             1.009               5
     3300             1.002               11
     3400             1.010               28
     3500             1.008               28
     3600             1.002               28
     3700             1.005               28
     3800             1.006               45
     3900             1.007               45
     4000             1.003               21
     4100             1.003               21
     4200             1.006               8
     4300             1.003               8
     4400             1.004               8
     4500             1.005               14
     4600             1.005               14
     4700             1.005               8
     4800             1.015               1
     4900             1.015               2
     5000             1.008               1


     Simulated prior distributions

     Parameter       Prior Mean  Prior Variance  Prior Std. Dev.


     Parameter 1 Improper Prior
     Parameter 2 Improper Prior
     Parameter 3         0.0039          0.0098          0.0990
     Parameter 4         0.0025          0.0097          0.0984
     Parameter 5 Improper Prior
     Parameter 6 Improper Prior
     Parameter 7 Improper Prior
     Parameter 8        -0.0004          0.0100          0.1001
     Parameter 9        -0.0024          0.0089          0.0944
     Parameter 10 Improper Prior
     Parameter 11 Improper Prior
     Parameter 12 Improper Prior
     Parameter 13 Improper Prior
     Parameter 14 Improper Prior
     Parameter 15 Improper Prior
     Parameter 16 Improper Prior
     Parameter 17 Improper Prior
     Parameter 18 Improper Prior
     Parameter 19 Improper Prior
     Parameter 20 Improper Prior
     Parameter 21 Improper Prior
     Parameter 22 Improper Prior
     Parameter 23 Improper Prior
     Parameter 24 Improper Prior
     Parameter 25 Improper Prior
     Parameter 26 Improper Prior
     Parameter 27 Improper Prior
     Parameter 28 Improper Prior
     Parameter 29 Improper Prior
     Parameter 30 Improper Prior
     Parameter 31 Improper Prior
     Parameter 32 Improper Prior
     Parameter 33 Improper Prior
     Parameter 34 Improper Prior
     Parameter 35 Improper Prior
     Parameter 36 Improper Prior
     Parameter 37 Improper Prior
     Parameter 38 Improper Prior
     Parameter 39 Improper Prior
     Parameter 40 Improper Prior
     Parameter 41 Improper Prior
     Parameter 42 Improper Prior
     Parameter 43 Improper Prior
     Parameter 44 Improper Prior
     Parameter 45 Improper Prior
     Parameter 46 Improper Prior

     REPLICATION 63:


                     POTENTIAL       PARAMETER WITH
     ITERATION    SCALE REDUCTION      HIGHEST PSR
     100              1.242               14
     200              1.153               5
     300              1.064               11
     400              1.071               17
     500              1.054               2
     600              1.029               13
     700              1.067               1
     800              1.056               1
     900              1.019               24
     1000             1.028               1
     1100             1.042               32
     1200             1.042               45
     1300             1.027               1
     1400             1.022               24
     1500             1.011               11
     1600             1.011               14
     1700             1.022               28
     1800             1.019               14
     1900             1.013               39
     2000             1.009               28
     2100             1.006               10
     2200             1.009               1
     2300             1.045               45
     2400             1.036               45
     2500             1.021               9
     2600             1.035               1
     2700             1.057               9
     2800             1.024               2
     2900             1.013               5
     3000             1.014               5
     3100             1.009               5
     3200             1.009               28
     3300             1.010               19
     3400             1.007               4
     3500             1.006               36
     3600             1.004               36
     3700             1.007               46
     3800             1.007               46
     3900             1.004               39
     4000             1.003               18
     4100             1.005               28
     4200             1.006               18
     4300             1.007               28
     4400             1.012               26
     4500             1.013               28
     4600             1.010               20
     4700             1.009               26
     4800             1.007               26
     4900             1.005               26
     5000             1.006               26


     Simulated prior distributions

     Parameter       Prior Mean  Prior Variance  Prior Std. Dev.


     Parameter 1 Improper Prior
     Parameter 2 Improper Prior
     Parameter 3         0.0042          0.0103          0.1016
     Parameter 4        -0.0002          0.0099          0.0996
     Parameter 5 Improper Prior
     Parameter 6 Improper Prior
     Parameter 7 Improper Prior
     Parameter 8        -0.0027          0.0100          0.0999
     Parameter 9         0.0012          0.0099          0.0996
     Parameter 10 Improper Prior
     Parameter 11 Improper Prior
     Parameter 12 Improper Prior
     Parameter 13 Improper Prior
     Parameter 14 Improper Prior
     Parameter 15 Improper Prior
     Parameter 16 Improper Prior
     Parameter 17 Improper Prior
     Parameter 18 Improper Prior
     Parameter 19 Improper Prior
     Parameter 20 Improper Prior
     Parameter 21 Improper Prior
     Parameter 22 Improper Prior
     Parameter 23 Improper Prior
     Parameter 24 Improper Prior
     Parameter 25 Improper Prior
     Parameter 26 Improper Prior
     Parameter 27 Improper Prior
     Parameter 28 Improper Prior
     Parameter 29 Improper Prior
     Parameter 30 Improper Prior
     Parameter 31 Improper Prior
     Parameter 32 Improper Prior
     Parameter 33 Improper Prior
     Parameter 34 Improper Prior
     Parameter 35 Improper Prior
     Parameter 36 Improper Prior
     Parameter 37 Improper Prior
     Parameter 38 Improper Prior
     Parameter 39 Improper Prior
     Parameter 40 Improper Prior
     Parameter 41 Improper Prior
     Parameter 42 Improper Prior
     Parameter 43 Improper Prior
     Parameter 44 Improper Prior
     Parameter 45 Improper Prior
     Parameter 46 Improper Prior

     REPLICATION 64:


                     POTENTIAL       PARAMETER WITH
     ITERATION    SCALE REDUCTION      HIGHEST PSR
     100              1.368               19
     200              1.071               10
     300              1.056               30
     400              1.056               5
     500              1.132               45
     600              1.265               5
     700              1.035               24
     800              1.032               11
     900              1.030               26
     1000             1.036               11
     1100             1.022               1
     1200             1.036               9
     1300             1.096               9
     1400             1.027               9
     1500             1.011               21
     1600             1.018               21
     1700             1.008               2
     1800             1.017               19
     1900             1.028               19
     2000             1.029               45
     2100             1.017               5
     2200             1.011               13
     2300             1.016               45
     2400             1.006               13
     2500             1.005               15
     2600             1.008               5
     2700             1.005               1
     2800             1.039               1
     2900             1.028               1
     3000             1.022               45
     3100             1.015               45
     3200             1.022               45
     3300             1.017               5
     3400             1.012               5
     3500             1.012               5
     3600             1.017               5
     3700             1.022               5
     3800             1.020               5
     3900             1.017               5
     4000             1.013               5
     4100             1.009               20
     4200             1.011               20
     4300             1.007               20
     4400             1.006               1
     4500             1.003               40
     4600             1.004               11
     4700             1.005               9
     4800             1.005               40
     4900             1.006               9
     5000             1.010               9


     Simulated prior distributions

     Parameter       Prior Mean  Prior Variance  Prior Std. Dev.


     Parameter 1 Improper Prior
     Parameter 2 Improper Prior
     Parameter 3         0.0086          0.0103          0.1016
     Parameter 4         0.0001          0.0102          0.1012
     Parameter 5 Improper Prior
     Parameter 6 Improper Prior
     Parameter 7 Improper Prior
     Parameter 8         0.0066          0.0102          0.1011
     Parameter 9        -0.0028          0.0110          0.1048
     Parameter 10 Improper Prior
     Parameter 11 Improper Prior
     Parameter 12 Improper Prior
     Parameter 13 Improper Prior
     Parameter 14 Improper Prior
     Parameter 15 Improper Prior
     Parameter 16 Improper Prior
     Parameter 17 Improper Prior
     Parameter 18 Improper Prior
     Parameter 19 Improper Prior
     Parameter 20 Improper Prior
     Parameter 21 Improper Prior
     Parameter 22 Improper Prior
     Parameter 23 Improper Prior
     Parameter 24 Improper Prior
     Parameter 25 Improper Prior
     Parameter 26 Improper Prior
     Parameter 27 Improper Prior
     Parameter 28 Improper Prior
     Parameter 29 Improper Prior
     Parameter 30 Improper Prior
     Parameter 31 Improper Prior
     Parameter 32 Improper Prior
     Parameter 33 Improper Prior
     Parameter 34 Improper Prior
     Parameter 35 Improper Prior
     Parameter 36 Improper Prior
     Parameter 37 Improper Prior
     Parameter 38 Improper Prior
     Parameter 39 Improper Prior
     Parameter 40 Improper Prior
     Parameter 41 Improper Prior
     Parameter 42 Improper Prior
     Parameter 43 Improper Prior
     Parameter 44 Improper Prior
     Parameter 45 Improper Prior
     Parameter 46 Improper Prior

     REPLICATION 65:


                     POTENTIAL       PARAMETER WITH
     ITERATION    SCALE REDUCTION      HIGHEST PSR
     100              1.061               6
     200              1.069               45
     300              1.131               40
     400              1.111               1
     500              1.087               40
     600              1.117               5
     700              1.037               14
     800              1.023               40
     900              1.026               22
     1000             1.035               5
     1100             1.017               46
     1200             1.023               17
     1300             1.019               19
     1400             1.026               23
     1500             1.017               23
     1600             1.022               1
     1700             1.027               1
     1800             1.003               12
     1900             1.031               5
     2000             1.046               5
     2100             1.116               5
     2200             1.098               5
     2300             1.083               9
     2400             1.038               5
     2500             1.027               5
     2600             1.020               19
     2700             1.016               19
     2800             1.014               19
     2900             1.009               4
     3000             1.007               15
     3100             1.007               32
     3200             1.006               10
     3300             1.007               46
     3400             1.006               10
     3500             1.005               3
     3600             1.004               16
     3700             1.003               19
     3800             1.004               19
     3900             1.009               4
     4000             1.006               5
     4100             1.007               1
     4200             1.003               45
     4300             1.004               46
     4400             1.010               46
     4500             1.007               46
     4600             1.009               46
     4700             1.007               46
     4800             1.009               2
     4900             1.014               2
     5000             1.009               2


     Simulated prior distributions

     Parameter       Prior Mean  Prior Variance  Prior Std. Dev.


     Parameter 1 Improper Prior
     Parameter 2 Improper Prior
     Parameter 3         0.0024          0.0095          0.0973
     Parameter 4         0.0082          0.0101          0.1005
     Parameter 5 Improper Prior
     Parameter 6 Improper Prior
     Parameter 7 Improper Prior
     Parameter 8        -0.0012          0.0098          0.0988
     Parameter 9        -0.0021          0.0096          0.0978
     Parameter 10 Improper Prior
     Parameter 11 Improper Prior
     Parameter 12 Improper Prior
     Parameter 13 Improper Prior
     Parameter 14 Improper Prior
     Parameter 15 Improper Prior
     Parameter 16 Improper Prior
     Parameter 17 Improper Prior
     Parameter 18 Improper Prior
     Parameter 19 Improper Prior
     Parameter 20 Improper Prior
     Parameter 21 Improper Prior
     Parameter 22 Improper Prior
     Parameter 23 Improper Prior
     Parameter 24 Improper Prior
     Parameter 25 Improper Prior
     Parameter 26 Improper Prior
     Parameter 27 Improper Prior
     Parameter 28 Improper Prior
     Parameter 29 Improper Prior
     Parameter 30 Improper Prior
     Parameter 31 Improper Prior
     Parameter 32 Improper Prior
     Parameter 33 Improper Prior
     Parameter 34 Improper Prior
     Parameter 35 Improper Prior
     Parameter 36 Improper Prior
     Parameter 37 Improper Prior
     Parameter 38 Improper Prior
     Parameter 39 Improper Prior
     Parameter 40 Improper Prior
     Parameter 41 Improper Prior
     Parameter 42 Improper Prior
     Parameter 43 Improper Prior
     Parameter 44 Improper Prior
     Parameter 45 Improper Prior
     Parameter 46 Improper Prior

     REPLICATION 66:


                     POTENTIAL       PARAMETER WITH
     ITERATION    SCALE REDUCTION      HIGHEST PSR
     100              1.258               21
     200              1.134               45
     300              1.106               17
     400              1.048               41
     500              1.128               14
     600              1.116               5
     700              1.179               1
     800              1.023               32
     900              1.100               5
     1000             1.017               35
     1100             1.045               8
     1200             1.011               31
     1300             1.005               38
     1400             1.016               19
     1500             1.011               18
     1600             1.008               40
     1700             1.014               20
     1800             1.025               45
     1900             1.041               45
     2000             1.029               45
     2100             1.039               1
     2200             1.022               1
     2300             1.012               26
     2400             1.007               1
     2500             1.008               38
     2600             1.012               3
     2700             1.023               3
     2800             1.005               3
     2900             1.008               21
     3000             1.006               13
     3100             1.022               45
     3200             1.018               45
     3300             1.025               45
     3400             1.014               45
     3500             1.028               45
     3600             1.011               45
     3700             1.005               41
     3800             1.007               41
     3900             1.010               6
     4000             1.013               6
     4100             1.003               6
     4200             1.003               6
     4300             1.007               21
     4400             1.007               6
     4500             1.013               21
     4600             1.013               21
     4700             1.007               21
     4800             1.007               21
     4900             1.011               21
     5000             1.006               45


     Simulated prior distributions

     Parameter       Prior Mean  Prior Variance  Prior Std. Dev.


     Parameter 1 Improper Prior
     Parameter 2 Improper Prior
     Parameter 3         0.0028          0.0091          0.0953
     Parameter 4         0.0011          0.0109          0.1044
     Parameter 5 Improper Prior
     Parameter 6 Improper Prior
     Parameter 7 Improper Prior
     Parameter 8         0.0025          0.0102          0.1009
     Parameter 9        -0.0002          0.0102          0.1010
     Parameter 10 Improper Prior
     Parameter 11 Improper Prior
     Parameter 12 Improper Prior
     Parameter 13 Improper Prior
     Parameter 14 Improper Prior
     Parameter 15 Improper Prior
     Parameter 16 Improper Prior
     Parameter 17 Improper Prior
     Parameter 18 Improper Prior
     Parameter 19 Improper Prior
     Parameter 20 Improper Prior
     Parameter 21 Improper Prior
     Parameter 22 Improper Prior
     Parameter 23 Improper Prior
     Parameter 24 Improper Prior
     Parameter 25 Improper Prior
     Parameter 26 Improper Prior
     Parameter 27 Improper Prior
     Parameter 28 Improper Prior
     Parameter 29 Improper Prior
     Parameter 30 Improper Prior
     Parameter 31 Improper Prior
     Parameter 32 Improper Prior
     Parameter 33 Improper Prior
     Parameter 34 Improper Prior
     Parameter 35 Improper Prior
     Parameter 36 Improper Prior
     Parameter 37 Improper Prior
     Parameter 38 Improper Prior
     Parameter 39 Improper Prior
     Parameter 40 Improper Prior
     Parameter 41 Improper Prior
     Parameter 42 Improper Prior
     Parameter 43 Improper Prior
     Parameter 44 Improper Prior
     Parameter 45 Improper Prior
     Parameter 46 Improper Prior

     REPLICATION 67:


                     POTENTIAL       PARAMETER WITH
     ITERATION    SCALE REDUCTION      HIGHEST PSR
     100              1.092               35
     200              1.171               40
     300              1.119               45
     400              1.086               45
     500              1.100               45
     600              1.092               17
     700              1.060               40
     800              1.145               1
     900              1.095               45
     1000             1.056               11
     1100             1.034               25
     1200             1.052               9
     1300             1.024               13
     1400             1.016               13
     1500             1.022               24
     1600             1.014               34
     1700             1.015               20
     1800             1.009               39
     1900             1.020               13
     2000             1.072               1
     2100             1.077               1
     2200             1.060               1
     2300             1.030               9
     2400             1.038               5
     2500             1.020               5
     2600             1.006               46
     2700             1.008               45
     2800             1.021               45
     2900             1.015               1
     3000             1.049               1
     3100             1.042               1
     3200             1.028               1
     3300             1.027               1
     3400             1.018               1
     3500             1.011               5
     3600             1.019               12
     3700             1.022               12
     3800             1.008               12
     3900             1.006               46
     4000             1.007               46
     4100             1.006               46
     4200             1.007               10
     4300             1.006               46
     4400             1.009               46
     4500             1.007               46
     4600             1.006               28
     4700             1.007               28
     4800             1.006               28
     4900             1.007               12
     5000             1.006               12


     Simulated prior distributions

     Parameter       Prior Mean  Prior Variance  Prior Std. Dev.


     Parameter 1 Improper Prior
     Parameter 2 Improper Prior
     Parameter 3         0.0027          0.0103          0.1017
     Parameter 4        -0.0032          0.0099          0.0996
     Parameter 5 Improper Prior
     Parameter 6 Improper Prior
     Parameter 7 Improper Prior
     Parameter 8        -0.0005          0.0101          0.1005
     Parameter 9         0.0013          0.0096          0.0980
     Parameter 10 Improper Prior
     Parameter 11 Improper Prior
     Parameter 12 Improper Prior
     Parameter 13 Improper Prior
     Parameter 14 Improper Prior
     Parameter 15 Improper Prior
     Parameter 16 Improper Prior
     Parameter 17 Improper Prior
     Parameter 18 Improper Prior
     Parameter 19 Improper Prior
     Parameter 20 Improper Prior
     Parameter 21 Improper Prior
     Parameter 22 Improper Prior
     Parameter 23 Improper Prior
     Parameter 24 Improper Prior
     Parameter 25 Improper Prior
     Parameter 26 Improper Prior
     Parameter 27 Improper Prior
     Parameter 28 Improper Prior
     Parameter 29 Improper Prior
     Parameter 30 Improper Prior
     Parameter 31 Improper Prior
     Parameter 32 Improper Prior
     Parameter 33 Improper Prior
     Parameter 34 Improper Prior
     Parameter 35 Improper Prior
     Parameter 36 Improper Prior
     Parameter 37 Improper Prior
     Parameter 38 Improper Prior
     Parameter 39 Improper Prior
     Parameter 40 Improper Prior
     Parameter 41 Improper Prior
     Parameter 42 Improper Prior
     Parameter 43 Improper Prior
     Parameter 44 Improper Prior
     Parameter 45 Improper Prior
     Parameter 46 Improper Prior

     REPLICATION 68:


                     POTENTIAL       PARAMETER WITH
     ITERATION    SCALE REDUCTION      HIGHEST PSR
     100              1.160               5
     200              1.211               5
     300              1.062               20
     400              1.075               46
     500              1.027               42
     600              1.254               45
     700              1.027               28
     800              1.034               14
     900              1.084               45
     1000             1.051               45
     1100             1.020               19
     1200             1.020               5
     1300             1.011               31
     1400             1.012               22
     1500             1.033               9
     1600             1.036               45
     1700             1.030               45
     1800             1.015               45
     1900             1.014               16
     2000             1.032               9
     2100             1.018               9
     2200             1.024               9
     2300             1.017               20
     2400             1.011               16
     2500             1.014               16
     2600             1.014               16
     2700             1.012               16
     2800             1.012               1
     2900             1.018               1
     3000             1.017               23
     3100             1.013               23
     3200             1.006               1
     3300             1.010               45
     3400             1.009               45
     3500             1.037               45
     3600             1.042               45
     3700             1.030               45
     3800             1.014               45
     3900             1.008               6
     4000             1.008               15
     4100             1.008               25
     4200             1.005               15
     4300             1.005               15
     4400             1.008               15
     4500             1.004               15
     4600             1.007               9
     4700             1.007               4
     4800             1.007               4
     4900             1.004               13
     5000             1.004               45


     Simulated prior distributions

     Parameter       Prior Mean  Prior Variance  Prior Std. Dev.


     Parameter 1 Improper Prior
     Parameter 2 Improper Prior
     Parameter 3        -0.0010          0.0100          0.1000
     Parameter 4        -0.0004          0.0096          0.0978
     Parameter 5 Improper Prior
     Parameter 6 Improper Prior
     Parameter 7 Improper Prior
     Parameter 8         0.0011          0.0104          0.1018
     Parameter 9         0.0003          0.0098          0.0992
     Parameter 10 Improper Prior
     Parameter 11 Improper Prior
     Parameter 12 Improper Prior
     Parameter 13 Improper Prior
     Parameter 14 Improper Prior
     Parameter 15 Improper Prior
     Parameter 16 Improper Prior
     Parameter 17 Improper Prior
     Parameter 18 Improper Prior
     Parameter 19 Improper Prior
     Parameter 20 Improper Prior
     Parameter 21 Improper Prior
     Parameter 22 Improper Prior
     Parameter 23 Improper Prior
     Parameter 24 Improper Prior
     Parameter 25 Improper Prior
     Parameter 26 Improper Prior
     Parameter 27 Improper Prior
     Parameter 28 Improper Prior
     Parameter 29 Improper Prior
     Parameter 30 Improper Prior
     Parameter 31 Improper Prior
     Parameter 32 Improper Prior
     Parameter 33 Improper Prior
     Parameter 34 Improper Prior
     Parameter 35 Improper Prior
     Parameter 36 Improper Prior
     Parameter 37 Improper Prior
     Parameter 38 Improper Prior
     Parameter 39 Improper Prior
     Parameter 40 Improper Prior
     Parameter 41 Improper Prior
     Parameter 42 Improper Prior
     Parameter 43 Improper Prior
     Parameter 44 Improper Prior
     Parameter 45 Improper Prior
     Parameter 46 Improper Prior

     REPLICATION 69:


                     POTENTIAL       PARAMETER WITH
     ITERATION    SCALE REDUCTION      HIGHEST PSR
     100              1.182               46
     200              1.103               17
     300              1.118               7
     400              1.075               2
     500              1.044               17
     600              1.039               29
     700              1.038               10
     800              1.012               21
     900              1.030               27
     1000             1.027               38
     1100             1.022               18
     1200             1.035               35
     1300             1.015               3
     1400             1.022               5
     1500             1.022               32
     1600             1.014               40
     1700             1.016               26
     1800             1.020               12
     1900             1.013               12
     2000             1.038               17
     2100             1.024               17
     2200             1.021               32
     2300             1.025               1
     2400             1.021               3
     2500             1.006               34
     2600             1.003               43
     2700             1.009               17
     2800             1.013               21
     2900             1.008               40
     3000             1.010               17
     3100             1.009               12
     3200             1.008               34
     3300             1.010               12
     3400             1.008               13
     3500             1.007               10
     3600             1.009               10
     3700             1.005               6
     3800             1.010               1
     3900             1.019               1
     4000             1.019               1
     4100             1.007               1
     4200             1.008               1
     4300             1.004               15
     4400             1.008               15
     4500             1.010               5
     4600             1.019               1
     4700             1.010               1
     4800             1.005               3
     4900             1.004               12
     5000             1.007               13


     Simulated prior distributions

     Parameter       Prior Mean  Prior Variance  Prior Std. Dev.


     Parameter 1 Improper Prior
     Parameter 2 Improper Prior
     Parameter 3        -0.0016          0.0095          0.0975
     Parameter 4         0.0054          0.0105          0.1024
     Parameter 5 Improper Prior
     Parameter 6 Improper Prior
     Parameter 7 Improper Prior
     Parameter 8        -0.0031          0.0110          0.1047
     Parameter 9         0.0026          0.0104          0.1020
     Parameter 10 Improper Prior
     Parameter 11 Improper Prior
     Parameter 12 Improper Prior
     Parameter 13 Improper Prior
     Parameter 14 Improper Prior
     Parameter 15 Improper Prior
     Parameter 16 Improper Prior
     Parameter 17 Improper Prior
     Parameter 18 Improper Prior
     Parameter 19 Improper Prior
     Parameter 20 Improper Prior
     Parameter 21 Improper Prior
     Parameter 22 Improper Prior
     Parameter 23 Improper Prior
     Parameter 24 Improper Prior
     Parameter 25 Improper Prior
     Parameter 26 Improper Prior
     Parameter 27 Improper Prior
     Parameter 28 Improper Prior
     Parameter 29 Improper Prior
     Parameter 30 Improper Prior
     Parameter 31 Improper Prior
     Parameter 32 Improper Prior
     Parameter 33 Improper Prior
     Parameter 34 Improper Prior
     Parameter 35 Improper Prior
     Parameter 36 Improper Prior
     Parameter 37 Improper Prior
     Parameter 38 Improper Prior
     Parameter 39 Improper Prior
     Parameter 40 Improper Prior
     Parameter 41 Improper Prior
     Parameter 42 Improper Prior
     Parameter 43 Improper Prior
     Parameter 44 Improper Prior
     Parameter 45 Improper Prior
     Parameter 46 Improper Prior

     REPLICATION 70:


                     POTENTIAL       PARAMETER WITH
     ITERATION    SCALE REDUCTION      HIGHEST PSR
     100              1.658               5
     200              1.150               21
     300              1.064               27
     400              1.081               20
     500              1.118               1
     600              1.053               20
     700              1.066               5
     800              1.031               4
     900              1.039               8
     1000             1.014               1
     1100             1.081               5
     1200             1.015               28
     1300             1.054               45
     1400             1.033               45
     1500             1.037               45
     1600             1.040               45
     1700             1.014               5
     1800             1.042               5
     1900             1.012               45
     2000             1.020               28
     2100             1.017               28
     2200             1.011               10
     2300             1.011               18
     2400             1.004               32
     2500             1.006               26
     2600             1.005               25
     2700             1.009               25
     2800             1.007               16
     2900             1.007               27
     3000             1.019               45
     3100             1.011               32
     3200             1.017               32
     3300             1.012               32
     3400             1.015               32
     3500             1.010               32
     3600             1.010               17
     3700             1.006               1
     3800             1.019               1
     3900             1.016               1
     4000             1.012               1
     4100             1.010               1
     4200             1.017               5
     4300             1.008               5
     4400             1.003               5
     4500             1.005               32
     4600             1.006               32
     4700             1.006               32
     4800             1.006               32
     4900             1.006               32
     5000             1.007               17


     Simulated prior distributions

     Parameter       Prior Mean  Prior Variance  Prior Std. Dev.


     Parameter 1 Improper Prior
     Parameter 2 Improper Prior
     Parameter 3         0.0004          0.0108          0.1041
     Parameter 4        -0.0013          0.0095          0.0976
     Parameter 5 Improper Prior
     Parameter 6 Improper Prior
     Parameter 7 Improper Prior
     Parameter 8         0.0045          0.0098          0.0992
     Parameter 9        -0.0031          0.0095          0.0974
     Parameter 10 Improper Prior
     Parameter 11 Improper Prior
     Parameter 12 Improper Prior
     Parameter 13 Improper Prior
     Parameter 14 Improper Prior
     Parameter 15 Improper Prior
     Parameter 16 Improper Prior
     Parameter 17 Improper Prior
     Parameter 18 Improper Prior
     Parameter 19 Improper Prior
     Parameter 20 Improper Prior
     Parameter 21 Improper Prior
     Parameter 22 Improper Prior
     Parameter 23 Improper Prior
     Parameter 24 Improper Prior
     Parameter 25 Improper Prior
     Parameter 26 Improper Prior
     Parameter 27 Improper Prior
     Parameter 28 Improper Prior
     Parameter 29 Improper Prior
     Parameter 30 Improper Prior
     Parameter 31 Improper Prior
     Parameter 32 Improper Prior
     Parameter 33 Improper Prior
     Parameter 34 Improper Prior
     Parameter 35 Improper Prior
     Parameter 36 Improper Prior
     Parameter 37 Improper Prior
     Parameter 38 Improper Prior
     Parameter 39 Improper Prior
     Parameter 40 Improper Prior
     Parameter 41 Improper Prior
     Parameter 42 Improper Prior
     Parameter 43 Improper Prior
     Parameter 44 Improper Prior
     Parameter 45 Improper Prior
     Parameter 46 Improper Prior

     REPLICATION 71:


                     POTENTIAL       PARAMETER WITH
     ITERATION    SCALE REDUCTION      HIGHEST PSR
     100              1.203               9
     200              1.095               13
     300              1.293               5
     400              1.335               3
     500              1.057               32
     600              1.065               14
     700              1.109               1
     800              1.078               40
     900              1.052               40
     1000             1.049               5
     1100             1.041               5
     1200             1.024               11
     1300             1.018               11
     1400             1.026               5
     1500             1.056               5
     1600             1.034               5
     1700             1.026               5
     1800             1.016               11
     1900             1.005               37
     2000             1.012               46
     2100             1.011               12
     2200             1.038               5
     2300             1.014               21
     2400             1.018               45
     2500             1.015               7
     2600             1.008               21
     2700             1.009               20
     2800             1.009               46
     2900             1.012               37
     3000             1.012               46
     3100             1.016               1
     3200             1.021               1
     3300             1.021               5
     3400             1.014               8
     3500             1.007               2
     3600             1.014               5
     3700             1.007               5
     3800             1.011               1
     3900             1.008               1
     4000             1.003               10
     4100             1.006               1
     4200             1.002               39
     4300             1.004               12
     4400             1.004               13
     4500             1.006               12
     4600             1.006               12
     4700             1.005               12
     4800             1.005               12
     4900             1.007               12
     5000             1.007               12


     Simulated prior distributions

     Parameter       Prior Mean  Prior Variance  Prior Std. Dev.


     Parameter 1 Improper Prior
     Parameter 2 Improper Prior
     Parameter 3        -0.0025          0.0098          0.0990
     Parameter 4         0.0018          0.0098          0.0991
     Parameter 5 Improper Prior
     Parameter 6 Improper Prior
     Parameter 7 Improper Prior
     Parameter 8         0.0004          0.0096          0.0978
     Parameter 9        -0.0028          0.0096          0.0980
     Parameter 10 Improper Prior
     Parameter 11 Improper Prior
     Parameter 12 Improper Prior
     Parameter 13 Improper Prior
     Parameter 14 Improper Prior
     Parameter 15 Improper Prior
     Parameter 16 Improper Prior
     Parameter 17 Improper Prior
     Parameter 18 Improper Prior
     Parameter 19 Improper Prior
     Parameter 20 Improper Prior
     Parameter 21 Improper Prior
     Parameter 22 Improper Prior
     Parameter 23 Improper Prior
     Parameter 24 Improper Prior
     Parameter 25 Improper Prior
     Parameter 26 Improper Prior
     Parameter 27 Improper Prior
     Parameter 28 Improper Prior
     Parameter 29 Improper Prior
     Parameter 30 Improper Prior
     Parameter 31 Improper Prior
     Parameter 32 Improper Prior
     Parameter 33 Improper Prior
     Parameter 34 Improper Prior
     Parameter 35 Improper Prior
     Parameter 36 Improper Prior
     Parameter 37 Improper Prior
     Parameter 38 Improper Prior
     Parameter 39 Improper Prior
     Parameter 40 Improper Prior
     Parameter 41 Improper Prior
     Parameter 42 Improper Prior
     Parameter 43 Improper Prior
     Parameter 44 Improper Prior
     Parameter 45 Improper Prior
     Parameter 46 Improper Prior

     REPLICATION 72:


                     POTENTIAL       PARAMETER WITH
     ITERATION    SCALE REDUCTION      HIGHEST PSR
     100              1.212               26
     200              1.415               46
     300              1.084               1
     400              1.218               1
     500              1.042               15
     600              1.046               21
     700              1.079               8
     800              1.024               5
     900              1.037               11
     1000             1.024               46
     1100             1.067               45
     1200             1.032               8
     1300             1.017               24
     1400             1.027               45
     1500             1.028               17
     1600             1.024               22
     1700             1.010               46
     1800             1.004               7
     1900             1.009               5
     2000             1.036               5
     2100             1.024               7
     2200             1.024               7
     2300             1.036               1
     2400             1.010               40
     2500             1.010               1
     2600             1.010               40
     2700             1.006               40
     2800             1.016               46
     2900             1.014               46
     3000             1.017               5
     3100             1.036               5
     3200             1.018               5
     3300             1.014               5
     3400             1.011               5
     3500             1.011               5
     3600             1.011               15
     3700             1.010               10
     3800             1.016               15
     3900             1.010               15
     4000             1.010               21
     4100             1.011               5
     4200             1.007               22
     4300             1.007               22
     4400             1.005               22
     4500             1.004               6
     4600             1.006               14
     4700             1.007               14
     4800             1.007               14
     4900             1.008               1
     5000             1.013               1


     Simulated prior distributions

     Parameter       Prior Mean  Prior Variance  Prior Std. Dev.


     Parameter 1 Improper Prior
     Parameter 2 Improper Prior
     Parameter 3         0.0024          0.0096          0.0978
     Parameter 4        -0.0055          0.0098          0.0991
     Parameter 5 Improper Prior
     Parameter 6 Improper Prior
     Parameter 7 Improper Prior
     Parameter 8         0.0017          0.0102          0.1010
     Parameter 9         0.0024          0.0098          0.0992
     Parameter 10 Improper Prior
     Parameter 11 Improper Prior
     Parameter 12 Improper Prior
     Parameter 13 Improper Prior
     Parameter 14 Improper Prior
     Parameter 15 Improper Prior
     Parameter 16 Improper Prior
     Parameter 17 Improper Prior
     Parameter 18 Improper Prior
     Parameter 19 Improper Prior
     Parameter 20 Improper Prior
     Parameter 21 Improper Prior
     Parameter 22 Improper Prior
     Parameter 23 Improper Prior
     Parameter 24 Improper Prior
     Parameter 25 Improper Prior
     Parameter 26 Improper Prior
     Parameter 27 Improper Prior
     Parameter 28 Improper Prior
     Parameter 29 Improper Prior
     Parameter 30 Improper Prior
     Parameter 31 Improper Prior
     Parameter 32 Improper Prior
     Parameter 33 Improper Prior
     Parameter 34 Improper Prior
     Parameter 35 Improper Prior
     Parameter 36 Improper Prior
     Parameter 37 Improper Prior
     Parameter 38 Improper Prior
     Parameter 39 Improper Prior
     Parameter 40 Improper Prior
     Parameter 41 Improper Prior
     Parameter 42 Improper Prior
     Parameter 43 Improper Prior
     Parameter 44 Improper Prior
     Parameter 45 Improper Prior
     Parameter 46 Improper Prior

     REPLICATION 73:


                     POTENTIAL       PARAMETER WITH
     ITERATION    SCALE REDUCTION      HIGHEST PSR
     100              1.345               5
     200              1.056               45
     300              1.077               22
     400              1.172               45
     500              1.041               19
     600              1.102               9
     700              1.055               45
     800              1.069               5
     900              1.035               14
     1000             1.086               14
     1100             1.053               2
     1200             1.016               10
     1300             1.027               7
     1400             1.021               14
     1500             1.028               21
     1600             1.034               14
     1700             1.042               14
     1800             1.032               14
     1900             1.018               14
     2000             1.009               38
     2100             1.024               38
     2200             1.009               14
     2300             1.026               14
     2400             1.029               14
     2500             1.021               14
     2600             1.032               21
     2700             1.032               20
     2800             1.025               20
     2900             1.013               21
     3000             1.012               15
     3100             1.010               15
     3200             1.020               2
     3300             1.010               11
     3400             1.009               11
     3500             1.005               21
     3600             1.008               11
     3700             1.010               11
     3800             1.008               14
     3900             1.009               21
     4000             1.011               8
     4100             1.016               8
     4200             1.015               8
     4300             1.012               8
     4400             1.010               2
     4500             1.005               2
     4600             1.005               2
     4700             1.004               2
     4800             1.007               2
     4900             1.008               2
     5000             1.015               2


     Simulated prior distributions

     Parameter       Prior Mean  Prior Variance  Prior Std. Dev.


     Parameter 1 Improper Prior
     Parameter 2 Improper Prior
     Parameter 3         0.0026          0.0101          0.1004
     Parameter 4         0.0086          0.0105          0.1026
     Parameter 5 Improper Prior
     Parameter 6 Improper Prior
     Parameter 7 Improper Prior
     Parameter 8         0.0016          0.0103          0.1016
     Parameter 9         0.0021          0.0097          0.0985
     Parameter 10 Improper Prior
     Parameter 11 Improper Prior
     Parameter 12 Improper Prior
     Parameter 13 Improper Prior
     Parameter 14 Improper Prior
     Parameter 15 Improper Prior
     Parameter 16 Improper Prior
     Parameter 17 Improper Prior
     Parameter 18 Improper Prior
     Parameter 19 Improper Prior
     Parameter 20 Improper Prior
     Parameter 21 Improper Prior
     Parameter 22 Improper Prior
     Parameter 23 Improper Prior
     Parameter 24 Improper Prior
     Parameter 25 Improper Prior
     Parameter 26 Improper Prior
     Parameter 27 Improper Prior
     Parameter 28 Improper Prior
     Parameter 29 Improper Prior
     Parameter 30 Improper Prior
     Parameter 31 Improper Prior
     Parameter 32 Improper Prior
     Parameter 33 Improper Prior
     Parameter 34 Improper Prior
     Parameter 35 Improper Prior
     Parameter 36 Improper Prior
     Parameter 37 Improper Prior
     Parameter 38 Improper Prior
     Parameter 39 Improper Prior
     Parameter 40 Improper Prior
     Parameter 41 Improper Prior
     Parameter 42 Improper Prior
     Parameter 43 Improper Prior
     Parameter 44 Improper Prior
     Parameter 45 Improper Prior
     Parameter 46 Improper Prior

     REPLICATION 74:


                     POTENTIAL       PARAMETER WITH
     ITERATION    SCALE REDUCTION      HIGHEST PSR
     100              1.386               25
     200              1.108               26
     300              1.147               5
     400              1.051               46
     500              1.054               14
     600              1.071               1
     700              1.039               37
     800              1.019               46
     900              1.038               17
     1000             1.033               1
     1100             1.065               27
     1200             1.016               2
     1300             1.011               10
     1400             1.023               13
     1500             1.084               13
     1600             1.039               13
     1700             1.015               25
     1800             1.007               18
     1900             1.037               9
     2000             1.037               45
     2100             1.028               45
     2200             1.037               13
     2300             1.019               39
     2400             1.023               8
     2500             1.028               13
     2600             1.016               13
     2700             1.019               13
     2800             1.015               27
     2900             1.011               2
     3000             1.012               9
     3100             1.012               8
     3200             1.016               8
     3300             1.024               8
     3400             1.011               8
     3500             1.012               45
     3600             1.014               39
     3700             1.011               39
     3800             1.012               13
     3900             1.009               13
     4000             1.007               13
     4100             1.005               28
     4200             1.004               29
     4300             1.004               36
     4400             1.005               26
     4500             1.009               45
     4600             1.006               45
     4700             1.005               46
     4800             1.005               39
     4900             1.005               39
     5000             1.004               39


     Simulated prior distributions

     Parameter       Prior Mean  Prior Variance  Prior Std. Dev.


     Parameter 1 Improper Prior
     Parameter 2 Improper Prior
     Parameter 3         0.0041          0.0103          0.1014
     Parameter 4         0.0068          0.0098          0.0989
     Parameter 5 Improper Prior
     Parameter 6 Improper Prior
     Parameter 7 Improper Prior
     Parameter 8        -0.0017          0.0094          0.0970
     Parameter 9        -0.0014          0.0101          0.1007
     Parameter 10 Improper Prior
     Parameter 11 Improper Prior
     Parameter 12 Improper Prior
     Parameter 13 Improper Prior
     Parameter 14 Improper Prior
     Parameter 15 Improper Prior
     Parameter 16 Improper Prior
     Parameter 17 Improper Prior
     Parameter 18 Improper Prior
     Parameter 19 Improper Prior
     Parameter 20 Improper Prior
     Parameter 21 Improper Prior
     Parameter 22 Improper Prior
     Parameter 23 Improper Prior
     Parameter 24 Improper Prior
     Parameter 25 Improper Prior
     Parameter 26 Improper Prior
     Parameter 27 Improper Prior
     Parameter 28 Improper Prior
     Parameter 29 Improper Prior
     Parameter 30 Improper Prior
     Parameter 31 Improper Prior
     Parameter 32 Improper Prior
     Parameter 33 Improper Prior
     Parameter 34 Improper Prior
     Parameter 35 Improper Prior
     Parameter 36 Improper Prior
     Parameter 37 Improper Prior
     Parameter 38 Improper Prior
     Parameter 39 Improper Prior
     Parameter 40 Improper Prior
     Parameter 41 Improper Prior
     Parameter 42 Improper Prior
     Parameter 43 Improper Prior
     Parameter 44 Improper Prior
     Parameter 45 Improper Prior
     Parameter 46 Improper Prior

     REPLICATION 75:


                     POTENTIAL       PARAMETER WITH
     ITERATION    SCALE REDUCTION      HIGHEST PSR
     100              1.492               5
     200              1.148               26
     300              1.090               26
     400              1.180               5
     500              1.044               8
     600              1.033               5
     700              1.105               46
     800              1.056               28
     900              1.045               38
     1000             1.041               31
     1100             1.013               38
     1200             1.042               28
     1300             1.022               28
     1400             1.044               46
     1500             1.020               46
     1600             1.051               4
     1700             1.020               9
     1800             1.036               9
     1900             1.012               16
     2000             1.021               9
     2100             1.015               20
     2200             1.030               45
     2300             1.022               45
     2400             1.035               45
     2500             1.036               45
     2600             1.046               45
     2700             1.041               45
     2800             1.010               45
     2900             1.004               31
     3000             1.009               31
     3100             1.011               9
     3200             1.009               31
     3300             1.025               17
     3400             1.020               17
     3500             1.020               21
     3600             1.019               21
     3700             1.013               45
     3800             1.005               23
     3900             1.005               13
     4000             1.007               1
     4100             1.007               1
     4200             1.010               1
     4300             1.006               10
     4400             1.009               10
     4500             1.009               1
     4600             1.014               1
     4700             1.014               1
     4800             1.010               1
     4900             1.006               1
     5000             1.006               1


     Simulated prior distributions

     Parameter       Prior Mean  Prior Variance  Prior Std. Dev.


     Parameter 1 Improper Prior
     Parameter 2 Improper Prior
     Parameter 3         0.0016          0.0097          0.0982
     Parameter 4        -0.0012          0.0100          0.1002
     Parameter 5 Improper Prior
     Parameter 6 Improper Prior
     Parameter 7 Improper Prior
     Parameter 8        -0.0004          0.0089          0.0945
     Parameter 9        -0.0001          0.0091          0.0956
     Parameter 10 Improper Prior
     Parameter 11 Improper Prior
     Parameter 12 Improper Prior
     Parameter 13 Improper Prior
     Parameter 14 Improper Prior
     Parameter 15 Improper Prior
     Parameter 16 Improper Prior
     Parameter 17 Improper Prior
     Parameter 18 Improper Prior
     Parameter 19 Improper Prior
     Parameter 20 Improper Prior
     Parameter 21 Improper Prior
     Parameter 22 Improper Prior
     Parameter 23 Improper Prior
     Parameter 24 Improper Prior
     Parameter 25 Improper Prior
     Parameter 26 Improper Prior
     Parameter 27 Improper Prior
     Parameter 28 Improper Prior
     Parameter 29 Improper Prior
     Parameter 30 Improper Prior
     Parameter 31 Improper Prior
     Parameter 32 Improper Prior
     Parameter 33 Improper Prior
     Parameter 34 Improper Prior
     Parameter 35 Improper Prior
     Parameter 36 Improper Prior
     Parameter 37 Improper Prior
     Parameter 38 Improper Prior
     Parameter 39 Improper Prior
     Parameter 40 Improper Prior
     Parameter 41 Improper Prior
     Parameter 42 Improper Prior
     Parameter 43 Improper Prior
     Parameter 44 Improper Prior
     Parameter 45 Improper Prior
     Parameter 46 Improper Prior

     REPLICATION 76:


                     POTENTIAL       PARAMETER WITH
     ITERATION    SCALE REDUCTION      HIGHEST PSR
     100              1.345               6
     200              1.120               21
     300              1.098               9
     400              1.302               5
     500              1.076               8
     600              1.189               45
     700              1.037               2
     800              1.020               18
     900              1.107               45
     1000             1.081               45
     1100             1.051               3
     1200             1.020               33
     1300             1.072               5
     1400             1.059               5
     1500             1.026               17
     1600             1.014               1
     1700             1.014               5
     1800             1.010               18
     1900             1.041               5
     2000             1.033               5
     2100             1.012               3
     2200             1.009               45
     2300             1.011               9
     2400             1.003               14
     2500             1.010               1
     2600             1.007               5
     2700             1.006               18
     2800             1.005               39
     2900             1.004               46
     3000             1.006               11
     3100             1.011               11
     3200             1.010               46
     3300             1.011               9
     3400             1.015               46
     3500             1.007               46
     3600             1.009               46
     3700             1.005               38
     3800             1.006               13
     3900             1.003               39
     4000             1.004               40
     4100             1.004               40
     4200             1.004               4
     4300             1.003               46
     4400             1.005               39
     4500             1.006               46
     4600             1.006               46
     4700             1.006               39
     4800             1.007               14
     4900             1.004               46
     5000             1.004               14


     Simulated prior distributions

     Parameter       Prior Mean  Prior Variance  Prior Std. Dev.


     Parameter 1 Improper Prior
     Parameter 2 Improper Prior
     Parameter 3        -0.0033          0.0100          0.1001
     Parameter 4         0.0025          0.0099          0.0996
     Parameter 5 Improper Prior
     Parameter 6 Improper Prior
     Parameter 7 Improper Prior
     Parameter 8         0.0060          0.0104          0.1020
     Parameter 9        -0.0001          0.0100          0.1000
     Parameter 10 Improper Prior
     Parameter 11 Improper Prior
     Parameter 12 Improper Prior
     Parameter 13 Improper Prior
     Parameter 14 Improper Prior
     Parameter 15 Improper Prior
     Parameter 16 Improper Prior
     Parameter 17 Improper Prior
     Parameter 18 Improper Prior
     Parameter 19 Improper Prior
     Parameter 20 Improper Prior
     Parameter 21 Improper Prior
     Parameter 22 Improper Prior
     Parameter 23 Improper Prior
     Parameter 24 Improper Prior
     Parameter 25 Improper Prior
     Parameter 26 Improper Prior
     Parameter 27 Improper Prior
     Parameter 28 Improper Prior
     Parameter 29 Improper Prior
     Parameter 30 Improper Prior
     Parameter 31 Improper Prior
     Parameter 32 Improper Prior
     Parameter 33 Improper Prior
     Parameter 34 Improper Prior
     Parameter 35 Improper Prior
     Parameter 36 Improper Prior
     Parameter 37 Improper Prior
     Parameter 38 Improper Prior
     Parameter 39 Improper Prior
     Parameter 40 Improper Prior
     Parameter 41 Improper Prior
     Parameter 42 Improper Prior
     Parameter 43 Improper Prior
     Parameter 44 Improper Prior
     Parameter 45 Improper Prior
     Parameter 46 Improper Prior

     REPLICATION 77:


                     POTENTIAL       PARAMETER WITH
     ITERATION    SCALE REDUCTION      HIGHEST PSR
     100              1.470               45
     200              1.124               38
     300              1.100               38
     400              1.046               23
     500              1.102               1
     600              1.111               28
     700              1.093               2
     800              1.052               28
     900              1.027               40
     1000             1.037               12
     1100             1.046               40
     1200             1.012               40
     1300             1.022               22
     1400             1.048               21
     1500             1.010               12
     1600             1.015               14
     1700             1.017               14
     1800             1.018               5
     1900             1.021               28
     2000             1.011               28
     2100             1.008               20
     2200             1.009               11
     2300             1.023               45
     2400             1.011               5
     2500             1.016               5
     2600             1.016               5
     2700             1.015               4
     2800             1.013               14
     2900             1.014               4
     3000             1.011               4
     3100             1.007               15
     3200             1.019               45
     3300             1.014               45
     3400             1.018               45
     3500             1.014               45
     3600             1.011               8
     3700             1.006               13
     3800             1.010               28
     3900             1.007               34
     4000             1.008               18
     4100             1.009               18
     4200             1.013               18
     4300             1.017               18
     4400             1.015               18
     4500             1.012               18
     4600             1.011               18
     4700             1.005               18
     4800             1.004               18
     4900             1.005               46
     5000             1.004               15


     Simulated prior distributions

     Parameter       Prior Mean  Prior Variance  Prior Std. Dev.


     Parameter 1 Improper Prior
     Parameter 2 Improper Prior
     Parameter 3         0.0043          0.0101          0.1007
     Parameter 4         0.0042          0.0101          0.1007
     Parameter 5 Improper Prior
     Parameter 6 Improper Prior
     Parameter 7 Improper Prior
     Parameter 8         0.0027          0.0096          0.0978
     Parameter 9        -0.0044          0.0102          0.1010
     Parameter 10 Improper Prior
     Parameter 11 Improper Prior
     Parameter 12 Improper Prior
     Parameter 13 Improper Prior
     Parameter 14 Improper Prior
     Parameter 15 Improper Prior
     Parameter 16 Improper Prior
     Parameter 17 Improper Prior
     Parameter 18 Improper Prior
     Parameter 19 Improper Prior
     Parameter 20 Improper Prior
     Parameter 21 Improper Prior
     Parameter 22 Improper Prior
     Parameter 23 Improper Prior
     Parameter 24 Improper Prior
     Parameter 25 Improper Prior
     Parameter 26 Improper Prior
     Parameter 27 Improper Prior
     Parameter 28 Improper Prior
     Parameter 29 Improper Prior
     Parameter 30 Improper Prior
     Parameter 31 Improper Prior
     Parameter 32 Improper Prior
     Parameter 33 Improper Prior
     Parameter 34 Improper Prior
     Parameter 35 Improper Prior
     Parameter 36 Improper Prior
     Parameter 37 Improper Prior
     Parameter 38 Improper Prior
     Parameter 39 Improper Prior
     Parameter 40 Improper Prior
     Parameter 41 Improper Prior
     Parameter 42 Improper Prior
     Parameter 43 Improper Prior
     Parameter 44 Improper Prior
     Parameter 45 Improper Prior
     Parameter 46 Improper Prior

     REPLICATION 78:


                     POTENTIAL       PARAMETER WITH
     ITERATION    SCALE REDUCTION      HIGHEST PSR
     100              1.348               40
     200              1.374               5
     300              1.078               46
     400              1.052               2
     500              1.159               5
     600              1.032               26
     700              1.068               45
     800              1.123               45
     900              1.047               1
     1000             1.053               21
     1100             1.016               12
     1200             1.082               45
     1300             1.075               45
     1400             1.034               19
     1500             1.045               21
     1600             1.017               21
     1700             1.011               5
     1800             1.018               10
     1900             1.010               45
     2000             1.006               45
     2100             1.006               40
     2200             1.006               3
     2300             1.009               26
     2400             1.015               19
     2500             1.009               19
     2600             1.013               9
     2700             1.005               45
     2800             1.004               18
     2900             1.007               21
     3000             1.009               21
     3100             1.006               17
     3200             1.011               8
     3300             1.011               5
     3400             1.016               1
     3500             1.042               9
     3600             1.029               9
     3700             1.012               9
     3800             1.008               9
     3900             1.003               38
     4000             1.008               14
     4100             1.004               14
     4200             1.002               18
     4300             1.002               38
     4400             1.004               38
     4500             1.007               19
     4600             1.005               21
     4700             1.004               21
     4800             1.002               31
     4900             1.003               7
     5000             1.007               7


     Simulated prior distributions

     Parameter       Prior Mean  Prior Variance  Prior Std. Dev.


     Parameter 1 Improper Prior
     Parameter 2 Improper Prior
     Parameter 3         0.0011          0.0095          0.0975
     Parameter 4        -0.0002          0.0100          0.0998
     Parameter 5 Improper Prior
     Parameter 6 Improper Prior
     Parameter 7 Improper Prior
     Parameter 8        -0.0005          0.0104          0.1021
     Parameter 9        -0.0044          0.0100          0.0999
     Parameter 10 Improper Prior
     Parameter 11 Improper Prior
     Parameter 12 Improper Prior
     Parameter 13 Improper Prior
     Parameter 14 Improper Prior
     Parameter 15 Improper Prior
     Parameter 16 Improper Prior
     Parameter 17 Improper Prior
     Parameter 18 Improper Prior
     Parameter 19 Improper Prior
     Parameter 20 Improper Prior
     Parameter 21 Improper Prior
     Parameter 22 Improper Prior
     Parameter 23 Improper Prior
     Parameter 24 Improper Prior
     Parameter 25 Improper Prior
     Parameter 26 Improper Prior
     Parameter 27 Improper Prior
     Parameter 28 Improper Prior
     Parameter 29 Improper Prior
     Parameter 30 Improper Prior
     Parameter 31 Improper Prior
     Parameter 32 Improper Prior
     Parameter 33 Improper Prior
     Parameter 34 Improper Prior
     Parameter 35 Improper Prior
     Parameter 36 Improper Prior
     Parameter 37 Improper Prior
     Parameter 38 Improper Prior
     Parameter 39 Improper Prior
     Parameter 40 Improper Prior
     Parameter 41 Improper Prior
     Parameter 42 Improper Prior
     Parameter 43 Improper Prior
     Parameter 44 Improper Prior
     Parameter 45 Improper Prior
     Parameter 46 Improper Prior

     REPLICATION 79:


                     POTENTIAL       PARAMETER WITH
     ITERATION    SCALE REDUCTION      HIGHEST PSR
     100              1.306               7
     200              1.103               27
     300              1.092               9
     400              1.045               13
     500              1.065               46
     600              1.049               19
     700              1.053               13
     800              1.035               14
     900              1.035               6
     1000             1.019               43
     1100             1.021               16
     1200             1.015               16
     1300             1.017               26
     1400             1.009               39
     1500             1.020               34
     1600             1.007               46
     1700             1.006               16
     1800             1.006               25
     1900             1.007               3
     2000             1.016               34
     2100             1.011               46
     2200             1.035               1
     2300             1.032               45
     2400             1.015               20
     2500             1.009               46
     2600             1.013               3
     2700             1.016               3
     2800             1.030               5
     2900             1.059               5
     3000             1.038               1
     3100             1.021               5
     3200             1.015               20
     3300             1.023               45
     3400             1.004               32
     3500             1.013               8
     3600             1.007               8
     3700             1.011               8
     3800             1.008               40
     3900             1.005               27
     4000             1.008               27
     4100             1.006               18
     4200             1.008               18
     4300             1.011               18
     4400             1.011               18
     4500             1.008               18
     4600             1.008               18
     4700             1.005               27
     4800             1.003               21
     4900             1.002               43
     5000             1.007               45


     Simulated prior distributions

     Parameter       Prior Mean  Prior Variance  Prior Std. Dev.


     Parameter 1 Improper Prior
     Parameter 2 Improper Prior
     Parameter 3        -0.0056          0.0098          0.0991
     Parameter 4         0.0006          0.0097          0.0982
     Parameter 5 Improper Prior
     Parameter 6 Improper Prior
     Parameter 7 Improper Prior
     Parameter 8         0.0020          0.0100          0.0998
     Parameter 9        -0.0018          0.0096          0.0982
     Parameter 10 Improper Prior
     Parameter 11 Improper Prior
     Parameter 12 Improper Prior
     Parameter 13 Improper Prior
     Parameter 14 Improper Prior
     Parameter 15 Improper Prior
     Parameter 16 Improper Prior
     Parameter 17 Improper Prior
     Parameter 18 Improper Prior
     Parameter 19 Improper Prior
     Parameter 20 Improper Prior
     Parameter 21 Improper Prior
     Parameter 22 Improper Prior
     Parameter 23 Improper Prior
     Parameter 24 Improper Prior
     Parameter 25 Improper Prior
     Parameter 26 Improper Prior
     Parameter 27 Improper Prior
     Parameter 28 Improper Prior
     Parameter 29 Improper Prior
     Parameter 30 Improper Prior
     Parameter 31 Improper Prior
     Parameter 32 Improper Prior
     Parameter 33 Improper Prior
     Parameter 34 Improper Prior
     Parameter 35 Improper Prior
     Parameter 36 Improper Prior
     Parameter 37 Improper Prior
     Parameter 38 Improper Prior
     Parameter 39 Improper Prior
     Parameter 40 Improper Prior
     Parameter 41 Improper Prior
     Parameter 42 Improper Prior
     Parameter 43 Improper Prior
     Parameter 44 Improper Prior
     Parameter 45 Improper Prior
     Parameter 46 Improper Prior

     REPLICATION 80:


                     POTENTIAL       PARAMETER WITH
     ITERATION    SCALE REDUCTION      HIGHEST PSR
     100              1.212               2
     200              1.186               20
     300              1.186               20
     400              1.112               2
     500              1.120               21
     600              1.067               5
     700              1.054               45
     800              1.025               3
     900              1.057               1
     1000             1.015               20
     1100             1.009               34
     1200             1.015               20
     1300             1.039               45
     1400             1.020               26
     1500             1.018               35
     1600             1.009               5
     1700             1.022               42
     1800             1.010               42
     1900             1.015               8
     2000             1.040               9
     2100             1.062               8
     2200             1.063               9
     2300             1.102               5
     2400             1.066               5
     2500             1.016               12
     2600             1.011               40
     2700             1.012               1
     2800             1.030               9
     2900             1.041               9
     3000             1.045               9
     3100             1.039               9
     3200             1.052               9
     3300             1.040               9
     3400             1.020               9
     3500             1.008               20
     3600             1.010               39
     3700             1.006               39
     3800             1.010               7
     3900             1.020               45
     4000             1.012               7
     4100             1.009               40
     4200             1.015               1
     4300             1.019               45
     4400             1.024               45
     4500             1.022               45
     4600             1.006               45
     4700             1.004               45
     4800             1.002               45
     4900             1.008               45
     5000             1.004               46


     Simulated prior distributions

     Parameter       Prior Mean  Prior Variance  Prior Std. Dev.


     Parameter 1 Improper Prior
     Parameter 2 Improper Prior
     Parameter 3         0.0006          0.0098          0.0989
     Parameter 4         0.0009          0.0094          0.0972
     Parameter 5 Improper Prior
     Parameter 6 Improper Prior
     Parameter 7 Improper Prior
     Parameter 8         0.0013          0.0100          0.1002
     Parameter 9         0.0002          0.0098          0.0990
     Parameter 10 Improper Prior
     Parameter 11 Improper Prior
     Parameter 12 Improper Prior
     Parameter 13 Improper Prior
     Parameter 14 Improper Prior
     Parameter 15 Improper Prior
     Parameter 16 Improper Prior
     Parameter 17 Improper Prior
     Parameter 18 Improper Prior
     Parameter 19 Improper Prior
     Parameter 20 Improper Prior
     Parameter 21 Improper Prior
     Parameter 22 Improper Prior
     Parameter 23 Improper Prior
     Parameter 24 Improper Prior
     Parameter 25 Improper Prior
     Parameter 26 Improper Prior
     Parameter 27 Improper Prior
     Parameter 28 Improper Prior
     Parameter 29 Improper Prior
     Parameter 30 Improper Prior
     Parameter 31 Improper Prior
     Parameter 32 Improper Prior
     Parameter 33 Improper Prior
     Parameter 34 Improper Prior
     Parameter 35 Improper Prior
     Parameter 36 Improper Prior
     Parameter 37 Improper Prior
     Parameter 38 Improper Prior
     Parameter 39 Improper Prior
     Parameter 40 Improper Prior
     Parameter 41 Improper Prior
     Parameter 42 Improper Prior
     Parameter 43 Improper Prior
     Parameter 44 Improper Prior
     Parameter 45 Improper Prior
     Parameter 46 Improper Prior

     REPLICATION 81:


                     POTENTIAL       PARAMETER WITH
     ITERATION    SCALE REDUCTION      HIGHEST PSR
     100              1.154               24
     200              1.303               38
     300              1.108               18
     400              1.043               38
     500              1.043               32
     600              1.078               5
     700              1.029               24
     800              1.072               45
     900              1.050               45
     1000             1.032               45
     1100             1.031               13
     1200             1.077               5
     1300             1.073               5
     1400             1.057               45
     1500             1.025               9
     1600             1.014               26
     1700             1.014               38
     1800             1.023               38
     1900             1.018               4
     2000             1.016               5
     2100             1.007               22
     2200             1.013               45
     2300             1.008               40
     2400             1.012               21
     2500             1.024               21
     2600             1.015               38
     2700             1.019               38
     2800             1.003               46
     2900             1.007               38
     3000             1.015               38
     3100             1.006               13
     3200             1.006               27
     3300             1.004               37
     3400             1.010               9
     3500             1.008               9
     3600             1.006               10
     3700             1.003               25
     3800             1.004               20
     3900             1.003               23
     4000             1.003               23
     4100             1.004               45
     4200             1.003               6
     4300             1.003               13
     4400             1.004               37
     4500             1.004               37
     4600             1.005               9
     4700             1.006               10
     4800             1.005               12
     4900             1.004               37
     5000             1.003               37


     Simulated prior distributions

     Parameter       Prior Mean  Prior Variance  Prior Std. Dev.


     Parameter 1 Improper Prior
     Parameter 2 Improper Prior
     Parameter 3         0.0035          0.0093          0.0967
     Parameter 4        -0.0056          0.0111          0.1054
     Parameter 5 Improper Prior
     Parameter 6 Improper Prior
     Parameter 7 Improper Prior
     Parameter 8        -0.0008          0.0102          0.1010
     Parameter 9         0.0020          0.0100          0.0998
     Parameter 10 Improper Prior
     Parameter 11 Improper Prior
     Parameter 12 Improper Prior
     Parameter 13 Improper Prior
     Parameter 14 Improper Prior
     Parameter 15 Improper Prior
     Parameter 16 Improper Prior
     Parameter 17 Improper Prior
     Parameter 18 Improper Prior
     Parameter 19 Improper Prior
     Parameter 20 Improper Prior
     Parameter 21 Improper Prior
     Parameter 22 Improper Prior
     Parameter 23 Improper Prior
     Parameter 24 Improper Prior
     Parameter 25 Improper Prior
     Parameter 26 Improper Prior
     Parameter 27 Improper Prior
     Parameter 28 Improper Prior
     Parameter 29 Improper Prior
     Parameter 30 Improper Prior
     Parameter 31 Improper Prior
     Parameter 32 Improper Prior
     Parameter 33 Improper Prior
     Parameter 34 Improper Prior
     Parameter 35 Improper Prior
     Parameter 36 Improper Prior
     Parameter 37 Improper Prior
     Parameter 38 Improper Prior
     Parameter 39 Improper Prior
     Parameter 40 Improper Prior
     Parameter 41 Improper Prior
     Parameter 42 Improper Prior
     Parameter 43 Improper Prior
     Parameter 44 Improper Prior
     Parameter 45 Improper Prior
     Parameter 46 Improper Prior

     REPLICATION 82:


                     POTENTIAL       PARAMETER WITH
     ITERATION    SCALE REDUCTION      HIGHEST PSR
     100              1.324               9
     200              1.331               1
     300              1.068               1
     400              1.049               18
     500              1.078               30
     600              1.044               22
     700              1.036               32
     800              1.037               46
     900              1.023               9
     1000             1.050               27
     1100             1.029               4
     1200             1.022               14
     1300             1.021               9
     1400             1.010               38
     1500             1.017               45
     1600             1.072               45
     1700             1.013               14
     1800             1.025               32
     1900             1.011               32
     2000             1.013               26
     2100             1.031               1
     2200             1.041               45
     2300             1.088               45
     2400             1.053               45
     2500             1.033               45
     2600             1.011               45
     2700             1.011               28
     2800             1.012               28
     2900             1.013               28
     3000             1.012               28
     3100             1.009               5
     3200             1.021               45
     3300             1.019               45
     3400             1.012               45
     3500             1.014               12
     3600             1.017               12
     3700             1.015               12
     3800             1.009               12
     3900             1.007               2
     4000             1.004               12
     4100             1.005               28
     4200             1.008               13
     4300             1.007               13
     4400             1.007               13
     4500             1.004               13
     4600             1.008               13
     4700             1.007               13
     4800             1.007               13
     4900             1.004               46
     5000             1.007               46


     Simulated prior distributions

     Parameter       Prior Mean  Prior Variance  Prior Std. Dev.


     Parameter 1 Improper Prior
     Parameter 2 Improper Prior
     Parameter 3        -0.0025          0.0096          0.0977
     Parameter 4         0.0000          0.0101          0.1006
     Parameter 5 Improper Prior
     Parameter 6 Improper Prior
     Parameter 7 Improper Prior
     Parameter 8         0.0032          0.0100          0.1000
     Parameter 9         0.0017          0.0095          0.0972
     Parameter 10 Improper Prior
     Parameter 11 Improper Prior
     Parameter 12 Improper Prior
     Parameter 13 Improper Prior
     Parameter 14 Improper Prior
     Parameter 15 Improper Prior
     Parameter 16 Improper Prior
     Parameter 17 Improper Prior
     Parameter 18 Improper Prior
     Parameter 19 Improper Prior
     Parameter 20 Improper Prior
     Parameter 21 Improper Prior
     Parameter 22 Improper Prior
     Parameter 23 Improper Prior
     Parameter 24 Improper Prior
     Parameter 25 Improper Prior
     Parameter 26 Improper Prior
     Parameter 27 Improper Prior
     Parameter 28 Improper Prior
     Parameter 29 Improper Prior
     Parameter 30 Improper Prior
     Parameter 31 Improper Prior
     Parameter 32 Improper Prior
     Parameter 33 Improper Prior
     Parameter 34 Improper Prior
     Parameter 35 Improper Prior
     Parameter 36 Improper Prior
     Parameter 37 Improper Prior
     Parameter 38 Improper Prior
     Parameter 39 Improper Prior
     Parameter 40 Improper Prior
     Parameter 41 Improper Prior
     Parameter 42 Improper Prior
     Parameter 43 Improper Prior
     Parameter 44 Improper Prior
     Parameter 45 Improper Prior
     Parameter 46 Improper Prior

     REPLICATION 83:


                     POTENTIAL       PARAMETER WITH
     ITERATION    SCALE REDUCTION      HIGHEST PSR
     100              1.382               5
     200              1.133               3
     300              1.103               14
     400              1.169               9
     500              1.057               14
     600              1.054               12
     700              1.042               5
     800              1.015               15
     900              1.036               14
     1000             1.042               46
     1100             1.017               45
     1200             1.029               5
     1300             1.057               5
     1400             1.081               5
     1500             1.020               14
     1600             1.015               14
     1700             1.039               5
     1800             1.024               18
     1900             1.017               9
     2000             1.021               18
     2100             1.016               18
     2200             1.011               11
     2300             1.023               39
     2400             1.027               8
     2500             1.026               5
     2600             1.039               5
     2700             1.050               5
     2800             1.074               5
     2900             1.037               5
     3000             1.033               1
     3100             1.010               9
     3200             1.015               45
     3300             1.007               46
     3400             1.007               10
     3500             1.009               39
     3600             1.007               39
     3700             1.010               39
     3800             1.008               39
     3900             1.005               14
     4000             1.003               11
     4100             1.003               42
     4200             1.005               20
     4300             1.007               18
     4400             1.009               18
     4500             1.006               18
     4600             1.008               20
     4700             1.010               20
     4800             1.010               20
     4900             1.005               20
     5000             1.006               20


     Simulated prior distributions

     Parameter       Prior Mean  Prior Variance  Prior Std. Dev.


     Parameter 1 Improper Prior
     Parameter 2 Improper Prior
     Parameter 3        -0.0008          0.0102          0.1008
     Parameter 4        -0.0030          0.0096          0.0981
     Parameter 5 Improper Prior
     Parameter 6 Improper Prior
     Parameter 7 Improper Prior
     Parameter 8        -0.0016          0.0093          0.0966
     Parameter 9        -0.0020          0.0097          0.0985
     Parameter 10 Improper Prior
     Parameter 11 Improper Prior
     Parameter 12 Improper Prior
     Parameter 13 Improper Prior
     Parameter 14 Improper Prior
     Parameter 15 Improper Prior
     Parameter 16 Improper Prior
     Parameter 17 Improper Prior
     Parameter 18 Improper Prior
     Parameter 19 Improper Prior
     Parameter 20 Improper Prior
     Parameter 21 Improper Prior
     Parameter 22 Improper Prior
     Parameter 23 Improper Prior
     Parameter 24 Improper Prior
     Parameter 25 Improper Prior
     Parameter 26 Improper Prior
     Parameter 27 Improper Prior
     Parameter 28 Improper Prior
     Parameter 29 Improper Prior
     Parameter 30 Improper Prior
     Parameter 31 Improper Prior
     Parameter 32 Improper Prior
     Parameter 33 Improper Prior
     Parameter 34 Improper Prior
     Parameter 35 Improper Prior
     Parameter 36 Improper Prior
     Parameter 37 Improper Prior
     Parameter 38 Improper Prior
     Parameter 39 Improper Prior
     Parameter 40 Improper Prior
     Parameter 41 Improper Prior
     Parameter 42 Improper Prior
     Parameter 43 Improper Prior
     Parameter 44 Improper Prior
     Parameter 45 Improper Prior
     Parameter 46 Improper Prior

     REPLICATION 84:


                     POTENTIAL       PARAMETER WITH
     ITERATION    SCALE REDUCTION      HIGHEST PSR
     100              1.125               37
     200              1.069               27
     300              1.221               1
     400              1.083               1
     500              1.106               32
     600              1.047               11
     700              1.033               46
     800              1.035               26
     900              1.033               1
     1000             1.026               10
     1100             1.023               5
     1200             1.018               5
     1300             1.031               9
     1400             1.017               17
     1500             1.034               45
     1600             1.017               33
     1700             1.053               45
     1800             1.028               45
     1900             1.012               9
     2000             1.018               8
     2100             1.015               28
     2200             1.010               33
     2300             1.007               2
     2400             1.014               39
     2500             1.015               2
     2600             1.014               14
     2700             1.035               14
     2800             1.029               28
     2900             1.030               1
     3000             1.020               1
     3100             1.041               45
     3200             1.023               45
     3300             1.008               45
     3400             1.006               10
     3500             1.008               46
     3600             1.006               17
     3700             1.010               17
     3800             1.007               17
     3900             1.007               25
     4000             1.009               46
     4100             1.022               1
     4200             1.015               1
     4300             1.017               1
     4400             1.012               1
     4500             1.007               2
     4600             1.004               10
     4700             1.009               10
     4800             1.008               20
     4900             1.005               20
     5000             1.005               38


     Simulated prior distributions

     Parameter       Prior Mean  Prior Variance  Prior Std. Dev.


     Parameter 1 Improper Prior
     Parameter 2 Improper Prior
     Parameter 3         0.0013          0.0099          0.0997
     Parameter 4         0.0046          0.0101          0.1007
     Parameter 5 Improper Prior
     Parameter 6 Improper Prior
     Parameter 7 Improper Prior
     Parameter 8         0.0018          0.0095          0.0975
     Parameter 9         0.0017          0.0099          0.0994
     Parameter 10 Improper Prior
     Parameter 11 Improper Prior
     Parameter 12 Improper Prior
     Parameter 13 Improper Prior
     Parameter 14 Improper Prior
     Parameter 15 Improper Prior
     Parameter 16 Improper Prior
     Parameter 17 Improper Prior
     Parameter 18 Improper Prior
     Parameter 19 Improper Prior
     Parameter 20 Improper Prior
     Parameter 21 Improper Prior
     Parameter 22 Improper Prior
     Parameter 23 Improper Prior
     Parameter 24 Improper Prior
     Parameter 25 Improper Prior
     Parameter 26 Improper Prior
     Parameter 27 Improper Prior
     Parameter 28 Improper Prior
     Parameter 29 Improper Prior
     Parameter 30 Improper Prior
     Parameter 31 Improper Prior
     Parameter 32 Improper Prior
     Parameter 33 Improper Prior
     Parameter 34 Improper Prior
     Parameter 35 Improper Prior
     Parameter 36 Improper Prior
     Parameter 37 Improper Prior
     Parameter 38 Improper Prior
     Parameter 39 Improper Prior
     Parameter 40 Improper Prior
     Parameter 41 Improper Prior
     Parameter 42 Improper Prior
     Parameter 43 Improper Prior
     Parameter 44 Improper Prior
     Parameter 45 Improper Prior
     Parameter 46 Improper Prior

     REPLICATION 85:


                     POTENTIAL       PARAMETER WITH
     ITERATION    SCALE REDUCTION      HIGHEST PSR
     100              1.238               1
     200              1.109               36
     300              1.096               8
     400              1.151               45
     500              1.051               20
     600              1.118               2
     700              1.023               5
     800              1.061               5
     900              1.089               2
     1000             1.039               45
     1100             1.022               45
     1200             1.038               3
     1300             1.034               19
     1400             1.072               1
     1500             1.026               1
     1600             1.011               7
     1700             1.008               40
     1800             1.010               46
     1900             1.017               45
     2000             1.031               45
     2100             1.021               5
     2200             1.037               5
     2300             1.028               5
     2400             1.017               8
     2500             1.030               5
     2600             1.009               5
     2700             1.007               20
     2800             1.010               20
     2900             1.015               45
     3000             1.022               21
     3100             1.020               21
     3200             1.014               20
     3300             1.021               45
     3400             1.015               45
     3500             1.014               17
     3600             1.014               40
     3700             1.011               40
     3800             1.008               1
     3900             1.010               1
     4000             1.014               1
     4100             1.016               1
     4200             1.021               1
     4300             1.008               2
     4400             1.004               2
     4500             1.005               13
     4600             1.004               39
     4700             1.005               16
     4800             1.009               45
     4900             1.021               45
     5000             1.023               45
     5100             1.020               45
     5200             1.023               45
     5300             1.018               45


     Simulated prior distributions

     Parameter       Prior Mean  Prior Variance  Prior Std. Dev.


     Parameter 1 Improper Prior
     Parameter 2 Improper Prior
     Parameter 3        -0.0008          0.0096          0.0980
     Parameter 4         0.0033          0.0097          0.0983
     Parameter 5 Improper Prior
     Parameter 6 Improper Prior
     Parameter 7 Improper Prior
     Parameter 8        -0.0016          0.0102          0.1012
     Parameter 9        -0.0043          0.0104          0.1018
     Parameter 10 Improper Prior
     Parameter 11 Improper Prior
     Parameter 12 Improper Prior
     Parameter 13 Improper Prior
     Parameter 14 Improper Prior
     Parameter 15 Improper Prior
     Parameter 16 Improper Prior
     Parameter 17 Improper Prior
     Parameter 18 Improper Prior
     Parameter 19 Improper Prior
     Parameter 20 Improper Prior
     Parameter 21 Improper Prior
     Parameter 22 Improper Prior
     Parameter 23 Improper Prior
     Parameter 24 Improper Prior
     Parameter 25 Improper Prior
     Parameter 26 Improper Prior
     Parameter 27 Improper Prior
     Parameter 28 Improper Prior
     Parameter 29 Improper Prior
     Parameter 30 Improper Prior
     Parameter 31 Improper Prior
     Parameter 32 Improper Prior
     Parameter 33 Improper Prior
     Parameter 34 Improper Prior
     Parameter 35 Improper Prior
     Parameter 36 Improper Prior
     Parameter 37 Improper Prior
     Parameter 38 Improper Prior
     Parameter 39 Improper Prior
     Parameter 40 Improper Prior
     Parameter 41 Improper Prior
     Parameter 42 Improper Prior
     Parameter 43 Improper Prior
     Parameter 44 Improper Prior
     Parameter 45 Improper Prior
     Parameter 46 Improper Prior

     REPLICATION 86:


                     POTENTIAL       PARAMETER WITH
     ITERATION    SCALE REDUCTION      HIGHEST PSR
     100              1.389               24
     200              1.115               10
     300              1.074               21
     400              1.055               4
     500              1.093               32
     600              1.047               8
     700              1.035               19
     800              1.034               8
     900              1.047               1
     1000             1.019               31
     1100             1.024               23
     1200             1.027               23
     1300             1.024               45
     1400             1.010               45
     1500             1.008               23
     1600             1.015               13
     1700             1.011               26
     1800             1.013               10
     1900             1.018               10
     2000             1.019               10
     2100             1.022               5
     2200             1.018               5
     2300             1.020               8
     2400             1.010               19
     2500             1.007               30
     2600             1.009               17
     2700             1.010               1
     2800             1.006               27
     2900             1.008               38
     3000             1.015               5
     3100             1.020               2
     3200             1.021               2
     3300             1.044               5
     3400             1.041               5
     3500             1.038               5
     3600             1.039               5
     3700             1.024               5
     3800             1.014               9
     3900             1.008               15
     4000             1.004               15
     4100             1.002               15
     4200             1.009               2
     4300             1.002               25
     4400             1.004               45
     4500             1.004               45
     4600             1.009               45
     4700             1.015               45
     4800             1.012               5
     4900             1.005               45
     5000             1.009               45


     Simulated prior distributions

     Parameter       Prior Mean  Prior Variance  Prior Std. Dev.


     Parameter 1 Improper Prior
     Parameter 2 Improper Prior
     Parameter 3        -0.0024          0.0098          0.0988
     Parameter 4         0.0001          0.0096          0.0980
     Parameter 5 Improper Prior
     Parameter 6 Improper Prior
     Parameter 7 Improper Prior
     Parameter 8         0.0027          0.0103          0.1014
     Parameter 9         0.0058          0.0102          0.1008
     Parameter 10 Improper Prior
     Parameter 11 Improper Prior
     Parameter 12 Improper Prior
     Parameter 13 Improper Prior
     Parameter 14 Improper Prior
     Parameter 15 Improper Prior
     Parameter 16 Improper Prior
     Parameter 17 Improper Prior
     Parameter 18 Improper Prior
     Parameter 19 Improper Prior
     Parameter 20 Improper Prior
     Parameter 21 Improper Prior
     Parameter 22 Improper Prior
     Parameter 23 Improper Prior
     Parameter 24 Improper Prior
     Parameter 25 Improper Prior
     Parameter 26 Improper Prior
     Parameter 27 Improper Prior
     Parameter 28 Improper Prior
     Parameter 29 Improper Prior
     Parameter 30 Improper Prior
     Parameter 31 Improper Prior
     Parameter 32 Improper Prior
     Parameter 33 Improper Prior
     Parameter 34 Improper Prior
     Parameter 35 Improper Prior
     Parameter 36 Improper Prior
     Parameter 37 Improper Prior
     Parameter 38 Improper Prior
     Parameter 39 Improper Prior
     Parameter 40 Improper Prior
     Parameter 41 Improper Prior
     Parameter 42 Improper Prior
     Parameter 43 Improper Prior
     Parameter 44 Improper Prior
     Parameter 45 Improper Prior
     Parameter 46 Improper Prior

     REPLICATION 87:


                     POTENTIAL       PARAMETER WITH
     ITERATION    SCALE REDUCTION      HIGHEST PSR
     100              1.105               34
     200              1.113               9
     300              1.094               9
     400              1.147               9
     500              1.048               7
     600              1.056               9
     700              1.117               45
     800              1.054               8
     900              1.028               1
     1000             1.068               6
     1100             1.089               8
     1200             1.013               19
     1300             1.014               19
     1400             1.027               5
     1500             1.059               4
     1600             1.024               2
     1700             1.019               45
     1800             1.028               45
     1900             1.020               2
     2000             1.012               4
     2100             1.020               1
     2200             1.024               4
     2300             1.029               5
     2400             1.057               45
     2500             1.040               5
     2600             1.028               45
     2700             1.010               45
     2800             1.024               2
     2900             1.011               26
     3000             1.008               26
     3100             1.006               26
     3200             1.006               19
     3300             1.006               19
     3400             1.008               19
     3500             1.007               20
     3600             1.004               19
     3700             1.005               19
     3800             1.008               19
     3900             1.004               19
     4000             1.005               14
     4100             1.005               21
     4200             1.007               5
     4300             1.011               9
     4400             1.012               9
     4500             1.003               21
     4600             1.003               36
     4700             1.003               36
     4800             1.006               5
     4900             1.005               5
     5000             1.011               5


     Simulated prior distributions

     Parameter       Prior Mean  Prior Variance  Prior Std. Dev.


     Parameter 1 Improper Prior
     Parameter 2 Improper Prior
     Parameter 3         0.0016          0.0100          0.1001
     Parameter 4        -0.0037          0.0099          0.0996
     Parameter 5 Improper Prior
     Parameter 6 Improper Prior
     Parameter 7 Improper Prior
     Parameter 8         0.0022          0.0110          0.1051
     Parameter 9         0.0024          0.0103          0.1017
     Parameter 10 Improper Prior
     Parameter 11 Improper Prior
     Parameter 12 Improper Prior
     Parameter 13 Improper Prior
     Parameter 14 Improper Prior
     Parameter 15 Improper Prior
     Parameter 16 Improper Prior
     Parameter 17 Improper Prior
     Parameter 18 Improper Prior
     Parameter 19 Improper Prior
     Parameter 20 Improper Prior
     Parameter 21 Improper Prior
     Parameter 22 Improper Prior
     Parameter 23 Improper Prior
     Parameter 24 Improper Prior
     Parameter 25 Improper Prior
     Parameter 26 Improper Prior
     Parameter 27 Improper Prior
     Parameter 28 Improper Prior
     Parameter 29 Improper Prior
     Parameter 30 Improper Prior
     Parameter 31 Improper Prior
     Parameter 32 Improper Prior
     Parameter 33 Improper Prior
     Parameter 34 Improper Prior
     Parameter 35 Improper Prior
     Parameter 36 Improper Prior
     Parameter 37 Improper Prior
     Parameter 38 Improper Prior
     Parameter 39 Improper Prior
     Parameter 40 Improper Prior
     Parameter 41 Improper Prior
     Parameter 42 Improper Prior
     Parameter 43 Improper Prior
     Parameter 44 Improper Prior
     Parameter 45 Improper Prior
     Parameter 46 Improper Prior

     REPLICATION 88:


                     POTENTIAL       PARAMETER WITH
     ITERATION    SCALE REDUCTION      HIGHEST PSR
     100              1.342               3
     200              1.191               45
     300              1.094               45
     400              1.052               38
     500              1.042               10
     600              1.040               5
     700              1.031               10
     800              1.021               20
     900              1.050               2
     1000             1.052               2
     1100             1.052               5
     1200             1.019               31
     1300             1.035               35
     1400             1.040               12
     1500             1.105               5
     1600             1.165               5
     1700             1.126               5
     1800             1.063               1
     1900             1.025               13
     2000             1.018               13
     2100             1.013               45
     2200             1.048               45
     2300             1.100               9
     2400             1.079               45
     2500             1.079               9
     2600             1.042               1
     2700             1.047               9
     2800             1.024               8
     2900             1.004               20
     3000             1.003               40
     3100             1.007               40
     3200             1.006               40
     3300             1.007               40
     3400             1.008               9
     3500             1.004               40
     3600             1.012               9
     3700             1.015               8
     3800             1.012               8
     3900             1.009               8
     4000             1.005               8
     4100             1.016               5
     4200             1.011               5
     4300             1.006               5
     4400             1.005               38
     4500             1.006               38
     4600             1.006               38
     4700             1.008               14
     4800             1.006               11
     4900             1.005               38
     5000             1.005               20


     Simulated prior distributions

     Parameter       Prior Mean  Prior Variance  Prior Std. Dev.


     Parameter 1 Improper Prior
     Parameter 2 Improper Prior
     Parameter 3         0.0062          0.0102          0.1011
     Parameter 4         0.0017          0.0093          0.0962
     Parameter 5 Improper Prior
     Parameter 6 Improper Prior
     Parameter 7 Improper Prior
     Parameter 8        -0.0018          0.0098          0.0988
     Parameter 9         0.0004          0.0106          0.1031
     Parameter 10 Improper Prior
     Parameter 11 Improper Prior
     Parameter 12 Improper Prior
     Parameter 13 Improper Prior
     Parameter 14 Improper Prior
     Parameter 15 Improper Prior
     Parameter 16 Improper Prior
     Parameter 17 Improper Prior
     Parameter 18 Improper Prior
     Parameter 19 Improper Prior
     Parameter 20 Improper Prior
     Parameter 21 Improper Prior
     Parameter 22 Improper Prior
     Parameter 23 Improper Prior
     Parameter 24 Improper Prior
     Parameter 25 Improper Prior
     Parameter 26 Improper Prior
     Parameter 27 Improper Prior
     Parameter 28 Improper Prior
     Parameter 29 Improper Prior
     Parameter 30 Improper Prior
     Parameter 31 Improper Prior
     Parameter 32 Improper Prior
     Parameter 33 Improper Prior
     Parameter 34 Improper Prior
     Parameter 35 Improper Prior
     Parameter 36 Improper Prior
     Parameter 37 Improper Prior
     Parameter 38 Improper Prior
     Parameter 39 Improper Prior
     Parameter 40 Improper Prior
     Parameter 41 Improper Prior
     Parameter 42 Improper Prior
     Parameter 43 Improper Prior
     Parameter 44 Improper Prior
     Parameter 45 Improper Prior
     Parameter 46 Improper Prior

     REPLICATION 89:


                     POTENTIAL       PARAMETER WITH
     ITERATION    SCALE REDUCTION      HIGHEST PSR
     100              1.106               19
     200              1.112               28
     300              1.042               45
     400              1.194               12
     500              1.066               40
     600              1.090               45
     700              1.032               20
     800              1.030               19
     900              1.018               46
     1000             1.027               14
     1100             1.017               15
     1200             1.035               13
     1300             1.007               2
     1400             1.015               19
     1500             1.012               14
     1600             1.010               27
     1700             1.010               38
     1800             1.021               22
     1900             1.018               22
     2000             1.014               38
     2100             1.018               45
     2200             1.010               34
     2300             1.013               34
     2400             1.008               17
     2500             1.008               32
     2600             1.009               2
     2700             1.010               5
     2800             1.008               45
     2900             1.015               2
     3000             1.013               4
     3100             1.011               12
     3200             1.012               45
     3300             1.013               12
     3400             1.020               1
     3500             1.017               12
     3600             1.011               45
     3700             1.008               4
     3800             1.005               39
     3900             1.007               24
     4000             1.006               27
     4100             1.007               21
     4200             1.011               21
     4300             1.011               21
     4400             1.019               45
     4500             1.030               45
     4600             1.036               45
     4700             1.038               45
     4800             1.037               45
     4900             1.042               45
     5000             1.051               9
     5100             1.055               45
     5200             1.035               45
     5300             1.023               45
     5400             1.020               45
     5500             1.012               45


     Simulated prior distributions

     Parameter       Prior Mean  Prior Variance  Prior Std. Dev.


     Parameter 1 Improper Prior
     Parameter 2 Improper Prior
     Parameter 3         0.0007          0.0101          0.1005
     Parameter 4         0.0082          0.0097          0.0985
     Parameter 5 Improper Prior
     Parameter 6 Improper Prior
     Parameter 7 Improper Prior
     Parameter 8         0.0012          0.0095          0.0977
     Parameter 9         0.0039          0.0100          0.1000
     Parameter 10 Improper Prior
     Parameter 11 Improper Prior
     Parameter 12 Improper Prior
     Parameter 13 Improper Prior
     Parameter 14 Improper Prior
     Parameter 15 Improper Prior
     Parameter 16 Improper Prior
     Parameter 17 Improper Prior
     Parameter 18 Improper Prior
     Parameter 19 Improper Prior
     Parameter 20 Improper Prior
     Parameter 21 Improper Prior
     Parameter 22 Improper Prior
     Parameter 23 Improper Prior
     Parameter 24 Improper Prior
     Parameter 25 Improper Prior
     Parameter 26 Improper Prior
     Parameter 27 Improper Prior
     Parameter 28 Improper Prior
     Parameter 29 Improper Prior
     Parameter 30 Improper Prior
     Parameter 31 Improper Prior
     Parameter 32 Improper Prior
     Parameter 33 Improper Prior
     Parameter 34 Improper Prior
     Parameter 35 Improper Prior
     Parameter 36 Improper Prior
     Parameter 37 Improper Prior
     Parameter 38 Improper Prior
     Parameter 39 Improper Prior
     Parameter 40 Improper Prior
     Parameter 41 Improper Prior
     Parameter 42 Improper Prior
     Parameter 43 Improper Prior
     Parameter 44 Improper Prior
     Parameter 45 Improper Prior
     Parameter 46 Improper Prior

     REPLICATION 90:


                     POTENTIAL       PARAMETER WITH
     ITERATION    SCALE REDUCTION      HIGHEST PSR
     100              1.438               10
     200              1.195               5
     300              1.358               5
     400              1.067               45
     500              1.034               9
     600              1.078               45
     700              1.074               3
     800              1.012               37
     900              1.026               3
     1000             1.021               46
     1100             1.013               46
     1200             1.011               45
     1300             1.009               13
     1400             1.041               5
     1500             1.060               5
     1600             1.081               45
     1700             1.055               5
     1800             1.026               1
     1900             1.008               15
     2000             1.011               34
     2100             1.014               5
     2200             1.012               13
     2300             1.021               1
     2400             1.018               1
     2500             1.016               1
     2600             1.007               5
     2700             1.009               31
     2800             1.011               31
     2900             1.010               22
     3000             1.014               21
     3100             1.006               21
     3200             1.012               21
     3300             1.006               21
     3400             1.005               11
     3500             1.004               11
     3600             1.006               9
     3700             1.006               44
     3800             1.006               4
     3900             1.009               5
     4000             1.009               2
     4100             1.005               1
     4200             1.005               32
     4300             1.006               10
     4400             1.007               1
     4500             1.006               21
     4600             1.003               38
     4700             1.002               46
     4800             1.002               17
     4900             1.007               5
     5000             1.007               1


     Simulated prior distributions

     Parameter       Prior Mean  Prior Variance  Prior Std. Dev.


     Parameter 1 Improper Prior
     Parameter 2 Improper Prior
     Parameter 3        -0.0032          0.0096          0.0981
     Parameter 4         0.0047          0.0102          0.1009
     Parameter 5 Improper Prior
     Parameter 6 Improper Prior
     Parameter 7 Improper Prior
     Parameter 8         0.0050          0.0090          0.0951
     Parameter 9        -0.0043          0.0103          0.1015
     Parameter 10 Improper Prior
     Parameter 11 Improper Prior
     Parameter 12 Improper Prior
     Parameter 13 Improper Prior
     Parameter 14 Improper Prior
     Parameter 15 Improper Prior
     Parameter 16 Improper Prior
     Parameter 17 Improper Prior
     Parameter 18 Improper Prior
     Parameter 19 Improper Prior
     Parameter 20 Improper Prior
     Parameter 21 Improper Prior
     Parameter 22 Improper Prior
     Parameter 23 Improper Prior
     Parameter 24 Improper Prior
     Parameter 25 Improper Prior
     Parameter 26 Improper Prior
     Parameter 27 Improper Prior
     Parameter 28 Improper Prior
[truncated: 3,744,078 more chars]
