# Supplementary material for: An approximate measurement invariance approach to within-couple relationship quality
Source: Front Psychol. 2014 Sep 19;5:983. doi: 10.3389/fpsyg.2014.00983 (PMC4168678; doi:10.3389/fpsyg.2014.00983)
Supplement: Supplementary file 2 [file DataSheet2.ZIP › sim_bsem_apmi07_0.005.out]

Mplus VERSION 7
MUTHEN & MUTHEN
05/27/2014   2:44 PM

INPUT INSTRUCTIONS

  TITLE: Simulation for partial bsem_03_strong_partial_0.005 ;
  MONTECARLO: NAMES = m1ms1-m1ms7 f1ms1-f1ms7;
  NOBSERVATIONS = 435;
  NREPS = 1000;
  ANALYSIS: ESTIMATOR = BAYES;
  PROCESSORS = 2;
  BCONVERGENCE =0.01;
  BITERATIONS = (5000);
  bseed=167;
  MODEL POPULATION:
  mms by m1ms1 @ 0.458   ;
  mms by m1ms2 @ 0.469   ;
  mms by m1ms3 @ 0.499   ;
  mms by m1ms4 @ 0.5   ;
  mms by m1ms5 @ 0.691   ;
  mms by m1ms6 @ 0.221   ;
  mms by m1ms7 @ 0.294   ;
  fms by f1ms1 @ 0.458   ;
  fms by f1ms2 @ 0.469   ;
  fms by f1ms3 @ 0.499   ;
  fms by f1ms4 @ 0.5   ;
  fms by f1ms5 @ 0.691   ;
  fms by f1ms6 @ 0.221   ;
  fms by f1ms7 @ 0.294   ;
  fms with mms @ 0.418   ;
  m1ms1 with f1ms1 @ -0.005   ;
  m1ms2 with f1ms2 @ 0.039   ;
  m1ms3 with f1ms3 @ 0.021   ;
  m1ms4 with f1ms4 @ 0.05   ;
  m1ms5 with f1ms5 @ 0.11   ;
  m1ms6 with f1ms6 @ 0.012   ;
  m1ms7 with f1ms7 @ -0.01   ;
  [mms @ 0 ] ;
  [fms @ -0.433 ] ;
  [m1ms1 @ 4.197 ] ;
  [m1ms2 @ 4.174 ] ;
  [m1ms3 @ 4.207 ] ;
  [m1ms4 @ 3.75 ] ;
  [m1ms5 @ 3.871 ] ;
  [m1ms6 @ 4.814 ] ;
  [m1ms7 @ 4.232 ] ;
  [f1ms1 @ 4.197 ] ;
  [f1ms2 @ 4.174 ] ;
  [f1ms3 @ 4.329 ] ;
  [f1ms4 @ 3.915 ] ;
  [f1ms5 @ 3.871 ] ;
  [f1ms6 @ 4.814 ] ;
  [f1ms7 @ 4.232 ] ;
  mms  @ 1   ;
  fms @ 1   ;
  m1ms1 @ 0.392   ;
  m1ms2 @ 0.666   ;
  m1ms3 @ 0.528   ;
  m1ms4 @ 0.496   ;
  m1ms5 @ 0.604   ;
  m1ms6 @ 0.254   ;
  m1ms7 @ 0.567   ;
  f1ms1 @ 0.376   ;
  f1ms2 @ 0.574   ;
  f1ms3 @ 0.512   ;
  f1ms4 @ 0.407   ;
  f1ms5 @ 0.630   ;
  f1ms6 @ 0.388   ;
  f1ms7 @ 0.690   ;
  MODEL:
  mms by m1ms1 * 0.458     ;
  mms by m1ms2 * 0.469     ;
  mms by m1ms3 * 0.499     ;
  mms by m1ms4 * 0.5     ;
  mms by m1ms5 * 0.691     ;
  mms by m1ms6 * 0.221     ;
  mms by m1ms7 * 0.294     ;
  fms by f1ms1 * 0.458     ;
  fms by f1ms2 * 0.469     ;
  fms by f1ms3 * 0.499     ;
  fms by f1ms4 * 0.5     ;
  fms by f1ms5 * 0.691     ;
  fms by f1ms6 * 0.221     ;
  fms by f1ms7 * 0.294     ;
  fms with mms * 0.418     ;
  m1ms1 with f1ms1 * -0.005     ;
  m1ms2 with f1ms2 * 0.039     ;
  m1ms3 with f1ms3 * 0.021     ;
  m1ms4 with f1ms4 * 0.05     ;
  m1ms5 with f1ms5 * 0.11     ;
  m1ms6 with f1ms6 * 0.012     ;
  m1ms7 with f1ms7 * -0.01     ;
  [mms @ 0 ]   ;
  [fms * -0.433 ]   ;
  [m1ms1 * 4.197 ] (tau1_1) ;
  [m1ms2 * 4.174 ] (tau1_2) ;
  [m1ms3 * 4.207 ] (tau1_3) ;
  [m1ms4 * 3.75 ] (tau1_4) ;
  [m1ms5 * 3.871 ] (tau1_5) ;
  [m1ms6 * 4.814 ] (tau1_6) ;
  [m1ms7 * 4.232 ] (tau1_7) ;
  [f1ms1 * 4.197 ] (tau1_1) ;
  [f1ms2 * 4.174 ] (tau1_2) ;
  [f1ms3 * 4.329 ] (tau2_3) ;
  [f1ms4 * 3.915 ] (tau2_4) ;
  [f1ms5 * 3.871 ] (tau1_5) ;
  [f1ms6 * 4.814 ] (tau1_6) ;
  [f1ms7 * 4.232 ] (tau1_7) ;
  mms  @ 1     ;
  fms @ 1     ;
  m1ms1 * 0.392     ;
  m1ms2 * 0.666     ;
  m1ms3 * 0.528     ;
  m1ms4 * 0.496     ;
  m1ms5 * 0.604     ;
  m1ms6 * 0.254     ;
  m1ms7 * 0.567     ;
  f1ms1 * 0.376     ;
  f1ms2 * 0.574     ;
  f1ms3 * 0.512     ;
  f1ms4 * 0.407     ;
  f1ms5 * 0.630     ;
  f1ms6 * 0.388     ;
  f1ms7 * 0.690     ;
  MODEL PRIORS:
  DO (3,4) DIFF (tau1_#-tau2_#) ~ N(0,0.005) ;
  OUTPUT:  TECH1; TECH4; TECH8;


*** WARNING in OUTPUT command
  TECH1 option is the default for MONTECARLO.
*** WARNING in OUTPUT command
  TECH4 option is not available with MONTECARLO.
  Request for TECH4 is ignored.
   2 WARNING(S) FOUND IN THE INPUT INSTRUCTIONS


Simulation for partial bsem_03_strong_partial_0.005 ;

SUMMARY OF ANALYSIS

Number of groups                                                 1
Number of observations                                         435

Number of replications
    Requested                                                 1000
    Completed                                                 1000
Value of seed                                                    0

Number of dependent variables                                   14
Number of independent variables                                  0
Number of continuous latent variables                            2

Observed dependent variables

  Continuous
   M1MS1       M1MS2       M1MS3       M1MS4       M1MS5       M1MS6
   M1MS7       F1MS1       F1MS2       F1MS3       F1MS4       F1MS5
   F1MS6       F1MS7

Continuous latent variables
   MMS         FMS


Estimator                                                    BAYES
Specifications for Bayesian Estimation
  Point estimate                                            MEDIAN
  Number of Markov chain Monte Carlo (MCMC) chains               2
  Random seed for the first chain                              167
  Starting value information                           UNPERTURBED
  Treatment of categorical mediator                         LATENT
  Algorithm used for Markov chain Monte Carlo           GIBBS(PX1)
  Convergence criterion                                  0.100D-01
  Maximum number of iterations                               50000
  K-th iteration used for thinning                               1


MODEL FIT INFORMATION

Number of Free Parameters                       46

Bayesian Posterior Predictive Checking using Chi-Square

    Posterior Predictive P-Value

        Number of successful computations     1000

             Proportions
        Expected    Observed
           0.990       1.000
           0.980       1.000
           0.950       0.999
           0.900       0.989
           0.800       0.941
           0.700       0.838
           0.500       0.581
           0.300       0.284
           0.200       0.158
           0.100       0.065
           0.050       0.022
           0.020       0.008
           0.010       0.003

Information Criterion

    Deviance (DIC)

        Mean                             14122.969
        Std Dev                            106.300
        Number of successful computations     1000

             Proportions                   Percentiles
        Expected    Observed         Expected       Observed
           0.990       0.993        13875.682      13886.299
           0.980       0.978        13904.659      13902.205
           0.950       0.948        13948.115      13942.378
           0.900       0.892        13986.734      13982.010
           0.800       0.797        14033.506      14030.758
           0.700       0.698        14067.225      14066.545
           0.500       0.515        14122.969      14127.188
           0.300       0.311        14178.713      14182.824
           0.200       0.194        14212.431      14210.619
           0.100       0.104        14259.203      14261.700
           0.050       0.048        14297.822      14291.766
           0.020       0.018        14341.278      14338.383
           0.010       0.009        14370.256      14362.534

    Estimated Number of Parameters (pD)

        Mean                                44.943
        Std Dev                              0.634
        Number of successful computations     1000

             Proportions                   Percentiles
        Expected    Observed         Expected       Observed
           0.990       0.989           43.467         43.385
           0.980       0.984           43.640         43.699
           0.950       0.957           43.899         43.926
           0.900       0.899           44.130         44.122
           0.800       0.799           44.409         44.400
           0.700       0.700           44.610         44.608
           0.500       0.491           44.943         44.926
           0.300       0.299           45.275         45.274
           0.200       0.206           45.477         45.484
           0.100       0.102           45.756         45.758
           0.050       0.050           45.986         45.983
           0.020       0.015           46.246         46.187
           0.010       0.010           46.419         46.405

    Bayesian (BIC)

        Mean                             14312.244
        Std Dev                            106.310
        Number of successful computations     1000

             Proportions                   Percentiles
        Expected    Observed         Expected       Observed
           0.990       0.993        14064.935      14075.310
           0.980       0.977        14093.915      14090.488
           0.950       0.948        14137.375      14131.751
           0.900       0.895        14175.997      14171.187
           0.800       0.797        14222.774      14219.989
           0.700       0.699        14256.495      14255.152
           0.500       0.518        14312.244      14316.484
           0.300       0.314        14367.993      14371.677
           0.200       0.196        14401.714      14400.174
           0.100       0.105        14448.491      14450.200
           0.050       0.048        14487.113      14482.085
           0.020       0.018        14530.573      14527.658
           0.010       0.009        14559.553      14551.008


MODEL RESULTS

                           ESTIMATES              S. E.     M. S. E.  95%  % Sig
              Population   Average   Std. Dev.   Average             Cover Coeff
 MMS      BY
  M1MS1            0.458     0.4624     0.0397     0.0401     0.0016 0.952 1.000
  M1MS2            0.469     0.4749     0.0472     0.0496     0.0023 0.964 1.000
  M1MS3            0.499     0.5032     0.0450     0.0458     0.0020 0.946 1.000
  M1MS4            0.500     0.5010     0.0448     0.0444     0.0020 0.951 1.000
  M1MS5            0.691     0.6936     0.0503     0.0518     0.0025 0.956 1.000
  M1MS6            0.221     0.2236     0.0295     0.0297     0.0009 0.951 1.000
  M1MS7            0.294     0.2961     0.0443     0.0440     0.0020 0.953 1.000

 FMS      BY
  F1MS1            0.458     0.4640     0.0362     0.0377     0.0013 0.944 1.000
  F1MS2            0.469     0.4761     0.0445     0.0446     0.0020 0.948 1.000
  F1MS3            0.499     0.4919     0.0439     0.0443     0.0020 0.944 1.000
  F1MS4            0.500     0.4931     0.0401     0.0408     0.0017 0.950 1.000
  F1MS5            0.691     0.7022     0.0490     0.0503     0.0025 0.943 1.000
  F1MS6            0.221     0.2241     0.0344     0.0340     0.0012 0.942 1.000
  F1MS7            0.294     0.3006     0.0445     0.0457     0.0020 0.945 1.000

 FMS      WITH
  MMS              0.418     0.4147     0.0569     0.0574     0.0032 0.946 1.000

 M1MS1    WITH
  F1MS1           -0.005    -0.0051     0.0222     0.0219     0.0005 0.944 0.064

 M1MS2    WITH
  F1MS2            0.039     0.0389     0.0328     0.0335     0.0011 0.959 0.226

 M1MS3    WITH
  F1MS3            0.021     0.0213     0.0293     0.0292     0.0009 0.948 0.118

 M1MS4    WITH
  F1MS4            0.050     0.0502     0.0264     0.0260     0.0007 0.939 0.506

 M1MS5    WITH
  F1MS5            0.110     0.1112     0.0375     0.0383     0.0014 0.959 0.864

 M1MS6    WITH
  F1MS6            0.012     0.0115     0.0158     0.0161     0.0003 0.948 0.100

 M1MS7    WITH
  F1MS7           -0.010    -0.0093     0.0316     0.0318     0.0010 0.950 0.070

 Means
  MMS              0.000     0.0000     0.0000     0.0000     0.0000 1.000 0.000
  FMS             -0.433    -0.3880     0.0651     0.0693     0.0063 0.921 1.000

 Intercepts
  M1MS1            4.197     4.1868     0.0321     0.0327     0.0011 0.945 1.000
  M1MS2            4.174     4.1624     0.0374     0.0382     0.0015 0.946 1.000
  M1MS3            4.207     4.2231     0.0384     0.0404     0.0017 0.955 1.000
  M1MS4            3.750     3.7707     0.0378     0.0398     0.0019 0.929 1.000
  M1MS5            3.871     3.8570     0.0462     0.0470     0.0023 0.948 1.000
  M1MS6            4.814     4.8117     0.0225     0.0228     0.0005 0.951 1.000
  M1MS7            4.232     4.2283     0.0321     0.0318     0.0010 0.944 1.000
  F1MS1            4.197     4.1868     0.0321     0.0327     0.0011 0.945 1.000
  F1MS2            4.174     4.1624     0.0374     0.0382     0.0015 0.946 1.000
  F1MS3            4.329     4.2874     0.0403     0.0453     0.0033 0.875 1.000
  F1MS4            3.915     3.8728     0.0399     0.0436     0.0034 0.862 1.000
  F1MS5            3.871     3.8570     0.0462     0.0470     0.0023 0.948 1.000
  F1MS6            4.814     4.8117     0.0225     0.0228     0.0005 0.951 1.000
  F1MS7            4.232     4.2283     0.0321     0.0318     0.0010 0.944 1.000

 Variances
  MMS              1.000     1.0000     0.0000     0.0000     0.0000 1.000 0.000
  FMS              1.000     1.0000     0.0000     0.0000     0.0000 1.000 0.000

 Residual Variances
  M1MS1            0.392     0.3974     0.0329     0.0333     0.0011 0.948 1.000
  M1MS2            0.666     0.6736     0.0521     0.0521     0.0028 0.950 1.000
  M1MS3            0.528     0.5370     0.0430     0.0438     0.0019 0.947 1.000
  M1MS4            0.496     0.5033     0.0405     0.0415     0.0017 0.953 1.000
  M1MS5            0.604     0.6129     0.0558     0.0568     0.0032 0.941 1.000
  M1MS6            0.254     0.2563     0.0188     0.0188     0.0004 0.950 1.000
  M1MS7            0.567     0.5728     0.0397     0.0415     0.0016 0.960 1.000
  F1MS1            0.376     0.3795     0.0297     0.0318     0.0009 0.962 1.000
  F1MS2            0.574     0.5798     0.0461     0.0455     0.0022 0.943 1.000
  F1MS3            0.512     0.5212     0.0414     0.0423     0.0018 0.949 1.000
  F1MS4            0.407     0.4187     0.0363     0.0356     0.0015 0.930 1.000
  F1MS5            0.630     0.6353     0.0570     0.0577     0.0033 0.944 1.000
  F1MS6            0.388     0.3911     0.0275     0.0280     0.0008 0.960 1.000
  F1MS7            0.690     0.6971     0.0491     0.0500     0.0025 0.944 1.000


DIFFERENCE OUTPUT


            Average Results Across Replications


            Average   Std. Dev.     Deviations from the Mean(% Sig Coeff)

                                           TAU1_3             TAU2_3
      1       4.255      0.037      -0.032(0.26)  0.032(0.26)

                                           TAU1_4             TAU2_4
      2       3.822      0.036      -0.051(0.75)  0.051(0.75)


TECHNICAL 1 OUTPUT


     PARAMETER SPECIFICATION


           NU
              M1MS1         M1MS2         M1MS3         M1MS4         M1MS5
              ________      ________      ________      ________      ________
 1                  1             2             3             4             5


           NU
              M1MS6         M1MS7         F1MS1         F1MS2         F1MS3
              ________      ________      ________      ________      ________
 1                  6             7             1             2             8


           NU
              F1MS4         F1MS5         F1MS6         F1MS7
              ________      ________      ________      ________
 1                  9             5             6             7


           LAMBDA
              MMS           FMS
              ________      ________
 M1MS1             10             0
 M1MS2             11             0
 M1MS3             12             0
 M1MS4             13             0
 M1MS5             14             0
 M1MS6             15             0
 M1MS7             16             0
 F1MS1              0            17
 F1MS2              0            18
 F1MS3              0            19
 F1MS4              0            20
 F1MS5              0            21
 F1MS6              0            22
 F1MS7              0            23


           THETA
              M1MS1         M1MS2         M1MS3         M1MS4         M1MS5
              ________      ________      ________      ________      ________
 M1MS1             24
 M1MS2              0            25
 M1MS3              0             0            26
 M1MS4              0             0             0            27
 M1MS5              0             0             0             0            28
 M1MS6              0             0             0             0             0
 M1MS7              0             0             0             0             0
 F1MS1             31             0             0             0             0
 F1MS2              0            33             0             0             0
 F1MS3              0             0            35             0             0
 F1MS4              0             0             0            37             0
 F1MS5              0             0             0             0            39
 F1MS6              0             0             0             0             0
 F1MS7              0             0             0             0             0


           THETA
              M1MS6         M1MS7         F1MS1         F1MS2         F1MS3
              ________      ________      ________      ________      ________
 M1MS6             29
 M1MS7              0            30
 F1MS1              0             0            32
 F1MS2              0             0             0            34
 F1MS3              0             0             0             0            36
 F1MS4              0             0             0             0             0
 F1MS5              0             0             0             0             0
 F1MS6             41             0             0             0             0
 F1MS7              0            43             0             0             0


           THETA
              F1MS4         F1MS5         F1MS6         F1MS7
              ________      ________      ________      ________
 F1MS4             38
 F1MS5              0            40
 F1MS6              0             0            42
 F1MS7              0             0             0            44


           ALPHA
              MMS           FMS
              ________      ________
 1                  0            45


           BETA
              MMS           FMS
              ________      ________
 MMS                0             0
 FMS                0             0


           PSI
              MMS           FMS
              ________      ________
 MMS                0
 FMS               46             0


     STARTING VALUES


           NU
              M1MS1         M1MS2         M1MS3         M1MS4         M1MS5
              ________      ________      ________      ________      ________
 1              4.197         4.174         4.207         3.750         3.871


           NU
              M1MS6         M1MS7         F1MS1         F1MS2         F1MS3
              ________      ________      ________      ________      ________
 1              4.814         4.232         4.197         4.174         4.329


           NU
              F1MS4         F1MS5         F1MS6         F1MS7
              ________      ________      ________      ________
 1              3.915         3.871         4.814         4.232


           LAMBDA
              MMS           FMS
              ________      ________
 M1MS1          0.458         0.000
 M1MS2          0.469         0.000
 M1MS3          0.499         0.000
 M1MS4          0.500         0.000
 M1MS5          0.691         0.000
 M1MS6          0.221         0.000
 M1MS7          0.294         0.000
 F1MS1          0.000         0.458
 F1MS2          0.000         0.469
 F1MS3          0.000         0.499
 F1MS4          0.000         0.500
 F1MS5          0.000         0.691
 F1MS6          0.000         0.221
 F1MS7          0.000         0.294


           THETA
              M1MS1         M1MS2         M1MS3         M1MS4         M1MS5
              ________      ________      ________      ________      ________
 M1MS1          0.392
 M1MS2          0.000         0.666
 M1MS3          0.000         0.000         0.528
 M1MS4          0.000         0.000         0.000         0.496
 M1MS5          0.000         0.000         0.000         0.000         0.604
 M1MS6          0.000         0.000         0.000         0.000         0.000
 M1MS7          0.000         0.000         0.000         0.000         0.000
 F1MS1         -0.005         0.000         0.000         0.000         0.000
 F1MS2          0.000         0.039         0.000         0.000         0.000
 F1MS3          0.000         0.000         0.021         0.000         0.000
 F1MS4          0.000         0.000         0.000         0.050         0.000
 F1MS5          0.000         0.000         0.000         0.000         0.110
 F1MS6          0.000         0.000         0.000         0.000         0.000
 F1MS7          0.000         0.000         0.000         0.000         0.000


           THETA
              M1MS6         M1MS7         F1MS1         F1MS2         F1MS3
              ________      ________      ________      ________      ________
 M1MS6          0.254
 M1MS7          0.000         0.567
 F1MS1          0.000         0.000         0.376
 F1MS2          0.000         0.000         0.000         0.574
 F1MS3          0.000         0.000         0.000         0.000         0.512
 F1MS4          0.000         0.000         0.000         0.000         0.000
 F1MS5          0.000         0.000         0.000         0.000         0.000
 F1MS6          0.012         0.000         0.000         0.000         0.000
 F1MS7          0.000        -0.010         0.000         0.000         0.000


           THETA
              F1MS4         F1MS5         F1MS6         F1MS7
              ________      ________      ________      ________
 F1MS4          0.407
 F1MS5          0.000         0.630
 F1MS6          0.000         0.000         0.388
 F1MS7          0.000         0.000         0.000         0.690


           ALPHA
              MMS           FMS
              ________      ________
 1              0.000        -0.433


           BETA
              MMS           FMS
              ________      ________
 MMS            0.000         0.000
 FMS            0.000         0.000


           PSI
              MMS           FMS
              ________      ________
 MMS            1.000
 FMS            0.418         1.000


     POPULATION VALUES


           NU
              M1MS1         M1MS2         M1MS3         M1MS4         M1MS5
              ________      ________      ________      ________      ________
 1              4.197         4.174         4.207         3.750         3.871


           NU
              M1MS6         M1MS7         F1MS1         F1MS2         F1MS3
              ________      ________      ________      ________      ________
 1              4.814         4.232         4.197         4.174         4.329


           NU
              F1MS4         F1MS5         F1MS6         F1MS7
              ________      ________      ________      ________
 1              3.915         3.871         4.814         4.232


           LAMBDA
              MMS           FMS
              ________      ________
 M1MS1          0.458         0.000
 M1MS2          0.469         0.000
 M1MS3          0.499         0.000
 M1MS4          0.500         0.000
 M1MS5          0.691         0.000
 M1MS6          0.221         0.000
 M1MS7          0.294         0.000
 F1MS1          0.000         0.458
 F1MS2          0.000         0.469
 F1MS3          0.000         0.499
 F1MS4          0.000         0.500
 F1MS5          0.000         0.691
 F1MS6          0.000         0.221
 F1MS7          0.000         0.294


           THETA
              M1MS1         M1MS2         M1MS3         M1MS4         M1MS5
              ________      ________      ________      ________      ________
 M1MS1          0.392
 M1MS2          0.000         0.666
 M1MS3          0.000         0.000         0.528
 M1MS4          0.000         0.000         0.000         0.496
 M1MS5          0.000         0.000         0.000         0.000         0.604
 M1MS6          0.000         0.000         0.000         0.000         0.000
 M1MS7          0.000         0.000         0.000         0.000         0.000
 F1MS1         -0.005         0.000         0.000         0.000         0.000
 F1MS2          0.000         0.039         0.000         0.000         0.000
 F1MS3          0.000         0.000         0.021         0.000         0.000
 F1MS4          0.000         0.000         0.000         0.050         0.000
 F1MS5          0.000         0.000         0.000         0.000         0.110
 F1MS6          0.000         0.000         0.000         0.000         0.000
 F1MS7          0.000         0.000         0.000         0.000         0.000


           THETA
              M1MS6         M1MS7         F1MS1         F1MS2         F1MS3
              ________      ________      ________      ________      ________
 M1MS6          0.254
 M1MS7          0.000         0.567
 F1MS1          0.000         0.000         0.376
 F1MS2          0.000         0.000         0.000         0.574
 F1MS3          0.000         0.000         0.000         0.000         0.512
 F1MS4          0.000         0.000         0.000         0.000         0.000
 F1MS5          0.000         0.000         0.000         0.000         0.000
 F1MS6          0.012         0.000         0.000         0.000         0.000
 F1MS7          0.000        -0.010         0.000         0.000         0.000


           THETA
              F1MS4         F1MS5         F1MS6         F1MS7
              ________      ________      ________      ________
 F1MS4          0.407
 F1MS5          0.000         0.630
 F1MS6          0.000         0.000         0.388
 F1MS7          0.000         0.000         0.000         0.690


           ALPHA
              MMS           FMS
              ________      ________
 1              0.000        -0.433


           BETA
              MMS           FMS
              ________      ________
 MMS            0.000         0.000
 FMS            0.000         0.000


           PSI
              MMS           FMS
              ________      ________
 MMS            1.000
 FMS            0.418         1.000


     PRIORS FOR ALL PARAMETERS            PRIOR MEAN      PRIOR VARIANCE     PRIOR STD. DEV.

     Parameter 1~N(0.000,infinity)           0.0000            infinity            infinity
     Parameter 2~N(0.000,infinity)           0.0000            infinity            infinity
     Parameter 3~N(0.000,1000.000)           0.0000           1000.0000             31.6228
     Parameter 4~N(0.000,1000.000)           0.0000           1000.0000             31.6228
     Parameter 5~N(0.000,infinity)           0.0000            infinity            infinity
     Parameter 6~N(0.000,infinity)           0.0000            infinity            infinity
     Parameter 7~N(0.000,infinity)           0.0000            infinity            infinity
     Parameter 8~N(0.000,1000.000)           0.0000           1000.0000             31.6228
     Parameter 9~N(0.000,1000.000)           0.0000           1000.0000             31.6228
     Parameter 10~N(0.000,infinity)          0.0000            infinity            infinity
     Parameter 11~N(0.000,infinity)          0.0000            infinity            infinity
     Parameter 12~N(0.000,infinity)          0.0000            infinity            infinity
     Parameter 13~N(0.000,infinity)          0.0000            infinity            infinity
     Parameter 14~N(0.000,infinity)          0.0000            infinity            infinity
     Parameter 15~N(0.000,infinity)          0.0000            infinity            infinity
     Parameter 16~N(0.000,infinity)          0.0000            infinity            infinity
     Parameter 17~N(0.000,infinity)          0.0000            infinity            infinity
     Parameter 18~N(0.000,infinity)          0.0000            infinity            infinity
     Parameter 19~N(0.000,infinity)          0.0000            infinity            infinity
     Parameter 20~N(0.000,infinity)          0.0000            infinity            infinity
     Parameter 21~N(0.000,infinity)          0.0000            infinity            infinity
     Parameter 22~N(0.000,infinity)          0.0000            infinity            infinity
     Parameter 23~N(0.000,infinity)          0.0000            infinity            infinity
     Parameter 24~IW(0.000,-3)             infinity            infinity            infinity
     Parameter 25~IW(0.000,-3)             infinity            infinity            infinity
     Parameter 26~IW(0.000,-3)             infinity            infinity            infinity
     Parameter 27~IW(0.000,-3)             infinity            infinity            infinity
     Parameter 28~IW(0.000,-3)             infinity            infinity            infinity
     Parameter 29~IW(0.000,-3)             infinity            infinity            infinity
     Parameter 30~IW(0.000,-3)             infinity            infinity            infinity
     Parameter 31~IW(0.000,-3)             infinity            infinity            infinity
     Parameter 32~IW(0.000,-3)             infinity            infinity            infinity
     Parameter 33~IW(0.000,-3)             infinity            infinity            infinity
     Parameter 34~IW(0.000,-3)             infinity            infinity            infinity
     Parameter 35~IW(0.000,-3)             infinity            infinity            infinity
     Parameter 36~IW(0.000,-3)             infinity            infinity            infinity
     Parameter 37~IW(0.000,-3)             infinity            infinity            infinity
     Parameter 38~IW(0.000,-3)             infinity            infinity            infinity
     Parameter 39~IW(0.000,-3)             infinity            infinity            infinity
     Parameter 40~IW(0.000,-3)             infinity            infinity            infinity
     Parameter 41~IW(0.000,-3)             infinity            infinity            infinity
     Parameter 42~IW(0.000,-3)             infinity            infinity            infinity
     Parameter 43~IW(0.000,-3)             infinity            infinity            infinity
     Parameter 44~IW(0.000,-3)             infinity            infinity            infinity
     Parameter 45~N(0.000,infinity)          0.0000            infinity            infinity
     Parameter 46~IW(0.000,-3)
     Cov(Parameter 3,Parameter 8)=999.997500
     Cov(Parameter 4,Parameter 9)=999.997500


TECHNICAL 8 OUTPUT

   TECHNICAL 8 OUTPUT FOR BAYES ESTIMATION

     REPLICATION 1:


                     POTENTIAL       PARAMETER WITH
     ITERATION    SCALE REDUCTION      HIGHEST PSR
     100              1.240               5
     200              1.070               29
     300              1.064               45
     400              1.083               37
     500              1.049               8
     600              1.034               9
     700              1.031               18
     800              1.044               28
     900              1.026               8
     1000             1.024               41
     1100             1.021               25
     1200             1.013               24
     1300             1.022               20
     1400             1.018               20
     1500             1.009               14
     1600             1.009               46
     1700             1.013               9
     1800             1.017               16
     1900             1.006               23
     2000             1.011               24
     2100             1.025               40
     2200             1.042               1
     2300             1.034               9
     2400             1.013               39
     2500             1.016               45
     2600             1.019               45
     2700             1.034               45
     2800             1.019               9
     2900             1.037               9
     3000             1.035               9
     3100             1.024               9
     3200             1.006               13
     3300             1.006               9
     3400             1.006               14
     3500             1.004               34
     3600             1.004               13
     3700             1.003               39
     3800             1.009               45
     3900             1.019               9
     4000             1.013               9
     4100             1.013               9
     4200             1.004               9
     4300             1.005               32
     4400             1.007               32
     4500             1.005               32
     4600             1.003               12
     4700             1.003               25
     4800             1.006               5
     4900             1.013               5
     5000             1.007               11


     Simulated prior distributions

     Parameter       Prior Mean  Prior Variance  Prior Std. Dev.


     Parameter 1 Improper Prior
     Parameter 2 Improper Prior
     Parameter 3         0.0018          0.0050          0.0704
     Parameter 4        -0.0018          0.0051          0.0711
     Parameter 5 Improper Prior
     Parameter 6 Improper Prior
     Parameter 7 Improper Prior
     Parameter 8         0.0014          0.0051          0.0716
     Parameter 9         0.0024          0.0050          0.0710
     Parameter 10 Improper Prior
     Parameter 11 Improper Prior
     Parameter 12 Improper Prior
     Parameter 13 Improper Prior
     Parameter 14 Improper Prior
     Parameter 15 Improper Prior
     Parameter 16 Improper Prior
     Parameter 17 Improper Prior
     Parameter 18 Improper Prior
     Parameter 19 Improper Prior
     Parameter 20 Improper Prior
     Parameter 21 Improper Prior
     Parameter 22 Improper Prior
     Parameter 23 Improper Prior
     Parameter 24 Improper Prior
     Parameter 25 Improper Prior
     Parameter 26 Improper Prior
     Parameter 27 Improper Prior
     Parameter 28 Improper Prior
     Parameter 29 Improper Prior
     Parameter 30 Improper Prior
     Parameter 31 Improper Prior
     Parameter 32 Improper Prior
     Parameter 33 Improper Prior
     Parameter 34 Improper Prior
     Parameter 35 Improper Prior
     Parameter 36 Improper Prior
     Parameter 37 Improper Prior
     Parameter 38 Improper Prior
     Parameter 39 Improper Prior
     Parameter 40 Improper Prior
     Parameter 41 Improper Prior
     Parameter 42 Improper Prior
     Parameter 43 Improper Prior
     Parameter 44 Improper Prior
     Parameter 45 Improper Prior
     Parameter 46 Improper Prior

     REPLICATION 2:


                     POTENTIAL       PARAMETER WITH
     ITERATION    SCALE REDUCTION      HIGHEST PSR
     100              1.254               4
     200              1.050               31
     300              1.100               45
     400              1.117               45
     500              1.113               9
     600              1.037               8
     700              1.064               32
     800              1.037               9
     900              1.025               9
     1000             1.025               5
     1100             1.011               22
     1200             1.033               38
     1300             1.015               38
     1400             1.045               1
     1500             1.065               1
     1600             1.055               1
     1700             1.010               17
     1800             1.007               24
     1900             1.020               5
     2000             1.017               5
     2100             1.016               9
     2200             1.017               11
     2300             1.014               12
     2400             1.037               45
     2500             1.036               9
     2600             1.054               9
     2700             1.050               9
     2800             1.028               9
     2900             1.027               9
     3000             1.025               45
     3100             1.015               10
     3200             1.014               10
     3300             1.017               10
     3400             1.016               10
     3500             1.010               10
     3600             1.007               10
     3700             1.009               32
     3800             1.009               32
     3900             1.013               32
     4000             1.005               9
     4100             1.007               2
     4200             1.006               36
     4300             1.004               38
     4400             1.006               23
     4500             1.006               23
     4600             1.005               23
     4700             1.002               23
     4800             1.003               11
     4900             1.003               10
     5000             1.003               9


     Simulated prior distributions

     Parameter       Prior Mean  Prior Variance  Prior Std. Dev.


     Parameter 1 Improper Prior
     Parameter 2 Improper Prior
     Parameter 3        -0.0021          0.0049          0.0700
     Parameter 4         0.0015          0.0048          0.0690
     Parameter 5 Improper Prior
     Parameter 6 Improper Prior
     Parameter 7 Improper Prior
     Parameter 8        -0.0031          0.0051          0.0714
     Parameter 9        -0.0031          0.0049          0.0702
     Parameter 10 Improper Prior
     Parameter 11 Improper Prior
     Parameter 12 Improper Prior
     Parameter 13 Improper Prior
     Parameter 14 Improper Prior
     Parameter 15 Improper Prior
     Parameter 16 Improper Prior
     Parameter 17 Improper Prior
     Parameter 18 Improper Prior
     Parameter 19 Improper Prior
     Parameter 20 Improper Prior
     Parameter 21 Improper Prior
     Parameter 22 Improper Prior
     Parameter 23 Improper Prior
     Parameter 24 Improper Prior
     Parameter 25 Improper Prior
     Parameter 26 Improper Prior
     Parameter 27 Improper Prior
     Parameter 28 Improper Prior
     Parameter 29 Improper Prior
     Parameter 30 Improper Prior
     Parameter 31 Improper Prior
     Parameter 32 Improper Prior
     Parameter 33 Improper Prior
     Parameter 34 Improper Prior
     Parameter 35 Improper Prior
     Parameter 36 Improper Prior
     Parameter 37 Improper Prior
     Parameter 38 Improper Prior
     Parameter 39 Improper Prior
     Parameter 40 Improper Prior
     Parameter 41 Improper Prior
     Parameter 42 Improper Prior
     Parameter 43 Improper Prior
     Parameter 44 Improper Prior
     Parameter 45 Improper Prior
     Parameter 46 Improper Prior

     REPLICATION 3:


                     POTENTIAL       PARAMETER WITH
     ITERATION    SCALE REDUCTION      HIGHEST PSR
     100              1.250               20
     200              1.267               2
     300              1.055               40
     400              1.069               1
     500              1.057               9
     600              1.067               45
     700              1.031               17
     800              1.020               46
     900              1.054               9
     1000             1.077               1
     1100             1.021               10
     1200             1.014               9
     1300             1.073               9
     1400             1.015               40
     1500             1.020               9
     1600             1.012               36
     1700             1.026               8
     1800             1.011               26
     1900             1.009               7
     2000             1.009               42
     2100             1.009               42
     2200             1.015               22
     2300             1.011               22
     2400             1.007               22
     2500             1.011               45
     2600             1.008               9
     2700             1.008               31
     2800             1.006               38
     2900             1.007               38
     3000             1.006               15
     3100             1.007               2
     3200             1.004               32
     3300             1.018               5
     3400             1.016               5
     3500             1.029               5
     3600             1.020               5
     3700             1.009               5
     3800             1.018               5
     3900             1.026               5
     4000             1.019               8
     4100             1.019               5
     4200             1.021               1
     4300             1.016               5
     4400             1.014               2
     4500             1.010               10
     4600             1.012               10
     4700             1.006               10
     4800             1.004               13
     4900             1.004               10
     5000             1.005               10


     Simulated prior distributions

     Parameter       Prior Mean  Prior Variance  Prior Std. Dev.


     Parameter 1 Improper Prior
     Parameter 2 Improper Prior
     Parameter 3        -0.0022          0.0052          0.0720
     Parameter 4        -0.0048          0.0050          0.0706
     Parameter 5 Improper Prior
     Parameter 6 Improper Prior
     Parameter 7 Improper Prior
     Parameter 8         0.0020          0.0053          0.0730
     Parameter 9         0.0024          0.0050          0.0706
     Parameter 10 Improper Prior
     Parameter 11 Improper Prior
     Parameter 12 Improper Prior
     Parameter 13 Improper Prior
     Parameter 14 Improper Prior
     Parameter 15 Improper Prior
     Parameter 16 Improper Prior
     Parameter 17 Improper Prior
     Parameter 18 Improper Prior
     Parameter 19 Improper Prior
     Parameter 20 Improper Prior
     Parameter 21 Improper Prior
     Parameter 22 Improper Prior
     Parameter 23 Improper Prior
     Parameter 24 Improper Prior
     Parameter 25 Improper Prior
     Parameter 26 Improper Prior
     Parameter 27 Improper Prior
     Parameter 28 Improper Prior
     Parameter 29 Improper Prior
     Parameter 30 Improper Prior
     Parameter 31 Improper Prior
     Parameter 32 Improper Prior
     Parameter 33 Improper Prior
     Parameter 34 Improper Prior
     Parameter 35 Improper Prior
     Parameter 36 Improper Prior
     Parameter 37 Improper Prior
     Parameter 38 Improper Prior
     Parameter 39 Improper Prior
     Parameter 40 Improper Prior
     Parameter 41 Improper Prior
     Parameter 42 Improper Prior
     Parameter 43 Improper Prior
     Parameter 44 Improper Prior
     Parameter 45 Improper Prior
     Parameter 46 Improper Prior

     REPLICATION 4:


                     POTENTIAL       PARAMETER WITH
     ITERATION    SCALE REDUCTION      HIGHEST PSR
     100              1.266               6
     200              1.068               17
     300              1.202               1
     400              1.072               46
     500              1.156               5
     600              1.023               3
     700              1.032               32
     800              1.016               13
     900              1.089               1
     1000             1.161               1
     1100             1.102               1
     1200             1.025               20
     1300             1.049               20
     1400             1.030               45
     1500             1.020               17
     1600             1.019               17
     1700             1.021               17
     1800             1.009               22
     1900             1.007               20
     2000             1.009               31
     2100             1.011               17
     2200             1.016               13
     2300             1.013               32
     2400             1.008               17
     2500             1.009               24
     2600             1.012               2
     2700             1.007               6
     2800             1.011               15
     2900             1.025               1
     3000             1.019               1
     3100             1.020               1
     3200             1.005               32
     3300             1.006               32
     3400             1.005               22
     3500             1.004               25
     3600             1.004               19
     3700             1.010               2
     3800             1.018               2
     3900             1.019               5
     4000             1.013               5
     4100             1.012               1
     4200             1.009               1
     4300             1.006               17
     4400             1.007               1
     4500             1.007               6
     4600             1.004               26
     4700             1.003               26
     4800             1.004               26
     4900             1.004               32
     5000             1.003               26


     Simulated prior distributions

     Parameter       Prior Mean  Prior Variance  Prior Std. Dev.


     Parameter 1 Improper Prior
     Parameter 2 Improper Prior
     Parameter 3        -0.0017          0.0051          0.0716
     Parameter 4         0.0002          0.0047          0.0684
     Parameter 5 Improper Prior
     Parameter 6 Improper Prior
     Parameter 7 Improper Prior
     Parameter 8         0.0026          0.0052          0.0725
     Parameter 9         0.0036          0.0049          0.0703
     Parameter 10 Improper Prior
     Parameter 11 Improper Prior
     Parameter 12 Improper Prior
     Parameter 13 Improper Prior
     Parameter 14 Improper Prior
     Parameter 15 Improper Prior
     Parameter 16 Improper Prior
     Parameter 17 Improper Prior
     Parameter 18 Improper Prior
     Parameter 19 Improper Prior
     Parameter 20 Improper Prior
     Parameter 21 Improper Prior
     Parameter 22 Improper Prior
     Parameter 23 Improper Prior
     Parameter 24 Improper Prior
     Parameter 25 Improper Prior
     Parameter 26 Improper Prior
     Parameter 27 Improper Prior
     Parameter 28 Improper Prior
     Parameter 29 Improper Prior
     Parameter 30 Improper Prior
     Parameter 31 Improper Prior
     Parameter 32 Improper Prior
     Parameter 33 Improper Prior
     Parameter 34 Improper Prior
     Parameter 35 Improper Prior
     Parameter 36 Improper Prior
     Parameter 37 Improper Prior
     Parameter 38 Improper Prior
     Parameter 39 Improper Prior
     Parameter 40 Improper Prior
     Parameter 41 Improper Prior
     Parameter 42 Improper Prior
     Parameter 43 Improper Prior
     Parameter 44 Improper Prior
     Parameter 45 Improper Prior
     Parameter 46 Improper Prior

     REPLICATION 5:


                     POTENTIAL       PARAMETER WITH
     ITERATION    SCALE REDUCTION      HIGHEST PSR
     100              1.410               28
     200              1.293               14
     300              1.312               21
     400              1.048               14
     500              1.244               45
     600              1.037               3
     700              1.124               1
     800              1.033               46
     900              1.018               26
     1000             1.078               45
     1100             1.020               45
     1200             1.055               45
     1300             1.040               19
     1400             1.014               14
     1500             1.013               45
     1600             1.015               46
     1700             1.016               19
     1800             1.019               19
     1900             1.031               21
     2000             1.033               21
     2100             1.048               21
     2200             1.025               21
     2300             1.018               5
     2400             1.026               7
     2500             1.014               7
     2600             1.007               36
     2700             1.008               18
     2800             1.011               21
     2900             1.015               21
     3000             1.022               21
     3100             1.011               21
     3200             1.016               14
     3300             1.016               14
     3400             1.012               14
     3500             1.011               14
     3600             1.004               18
     3700             1.003               46
     3800             1.008               21
     3900             1.009               21
     4000             1.011               21
     4100             1.007               10
     4200             1.008               14
     4300             1.012               14
     4400             1.012               14
     4500             1.011               14
     4600             1.009               45
     4700             1.007               4
     4800             1.006               14
     4900             1.007               14
     5000             1.007               14


     Simulated prior distributions

     Parameter       Prior Mean  Prior Variance  Prior Std. Dev.


     Parameter 1 Improper Prior
     Parameter 2 Improper Prior
     Parameter 3         0.0022          0.0051          0.0717
     Parameter 4         0.0016          0.0050          0.0707
     Parameter 5 Improper Prior
     Parameter 6 Improper Prior
     Parameter 7 Improper Prior
     Parameter 8        -0.0006          0.0048          0.0695
     Parameter 9        -0.0001          0.0045          0.0669
     Parameter 10 Improper Prior
     Parameter 11 Improper Prior
     Parameter 12 Improper Prior
     Parameter 13 Improper Prior
     Parameter 14 Improper Prior
     Parameter 15 Improper Prior
     Parameter 16 Improper Prior
     Parameter 17 Improper Prior
     Parameter 18 Improper Prior
     Parameter 19 Improper Prior
     Parameter 20 Improper Prior
     Parameter 21 Improper Prior
     Parameter 22 Improper Prior
     Parameter 23 Improper Prior
     Parameter 24 Improper Prior
     Parameter 25 Improper Prior
     Parameter 26 Improper Prior
     Parameter 27 Improper Prior
     Parameter 28 Improper Prior
     Parameter 29 Improper Prior
     Parameter 30 Improper Prior
     Parameter 31 Improper Prior
     Parameter 32 Improper Prior
     Parameter 33 Improper Prior
     Parameter 34 Improper Prior
     Parameter 35 Improper Prior
     Parameter 36 Improper Prior
     Parameter 37 Improper Prior
     Parameter 38 Improper Prior
     Parameter 39 Improper Prior
     Parameter 40 Improper Prior
     Parameter 41 Improper Prior
     Parameter 42 Improper Prior
     Parameter 43 Improper Prior
     Parameter 44 Improper Prior
     Parameter 45 Improper Prior
     Parameter 46 Improper Prior

     REPLICATION 6:


                     POTENTIAL       PARAMETER WITH
     ITERATION    SCALE REDUCTION      HIGHEST PSR
     100              1.556               1
     200              1.259               45
     300              1.085               8
     400              1.096               9
     500              1.083               46
     600              1.046               45
     700              1.095               14
     800              1.084               24
     900              1.033               36
     1000             1.036               21
     1100             1.033               23
     1200             1.021               2
     1300             1.018               9
     1400             1.022               41
     1500             1.028               40
     1600             1.017               40
     1700             1.077               1
     1800             1.026               22
     1900             1.018               1
     2000             1.018               45
     2100             1.026               1
     2200             1.017               1
     2300             1.013               31
     2400             1.009               24
     2500             1.014               24
     2600             1.011               24
     2700             1.008               31
     2800             1.008               31
     2900             1.007               8
     3000             1.004               8
     3100             1.004               20
     3200             1.003               35
     3300             1.005               11
     3400             1.004               11
     3500             1.006               5
     3600             1.009               24
     3700             1.013               9
     3800             1.018               9
     3900             1.020               9
     4000             1.013               10
     4100             1.007               10
     4200             1.004               32
     4300             1.006               10
     4400             1.016               9
     4500             1.007               45
     4600             1.014               45
     4700             1.005               45
     4800             1.004               45
     4900             1.005               45
     5000             1.004               36


     Simulated prior distributions

     Parameter       Prior Mean  Prior Variance  Prior Std. Dev.


     Parameter 1 Improper Prior
     Parameter 2 Improper Prior
     Parameter 3        -0.0015          0.0051          0.0711
     Parameter 4        -0.0002          0.0047          0.0684
     Parameter 5 Improper Prior
     Parameter 6 Improper Prior
     Parameter 7 Improper Prior
     Parameter 8        -0.0007          0.0050          0.0710
     Parameter 9         0.0011          0.0051          0.0711
     Parameter 10 Improper Prior
     Parameter 11 Improper Prior
     Parameter 12 Improper Prior
     Parameter 13 Improper Prior
     Parameter 14 Improper Prior
     Parameter 15 Improper Prior
     Parameter 16 Improper Prior
     Parameter 17 Improper Prior
     Parameter 18 Improper Prior
     Parameter 19 Improper Prior
     Parameter 20 Improper Prior
     Parameter 21 Improper Prior
     Parameter 22 Improper Prior
     Parameter 23 Improper Prior
     Parameter 24 Improper Prior
     Parameter 25 Improper Prior
     Parameter 26 Improper Prior
     Parameter 27 Improper Prior
     Parameter 28 Improper Prior
     Parameter 29 Improper Prior
     Parameter 30 Improper Prior
     Parameter 31 Improper Prior
     Parameter 32 Improper Prior
     Parameter 33 Improper Prior
     Parameter 34 Improper Prior
     Parameter 35 Improper Prior
     Parameter 36 Improper Prior
     Parameter 37 Improper Prior
     Parameter 38 Improper Prior
     Parameter 39 Improper Prior
     Parameter 40 Improper Prior
     Parameter 41 Improper Prior
     Parameter 42 Improper Prior
     Parameter 43 Improper Prior
     Parameter 44 Improper Prior
     Parameter 45 Improper Prior
     Parameter 46 Improper Prior

     REPLICATION 7:


                     POTENTIAL       PARAMETER WITH
     ITERATION    SCALE REDUCTION      HIGHEST PSR
     100              1.390               5
     200              1.299               2
     300              1.111               2
     400              1.068               18
     500              1.034               3
     600              1.029               18
     700              1.057               5
     800              1.021               38
     900              1.027               10
     1000             1.030               10
     1100             1.009               27
     1200             1.019               45
     1300             1.063               5
     1400             1.029               40
     1500             1.014               46
     1600             1.011               46
     1700             1.013               10
     1800             1.012               5
     1900             1.021               5
     2000             1.013               21
     2100             1.018               46
     2200             1.020               46
     2300             1.021               46
     2400             1.020               46
     2500             1.017               2
     2600             1.007               25
     2700             1.010               25
     2800             1.008               25
     2900             1.005               25
     3000             1.007               12
     3100             1.009               12
     3200             1.011               12
     3300             1.007               12
     3400             1.005               12
     3500             1.005               6
     3600             1.004               6
     3700             1.004               6
     3800             1.004               46
     3900             1.008               1
     4000             1.005               5
     4100             1.018               1
     4200             1.007               1
     4300             1.007               46
     4400             1.007               46
     4500             1.007               46
     4600             1.010               46
     4700             1.013               45
     4800             1.008               8
     4900             1.009               6
     5000             1.007               6


     Simulated prior distributions

     Parameter       Prior Mean  Prior Variance  Prior Std. Dev.


     Parameter 1 Improper Prior
     Parameter 2 Improper Prior
     Parameter 3         0.0012          0.0052          0.0720
     Parameter 4        -0.0034          0.0044          0.0665
     Parameter 5 Improper Prior
     Parameter 6 Improper Prior
     Parameter 7 Improper Prior
     Parameter 8        -0.0013          0.0049          0.0703
     Parameter 9         0.0035          0.0050          0.0707
     Parameter 10 Improper Prior
     Parameter 11 Improper Prior
     Parameter 12 Improper Prior
     Parameter 13 Improper Prior
     Parameter 14 Improper Prior
     Parameter 15 Improper Prior
     Parameter 16 Improper Prior
     Parameter 17 Improper Prior
     Parameter 18 Improper Prior
     Parameter 19 Improper Prior
     Parameter 20 Improper Prior
     Parameter 21 Improper Prior
     Parameter 22 Improper Prior
     Parameter 23 Improper Prior
     Parameter 24 Improper Prior
     Parameter 25 Improper Prior
     Parameter 26 Improper Prior
     Parameter 27 Improper Prior
     Parameter 28 Improper Prior
     Parameter 29 Improper Prior
     Parameter 30 Improper Prior
     Parameter 31 Improper Prior
     Parameter 32 Improper Prior
     Parameter 33 Improper Prior
     Parameter 34 Improper Prior
     Parameter 35 Improper Prior
     Parameter 36 Improper Prior
     Parameter 37 Improper Prior
     Parameter 38 Improper Prior
     Parameter 39 Improper Prior
     Parameter 40 Improper Prior
     Parameter 41 Improper Prior
     Parameter 42 Improper Prior
     Parameter 43 Improper Prior
     Parameter 44 Improper Prior
     Parameter 45 Improper Prior
     Parameter 46 Improper Prior

     REPLICATION 8:


                     POTENTIAL       PARAMETER WITH
     ITERATION    SCALE REDUCTION      HIGHEST PSR
     100              1.213               6
     200              1.262               10
     300              1.047               46
     400              1.046               19
     500              1.067               10
     600              1.061               28
     700              1.034               45
     800              1.010               15
     900              1.032               10
     1000             1.030               8
     1100             1.031               45
     1200             1.017               4
     1300             1.010               21
     1400             1.015               4
     1500             1.012               35
     1600             1.015               31
     1700             1.013               36
     1800             1.017               36
     1900             1.018               36
     2000             1.014               17
     2100             1.037               1
     2200             1.052               9
     2300             1.040               1
     2400             1.013               9
     2500             1.016               9
     2600             1.006               5
     2700             1.005               24
     2800             1.008               14
     2900             1.002               24
     3000             1.011               45
     3100             1.026               1
     3200             1.022               9
     3300             1.013               9
     3400             1.006               25
     3500             1.023               9
     3600             1.019               9
     3700             1.008               19
     3800             1.009               19
     3900             1.007               13
     4000             1.006               13
     4100             1.007               14
     4200             1.007               9
     4300             1.006               17
     4400             1.006               9
     4500             1.010               9
     4600             1.003               9
     4700             1.003               9
     4800             1.010               9
     4900             1.019               9
     5000             1.020               9
     5100             1.009               9


     Simulated prior distributions

     Parameter       Prior Mean  Prior Variance  Prior Std. Dev.


     Parameter 1 Improper Prior
     Parameter 2 Improper Prior
     Parameter 3        -0.0007          0.0052          0.0718
     Parameter 4        -0.0023          0.0050          0.0710
     Parameter 5 Improper Prior
     Parameter 6 Improper Prior
     Parameter 7 Improper Prior
     Parameter 8         0.0032          0.0050          0.0707
     Parameter 9         0.0011          0.0046          0.0680
     Parameter 10 Improper Prior
     Parameter 11 Improper Prior
     Parameter 12 Improper Prior
     Parameter 13 Improper Prior
     Parameter 14 Improper Prior
     Parameter 15 Improper Prior
     Parameter 16 Improper Prior
     Parameter 17 Improper Prior
     Parameter 18 Improper Prior
     Parameter 19 Improper Prior
     Parameter 20 Improper Prior
     Parameter 21 Improper Prior
     Parameter 22 Improper Prior
     Parameter 23 Improper Prior
     Parameter 24 Improper Prior
     Parameter 25 Improper Prior
     Parameter 26 Improper Prior
     Parameter 27 Improper Prior
     Parameter 28 Improper Prior
     Parameter 29 Improper Prior
     Parameter 30 Improper Prior
     Parameter 31 Improper Prior
     Parameter 32 Improper Prior
     Parameter 33 Improper Prior
     Parameter 34 Improper Prior
     Parameter 35 Improper Prior
     Parameter 36 Improper Prior
     Parameter 37 Improper Prior
     Parameter 38 Improper Prior
     Parameter 39 Improper Prior
     Parameter 40 Improper Prior
     Parameter 41 Improper Prior
     Parameter 42 Improper Prior
     Parameter 43 Improper Prior
     Parameter 44 Improper Prior
     Parameter 45 Improper Prior
     Parameter 46 Improper Prior

     REPLICATION 9:


                     POTENTIAL       PARAMETER WITH
     ITERATION    SCALE REDUCTION      HIGHEST PSR
     100              1.164               13
     200              1.164               10
     300              1.088               25
     400              1.100               14
     500              1.121               5
     600              1.053               12
     700              1.058               5
     800              1.041               21
     900              1.039               24
     1000             1.017               24
     1100             1.019               1
     1200             1.016               46
     1300             1.014               24
     1400             1.037               5
     1500             1.024               4
     1600             1.020               31
     1700             1.023               11
     1800             1.021               11
     1900             1.018               14
     2000             1.021               14
     2100             1.011               46
     2200             1.021               46
     2300             1.019               14
     2400             1.031               5
     2500             1.017               11
     2600             1.019               11
     2700             1.028               11
     2800             1.014               45
     2900             1.015               45
     3000             1.015               24
     3100             1.014               24
     3200             1.016               24
     3300             1.014               24
     3400             1.006               29
     3500             1.010               38
     3600             1.026               45
     3700             1.028               5
     3800             1.036               45
     3900             1.040               45
     4000             1.010               4
     4100             1.007               40
     4200             1.004               40
     4300             1.008               2
     4400             1.012               2
     4500             1.010               2
     4600             1.012               1
     4700             1.006               1
     4800             1.004               24
     4900             1.003               1
     5000             1.003               32


     Simulated prior distributions

     Parameter       Prior Mean  Prior Variance  Prior Std. Dev.


     Parameter 1 Improper Prior
     Parameter 2 Improper Prior
     Parameter 3         0.0019          0.0054          0.0733
     Parameter 4         0.0008          0.0049          0.0697
     Parameter 5 Improper Prior
     Parameter 6 Improper Prior
     Parameter 7 Improper Prior
     Parameter 8         0.0011          0.0049          0.0697
     Parameter 9        -0.0018          0.0052          0.0721
     Parameter 10 Improper Prior
     Parameter 11 Improper Prior
     Parameter 12 Improper Prior
     Parameter 13 Improper Prior
     Parameter 14 Improper Prior
     Parameter 15 Improper Prior
     Parameter 16 Improper Prior
     Parameter 17 Improper Prior
     Parameter 18 Improper Prior
     Parameter 19 Improper Prior
     Parameter 20 Improper Prior
     Parameter 21 Improper Prior
     Parameter 22 Improper Prior
     Parameter 23 Improper Prior
     Parameter 24 Improper Prior
     Parameter 25 Improper Prior
     Parameter 26 Improper Prior
     Parameter 27 Improper Prior
     Parameter 28 Improper Prior
     Parameter 29 Improper Prior
     Parameter 30 Improper Prior
     Parameter 31 Improper Prior
     Parameter 32 Improper Prior
     Parameter 33 Improper Prior
     Parameter 34 Improper Prior
     Parameter 35 Improper Prior
     Parameter 36 Improper Prior
     Parameter 37 Improper Prior
     Parameter 38 Improper Prior
     Parameter 39 Improper Prior
     Parameter 40 Improper Prior
     Parameter 41 Improper Prior
     Parameter 42 Improper Prior
     Parameter 43 Improper Prior
     Parameter 44 Improper Prior
     Parameter 45 Improper Prior
     Parameter 46 Improper Prior

     REPLICATION 10:


                     POTENTIAL       PARAMETER WITH
     ITERATION    SCALE REDUCTION      HIGHEST PSR
     100              1.417               12
     200              1.102               1
     300              1.071               31
     400              1.043               3
     500              1.033               31
     600              1.055               2
     700              1.038               40
     800              1.051               9
     900              1.016               23
     1000             1.055               5
     1100             1.024               5
     1200             1.023               9
     1300             1.023               5
     1400             1.023               46
     1500             1.049               5
     1600             1.054               5
     1700             1.058               2
     1800             1.042               2
     1900             1.021               8
     2000             1.028               8
     2100             1.021               8
     2200             1.022               45
     2300             1.014               26
     2400             1.015               24
     2500             1.017               24
     2600             1.013               40
     2700             1.018               45
     2800             1.014               26
     2900             1.028               5
     3000             1.019               5
     3100             1.020               45
     3200             1.022               45
     3300             1.026               5
     3400             1.022               5
     3500             1.024               45
     3600             1.006               40
     3700             1.006               1
     3800             1.008               40
     3900             1.012               1
     4000             1.006               40
     4100             1.004               23
     4200             1.009               45
     4300             1.014               45
     4400             1.020               5
     4500             1.017               5
     4600             1.023               45
     4700             1.021               45
     4800             1.012               45
     4900             1.017               5
     5000             1.010               45


     Simulated prior distributions

     Parameter       Prior Mean  Prior Variance  Prior Std. Dev.


     Parameter 1 Improper Prior
     Parameter 2 Improper Prior
     Parameter 3         0.0015          0.0048          0.0696
     Parameter 4         0.0010          0.0050          0.0707
     Parameter 5 Improper Prior
     Parameter 6 Improper Prior
     Parameter 7 Improper Prior
     Parameter 8         0.0004          0.0050          0.0710
     Parameter 9        -0.0010          0.0046          0.0682
     Parameter 10 Improper Prior
     Parameter 11 Improper Prior
     Parameter 12 Improper Prior
     Parameter 13 Improper Prior
     Parameter 14 Improper Prior
     Parameter 15 Improper Prior
     Parameter 16 Improper Prior
     Parameter 17 Improper Prior
     Parameter 18 Improper Prior
     Parameter 19 Improper Prior
     Parameter 20 Improper Prior
     Parameter 21 Improper Prior
     Parameter 22 Improper Prior
     Parameter 23 Improper Prior
     Parameter 24 Improper Prior
     Parameter 25 Improper Prior
     Parameter 26 Improper Prior
     Parameter 27 Improper Prior
     Parameter 28 Improper Prior
     Parameter 29 Improper Prior
     Parameter 30 Improper Prior
     Parameter 31 Improper Prior
     Parameter 32 Improper Prior
     Parameter 33 Improper Prior
     Parameter 34 Improper Prior
     Parameter 35 Improper Prior
     Parameter 36 Improper Prior
     Parameter 37 Improper Prior
     Parameter 38 Improper Prior
     Parameter 39 Improper Prior
     Parameter 40 Improper Prior
     Parameter 41 Improper Prior
     Parameter 42 Improper Prior
     Parameter 43 Improper Prior
     Parameter 44 Improper Prior
     Parameter 45 Improper Prior
     Parameter 46 Improper Prior

     REPLICATION 11:


                     POTENTIAL       PARAMETER WITH
     ITERATION    SCALE REDUCTION      HIGHEST PSR
     100              1.253               2
     200              1.121               10
     300              1.069               25
     400              1.080               21
     500              1.105               26
     600              1.052               9
     700              1.026               26
     800              1.057               15
     900              1.020               10
     1000             1.016               46
     1100             1.045               9
     1200             1.103               5
     1300             1.050               14
     1400             1.022               28
     1500             1.015               37
     1600             1.029               2
     1700             1.014               2
     1800             1.020               5
     1900             1.012               14
     2000             1.016               14
     2100             1.008               8
     2200             1.014               8
     2300             1.018               1
     2400             1.021               1
     2500             1.008               20
     2600             1.009               28
     2700             1.011               28
     2800             1.008               46
     2900             1.022               5
     3000             1.018               5
     3100             1.012               5
     3200             1.028               5
     3300             1.032               1
     3400             1.046               5
     3500             1.029               5
     3600             1.022               1
     3700             1.012               1
     3800             1.025               1
     3900             1.017               46
     4000             1.014               45
     4100             1.014               45
     4200             1.013               45
     4300             1.007               45
     4400             1.005               45
     4500             1.005               26
     4600             1.008               45
     4700             1.011               21
     4800             1.007               21
     4900             1.006               21
     5000             1.008               21


     Simulated prior distributions

     Parameter       Prior Mean  Prior Variance  Prior Std. Dev.


     Parameter 1 Improper Prior
     Parameter 2 Improper Prior
     Parameter 3         0.0002          0.0048          0.0692
     Parameter 4         0.0026          0.0053          0.0730
     Parameter 5 Improper Prior
     Parameter 6 Improper Prior
     Parameter 7 Improper Prior
     Parameter 8         0.0035          0.0051          0.0713
     Parameter 9         0.0026          0.0051          0.0714
     Parameter 10 Improper Prior
     Parameter 11 Improper Prior
     Parameter 12 Improper Prior
     Parameter 13 Improper Prior
     Parameter 14 Improper Prior
     Parameter 15 Improper Prior
     Parameter 16 Improper Prior
     Parameter 17 Improper Prior
     Parameter 18 Improper Prior
     Parameter 19 Improper Prior
     Parameter 20 Improper Prior
     Parameter 21 Improper Prior
     Parameter 22 Improper Prior
     Parameter 23 Improper Prior
     Parameter 24 Improper Prior
     Parameter 25 Improper Prior
     Parameter 26 Improper Prior
     Parameter 27 Improper Prior
     Parameter 28 Improper Prior
     Parameter 29 Improper Prior
     Parameter 30 Improper Prior
     Parameter 31 Improper Prior
     Parameter 32 Improper Prior
     Parameter 33 Improper Prior
     Parameter 34 Improper Prior
     Parameter 35 Improper Prior
     Parameter 36 Improper Prior
     Parameter 37 Improper Prior
     Parameter 38 Improper Prior
     Parameter 39 Improper Prior
     Parameter 40 Improper Prior
     Parameter 41 Improper Prior
     Parameter 42 Improper Prior
     Parameter 43 Improper Prior
     Parameter 44 Improper Prior
     Parameter 45 Improper Prior
     Parameter 46 Improper Prior

     REPLICATION 12:


                     POTENTIAL       PARAMETER WITH
     ITERATION    SCALE REDUCTION      HIGHEST PSR
     100              1.530               1
     200              1.327               8
     300              1.051               10
     400              1.107               45
     500              1.048               10
     600              1.045               12
     700              1.041               21
     800              1.018               1
     900              1.104               12
     1000             1.065               26
     1100             1.020               45
     1200             1.027               17
     1300             1.031               26
     1400             1.027               17
     1500             1.015               16
     1600             1.029               1
     1700             1.011               28
     1800             1.017               2
     1900             1.019               46
     2000             1.020               28
     2100             1.009               24
     2200             1.008               10
     2300             1.005               17
     2400             1.010               38
     2500             1.014               15
     2600             1.016               28
     2700             1.009               14
     2800             1.011               14
     2900             1.017               14
     3000             1.009               14
     3100             1.005               26
     3200             1.007               38
     3300             1.009               3
     3400             1.012               3
     3500             1.018               3
     3600             1.012               3
     3700             1.009               3
     3800             1.007               3
     3900             1.009               19
     4000             1.006               10
     4100             1.008               10
     4200             1.008               10
     4300             1.007               24
     4400             1.009               24
     4500             1.009               24
     4600             1.006               24
     4700             1.004               24
     4800             1.004               35
     4900             1.005               35
     5000             1.006               35


     Simulated prior distributions

     Parameter       Prior Mean  Prior Variance  Prior Std. Dev.


     Parameter 1 Improper Prior
     Parameter 2 Improper Prior
     Parameter 3         0.0009          0.0047          0.0685
     Parameter 4        -0.0016          0.0049          0.0701
     Parameter 5 Improper Prior
     Parameter 6 Improper Prior
     Parameter 7 Improper Prior
     Parameter 8         0.0044          0.0049          0.0702
     Parameter 9        -0.0021          0.0054          0.0734
     Parameter 10 Improper Prior
     Parameter 11 Improper Prior
     Parameter 12 Improper Prior
     Parameter 13 Improper Prior
     Parameter 14 Improper Prior
     Parameter 15 Improper Prior
     Parameter 16 Improper Prior
     Parameter 17 Improper Prior
     Parameter 18 Improper Prior
     Parameter 19 Improper Prior
     Parameter 20 Improper Prior
     Parameter 21 Improper Prior
     Parameter 22 Improper Prior
     Parameter 23 Improper Prior
     Parameter 24 Improper Prior
     Parameter 25 Improper Prior
     Parameter 26 Improper Prior
     Parameter 27 Improper Prior
     Parameter 28 Improper Prior
     Parameter 29 Improper Prior
     Parameter 30 Improper Prior
     Parameter 31 Improper Prior
     Parameter 32 Improper Prior
     Parameter 33 Improper Prior
     Parameter 34 Improper Prior
     Parameter 35 Improper Prior
     Parameter 36 Improper Prior
     Parameter 37 Improper Prior
     Parameter 38 Improper Prior
     Parameter 39 Improper Prior
     Parameter 40 Improper Prior
     Parameter 41 Improper Prior
     Parameter 42 Improper Prior
     Parameter 43 Improper Prior
     Parameter 44 Improper Prior
     Parameter 45 Improper Prior
     Parameter 46 Improper Prior

     REPLICATION 13:


                     POTENTIAL       PARAMETER WITH
     ITERATION    SCALE REDUCTION      HIGHEST PSR
     100              1.333               13
     200              1.087               13
     300              1.286               14
     400              1.198               2
     500              1.024               1
     600              1.050               10
     700              1.103               13
     800              1.019               39
     900              1.063               21
     1000             1.024               21
     1100             1.026               38
     1200             1.030               13
     1300             1.029               45
     1400             1.031               40
     1500             1.015               8
     1600             1.024               15
     1700             1.025               5
     1800             1.008               30
     1900             1.012               24
     2000             1.018               5
     2100             1.010               13
     2200             1.007               39
     2300             1.017               21
     2400             1.005               14
     2500             1.008               5
     2600             1.013               19
     2700             1.010               19
     2800             1.006               19
     2900             1.026               1
     3000             1.023               1
     3100             1.025               9
     3200             1.035               1
     3300             1.026               1
     3400             1.011               1
     3500             1.009               40
     3600             1.009               12
     3700             1.007               12
     3800             1.007               36
     3900             1.011               36
     4000             1.009               45
     4100             1.006               46
     4200             1.007               5
     4300             1.015               5
     4400             1.027               5
     4500             1.008               5
     4600             1.009               28
     4700             1.011               28
     4800             1.004               5
     4900             1.007               45
     5000             1.013               5


     Simulated prior distributions

     Parameter       Prior Mean  Prior Variance  Prior Std. Dev.


     Parameter 1 Improper Prior
     Parameter 2 Improper Prior
     Parameter 3        -0.0009          0.0051          0.0711
     Parameter 4        -0.0024          0.0052          0.0724
     Parameter 5 Improper Prior
     Parameter 6 Improper Prior
     Parameter 7 Improper Prior
     Parameter 8        -0.0022          0.0047          0.0685
     Parameter 9         0.0052          0.0050          0.0708
     Parameter 10 Improper Prior
     Parameter 11 Improper Prior
     Parameter 12 Improper Prior
     Parameter 13 Improper Prior
     Parameter 14 Improper Prior
     Parameter 15 Improper Prior
     Parameter 16 Improper Prior
     Parameter 17 Improper Prior
     Parameter 18 Improper Prior
     Parameter 19 Improper Prior
     Parameter 20 Improper Prior
     Parameter 21 Improper Prior
     Parameter 22 Improper Prior
     Parameter 23 Improper Prior
     Parameter 24 Improper Prior
     Parameter 25 Improper Prior
     Parameter 26 Improper Prior
     Parameter 27 Improper Prior
     Parameter 28 Improper Prior
     Parameter 29 Improper Prior
     Parameter 30 Improper Prior
     Parameter 31 Improper Prior
     Parameter 32 Improper Prior
     Parameter 33 Improper Prior
     Parameter 34 Improper Prior
     Parameter 35 Improper Prior
     Parameter 36 Improper Prior
     Parameter 37 Improper Prior
     Parameter 38 Improper Prior
     Parameter 39 Improper Prior
     Parameter 40 Improper Prior
     Parameter 41 Improper Prior
     Parameter 42 Improper Prior
     Parameter 43 Improper Prior
     Parameter 44 Improper Prior
     Parameter 45 Improper Prior
     Parameter 46 Improper Prior

     REPLICATION 14:


                     POTENTIAL       PARAMETER WITH
     ITERATION    SCALE REDUCTION      HIGHEST PSR
     100              1.167               12
     200              1.385               45
     300              1.067               19
     400              1.046               38
     500              1.047               19
     600              1.031               45
     700              1.018               1
     800              1.076               19
     900              1.018               45
     1000             1.014               38
     1100             1.022               39
     1200             1.029               19
     1300             1.012               38
     1400             1.018               15
     1500             1.009               11
     1600             1.062               45
     1700             1.080               5
     1800             1.090               5
     1900             1.073               8
     2000             1.048               8
     2100             1.043               8
     2200             1.012               26
     2300             1.011               19
     2400             1.015               45
     2500             1.025               5
     2600             1.010               15
     2700             1.009               39
     2800             1.010               45
     2900             1.014               24
     3000             1.012               24
     3100             1.006               9
     3200             1.004               45
     3300             1.009               39
     3400             1.011               39
     3500             1.007               39
     3600             1.006               39
     3700             1.005               39
     3800             1.004               8
     3900             1.006               39
     4000             1.010               5
     4100             1.006               1
     4200             1.005               39
     4300             1.006               17
     4400             1.008               17
     4500             1.011               17
     4600             1.007               40
     4700             1.007               40
     4800             1.005               40
     4900             1.011               1
     5000             1.010               45


     Simulated prior distributions

     Parameter       Prior Mean  Prior Variance  Prior Std. Dev.


     Parameter 1 Improper Prior
     Parameter 2 Improper Prior
     Parameter 3        -0.0037          0.0052          0.0721
     Parameter 4         0.0020          0.0049          0.0699
     Parameter 5 Improper Prior
     Parameter 6 Improper Prior
     Parameter 7 Improper Prior
     Parameter 8         0.0009          0.0049          0.0699
     Parameter 9        -0.0022          0.0046          0.0678
     Parameter 10 Improper Prior
     Parameter 11 Improper Prior
     Parameter 12 Improper Prior
     Parameter 13 Improper Prior
     Parameter 14 Improper Prior
     Parameter 15 Improper Prior
     Parameter 16 Improper Prior
     Parameter 17 Improper Prior
     Parameter 18 Improper Prior
     Parameter 19 Improper Prior
     Parameter 20 Improper Prior
     Parameter 21 Improper Prior
     Parameter 22 Improper Prior
     Parameter 23 Improper Prior
     Parameter 24 Improper Prior
     Parameter 25 Improper Prior
     Parameter 26 Improper Prior
     Parameter 27 Improper Prior
     Parameter 28 Improper Prior
     Parameter 29 Improper Prior
     Parameter 30 Improper Prior
     Parameter 31 Improper Prior
     Parameter 32 Improper Prior
     Parameter 33 Improper Prior
     Parameter 34 Improper Prior
     Parameter 35 Improper Prior
     Parameter 36 Improper Prior
     Parameter 37 Improper Prior
     Parameter 38 Improper Prior
     Parameter 39 Improper Prior
     Parameter 40 Improper Prior
     Parameter 41 Improper Prior
     Parameter 42 Improper Prior
     Parameter 43 Improper Prior
     Parameter 44 Improper Prior
     Parameter 45 Improper Prior
     Parameter 46 Improper Prior

     REPLICATION 15:


                     POTENTIAL       PARAMETER WITH
     ITERATION    SCALE REDUCTION      HIGHEST PSR
     100              1.418               14
     200              1.337               1
     300              1.111               18
     400              1.062               17
     500              1.369               8
     600              1.107               17
     700              1.069               3
     800              1.049               14
     900              1.034               4
     1000             1.050               4
     1100             1.021               21
     1200             1.031               21
     1300             1.027               21
     1400             1.024               21
     1500             1.016               4
     1600             1.009               23
     1700             1.005               1
     1800             1.009               46
     1900             1.005               14
     2000             1.014               14
     2100             1.054               45
     2200             1.026               1
     2300             1.014               1
     2400             1.011               1
     2500             1.015               1
     2600             1.006               5
     2700             1.008               32
     2800             1.005               32
     2900             1.007               32
     3000             1.011               8
     3100             1.016               8
     3200             1.017               1
     3300             1.017               1
     3400             1.031               1
     3500             1.017               1
     3600             1.010               32
     3700             1.012               32
     3800             1.013               32
     3900             1.010               32
     4000             1.012               32
     4100             1.011               32
     4200             1.013               46
     4300             1.012               46
     4400             1.011               46
     4500             1.009               14
     4600             1.011               14
     4700             1.009               14
     4800             1.011               26
     4900             1.010               5
     5000             1.011               26


     Simulated prior distributions

     Parameter       Prior Mean  Prior Variance  Prior Std. Dev.


     Parameter 1 Improper Prior
     Parameter 2 Improper Prior
     Parameter 3         0.0023          0.0050          0.0709
     Parameter 4        -0.0034          0.0048          0.0690
     Parameter 5 Improper Prior
     Parameter 6 Improper Prior
     Parameter 7 Improper Prior
     Parameter 8        -0.0008          0.0050          0.0704
     Parameter 9         0.0020          0.0050          0.0705
     Parameter 10 Improper Prior
     Parameter 11 Improper Prior
     Parameter 12 Improper Prior
     Parameter 13 Improper Prior
     Parameter 14 Improper Prior
     Parameter 15 Improper Prior
     Parameter 16 Improper Prior
     Parameter 17 Improper Prior
     Parameter 18 Improper Prior
     Parameter 19 Improper Prior
     Parameter 20 Improper Prior
     Parameter 21 Improper Prior
     Parameter 22 Improper Prior
     Parameter 23 Improper Prior
     Parameter 24 Improper Prior
     Parameter 25 Improper Prior
     Parameter 26 Improper Prior
     Parameter 27 Improper Prior
     Parameter 28 Improper Prior
     Parameter 29 Improper Prior
     Parameter 30 Improper Prior
     Parameter 31 Improper Prior
     Parameter 32 Improper Prior
     Parameter 33 Improper Prior
     Parameter 34 Improper Prior
     Parameter 35 Improper Prior
     Parameter 36 Improper Prior
     Parameter 37 Improper Prior
     Parameter 38 Improper Prior
     Parameter 39 Improper Prior
     Parameter 40 Improper Prior
     Parameter 41 Improper Prior
     Parameter 42 Improper Prior
     Parameter 43 Improper Prior
     Parameter 44 Improper Prior
     Parameter 45 Improper Prior
     Parameter 46 Improper Prior

     REPLICATION 16:


                     POTENTIAL       PARAMETER WITH
     ITERATION    SCALE REDUCTION      HIGHEST PSR
     100              1.208               26
     200              1.104               17
     300              1.125               18
     400              1.181               8
     500              1.062               40
     600              1.086               1
     700              1.084               28
     800              1.029               28
     900              1.016               8
     1000             1.026               9
     1100             1.019               2
     1200             1.050               9
     1300             1.066               2
     1400             1.028               12
     1500             1.019               12
     1600             1.027               5
     1700             1.035               1
     1800             1.030               5
     1900             1.089               1
     2000             1.087               5
     2100             1.017               1
     2200             1.013               41
     2300             1.016               10
     2400             1.011               12
     2500             1.012               10
     2600             1.012               29
     2700             1.007               40
     2800             1.012               40
     2900             1.007               40
     3000             1.005               29
     3100             1.006               29
     3200             1.007               10
     3300             1.007               10
     3400             1.017               45
     3500             1.032               45
     3600             1.006               21
     3700             1.008               21
     3800             1.009               21
     3900             1.008               21
     4000             1.008               21
     4100             1.007               5
     4200             1.008               11
     4300             1.007               4
     4400             1.007               35
     4500             1.007               40
     4600             1.009               40
     4700             1.007               40
     4800             1.006               10
     4900             1.009               10
     5000             1.006               18


     Simulated prior distributions

     Parameter       Prior Mean  Prior Variance  Prior Std. Dev.


     Parameter 1 Improper Prior
     Parameter 2 Improper Prior
     Parameter 3        -0.0006          0.0053          0.0729
     Parameter 4         0.0013          0.0050          0.0705
     Parameter 5 Improper Prior
     Parameter 6 Improper Prior
     Parameter 7 Improper Prior
     Parameter 8        -0.0001          0.0050          0.0710
     Parameter 9         0.0023          0.0053          0.0729
     Parameter 10 Improper Prior
     Parameter 11 Improper Prior
     Parameter 12 Improper Prior
     Parameter 13 Improper Prior
     Parameter 14 Improper Prior
     Parameter 15 Improper Prior
     Parameter 16 Improper Prior
     Parameter 17 Improper Prior
     Parameter 18 Improper Prior
     Parameter 19 Improper Prior
     Parameter 20 Improper Prior
     Parameter 21 Improper Prior
     Parameter 22 Improper Prior
     Parameter 23 Improper Prior
     Parameter 24 Improper Prior
     Parameter 25 Improper Prior
     Parameter 26 Improper Prior
     Parameter 27 Improper Prior
     Parameter 28 Improper Prior
     Parameter 29 Improper Prior
     Parameter 30 Improper Prior
     Parameter 31 Improper Prior
     Parameter 32 Improper Prior
     Parameter 33 Improper Prior
     Parameter 34 Improper Prior
     Parameter 35 Improper Prior
     Parameter 36 Improper Prior
     Parameter 37 Improper Prior
     Parameter 38 Improper Prior
     Parameter 39 Improper Prior
     Parameter 40 Improper Prior
     Parameter 41 Improper Prior
     Parameter 42 Improper Prior
     Parameter 43 Improper Prior
     Parameter 44 Improper Prior
     Parameter 45 Improper Prior
     Parameter 46 Improper Prior

     REPLICATION 17:


                     POTENTIAL       PARAMETER WITH
     ITERATION    SCALE REDUCTION      HIGHEST PSR
     100              1.228               2
     200              1.076               40
     300              1.103               45
     400              1.138               40
     500              1.086               20
     600              1.036               21
     700              1.027               40
     800              1.038               45
     900              1.033               46
     1000             1.011               42
     1100             1.064               1
     1200             1.063               5
     1300             1.040               5
     1400             1.021               40
     1500             1.015               1
     1600             1.063               2
     1700             1.099               1
     1800             1.017               2
     1900             1.007               28
     2000             1.013               28
     2100             1.021               45
     2200             1.034               45
     2300             1.022               45
     2400             1.038               8
     2500             1.024               1
     2600             1.033               1
     2700             1.031               1
     2800             1.012               13
     2900             1.011               13
     3000             1.007               46
     3100             1.009               16
     3200             1.010               37
     3300             1.012               38
     3400             1.015               38
     3500             1.008               37
     3600             1.008               14
     3700             1.017               9
     3800             1.035               9
     3900             1.016               9
     4000             1.011               8
     4100             1.005               21
     4200             1.006               21
     4300             1.004               10
     4400             1.005               10
     4500             1.012               1
     4600             1.015               1
     4700             1.011               9
     4800             1.018               9
     4900             1.025               9
     5000             1.025               9
     5100             1.031               9
     5200             1.022               9
     5300             1.016               2


     Simulated prior distributions

     Parameter       Prior Mean  Prior Variance  Prior Std. Dev.


     Parameter 1 Improper Prior
     Parameter 2 Improper Prior
     Parameter 3        -0.0022          0.0051          0.0717
     Parameter 4         0.0006          0.0053          0.0725
     Parameter 5 Improper Prior
     Parameter 6 Improper Prior
     Parameter 7 Improper Prior
     Parameter 8         0.0036          0.0052          0.0721
     Parameter 9        -0.0009          0.0046          0.0681
     Parameter 10 Improper Prior
     Parameter 11 Improper Prior
     Parameter 12 Improper Prior
     Parameter 13 Improper Prior
     Parameter 14 Improper Prior
     Parameter 15 Improper Prior
     Parameter 16 Improper Prior
     Parameter 17 Improper Prior
     Parameter 18 Improper Prior
     Parameter 19 Improper Prior
     Parameter 20 Improper Prior
     Parameter 21 Improper Prior
     Parameter 22 Improper Prior
     Parameter 23 Improper Prior
     Parameter 24 Improper Prior
     Parameter 25 Improper Prior
     Parameter 26 Improper Prior
     Parameter 27 Improper Prior
     Parameter 28 Improper Prior
     Parameter 29 Improper Prior
     Parameter 30 Improper Prior
     Parameter 31 Improper Prior
     Parameter 32 Improper Prior
     Parameter 33 Improper Prior
     Parameter 34 Improper Prior
     Parameter 35 Improper Prior
     Parameter 36 Improper Prior
     Parameter 37 Improper Prior
     Parameter 38 Improper Prior
     Parameter 39 Improper Prior
     Parameter 40 Improper Prior
     Parameter 41 Improper Prior
     Parameter 42 Improper Prior
     Parameter 43 Improper Prior
     Parameter 44 Improper Prior
     Parameter 45 Improper Prior
     Parameter 46 Improper Prior

     REPLICATION 18:


                     POTENTIAL       PARAMETER WITH
     ITERATION    SCALE REDUCTION      HIGHEST PSR
     100              1.243               5
     200              1.101               21
     300              1.369               9
     400              1.141               12
     500              1.132               2
     600              1.298               5
     700              1.084               1
     800              1.074               14
     900              1.019               2
     1000             1.059               2
     1100             1.045               14
     1200             1.025               1
     1300             1.013               25
     1400             1.021               28
     1500             1.019               38
     1600             1.026               20
     1700             1.017               38
     1800             1.009               38
     1900             1.008               7
     2000             1.036               17
     2100             1.027               17
     2200             1.011               45
     2300             1.018               45
     2400             1.019               45
     2500             1.004               19
     2600             1.015               2
     2700             1.031               5
     2800             1.016               2
     2900             1.005               2
     3000             1.004               7
     3100             1.006               12
     3200             1.010               5
     3300             1.009               3
     3400             1.006               12
     3500             1.008               17
     3600             1.019               5
     3700             1.011               5
     3800             1.005               29
     3900             1.004               40
     4000             1.004               23
     4100             1.005               29
     4200             1.008               45
     4300             1.010               45
     4400             1.019               45
     4500             1.021               45
     4600             1.011               45
     4700             1.022               45
     4800             1.021               45
     4900             1.012               24
     5000             1.008               24


     Simulated prior distributions

     Parameter       Prior Mean  Prior Variance  Prior Std. Dev.


     Parameter 1 Improper Prior
     Parameter 2 Improper Prior
     Parameter 3        -0.0002          0.0054          0.0735
     Parameter 4        -0.0025          0.0054          0.0732
     Parameter 5 Improper Prior
     Parameter 6 Improper Prior
     Parameter 7 Improper Prior
     Parameter 8         0.0000          0.0048          0.0690
     Parameter 9        -0.0033          0.0050          0.0708
     Parameter 10 Improper Prior
     Parameter 11 Improper Prior
     Parameter 12 Improper Prior
     Parameter 13 Improper Prior
     Parameter 14 Improper Prior
     Parameter 15 Improper Prior
     Parameter 16 Improper Prior
     Parameter 17 Improper Prior
     Parameter 18 Improper Prior
     Parameter 19 Improper Prior
     Parameter 20 Improper Prior
     Parameter 21 Improper Prior
     Parameter 22 Improper Prior
     Parameter 23 Improper Prior
     Parameter 24 Improper Prior
     Parameter 25 Improper Prior
     Parameter 26 Improper Prior
     Parameter 27 Improper Prior
     Parameter 28 Improper Prior
     Parameter 29 Improper Prior
     Parameter 30 Improper Prior
     Parameter 31 Improper Prior
     Parameter 32 Improper Prior
     Parameter 33 Improper Prior
     Parameter 34 Improper Prior
     Parameter 35 Improper Prior
     Parameter 36 Improper Prior
     Parameter 37 Improper Prior
     Parameter 38 Improper Prior
     Parameter 39 Improper Prior
     Parameter 40 Improper Prior
     Parameter 41 Improper Prior
     Parameter 42 Improper Prior
     Parameter 43 Improper Prior
     Parameter 44 Improper Prior
     Parameter 45 Improper Prior
     Parameter 46 Improper Prior

     REPLICATION 19:


                     POTENTIAL       PARAMETER WITH
     ITERATION    SCALE REDUCTION      HIGHEST PSR
     100              1.323               2
     200              1.203               8
     300              1.114               4
     400              1.117               40
     500              1.072               46
     600              1.029               40
     700              1.192               45
     800              1.141               9
     900              1.020               28
     1000             1.014               29
     1100             1.019               24
     1200             1.023               19
     1300             1.022               21
     1400             1.036               1
     1500             1.045               8
     1600             1.020               20
     1700             1.011               20
     1800             1.012               1
     1900             1.008               14
     2000             1.009               10
     2100             1.011               17
     2200             1.031               45
     2300             1.030               45
     2400             1.022               45
     2500             1.011               9
     2600             1.012               20
     2700             1.017               28
     2800             1.015               28
     2900             1.012               28
     3000             1.013               19
     3100             1.012               19
     3200             1.012               19
     3300             1.010               8
     3400             1.018               8
     3500             1.018               8
     3600             1.008               8
     3700             1.007               8
     3800             1.004               22
     3900             1.013               5
     4000             1.007               28
     4100             1.008               28
     4200             1.012               28
     4300             1.010               28
     4400             1.009               5
     4500             1.006               12
     4600             1.006               14
     4700             1.004               7
     4800             1.008               1
     4900             1.007               7
     5000             1.005               2


     Simulated prior distributions

     Parameter       Prior Mean  Prior Variance  Prior Std. Dev.


     Parameter 1 Improper Prior
     Parameter 2 Improper Prior
     Parameter 3         0.0051          0.0048          0.0690
     Parameter 4        -0.0025          0.0049          0.0700
     Parameter 5 Improper Prior
     Parameter 6 Improper Prior
     Parameter 7 Improper Prior
     Parameter 8         0.0013          0.0051          0.0717
     Parameter 9        -0.0004          0.0050          0.0709
     Parameter 10 Improper Prior
     Parameter 11 Improper Prior
     Parameter 12 Improper Prior
     Parameter 13 Improper Prior
     Parameter 14 Improper Prior
     Parameter 15 Improper Prior
     Parameter 16 Improper Prior
     Parameter 17 Improper Prior
     Parameter 18 Improper Prior
     Parameter 19 Improper Prior
     Parameter 20 Improper Prior
     Parameter 21 Improper Prior
     Parameter 22 Improper Prior
     Parameter 23 Improper Prior
     Parameter 24 Improper Prior
     Parameter 25 Improper Prior
     Parameter 26 Improper Prior
     Parameter 27 Improper Prior
     Parameter 28 Improper Prior
     Parameter 29 Improper Prior
     Parameter 30 Improper Prior
     Parameter 31 Improper Prior
     Parameter 32 Improper Prior
     Parameter 33 Improper Prior
     Parameter 34 Improper Prior
     Parameter 35 Improper Prior
     Parameter 36 Improper Prior
     Parameter 37 Improper Prior
     Parameter 38 Improper Prior
     Parameter 39 Improper Prior
     Parameter 40 Improper Prior
     Parameter 41 Improper Prior
     Parameter 42 Improper Prior
     Parameter 43 Improper Prior
     Parameter 44 Improper Prior
     Parameter 45 Improper Prior
     Parameter 46 Improper Prior

     REPLICATION 20:


                     POTENTIAL       PARAMETER WITH
     ITERATION    SCALE REDUCTION      HIGHEST PSR
     100              1.389               2
     200              1.253               9
     300              1.473               2
     400              1.064               23
     500              1.056               21
     600              1.195               2
     700              1.090               2
     800              1.032               20
     900              1.074               2
     1000             1.040               4
     1100             1.042               10
     1200             1.032               10
     1300             1.030               45
     1400             1.017               9
     1500             1.015               22
     1600             1.018               24
     1700             1.021               2
     1800             1.022               23
     1900             1.030               8
     2000             1.031               8
     2100             1.016               46
     2200             1.032               5
     2300             1.026               8
     2400             1.008               38
     2500             1.006               38
     2600             1.020               9
     2700             1.024               1
     2800             1.022               8
     2900             1.013               8
     3000             1.028               5
     3100             1.013               8
     3200             1.008               8
     3300             1.007               5
     3400             1.007               46
     3500             1.009               21
     3600             1.007               21
     3700             1.010               32
     3800             1.004               32
     3900             1.004               15
     4000             1.004               1
     4100             1.004               2
     4200             1.003               11
     4300             1.003               11
     4400             1.004               11
     4500             1.005               11
     4600             1.002               16
     4700             1.005               2
     4800             1.006               32
     4900             1.005               1
     5000             1.004               29


     Simulated prior distributions

     Parameter       Prior Mean  Prior Variance  Prior Std. Dev.


     Parameter 1 Improper Prior
     Parameter 2 Improper Prior
     Parameter 3         0.0020          0.0047          0.0688
     Parameter 4        -0.0029          0.0048          0.0690
     Parameter 5 Improper Prior
     Parameter 6 Improper Prior
     Parameter 7 Improper Prior
     Parameter 8        -0.0043          0.0050          0.0708
     Parameter 9        -0.0015          0.0050          0.0710
     Parameter 10 Improper Prior
     Parameter 11 Improper Prior
     Parameter 12 Improper Prior
     Parameter 13 Improper Prior
     Parameter 14 Improper Prior
     Parameter 15 Improper Prior
     Parameter 16 Improper Prior
     Parameter 17 Improper Prior
     Parameter 18 Improper Prior
     Parameter 19 Improper Prior
     Parameter 20 Improper Prior
     Parameter 21 Improper Prior
     Parameter 22 Improper Prior
     Parameter 23 Improper Prior
     Parameter 24 Improper Prior
     Parameter 25 Improper Prior
     Parameter 26 Improper Prior
     Parameter 27 Improper Prior
     Parameter 28 Improper Prior
     Parameter 29 Improper Prior
     Parameter 30 Improper Prior
     Parameter 31 Improper Prior
     Parameter 32 Improper Prior
     Parameter 33 Improper Prior
     Parameter 34 Improper Prior
     Parameter 35 Improper Prior
     Parameter 36 Improper Prior
     Parameter 37 Improper Prior
     Parameter 38 Improper Prior
     Parameter 39 Improper Prior
     Parameter 40 Improper Prior
     Parameter 41 Improper Prior
     Parameter 42 Improper Prior
     Parameter 43 Improper Prior
     Parameter 44 Improper Prior
     Parameter 45 Improper Prior
     Parameter 46 Improper Prior

     REPLICATION 21:


                     POTENTIAL       PARAMETER WITH
     ITERATION    SCALE REDUCTION      HIGHEST PSR
     100              1.200               46
     200              1.460               45
     300              1.077               9
     400              1.034               7
     500              1.111               14
     600              1.080               5
     700              1.014               35
     800              1.048               28
     900              1.264               5
     1000             1.072               5
     1100             1.015               12
     1200             1.022               9
     1300             1.094               1
     1400             1.074               9
     1500             1.088               9
     1600             1.045               5
     1700             1.016               9
     1800             1.011               24
     1900             1.018               21
     2000             1.011               21
     2100             1.017               21
     2200             1.003               15
     2300             1.008               9
     2400             1.009               9
     2500             1.016               45
     2600             1.027               9
     2700             1.023               45
     2800             1.019               45
     2900             1.029               45
     3000             1.019               45
     3100             1.015               21
     3200             1.014               21
     3300             1.009               21
     3400             1.009               21
     3500             1.005               21
     3600             1.009               21
     3700             1.005               21
     3800             1.002               29
     3900             1.002               29
     4000             1.004               16
     4100             1.004               28
     4200             1.011               21
     4300             1.013               21
     4400             1.012               21
     4500             1.011               21
     4600             1.011               21
     4700             1.010               21
     4800             1.013               21
     4900             1.012               21
     5000             1.008               21


     Simulated prior distributions

     Parameter       Prior Mean  Prior Variance  Prior Std. Dev.


     Parameter 1 Improper Prior
     Parameter 2 Improper Prior
     Parameter 3         0.0023          0.0048          0.0690
     Parameter 4         0.0019          0.0049          0.0699
     Parameter 5 Improper Prior
     Parameter 6 Improper Prior
     Parameter 7 Improper Prior
     Parameter 8        -0.0018          0.0051          0.0711
     Parameter 9         0.0022          0.0053          0.0725
     Parameter 10 Improper Prior
     Parameter 11 Improper Prior
     Parameter 12 Improper Prior
     Parameter 13 Improper Prior
     Parameter 14 Improper Prior
     Parameter 15 Improper Prior
     Parameter 16 Improper Prior
     Parameter 17 Improper Prior
     Parameter 18 Improper Prior
     Parameter 19 Improper Prior
     Parameter 20 Improper Prior
     Parameter 21 Improper Prior
     Parameter 22 Improper Prior
     Parameter 23 Improper Prior
     Parameter 24 Improper Prior
     Parameter 25 Improper Prior
     Parameter 26 Improper Prior
     Parameter 27 Improper Prior
     Parameter 28 Improper Prior
     Parameter 29 Improper Prior
     Parameter 30 Improper Prior
     Parameter 31 Improper Prior
     Parameter 32 Improper Prior
     Parameter 33 Improper Prior
     Parameter 34 Improper Prior
     Parameter 35 Improper Prior
     Parameter 36 Improper Prior
     Parameter 37 Improper Prior
     Parameter 38 Improper Prior
     Parameter 39 Improper Prior
     Parameter 40 Improper Prior
     Parameter 41 Improper Prior
     Parameter 42 Improper Prior
     Parameter 43 Improper Prior
     Parameter 44 Improper Prior
     Parameter 45 Improper Prior
     Parameter 46 Improper Prior

     REPLICATION 22:


                     POTENTIAL       PARAMETER WITH
     ITERATION    SCALE REDUCTION      HIGHEST PSR
     100              1.305               16
     200              1.192               13
     300              1.139               22
     400              1.138               8
     500              1.061               8
     600              1.059               21
     700              1.049               12
     800              1.055               5
     900              1.045               13
     1000             1.029               38
     1100             1.018               8
     1200             1.033               46
     1300             1.018               41
     1400             1.021               12
     1500             1.024               45
     1600             1.024               45
     1700             1.016               45
     1800             1.011               46
     1900             1.039               2
     2000             1.022               46
     2100             1.029               12
     2200             1.017               12
     2300             1.008               36
     2400             1.012               3
     2500             1.026               5
     2600             1.021               3
     2700             1.014               3
     2800             1.012               4
     2900             1.011               4
     3000             1.007               46
     3100             1.009               46
     3200             1.008               28
     3300             1.004               9
     3400             1.004               38
     3500             1.014               45
     3600             1.023               45
     3700             1.018               9
     3800             1.010               3
     3900             1.006               3
     4000             1.004               39
     4100             1.003               16
     4200             1.005               11
     4300             1.004               11
     4400             1.002               25
     4500             1.002               37
     4600             1.005               37
     4700             1.005               37
     4800             1.003               14
     4900             1.003               46
     5000             1.003               46


     Simulated prior distributions

     Parameter       Prior Mean  Prior Variance  Prior Std. Dev.


     Parameter 1 Improper Prior
     Parameter 2 Improper Prior
     Parameter 3        -0.0003          0.0053          0.0729
     Parameter 4        -0.0021          0.0054          0.0735
     Parameter 5 Improper Prior
     Parameter 6 Improper Prior
     Parameter 7 Improper Prior
     Parameter 8         0.0022          0.0048          0.0693
     Parameter 9        -0.0034          0.0054          0.0737
     Parameter 10 Improper Prior
     Parameter 11 Improper Prior
     Parameter 12 Improper Prior
     Parameter 13 Improper Prior
     Parameter 14 Improper Prior
     Parameter 15 Improper Prior
     Parameter 16 Improper Prior
     Parameter 17 Improper Prior
     Parameter 18 Improper Prior
     Parameter 19 Improper Prior
     Parameter 20 Improper Prior
     Parameter 21 Improper Prior
     Parameter 22 Improper Prior
     Parameter 23 Improper Prior
     Parameter 24 Improper Prior
     Parameter 25 Improper Prior
     Parameter 26 Improper Prior
     Parameter 27 Improper Prior
     Parameter 28 Improper Prior
     Parameter 29 Improper Prior
     Parameter 30 Improper Prior
     Parameter 31 Improper Prior
     Parameter 32 Improper Prior
     Parameter 33 Improper Prior
     Parameter 34 Improper Prior
     Parameter 35 Improper Prior
     Parameter 36 Improper Prior
     Parameter 37 Improper Prior
     Parameter 38 Improper Prior
     Parameter 39 Improper Prior
     Parameter 40 Improper Prior
     Parameter 41 Improper Prior
     Parameter 42 Improper Prior
     Parameter 43 Improper Prior
     Parameter 44 Improper Prior
     Parameter 45 Improper Prior
     Parameter 46 Improper Prior

     REPLICATION 23:


                     POTENTIAL       PARAMETER WITH
     ITERATION    SCALE REDUCTION      HIGHEST PSR
     100              1.437               1
     200              1.126               20
     300              1.108               45
     400              1.070               36
     500              1.240               1
     600              1.040               36
     700              1.086               11
     800              1.073               1
     900              1.124               45
     1000             1.046               45
     1100             1.022               2
     1200             1.075               45
     1300             1.061               45
     1400             1.025               45
     1500             1.027               12
     1600             1.015               12
     1700             1.012               45
     1800             1.016               5
     1900             1.030               2
     2000             1.027               2
     2100             1.034               2
     2200             1.029               2
     2300             1.018               12
     2400             1.016               9
     2500             1.011               14
     2600             1.007               9
     2700             1.009               16
     2800             1.008               7
     2900             1.005               7
     3000             1.020               7
     3100             1.022               2
     3200             1.052               9
     3300             1.044               9
     3400             1.035               8
     3500             1.034               8
     3600             1.019               8
     3700             1.007               8
     3800             1.007               9
     3900             1.008               46
     4000             1.007               46
     4100             1.010               46
     4200             1.012               46
     4300             1.014               46
     4400             1.013               1
     4500             1.011               46
     4600             1.014               46
     4700             1.016               46
     4800             1.009               46
     4900             1.007               10
     5000             1.004               30


     Simulated prior distributions

     Parameter       Prior Mean  Prior Variance  Prior Std. Dev.


     Parameter 1 Improper Prior
     Parameter 2 Improper Prior
     Parameter 3         0.0055          0.0052          0.0724
     Parameter 4         0.0013          0.0051          0.0715
     Parameter 5 Improper Prior
     Parameter 6 Improper Prior
     Parameter 7 Improper Prior
     Parameter 8         0.0005          0.0049          0.0701
     Parameter 9         0.0024          0.0048          0.0692
     Parameter 10 Improper Prior
     Parameter 11 Improper Prior
     Parameter 12 Improper Prior
     Parameter 13 Improper Prior
     Parameter 14 Improper Prior
     Parameter 15 Improper Prior
     Parameter 16 Improper Prior
     Parameter 17 Improper Prior
     Parameter 18 Improper Prior
     Parameter 19 Improper Prior
     Parameter 20 Improper Prior
     Parameter 21 Improper Prior
     Parameter 22 Improper Prior
     Parameter 23 Improper Prior
     Parameter 24 Improper Prior
     Parameter 25 Improper Prior
     Parameter 26 Improper Prior
     Parameter 27 Improper Prior
     Parameter 28 Improper Prior
     Parameter 29 Improper Prior
     Parameter 30 Improper Prior
     Parameter 31 Improper Prior
     Parameter 32 Improper Prior
     Parameter 33 Improper Prior
     Parameter 34 Improper Prior
     Parameter 35 Improper Prior
     Parameter 36 Improper Prior
     Parameter 37 Improper Prior
     Parameter 38 Improper Prior
     Parameter 39 Improper Prior
     Parameter 40 Improper Prior
     Parameter 41 Improper Prior
     Parameter 42 Improper Prior
     Parameter 43 Improper Prior
     Parameter 44 Improper Prior
     Parameter 45 Improper Prior
     Parameter 46 Improper Prior

     REPLICATION 24:


                     POTENTIAL       PARAMETER WITH
     ITERATION    SCALE REDUCTION      HIGHEST PSR
     100              1.249               26
     200              1.278               2
     300              1.094               26
     400              1.063               1
     500              1.027               19
     600              1.044               22
     700              1.026               12
     800              1.050               14
     900              1.018               22
     1000             1.045               27
     1100             1.020               13
     1200             1.017               28
     1300             1.020               14
     1400             1.012               2
     1500             1.015               12
     1600             1.024               21
     1700             1.008               36
     1800             1.017               21
     1900             1.010               11
     2000             1.009               46
     2100             1.011               46
     2200             1.005               46
     2300             1.008               40
     2400             1.012               45
     2500             1.005               45
     2600             1.003               22
     2700             1.020               8
     2800             1.016               7
     2900             1.009               14
     3000             1.015               28
     3100             1.011               28
     3200             1.012               28
     3300             1.008               38
     3400             1.007               35
     3500             1.007               35
     3600             1.006               35
     3700             1.007               34
     3800             1.006               34
     3900             1.004               14
     4000             1.009               10
     4100             1.007               14
     4200             1.006               14
     4300             1.005               19
     4400             1.004               13
     4500             1.003               19
     4600             1.005               45
     4700             1.008               2
     4800             1.006               2
     4900             1.016               9
     5000             1.015               9


     Simulated prior distributions

     Parameter       Prior Mean  Prior Variance  Prior Std. Dev.


     Parameter 1 Improper Prior
     Parameter 2 Improper Prior
     Parameter 3        -0.0022          0.0052          0.0718
     Parameter 4         0.0022          0.0049          0.0698
     Parameter 5 Improper Prior
     Parameter 6 Improper Prior
     Parameter 7 Improper Prior
     Parameter 8         0.0035          0.0053          0.0726
     Parameter 9         0.0010          0.0054          0.0733
     Parameter 10 Improper Prior
     Parameter 11 Improper Prior
     Parameter 12 Improper Prior
     Parameter 13 Improper Prior
     Parameter 14 Improper Prior
     Parameter 15 Improper Prior
     Parameter 16 Improper Prior
     Parameter 17 Improper Prior
     Parameter 18 Improper Prior
     Parameter 19 Improper Prior
     Parameter 20 Improper Prior
     Parameter 21 Improper Prior
     Parameter 22 Improper Prior
     Parameter 23 Improper Prior
     Parameter 24 Improper Prior
     Parameter 25 Improper Prior
     Parameter 26 Improper Prior
     Parameter 27 Improper Prior
     Parameter 28 Improper Prior
     Parameter 29 Improper Prior
     Parameter 30 Improper Prior
     Parameter 31 Improper Prior
     Parameter 32 Improper Prior
     Parameter 33 Improper Prior
     Parameter 34 Improper Prior
     Parameter 35 Improper Prior
     Parameter 36 Improper Prior
     Parameter 37 Improper Prior
     Parameter 38 Improper Prior
     Parameter 39 Improper Prior
     Parameter 40 Improper Prior
     Parameter 41 Improper Prior
     Parameter 42 Improper Prior
     Parameter 43 Improper Prior
     Parameter 44 Improper Prior
     Parameter 45 Improper Prior
     Parameter 46 Improper Prior

     REPLICATION 25:


                     POTENTIAL       PARAMETER WITH
     ITERATION    SCALE REDUCTION      HIGHEST PSR
     100              1.346               2
     200              1.217               10
     300              1.068               10
     400              1.105               19
     500              1.033               19
     600              1.046               20
     700              1.019               37
     800              1.042               1
     900              1.052               4
     1000             1.023               8
     1100             1.032               5
     1200             1.064               1
     1300             1.024               21
     1400             1.032               9
     1500             1.048               45
     1600             1.013               12
     1700             1.020               5
     1800             1.026               9
     1900             1.011               8
     2000             1.030               8
     2100             1.029               8
     2200             1.008               8
     2300             1.023               1
     2400             1.021               1
     2500             1.018               1
     2600             1.012               1
     2700             1.018               1
     2800             1.015               1
     2900             1.003               27
     3000             1.009               46
     3100             1.010               8
     3200             1.009               14
     3300             1.004               21
     3400             1.003               23
     3500             1.003               38
     3600             1.005               7
     3700             1.017               1
     3800             1.008               39
     3900             1.004               39
     4000             1.003               30
     4100             1.003               14
     4200             1.004               14
     4300             1.005               14
     4400             1.006               1
     4500             1.015               1
     4600             1.014               1
     4700             1.009               1
     4800             1.007               1
     4900             1.009               1
     5000             1.006               39


     Simulated prior distributions

     Parameter       Prior Mean  Prior Variance  Prior Std. Dev.


     Parameter 1 Improper Prior
     Parameter 2 Improper Prior
     Parameter 3        -0.0039          0.0050          0.0706
     Parameter 4        -0.0020          0.0046          0.0682
     Parameter 5 Improper Prior
     Parameter 6 Improper Prior
     Parameter 7 Improper Prior
     Parameter 8         0.0003          0.0054          0.0732
     Parameter 9        -0.0026          0.0053          0.0730
     Parameter 10 Improper Prior
     Parameter 11 Improper Prior
     Parameter 12 Improper Prior
     Parameter 13 Improper Prior
     Parameter 14 Improper Prior
     Parameter 15 Improper Prior
     Parameter 16 Improper Prior
     Parameter 17 Improper Prior
     Parameter 18 Improper Prior
     Parameter 19 Improper Prior
     Parameter 20 Improper Prior
     Parameter 21 Improper Prior
     Parameter 22 Improper Prior
     Parameter 23 Improper Prior
     Parameter 24 Improper Prior
     Parameter 25 Improper Prior
     Parameter 26 Improper Prior
     Parameter 27 Improper Prior
     Parameter 28 Improper Prior
     Parameter 29 Improper Prior
     Parameter 30 Improper Prior
     Parameter 31 Improper Prior
     Parameter 32 Improper Prior
     Parameter 33 Improper Prior
     Parameter 34 Improper Prior
     Parameter 35 Improper Prior
     Parameter 36 Improper Prior
     Parameter 37 Improper Prior
     Parameter 38 Improper Prior
     Parameter 39 Improper Prior
     Parameter 40 Improper Prior
     Parameter 41 Improper Prior
     Parameter 42 Improper Prior
     Parameter 43 Improper Prior
     Parameter 44 Improper Prior
     Parameter 45 Improper Prior
     Parameter 46 Improper Prior

     REPLICATION 26:


                     POTENTIAL       PARAMETER WITH
     ITERATION    SCALE REDUCTION      HIGHEST PSR
     100              1.255               17
     200              1.138               26
     300              1.136               5
     400              1.166               1
     500              1.113               45
     600              1.241               8
     700              1.036               24
     800              1.116               5
     900              1.054               8
     1000             1.103               8
     1100             1.036               13
     1200             1.029               13
     1300             1.082               45
     1400             1.080               4
     1500             1.113               8
     1600             1.023               4
     1700             1.018               13
     1800             1.017               13
     1900             1.035               9
     2000             1.069               45
     2100             1.019               45
     2200             1.031               45
     2300             1.020               14
     2400             1.012               14
     2500             1.009               18
     2600             1.009               39
     2700             1.014               39
     2800             1.009               39
     2900             1.015               8
     3000             1.010               45
     3100             1.018               45
     3200             1.010               45
     3300             1.011               13
     3400             1.007               13
     3500             1.007               46
     3600             1.011               2
     3700             1.014               2
     3800             1.019               2
     3900             1.014               4
     4000             1.008               45
     4100             1.024               45
     4200             1.021               45
     4300             1.019               45
     4400             1.013               45
     4500             1.011               19
     4600             1.006               19
     4700             1.003               19
     4800             1.007               19
     4900             1.006               2
     5000             1.015               2


     Simulated prior distributions

     Parameter       Prior Mean  Prior Variance  Prior Std. Dev.


     Parameter 1 Improper Prior
     Parameter 2 Improper Prior
     Parameter 3        -0.0022          0.0047          0.0688
     Parameter 4        -0.0012          0.0049          0.0697
     Parameter 5 Improper Prior
     Parameter 6 Improper Prior
     Parameter 7 Improper Prior
     Parameter 8        -0.0025          0.0050          0.0706
     Parameter 9         0.0028          0.0048          0.0692
     Parameter 10 Improper Prior
     Parameter 11 Improper Prior
     Parameter 12 Improper Prior
     Parameter 13 Improper Prior
     Parameter 14 Improper Prior
     Parameter 15 Improper Prior
     Parameter 16 Improper Prior
     Parameter 17 Improper Prior
     Parameter 18 Improper Prior
     Parameter 19 Improper Prior
     Parameter 20 Improper Prior
     Parameter 21 Improper Prior
     Parameter 22 Improper Prior
     Parameter 23 Improper Prior
     Parameter 24 Improper Prior
     Parameter 25 Improper Prior
     Parameter 26 Improper Prior
     Parameter 27 Improper Prior
     Parameter 28 Improper Prior
     Parameter 29 Improper Prior
     Parameter 30 Improper Prior
     Parameter 31 Improper Prior
     Parameter 32 Improper Prior
     Parameter 33 Improper Prior
     Parameter 34 Improper Prior
     Parameter 35 Improper Prior
     Parameter 36 Improper Prior
     Parameter 37 Improper Prior
     Parameter 38 Improper Prior
     Parameter 39 Improper Prior
     Parameter 40 Improper Prior
     Parameter 41 Improper Prior
     Parameter 42 Improper Prior
     Parameter 43 Improper Prior
     Parameter 44 Improper Prior
     Parameter 45 Improper Prior
     Parameter 46 Improper Prior

     REPLICATION 27:


                     POTENTIAL       PARAMETER WITH
     ITERATION    SCALE REDUCTION      HIGHEST PSR
     100              1.500               4
     200              1.163               38
     300              1.030               15
     400              1.046               18
     500              1.035               23
     600              1.025               11
     700              1.027               5
     800              1.018               5
     900              1.067               1
     1000             1.048               24
     1100             1.048               5
     1200             1.023               20
     1300             1.035               46
     1400             1.028               45
     1500             1.049               9
     1600             1.028               9
     1700             1.010               28
     1800             1.007               17
     1900             1.024               39
     2000             1.010               17
     2100             1.017               45
     2200             1.044               45
     2300             1.029               45
     2400             1.025               45
     2500             1.011               45
     2600             1.011               28
     2700             1.013               18
     2800             1.012               18
     2900             1.012               28
     3000             1.014               20
     3100             1.004               20
     3200             1.007               20
     3300             1.014               45
     3400             1.008               45
     3500             1.007               45
     3600             1.007               37
     3700             1.004               45
     3800             1.006               14
     3900             1.011               45
     4000             1.007               24
     4100             1.006               2
     4200             1.006               10
     4300             1.010               9
     4400             1.009               9
     4500             1.008               9
     4600             1.013               5
     4700             1.015               5
     4800             1.022               5
     4900             1.024               5
     5000             1.011               5


     Simulated prior distributions

     Parameter       Prior Mean  Prior Variance  Prior Std. Dev.


     Parameter 1 Improper Prior
     Parameter 2 Improper Prior
     Parameter 3        -0.0013          0.0045          0.0667
     Parameter 4         0.0023          0.0052          0.0721
     Parameter 5 Improper Prior
     Parameter 6 Improper Prior
     Parameter 7 Improper Prior
     Parameter 8         0.0016          0.0049          0.0698
     Parameter 9        -0.0007          0.0048          0.0692
     Parameter 10 Improper Prior
     Parameter 11 Improper Prior
     Parameter 12 Improper Prior
     Parameter 13 Improper Prior
     Parameter 14 Improper Prior
     Parameter 15 Improper Prior
     Parameter 16 Improper Prior
     Parameter 17 Improper Prior
     Parameter 18 Improper Prior
     Parameter 19 Improper Prior
     Parameter 20 Improper Prior
     Parameter 21 Improper Prior
     Parameter 22 Improper Prior
     Parameter 23 Improper Prior
     Parameter 24 Improper Prior
     Parameter 25 Improper Prior
     Parameter 26 Improper Prior
     Parameter 27 Improper Prior
     Parameter 28 Improper Prior
     Parameter 29 Improper Prior
     Parameter 30 Improper Prior
     Parameter 31 Improper Prior
     Parameter 32 Improper Prior
     Parameter 33 Improper Prior
     Parameter 34 Improper Prior
     Parameter 35 Improper Prior
     Parameter 36 Improper Prior
     Parameter 37 Improper Prior
     Parameter 38 Improper Prior
     Parameter 39 Improper Prior
     Parameter 40 Improper Prior
     Parameter 41 Improper Prior
     Parameter 42 Improper Prior
     Parameter 43 Improper Prior
     Parameter 44 Improper Prior
     Parameter 45 Improper Prior
     Parameter 46 Improper Prior

     REPLICATION 28:


                     POTENTIAL       PARAMETER WITH
     ITERATION    SCALE REDUCTION      HIGHEST PSR
     100              1.442               46
     200              1.242               1
     300              1.110               17
     400              1.206               20
     500              1.069               4
     600              1.043               21
     700              1.114               45
     800              1.072               4
     900              1.031               25
     1000             1.035               5
     1100             1.077               9
     1200             1.022               17
     1300             1.026               45
     1400             1.030               2
     1500             1.014               1
     1600             1.023               5
     1700             1.028               17
     1800             1.012               17
     1900             1.030               45
     2000             1.036               45
     2100             1.017               45
     2200             1.025               45
     2300             1.032               45
     2400             1.063               1
     2500             1.045               1
     2600             1.054               1
     2700             1.045               5
     2800             1.019               1
     2900             1.005               13
     3000             1.004               8
     3100             1.004               46
     3200             1.004               26
     3300             1.006               21
     3400             1.005               12
     3500             1.008               27
     3600             1.006               27
     3700             1.003               1
     3800             1.008               13
     3900             1.006               13
     4000             1.005               22
     4100             1.005               22
     4200             1.003               13
     4300             1.002               33
     4400             1.006               21
     4500             1.008               21
     4600             1.007               21
     4700             1.005               46
     4800             1.002               9
     4900             1.002               23
     5000             1.002               28


     Simulated prior distributions

     Parameter       Prior Mean  Prior Variance  Prior Std. Dev.


     Parameter 1 Improper Prior
     Parameter 2 Improper Prior
     Parameter 3         0.0001          0.0049          0.0702
     Parameter 4        -0.0032          0.0046          0.0679
     Parameter 5 Improper Prior
     Parameter 6 Improper Prior
     Parameter 7 Improper Prior
     Parameter 8        -0.0001          0.0051          0.0717
     Parameter 9        -0.0002          0.0048          0.0694
     Parameter 10 Improper Prior
     Parameter 11 Improper Prior
     Parameter 12 Improper Prior
     Parameter 13 Improper Prior
     Parameter 14 Improper Prior
     Parameter 15 Improper Prior
     Parameter 16 Improper Prior
     Parameter 17 Improper Prior
     Parameter 18 Improper Prior
     Parameter 19 Improper Prior
     Parameter 20 Improper Prior
     Parameter 21 Improper Prior
     Parameter 22 Improper Prior
     Parameter 23 Improper Prior
     Parameter 24 Improper Prior
     Parameter 25 Improper Prior
     Parameter 26 Improper Prior
     Parameter 27 Improper Prior
     Parameter 28 Improper Prior
     Parameter 29 Improper Prior
     Parameter 30 Improper Prior
     Parameter 31 Improper Prior
     Parameter 32 Improper Prior
     Parameter 33 Improper Prior
     Parameter 34 Improper Prior
     Parameter 35 Improper Prior
     Parameter 36 Improper Prior
     Parameter 37 Improper Prior
     Parameter 38 Improper Prior
     Parameter 39 Improper Prior
     Parameter 40 Improper Prior
     Parameter 41 Improper Prior
     Parameter 42 Improper Prior
     Parameter 43 Improper Prior
     Parameter 44 Improper Prior
     Parameter 45 Improper Prior
     Parameter 46 Improper Prior

     REPLICATION 29:


                     POTENTIAL       PARAMETER WITH
     ITERATION    SCALE REDUCTION      HIGHEST PSR
     100              1.234               13
     200              1.099               46
     300              1.221               1
     400              1.086               5
     500              1.017               24
     600              1.098               5
     700              1.119               1
     800              1.027               1
     900              1.041               10
     1000             1.032               5
     1100             1.013               23
     1200             1.018               40
     1300             1.025               9
     1400             1.033               1
     1500             1.011               39
     1600             1.007               15
     1700             1.011               3
     1800             1.008               3
     1900             1.010               35
     2000             1.018               17
     2100             1.010               15
     2200             1.009               40
     2300             1.005               17
     2400             1.005               17
     2500             1.007               42
     2600             1.016               3
     2700             1.021               3
     2800             1.024               3
     2900             1.026               3
     3000             1.012               3
     3100             1.017               14
     3200             1.020               14
     3300             1.014               14
     3400             1.014               28
     3500             1.010               39
     3600             1.019               1
     3700             1.016               3
     3800             1.018               1
     3900             1.033               1
     4000             1.029               1
     4100             1.018               2
     4200             1.016               2
     4300             1.008               2
     4400             1.016               2
     4500             1.011               2
     4600             1.006               28
     4700             1.004               2
     4800             1.005               2
     4900             1.005               39
     5000             1.006               39


     Simulated prior distributions

     Parameter       Prior Mean  Prior Variance  Prior Std. Dev.


     Parameter 1 Improper Prior
     Parameter 2 Improper Prior
     Parameter 3        -0.0004          0.0054          0.0732
     Parameter 4         0.0038          0.0049          0.0702
     Parameter 5 Improper Prior
     Parameter 6 Improper Prior
     Parameter 7 Improper Prior
     Parameter 8         0.0014          0.0050          0.0709
     Parameter 9         0.0005          0.0050          0.0705
     Parameter 10 Improper Prior
     Parameter 11 Improper Prior
     Parameter 12 Improper Prior
     Parameter 13 Improper Prior
     Parameter 14 Improper Prior
     Parameter 15 Improper Prior
     Parameter 16 Improper Prior
     Parameter 17 Improper Prior
     Parameter 18 Improper Prior
     Parameter 19 Improper Prior
     Parameter 20 Improper Prior
     Parameter 21 Improper Prior
     Parameter 22 Improper Prior
     Parameter 23 Improper Prior
     Parameter 24 Improper Prior
     Parameter 25 Improper Prior
     Parameter 26 Improper Prior
     Parameter 27 Improper Prior
     Parameter 28 Improper Prior
     Parameter 29 Improper Prior
     Parameter 30 Improper Prior
     Parameter 31 Improper Prior
     Parameter 32 Improper Prior
     Parameter 33 Improper Prior
     Parameter 34 Improper Prior
     Parameter 35 Improper Prior
     Parameter 36 Improper Prior
     Parameter 37 Improper Prior
     Parameter 38 Improper Prior
     Parameter 39 Improper Prior
     Parameter 40 Improper Prior
     Parameter 41 Improper Prior
     Parameter 42 Improper Prior
     Parameter 43 Improper Prior
     Parameter 44 Improper Prior
     Parameter 45 Improper Prior
     Parameter 46 Improper Prior

     REPLICATION 30:


                     POTENTIAL       PARAMETER WITH
     ITERATION    SCALE REDUCTION      HIGHEST PSR
     100              1.334               36
     200              1.182               8
     300              1.044               30
     400              1.126               5
     500              1.074               46
     600              1.073               5
     700              1.046               16
     800              1.024               26
     900              1.022               9
     1000             1.066               5
     1100             1.085               5
     1200             1.033               5
     1300             1.031               14
     1400             1.028               14
     1500             1.018               14
     1600             1.017               46
     1700             1.012               21
     1800             1.038               9
     1900             1.036               5
     2000             1.071               5
     2100             1.045               5
     2200             1.047               5
     2300             1.038               5
     2400             1.015               22
     2500             1.011               27
     2600             1.008               22
     2700             1.022               9
     2800             1.041               9
     2900             1.059               9
     3000             1.066               9
     3100             1.079               9
     3200             1.053               9
     3300             1.028               9
     3400             1.038               5
     3500             1.020               9
     3600             1.010               8
     3700             1.010               27
     3800             1.006               27
     3900             1.009               27
     4000             1.005               27
     4100             1.005               13
     4200             1.004               13
     4300             1.002               13
     4400             1.002               24
     4500             1.002               30
     4600             1.004               17
     4700             1.005               17
     4800             1.006               45
     4900             1.010               45
     5000             1.006               45


     Simulated prior distributions

     Parameter       Prior Mean  Prior Variance  Prior Std. Dev.


     Parameter 1 Improper Prior
     Parameter 2 Improper Prior
     Parameter 3        -0.0001          0.0048          0.0696
     Parameter 4        -0.0032          0.0049          0.0700
     Parameter 5 Improper Prior
     Parameter 6 Improper Prior
     Parameter 7 Improper Prior
     Parameter 8         0.0014          0.0051          0.0714
     Parameter 9         0.0015          0.0048          0.0692
     Parameter 10 Improper Prior
     Parameter 11 Improper Prior
     Parameter 12 Improper Prior
     Parameter 13 Improper Prior
     Parameter 14 Improper Prior
     Parameter 15 Improper Prior
     Parameter 16 Improper Prior
     Parameter 17 Improper Prior
     Parameter 18 Improper Prior
     Parameter 19 Improper Prior
     Parameter 20 Improper Prior
     Parameter 21 Improper Prior
     Parameter 22 Improper Prior
     Parameter 23 Improper Prior
     Parameter 24 Improper Prior
     Parameter 25 Improper Prior
     Parameter 26 Improper Prior
     Parameter 27 Improper Prior
     Parameter 28 Improper Prior
     Parameter 29 Improper Prior
     Parameter 30 Improper Prior
     Parameter 31 Improper Prior
     Parameter 32 Improper Prior
     Parameter 33 Improper Prior
     Parameter 34 Improper Prior
     Parameter 35 Improper Prior
     Parameter 36 Improper Prior
     Parameter 37 Improper Prior
     Parameter 38 Improper Prior
     Parameter 39 Improper Prior
     Parameter 40 Improper Prior
     Parameter 41 Improper Prior
     Parameter 42 Improper Prior
     Parameter 43 Improper Prior
     Parameter 44 Improper Prior
     Parameter 45 Improper Prior
     Parameter 46 Improper Prior

     REPLICATION 31:


                     POTENTIAL       PARAMETER WITH
     ITERATION    SCALE REDUCTION      HIGHEST PSR
     100              1.167               46
     200              1.418               45
     300              1.216               45
     400              1.059               33
     500              1.074               3
     600              1.067               45
     700              1.069               14
     800              1.091               1
     900              1.027               28
     1000             1.038               14
     1100             1.042               14
     1200             1.015               19
     1300             1.076               9
     1400             1.038               9
     1500             1.012               8
     1600             1.013               33
     1700             1.024               23
     1800             1.024               8
     1900             1.010               36
     2000             1.006               39
     2100             1.013               9
     2200             1.025               45
     2300             1.039               45
     2400             1.027               45
     2500             1.025               21
     2600             1.007               28
     2700             1.010               39
     2800             1.003               43
     2900             1.004               15
     3000             1.007               11
     3100             1.016               11
     3200             1.014               11
     3300             1.010               21
     3400             1.014               21
     3500             1.008               17
     3600             1.010               17
     3700             1.014               17
     3800             1.014               17
     3900             1.013               17
     4000             1.014               17
     4100             1.008               17
     4200             1.011               17
     4300             1.010               17
     4400             1.010               17
     4500             1.008               17
     4600             1.006               22
     4700             1.010               1
     4800             1.009               1
     4900             1.007               22
     5000             1.007               15


     Simulated prior distributions

     Parameter       Prior Mean  Prior Variance  Prior Std. Dev.


     Parameter 1 Improper Prior
     Parameter 2 Improper Prior
     Parameter 3         0.0011          0.0050          0.0709
     Parameter 4        -0.0021          0.0046          0.0675
     Parameter 5 Improper Prior
     Parameter 6 Improper Prior
     Parameter 7 Improper Prior
     Parameter 8         0.0007          0.0053          0.0725
     Parameter 9        -0.0015          0.0050          0.0709
     Parameter 10 Improper Prior
     Parameter 11 Improper Prior
     Parameter 12 Improper Prior
     Parameter 13 Improper Prior
     Parameter 14 Improper Prior
     Parameter 15 Improper Prior
     Parameter 16 Improper Prior
     Parameter 17 Improper Prior
     Parameter 18 Improper Prior
     Parameter 19 Improper Prior
     Parameter 20 Improper Prior
     Parameter 21 Improper Prior
     Parameter 22 Improper Prior
     Parameter 23 Improper Prior
     Parameter 24 Improper Prior
     Parameter 25 Improper Prior
     Parameter 26 Improper Prior
     Parameter 27 Improper Prior
     Parameter 28 Improper Prior
     Parameter 29 Improper Prior
     Parameter 30 Improper Prior
     Parameter 31 Improper Prior
     Parameter 32 Improper Prior
     Parameter 33 Improper Prior
     Parameter 34 Improper Prior
     Parameter 35 Improper Prior
     Parameter 36 Improper Prior
     Parameter 37 Improper Prior
     Parameter 38 Improper Prior
     Parameter 39 Improper Prior
     Parameter 40 Improper Prior
     Parameter 41 Improper Prior
     Parameter 42 Improper Prior
     Parameter 43 Improper Prior
     Parameter 44 Improper Prior
     Parameter 45 Improper Prior
     Parameter 46 Improper Prior

     REPLICATION 32:


                     POTENTIAL       PARAMETER WITH
     ITERATION    SCALE REDUCTION      HIGHEST PSR
     100              1.204               17
     200              1.199               21
     300              1.099               46
     400              1.262               2
     500              1.079               26
     600              1.036               16
     700              1.076               1
     800              1.035               8
     900              1.122               5
     1000             1.011               1
     1100             1.049               20
     1200             1.065               5
     1300             1.007               36
     1400             1.011               1
     1500             1.026               3
     1600             1.050               5
     1700             1.009               38
     1800             1.012               28
     1900             1.013               14
     2000             1.018               46
     2100             1.009               46
     2200             1.013               9
     2300             1.025               21
     2400             1.018               21
     2500             1.009               14
     2600             1.018               8
     2700             1.008               8
     2800             1.005               33
     2900             1.007               45
     3000             1.007               21
     3100             1.008               21
     3200             1.006               21
     3300             1.009               21
     3400             1.015               21
     3500             1.019               45
     3600             1.041               45
     3700             1.036               45
     3800             1.026               1
     3900             1.033               1
     4000             1.012               1
     4100             1.009               13
     4200             1.006               13
     4300             1.009               13
     4400             1.007               13
     4500             1.009               13
     4600             1.006               13
     4700             1.004               46
     4800             1.006               46
     4900             1.009               46
     5000             1.013               46


     Simulated prior distributions

     Parameter       Prior Mean  Prior Variance  Prior Std. Dev.


     Parameter 1 Improper Prior
     Parameter 2 Improper Prior
     Parameter 3        -0.0016          0.0047          0.0688
     Parameter 4         0.0015          0.0052          0.0720
     Parameter 5 Improper Prior
     Parameter 6 Improper Prior
     Parameter 7 Improper Prior
     Parameter 8         0.0014          0.0047          0.0689
     Parameter 9         0.0009          0.0052          0.0723
     Parameter 10 Improper Prior
     Parameter 11 Improper Prior
     Parameter 12 Improper Prior
     Parameter 13 Improper Prior
     Parameter 14 Improper Prior
     Parameter 15 Improper Prior
     Parameter 16 Improper Prior
     Parameter 17 Improper Prior
     Parameter 18 Improper Prior
     Parameter 19 Improper Prior
     Parameter 20 Improper Prior
     Parameter 21 Improper Prior
     Parameter 22 Improper Prior
     Parameter 23 Improper Prior
     Parameter 24 Improper Prior
     Parameter 25 Improper Prior
     Parameter 26 Improper Prior
     Parameter 27 Improper Prior
     Parameter 28 Improper Prior
     Parameter 29 Improper Prior
     Parameter 30 Improper Prior
     Parameter 31 Improper Prior
     Parameter 32 Improper Prior
     Parameter 33 Improper Prior
     Parameter 34 Improper Prior
     Parameter 35 Improper Prior
     Parameter 36 Improper Prior
     Parameter 37 Improper Prior
     Parameter 38 Improper Prior
     Parameter 39 Improper Prior
     Parameter 40 Improper Prior
     Parameter 41 Improper Prior
     Parameter 42 Improper Prior
     Parameter 43 Improper Prior
     Parameter 44 Improper Prior
     Parameter 45 Improper Prior
     Parameter 46 Improper Prior

     REPLICATION 33:


                     POTENTIAL       PARAMETER WITH
     ITERATION    SCALE REDUCTION      HIGHEST PSR
     100              1.267               39
     200              1.092               31
     300              1.066               6
     400              1.143               9
     500              1.053               27
     600              1.103               20
     700              1.128               4
     800              1.031               27
     900              1.131               1
     1000             1.195               5
     1100             1.052               5
     1200             1.017               27
     1300             1.030               21
     1400             1.030               21
     1500             1.033               27
     1600             1.045               9
     1700             1.051               5
     1800             1.035               5
     1900             1.030               5
     2000             1.011               23
     2100             1.019               45
     2200             1.021               45
     2300             1.016               17
     2400             1.027               19
     2500             1.026               19
     2600             1.014               46
     2700             1.008               23
     2800             1.005               23
     2900             1.008               21
     3000             1.003               7
     3100             1.006               7
     3200             1.007               18
     3300             1.005               17
     3400             1.005               40
     3500             1.008               46
     3600             1.010               46
     3700             1.015               46
     3800             1.011               46
     3900             1.015               46
     4000             1.005               11
     4100             1.014               5
     4200             1.012               5
     4300             1.017               5
     4400             1.032               5
     4500             1.030               5
     4600             1.032               5
     4700             1.023               5
     4800             1.012               1
     4900             1.004               1
     5000             1.005               15


     Simulated prior distributions

     Parameter       Prior Mean  Prior Variance  Prior Std. Dev.


     Parameter 1 Improper Prior
     Parameter 2 Improper Prior
     Parameter 3        -0.0020          0.0052          0.0724
     Parameter 4         0.0013          0.0046          0.0680
     Parameter 5 Improper Prior
     Parameter 6 Improper Prior
     Parameter 7 Improper Prior
     Parameter 8         0.0016          0.0052          0.0718
     Parameter 9         0.0021          0.0050          0.0707
     Parameter 10 Improper Prior
     Parameter 11 Improper Prior
     Parameter 12 Improper Prior
     Parameter 13 Improper Prior
     Parameter 14 Improper Prior
     Parameter 15 Improper Prior
     Parameter 16 Improper Prior
     Parameter 17 Improper Prior
     Parameter 18 Improper Prior
     Parameter 19 Improper Prior
     Parameter 20 Improper Prior
     Parameter 21 Improper Prior
     Parameter 22 Improper Prior
     Parameter 23 Improper Prior
     Parameter 24 Improper Prior
     Parameter 25 Improper Prior
     Parameter 26 Improper Prior
     Parameter 27 Improper Prior
     Parameter 28 Improper Prior
     Parameter 29 Improper Prior
     Parameter 30 Improper Prior
     Parameter 31 Improper Prior
     Parameter 32 Improper Prior
     Parameter 33 Improper Prior
     Parameter 34 Improper Prior
     Parameter 35 Improper Prior
     Parameter 36 Improper Prior
     Parameter 37 Improper Prior
     Parameter 38 Improper Prior
     Parameter 39 Improper Prior
     Parameter 40 Improper Prior
     Parameter 41 Improper Prior
     Parameter 42 Improper Prior
     Parameter 43 Improper Prior
     Parameter 44 Improper Prior
     Parameter 45 Improper Prior
     Parameter 46 Improper Prior

     REPLICATION 34:


                     POTENTIAL       PARAMETER WITH
     ITERATION    SCALE REDUCTION      HIGHEST PSR
     100              1.268               35
     200              1.078               11
     300              1.112               28
     400              1.052               41
     500              1.059               13
     600              1.089               46
     700              1.056               46
     800              1.173               45
     900              1.040               3
     1000             1.031               46
     1100             1.040               17
     1200             1.032               45
     1300             1.018               21
     1400             1.028               9
     1500             1.023               36
     1600             1.047               8
     1700             1.030               45
     1800             1.023               34
     1900             1.043               45
     2000             1.031               45
     2100             1.016               27
     2200             1.006               11
     2300             1.008               3
     2400             1.028               45
     2500             1.039               5
     2600             1.040               5
     2700             1.049               5
     2800             1.056               5
     2900             1.088               5
     3000             1.053               45
     3100             1.035               45
     3200             1.012               45
     3300             1.014               11
     3400             1.011               11
     3500             1.010               10
     3600             1.011               1
     3700             1.014               5
     3800             1.013               1
     3900             1.020               5
     4000             1.014               4
     4100             1.006               4
     4200             1.004               4
     4300             1.002               12
     4400             1.004               2
     4500             1.005               10
     4600             1.007               10
     4700             1.006               10
     4800             1.004               16
     4900             1.006               13
     5000             1.007               5


     Simulated prior distributions

     Parameter       Prior Mean  Prior Variance  Prior Std. Dev.


     Parameter 1 Improper Prior
     Parameter 2 Improper Prior
     Parameter 3        -0.0034          0.0049          0.0703
     Parameter 4         0.0038          0.0050          0.0710
     Parameter 5 Improper Prior
     Parameter 6 Improper Prior
     Parameter 7 Improper Prior
     Parameter 8         0.0002          0.0046          0.0680
     Parameter 9        -0.0012          0.0048          0.0696
     Parameter 10 Improper Prior
     Parameter 11 Improper Prior
     Parameter 12 Improper Prior
     Parameter 13 Improper Prior
     Parameter 14 Improper Prior
     Parameter 15 Improper Prior
     Parameter 16 Improper Prior
     Parameter 17 Improper Prior
     Parameter 18 Improper Prior
     Parameter 19 Improper Prior
     Parameter 20 Improper Prior
     Parameter 21 Improper Prior
     Parameter 22 Improper Prior
     Parameter 23 Improper Prior
     Parameter 24 Improper Prior
     Parameter 25 Improper Prior
     Parameter 26 Improper Prior
     Parameter 27 Improper Prior
     Parameter 28 Improper Prior
     Parameter 29 Improper Prior
     Parameter 30 Improper Prior
     Parameter 31 Improper Prior
     Parameter 32 Improper Prior
     Parameter 33 Improper Prior
     Parameter 34 Improper Prior
     Parameter 35 Improper Prior
     Parameter 36 Improper Prior
     Parameter 37 Improper Prior
     Parameter 38 Improper Prior
     Parameter 39 Improper Prior
     Parameter 40 Improper Prior
     Parameter 41 Improper Prior
     Parameter 42 Improper Prior
     Parameter 43 Improper Prior
     Parameter 44 Improper Prior
     Parameter 45 Improper Prior
     Parameter 46 Improper Prior

     REPLICATION 35:


                     POTENTIAL       PARAMETER WITH
     ITERATION    SCALE REDUCTION      HIGHEST PSR
     100              1.104               28
     200              1.089               39
     300              1.084               46
     400              1.036               20
     500              1.044               27
     600              1.124               45
     700              1.030               28
     800              1.045               14
     900              1.023               2
     1000             1.094               45
     1100             1.039               14
     1200             1.021               22
     1300             1.024               2
     1400             1.017               5
     1500             1.028               5
     1600             1.019               21
     1700             1.035               1
     1800             1.049               1
     1900             1.007               8
     2000             1.012               11
     2100             1.011               11
     2200             1.012               45
     2300             1.014               14
     2400             1.005               27
     2500             1.011               20
     2600             1.012               20
     2700             1.018               13
     2800             1.013               13
     2900             1.012               13
     3000             1.016               13
     3100             1.016               13
     3200             1.019               13
     3300             1.005               13
     3400             1.012               1
     3500             1.030               1
     3600             1.028               5
     3700             1.018               1
     3800             1.031               1
     3900             1.029               45
     4000             1.043               45
     4100             1.033               5
     4200             1.018               5
     4300             1.037               45
     4400             1.028               45
     4500             1.017               45
     4600             1.009               45
     4700             1.010               13
     4800             1.008               13
     4900             1.005               13
     5000             1.005               13


     Simulated prior distributions

     Parameter       Prior Mean  Prior Variance  Prior Std. Dev.


     Parameter 1 Improper Prior
     Parameter 2 Improper Prior
     Parameter 3        -0.0040          0.0049          0.0703
     Parameter 4         0.0020          0.0047          0.0686
     Parameter 5 Improper Prior
     Parameter 6 Improper Prior
     Parameter 7 Improper Prior
     Parameter 8        -0.0009          0.0052          0.0724
     Parameter 9        -0.0014          0.0051          0.0714
     Parameter 10 Improper Prior
     Parameter 11 Improper Prior
     Parameter 12 Improper Prior
     Parameter 13 Improper Prior
     Parameter 14 Improper Prior
     Parameter 15 Improper Prior
     Parameter 16 Improper Prior
     Parameter 17 Improper Prior
     Parameter 18 Improper Prior
     Parameter 19 Improper Prior
     Parameter 20 Improper Prior
     Parameter 21 Improper Prior
     Parameter 22 Improper Prior
     Parameter 23 Improper Prior
     Parameter 24 Improper Prior
     Parameter 25 Improper Prior
     Parameter 26 Improper Prior
     Parameter 27 Improper Prior
     Parameter 28 Improper Prior
     Parameter 29 Improper Prior
     Parameter 30 Improper Prior
     Parameter 31 Improper Prior
     Parameter 32 Improper Prior
     Parameter 33 Improper Prior
     Parameter 34 Improper Prior
     Parameter 35 Improper Prior
     Parameter 36 Improper Prior
     Parameter 37 Improper Prior
     Parameter 38 Improper Prior
     Parameter 39 Improper Prior
     Parameter 40 Improper Prior
     Parameter 41 Improper Prior
     Parameter 42 Improper Prior
     Parameter 43 Improper Prior
     Parameter 44 Improper Prior
     Parameter 45 Improper Prior
     Parameter 46 Improper Prior

     REPLICATION 36:


                     POTENTIAL       PARAMETER WITH
     ITERATION    SCALE REDUCTION      HIGHEST PSR
     100              1.279               31
     200              1.849               2
     300              1.198               1
     400              1.144               45
     500              1.099               8
     600              1.050               7
     700              1.033               1
     800              1.028               29
     900              1.010               29
     1000             1.029               5
     1100             1.015               34
     1200             1.018               40
     1300             1.015               20
     1400             1.011               2
     1500             1.020               46
     1600             1.015               15
     1700             1.026               24
     1800             1.013               33
     1900             1.028               2
     2000             1.028               2
     2100             1.008               5
     2200             1.007               46
     2300             1.015               7
     2400             1.027               1
     2500             1.015               1
     2600             1.009               15
     2700             1.017               15
     2800             1.015               15
     2900             1.011               20
     3000             1.011               10
     3100             1.012               10
     3200             1.009               10
     3300             1.005               14
     3400             1.014               45
     3500             1.006               45
     3600             1.002               46
     3700             1.010               1
     3800             1.007               1
     3900             1.009               28
     4000             1.006               28
     4100             1.007               28
     4200             1.015               45
     4300             1.013               45
     4400             1.008               37
     4500             1.009               45
     4600             1.007               2
     4700             1.005               37
     4800             1.007               24
     4900             1.007               24
     5000             1.006               37


     Simulated prior distributions

     Parameter       Prior Mean  Prior Variance  Prior Std. Dev.


     Parameter 1 Improper Prior
     Parameter 2 Improper Prior
     Parameter 3         0.0000          0.0048          0.0694
     Parameter 4         0.0011          0.0050          0.0706
     Parameter 5 Improper Prior
     Parameter 6 Improper Prior
     Parameter 7 Improper Prior
     Parameter 8        -0.0058          0.0056          0.0745
     Parameter 9        -0.0023          0.0049          0.0702
     Parameter 10 Improper Prior
     Parameter 11 Improper Prior
     Parameter 12 Improper Prior
     Parameter 13 Improper Prior
     Parameter 14 Improper Prior
     Parameter 15 Improper Prior
     Parameter 16 Improper Prior
     Parameter 17 Improper Prior
     Parameter 18 Improper Prior
     Parameter 19 Improper Prior
     Parameter 20 Improper Prior
     Parameter 21 Improper Prior
     Parameter 22 Improper Prior
     Parameter 23 Improper Prior
     Parameter 24 Improper Prior
     Parameter 25 Improper Prior
     Parameter 26 Improper Prior
     Parameter 27 Improper Prior
     Parameter 28 Improper Prior
     Parameter 29 Improper Prior
     Parameter 30 Improper Prior
     Parameter 31 Improper Prior
     Parameter 32 Improper Prior
     Parameter 33 Improper Prior
     Parameter 34 Improper Prior
     Parameter 35 Improper Prior
     Parameter 36 Improper Prior
     Parameter 37 Improper Prior
     Parameter 38 Improper Prior
     Parameter 39 Improper Prior
     Parameter 40 Improper Prior
     Parameter 41 Improper Prior
     Parameter 42 Improper Prior
     Parameter 43 Improper Prior
     Parameter 44 Improper Prior
     Parameter 45 Improper Prior
     Parameter 46 Improper Prior

     REPLICATION 37:


                     POTENTIAL       PARAMETER WITH
     ITERATION    SCALE REDUCTION      HIGHEST PSR
     100              1.678               1
     200              1.121               45
     300              1.109               8
     400              1.112               45
     500              1.060               38
     600              1.016               12
     700              1.049               26
     800              1.036               9
     900              1.060               11
     1000             1.031               11
     1100             1.064               45
     1200             1.051               3
     1300             1.037               11
     1400             1.024               2
     1500             1.010               2
     1600             1.015               14
     1700             1.017               13
     1800             1.021               19
     1900             1.016               12
     2000             1.010               12
     2100             1.010               10
     2200             1.009               10
     2300             1.008               25
     2400             1.010               46
     2500             1.019               13
     2600             1.016               13
     2700             1.006               13
     2800             1.008               13
     2900             1.007               13
     3000             1.005               37
     3100             1.008               45
     3200             1.006               32
     3300             1.004               28
     3400             1.006               1
     3500             1.005               1
     3600             1.005               1
     3700             1.007               1
     3800             1.005               1
     3900             1.005               4
     4000             1.014               2
     4100             1.014               4
     4200             1.010               4
     4300             1.007               4
     4400             1.005               4
     4500             1.002               24
     4600             1.006               26
     4700             1.003               26
     4800             1.003               10
     4900             1.008               45
     5000             1.005               45


     Simulated prior distributions

     Parameter       Prior Mean  Prior Variance  Prior Std. Dev.


     Parameter 1 Improper Prior
     Parameter 2 Improper Prior
     Parameter 3         0.0046          0.0047          0.0686
     Parameter 4         0.0003          0.0047          0.0688
     Parameter 5 Improper Prior
     Parameter 6 Improper Prior
     Parameter 7 Improper Prior
     Parameter 8         0.0000          0.0050          0.0708
     Parameter 9        -0.0017          0.0046          0.0680
     Parameter 10 Improper Prior
     Parameter 11 Improper Prior
     Parameter 12 Improper Prior
     Parameter 13 Improper Prior
     Parameter 14 Improper Prior
     Parameter 15 Improper Prior
     Parameter 16 Improper Prior
     Parameter 17 Improper Prior
     Parameter 18 Improper Prior
     Parameter 19 Improper Prior
     Parameter 20 Improper Prior
     Parameter 21 Improper Prior
     Parameter 22 Improper Prior
     Parameter 23 Improper Prior
     Parameter 24 Improper Prior
     Parameter 25 Improper Prior
     Parameter 26 Improper Prior
     Parameter 27 Improper Prior
     Parameter 28 Improper Prior
     Parameter 29 Improper Prior
     Parameter 30 Improper Prior
     Parameter 31 Improper Prior
     Parameter 32 Improper Prior
     Parameter 33 Improper Prior
     Parameter 34 Improper Prior
     Parameter 35 Improper Prior
     Parameter 36 Improper Prior
     Parameter 37 Improper Prior
     Parameter 38 Improper Prior
     Parameter 39 Improper Prior
     Parameter 40 Improper Prior
     Parameter 41 Improper Prior
     Parameter 42 Improper Prior
     Parameter 43 Improper Prior
     Parameter 44 Improper Prior
     Parameter 45 Improper Prior
     Parameter 46 Improper Prior

     REPLICATION 38:


                     POTENTIAL       PARAMETER WITH
     ITERATION    SCALE REDUCTION      HIGHEST PSR
     100              1.276               40
     200              1.220               1
     300              1.111               1
     400              1.245               5
     500              1.048               1
     600              1.064               20
     700              1.020               46
     800              1.059               1
     900              1.078               9
     1000             1.065               9
     1100             1.034               32
     1200             1.006               26
     1300             1.024               17
     1400             1.026               17
     1500             1.020               31
     1600             1.018               5
     1700             1.006               27
     1800             1.007               9
     1900             1.025               17
     2000             1.034               17
     2100             1.032               17
     2200             1.056               45
     2300             1.026               45
     2400             1.010               17
     2500             1.009               13
     2600             1.010               13
     2700             1.012               21
     2800             1.013               21
     2900             1.023               45
     3000             1.008               16
     3100             1.011               45
     3200             1.008               9
     3300             1.019               45
     3400             1.013               45
     3500             1.023               5
     3600             1.006               21
     3700             1.009               21
     3800             1.006               21
     3900             1.005               21
     4000             1.008               2
     4100             1.004               20
     4200             1.005               13
     4300             1.009               8
     4400             1.009               8
     4500             1.016               1
     4600             1.015               1
     4700             1.021               1
     4800             1.010               1
     4900             1.007               13
     5000             1.005               13


     Simulated prior distributions

     Parameter       Prior Mean  Prior Variance  Prior Std. Dev.


     Parameter 1 Improper Prior
     Parameter 2 Improper Prior
     Parameter 3         0.0017          0.0055          0.0739
     Parameter 4         0.0019          0.0048          0.0691
     Parameter 5 Improper Prior
     Parameter 6 Improper Prior
     Parameter 7 Improper Prior
     Parameter 8        -0.0018          0.0047          0.0683
     Parameter 9         0.0013          0.0050          0.0705
     Parameter 10 Improper Prior
     Parameter 11 Improper Prior
     Parameter 12 Improper Prior
     Parameter 13 Improper Prior
     Parameter 14 Improper Prior
     Parameter 15 Improper Prior
     Parameter 16 Improper Prior
     Parameter 17 Improper Prior
     Parameter 18 Improper Prior
     Parameter 19 Improper Prior
     Parameter 20 Improper Prior
     Parameter 21 Improper Prior
     Parameter 22 Improper Prior
     Parameter 23 Improper Prior
     Parameter 24 Improper Prior
     Parameter 25 Improper Prior
     Parameter 26 Improper Prior
     Parameter 27 Improper Prior
     Parameter 28 Improper Prior
     Parameter 29 Improper Prior
     Parameter 30 Improper Prior
     Parameter 31 Improper Prior
     Parameter 32 Improper Prior
     Parameter 33 Improper Prior
     Parameter 34 Improper Prior
     Parameter 35 Improper Prior
     Parameter 36 Improper Prior
     Parameter 37 Improper Prior
     Parameter 38 Improper Prior
     Parameter 39 Improper Prior
     Parameter 40 Improper Prior
     Parameter 41 Improper Prior
     Parameter 42 Improper Prior
     Parameter 43 Improper Prior
     Parameter 44 Improper Prior
     Parameter 45 Improper Prior
     Parameter 46 Improper Prior

     REPLICATION 39:


                     POTENTIAL       PARAMETER WITH
     ITERATION    SCALE REDUCTION      HIGHEST PSR
     100              1.281               32
     200              1.164               1
     300              1.063               40
     400              1.126               40
     500              1.131               45
     600              1.030               26
     700              1.040               8
     800              1.039               24
     900              1.044               1
     1000             1.055               2
     1100             1.021               1
     1200             1.020               46
     1300             1.021               8
     1400             1.019               16
     1500             1.020               13
     1600             1.024               13
     1700             1.023               27
     1800             1.031               21
     1900             1.008               9
     2000             1.012               9
     2100             1.020               9
     2200             1.022               9
     2300             1.008               20
     2400             1.016               20
     2500             1.016               37
     2600             1.020               37
     2700             1.012               45
     2800             1.022               1
     2900             1.016               45
     3000             1.006               28
     3100             1.014               19
     3200             1.019               45
     3300             1.010               19
     3400             1.006               7
     3500             1.007               7
     3600             1.005               32
     3700             1.004               46
     3800             1.004               7
     3900             1.007               45
     4000             1.009               9
     4100             1.003               40
     4200             1.002               40
     4300             1.004               45
     4400             1.002               43
     4500             1.003               45
     4600             1.003               17
     4700             1.003               43
     4800             1.002               27
     4900             1.004               13
     5000             1.003               27


     Simulated prior distributions

     Parameter       Prior Mean  Prior Variance  Prior Std. Dev.


     Parameter 1 Improper Prior
     Parameter 2 Improper Prior
     Parameter 3        -0.0015          0.0048          0.0692
     Parameter 4        -0.0008          0.0049          0.0703
     Parameter 5 Improper Prior
     Parameter 6 Improper Prior
     Parameter 7 Improper Prior
     Parameter 8        -0.0020          0.0049          0.0697
     Parameter 9        -0.0006          0.0048          0.0692
     Parameter 10 Improper Prior
     Parameter 11 Improper Prior
     Parameter 12 Improper Prior
     Parameter 13 Improper Prior
     Parameter 14 Improper Prior
     Parameter 15 Improper Prior
     Parameter 16 Improper Prior
     Parameter 17 Improper Prior
     Parameter 18 Improper Prior
     Parameter 19 Improper Prior
     Parameter 20 Improper Prior
     Parameter 21 Improper Prior
     Parameter 22 Improper Prior
     Parameter 23 Improper Prior
     Parameter 24 Improper Prior
     Parameter 25 Improper Prior
     Parameter 26 Improper Prior
     Parameter 27 Improper Prior
     Parameter 28 Improper Prior
     Parameter 29 Improper Prior
     Parameter 30 Improper Prior
     Parameter 31 Improper Prior
     Parameter 32 Improper Prior
     Parameter 33 Improper Prior
     Parameter 34 Improper Prior
     Parameter 35 Improper Prior
     Parameter 36 Improper Prior
     Parameter 37 Improper Prior
     Parameter 38 Improper Prior
     Parameter 39 Improper Prior
     Parameter 40 Improper Prior
     Parameter 41 Improper Prior
     Parameter 42 Improper Prior
     Parameter 43 Improper Prior
     Parameter 44 Improper Prior
     Parameter 45 Improper Prior
     Parameter 46 Improper Prior

     REPLICATION 40:


                     POTENTIAL       PARAMETER WITH
     ITERATION    SCALE REDUCTION      HIGHEST PSR
     100              1.164               42
     200              1.181               5
     300              1.121               13
     400              1.084               14
     500              1.060               13
     600              1.093               2
     700              1.029               23
     800              1.054               45
     900              1.061               45
     1000             1.069               9
     1100             1.029               9
     1200             1.015               17
     1300             1.069               45
     1400             1.094               45
     1500             1.078               45
     1600             1.041               45
     1700             1.008               42
     1800             1.020               45
     1900             1.023               45
     2000             1.039               45
     2100             1.026               1
     2200             1.020               1
     2300             1.008               37
     2400             1.011               40
     2500             1.020               40
     2600             1.023               40
     2700             1.007               40
     2800             1.006               40
     2900             1.004               13
     3000             1.005               13
     3100             1.020               5
     3200             1.007               5
     3300             1.018               3
     3400             1.017               1
     3500             1.016               5
     3600             1.005               46
     3700             1.006               39
     3800             1.010               21
     3900             1.009               21
     4000             1.009               21
     4100             1.009               3
     4200             1.006               1
     4300             1.007               28
     4400             1.010               45
     4500             1.010               1
     4600             1.015               1
     4700             1.026               5
     4800             1.022               1
     4900             1.020               1
     5000             1.020               45
     5100             1.014               1


     Simulated prior distributions

     Parameter       Prior Mean  Prior Variance  Prior Std. Dev.


     Parameter 1 Improper Prior
     Parameter 2 Improper Prior
     Parameter 3         0.0000          0.0049          0.0700
     Parameter 4        -0.0030          0.0050          0.0709
     Parameter 5 Improper Prior
     Parameter 6 Improper Prior
     Parameter 7 Improper Prior
     Parameter 8         0.0008          0.0053          0.0726
     Parameter 9         0.0016          0.0046          0.0678
     Parameter 10 Improper Prior
     Parameter 11 Improper Prior
     Parameter 12 Improper Prior
     Parameter 13 Improper Prior
     Parameter 14 Improper Prior
     Parameter 15 Improper Prior
     Parameter 16 Improper Prior
     Parameter 17 Improper Prior
     Parameter 18 Improper Prior
     Parameter 19 Improper Prior
     Parameter 20 Improper Prior
     Parameter 21 Improper Prior
     Parameter 22 Improper Prior
     Parameter 23 Improper Prior
     Parameter 24 Improper Prior
     Parameter 25 Improper Prior
     Parameter 26 Improper Prior
     Parameter 27 Improper Prior
     Parameter 28 Improper Prior
     Parameter 29 Improper Prior
     Parameter 30 Improper Prior
     Parameter 31 Improper Prior
     Parameter 32 Improper Prior
     Parameter 33 Improper Prior
     Parameter 34 Improper Prior
     Parameter 35 Improper Prior
     Parameter 36 Improper Prior
     Parameter 37 Improper Prior
     Parameter 38 Improper Prior
     Parameter 39 Improper Prior
     Parameter 40 Improper Prior
     Parameter 41 Improper Prior
     Parameter 42 Improper Prior
     Parameter 43 Improper Prior
     Parameter 44 Improper Prior
     Parameter 45 Improper Prior
     Parameter 46 Improper Prior

     REPLICATION 41:


                     POTENTIAL       PARAMETER WITH
     ITERATION    SCALE REDUCTION      HIGHEST PSR
     100              1.412               6
     200              1.076               36
     300              1.116               12
     400              1.085               46
     500              1.153               45
     600              1.038               41
     700              1.118               5
     800              1.048               21
     900              1.050               45
     1000             1.029               15
     1100             1.039               15
     1200             1.067               45
     1300             1.032               13
     1400             1.019               14
     1500             1.020               15
     1600             1.009               27
     1700             1.008               22
     1800             1.018               3
     1900             1.029               17
     2000             1.026               19
     2100             1.016               17
     2200             1.007               1
     2300             1.013               3
     2400             1.019               6
     2500             1.015               3
     2600             1.020               20
     2700             1.012               20
     2800             1.013               20
     2900             1.022               1
     3000             1.012               2
     3100             1.014               2
     3200             1.009               2
     3300             1.003               22
     3400             1.002               38
     3500             1.008               5
     3600             1.007               6
     3700             1.011               5
     3800             1.015               5
     3900             1.022               5
     4000             1.019               5
     4100             1.049               5
     4200             1.034               5
     4300             1.047               1
     4400             1.055               1
     4500             1.061               1
     4600             1.046               1
     4700             1.034               45
     4800             1.023               1
     4900             1.012               1
     5000             1.006               1


     Simulated prior distributions

     Parameter       Prior Mean  Prior Variance  Prior Std. Dev.


     Parameter 1 Improper Prior
     Parameter 2 Improper Prior
     Parameter 3         0.0009          0.0050          0.0707
     Parameter 4        -0.0023          0.0045          0.0668
     Parameter 5 Improper Prior
     Parameter 6 Improper Prior
     Parameter 7 Improper Prior
     Parameter 8        -0.0012          0.0049          0.0698
     Parameter 9         0.0013          0.0052          0.0724
     Parameter 10 Improper Prior
     Parameter 11 Improper Prior
     Parameter 12 Improper Prior
     Parameter 13 Improper Prior
     Parameter 14 Improper Prior
     Parameter 15 Improper Prior
     Parameter 16 Improper Prior
     Parameter 17 Improper Prior
     Parameter 18 Improper Prior
     Parameter 19 Improper Prior
     Parameter 20 Improper Prior
     Parameter 21 Improper Prior
     Parameter 22 Improper Prior
     Parameter 23 Improper Prior
     Parameter 24 Improper Prior
     Parameter 25 Improper Prior
     Parameter 26 Improper Prior
     Parameter 27 Improper Prior
     Parameter 28 Improper Prior
     Parameter 29 Improper Prior
     Parameter 30 Improper Prior
     Parameter 31 Improper Prior
     Parameter 32 Improper Prior
     Parameter 33 Improper Prior
     Parameter 34 Improper Prior
     Parameter 35 Improper Prior
     Parameter 36 Improper Prior
     Parameter 37 Improper Prior
     Parameter 38 Improper Prior
     Parameter 39 Improper Prior
     Parameter 40 Improper Prior
     Parameter 41 Improper Prior
     Parameter 42 Improper Prior
     Parameter 43 Improper Prior
     Parameter 44 Improper Prior
     Parameter 45 Improper Prior
     Parameter 46 Improper Prior

     REPLICATION 42:


                     POTENTIAL       PARAMETER WITH
     ITERATION    SCALE REDUCTION      HIGHEST PSR
     100              1.205               5
     200              1.192               5
     300              1.149               2
     400              1.089               32
     500              1.045               36
     600              1.018               10
     700              1.030               44
     800              1.017               19
     900              1.035               11
     1000             1.020               4
     1100             1.012               4
     1200             1.019               17
     1300             1.014               7
     1400             1.020               26
     1500             1.051               28
     1600             1.058               28
     1700             1.019               46
     1800             1.022               1
     1900             1.040               32
     2000             1.020               32
     2100             1.010               14
     2200             1.027               28
     2300             1.022               14
     2400             1.011               1
     2500             1.014               1
     2600             1.010               1
     2700             1.012               18
     2800             1.016               40
     2900             1.012               40
     3000             1.013               34
     3100             1.007               14
     3200             1.018               45
     3300             1.026               45
     3400             1.042               1
     3500             1.026               1
     3600             1.009               45
     3700             1.007               8
     3800             1.020               45
     3900             1.026               45
     4000             1.030               45
     4100             1.036               45
     4200             1.027               45
     4300             1.016               1
     4400             1.011               40
     4500             1.006               40
     4600             1.004               40
     4700             1.003               40
     4800             1.003               23
     4900             1.008               9
     5000             1.019               9


     Simulated prior distributions

     Parameter       Prior Mean  Prior Variance  Prior Std. Dev.


     Parameter 1 Improper Prior
     Parameter 2 Improper Prior
     Parameter 3         0.0046          0.0049          0.0697
     Parameter 4        -0.0044          0.0054          0.0733
     Parameter 5 Improper Prior
     Parameter 6 Improper Prior
     Parameter 7 Improper Prior
     Parameter 8        -0.0009          0.0051          0.0717
     Parameter 9         0.0000          0.0049          0.0703
     Parameter 10 Improper Prior
     Parameter 11 Improper Prior
     Parameter 12 Improper Prior
     Parameter 13 Improper Prior
     Parameter 14 Improper Prior
     Parameter 15 Improper Prior
     Parameter 16 Improper Prior
     Parameter 17 Improper Prior
     Parameter 18 Improper Prior
     Parameter 19 Improper Prior
     Parameter 20 Improper Prior
     Parameter 21 Improper Prior
     Parameter 22 Improper Prior
     Parameter 23 Improper Prior
     Parameter 24 Improper Prior
     Parameter 25 Improper Prior
     Parameter 26 Improper Prior
     Parameter 27 Improper Prior
     Parameter 28 Improper Prior
     Parameter 29 Improper Prior
     Parameter 30 Improper Prior
     Parameter 31 Improper Prior
     Parameter 32 Improper Prior
     Parameter 33 Improper Prior
     Parameter 34 Improper Prior
     Parameter 35 Improper Prior
     Parameter 36 Improper Prior
     Parameter 37 Improper Prior
     Parameter 38 Improper Prior
     Parameter 39 Improper Prior
     Parameter 40 Improper Prior
     Parameter 41 Improper Prior
     Parameter 42 Improper Prior
     Parameter 43 Improper Prior
     Parameter 44 Improper Prior
     Parameter 45 Improper Prior
     Parameter 46 Improper Prior

     REPLICATION 43:


                     POTENTIAL       PARAMETER WITH
     ITERATION    SCALE REDUCTION      HIGHEST PSR
     100              1.470               45
     200              1.111               28
     300              1.040               13
     400              1.090               46
     500              1.074               19
     600              1.047               28
     700              1.063               19
     800              1.022               3
     900              1.022               10
     1000             1.024               14
     1100             1.017               46
     1200             1.019               32
     1300             1.015               28
     1400             1.031               28
     1500             1.031               14
     1600             1.018               14
     1700             1.015               12
     1800             1.014               12
     1900             1.009               5
     2000             1.024               5
     2100             1.017               21
     2200             1.015               45
     2300             1.014               1
     2400             1.011               13
     2500             1.016               1
     2600             1.025               1
     2700             1.020               5
     2800             1.008               40
     2900             1.004               18
     3000             1.005               45
     3100             1.005               46
     3200             1.008               5
     3300             1.005               26
     3400             1.005               18
     3500             1.004               19
     3600             1.008               1
     3700             1.009               1
     3800             1.033               1
     3900             1.029               1
     4000             1.030               1
     4100             1.022               1
     4200             1.020               1
     4300             1.011               1
     4400             1.009               46
     4500             1.007               46
     4600             1.016               1
     4700             1.009               46
     4800             1.008               46
     4900             1.005               18
     5000             1.002               37


     Simulated prior distributions

     Parameter       Prior Mean  Prior Variance  Prior Std. Dev.


     Parameter 1 Improper Prior
     Parameter 2 Improper Prior
     Parameter 3         0.0026          0.0048          0.0690
     Parameter 4         0.0009          0.0049          0.0702
     Parameter 5 Improper Prior
     Parameter 6 Improper Prior
     Parameter 7 Improper Prior
     Parameter 8         0.0034          0.0052          0.0719
     Parameter 9         0.0032          0.0047          0.0688
     Parameter 10 Improper Prior
     Parameter 11 Improper Prior
     Parameter 12 Improper Prior
     Parameter 13 Improper Prior
     Parameter 14 Improper Prior
     Parameter 15 Improper Prior
     Parameter 16 Improper Prior
     Parameter 17 Improper Prior
     Parameter 18 Improper Prior
     Parameter 19 Improper Prior
     Parameter 20 Improper Prior
     Parameter 21 Improper Prior
     Parameter 22 Improper Prior
     Parameter 23 Improper Prior
     Parameter 24 Improper Prior
     Parameter 25 Improper Prior
     Parameter 26 Improper Prior
     Parameter 27 Improper Prior
     Parameter 28 Improper Prior
     Parameter 29 Improper Prior
     Parameter 30 Improper Prior
     Parameter 31 Improper Prior
     Parameter 32 Improper Prior
     Parameter 33 Improper Prior
     Parameter 34 Improper Prior
     Parameter 35 Improper Prior
     Parameter 36 Improper Prior
     Parameter 37 Improper Prior
     Parameter 38 Improper Prior
     Parameter 39 Improper Prior
     Parameter 40 Improper Prior
     Parameter 41 Improper Prior
     Parameter 42 Improper Prior
     Parameter 43 Improper Prior
     Parameter 44 Improper Prior
     Parameter 45 Improper Prior
     Parameter 46 Improper Prior

     REPLICATION 44:


                     POTENTIAL       PARAMETER WITH
     ITERATION    SCALE REDUCTION      HIGHEST PSR
     100              1.794               8
     200              1.128               46
     300              1.120               17
     400              1.120               11
     500              1.069               29
     600              1.029               30
     700              1.055               9
     800              1.035               14
     900              1.027               12
     1000             1.017               12
     1100             1.028               14
     1200             1.016               14
     1300             1.025               16
     1400             1.021               8
     1500             1.018               10
     1600             1.018               10
     1700             1.020               5
     1800             1.020               5
     1900             1.028               45
     2000             1.020               26
     2100             1.023               26
     2200             1.015               18
     2300             1.017               18
     2400             1.016               18
     2500             1.013               18
     2600             1.006               1
     2700             1.004               11
     2800             1.011               11
     2900             1.025               8
     3000             1.011               11
     3100             1.016               8
     3200             1.008               11
     3300             1.012               45
     3400             1.026               45
     3500             1.037               45
     3600             1.031               45
     3700             1.014               45
     3800             1.006               10
     3900             1.011               10
     4000             1.011               10
     4100             1.003               24
     4200             1.003               13
     4300             1.005               13
     4400             1.002               28
     4500             1.002               9
     4600             1.003               28
     4700             1.005               1
     4800             1.005               14
     4900             1.008               5
     5000             1.006               3


     Simulated prior distributions

     Parameter       Prior Mean  Prior Variance  Prior Std. Dev.


     Parameter 1 Improper Prior
     Parameter 2 Improper Prior
     Parameter 3        -0.0019          0.0050          0.0705
     Parameter 4        -0.0007          0.0049          0.0702
     Parameter 5 Improper Prior
     Parameter 6 Improper Prior
     Parameter 7 Improper Prior
     Parameter 8         0.0035          0.0049          0.0697
     Parameter 9        -0.0039          0.0055          0.0743
     Parameter 10 Improper Prior
     Parameter 11 Improper Prior
     Parameter 12 Improper Prior
     Parameter 13 Improper Prior
     Parameter 14 Improper Prior
     Parameter 15 Improper Prior
     Parameter 16 Improper Prior
     Parameter 17 Improper Prior
     Parameter 18 Improper Prior
     Parameter 19 Improper Prior
     Parameter 20 Improper Prior
     Parameter 21 Improper Prior
     Parameter 22 Improper Prior
     Parameter 23 Improper Prior
     Parameter 24 Improper Prior
     Parameter 25 Improper Prior
     Parameter 26 Improper Prior
     Parameter 27 Improper Prior
     Parameter 28 Improper Prior
     Parameter 29 Improper Prior
     Parameter 30 Improper Prior
     Parameter 31 Improper Prior
     Parameter 32 Improper Prior
     Parameter 33 Improper Prior
     Parameter 34 Improper Prior
     Parameter 35 Improper Prior
     Parameter 36 Improper Prior
     Parameter 37 Improper Prior
     Parameter 38 Improper Prior
     Parameter 39 Improper Prior
     Parameter 40 Improper Prior
     Parameter 41 Improper Prior
     Parameter 42 Improper Prior
     Parameter 43 Improper Prior
     Parameter 44 Improper Prior
     Parameter 45 Improper Prior
     Parameter 46 Improper Prior

     REPLICATION 45:


                     POTENTIAL       PARAMETER WITH
     ITERATION    SCALE REDUCTION      HIGHEST PSR
     100              1.280               28
     200              1.055               12
     300              1.087               10
     400              1.065               13
     500              1.035               34
     600              1.065               12
     700              1.057               12
     800              1.033               26
     900              1.030               6
     1000             1.056               12
     1100             1.074               1
     1200             1.028               9
     1300             1.038               38
     1400             1.063               38
     1500             1.049               38
     1600             1.021               18
     1700             1.010               18
     1800             1.013               8
     1900             1.046               8
     2000             1.017               9
     2100             1.026               8
     2200             1.018               8
     2300             1.010               8
     2400             1.011               1
     2500             1.014               1
     2600             1.012               40
     2700             1.016               4
     2800             1.008               36
     2900             1.025               8
     3000             1.030               8
     3100             1.023               8
     3200             1.011               8
     3300             1.008               14
     3400             1.005               25
     3500             1.012               1
     3600             1.009               38
     3700             1.004               25
     3800             1.004               37
     3900             1.004               18
     4000             1.007               5
     4100             1.006               18
     4200             1.008               18
     4300             1.005               18
     4400             1.005               14
     4500             1.007               14
     4600             1.016               14
     4700             1.014               14
     4800             1.010               14
     4900             1.009               14
     5000             1.008               14


     Simulated prior distributions

     Parameter       Prior Mean  Prior Variance  Prior Std. Dev.


     Parameter 1 Improper Prior
     Parameter 2 Improper Prior
     Parameter 3        -0.0040          0.0050          0.0704
     Parameter 4         0.0015          0.0048          0.0694
     Parameter 5 Improper Prior
     Parameter 6 Improper Prior
     Parameter 7 Improper Prior
     Parameter 8         0.0000          0.0048          0.0694
     Parameter 9         0.0007          0.0047          0.0686
     Parameter 10 Improper Prior
     Parameter 11 Improper Prior
     Parameter 12 Improper Prior
     Parameter 13 Improper Prior
     Parameter 14 Improper Prior
     Parameter 15 Improper Prior
     Parameter 16 Improper Prior
     Parameter 17 Improper Prior
     Parameter 18 Improper Prior
     Parameter 19 Improper Prior
     Parameter 20 Improper Prior
     Parameter 21 Improper Prior
     Parameter 22 Improper Prior
     Parameter 23 Improper Prior
     Parameter 24 Improper Prior
     Parameter 25 Improper Prior
     Parameter 26 Improper Prior
     Parameter 27 Improper Prior
     Parameter 28 Improper Prior
     Parameter 29 Improper Prior
     Parameter 30 Improper Prior
     Parameter 31 Improper Prior
     Parameter 32 Improper Prior
     Parameter 33 Improper Prior
     Parameter 34 Improper Prior
     Parameter 35 Improper Prior
     Parameter 36 Improper Prior
     Parameter 37 Improper Prior
     Parameter 38 Improper Prior
     Parameter 39 Improper Prior
     Parameter 40 Improper Prior
     Parameter 41 Improper Prior
     Parameter 42 Improper Prior
     Parameter 43 Improper Prior
     Parameter 44 Improper Prior
     Parameter 45 Improper Prior
     Parameter 46 Improper Prior

     REPLICATION 46:


                     POTENTIAL       PARAMETER WITH
     ITERATION    SCALE REDUCTION      HIGHEST PSR
     100              1.446               5
     200              1.136               11
     300              1.185               4
     400              1.105               10
     500              1.067               1
     600              1.044               21
     700              1.053               11
     800              1.024               9
     900              1.042               14
     1000             1.052               14
     1100             1.019               39
     1200             1.055               1
     1300             1.019               19
     1400             1.053               5
     1500             1.029               5
     1600             1.070               5
     1700             1.008               28
     1800             1.026               9
     1900             1.011               3
     2000             1.022               45
     2100             1.011               23
     2200             1.012               23
     2300             1.005               22
     2400             1.006               23
     2500             1.016               5
     2600             1.018               5
     2700             1.015               45
     2800             1.007               40
     2900             1.010               5
     3000             1.044               5
     3100             1.018               5
     3200             1.018               5
     3300             1.007               5
     3400             1.004               21
     3500             1.003               23
     3600             1.005               23
     3700             1.005               23
     3800             1.009               35
     3900             1.012               5
     4000             1.034               5
     4100             1.015               5
     4200             1.007               5
     4300             1.008               10
     4400             1.011               10
     4500             1.005               10
     4600             1.004               34
     4700             1.008               11
     4800             1.008               11
     4900             1.007               11
     5000             1.007               11


     Simulated prior distributions

     Parameter       Prior Mean  Prior Variance  Prior Std. Dev.


     Parameter 1 Improper Prior
     Parameter 2 Improper Prior
     Parameter 3        -0.0012          0.0048          0.0689
     Parameter 4        -0.0010          0.0046          0.0678
     Parameter 5 Improper Prior
     Parameter 6 Improper Prior
     Parameter 7 Improper Prior
     Parameter 8        -0.0004          0.0051          0.0715
     Parameter 9         0.0017          0.0048          0.0695
     Parameter 10 Improper Prior
     Parameter 11 Improper Prior
     Parameter 12 Improper Prior
     Parameter 13 Improper Prior
     Parameter 14 Improper Prior
     Parameter 15 Improper Prior
     Parameter 16 Improper Prior
     Parameter 17 Improper Prior
     Parameter 18 Improper Prior
     Parameter 19 Improper Prior
     Parameter 20 Improper Prior
     Parameter 21 Improper Prior
     Parameter 22 Improper Prior
     Parameter 23 Improper Prior
     Parameter 24 Improper Prior
     Parameter 25 Improper Prior
     Parameter 26 Improper Prior
     Parameter 27 Improper Prior
     Parameter 28 Improper Prior
     Parameter 29 Improper Prior
     Parameter 30 Improper Prior
     Parameter 31 Improper Prior
     Parameter 32 Improper Prior
     Parameter 33 Improper Prior
     Parameter 34 Improper Prior
     Parameter 35 Improper Prior
     Parameter 36 Improper Prior
     Parameter 37 Improper Prior
     Parameter 38 Improper Prior
     Parameter 39 Improper Prior
     Parameter 40 Improper Prior
     Parameter 41 Improper Prior
     Parameter 42 Improper Prior
     Parameter 43 Improper Prior
     Parameter 44 Improper Prior
     Parameter 45 Improper Prior
     Parameter 46 Improper Prior

     REPLICATION 47:


                     POTENTIAL       PARAMETER WITH
     ITERATION    SCALE REDUCTION      HIGHEST PSR
     100              1.271               13
     200              1.195               28
     300              1.107               28
     400              1.124               1
     500              1.037               14
     600              1.237               45
     700              1.052               28
     800              1.176               1
     900              1.162               2
     1000             1.073               2
     1100             1.047               14
     1200             1.064               5
     1300             1.021               30
     1400             1.010               38
     1500             1.031               21
     1600             1.020               12
     1700             1.023               21
     1800             1.035               40
     1900             1.026               14
     2000             1.017               1
     2100             1.024               40
     2200             1.036               1
     2300             1.015               5
     2400             1.020               10
     2500             1.026               5
     2600             1.034               10
     2700             1.015               19
     2800             1.014               10
     2900             1.007               10
     3000             1.013               40
     3100             1.016               40
     3200             1.007               39
     3300             1.006               39
     3400             1.007               40
     3500             1.011               10
     3600             1.017               1
     3700             1.007               10
     3800             1.006               2
     3900             1.006               19
     4000             1.010               46
     4100             1.007               18
     4200             1.007               17
     4300             1.005               17
     4400             1.005               19
     4500             1.005               19
     4600             1.006               17
     4700             1.005               15
     4800             1.005               15
     4900             1.004               11
     5000             1.004               11


     Simulated prior distributions

     Parameter       Prior Mean  Prior Variance  Prior Std. Dev.


     Parameter 1 Improper Prior
     Parameter 2 Improper Prior
     Parameter 3         0.0051          0.0046          0.0679
     Parameter 4         0.0035          0.0054          0.0734
     Parameter 5 Improper Prior
     Parameter 6 Improper Prior
     Parameter 7 Improper Prior
     Parameter 8        -0.0001          0.0054          0.0734
     Parameter 9         0.0008          0.0053          0.0731
     Parameter 10 Improper Prior
     Parameter 11 Improper Prior
     Parameter 12 Improper Prior
     Parameter 13 Improper Prior
     Parameter 14 Improper Prior
     Parameter 15 Improper Prior
     Parameter 16 Improper Prior
     Parameter 17 Improper Prior
     Parameter 18 Improper Prior
     Parameter 19 Improper Prior
     Parameter 20 Improper Prior
     Parameter 21 Improper Prior
     Parameter 22 Improper Prior
     Parameter 23 Improper Prior
     Parameter 24 Improper Prior
     Parameter 25 Improper Prior
     Parameter 26 Improper Prior
     Parameter 27 Improper Prior
     Parameter 28 Improper Prior
     Parameter 29 Improper Prior
     Parameter 30 Improper Prior
     Parameter 31 Improper Prior
     Parameter 32 Improper Prior
     Parameter 33 Improper Prior
     Parameter 34 Improper Prior
     Parameter 35 Improper Prior
     Parameter 36 Improper Prior
     Parameter 37 Improper Prior
     Parameter 38 Improper Prior
     Parameter 39 Improper Prior
     Parameter 40 Improper Prior
     Parameter 41 Improper Prior
     Parameter 42 Improper Prior
     Parameter 43 Improper Prior
     Parameter 44 Improper Prior
     Parameter 45 Improper Prior
     Parameter 46 Improper Prior

     REPLICATION 48:


                     POTENTIAL       PARAMETER WITH
     ITERATION    SCALE REDUCTION      HIGHEST PSR
     100              1.548               9
     200              1.163               45
     300              1.048               32
     400              1.028               12
     500              1.072               28
     600              1.129               19
     700              1.019               14
     800              1.047               3
     900              1.052               18
     1000             1.019               12
     1100             1.019               46
     1200             1.046               21
     1300             1.014               20
     1400             1.038               9
     1500             1.023               9
     1600             1.027               45
     1700             1.024               45
     1800             1.040               45
     1900             1.027               45
     2000             1.005               21
     2100             1.008               10
     2200             1.010               23
     2300             1.012               23
     2400             1.012               11
     2500             1.009               8
     2600             1.008               22
     2700             1.005               13
     2800             1.006               13
     2900             1.008               13
     3000             1.006               13
     3100             1.011               1
     3200             1.016               5
     3300             1.013               8
     3400             1.007               8
     3500             1.010               2
     3600             1.011               2
     3700             1.014               2
     3800             1.015               5
     3900             1.019               2
     4000             1.019               9
     4100             1.009               34
     4200             1.007               19
     4300             1.006               19
     4400             1.007               19
     4500             1.005               19
     4600             1.005               19
     4700             1.005               37
     4800             1.005               37
     4900             1.006               46
     5000             1.010               45


     Simulated prior distributions

     Parameter       Prior Mean  Prior Variance  Prior Std. Dev.


     Parameter 1 Improper Prior
     Parameter 2 Improper Prior
     Parameter 3        -0.0030          0.0050          0.0706
     Parameter 4        -0.0011          0.0052          0.0724
     Parameter 5 Improper Prior
     Parameter 6 Improper Prior
     Parameter 7 Improper Prior
     Parameter 8         0.0004          0.0054          0.0733
     Parameter 9        -0.0057          0.0053          0.0725
     Parameter 10 Improper Prior
     Parameter 11 Improper Prior
     Parameter 12 Improper Prior
     Parameter 13 Improper Prior
     Parameter 14 Improper Prior
     Parameter 15 Improper Prior
     Parameter 16 Improper Prior
     Parameter 17 Improper Prior
     Parameter 18 Improper Prior
     Parameter 19 Improper Prior
     Parameter 20 Improper Prior
     Parameter 21 Improper Prior
     Parameter 22 Improper Prior
     Parameter 23 Improper Prior
     Parameter 24 Improper Prior
     Parameter 25 Improper Prior
     Parameter 26 Improper Prior
     Parameter 27 Improper Prior
     Parameter 28 Improper Prior
     Parameter 29 Improper Prior
     Parameter 30 Improper Prior
     Parameter 31 Improper Prior
     Parameter 32 Improper Prior
     Parameter 33 Improper Prior
     Parameter 34 Improper Prior
     Parameter 35 Improper Prior
     Parameter 36 Improper Prior
     Parameter 37 Improper Prior
     Parameter 38 Improper Prior
     Parameter 39 Improper Prior
     Parameter 40 Improper Prior
     Parameter 41 Improper Prior
     Parameter 42 Improper Prior
     Parameter 43 Improper Prior
     Parameter 44 Improper Prior
     Parameter 45 Improper Prior
     Parameter 46 Improper Prior

     REPLICATION 49:


                     POTENTIAL       PARAMETER WITH
     ITERATION    SCALE REDUCTION      HIGHEST PSR
     100              1.850               45
     200              1.068               16
     300              1.290               45
     400              1.282               45
     500              1.127               2
     600              1.297               5
     700              1.060               46
     800              1.049               46
     900              1.033               20
     1000             1.027               23
     1100             1.024               40
     1200             1.033               20
     1300             1.027               28
     1400             1.021               13
     1500             1.024               5
     1600             1.026               5
     1700             1.041               9
     1800             1.025               9
     1900             1.015               9
     2000             1.009               10
     2100             1.027               5
     2200             1.027               5
     2300             1.009               5
     2400             1.010               5
     2500             1.012               5
     2600             1.023               5
     2700             1.021               5
     2800             1.027               5
     2900             1.029               5
     3000             1.039               5
     3100             1.030               5
     3200             1.020               5
     3300             1.021               5
     3400             1.017               8
     3500             1.022               8
     3600             1.012               8
     3700             1.007               8
     3800             1.004               16
     3900             1.006               46
     4000             1.005               46
     4100             1.008               1
     4200             1.006               5
     4300             1.006               5
     4400             1.003               46
     4500             1.005               46
     4600             1.007               15
     4700             1.009               15
     4800             1.009               13
     4900             1.011               15
     5000             1.013               15


     Simulated prior distributions

     Parameter       Prior Mean  Prior Variance  Prior Std. Dev.


     Parameter 1 Improper Prior
     Parameter 2 Improper Prior
     Parameter 3        -0.0003          0.0051          0.0714
     Parameter 4         0.0014          0.0055          0.0743
     Parameter 5 Improper Prior
     Parameter 6 Improper Prior
     Parameter 7 Improper Prior
     Parameter 8        -0.0010          0.0050          0.0710
     Parameter 9         0.0003          0.0049          0.0698
     Parameter 10 Improper Prior
     Parameter 11 Improper Prior
     Parameter 12 Improper Prior
     Parameter 13 Improper Prior
     Parameter 14 Improper Prior
     Parameter 15 Improper Prior
     Parameter 16 Improper Prior
     Parameter 17 Improper Prior
     Parameter 18 Improper Prior
     Parameter 19 Improper Prior
     Parameter 20 Improper Prior
     Parameter 21 Improper Prior
     Parameter 22 Improper Prior
     Parameter 23 Improper Prior
     Parameter 24 Improper Prior
     Parameter 25 Improper Prior
     Parameter 26 Improper Prior
     Parameter 27 Improper Prior
     Parameter 28 Improper Prior
     Parameter 29 Improper Prior
     Parameter 30 Improper Prior
     Parameter 31 Improper Prior
     Parameter 32 Improper Prior
     Parameter 33 Improper Prior
     Parameter 34 Improper Prior
     Parameter 35 Improper Prior
     Parameter 36 Improper Prior
     Parameter 37 Improper Prior
     Parameter 38 Improper Prior
     Parameter 39 Improper Prior
     Parameter 40 Improper Prior
     Parameter 41 Improper Prior
     Parameter 42 Improper Prior
     Parameter 43 Improper Prior
     Parameter 44 Improper Prior
     Parameter 45 Improper Prior
     Parameter 46 Improper Prior

     REPLICATION 50:


                     POTENTIAL       PARAMETER WITH
     ITERATION    SCALE REDUCTION      HIGHEST PSR
     100              1.249               10
     200              1.192               1
     300              1.382               1
     400              1.301               45
     500              1.124               45
     600              1.075               21
     700              1.032               11
     800              1.030               36
     900              1.038               36
     1000             1.046               21
     1100             1.030               1
     1200             1.043               40
     1300             1.034               45
     1400             1.011               24
     1500             1.019               21
     1600             1.044               2
     1700             1.027               40
     1800             1.014               25
     1900             1.011               20
     2000             1.014               1
     2100             1.024               9
     2200             1.014               9
     2300             1.014               20
     2400             1.025               45
     2500             1.011               45
     2600             1.013               14
     2700             1.016               14
     2800             1.011               5
     2900             1.013               14
     3000             1.012               1
     3100             1.013               14
     3200             1.012               40
     3300             1.012               8
     3400             1.021               8
     3500             1.011               36
     3600             1.008               36
     3700             1.009               36
     3800             1.010               36
     3900             1.004               36
     4000             1.005               35
     4100             1.005               16
     4200             1.003               35
     4300             1.005               35
     4400             1.008               8
     4500             1.005               5
     4600             1.004               35
     4700             1.003               30
     4800             1.004               40
     4900             1.007               17
     5000             1.008               17


     Simulated prior distributions

     Parameter       Prior Mean  Prior Variance  Prior Std. Dev.


     Parameter 1 Improper Prior
     Parameter 2 Improper Prior
     Parameter 3         0.0016          0.0050          0.0706
     Parameter 4         0.0035          0.0050          0.0709
     Parameter 5 Improper Prior
     Parameter 6 Improper Prior
     Parameter 7 Improper Prior
     Parameter 8         0.0027          0.0046          0.0680
     Parameter 9        -0.0010          0.0050          0.0706
     Parameter 10 Improper Prior
     Parameter 11 Improper Prior
     Parameter 12 Improper Prior
     Parameter 13 Improper Prior
     Parameter 14 Improper Prior
     Parameter 15 Improper Prior
     Parameter 16 Improper Prior
     Parameter 17 Improper Prior
     Parameter 18 Improper Prior
     Parameter 19 Improper Prior
     Parameter 20 Improper Prior
     Parameter 21 Improper Prior
     Parameter 22 Improper Prior
     Parameter 23 Improper Prior
     Parameter 24 Improper Prior
     Parameter 25 Improper Prior
     Parameter 26 Improper Prior
     Parameter 27 Improper Prior
     Parameter 28 Improper Prior
     Parameter 29 Improper Prior
     Parameter 30 Improper Prior
     Parameter 31 Improper Prior
     Parameter 32 Improper Prior
     Parameter 33 Improper Prior
     Parameter 34 Improper Prior
     Parameter 35 Improper Prior
     Parameter 36 Improper Prior
     Parameter 37 Improper Prior
     Parameter 38 Improper Prior
     Parameter 39 Improper Prior
     Parameter 40 Improper Prior
     Parameter 41 Improper Prior
     Parameter 42 Improper Prior
     Parameter 43 Improper Prior
     Parameter 44 Improper Prior
     Parameter 45 Improper Prior
     Parameter 46 Improper Prior

     REPLICATION 51:


                     POTENTIAL       PARAMETER WITH
     ITERATION    SCALE REDUCTION      HIGHEST PSR
     100              1.292               13
     200              1.122               27
     300              1.128               19
     400              1.218               45
     500              1.093               45
     600              1.056               35
     700              1.071               1
     800              1.032               45
     900              1.040               45
     1000             1.019               18
     1100             1.041               2
     1200             1.013               14
     1300             1.046               45
     1400             1.014               10
     1500             1.022               8
     1600             1.019               21
     1700             1.031               1
     1800             1.055               1
     1900             1.046               1
     2000             1.070               5
     2100             1.034               8
     2200             1.025               8
     2300             1.014               21
     2400             1.005               2
     2500             1.014               2
     2600             1.021               5
     2700             1.016               8
     2800             1.018               8
     2900             1.041               8
     3000             1.026               9
     3100             1.015               9
     3200             1.016               45
     3300             1.005               45
     3400             1.010               45
     3500             1.019               45
     3600             1.015               45
     3700             1.013               45
     3800             1.013               45
     3900             1.006               40
     4000             1.014               1
     4100             1.022               1
     4200             1.011               1
     4300             1.003               15
     4400             1.005               18
     4500             1.008               15
     4600             1.011               15
     4700             1.007               15
     4800             1.007               15
     4900             1.007               15
     5000             1.007               15


     Simulated prior distributions

     Parameter       Prior Mean  Prior Variance  Prior Std. Dev.


     Parameter 1 Improper Prior
     Parameter 2 Improper Prior
     Parameter 3        -0.0043          0.0052          0.0723
     Parameter 4        -0.0017          0.0055          0.0741
     Parameter 5 Improper Prior
     Parameter 6 Improper Prior
     Parameter 7 Improper Prior
     Parameter 8        -0.0013          0.0051          0.0716
     Parameter 9        -0.0010          0.0050          0.0704
     Parameter 10 Improper Prior
     Parameter 11 Improper Prior
     Parameter 12 Improper Prior
     Parameter 13 Improper Prior
     Parameter 14 Improper Prior
     Parameter 15 Improper Prior
     Parameter 16 Improper Prior
     Parameter 17 Improper Prior
     Parameter 18 Improper Prior
     Parameter 19 Improper Prior
     Parameter 20 Improper Prior
     Parameter 21 Improper Prior
     Parameter 22 Improper Prior
     Parameter 23 Improper Prior
     Parameter 24 Improper Prior
     Parameter 25 Improper Prior
     Parameter 26 Improper Prior
     Parameter 27 Improper Prior
     Parameter 28 Improper Prior
     Parameter 29 Improper Prior
     Parameter 30 Improper Prior
     Parameter 31 Improper Prior
     Parameter 32 Improper Prior
     Parameter 33 Improper Prior
     Parameter 34 Improper Prior
     Parameter 35 Improper Prior
     Parameter 36 Improper Prior
     Parameter 37 Improper Prior
     Parameter 38 Improper Prior
     Parameter 39 Improper Prior
     Parameter 40 Improper Prior
     Parameter 41 Improper Prior
     Parameter 42 Improper Prior
     Parameter 43 Improper Prior
     Parameter 44 Improper Prior
     Parameter 45 Improper Prior
     Parameter 46 Improper Prior

     REPLICATION 52:


                     POTENTIAL       PARAMETER WITH
     ITERATION    SCALE REDUCTION      HIGHEST PSR
     100              1.710               20
     200              1.153               13
     300              1.075               4
     400              1.048               1
     500              1.115               4
     600              1.033               19
     700              1.022               6
     800              1.029               27
     900              1.040               46
     1000             1.027               13
     1100             1.034               2
     1200             1.040               1
     1300             1.081               45
     1400             1.013               5
     1500             1.014               46
     1600             1.032               45
     1700             1.048               45
     1800             1.019               45
     1900             1.007               1
     2000             1.007               5
     2100             1.028               45
     2200             1.083               45
     2300             1.050               45
     2400             1.033               45
     2500             1.051               8
     2600             1.033               1
     2700             1.024               1
     2800             1.039               1
     2900             1.008               1
     3000             1.013               18
     3100             1.010               8
     3200             1.018               8
     3300             1.047               2
     3400             1.059               2
     3500             1.052               5
     3600             1.047               2
     3700             1.051               2
     3800             1.031               5
     3900             1.012               2
     4000             1.009               1
     4100             1.007               18
     4200             1.007               18
     4300             1.006               18
     4400             1.002               37
     4500             1.005               18
     4600             1.003               3
     4700             1.004               20
     4800             1.005               20
     4900             1.005               17
     5000             1.006               17


     Simulated prior distributions

     Parameter       Prior Mean  Prior Variance  Prior Std. Dev.


     Parameter 1 Improper Prior
     Parameter 2 Improper Prior
     Parameter 3         0.0032          0.0047          0.0688
     Parameter 4        -0.0022          0.0047          0.0686
     Parameter 5 Improper Prior
     Parameter 6 Improper Prior
     Parameter 7 Improper Prior
     Parameter 8        -0.0011          0.0048          0.0696
     Parameter 9        -0.0011          0.0048          0.0692
     Parameter 10 Improper Prior
     Parameter 11 Improper Prior
     Parameter 12 Improper Prior
     Parameter 13 Improper Prior
     Parameter 14 Improper Prior
     Parameter 15 Improper Prior
     Parameter 16 Improper Prior
     Parameter 17 Improper Prior
     Parameter 18 Improper Prior
     Parameter 19 Improper Prior
     Parameter 20 Improper Prior
     Parameter 21 Improper Prior
     Parameter 22 Improper Prior
     Parameter 23 Improper Prior
     Parameter 24 Improper Prior
     Parameter 25 Improper Prior
     Parameter 26 Improper Prior
     Parameter 27 Improper Prior
     Parameter 28 Improper Prior
     Parameter 29 Improper Prior
     Parameter 30 Improper Prior
     Parameter 31 Improper Prior
     Parameter 32 Improper Prior
     Parameter 33 Improper Prior
     Parameter 34 Improper Prior
     Parameter 35 Improper Prior
     Parameter 36 Improper Prior
     Parameter 37 Improper Prior
     Parameter 38 Improper Prior
     Parameter 39 Improper Prior
     Parameter 40 Improper Prior
     Parameter 41 Improper Prior
     Parameter 42 Improper Prior
     Parameter 43 Improper Prior
     Parameter 44 Improper Prior
     Parameter 45 Improper Prior
     Parameter 46 Improper Prior

     REPLICATION 53:


                     POTENTIAL       PARAMETER WITH
     ITERATION    SCALE REDUCTION      HIGHEST PSR
     100              1.190               9
     200              1.112               40
     300              1.220               45
     400              1.101               13
     500              1.094               8
     600              1.038               22
     700              1.043               8
     800              1.042               45
     900              1.015               28
     1000             1.011               28
     1100             1.041               40
     1200             1.016               20
     1300             1.041               45
     1400             1.053               5
     1500             1.044               4
     1600             1.031               19
     1700             1.014               21
     1800             1.007               20
     1900             1.012               13
     2000             1.029               28
     2100             1.025               28
     2200             1.022               12
     2300             1.023               12
     2400             1.020               28
     2500             1.009               28
     2600             1.019               5
     2700             1.028               5
     2800             1.049               5
     2900             1.028               5
     3000             1.034               5
     3100             1.020               5
     3200             1.014               1
     3300             1.021               9
     3400             1.011               3
     3500             1.018               9
     3600             1.007               9
     3700             1.004               12
     3800             1.004               23
     3900             1.007               20
     4000             1.008               22
     4100             1.012               21
     4200             1.011               21
     4300             1.016               21
     4400             1.018               21
     4500             1.016               9
     4600             1.020               9
     4700             1.022               9
     4800             1.016               5
     4900             1.013               9
     5000             1.008               9


     Simulated prior distributions

     Parameter       Prior Mean  Prior Variance  Prior Std. Dev.


     Parameter 1 Improper Prior
     Parameter 2 Improper Prior
     Parameter 3        -0.0009          0.0049          0.0699
     Parameter 4        -0.0023          0.0048          0.0691
     Parameter 5 Improper Prior
     Parameter 6 Improper Prior
     Parameter 7 Improper Prior
     Parameter 8         0.0005          0.0046          0.0675
     Parameter 9        -0.0021          0.0051          0.0716
     Parameter 10 Improper Prior
     Parameter 11 Improper Prior
     Parameter 12 Improper Prior
     Parameter 13 Improper Prior
     Parameter 14 Improper Prior
     Parameter 15 Improper Prior
     Parameter 16 Improper Prior
     Parameter 17 Improper Prior
     Parameter 18 Improper Prior
     Parameter 19 Improper Prior
     Parameter 20 Improper Prior
     Parameter 21 Improper Prior
     Parameter 22 Improper Prior
     Parameter 23 Improper Prior
     Parameter 24 Improper Prior
     Parameter 25 Improper Prior
     Parameter 26 Improper Prior
     Parameter 27 Improper Prior
     Parameter 28 Improper Prior
     Parameter 29 Improper Prior
     Parameter 30 Improper Prior
     Parameter 31 Improper Prior
     Parameter 32 Improper Prior
     Parameter 33 Improper Prior
     Parameter 34 Improper Prior
     Parameter 35 Improper Prior
     Parameter 36 Improper Prior
     Parameter 37 Improper Prior
     Parameter 38 Improper Prior
     Parameter 39 Improper Prior
     Parameter 40 Improper Prior
     Parameter 41 Improper Prior
     Parameter 42 Improper Prior
     Parameter 43 Improper Prior
     Parameter 44 Improper Prior
     Parameter 45 Improper Prior
     Parameter 46 Improper Prior

     REPLICATION 54:


                     POTENTIAL       PARAMETER WITH
     ITERATION    SCALE REDUCTION      HIGHEST PSR
     100              1.274               32
     200              1.158               24
     300              1.071               39
     400              1.070               3
     500              1.050               34
     600              1.019               31
     700              1.056               40
     800              1.089               8
     900              1.038               18
     1000             1.036               2
     1100             1.018               12
     1200             1.021               12
     1300             1.020               12
     1400             1.035               5
     1500             1.017               3
     1600             1.016               23
     1700             1.031               45
     1800             1.048               45
     1900             1.024               8
     2000             1.062               2
     2100             1.025               9
     2200             1.011               9
     2300             1.019               5
     2400             1.007               31
     2500             1.004               26
     2600             1.008               28
     2700             1.016               2
     2800             1.014               8
     2900             1.016               8
     3000             1.024               8
     3100             1.015               8
     3200             1.011               8
     3300             1.004               38
     3400             1.005               8
     3500             1.004               13
     3600             1.003               30
     3700             1.004               14
     3800             1.005               35
     3900             1.007               21
     4000             1.007               14
     4100             1.005               46
     4200             1.005               45
     4300             1.006               45
     4400             1.004               8
     4500             1.005               13
     4600             1.011               45
     4700             1.011               9
     4800             1.011               9
     4900             1.008               9
     5000             1.010               45


     Simulated prior distributions

     Parameter       Prior Mean  Prior Variance  Prior Std. Dev.


     Parameter 1 Improper Prior
     Parameter 2 Improper Prior
     Parameter 3        -0.0011          0.0048          0.0695
     Parameter 4         0.0016          0.0048          0.0690
     Parameter 5 Improper Prior
     Parameter 6 Improper Prior
     Parameter 7 Improper Prior
     Parameter 8        -0.0014          0.0049          0.0703
     Parameter 9        -0.0018          0.0049          0.0698
     Parameter 10 Improper Prior
     Parameter 11 Improper Prior
     Parameter 12 Improper Prior
     Parameter 13 Improper Prior
     Parameter 14 Improper Prior
     Parameter 15 Improper Prior
     Parameter 16 Improper Prior
     Parameter 17 Improper Prior
     Parameter 18 Improper Prior
     Parameter 19 Improper Prior
     Parameter 20 Improper Prior
     Parameter 21 Improper Prior
     Parameter 22 Improper Prior
     Parameter 23 Improper Prior
     Parameter 24 Improper Prior
     Parameter 25 Improper Prior
     Parameter 26 Improper Prior
     Parameter 27 Improper Prior
     Parameter 28 Improper Prior
     Parameter 29 Improper Prior
     Parameter 30 Improper Prior
     Parameter 31 Improper Prior
     Parameter 32 Improper Prior
     Parameter 33 Improper Prior
     Parameter 34 Improper Prior
     Parameter 35 Improper Prior
     Parameter 36 Improper Prior
     Parameter 37 Improper Prior
     Parameter 38 Improper Prior
     Parameter 39 Improper Prior
     Parameter 40 Improper Prior
     Parameter 41 Improper Prior
     Parameter 42 Improper Prior
     Parameter 43 Improper Prior
     Parameter 44 Improper Prior
     Parameter 45 Improper Prior
     Parameter 46 Improper Prior

     REPLICATION 55:


                     POTENTIAL       PARAMETER WITH
     ITERATION    SCALE REDUCTION      HIGHEST PSR
     100              1.296               22
     200              1.086               10
     300              1.127               18
     400              1.057               46
     500              1.069               7
     600              1.096               45
     700              1.039               1
     800              1.039               9
     900              1.030               32
     1000             1.016               17
     1100             1.082               9
     1200             1.110               8
     1300             1.175               1
     1400             1.054               1
     1500             1.014               36
     1600             1.012               32
     1700             1.032               45
     1800             1.069               45
     1900             1.038               3
     2000             1.045               9
     2100             1.030               1
     2200             1.013               1
     2300             1.006               31
     2400             1.007               8
     2500             1.005               8
     2600             1.012               46
     2700             1.007               46
     2800             1.014               46
     2900             1.016               46
     3000             1.017               46
     3100             1.009               20
     3200             1.010               20
     3300             1.009               19
     3400             1.012               19
     3500             1.012               19
     3600             1.017               19
     3700             1.013               19
     3800             1.005               31
     3900             1.007               37
     4000             1.009               37
     4100             1.007               37
     4200             1.008               37
     4300             1.006               37
     4400             1.004               37
     4500             1.007               14
     4600             1.008               14
     4700             1.007               14
     4800             1.004               14
     4900             1.003               14
     5000             1.011               1


     Simulated prior distributions

     Parameter       Prior Mean  Prior Variance  Prior Std. Dev.


     Parameter 1 Improper Prior
     Parameter 2 Improper Prior
     Parameter 3         0.0002          0.0051          0.0716
     Parameter 4         0.0019          0.0051          0.0716
     Parameter 5 Improper Prior
     Parameter 6 Improper Prior
     Parameter 7 Improper Prior
     Parameter 8         0.0012          0.0053          0.0728
     Parameter 9         0.0010          0.0051          0.0717
     Parameter 10 Improper Prior
     Parameter 11 Improper Prior
     Parameter 12 Improper Prior
     Parameter 13 Improper Prior
     Parameter 14 Improper Prior
     Parameter 15 Improper Prior
     Parameter 16 Improper Prior
     Parameter 17 Improper Prior
     Parameter 18 Improper Prior
     Parameter 19 Improper Prior
     Parameter 20 Improper Prior
     Parameter 21 Improper Prior
     Parameter 22 Improper Prior
     Parameter 23 Improper Prior
     Parameter 24 Improper Prior
     Parameter 25 Improper Prior
     Parameter 26 Improper Prior
     Parameter 27 Improper Prior
     Parameter 28 Improper Prior
     Parameter 29 Improper Prior
     Parameter 30 Improper Prior
     Parameter 31 Improper Prior
     Parameter 32 Improper Prior
     Parameter 33 Improper Prior
     Parameter 34 Improper Prior
     Parameter 35 Improper Prior
     Parameter 36 Improper Prior
     Parameter 37 Improper Prior
     Parameter 38 Improper Prior
     Parameter 39 Improper Prior
     Parameter 40 Improper Prior
     Parameter 41 Improper Prior
     Parameter 42 Improper Prior
     Parameter 43 Improper Prior
     Parameter 44 Improper Prior
     Parameter 45 Improper Prior
     Parameter 46 Improper Prior

     REPLICATION 56:


                     POTENTIAL       PARAMETER WITH
     ITERATION    SCALE REDUCTION      HIGHEST PSR
     100              1.239               19
     200              1.110               39
     300              1.098               17
     400              1.203               19
     500              1.140               5
     600              1.064               5
     700              1.112               5
     800              1.078               45
     900              1.034               19
     1000             1.083               8
     1100             1.139               45
     1200             1.040               45
     1300             1.038               17
     1400             1.025               1
     1500             1.069               1
     1600             1.033               8
     1700             1.029               45
     1800             1.041               45
     1900             1.023               27
     2000             1.018               1
     2100             1.023               1
     2200             1.038               1
     2300             1.019               1
     2400             1.014               1
     2500             1.012               10
     2600             1.011               20
     2700             1.010               18
     2800             1.009               27
     2900             1.016               1
     3000             1.038               1
     3100             1.012               1
     3200             1.011               27
     3300             1.011               27
     3400             1.009               27
     3500             1.010               36
     3600             1.007               36
     3700             1.008               9
     3800             1.005               46
     3900             1.004               46
     4000             1.006               17
     4100             1.008               17
     4200             1.010               17
     4300             1.011               17
     4400             1.009               17
     4500             1.006               17
     4600             1.008               27
     4700             1.007               5
     4800             1.009               5
     4900             1.007               5
     5000             1.004               41


     Simulated prior distributions

     Parameter       Prior Mean  Prior Variance  Prior Std. Dev.


     Parameter 1 Improper Prior
     Parameter 2 Improper Prior
     Parameter 3        -0.0015          0.0050          0.0705
     Parameter 4        -0.0016          0.0052          0.0722
     Parameter 5 Improper Prior
     Parameter 6 Improper Prior
     Parameter 7 Improper Prior
     Parameter 8         0.0020          0.0051          0.0715
     Parameter 9         0.0019          0.0049          0.0701
     Parameter 10 Improper Prior
     Parameter 11 Improper Prior
     Parameter 12 Improper Prior
     Parameter 13 Improper Prior
     Parameter 14 Improper Prior
     Parameter 15 Improper Prior
     Parameter 16 Improper Prior
     Parameter 17 Improper Prior
     Parameter 18 Improper Prior
     Parameter 19 Improper Prior
     Parameter 20 Improper Prior
     Parameter 21 Improper Prior
     Parameter 22 Improper Prior
     Parameter 23 Improper Prior
     Parameter 24 Improper Prior
     Parameter 25 Improper Prior
     Parameter 26 Improper Prior
     Parameter 27 Improper Prior
     Parameter 28 Improper Prior
     Parameter 29 Improper Prior
     Parameter 30 Improper Prior
     Parameter 31 Improper Prior
     Parameter 32 Improper Prior
     Parameter 33 Improper Prior
     Parameter 34 Improper Prior
     Parameter 35 Improper Prior
     Parameter 36 Improper Prior
     Parameter 37 Improper Prior
     Parameter 38 Improper Prior
     Parameter 39 Improper Prior
     Parameter 40 Improper Prior
     Parameter 41 Improper Prior
     Parameter 42 Improper Prior
     Parameter 43 Improper Prior
     Parameter 44 Improper Prior
     Parameter 45 Improper Prior
     Parameter 46 Improper Prior

     REPLICATION 57:


                     POTENTIAL       PARAMETER WITH
     ITERATION    SCALE REDUCTION      HIGHEST PSR
     100              1.359               12
     200              1.288               1
     300              1.061               1
     400              1.097               5
     500              1.038               35
     600              1.049               46
     700              1.052               5
     800              1.024               14
     900              1.052               45
     1000             1.048               8
     1100             1.013               16
     1200             1.015               20
     1300             1.017               11
     1400             1.035               45
     1500             1.022               8
     1600             1.013               2
     1700             1.034               2
     1800             1.021               5
     1900             1.014               5
     2000             1.046               45
     2100             1.040               5
     2200             1.008               24
     2300             1.007               20
     2400             1.017               40
     2500             1.030               1
     2600             1.039               1
     2700             1.070               45
     2800             1.022               45
     2900             1.025               5
     3000             1.013               5
     3100             1.013               45
     3200             1.006               45
     3300             1.008               10
     3400             1.012               10
     3500             1.011               10
     3600             1.007               12
     3700             1.013               40
     3800             1.023               45
     3900             1.033               45
     4000             1.017               45
     4100             1.016               45
     4200             1.012               21
     4300             1.008               21
     4400             1.006               21
     4500             1.005               40
     4600             1.003               10
     4700             1.004               14
     4800             1.006               10
     4900             1.006               8
     5000             1.009               6


     Simulated prior distributions

     Parameter       Prior Mean  Prior Variance  Prior Std. Dev.


     Parameter 1 Improper Prior
     Parameter 2 Improper Prior
     Parameter 3        -0.0009          0.0050          0.0707
     Parameter 4        -0.0006          0.0048          0.0695
     Parameter 5 Improper Prior
     Parameter 6 Improper Prior
     Parameter 7 Improper Prior
     Parameter 8        -0.0025          0.0051          0.0715
     Parameter 9        -0.0023          0.0046          0.0680
     Parameter 10 Improper Prior
     Parameter 11 Improper Prior
     Parameter 12 Improper Prior
     Parameter 13 Improper Prior
     Parameter 14 Improper Prior
     Parameter 15 Improper Prior
     Parameter 16 Improper Prior
     Parameter 17 Improper Prior
     Parameter 18 Improper Prior
     Parameter 19 Improper Prior
     Parameter 20 Improper Prior
     Parameter 21 Improper Prior
     Parameter 22 Improper Prior
     Parameter 23 Improper Prior
     Parameter 24 Improper Prior
     Parameter 25 Improper Prior
     Parameter 26 Improper Prior
     Parameter 27 Improper Prior
     Parameter 28 Improper Prior
     Parameter 29 Improper Prior
     Parameter 30 Improper Prior
     Parameter 31 Improper Prior
     Parameter 32 Improper Prior
     Parameter 33 Improper Prior
     Parameter 34 Improper Prior
     Parameter 35 Improper Prior
     Parameter 36 Improper Prior
     Parameter 37 Improper Prior
     Parameter 38 Improper Prior
     Parameter 39 Improper Prior
     Parameter 40 Improper Prior
     Parameter 41 Improper Prior
     Parameter 42 Improper Prior
     Parameter 43 Improper Prior
     Parameter 44 Improper Prior
     Parameter 45 Improper Prior
     Parameter 46 Improper Prior

     REPLICATION 58:


                     POTENTIAL       PARAMETER WITH
     ITERATION    SCALE REDUCTION      HIGHEST PSR
     100              1.225               20
     200              1.106               13
     300              1.065               45
     400              1.046               9
     500              1.040               20
     600              1.118               45
     700              1.024               12
     800              1.044               12
     900              1.045               8
     1000             1.023               10
     1100             1.028               36
     1200             1.038               1
     1300             1.019               36
     1400             1.051               10
     1500             1.019               10
     1600             1.017               32
     1700             1.006               46
     1800             1.013               20
     1900             1.033               20
     2000             1.018               10
     2100             1.018               38
     2200             1.027               38
     2300             1.013               38
     2400             1.011               1
     2500             1.009               45
     2600             1.007               21
     2700             1.011               12
     2800             1.014               17
     2900             1.017               13
     3000             1.013               9
     3100             1.010               13
     3200             1.009               13
     3300             1.017               20
     3400             1.007               3
     3500             1.006               3
     3600             1.005               30
     3700             1.008               16
     3800             1.010               8
     3900             1.008               16
     4000             1.012               17
     4100             1.015               45
     4200             1.010               16
     4300             1.007               46
     4400             1.006               16
     4500             1.008               46
     4600             1.011               46
     4700             1.005               45
     4800             1.010               45
     4900             1.009               9
     5000             1.010               9


     Simulated prior distributions

     Parameter       Prior Mean  Prior Variance  Prior Std. Dev.


     Parameter 1 Improper Prior
     Parameter 2 Improper Prior
     Parameter 3         0.0012          0.0051          0.0714
     Parameter 4        -0.0010          0.0048          0.0694
     Parameter 5 Improper Prior
     Parameter 6 Improper Prior
     Parameter 7 Improper Prior
     Parameter 8        -0.0037          0.0048          0.0696
     Parameter 9        -0.0006          0.0048          0.0693
     Parameter 10 Improper Prior
     Parameter 11 Improper Prior
     Parameter 12 Improper Prior
     Parameter 13 Improper Prior
     Parameter 14 Improper Prior
     Parameter 15 Improper Prior
     Parameter 16 Improper Prior
     Parameter 17 Improper Prior
     Parameter 18 Improper Prior
     Parameter 19 Improper Prior
     Parameter 20 Improper Prior
     Parameter 21 Improper Prior
     Parameter 22 Improper Prior
     Parameter 23 Improper Prior
     Parameter 24 Improper Prior
     Parameter 25 Improper Prior
     Parameter 26 Improper Prior
     Parameter 27 Improper Prior
     Parameter 28 Improper Prior
     Parameter 29 Improper Prior
     Parameter 30 Improper Prior
     Parameter 31 Improper Prior
     Parameter 32 Improper Prior
     Parameter 33 Improper Prior
     Parameter 34 Improper Prior
     Parameter 35 Improper Prior
     Parameter 36 Improper Prior
     Parameter 37 Improper Prior
     Parameter 38 Improper Prior
     Parameter 39 Improper Prior
     Parameter 40 Improper Prior
     Parameter 41 Improper Prior
     Parameter 42 Improper Prior
     Parameter 43 Improper Prior
     Parameter 44 Improper Prior
     Parameter 45 Improper Prior
     Parameter 46 Improper Prior

     REPLICATION 59:


                     POTENTIAL       PARAMETER WITH
     ITERATION    SCALE REDUCTION      HIGHEST PSR
     100              1.186               5
     200              1.219               5
     300              1.051               38
     400              1.069               3
     500              1.013               36
     600              1.065               6
     700              1.092               3
     800              1.023               14
     900              1.034               20
     1000             1.041               1
     1100             1.072               2
     1200             1.023               11
     1300             1.032               11
     1400             1.017               28
     1500             1.013               15
     1600             1.009               31
     1700             1.010               12
     1800             1.012               14
     1900             1.011               8
     2000             1.009               28
     2100             1.008               46
     2200             1.010               46
     2300             1.009               4
     2400             1.011               5
     2500             1.008               5
     2600             1.008               38
     2700             1.007               11
     2800             1.009               17
     2900             1.005               17
     3000             1.004               28
     3100             1.009               17
     3200             1.006               33
     3300             1.006               20
     3400             1.013               20
     3500             1.012               20
     3600             1.008               38
     3700             1.007               27
     3800             1.010               38
     3900             1.017               38
     4000             1.013               38
     4100             1.008               38
     4200             1.003               24
     4300             1.003               8
     4400             1.004               12
     4500             1.007               12
     4600             1.004               12
     4700             1.007               20
     4800             1.008               20
     4900             1.004               20
     5000             1.004               20


     Simulated prior distributions

     Parameter       Prior Mean  Prior Variance  Prior Std. Dev.


     Parameter 1 Improper Prior
     Parameter 2 Improper Prior
     Parameter 3        -0.0009          0.0053          0.0725
     Parameter 4         0.0010          0.0053          0.0729
     Parameter 5 Improper Prior
     Parameter 6 Improper Prior
     Parameter 7 Improper Prior
     Parameter 8        -0.0005          0.0052          0.0721
     Parameter 9        -0.0012          0.0049          0.0700
     Parameter 10 Improper Prior
     Parameter 11 Improper Prior
     Parameter 12 Improper Prior
     Parameter 13 Improper Prior
     Parameter 14 Improper Prior
     Parameter 15 Improper Prior
     Parameter 16 Improper Prior
     Parameter 17 Improper Prior
     Parameter 18 Improper Prior
     Parameter 19 Improper Prior
     Parameter 20 Improper Prior
     Parameter 21 Improper Prior
     Parameter 22 Improper Prior
     Parameter 23 Improper Prior
     Parameter 24 Improper Prior
     Parameter 25 Improper Prior
     Parameter 26 Improper Prior
     Parameter 27 Improper Prior
     Parameter 28 Improper Prior
     Parameter 29 Improper Prior
     Parameter 30 Improper Prior
     Parameter 31 Improper Prior
     Parameter 32 Improper Prior
     Parameter 33 Improper Prior
     Parameter 34 Improper Prior
     Parameter 35 Improper Prior
     Parameter 36 Improper Prior
     Parameter 37 Improper Prior
     Parameter 38 Improper Prior
     Parameter 39 Improper Prior
     Parameter 40 Improper Prior
     Parameter 41 Improper Prior
     Parameter 42 Improper Prior
     Parameter 43 Improper Prior
     Parameter 44 Improper Prior
     Parameter 45 Improper Prior
     Parameter 46 Improper Prior

     REPLICATION 60:


                     POTENTIAL       PARAMETER WITH
     ITERATION    SCALE REDUCTION      HIGHEST PSR
     100              1.410               45
     200              1.331               45
     300              1.118               46
     400              1.089               33
     500              1.150               17
     600              1.020               45
     700              1.053               4
     800              1.141               1
     900              1.014               24
     1000             1.033               38
     1100             1.059               1
     1200             1.014               5
     1300             1.028               5
     1400             1.049               45
     1500             1.028               5
     1600             1.018               36
     1700             1.040               45
     1800             1.018               22
     1900             1.023               22
     2000             1.021               22
     2100             1.020               22
     2200             1.044               45
     2300             1.032               45
     2400             1.040               45
     2500             1.012               2
     2600             1.007               45
     2700             1.007               27
     2800             1.005               42
     2900             1.007               36
     3000             1.008               8
     3100             1.012               36
     3200             1.015               45
     3300             1.009               17
     3400             1.007               36
     3500             1.007               1
     3600             1.006               1
     3700             1.006               12
     3800             1.006               15
     3900             1.007               45
     4000             1.005               15
     4100             1.004               15
     4200             1.003               15
     4300             1.004               23
     4400             1.005               36
     4500             1.004               36
     4600             1.009               40
     4700             1.008               36
     4800             1.007               36
     4900             1.009               5
     5000             1.010               5


     Simulated prior distributions

     Parameter       Prior Mean  Prior Variance  Prior Std. Dev.


     Parameter 1 Improper Prior
     Parameter 2 Improper Prior
     Parameter 3         0.0022          0.0050          0.0710
     Parameter 4         0.0026          0.0047          0.0687
     Parameter 5 Improper Prior
     Parameter 6 Improper Prior
     Parameter 7 Improper Prior
     Parameter 8        -0.0030          0.0049          0.0698
     Parameter 9         0.0009          0.0050          0.0709
     Parameter 10 Improper Prior
     Parameter 11 Improper Prior
     Parameter 12 Improper Prior
     Parameter 13 Improper Prior
     Parameter 14 Improper Prior
     Parameter 15 Improper Prior
     Parameter 16 Improper Prior
     Parameter 17 Improper Prior
     Parameter 18 Improper Prior
     Parameter 19 Improper Prior
     Parameter 20 Improper Prior
     Parameter 21 Improper Prior
     Parameter 22 Improper Prior
     Parameter 23 Improper Prior
     Parameter 24 Improper Prior
     Parameter 25 Improper Prior
     Parameter 26 Improper Prior
     Parameter 27 Improper Prior
     Parameter 28 Improper Prior
     Parameter 29 Improper Prior
     Parameter 30 Improper Prior
     Parameter 31 Improper Prior
     Parameter 32 Improper Prior
     Parameter 33 Improper Prior
     Parameter 34 Improper Prior
     Parameter 35 Improper Prior
     Parameter 36 Improper Prior
     Parameter 37 Improper Prior
     Parameter 38 Improper Prior
     Parameter 39 Improper Prior
     Parameter 40 Improper Prior
     Parameter 41 Improper Prior
     Parameter 42 Improper Prior
     Parameter 43 Improper Prior
     Parameter 44 Improper Prior
     Parameter 45 Improper Prior
     Parameter 46 Improper Prior

     REPLICATION 61:


                     POTENTIAL       PARAMETER WITH
     ITERATION    SCALE REDUCTION      HIGHEST PSR
     100              1.512               14
     200              1.275               45
     300              1.090               45
     400              1.119               28
     500              1.073               14
     600              1.128               5
     700              1.051               20
     800              1.065               45
     900              1.062               5
     1000             1.023               19
     1100             1.021               19
     1200             1.038               11
     1300             1.022               28
     1400             1.017               9
     1500             1.020               8
     1600             1.009               31
     1700             1.018               46
     1800             1.006               46
     1900             1.012               9
     2000             1.035               5
     2100             1.051               5
     2200             1.074               5
     2300             1.040               5
     2400             1.028               5
     2500             1.029               5
     2600             1.032               45
     2700             1.020               19
     2800             1.015               21
     2900             1.005               25
     3000             1.007               8
     3100             1.011               5
     3200             1.012               5
     3300             1.004               12
     3400             1.020               5
     3500             1.024               5
     3600             1.036               45
     3700             1.036               5
     3800             1.023               5
     3900             1.017               45
     4000             1.005               10
     4100             1.005               28
     4200             1.010               15
     4300             1.007               15
     4400             1.007               15
     4500             1.009               1
     4600             1.007               1
     4700             1.009               1
     4800             1.008               45
     4900             1.003               36
     5000             1.002               5


     Simulated prior distributions

     Parameter       Prior Mean  Prior Variance  Prior Std. Dev.


     Parameter 1 Improper Prior
     Parameter 2 Improper Prior
     Parameter 3         0.0003          0.0052          0.0723
     Parameter 4        -0.0014          0.0048          0.0691
     Parameter 5 Improper Prior
     Parameter 6 Improper Prior
     Parameter 7 Improper Prior
     Parameter 8        -0.0017          0.0053          0.0729
     Parameter 9        -0.0001          0.0052          0.0723
     Parameter 10 Improper Prior
     Parameter 11 Improper Prior
     Parameter 12 Improper Prior
     Parameter 13 Improper Prior
     Parameter 14 Improper Prior
     Parameter 15 Improper Prior
     Parameter 16 Improper Prior
     Parameter 17 Improper Prior
     Parameter 18 Improper Prior
     Parameter 19 Improper Prior
     Parameter 20 Improper Prior
     Parameter 21 Improper Prior
     Parameter 22 Improper Prior
     Parameter 23 Improper Prior
     Parameter 24 Improper Prior
     Parameter 25 Improper Prior
     Parameter 26 Improper Prior
     Parameter 27 Improper Prior
     Parameter 28 Improper Prior
     Parameter 29 Improper Prior
     Parameter 30 Improper Prior
     Parameter 31 Improper Prior
     Parameter 32 Improper Prior
     Parameter 33 Improper Prior
     Parameter 34 Improper Prior
     Parameter 35 Improper Prior
     Parameter 36 Improper Prior
     Parameter 37 Improper Prior
     Parameter 38 Improper Prior
     Parameter 39 Improper Prior
     Parameter 40 Improper Prior
     Parameter 41 Improper Prior
     Parameter 42 Improper Prior
     Parameter 43 Improper Prior
     Parameter 44 Improper Prior
     Parameter 45 Improper Prior
     Parameter 46 Improper Prior

     REPLICATION 62:


                     POTENTIAL       PARAMETER WITH
     ITERATION    SCALE REDUCTION      HIGHEST PSR
     100              1.746               46
     200              1.132               23
     300              1.175               40
     400              1.026               38
     500              1.113               5
     600              1.078               20
     700              1.018               43
     800              1.013               32
     900              1.050               17
     1000             1.030               45
     1100             1.040               5
     1200             1.048               14
     1300             1.028               45
     1400             1.025               5
     1500             1.015               8
     1600             1.021               8
     1700             1.035               9
     1800             1.014               9
     1900             1.021               5
     2000             1.016               5
     2100             1.016               2
     2200             1.015               13
     2300             1.013               1
     2400             1.012               9
     2500             1.027               1
     2600             1.024               1
     2700             1.014               8
     2800             1.009               8
     2900             1.010               2
     3000             1.006               31
     3100             1.008               13
     3200             1.005               13
     3300             1.005               13
     3400             1.011               2
     3500             1.006               3
     3600             1.009               2
     3700             1.005               45
     3800             1.007               2
     3900             1.005               2
     4000             1.006               2
     4100             1.003               40
     4200             1.005               40
     4300             1.005               28
     4400             1.003               28
     4500             1.005               14
     4600             1.005               5
     4700             1.003               28
     4800             1.004               28
     4900             1.006               28
     5000             1.002               37


     Simulated prior distributions

     Parameter       Prior Mean  Prior Variance  Prior Std. Dev.


     Parameter 1 Improper Prior
     Parameter 2 Improper Prior
     Parameter 3        -0.0029          0.0051          0.0714
     Parameter 4        -0.0012          0.0049          0.0702
     Parameter 5 Improper Prior
     Parameter 6 Improper Prior
     Parameter 7 Improper Prior
     Parameter 8         0.0016          0.0049          0.0697
     Parameter 9        -0.0016          0.0048          0.0691
     Parameter 10 Improper Prior
     Parameter 11 Improper Prior
     Parameter 12 Improper Prior
     Parameter 13 Improper Prior
     Parameter 14 Improper Prior
     Parameter 15 Improper Prior
     Parameter 16 Improper Prior
     Parameter 17 Improper Prior
     Parameter 18 Improper Prior
     Parameter 19 Improper Prior
     Parameter 20 Improper Prior
     Parameter 21 Improper Prior
     Parameter 22 Improper Prior
     Parameter 23 Improper Prior
     Parameter 24 Improper Prior
     Parameter 25 Improper Prior
     Parameter 26 Improper Prior
     Parameter 27 Improper Prior
     Parameter 28 Improper Prior
     Parameter 29 Improper Prior
     Parameter 30 Improper Prior
     Parameter 31 Improper Prior
     Parameter 32 Improper Prior
     Parameter 33 Improper Prior
     Parameter 34 Improper Prior
     Parameter 35 Improper Prior
     Parameter 36 Improper Prior
     Parameter 37 Improper Prior
     Parameter 38 Improper Prior
     Parameter 39 Improper Prior
     Parameter 40 Improper Prior
     Parameter 41 Improper Prior
     Parameter 42 Improper Prior
     Parameter 43 Improper Prior
     Parameter 44 Improper Prior
     Parameter 45 Improper Prior
     Parameter 46 Improper Prior

     REPLICATION 63:


                     POTENTIAL       PARAMETER WITH
     ITERATION    SCALE REDUCTION      HIGHEST PSR
     100              1.176               26
     200              1.239               2
     300              1.131               28
     400              1.082               39
     500              1.120               2
     600              1.040               14
     700              1.017               15
     800              1.037               14
     900              1.038               2
     1000             1.044               14
     1100             1.057               14
     1200             1.020               46
     1300             1.016               7
     1400             1.035               28
     1500             1.024               28
     1600             1.008               33
     1700             1.016               35
     1800             1.023               35
     1900             1.028               35
     2000             1.017               28
     2100             1.014               35
     2200             1.009               17
     2300             1.023               46
     2400             1.035               46
     2500             1.023               46
     2600             1.020               46
     2700             1.011               45
     2800             1.028               45
     2900             1.015               45
     3000             1.030               2
     3100             1.037               5
     3200             1.043               5
     3300             1.032               5
     3400             1.024               5
     3500             1.015               46
     3600             1.017               46
     3700             1.012               46
     3800             1.015               45
     3900             1.018               45
     4000             1.012               45
     4100             1.018               9
     4200             1.026               45
     4300             1.013               45
     4400             1.013               45
     4500             1.014               9
     4600             1.009               9
     4700             1.014               9
     4800             1.012               1
     4900             1.010               5
     5000             1.006               4


     Simulated prior distributions

     Parameter       Prior Mean  Prior Variance  Prior Std. Dev.


     Parameter 1 Improper Prior
     Parameter 2 Improper Prior
     Parameter 3        -0.0043          0.0051          0.0712
     Parameter 4         0.0009          0.0049          0.0696
     Parameter 5 Improper Prior
     Parameter 6 Improper Prior
     Parameter 7 Improper Prior
     Parameter 8         0.0016          0.0047          0.0687
     Parameter 9         0.0031          0.0051          0.0715
     Parameter 10 Improper Prior
     Parameter 11 Improper Prior
     Parameter 12 Improper Prior
     Parameter 13 Improper Prior
     Parameter 14 Improper Prior
     Parameter 15 Improper Prior
     Parameter 16 Improper Prior
     Parameter 17 Improper Prior
     Parameter 18 Improper Prior
     Parameter 19 Improper Prior
     Parameter 20 Improper Prior
     Parameter 21 Improper Prior
     Parameter 22 Improper Prior
     Parameter 23 Improper Prior
     Parameter 24 Improper Prior
     Parameter 25 Improper Prior
     Parameter 26 Improper Prior
     Parameter 27 Improper Prior
     Parameter 28 Improper Prior
     Parameter 29 Improper Prior
     Parameter 30 Improper Prior
     Parameter 31 Improper Prior
     Parameter 32 Improper Prior
     Parameter 33 Improper Prior
     Parameter 34 Improper Prior
     Parameter 35 Improper Prior
     Parameter 36 Improper Prior
     Parameter 37 Improper Prior
     Parameter 38 Improper Prior
     Parameter 39 Improper Prior
     Parameter 40 Improper Prior
     Parameter 41 Improper Prior
     Parameter 42 Improper Prior
     Parameter 43 Improper Prior
     Parameter 44 Improper Prior
     Parameter 45 Improper Prior
     Parameter 46 Improper Prior

     REPLICATION 64:


                     POTENTIAL       PARAMETER WITH
     ITERATION    SCALE REDUCTION      HIGHEST PSR
     100              1.361               25
     200              1.139               5
     300              1.158               46
     400              1.089               45
     500              1.068               8
     600              1.037               37
     700              1.115               1
     800              1.048               4
     900              1.042               46
     1000             1.033               1
     1100             1.019               2
     1200             1.027               39
     1300             1.020               8
     1400             1.015               46
     1500             1.017               21
     1600             1.017               13
     1700             1.035               21
     1800             1.029               21
     1900             1.010               14
     2000             1.021               8
     2100             1.017               8
     2200             1.012               8
     2300             1.013               8
     2400             1.007               5
     2500             1.007               45
     2600             1.011               45
     2700             1.006               45
     2800             1.014               45
     2900             1.008               17
     3000             1.019               9
     3100             1.009               4
     3200             1.005               38
     3300             1.006               40
     3400             1.004               20
     3500             1.007               21
     3600             1.013               21
     3700             1.008               46
     3800             1.011               46
     3900             1.008               28
     4000             1.006               28
     4100             1.007               46
     4200             1.004               14
     4300             1.004               41
     4400             1.005               14
     4500             1.002               14
     4600             1.003               16
     4700             1.004               30
     4800             1.005               16
     4900             1.004               30
     5000             1.006               46


     Simulated prior distributions

     Parameter       Prior Mean  Prior Variance  Prior Std. Dev.


     Parameter 1 Improper Prior
     Parameter 2 Improper Prior
     Parameter 3         0.0015          0.0048          0.0696
     Parameter 4         0.0036          0.0045          0.0674
     Parameter 5 Improper Prior
     Parameter 6 Improper Prior
     Parameter 7 Improper Prior
     Parameter 8         0.0006          0.0050          0.0706
     Parameter 9         0.0006          0.0047          0.0687
     Parameter 10 Improper Prior
     Parameter 11 Improper Prior
     Parameter 12 Improper Prior
     Parameter 13 Improper Prior
     Parameter 14 Improper Prior
     Parameter 15 Improper Prior
     Parameter 16 Improper Prior
     Parameter 17 Improper Prior
     Parameter 18 Improper Prior
     Parameter 19 Improper Prior
     Parameter 20 Improper Prior
     Parameter 21 Improper Prior
     Parameter 22 Improper Prior
     Parameter 23 Improper Prior
     Parameter 24 Improper Prior
     Parameter 25 Improper Prior
     Parameter 26 Improper Prior
     Parameter 27 Improper Prior
     Parameter 28 Improper Prior
     Parameter 29 Improper Prior
     Parameter 30 Improper Prior
     Parameter 31 Improper Prior
     Parameter 32 Improper Prior
     Parameter 33 Improper Prior
     Parameter 34 Improper Prior
     Parameter 35 Improper Prior
     Parameter 36 Improper Prior
     Parameter 37 Improper Prior
     Parameter 38 Improper Prior
     Parameter 39 Improper Prior
     Parameter 40 Improper Prior
     Parameter 41 Improper Prior
     Parameter 42 Improper Prior
     Parameter 43 Improper Prior
     Parameter 44 Improper Prior
     Parameter 45 Improper Prior
     Parameter 46 Improper Prior

     REPLICATION 65:


                     POTENTIAL       PARAMETER WITH
     ITERATION    SCALE REDUCTION      HIGHEST PSR
     100              1.547               5
     200              1.167               17
     300              1.326               9
     400              1.040               46
     500              1.064               46
     600              1.052               11
     700              1.025               36
     800              1.032               46
     900              1.020               16
     1000             1.021               45
     1100             1.086               45
     1200             1.044               5
     1300             1.037               38
     1400             1.046               45
     1500             1.008               28
     1600             1.023               28
     1700             1.043               40
     1800             1.036               40
     1900             1.011               45
     2000             1.004               21
     2100             1.008               13
     2200             1.006               42
     2300             1.012               21
     2400             1.017               40
     2500             1.019               21
     2600             1.020               21
     2700             1.030               5
     2800             1.018               5
     2900             1.011               5
     3000             1.007               45
     3100             1.008               2
     3200             1.010               3
     3300             1.021               1
     3400             1.016               3
     3500             1.011               3
     3600             1.012               3
     3700             1.018               3
     3800             1.020               2
     3900             1.017               3
     4000             1.010               5
     4100             1.013               3
     4200             1.008               21
     4300             1.015               21
     4400             1.013               21
     4500             1.012               21
     4600             1.004               21
     4700             1.004               21
     4800             1.002               32
     4900             1.004               17
     5000             1.004               20


     Simulated prior distributions

     Parameter       Prior Mean  Prior Variance  Prior Std. Dev.


     Parameter 1 Improper Prior
     Parameter 2 Improper Prior
     Parameter 3        -0.0005          0.0050          0.0706
     Parameter 4         0.0007          0.0051          0.0715
     Parameter 5 Improper Prior
     Parameter 6 Improper Prior
     Parameter 7 Improper Prior
     Parameter 8        -0.0037          0.0050          0.0711
     Parameter 9         0.0008          0.0048          0.0691
     Parameter 10 Improper Prior
     Parameter 11 Improper Prior
     Parameter 12 Improper Prior
     Parameter 13 Improper Prior
     Parameter 14 Improper Prior
     Parameter 15 Improper Prior
     Parameter 16 Improper Prior
     Parameter 17 Improper Prior
     Parameter 18 Improper Prior
     Parameter 19 Improper Prior
     Parameter 20 Improper Prior
     Parameter 21 Improper Prior
     Parameter 22 Improper Prior
     Parameter 23 Improper Prior
     Parameter 24 Improper Prior
     Parameter 25 Improper Prior
     Parameter 26 Improper Prior
     Parameter 27 Improper Prior
     Parameter 28 Improper Prior
     Parameter 29 Improper Prior
     Parameter 30 Improper Prior
     Parameter 31 Improper Prior
     Parameter 32 Improper Prior
     Parameter 33 Improper Prior
     Parameter 34 Improper Prior
     Parameter 35 Improper Prior
     Parameter 36 Improper Prior
     Parameter 37 Improper Prior
     Parameter 38 Improper Prior
     Parameter 39 Improper Prior
     Parameter 40 Improper Prior
     Parameter 41 Improper Prior
     Parameter 42 Improper Prior
     Parameter 43 Improper Prior
     Parameter 44 Improper Prior
     Parameter 45 Improper Prior
     Parameter 46 Improper Prior

     REPLICATION 66:


                     POTENTIAL       PARAMETER WITH
     ITERATION    SCALE REDUCTION      HIGHEST PSR
     100              1.184               45
     200              1.376               5
     300              1.119               24
     400              1.064               20
     500              1.038               46
     600              1.066               5
     700              1.050               26
     800              1.121               1
     900              1.076               8
     1000             1.014               17
     1100             1.039               17
     1200             1.084               5
     1300             1.013               13
     1400             1.027               13
     1500             1.015               13
     1600             1.020               20
     1700             1.007               19
     1800             1.015               19
     1900             1.013               27
     2000             1.022               39
     2100             1.017               27
     2200             1.007               10
     2300             1.008               10
     2400             1.031               1
     2500             1.065               5
     2600             1.086               1
     2700             1.036               8
     2800             1.038               45
     2900             1.034               1
     3000             1.018               1
     3100             1.009               1
     3200             1.003               28
     3300             1.006               9
     3400             1.007               18
     3500             1.010               13
     3600             1.016               13
     3700             1.019               5
     3800             1.027               5
     3900             1.059               5
     4000             1.060               5
     4100             1.073               5
     4200             1.087               1
     4300             1.055               1
     4400             1.038               1
     4500             1.028               1
     4600             1.029               1
     4700             1.025               1
     4800             1.016               1
     4900             1.010               13
     5000             1.005               13


     Simulated prior distributions

     Parameter       Prior Mean  Prior Variance  Prior Std. Dev.


     Parameter 1 Improper Prior
     Parameter 2 Improper Prior
     Parameter 3         0.0036          0.0047          0.0686
     Parameter 4        -0.0014          0.0050          0.0705
     Parameter 5 Improper Prior
     Parameter 6 Improper Prior
     Parameter 7 Improper Prior
     Parameter 8         0.0034          0.0051          0.0716
     Parameter 9        -0.0017          0.0047          0.0685
     Parameter 10 Improper Prior
     Parameter 11 Improper Prior
     Parameter 12 Improper Prior
     Parameter 13 Improper Prior
     Parameter 14 Improper Prior
     Parameter 15 Improper Prior
     Parameter 16 Improper Prior
     Parameter 17 Improper Prior
     Parameter 18 Improper Prior
     Parameter 19 Improper Prior
     Parameter 20 Improper Prior
     Parameter 21 Improper Prior
     Parameter 22 Improper Prior
     Parameter 23 Improper Prior
     Parameter 24 Improper Prior
     Parameter 25 Improper Prior
     Parameter 26 Improper Prior
     Parameter 27 Improper Prior
     Parameter 28 Improper Prior
     Parameter 29 Improper Prior
     Parameter 30 Improper Prior
     Parameter 31 Improper Prior
     Parameter 32 Improper Prior
     Parameter 33 Improper Prior
     Parameter 34 Improper Prior
     Parameter 35 Improper Prior
     Parameter 36 Improper Prior
     Parameter 37 Improper Prior
     Parameter 38 Improper Prior
     Parameter 39 Improper Prior
     Parameter 40 Improper Prior
     Parameter 41 Improper Prior
     Parameter 42 Improper Prior
     Parameter 43 Improper Prior
     Parameter 44 Improper Prior
     Parameter 45 Improper Prior
     Parameter 46 Improper Prior

     REPLICATION 67:


                     POTENTIAL       PARAMETER WITH
     ITERATION    SCALE REDUCTION      HIGHEST PSR
     100              1.614               18
     200              1.106               45
     300              1.116               38
     400              1.027               36
     500              1.101               21
     600              1.047               7
     700              1.047               7
     800              1.048               46
     900              1.064               46
     1000             1.034               17
     1100             1.037               13
     1200             1.036               13
     1300             1.024               13
     1400             1.006               45
     1500             1.067               45
     1600             1.036               9
     1700             1.036               9
     1800             1.011               8
     1900             1.011               8
     2000             1.010               36
     2100             1.012               14
     2200             1.005               37
     2300             1.013               5
     2400             1.010               13
     2500             1.012               11
     2600             1.007               16
     2700             1.008               9
     2800             1.010               40
     2900             1.009               26
     3000             1.013               26
     3100             1.008               26
     3200             1.007               3
     3300             1.007               3
     3400             1.003               20
     3500             1.008               1
     3600             1.015               9
     3700             1.012               9
     3800             1.012               5
     3900             1.022               9
     4000             1.038               9
     4100             1.030               9
     4200             1.033               5
     4300             1.026               5
     4400             1.014               4
     4500             1.026               5
     4600             1.017               5
     4700             1.009               5
     4800             1.010               21
     4900             1.008               21
     5000             1.009               21


     Simulated prior distributions

     Parameter       Prior Mean  Prior Variance  Prior Std. Dev.


     Parameter 1 Improper Prior
     Parameter 2 Improper Prior
     Parameter 3        -0.0010          0.0052          0.0722
     Parameter 4         0.0040          0.0048          0.0695
     Parameter 5 Improper Prior
     Parameter 6 Improper Prior
     Parameter 7 Improper Prior
     Parameter 8         0.0020          0.0052          0.0719
     Parameter 9         0.0063          0.0049          0.0703
     Parameter 10 Improper Prior
     Parameter 11 Improper Prior
     Parameter 12 Improper Prior
     Parameter 13 Improper Prior
     Parameter 14 Improper Prior
     Parameter 15 Improper Prior
     Parameter 16 Improper Prior
     Parameter 17 Improper Prior
     Parameter 18 Improper Prior
     Parameter 19 Improper Prior
     Parameter 20 Improper Prior
     Parameter 21 Improper Prior
     Parameter 22 Improper Prior
     Parameter 23 Improper Prior
     Parameter 24 Improper Prior
     Parameter 25 Improper Prior
     Parameter 26 Improper Prior
     Parameter 27 Improper Prior
     Parameter 28 Improper Prior
     Parameter 29 Improper Prior
     Parameter 30 Improper Prior
     Parameter 31 Improper Prior
     Parameter 32 Improper Prior
     Parameter 33 Improper Prior
     Parameter 34 Improper Prior
     Parameter 35 Improper Prior
     Parameter 36 Improper Prior
     Parameter 37 Improper Prior
     Parameter 38 Improper Prior
     Parameter 39 Improper Prior
     Parameter 40 Improper Prior
     Parameter 41 Improper Prior
     Parameter 42 Improper Prior
     Parameter 43 Improper Prior
     Parameter 44 Improper Prior
     Parameter 45 Improper Prior
     Parameter 46 Improper Prior

     REPLICATION 68:


                     POTENTIAL       PARAMETER WITH
     ITERATION    SCALE REDUCTION      HIGHEST PSR
     100              1.403               46
     200              1.173               10
     300              1.056               40
     400              1.060               8
     500              1.040               35
     600              1.073               5
     700              1.064               1
     800              1.034               28
     900              1.071               6
     1000             1.023               2
     1100             1.022               27
     1200             1.019               18
     1300             1.045               2
     1400             1.023               43
     1500             1.027               5
     1600             1.023               39
     1700             1.014               39
     1800             1.017               39
     1900             1.031               4
     2000             1.024               45
     2100             1.068               5
     2200             1.053               5
     2300             1.024               5
     2400             1.028               5
     2500             1.018               7
     2600             1.007               7
     2700             1.009               38
     2800             1.007               9
     2900             1.039               2
     3000             1.030               2
     3100             1.036               2
     3200             1.066               5
     3300             1.057               5
     3400             1.047               5
     3500             1.026               4
     3600             1.025               4
     3700             1.016               4
     3800             1.006               28
     3900             1.009               28
     4000             1.007               22
     4100             1.012               14
     4200             1.009               22
     4300             1.014               14
     4400             1.009               8
     4500             1.009               5
     4600             1.007               5
     4700             1.009               5
     4800             1.012               5
     4900             1.005               22
     5000             1.007               22


     Simulated prior distributions

     Parameter       Prior Mean  Prior Variance  Prior Std. Dev.


     Parameter 1 Improper Prior
     Parameter 2 Improper Prior
     Parameter 3         0.0029          0.0048          0.0695
     Parameter 4         0.0025          0.0049          0.0700
     Parameter 5 Improper Prior
     Parameter 6 Improper Prior
     Parameter 7 Improper Prior
     Parameter 8         0.0004          0.0052          0.0721
     Parameter 9         0.0028          0.0050          0.0705
     Parameter 10 Improper Prior
     Parameter 11 Improper Prior
     Parameter 12 Improper Prior
     Parameter 13 Improper Prior
     Parameter 14 Improper Prior
     Parameter 15 Improper Prior
     Parameter 16 Improper Prior
     Parameter 17 Improper Prior
     Parameter 18 Improper Prior
     Parameter 19 Improper Prior
     Parameter 20 Improper Prior
     Parameter 21 Improper Prior
     Parameter 22 Improper Prior
     Parameter 23 Improper Prior
     Parameter 24 Improper Prior
     Parameter 25 Improper Prior
     Parameter 26 Improper Prior
     Parameter 27 Improper Prior
     Parameter 28 Improper Prior
     Parameter 29 Improper Prior
     Parameter 30 Improper Prior
     Parameter 31 Improper Prior
     Parameter 32 Improper Prior
     Parameter 33 Improper Prior
     Parameter 34 Improper Prior
     Parameter 35 Improper Prior
     Parameter 36 Improper Prior
     Parameter 37 Improper Prior
     Parameter 38 Improper Prior
     Parameter 39 Improper Prior
     Parameter 40 Improper Prior
     Parameter 41 Improper Prior
     Parameter 42 Improper Prior
     Parameter 43 Improper Prior
     Parameter 44 Improper Prior
     Parameter 45 Improper Prior
     Parameter 46 Improper Prior

     REPLICATION 69:


                     POTENTIAL       PARAMETER WITH
     ITERATION    SCALE REDUCTION      HIGHEST PSR
     100              1.595               1
     200              1.151               10
     300              1.170               9
     400              1.050               2
     500              1.038               2
     600              1.044               18
     700              1.030               1
     800              1.035               20
     900              1.028               4
     1000             1.026               18
     1100             1.049               8
     1200             1.013               12
     1300             1.020               19
     1400             1.056               9
     1500             1.026               45
     1600             1.016               21
     1700             1.019               45
     1800             1.014               10
     1900             1.014               28
     2000             1.014               28
     2100             1.008               28
     2200             1.006               20
     2300             1.012               42
     2400             1.014               5
     2500             1.014               9
     2600             1.009               5
     2700             1.009               5
     2800             1.005               6
     2900             1.007               1
     3000             1.008               21
     3100             1.009               21
     3200             1.007               21
     3300             1.005               18
     3400             1.006               1
     3500             1.003               23
     3600             1.002               13
     3700             1.002               45
     3800             1.004               14
     3900             1.003               14
     4000             1.005               14
     4100             1.007               14
     4200             1.006               14
     4300             1.006               12
     4400             1.005               12
     4500             1.006               14
     4600             1.004               14
     4700             1.007               1
     4800             1.005               21
     4900             1.005               21
     5000             1.006               21


     Simulated prior distributions

     Parameter       Prior Mean  Prior Variance  Prior Std. Dev.


     Parameter 1 Improper Prior
     Parameter 2 Improper Prior
     Parameter 3        -0.0021          0.0046          0.0677
     Parameter 4        -0.0004          0.0054          0.0734
     Parameter 5 Improper Prior
     Parameter 6 Improper Prior
     Parameter 7 Improper Prior
     Parameter 8        -0.0004          0.0052          0.0723
     Parameter 9         0.0014          0.0048          0.0695
     Parameter 10 Improper Prior
     Parameter 11 Improper Prior
     Parameter 12 Improper Prior
     Parameter 13 Improper Prior
     Parameter 14 Improper Prior
     Parameter 15 Improper Prior
     Parameter 16 Improper Prior
     Parameter 17 Improper Prior
     Parameter 18 Improper Prior
     Parameter 19 Improper Prior
     Parameter 20 Improper Prior
     Parameter 21 Improper Prior
     Parameter 22 Improper Prior
     Parameter 23 Improper Prior
     Parameter 24 Improper Prior
     Parameter 25 Improper Prior
     Parameter 26 Improper Prior
     Parameter 27 Improper Prior
     Parameter 28 Improper Prior
     Parameter 29 Improper Prior
     Parameter 30 Improper Prior
     Parameter 31 Improper Prior
     Parameter 32 Improper Prior
     Parameter 33 Improper Prior
     Parameter 34 Improper Prior
     Parameter 35 Improper Prior
     Parameter 36 Improper Prior
     Parameter 37 Improper Prior
     Parameter 38 Improper Prior
     Parameter 39 Improper Prior
     Parameter 40 Improper Prior
     Parameter 41 Improper Prior
     Parameter 42 Improper Prior
     Parameter 43 Improper Prior
     Parameter 44 Improper Prior
     Parameter 45 Improper Prior
     Parameter 46 Improper Prior

     REPLICATION 70:


                     POTENTIAL       PARAMETER WITH
     ITERATION    SCALE REDUCTION      HIGHEST PSR
     100              1.125               14
     200              1.069               12
     300              1.105               20
     400              1.050               46
     500              1.076               46
     600              1.078               9
     700              1.050               10
     800              1.036               14
     900              1.021               21
     1000             1.036               25
     1100             1.070               45
     1200             1.028               21
     1300             1.031               14
     1400             1.061               45
     1500             1.016               45
     1600             1.017               45
     1700             1.022               20
     1800             1.034               45
     1900             1.016               45
     2000             1.028               14
     2100             1.013               14
     2200             1.030               14
     2300             1.025               14
     2400             1.034               1
     2500             1.040               1
     2600             1.037               1
     2700             1.031               1
     2800             1.029               1
     2900             1.024               1
     3000             1.023               32
     3100             1.016               32
     3200             1.018               14
     3300             1.016               28
     3400             1.012               28
     3500             1.010               45
     3600             1.010               14
     3700             1.013               14
     3800             1.010               14
     3900             1.013               14
     4000             1.004               14
     4100             1.006               42
     4200             1.006               32
     4300             1.009               17
     4400             1.026               1
     4500             1.021               1
     4600             1.025               1
     4700             1.034               1
     4800             1.026               1
     4900             1.032               1
     5000             1.018               1


     Simulated prior distributions

     Parameter       Prior Mean  Prior Variance  Prior Std. Dev.


     Parameter 1 Improper Prior
     Parameter 2 Improper Prior
     Parameter 3        -0.0006          0.0051          0.0716
     Parameter 4         0.0013          0.0052          0.0724
     Parameter 5 Improper Prior
     Parameter 6 Improper Prior
     Parameter 7 Improper Prior
     Parameter 8        -0.0004          0.0048          0.0691
     Parameter 9        -0.0001          0.0048          0.0692
     Parameter 10 Improper Prior
     Parameter 11 Improper Prior
     Parameter 12 Improper Prior
     Parameter 13 Improper Prior
     Parameter 14 Improper Prior
     Parameter 15 Improper Prior
     Parameter 16 Improper Prior
     Parameter 17 Improper Prior
     Parameter 18 Improper Prior
     Parameter 19 Improper Prior
     Parameter 20 Improper Prior
     Parameter 21 Improper Prior
     Parameter 22 Improper Prior
     Parameter 23 Improper Prior
     Parameter 24 Improper Prior
     Parameter 25 Improper Prior
     Parameter 26 Improper Prior
     Parameter 27 Improper Prior
     Parameter 28 Improper Prior
     Parameter 29 Improper Prior
     Parameter 30 Improper Prior
     Parameter 31 Improper Prior
     Parameter 32 Improper Prior
     Parameter 33 Improper Prior
     Parameter 34 Improper Prior
     Parameter 35 Improper Prior
     Parameter 36 Improper Prior
     Parameter 37 Improper Prior
     Parameter 38 Improper Prior
     Parameter 39 Improper Prior
     Parameter 40 Improper Prior
     Parameter 41 Improper Prior
     Parameter 42 Improper Prior
     Parameter 43 Improper Prior
     Parameter 44 Improper Prior
     Parameter 45 Improper Prior
     Parameter 46 Improper Prior

     REPLICATION 71:


                     POTENTIAL       PARAMETER WITH
     ITERATION    SCALE REDUCTION      HIGHEST PSR
     100              1.110               21
     200              1.181               38
     300              1.156               38
     400              1.095               3
     500              1.045               8
     600              1.078               3
     700              1.025               41
     800              1.023               35
     900              1.025               18
     1000             1.007               13
     1100             1.011               32
     1200             1.036               1
     1300             1.024               1
     1400             1.006               40
     1500             1.036               45
     1600             1.010               28
     1700             1.009               11
     1800             1.008               8
     1900             1.012               28
     2000             1.006               40
     2100             1.013               40
     2200             1.016               46
     2300             1.009               46
     2400             1.007               17
     2500             1.010               12
     2600             1.008               12
     2700             1.011               42
     2800             1.013               17
     2900             1.013               17
     3000             1.006               42
     3100             1.006               6
     3200             1.004               26
     3300             1.016               12
     3400             1.011               12
     3500             1.017               12
     3600             1.020               12
     3700             1.022               12
     3800             1.022               45
     3900             1.021               45
     4000             1.025               45
     4100             1.023               45
     4200             1.008               17
     4300             1.009               17
     4400             1.008               45
     4500             1.012               45
     4600             1.009               45
     4700             1.008               45
     4800             1.005               26
     4900             1.008               45
     5000             1.005               26


     Simulated prior distributions

     Parameter       Prior Mean  Prior Variance  Prior Std. Dev.


     Parameter 1 Improper Prior
     Parameter 2 Improper Prior
     Parameter 3        -0.0010          0.0051          0.0715
     Parameter 4        -0.0015          0.0049          0.0699
     Parameter 5 Improper Prior
     Parameter 6 Improper Prior
     Parameter 7 Improper Prior
     Parameter 8        -0.0002          0.0050          0.0710
     Parameter 9         0.0003          0.0050          0.0709
     Parameter 10 Improper Prior
     Parameter 11 Improper Prior
     Parameter 12 Improper Prior
     Parameter 13 Improper Prior
     Parameter 14 Improper Prior
     Parameter 15 Improper Prior
     Parameter 16 Improper Prior
     Parameter 17 Improper Prior
     Parameter 18 Improper Prior
     Parameter 19 Improper Prior
     Parameter 20 Improper Prior
     Parameter 21 Improper Prior
     Parameter 22 Improper Prior
     Parameter 23 Improper Prior
     Parameter 24 Improper Prior
     Parameter 25 Improper Prior
     Parameter 26 Improper Prior
     Parameter 27 Improper Prior
     Parameter 28 Improper Prior
     Parameter 29 Improper Prior
     Parameter 30 Improper Prior
     Parameter 31 Improper Prior
     Parameter 32 Improper Prior
     Parameter 33 Improper Prior
     Parameter 34 Improper Prior
     Parameter 35 Improper Prior
     Parameter 36 Improper Prior
     Parameter 37 Improper Prior
     Parameter 38 Improper Prior
     Parameter 39 Improper Prior
     Parameter 40 Improper Prior
     Parameter 41 Improper Prior
     Parameter 42 Improper Prior
     Parameter 43 Improper Prior
     Parameter 44 Improper Prior
     Parameter 45 Improper Prior
     Parameter 46 Improper Prior

     REPLICATION 72:


                     POTENTIAL       PARAMETER WITH
     ITERATION    SCALE REDUCTION      HIGHEST PSR
     100              1.126               43
     200              1.178               26
     300              1.069               21
     400              1.034               20
     500              1.026               12
     600              1.070               5
     700              1.028               16
     800              1.047               20
     900              1.077               1
     1000             1.038               1
     1100             1.010               16
     1200             1.024               4
     1300             1.071               4
     1400             1.012               19
     1500             1.033               12
     1600             1.025               41
     1700             1.018               17
     1800             1.012               4
     1900             1.015               11
     2000             1.016               40
     2100             1.006               21
     2200             1.022               21
     2300             1.025               21
     2400             1.019               17
     2500             1.015               17
     2600             1.009               17
     2700             1.014               17
     2800             1.007               24
     2900             1.008               7
     3000             1.008               39
     3100             1.011               21
     3200             1.008               37
     3300             1.008               45
     3400             1.010               9
     3500             1.013               22
     3600             1.019               22
     3700             1.009               22
     3800             1.008               22
     3900             1.005               22
     4000             1.006               24
     4100             1.003               24
     4200             1.004               24
     4300             1.009               6
     4400             1.005               24
     4500             1.004               14
     4600             1.003               22
     4700             1.006               6
     4800             1.007               6
     4900             1.007               5
     5000             1.006               9


     Simulated prior distributions

     Parameter       Prior Mean  Prior Variance  Prior Std. Dev.


     Parameter 1 Improper Prior
     Parameter 2 Improper Prior
     Parameter 3        -0.0037          0.0052          0.0722
     Parameter 4        -0.0025          0.0050          0.0704
     Parameter 5 Improper Prior
     Parameter 6 Improper Prior
     Parameter 7 Improper Prior
     Parameter 8         0.0009          0.0046          0.0679
     Parameter 9        -0.0002          0.0050          0.0708
     Parameter 10 Improper Prior
     Parameter 11 Improper Prior
     Parameter 12 Improper Prior
     Parameter 13 Improper Prior
     Parameter 14 Improper Prior
     Parameter 15 Improper Prior
     Parameter 16 Improper Prior
     Parameter 17 Improper Prior
     Parameter 18 Improper Prior
     Parameter 19 Improper Prior
     Parameter 20 Improper Prior
     Parameter 21 Improper Prior
     Parameter 22 Improper Prior
     Parameter 23 Improper Prior
     Parameter 24 Improper Prior
     Parameter 25 Improper Prior
     Parameter 26 Improper Prior
     Parameter 27 Improper Prior
     Parameter 28 Improper Prior
     Parameter 29 Improper Prior
     Parameter 30 Improper Prior
     Parameter 31 Improper Prior
     Parameter 32 Improper Prior
     Parameter 33 Improper Prior
     Parameter 34 Improper Prior
     Parameter 35 Improper Prior
     Parameter 36 Improper Prior
     Parameter 37 Improper Prior
     Parameter 38 Improper Prior
     Parameter 39 Improper Prior
     Parameter 40 Improper Prior
     Parameter 41 Improper Prior
     Parameter 42 Improper Prior
     Parameter 43 Improper Prior
     Parameter 44 Improper Prior
     Parameter 45 Improper Prior
     Parameter 46 Improper Prior

     REPLICATION 73:


                     POTENTIAL       PARAMETER WITH
     ITERATION    SCALE REDUCTION      HIGHEST PSR
     100              1.083               45
     200              1.134               13
     300              1.162               19
     400              1.082               46
     500              1.107               30
     600              1.033               30
     700              1.054               34
     800              1.022               39
     900              1.031               45
     1000             1.069               9
     1100             1.061               9
     1200             1.022               19
     1300             1.027               5
     1400             1.020               39
     1500             1.030               12
     1600             1.034               23
     1700             1.013               20
     1800             1.005               18
     1900             1.006               37
     2000             1.019               45
     2100             1.021               45
     2200             1.007               36
     2300             1.008               21
     2400             1.008               39
     2500             1.015               39
     2600             1.014               13
     2700             1.012               9
     2800             1.012               9
     2900             1.061               9
     3000             1.041               9
     3100             1.023               5
     3200             1.024               9
     3300             1.009               5
     3400             1.013               5
     3500             1.009               5
     3600             1.004               25
     3700             1.002               21
     3800             1.014               9
     3900             1.033               9
     4000             1.026               9
     4100             1.015               9
     4200             1.021               5
     4300             1.035               9
     4400             1.019               9
     4500             1.020               2
     4600             1.022               9
     4700             1.023               2
     4800             1.017               9
     4900             1.013               45
     5000             1.014               9


     Simulated prior distributions

     Parameter       Prior Mean  Prior Variance  Prior Std. Dev.


     Parameter 1 Improper Prior
     Parameter 2 Improper Prior
     Parameter 3        -0.0015          0.0047          0.0683
     Parameter 4         0.0010          0.0050          0.0708
     Parameter 5 Improper Prior
     Parameter 6 Improper Prior
     Parameter 7 Improper Prior
     Parameter 8         0.0038          0.0046          0.0677
     Parameter 9         0.0017          0.0046          0.0682
     Parameter 10 Improper Prior
     Parameter 11 Improper Prior
     Parameter 12 Improper Prior
     Parameter 13 Improper Prior
     Parameter 14 Improper Prior
     Parameter 15 Improper Prior
     Parameter 16 Improper Prior
     Parameter 17 Improper Prior
     Parameter 18 Improper Prior
     Parameter 19 Improper Prior
     Parameter 20 Improper Prior
     Parameter 21 Improper Prior
     Parameter 22 Improper Prior
     Parameter 23 Improper Prior
     Parameter 24 Improper Prior
     Parameter 25 Improper Prior
     Parameter 26 Improper Prior
     Parameter 27 Improper Prior
     Parameter 28 Improper Prior
     Parameter 29 Improper Prior
     Parameter 30 Improper Prior
     Parameter 31 Improper Prior
     Parameter 32 Improper Prior
     Parameter 33 Improper Prior
     Parameter 34 Improper Prior
     Parameter 35 Improper Prior
     Parameter 36 Improper Prior
     Parameter 37 Improper Prior
     Parameter 38 Improper Prior
     Parameter 39 Improper Prior
     Parameter 40 Improper Prior
     Parameter 41 Improper Prior
     Parameter 42 Improper Prior
     Parameter 43 Improper Prior
     Parameter 44 Improper Prior
     Parameter 45 Improper Prior
     Parameter 46 Improper Prior

     REPLICATION 74:


                     POTENTIAL       PARAMETER WITH
     ITERATION    SCALE REDUCTION      HIGHEST PSR
     100              1.162               41
     200              1.190               5
     300              1.023               15
     400              1.077               45
     500              1.026               12
     600              1.049               15
     700              1.049               4
     800              1.015               18
     900              1.080               5
     1000             1.021               32
     1100             1.027               40
     1200             1.037               2
     1300             1.023               15
     1400             1.021               12
     1500             1.021               12
     1600             1.013               12
     1700             1.009               21
     1800             1.017               2
     1900             1.010               15
     2000             1.012               9
     2100             1.019               9
     2200             1.017               21
     2300             1.015               17
     2400             1.020               17
     2500             1.019               45
     2600             1.009               21
     2700             1.013               13
     2800             1.014               13
     2900             1.016               13
     3000             1.011               13
     3100             1.008               13
     3200             1.008               9
     3300             1.014               9
     3400             1.017               9
     3500             1.021               45
     3600             1.016               8
     3700             1.014               39
     3800             1.013               39
     3900             1.013               39
     4000             1.014               13
     4100             1.012               13
     4200             1.013               13
     4300             1.010               13
     4400             1.007               13
     4500             1.005               13
     4600             1.006               46
     4700             1.006               8
     4800             1.008               8
     4900             1.011               45
     5000             1.006               10


     Simulated prior distributions

     Parameter       Prior Mean  Prior Variance  Prior Std. Dev.


     Parameter 1 Improper Prior
     Parameter 2 Improper Prior
     Parameter 3         0.0008          0.0044          0.0660
     Parameter 4        -0.0032          0.0048          0.0696
     Parameter 5 Improper Prior
     Parameter 6 Improper Prior
     Parameter 7 Improper Prior
     Parameter 8        -0.0023          0.0048          0.0692
     Parameter 9        -0.0022          0.0049          0.0703
     Parameter 10 Improper Prior
     Parameter 11 Improper Prior
     Parameter 12 Improper Prior
     Parameter 13 Improper Prior
     Parameter 14 Improper Prior
     Parameter 15 Improper Prior
     Parameter 16 Improper Prior
     Parameter 17 Improper Prior
     Parameter 18 Improper Prior
     Parameter 19 Improper Prior
     Parameter 20 Improper Prior
     Parameter 21 Improper Prior
     Parameter 22 Improper Prior
     Parameter 23 Improper Prior
     Parameter 24 Improper Prior
     Parameter 25 Improper Prior
     Parameter 26 Improper Prior
     Parameter 27 Improper Prior
     Parameter 28 Improper Prior
     Parameter 29 Improper Prior
     Parameter 30 Improper Prior
     Parameter 31 Improper Prior
     Parameter 32 Improper Prior
     Parameter 33 Improper Prior
     Parameter 34 Improper Prior
     Parameter 35 Improper Prior
     Parameter 36 Improper Prior
     Parameter 37 Improper Prior
     Parameter 38 Improper Prior
     Parameter 39 Improper Prior
     Parameter 40 Improper Prior
     Parameter 41 Improper Prior
     Parameter 42 Improper Prior
     Parameter 43 Improper Prior
     Parameter 44 Improper Prior
     Parameter 45 Improper Prior
     Parameter 46 Improper Prior

     REPLICATION 75:


                     POTENTIAL       PARAMETER WITH
     ITERATION    SCALE REDUCTION      HIGHEST PSR
     100              1.271               28
     200              1.282               1
     300              1.221               12
     400              1.092               28
     500              1.099               12
     600              1.022               38
     700              1.052               28
     800              1.032               28
     900              1.026               15
     1000             1.017               13
     1100             1.035               46
     1200             1.015               46
     1300             1.019               34
     1400             1.015               3
     1500             1.015               21
     1600             1.008               21
     1700             1.007               33
     1800             1.013               33
     1900             1.020               2
     2000             1.010               12
     2100             1.030               28
     2200             1.023               28
     2300             1.035               28
     2400             1.012               45
     2500             1.007               28
     2600             1.005               45
     2700             1.012               10
     2800             1.012               10
     2900             1.009               10
     3000             1.010               14
     3100             1.010               14
     3200             1.027               5
     3300             1.023               1
     3400             1.014               1
     3500             1.007               1
     3600             1.008               40
     3700             1.008               40
     3800             1.005               22
     3900             1.011               2
     4000             1.007               37
     4100             1.009               45
     4200             1.016               45
     4300             1.024               45
     4400             1.026               45
     4500             1.011               21
     4600             1.010               21
     4700             1.005               45
     4800             1.007               45
     4900             1.012               5
     5000             1.013               1


     Simulated prior distributions

     Parameter       Prior Mean  Prior Variance  Prior Std. Dev.


     Parameter 1 Improper Prior
     Parameter 2 Improper Prior
     Parameter 3         0.0009          0.0048          0.0692
     Parameter 4        -0.0005          0.0051          0.0714
     Parameter 5 Improper Prior
     Parameter 6 Improper Prior
     Parameter 7 Improper Prior
     Parameter 8        -0.0003          0.0051          0.0711
     Parameter 9         0.0022          0.0052          0.0719
     Parameter 10 Improper Prior
     Parameter 11 Improper Prior
     Parameter 12 Improper Prior
     Parameter 13 Improper Prior
     Parameter 14 Improper Prior
     Parameter 15 Improper Prior
     Parameter 16 Improper Prior
     Parameter 17 Improper Prior
     Parameter 18 Improper Prior
     Parameter 19 Improper Prior
     Parameter 20 Improper Prior
     Parameter 21 Improper Prior
     Parameter 22 Improper Prior
     Parameter 23 Improper Prior
     Parameter 24 Improper Prior
     Parameter 25 Improper Prior
     Parameter 26 Improper Prior
     Parameter 27 Improper Prior
     Parameter 28 Improper Prior
     Parameter 29 Improper Prior
     Parameter 30 Improper Prior
     Parameter 31 Improper Prior
     Parameter 32 Improper Prior
     Parameter 33 Improper Prior
     Parameter 34 Improper Prior
     Parameter 35 Improper Prior
     Parameter 36 Improper Prior
     Parameter 37 Improper Prior
     Parameter 38 Improper Prior
     Parameter 39 Improper Prior
     Parameter 40 Improper Prior
     Parameter 41 Improper Prior
     Parameter 42 Improper Prior
     Parameter 43 Improper Prior
     Parameter 44 Improper Prior
     Parameter 45 Improper Prior
     Parameter 46 Improper Prior

     REPLICATION 76:


                     POTENTIAL       PARAMETER WITH
     ITERATION    SCALE REDUCTION      HIGHEST PSR
     100              1.565               1
     200              1.357               3
     300              1.080               11
     400              1.185               4
     500              1.056               7
     600              1.132               5
     700              1.062               45
     800              1.147               45
     900              1.165               1
     1000             1.032               26
     1100             1.068               26
     1200             1.085               45
     1300             1.096               45
     1400             1.050               45
     1500             1.026               12
     1600             1.013               12
     1700             1.016               4
     1800             1.012               46
     1900             1.012               3
     2000             1.022               5
     2100             1.016               5
     2200             1.014               28
     2300             1.014               28
     2400             1.006               28
     2500             1.004               10
     2600             1.011               2
     2700             1.007               14
     2800             1.011               4
     2900             1.010               14
     3000             1.007               37
     3100             1.013               5
     3200             1.016               5
     3300             1.010               28
     3400             1.012               5
     3500             1.004               11
     3600             1.002               18
     3700             1.005               20
     3800             1.008               20
     3900             1.003               18
     4000             1.003               20
     4100             1.012               21
     4200             1.018               21
     4300             1.013               14
     4400             1.011               21
     4500             1.011               14
     4600             1.013               21
     4700             1.010               14
     4800             1.008               21
     4900             1.010               14
     5000             1.010               14


     Simulated prior distributions

     Parameter       Prior Mean  Prior Variance  Prior Std. Dev.


     Parameter 1 Improper Prior
     Parameter 2 Improper Prior
     Parameter 3         0.0003          0.0048          0.0693
     Parameter 4         0.0043          0.0054          0.0738
     Parameter 5 Improper Prior
     Parameter 6 Improper Prior
     Parameter 7 Improper Prior
     Parameter 8        -0.0028          0.0050          0.0708
     Parameter 9        -0.0029          0.0049          0.0699
     Parameter 10 Improper Prior
     Parameter 11 Improper Prior
     Parameter 12 Improper Prior
     Parameter 13 Improper Prior
     Parameter 14 Improper Prior
     Parameter 15 Improper Prior
     Parameter 16 Improper Prior
     Parameter 17 Improper Prior
     Parameter 18 Improper Prior
     Parameter 19 Improper Prior
     Parameter 20 Improper Prior
     Parameter 21 Improper Prior
     Parameter 22 Improper Prior
     Parameter 23 Improper Prior
     Parameter 24 Improper Prior
     Parameter 25 Improper Prior
     Parameter 26 Improper Prior
     Parameter 27 Improper Prior
     Parameter 28 Improper Prior
     Parameter 29 Improper Prior
     Parameter 30 Improper Prior
     Parameter 31 Improper Prior
     Parameter 32 Improper Prior
     Parameter 33 Improper Prior
     Parameter 34 Improper Prior
     Parameter 35 Improper Prior
     Parameter 36 Improper Prior
     Parameter 37 Improper Prior
     Parameter 38 Improper Prior
     Parameter 39 Improper Prior
     Parameter 40 Improper Prior
     Parameter 41 Improper Prior
     Parameter 42 Improper Prior
     Parameter 43 Improper Prior
     Parameter 44 Improper Prior
     Parameter 45 Improper Prior
     Parameter 46 Improper Prior

     REPLICATION 77:


                     POTENTIAL       PARAMETER WITH
     ITERATION    SCALE REDUCTION      HIGHEST PSR
     100              1.202               11
     200              1.126               35
     300              1.066               45
     400              1.097               9
     500              1.047               32
     600              1.102               21
     700              1.043               40
     800              1.060               45
     900              1.071               21
     1000             1.026               5
     1100             1.093               5
     1200             1.065               9
     1300             1.027               28
     1400             1.062               5
     1500             1.013               41
     1600             1.013               27
     1700             1.024               45
     1800             1.019               9
     1900             1.031               45
     2000             1.005               15
     2100             1.006               15
     2200             1.007               11
     2300             1.017               15
     2400             1.012               20
     2500             1.019               1
     2600             1.017               1
     2700             1.025               1
     2800             1.015               20
     2900             1.016               11
     3000             1.011               25
     3100             1.016               25
     3200             1.014               11
     3300             1.014               11
     3400             1.018               25
     3500             1.016               25
     3600             1.013               25
     3700             1.010               25
     3800             1.008               14
     3900             1.011               14
     4000             1.011               14
     4100             1.005               46
     4200             1.002               46
     4300             1.009               2
     4400             1.004               32
     4500             1.006               32
     4600             1.007               32
     4700             1.005               6
     4800             1.013               45
     4900             1.009               45
     5000             1.007               45


     Simulated prior distributions

     Parameter       Prior Mean  Prior Variance  Prior Std. Dev.


     Parameter 1 Improper Prior
     Parameter 2 Improper Prior
     Parameter 3         0.0025          0.0053          0.0730
     Parameter 4        -0.0012          0.0048          0.0696
     Parameter 5 Improper Prior
     Parameter 6 Improper Prior
     Parameter 7 Improper Prior
     Parameter 8         0.0005          0.0052          0.0722
     Parameter 9        -0.0044          0.0051          0.0713
     Parameter 10 Improper Prior
     Parameter 11 Improper Prior
     Parameter 12 Improper Prior
     Parameter 13 Improper Prior
     Parameter 14 Improper Prior
     Parameter 15 Improper Prior
     Parameter 16 Improper Prior
     Parameter 17 Improper Prior
     Parameter 18 Improper Prior
     Parameter 19 Improper Prior
     Parameter 20 Improper Prior
     Parameter 21 Improper Prior
     Parameter 22 Improper Prior
     Parameter 23 Improper Prior
     Parameter 24 Improper Prior
     Parameter 25 Improper Prior
     Parameter 26 Improper Prior
     Parameter 27 Improper Prior
     Parameter 28 Improper Prior
     Parameter 29 Improper Prior
     Parameter 30 Improper Prior
     Parameter 31 Improper Prior
     Parameter 32 Improper Prior
     Parameter 33 Improper Prior
     Parameter 34 Improper Prior
     Parameter 35 Improper Prior
     Parameter 36 Improper Prior
     Parameter 37 Improper Prior
     Parameter 38 Improper Prior
     Parameter 39 Improper Prior
     Parameter 40 Improper Prior
     Parameter 41 Improper Prior
     Parameter 42 Improper Prior
     Parameter 43 Improper Prior
     Parameter 44 Improper Prior
     Parameter 45 Improper Prior
     Parameter 46 Improper Prior

     REPLICATION 78:


                     POTENTIAL       PARAMETER WITH
     ITERATION    SCALE REDUCTION      HIGHEST PSR
     100              1.202               11
     200              1.259               5
     300              1.107               8
     400              1.069               10
     500              1.038               11
     600              1.080               10
     700              1.023               16
     800              1.017               32
     900              1.054               1
     1000             1.028               9
     1100             1.032               3
     1200             1.015               16
     1300             1.012               13
     1400             1.023               22
     1500             1.029               22
     1600             1.032               13
     1700             1.042               5
     1800             1.056               9
     1900             1.010               1
     2000             1.007               14
     2100             1.010               18
     2200             1.006               22
     2300             1.009               6
     2400             1.008               6
     2500             1.011               21
     2600             1.007               20
     2700             1.017               4
     2800             1.022               5
     2900             1.016               4
     3000             1.006               4
     3100             1.012               5
     3200             1.009               40
     3300             1.008               22
     3400             1.005               23
     3500             1.006               5
     3600             1.006               2
     3700             1.003               2
     3800             1.006               5
     3900             1.003               21
     4000             1.003               5
     4100             1.018               5
     4200             1.016               5
     4300             1.025               5
     4400             1.010               5
     4500             1.006               12
     4600             1.005               5
     4700             1.005               12
     4800             1.005               32
     4900             1.004               12
     5000             1.006               12


     Simulated prior distributions

     Parameter       Prior Mean  Prior Variance  Prior Std. Dev.


     Parameter 1 Improper Prior
     Parameter 2 Improper Prior
     Parameter 3        -0.0022          0.0054          0.0736
     Parameter 4        -0.0021          0.0045          0.0668
     Parameter 5 Improper Prior
     Parameter 6 Improper Prior
     Parameter 7 Improper Prior
     Parameter 8         0.0022          0.0050          0.0710
     Parameter 9         0.0025          0.0054          0.0732
     Parameter 10 Improper Prior
     Parameter 11 Improper Prior
     Parameter 12 Improper Prior
     Parameter 13 Improper Prior
     Parameter 14 Improper Prior
     Parameter 15 Improper Prior
     Parameter 16 Improper Prior
     Parameter 17 Improper Prior
     Parameter 18 Improper Prior
     Parameter 19 Improper Prior
     Parameter 20 Improper Prior
     Parameter 21 Improper Prior
     Parameter 22 Improper Prior
     Parameter 23 Improper Prior
     Parameter 24 Improper Prior
     Parameter 25 Improper Prior
     Parameter 26 Improper Prior
     Parameter 27 Improper Prior
     Parameter 28 Improper Prior
     Parameter 29 Improper Prior
     Parameter 30 Improper Prior
     Parameter 31 Improper Prior
     Parameter 32 Improper Prior
     Parameter 33 Improper Prior
     Parameter 34 Improper Prior
     Parameter 35 Improper Prior
     Parameter 36 Improper Prior
     Parameter 37 Improper Prior
     Parameter 38 Improper Prior
     Parameter 39 Improper Prior
     Parameter 40 Improper Prior
     Parameter 41 Improper Prior
     Parameter 42 Improper Prior
     Parameter 43 Improper Prior
     Parameter 44 Improper Prior
     Parameter 45 Improper Prior
     Parameter 46 Improper Prior

     REPLICATION 79:


                     POTENTIAL       PARAMETER WITH
     ITERATION    SCALE REDUCTION      HIGHEST PSR
     100              1.340               10
     200              1.172               7
     300              1.085               10
     400              1.076               5
     500              1.024               14
     600              1.030               32
     700              1.034               27
     800              1.035               11
     900              1.029               12
     1000             1.070               17
     1100             1.034               23
     1200             1.018               14
     1300             1.017               5
     1400             1.010               45
     1500             1.014               14
     1600             1.013               9
     1700             1.011               9
     1800             1.011               19
     1900             1.010               27
     2000             1.040               1
     2100             1.044               5
     2200             1.015               1
     2300             1.019               9
     2400             1.014               8
     2500             1.007               9
     2600             1.014               1
     2700             1.029               1
     2800             1.029               1
     2900             1.058               1
     3000             1.030               1
     3100             1.008               1
     3200             1.007               9
     3300             1.011               9
     3400             1.022               9
     3500             1.015               9
     3600             1.004               21
     3700             1.005               45
     3800             1.004               13
     3900             1.006               28
     4000             1.006               28
     4100             1.005               13
     4200             1.004               13
     4300             1.007               14
     4400             1.003               14
     4500             1.006               13
     4600             1.004               13
     4700             1.003               45
     4800             1.003               41
     4900             1.003               10
     5000             1.007               10


     Simulated prior distributions

     Parameter       Prior Mean  Prior Variance  Prior Std. Dev.


     Parameter 1 Improper Prior
     Parameter 2 Improper Prior
     Parameter 3        -0.0008          0.0047          0.0685
     Parameter 4         0.0028          0.0048          0.0694
     Parameter 5 Improper Prior
     Parameter 6 Improper Prior
     Parameter 7 Improper Prior
     Parameter 8         0.0017          0.0051          0.0713
     Parameter 9         0.0000          0.0053          0.0730
     Parameter 10 Improper Prior
     Parameter 11 Improper Prior
     Parameter 12 Improper Prior
     Parameter 13 Improper Prior
     Parameter 14 Improper Prior
     Parameter 15 Improper Prior
     Parameter 16 Improper Prior
     Parameter 17 Improper Prior
     Parameter 18 Improper Prior
     Parameter 19 Improper Prior
     Parameter 20 Improper Prior
     Parameter 21 Improper Prior
     Parameter 22 Improper Prior
     Parameter 23 Improper Prior
     Parameter 24 Improper Prior
     Parameter 25 Improper Prior
     Parameter 26 Improper Prior
     Parameter 27 Improper Prior
     Parameter 28 Improper Prior
     Parameter 29 Improper Prior
     Parameter 30 Improper Prior
     Parameter 31 Improper Prior
     Parameter 32 Improper Prior
     Parameter 33 Improper Prior
     Parameter 34 Improper Prior
     Parameter 35 Improper Prior
     Parameter 36 Improper Prior
     Parameter 37 Improper Prior
     Parameter 38 Improper Prior
     Parameter 39 Improper Prior
     Parameter 40 Improper Prior
     Parameter 41 Improper Prior
     Parameter 42 Improper Prior
     Parameter 43 Improper Prior
     Parameter 44 Improper Prior
     Parameter 45 Improper Prior
     Parameter 46 Improper Prior

     REPLICATION 80:


                     POTENTIAL       PARAMETER WITH
     ITERATION    SCALE REDUCTION      HIGHEST PSR
     100              1.152               45
     200              1.118               45
     300              1.116               8
     400              1.419               5
     500              1.132               45
     600              1.028               16
     700              1.034               10
     800              1.047               24
     900              1.124               5
     1000             1.047               5
     1100             1.017               7
     1200             1.023               24
     1300             1.009               37
     1400             1.049               45
     1500             1.023               8
     1600             1.020               7
     1700             1.011               15
     1800             1.014               18
     1900             1.007               45
     2000             1.017               1
     2100             1.016               36
     2200             1.010               46
     2300             1.013               2
     2400             1.008               46
     2500             1.007               46
     2600             1.008               31
     2700             1.013               31
     2800             1.010               31
     2900             1.010               31
     3000             1.007               31
     3100             1.014               8
     3200             1.013               8
     3300             1.016               8
     3400             1.018               8
     3500             1.035               8
     3600             1.020               9
     3700             1.024               5
     3800             1.018               5
     3900             1.013               5
     4000             1.008               12
     4100             1.005               12
     4200             1.004               9
     4300             1.012               9
     4400             1.012               9
     4500             1.008               9
     4600             1.007               9
     4700             1.005               9
     4800             1.005               20
     4900             1.005               20
     5000             1.007               20


     Simulated prior distributions

     Parameter       Prior Mean  Prior Variance  Prior Std. Dev.


     Parameter 1 Improper Prior
     Parameter 2 Improper Prior
     Parameter 3        -0.0012          0.0050          0.0709
     Parameter 4         0.0006          0.0048          0.0695
     Parameter 5 Improper Prior
     Parameter 6 Improper Prior
     Parameter 7 Improper Prior
     Parameter 8        -0.0027          0.0056          0.0748
     Parameter 9        -0.0034          0.0050          0.0708
     Parameter 10 Improper Prior
     Parameter 11 Improper Prior
     Parameter 12 Improper Prior
     Parameter 13 Improper Prior
     Parameter 14 Improper Prior
     Parameter 15 Improper Prior
     Parameter 16 Improper Prior
     Parameter 17 Improper Prior
     Parameter 18 Improper Prior
     Parameter 19 Improper Prior
     Parameter 20 Improper Prior
     Parameter 21 Improper Prior
     Parameter 22 Improper Prior
     Parameter 23 Improper Prior
     Parameter 24 Improper Prior
     Parameter 25 Improper Prior
     Parameter 26 Improper Prior
     Parameter 27 Improper Prior
     Parameter 28 Improper Prior
     Parameter 29 Improper Prior
     Parameter 30 Improper Prior
     Parameter 31 Improper Prior
     Parameter 32 Improper Prior
     Parameter 33 Improper Prior
     Parameter 34 Improper Prior
     Parameter 35 Improper Prior
     Parameter 36 Improper Prior
     Parameter 37 Improper Prior
     Parameter 38 Improper Prior
     Parameter 39 Improper Prior
     Parameter 40 Improper Prior
     Parameter 41 Improper Prior
     Parameter 42 Improper Prior
     Parameter 43 Improper Prior
     Parameter 44 Improper Prior
     Parameter 45 Improper Prior
     Parameter 46 Improper Prior

     REPLICATION 81:


                     POTENTIAL       PARAMETER WITH
     ITERATION    SCALE REDUCTION      HIGHEST PSR
     100              1.346               9
     200              1.119               38
     300              1.172               38
     400              1.086               23
     500              1.061               13
     600              1.049               38
     700              1.046               16
     800              1.113               5
     900              1.031               38
     1000             1.020               9
     1100             1.010               46
     1200             1.028               17
     1300             1.020               3
     1400             1.046               2
     1500             1.076               9
     1600             1.086               9
     1700             1.071               9
     1800             1.023               45
     1900             1.015               17
     2000             1.044               5
     2100             1.035               9
     2200             1.023               32
     2300             1.025               32
     2400             1.010               32
     2500             1.008               9
     2600             1.023               9
     2700             1.034               9
     2800             1.014               9
     2900             1.013               14
     3000             1.015               5
     3100             1.023               5
     3200             1.015               5
     3300             1.008               46
     3400             1.016               5
     3500             1.004               46
     3600             1.003               14
     3700             1.008               8
     3800             1.015               8
     3900             1.028               9
     4000             1.031               9
     4100             1.040               5
     4200             1.034               5
     4300             1.035               5
     4400             1.021               5
     4500             1.030               5
     4600             1.024               5
     4700             1.020               5
     4800             1.025               5
     4900             1.010               5
     5000             1.007               5


     Simulated prior distributions

     Parameter       Prior Mean  Prior Variance  Prior Std. Dev.


     Parameter 1 Improper Prior
     Parameter 2 Improper Prior
     Parameter 3         0.0020          0.0049          0.0701
     Parameter 4        -0.0023          0.0051          0.0713
     Parameter 5 Improper Prior
     Parameter 6 Improper Prior
     Parameter 7 Improper Prior
     Parameter 8         0.0003          0.0052          0.0719
     Parameter 9        -0.0014          0.0047          0.0684
     Parameter 10 Improper Prior
     Parameter 11 Improper Prior
     Parameter 12 Improper Prior
     Parameter 13 Improper Prior
     Parameter 14 Improper Prior
     Parameter 15 Improper Prior
     Parameter 16 Improper Prior
     Parameter 17 Improper Prior
     Parameter 18 Improper Prior
     Parameter 19 Improper Prior
     Parameter 20 Improper Prior
     Parameter 21 Improper Prior
     Parameter 22 Improper Prior
     Parameter 23 Improper Prior
     Parameter 24 Improper Prior
     Parameter 25 Improper Prior
     Parameter 26 Improper Prior
     Parameter 27 Improper Prior
     Parameter 28 Improper Prior
     Parameter 29 Improper Prior
     Parameter 30 Improper Prior
     Parameter 31 Improper Prior
     Parameter 32 Improper Prior
     Parameter 33 Improper Prior
     Parameter 34 Improper Prior
     Parameter 35 Improper Prior
     Parameter 36 Improper Prior
     Parameter 37 Improper Prior
     Parameter 38 Improper Prior
     Parameter 39 Improper Prior
     Parameter 40 Improper Prior
     Parameter 41 Improper Prior
     Parameter 42 Improper Prior
     Parameter 43 Improper Prior
     Parameter 44 Improper Prior
     Parameter 45 Improper Prior
     Parameter 46 Improper Prior

     REPLICATION 82:


                     POTENTIAL       PARAMETER WITH
     ITERATION    SCALE REDUCTION      HIGHEST PSR
     100              1.291               40
     200              1.115               39
     300              1.263               45
     400              1.101               46
     500              1.084               28
     600              1.056               1
     700              1.029               17
     800              1.037               16
     900              1.071               1
     1000             1.077               45
     1100             1.083               45
     1200             1.025               45
     1300             1.011               46
     1400             1.015               39
     1500             1.009               37
     1600             1.019               23
     1700             1.010               39
     1800             1.015               39
     1900             1.026               39
     2000             1.026               39
     2100             1.017               39
     2200             1.009               36
     2300             1.008               20
     2400             1.006               21
     2500             1.009               31
     2600             1.008               39
     2700             1.006               39
     2800             1.009               39
     2900             1.005               39
     3000             1.016               45
     3100             1.014               13
     3200             1.011               13
     3300             1.006               4
     3400             1.007               4
     3500             1.019               5
     3600             1.013               4
     3700             1.025               4
     3800             1.020               4
     3900             1.011               4
     4000             1.006               24
     4100             1.007               24
     4200             1.008               24
     4300             1.004               24
     4400             1.007               5
     4500             1.003               5
     4600             1.002               5
     4700             1.009               5
     4800             1.008               5
     4900             1.010               5
     5000             1.019               5
     5100             1.019               5
     5200             1.011               5


     Simulated prior distributions

     Parameter       Prior Mean  Prior Variance  Prior Std. Dev.


     Parameter 1 Improper Prior
     Parameter 2 Improper Prior
     Parameter 3         0.0000          0.0053          0.0729
     Parameter 4        -0.0025          0.0050          0.0709
     Parameter 5 Improper Prior
     Parameter 6 Improper Prior
     Parameter 7 Improper Prior
     Parameter 8         0.0003          0.0046          0.0681
     Parameter 9        -0.0040          0.0048          0.0693
     Parameter 10 Improper Prior
     Parameter 11 Improper Prior
     Parameter 12 Improper Prior
     Parameter 13 Improper Prior
     Parameter 14 Improper Prior
     Parameter 15 Improper Prior
     Parameter 16 Improper Prior
     Parameter 17 Improper Prior
     Parameter 18 Improper Prior
     Parameter 19 Improper Prior
     Parameter 20 Improper Prior
     Parameter 21 Improper Prior
     Parameter 22 Improper Prior
     Parameter 23 Improper Prior
     Parameter 24 Improper Prior
     Parameter 25 Improper Prior
     Parameter 26 Improper Prior
     Parameter 27 Improper Prior
     Parameter 28 Improper Prior
     Parameter 29 Improper Prior
     Parameter 30 Improper Prior
     Parameter 31 Improper Prior
     Parameter 32 Improper Prior
     Parameter 33 Improper Prior
     Parameter 34 Improper Prior
     Parameter 35 Improper Prior
     Parameter 36 Improper Prior
     Parameter 37 Improper Prior
     Parameter 38 Improper Prior
     Parameter 39 Improper Prior
     Parameter 40 Improper Prior
     Parameter 41 Improper Prior
     Parameter 42 Improper Prior
     Parameter 43 Improper Prior
     Parameter 44 Improper Prior
     Parameter 45 Improper Prior
     Parameter 46 Improper Prior

     REPLICATION 83:


                     POTENTIAL       PARAMETER WITH
     ITERATION    SCALE REDUCTION      HIGHEST PSR
     100              1.206               20
     200              1.185               8
     300              1.043               4
     400              1.058               46
     500              1.128               45
     600              1.064               19
     700              1.138               45
     800              1.022               19
     900              1.100               45
     1000             1.049               1
     1100             1.014               9
     1200             1.020               40
     1300             1.028               1
     1400             1.043               11
     1500             1.033               11
     1600             1.015               11
     1700             1.014               27
     1800             1.008               45
     1900             1.010               24
     2000             1.021               7
     2100             1.019               13
     2200             1.007               23
     2300             1.007               27
     2400             1.005               37
     2500             1.010               9
     2600             1.009               4
     2700             1.017               13
     2800             1.019               13
     2900             1.005               4
     3000             1.007               7
     3100             1.009               1
     3200             1.011               38
     3300             1.007               31
     3400             1.006               9
     3500             1.006               38
     3600             1.007               40
     3700             1.007               40
     3800             1.007               14
     3900             1.006               23
     4000             1.007               21
     4100             1.006               6
     4200             1.005               19
     4300             1.006               6
     4400             1.006               21
     4500             1.005               6
     4600             1.007               6
     4700             1.006               12
     4800             1.004               14
     4900             1.003               15
     5000             1.004               14


     Simulated prior distributions

     Parameter       Prior Mean  Prior Variance  Prior Std. Dev.


     Parameter 1 Improper Prior
     Parameter 2 Improper Prior
     Parameter 3         0.0028          0.0052          0.0723
     Parameter 4        -0.0001          0.0051          0.0713
     Parameter 5 Improper Prior
     Parameter 6 Improper Prior
     Parameter 7 Improper Prior
     Parameter 8         0.0044          0.0048          0.0693
     Parameter 9         0.0010          0.0053          0.0728
     Parameter 10 Improper Prior
     Parameter 11 Improper Prior
     Parameter 12 Improper Prior
     Parameter 13 Improper Prior
     Parameter 14 Improper Prior
     Parameter 15 Improper Prior
     Parameter 16 Improper Prior
     Parameter 17 Improper Prior
     Parameter 18 Improper Prior
     Parameter 19 Improper Prior
     Parameter 20 Improper Prior
     Parameter 21 Improper Prior
     Parameter 22 Improper Prior
     Parameter 23 Improper Prior
     Parameter 24 Improper Prior
     Parameter 25 Improper Prior
     Parameter 26 Improper Prior
     Parameter 27 Improper Prior
     Parameter 28 Improper Prior
     Parameter 29 Improper Prior
     Parameter 30 Improper Prior
     Parameter 31 Improper Prior
     Parameter 32 Improper Prior
     Parameter 33 Improper Prior
     Parameter 34 Improper Prior
     Parameter 35 Improper Prior
     Parameter 36 Improper Prior
     Parameter 37 Improper Prior
     Parameter 38 Improper Prior
     Parameter 39 Improper Prior
     Parameter 40 Improper Prior
     Parameter 41 Improper Prior
     Parameter 42 Improper Prior
     Parameter 43 Improper Prior
     Parameter 44 Improper Prior
     Parameter 45 Improper Prior
     Parameter 46 Improper Prior

     REPLICATION 84:


                     POTENTIAL       PARAMETER WITH
     ITERATION    SCALE REDUCTION      HIGHEST PSR
     100              1.586               28
     200              1.277               45
     300              1.045               4
     400              1.064               21
     500              1.050               24
     600              1.038               45
     700              1.041               17
     800              1.010               33
     900              1.025               36
     1000             1.028               8
     1100             1.024               18
     1200             1.025               12
     1300             1.037               40
     1400             1.028               21
     1500             1.020               21
     1600             1.010               39
     1700             1.030               5
     1800             1.011               15
     1900             1.008               8
     2000             1.011               5
     2100             1.005               23
     2200             1.003               39
     2300             1.010               5
     2400             1.012               39
     2500             1.017               39
     2600             1.019               5
     2700             1.009               3
     2800             1.010               15
     2900             1.006               27
     3000             1.004               26
     3100             1.005               4
     3200             1.004               11
     3300             1.006               39
     3400             1.006               16
     3500             1.008               45
     3600             1.006               45
     3700             1.003               17
     3800             1.003               21
     3900             1.006               21
     4000             1.012               21
     4100             1.017               21
     4200             1.011               21
     4300             1.015               21
     4400             1.017               21
     4500             1.013               21
     4600             1.011               21
     4700             1.008               11
     4800             1.010               11
     4900             1.005               11
     5000             1.006               11


     Simulated prior distributions

     Parameter       Prior Mean  Prior Variance  Prior Std. Dev.


     Parameter 1 Improper Prior
     Parameter 2 Improper Prior
     Parameter 3         0.0000          0.0047          0.0683
     Parameter 4         0.0006          0.0048          0.0692
     Parameter 5 Improper Prior
     Parameter 6 Improper Prior
     Parameter 7 Improper Prior
     Parameter 8        -0.0002          0.0048          0.0694
     Parameter 9        -0.0009          0.0049          0.0701
     Parameter 10 Improper Prior
     Parameter 11 Improper Prior
     Parameter 12 Improper Prior
     Parameter 13 Improper Prior
     Parameter 14 Improper Prior
     Parameter 15 Improper Prior
     Parameter 16 Improper Prior
     Parameter 17 Improper Prior
     Parameter 18 Improper Prior
     Parameter 19 Improper Prior
     Parameter 20 Improper Prior
     Parameter 21 Improper Prior
     Parameter 22 Improper Prior
     Parameter 23 Improper Prior
     Parameter 24 Improper Prior
     Parameter 25 Improper Prior
     Parameter 26 Improper Prior
     Parameter 27 Improper Prior
     Parameter 28 Improper Prior
     Parameter 29 Improper Prior
     Parameter 30 Improper Prior
     Parameter 31 Improper Prior
     Parameter 32 Improper Prior
     Parameter 33 Improper Prior
     Parameter 34 Improper Prior
     Parameter 35 Improper Prior
     Parameter 36 Improper Prior
     Parameter 37 Improper Prior
     Parameter 38 Improper Prior
     Parameter 39 Improper Prior
     Parameter 40 Improper Prior
     Parameter 41 Improper Prior
     Parameter 42 Improper Prior
     Parameter 43 Improper Prior
     Parameter 44 Improper Prior
     Parameter 45 Improper Prior
     Parameter 46 Improper Prior

     REPLICATION 85:


                     POTENTIAL       PARAMETER WITH
     ITERATION    SCALE REDUCTION      HIGHEST PSR
     100              1.116               39
     200              1.625               1
     300              1.079               5
     400              1.310               1
     500              1.149               45
     600              1.023               30
     700              1.027               17
     800              1.041               4
     900              1.059               17
     1000             1.064               17
     1100             1.028               46
     1200             1.021               46
     1300             1.017               16
     1400             1.011               16
     1500             1.048               1
     1600             1.034               1
     1700             1.015               1
     1800             1.012               3
     1900             1.022               20
     2000             1.023               20
     2100             1.037               8
     2200             1.053               45
     2300             1.067               1
     2400             1.059               1
     2500             1.055               1
     2600             1.071               1
     2700             1.032               1
     2800             1.011               1
     2900             1.006               23
     3000             1.010               20
     3100             1.021               45
     3200             1.021               45
     3300             1.013               8
     3400             1.020               8
     3500             1.014               40
     3600             1.017               40
     3700             1.011               5
     3800             1.009               8
     3900             1.011               46
     4000             1.011               21
     4100             1.011               21
     4200             1.010               21
     4300             1.008               21
     4400             1.012               16
     4500             1.019               45
     4600             1.022               45
     4700             1.011               20
     4800             1.008               45
     4900             1.004               1
     5000             1.007               1


     Simulated prior distributions

     Parameter       Prior Mean  Prior Variance  Prior Std. Dev.


     Parameter 1 Improper Prior
     Parameter 2 Improper Prior
     Parameter 3         0.0012          0.0052          0.0723
     Parameter 4         0.0006          0.0049          0.0702
     Parameter 5 Improper Prior
     Parameter 6 Improper Prior
     Parameter 7 Improper Prior
     Parameter 8        -0.0005          0.0046          0.0678
     Parameter 9        -0.0011          0.0050          0.0710
     Parameter 10 Improper Prior
     Parameter 11 Improper Prior
     Parameter 12 Improper Prior
     Parameter 13 Improper Prior
     Parameter 14 Improper Prior
     Parameter 15 Improper Prior
     Parameter 16 Improper Prior
     Parameter 17 Improper Prior
     Parameter 18 Improper Prior
     Parameter 19 Improper Prior
     Parameter 20 Improper Prior
     Parameter 21 Improper Prior
     Parameter 22 Improper Prior
     Parameter 23 Improper Prior
     Parameter 24 Improper Prior
     Parameter 25 Improper Prior
     Parameter 26 Improper Prior
     Parameter 27 Improper Prior
     Parameter 28 Improper Prior
     Parameter 29 Improper Prior
     Parameter 30 Improper Prior
     Parameter 31 Improper Prior
     Parameter 32 Improper Prior
     Parameter 33 Improper Prior
     Parameter 34 Improper Prior
     Parameter 35 Improper Prior
     Parameter 36 Improper Prior
     Parameter 37 Improper Prior
     Parameter 38 Improper Prior
     Parameter 39 Improper Prior
     Parameter 40 Improper Prior
     Parameter 41 Improper Prior
     Parameter 42 Improper Prior
     Parameter 43 Improper Prior
     Parameter 44 Improper Prior
     Parameter 45 Improper Prior
     Parameter 46 Improper Prior

     REPLICATION 86:


                     POTENTIAL       PARAMETER WITH
     ITERATION    SCALE REDUCTION      HIGHEST PSR
     100              1.127               46
     200              1.200               39
     300              1.073               36
     400              1.034               15
     500              1.037               10
     600              1.049               2
     700              1.026               1
     800              1.023               45
     900              1.042               21
     1000             1.019               28
     1100             1.012               40
     1200             1.025               21
     1300             1.034               45
     1400             1.012               28
     1500             1.009               28
     1600             1.011               32
     1700             1.022               5
     1800             1.010               19
     1900             1.012               38
     2000             1.032               5
     2100             1.018               5
     2200             1.013               38
     2300             1.009               8
     2400             1.012               8
     2500             1.012               8
     2600             1.008               18
     2700             1.002               14
     2800             1.003               39
     2900             1.014               39
     3000             1.007               39
     3100             1.008               39
     3200             1.008               39
     3300             1.011               10
     3400             1.008               10
     3500             1.009               10
     3600             1.010               15
     3700             1.019               1
     3800             1.023               1
     3900             1.012               1
     4000             1.008               15
     4100             1.006               31
     4200             1.005               31
     4300             1.004               31
     4400             1.004               2
     4500             1.004               38
     4600             1.010               5
     4700             1.014               5
     4800             1.012               5
     4900             1.017               9
     5000             1.024               9
     5100             1.015               9


     Simulated prior distributions

     Parameter       Prior Mean  Prior Variance  Prior Std. Dev.


     Parameter 1 Improper Prior
     Parameter 2 Improper Prior
     Parameter 3         0.0008          0.0053          0.0729
     Parameter 4         0.0037          0.0048          0.0692
     Parameter 5 Improper Prior
     Parameter 6 Improper Prior
     Parameter 7 Improper Prior
     Parameter 8         0.0019          0.0050          0.0705
     Parameter 9         0.0020          0.0055          0.0740
     Parameter 10 Improper Prior
     Parameter 11 Improper Prior
     Parameter 12 Improper Prior
     Parameter 13 Improper Prior
     Parameter 14 Improper Prior
     Parameter 15 Improper Prior
     Parameter 16 Improper Prior
     Parameter 17 Improper Prior
     Parameter 18 Improper Prior
     Parameter 19 Improper Prior
     Parameter 20 Improper Prior
     Parameter 21 Improper Prior
     Parameter 22 Improper Prior
     Parameter 23 Improper Prior
     Parameter 24 Improper Prior
     Parameter 25 Improper Prior
     Parameter 26 Improper Prior
     Parameter 27 Improper Prior
     Parameter 28 Improper Prior
     Parameter 29 Improper Prior
     Parameter 30 Improper Prior
     Parameter 31 Improper Prior
     Parameter 32 Improper Prior
     Parameter 33 Improper Prior
     Parameter 34 Improper Prior
     Parameter 35 Improper Prior
     Parameter 36 Improper Prior
     Parameter 37 Improper Prior
     Parameter 38 Improper Prior
     Parameter 39 Improper Prior
     Parameter 40 Improper Prior
     Parameter 41 Improper Prior
     Parameter 42 Improper Prior
     Parameter 43 Improper Prior
     Parameter 44 Improper Prior
     Parameter 45 Improper Prior
     Parameter 46 Improper Prior

     REPLICATION 87:


                     POTENTIAL       PARAMETER WITH
     ITERATION    SCALE REDUCTION      HIGHEST PSR
     100              1.241               45
     200              1.124               12
     300              1.112               18
     400              1.125               1
     500              1.063               2
     600              1.176               5
     700              1.027               37
     800              1.044               11
     900              1.017               5
     1000             1.024               38
     1100             1.030               1
     1200             1.047               5
     1300             1.017               28
     1400             1.012               10
     1500             1.022               8
     1600             1.015               45
     1700             1.031               45
     1800             1.039               45
     1900             1.036               28
     2000             1.023               28
     2100             1.014               17
     2200             1.010               19
     2300             1.014               8
     2400             1.017               2
     2500             1.010               17
     2600             1.025               20
     2700             1.022               20
     2800             1.021               2
     2900             1.021               2
     3000             1.023               5
     3100             1.024               5
     3200             1.010               8
     3300             1.006               20
     3400             1.005               17
     3500             1.004               28
     3600             1.004               28
     3700             1.005               17
     3800             1.006               17
     3900             1.005               34
     4000             1.007               5
     4100             1.009               5
     4200             1.010               5
     4300             1.008               8
     4400             1.005               8
     4500             1.008               3
     4600             1.008               3
     4700             1.010               45
     4800             1.006               38
     4900             1.007               45
     5000             1.003               26


     Simulated prior distributions

     Parameter       Prior Mean  Prior Variance  Prior Std. Dev.


     Parameter 1 Improper Prior
     Parameter 2 Improper Prior
     Parameter 3        -0.0024          0.0049          0.0701
     Parameter 4        -0.0013          0.0051          0.0717
     Parameter 5 Improper Prior
     Parameter 6 Improper Prior
     Parameter 7 Improper Prior
     Parameter 8         0.0041          0.0049          0.0702
     Parameter 9        -0.0004          0.0048          0.0692
     Parameter 10 Improper Prior
     Parameter 11 Improper Prior
     Parameter 12 Improper Prior
     Parameter 13 Improper Prior
     Parameter 14 Improper Prior
     Parameter 15 Improper Prior
     Parameter 16 Improper Prior
     Parameter 17 Improper Prior
     Parameter 18 Improper Prior
     Parameter 19 Improper Prior
     Parameter 20 Improper Prior
     Parameter 21 Improper Prior
     Parameter 22 Improper Prior
     Parameter 23 Improper Prior
     Parameter 24 Improper Prior
     Parameter 25 Improper Prior
     Parameter 26 Improper Prior
     Parameter 27 Improper Prior
     Parameter 28 Improper Prior
     Parameter 29 Improper Prior
     Parameter 30 Improper Prior
     Parameter 31 Improper Prior
     Parameter 32 Improper Prior
     Parameter 33 Improper Prior
     Parameter 34 Improper Prior
     Parameter 35 Improper Prior
     Parameter 36 Improper Prior
     Parameter 37 Improper Prior
     Parameter 38 Improper Prior
     Parameter 39 Improper Prior
     Parameter 40 Improper Prior
     Parameter 41 Improper Prior
     Parameter 42 Improper Prior
     Parameter 43 Improper Prior
     Parameter 44 Improper Prior
     Parameter 45 Improper Prior
     Parameter 46 Improper Prior

     REPLICATION 88:


                     POTENTIAL       PARAMETER WITH
     ITERATION    SCALE REDUCTION      HIGHEST PSR
     100              1.349               8
     200              1.738               9
     300              1.074               26
     400              1.054               12
     500              1.088               24
     600              1.106               2
     700              1.082               1
     800              1.051               24
     900              1.028               13
     1000             1.019               13
     1100             1.019               9
     1200             1.021               9
     1300             1.050               5
     1400             1.034               40
     1500             1.026               40
     1600             1.026               37
     1700             1.033               5
     1800             1.096               5
     1900             1.034               5
     2000             1.026               40
     2100             1.066               5
     2200             1.022               9
     2300             1.013               7
     2400             1.015               11
     2500             1.021               3
     2600             1.033               14
     2700             1.036               3
     2800             1.042               5
     2900             1.025               5
     3000             1.024               8
     3100             1.046               5
     3200             1.025               9
     3300             1.010               9
     3400             1.007               20
     3500             1.008               20
     3600             1.018               45
     3700             1.026               45
     3800             1.028               5
     3900             1.023               8
     4000             1.015               8
     4100             1.021               1
     4200             1.023               5
     4300             1.017               5
     4400             1.009               5
     4500             1.009               5
     4600             1.009               5
     4700             1.005               40
     4800             1.003               29
     4900             1.002               23
     5000             1.003               23


     Simulated prior distributions

     Parameter       Prior Mean  Prior Variance  Prior Std. Dev.


     Parameter 1 Improper Prior
     Parameter 2 Improper Prior
     Parameter 3         0.0010          0.0050          0.0710
     Parameter 4        -0.0003          0.0052          0.0723
     Parameter 5 Improper Prior
     Parameter 6 Improper Prior
     Parameter 7 Improper Prior
     Parameter 8         0.0036          0.0051          0.0712
     Parameter 9         0.0000          0.0049          0.0702
     Parameter 10 Improper Prior
     Parameter 11 Improper Prior
     Parameter 12 Improper Prior
     Parameter 13 Improper Prior
     Parameter 14 Improper Prior
     Parameter 15 Improper Prior
     Parameter 16 Improper Prior
     Parameter 17 Improper Prior
     Parameter 18 Improper Prior
     Parameter 19 Improper Prior
     Parameter 20 Improper Prior
     Parameter 21 Improper Prior
     Parameter 22 Improper Prior
     Parameter 23 Improper Prior
     Parameter 24 Improper Prior
     Parameter 25 Improper Prior
     Parameter 26 Improper Prior
     Parameter 27 Improper Prior
     Parameter 28 Improper Prior
     Parameter 29 Improper Prior
     Parameter 30 Improper Prior
     Parameter 31 Improper Prior
     Parameter 32 Improper Prior
     Parameter 33 Improper Prior
     Parameter 34 Improper Prior
     Parameter 35 Improper Prior
     Parameter 36 Improper Prior
     Parameter 37 Improper Prior
     Parameter 38 Improper Prior
     Parameter 39 Improper Prior
     Parameter 40 Improper Prior
     Parameter 41 Improper Prior
     Parameter 42 Improper Prior
     Parameter 43 Improper Prior
     Parameter 44 Improper Prior
     Parameter 45 Improper Prior
     Parameter 46 Improper Prior

     REPLICATION 89:


                     POTENTIAL       PARAMETER WITH
     ITERATION    SCALE REDUCTION      HIGHEST PSR
     100              1.208               1
     200              1.363               40
     300              1.227               45
     400              1.090               45
     500              1.114               45
     600              1.075               1
     700              1.073               32
     800              1.026               19
     900              1.033               21
     1000             1.035               21
     1100             1.007               16
     1200             1.071               2
     1300             1.054               9
     1400             1.018               9
     1500             1.018               45
     1600             1.007               35
     1700             1.015               40
     1800             1.012               19
     1900             1.013               13
     2000             1.015               14
     2100             1.017               2
     2200             1.013               40
     2300             1.022               40
     2400             1.021               9
     2500             1.026               40
     2600             1.025               40
     2700             1.009               37
     2800             1.007               37
     2900             1.008               26
     3000             1.010               11
     3100             1.006               35
     3200             1.006               35
     3300             1.011               40
     3400             1.033               40
     3500             1.023               40
     3600             1.021               40
     3700             1.013               40
     3800             1.013               40
     3900             1.011               40
     4000             1.006               40
     4100             1.007               14
     4200             1.007               14
     4300             1.004               14
     4400             1.007               5
     4500             1.011               5
     4600             1.021               5
     4700             1.007               9
     4800             1.006               18
     4900             1.007               13
     5000             1.005               13


     Simulated prior distributions

     Parameter       Prior Mean  Prior Variance  Prior Std. Dev.


     Parameter 1 Improper Prior
     Parameter 2 Improper Prior
     Parameter 3        -0.0006          0.0046          0.0681
     Parameter 4         0.0000          0.0047          0.0683
     Parameter 5 Improper Prior
     Parameter 6 Improper Prior
     Parameter 7 Improper Prior
     Parameter 8         0.0011          0.0046          0.0675
     Parameter 9        -0.0004          0.0051          0.0712
     Parameter 10 Improper Prior
     Parameter 11 Improper Prior
     Parameter 12 Improper Prior
     Parameter 13 Improper Prior
     Parameter 14 Improper Prior
     Parameter 15 Improper Prior
     Parameter 16 Improper Prior
     Parameter 17 Improper Prior
     Parameter 18 Improper Prior
     Parameter 19 Improper Prior
     Parameter 20 Improper Prior
     Parameter 21 Improper Prior
     Parameter 22 Improper Prior
     Parameter 23 Improper Prior
     Parameter 24 Improper Prior
     Parameter 25 Improper Prior
     Parameter 26 Improper Prior
     Parameter 27 Improper Prior
     Parameter 28 Improper Prior
     Parameter 29 Improper Prior
     Parameter 30 Improper Prior
     Parameter 31 Improper Prior
     Parameter 32 Improper Prior
     Parameter 33 Improper Prior
     Parameter 34 Improper Prior
     Parameter 35 Improper Prior
     Parameter 36 Improper Prior
     Parameter 37 Improper Prior
     Parameter 38 Improper Prior
     Parameter 39 Improper Prior
     Parameter 40 Improper Prior
     Parameter 41 Improper Prior
     Parameter 42 Improper Prior
     Parameter 43 Improper Prior
     Parameter 44 Improper Prior
     Parameter 45 Improper Prior
     Parameter 46 Improper Prior

     REPLICATION 90:


                     POTENTIAL       PARAMETER WITH
     ITERATION    SCALE REDUCTION      HIGHEST PSR
     100              1.236               18
     200              1.130               38
     300              1.077               21
     400              1.073               5
     500              1.158               45
     600              1.037               22
     700              1.086               13
     800              1.036               46
     900              1.033               17
     1000             1.032               19
     1100             1.024               2
     1200             1.047               5
     1300             1.027               5
     1400             1.015               13
     1500             1.018               27
     1600             1.013               21
     1700             1.015               46
     1800             1.026               46
     1900             1.010               19
     2000             1.016               11
     2100             1.017               14
     2200             1.011               14
     2300             1.006               46
     2400             1.006               12
     2500             1.008               12
     2600             1.013               12
     2700             1.015               12
     2800             1.008               12
     2900             1.007               12
     3000             1.006               16
     3100             1.002               8
     3200             1.004               21
     3300             1.012               1
     3400             1.012               1
     3500             1.013               1
     3600             1.011               1
     3700             1.015               21
     3800             1.010               21
     3900             1.008               21
     4000             1.004               21
     4100             1.003               34
     4200             1.003               4
     4300             1.003               9
     4400             1.007               4
     4500             1.008               5
     4600             1.005               4
     4700             1.004               13
     4800             1.004               13
     4900             1.003               31
     5000             1.006               1


     Simulated prior distributions

     Parameter       Prior Mean  Prior Variance  Prior Std. Dev.


     Parameter 1 Improper Prior
     Parameter 2 Improper Prior
     Parameter 3         0.0007          0.0050          0.0704
     Parameter 4         0.0006          0.0049          0.0698
     Parameter 5 Improper Prior
     Parameter 6 Improper Prior
     Parameter 7 Improper Prior
     Parameter 8        -0.0029          0.0050          0.0708
     Parameter 9         0.0000          0.0051          0.0715
     Parameter 10 Improper Prior
     Parameter 11 Improper Prior
     Parameter 12 Improper Prior
     Parameter 13 Improper Prior
     Parameter 14 Improper Prior
     Parameter 15 Improper Prior
     Parameter 16 Improper Prior
     Parameter 17 Improper Prior
     Parameter 18 Improper Prior
     Parameter 19 Improper Prior
     Parameter 20 Improper Prior
     Parameter 21 Improper Prior
     Parameter 22 Improper Prior
     Parameter 23 Improper Prior
     Parameter 24 Improper Prior
     Parameter 25 Improper Prior
     Parameter 26 Improper Prior
     Parameter 27 Improper Prior
     Parameter 28 Improper Prior
     Parameter 29 Improper Prior
     Parameter 30 Improper Prior
     Parameter 31 Improper Prior
     Parameter 32 Improper Prior
     Parameter 33 Improper Prior
     Parameter 34 Improper Prior
     Parameter 35 Improper Prior
     Parameter 36 Improper Prior
     Parameter 37 Improper Prior
     Parameter 38 Improper Prior
     Parameter 39 Improper Prior
     Parameter 40 Improper Prior
     Parameter 41 Improper Prior
     Parameter 42 Improper Prior
     Parameter 43 Improper Prior
     Parameter 44 Improper Prior
     Parameter 45 Improper Prior
     Parameter 46 Improper Prior

     REPLICATION 91:


                     POTENTIAL       PARAMETER WITH
     ITERATION    SCALE REDUCTION      HIGHEST PSR
     100              1.341               26
[truncated: 3,742,820 more chars]
