# Supplementary material for: An approximate measurement invariance approach to within-couple relationship quality
Source: Front Psychol. 2014 Sep 19;5:983. doi: 10.3389/fpsyg.2014.00983 (PMC4168678; doi:10.3389/fpsyg.2014.00983)
Supplement: Supplementary file 2 [file DataSheet2.ZIP › sim_bsem_apmi09_0.0005.out]

Mplus VERSION 7
MUTHEN & MUTHEN
05/27/2014  12:57 PM

INPUT INSTRUCTIONS

  TITLE: Simulation for partial bsem_03_strong_partial_0.0005 ;
  MONTECARLO: NAMES = m1ms1-m1ms7 f1ms1-f1ms7;
  NOBSERVATIONS = 435;
  NREPS = 1000;
  ANALYSIS: ESTIMATOR = BAYES;
  PROCESSORS = 2;
  BCONVERGENCE =0.01;
  BITERATIONS = (5000);
  bseed=167;
  MODEL POPULATION:
  mms by m1ms1 @ 0.462   ;
  mms by m1ms2 @ 0.474   ;
  mms by m1ms3 @ 0.492   ;
  mms by m1ms4 @ 0.488   ;
  mms by m1ms5 @ 0.695   ;
  mms by m1ms6 @ 0.224   ;
  mms by m1ms7 @ 0.296   ;
  fms by f1ms1 @ 0.462   ;
  fms by f1ms2 @ 0.474   ;
  fms by f1ms3 @ 0.492   ;
  fms by f1ms4 @ 0.488   ;
  fms by f1ms5 @ 0.695   ;
  fms by f1ms6 @ 0.224   ;
  fms by f1ms7 @ 0.296   ;
  fms with mms @ 0.417   ;
  m1ms1 with f1ms1 @ -0.005   ;
  m1ms2 with f1ms2 @ 0.038   ;
  m1ms3 with f1ms3 @ 0.019   ;
  m1ms4 with f1ms4 @ 0.047   ;
  m1ms5 with f1ms5 @ 0.106   ;
  m1ms6 with f1ms6 @ 0.012   ;
  m1ms7 with f1ms7 @ -0.01   ;
  [mms @ 0 ] ;
  [fms @ -0.358 ] ;
  [m1ms1 @ 4.181 ] ;
  [m1ms2 @ 4.156 ] ;
  [m1ms3 @ 4.236 ] ;
  [m1ms4 @ 3.797 ] ;
  [m1ms5 @ 3.846 ] ;
  [m1ms6 @ 4.808 ] ;
  [m1ms7 @ 4.222 ] ;
  [f1ms1 @ 4.181 ] ;
  [f1ms2 @ 4.156 ] ;
  [f1ms3 @ 4.261 ] ;
  [f1ms4 @ 3.836 ] ;
  [f1ms5 @ 3.846 ] ;
  [f1ms6 @ 4.808 ] ;
  [f1ms7 @ 4.222 ] ;
  mms  @ 1   ;
  fms @ 1   ;
  m1ms1 @ 0.390   ;
  m1ms2 @ 0.665   ;
  m1ms3 @ 0.534   ;
  m1ms4 @ 0.508   ;
  m1ms5 @ 0.607   ;
  m1ms6 @ 0.254   ;
  m1ms7 @ 0.567   ;
  f1ms1 @ 0.375   ;
  f1ms2 @ 0.572   ;
  f1ms3 @ 0.516   ;
  f1ms4 @ 0.414   ;
  f1ms5 @ 0.633   ;
  f1ms6 @ 0.387   ;
  f1ms7 @ 0.690   ;
  MODEL:
  mms by m1ms1 * 0.462     ;
  mms by m1ms2 * 0.474     ;
  mms by m1ms3 * 0.492     ;
  mms by m1ms4 * 0.488     ;
  mms by m1ms5 * 0.695     ;
  mms by m1ms6 * 0.224     ;
  mms by m1ms7 * 0.296     ;
  fms by f1ms1 * 0.462     ;
  fms by f1ms2 * 0.474     ;
  fms by f1ms3 * 0.492     ;
  fms by f1ms4 * 0.488     ;
  fms by f1ms5 * 0.695     ;
  fms by f1ms6 * 0.224     ;
  fms by f1ms7 * 0.296     ;
  fms with mms * 0.417     ;
  m1ms1 with f1ms1 * -0.005     ;
  m1ms2 with f1ms2 * 0.038     ;
  m1ms3 with f1ms3 * 0.019     ;
  m1ms4 with f1ms4 * 0.047     ;
  m1ms5 with f1ms5 * 0.106     ;
  m1ms6 with f1ms6 * 0.012     ;
  m1ms7 with f1ms7 * -0.01     ;
  [mms @ 0 ]   ;
  [fms * -0.358 ]   ;
  [m1ms1 * 4.181 ] (tau1_1) ;
  [m1ms2 * 4.156 ] (tau1_2) ;
  [m1ms3 * 4.236 ] (tau1_3) ;
  [m1ms4 * 3.797 ] (tau1_4) ;
  [m1ms5 * 3.846 ] (tau1_5) ;
  [m1ms6 * 4.808 ] (tau1_6) ;
  [m1ms7 * 4.222 ] (tau1_7) ;
  [f1ms1 * 4.181 ] (tau1_1) ;
  [f1ms2 * 4.156 ] (tau1_2) ;
  [f1ms3 * 4.261 ] (tau2_3) ;
  [f1ms4 * 3.836 ] (tau2_4) ;
  [f1ms5 * 3.846 ] (tau1_5) ;
  [f1ms6 * 4.808 ] (tau1_6) ;
  [f1ms7 * 4.222 ] (tau1_7) ;
  mms  @ 1     ;
  fms @ 1     ;
  m1ms1 * 0.390     ;
  m1ms2 * 0.665     ;
  m1ms3 * 0.534     ;
  m1ms4 * 0.508     ;
  m1ms5 * 0.607     ;
  m1ms6 * 0.254     ;
  m1ms7 * 0.567     ;
  f1ms1 * 0.375     ;
  f1ms2 * 0.572     ;
  f1ms3 * 0.516     ;
  f1ms4 * 0.414     ;
  f1ms5 * 0.633     ;
  f1ms6 * 0.387     ;
  f1ms7 * 0.690     ;
  MODEL PRIORS:
  DO (3,4) DIFF (tau1_#-tau2_#) ~ N(0,0.0005) ;
  OUTPUT:  TECH1; TECH4; TECH8;


*** WARNING in OUTPUT command
  TECH1 option is the default for MONTECARLO.
*** WARNING in OUTPUT command
  TECH4 option is not available with MONTECARLO.
  Request for TECH4 is ignored.
   2 WARNING(S) FOUND IN THE INPUT INSTRUCTIONS


Simulation for partial bsem_03_strong_partial_0.0005 ;

SUMMARY OF ANALYSIS

Number of groups                                                 1
Number of observations                                         435

Number of replications
    Requested                                                 1000
    Completed                                                 1000
Value of seed                                                    0

Number of dependent variables                                   14
Number of independent variables                                  0
Number of continuous latent variables                            2

Observed dependent variables

  Continuous
   M1MS1       M1MS2       M1MS3       M1MS4       M1MS5       M1MS6
   M1MS7       F1MS1       F1MS2       F1MS3       F1MS4       F1MS5
   F1MS6       F1MS7

Continuous latent variables
   MMS         FMS


Estimator                                                    BAYES
Specifications for Bayesian Estimation
  Point estimate                                            MEDIAN
  Number of Markov chain Monte Carlo (MCMC) chains               2
  Random seed for the first chain                              167
  Starting value information                           UNPERTURBED
  Treatment of categorical mediator                         LATENT
  Algorithm used for Markov chain Monte Carlo           GIBBS(PX1)
  Convergence criterion                                  0.100D-01
  Maximum number of iterations                               50000
  K-th iteration used for thinning                               1


MODEL FIT INFORMATION

Number of Free Parameters                       46

Bayesian Posterior Predictive Checking using Chi-Square

    Posterior Predictive P-Value

        Number of successful computations     1000

             Proportions
        Expected    Observed
           0.990       1.000
           0.980       1.000
           0.950       0.997
           0.900       0.984
           0.800       0.913
           0.700       0.804
           0.500       0.546
           0.300       0.254
           0.200       0.147
           0.100       0.056
           0.050       0.022
           0.020       0.005
           0.010       0.003

Information Criterion

    Deviance (DIC)

        Mean                             14141.754
        Std Dev                            106.244
        Number of successful computations     1000

             Proportions                   Percentiles
        Expected    Observed         Expected       Observed
           0.990       0.993        13894.600      13902.231
           0.980       0.977        13923.562      13920.580
           0.950       0.948        13966.994      13960.580
           0.900       0.895        14005.592      14001.710
           0.800       0.796        14052.340      14048.640
           0.700       0.699        14086.040      14084.946
           0.500       0.516        14141.754      14145.509
           0.300       0.312        14197.469      14201.879
           0.200       0.196        14231.169      14229.253
           0.100       0.104        14277.916      14279.332
           0.050       0.049        14316.515      14314.366
           0.020       0.019        14359.947      14355.401
           0.010       0.008        14388.909      14378.538

    Estimated Number of Parameters (pD)

        Mean                                44.027
        Std Dev                              0.617
        Number of successful computations     1000

             Proportions                   Percentiles
        Expected    Observed         Expected       Observed
           0.990       0.992           42.591         42.616
           0.980       0.980           42.759         42.756
           0.950       0.949           43.012         43.001
           0.900       0.903           43.236         43.241
           0.800       0.796           43.508         43.497
           0.700       0.696           43.704         43.696
           0.500       0.501           44.027         44.028
           0.300       0.303           44.351         44.359
           0.200       0.208           44.547         44.563
           0.100       0.104           44.819         44.825
           0.050       0.040           45.043         45.005
           0.020       0.018           45.295         45.269
           0.010       0.008           45.463         45.403

    Bayesian (BIC)

        Mean                             14332.847
        Std Dev                            106.245
        Number of successful computations     1000

             Proportions                   Percentiles
        Expected    Observed         Expected       Observed
           0.990       0.993        14085.688      14094.750
           0.980       0.977        14114.651      14110.709
           0.950       0.948        14158.084      14152.312
           0.900       0.892        14196.683      14192.018
           0.800       0.798        14243.431      14240.301
           0.700       0.700        14277.132      14276.351
           0.500       0.517        14332.847      14336.960
           0.300       0.313        14388.562      14392.060
           0.200       0.196        14422.263      14420.642
           0.100       0.103        14469.011      14469.960
           0.050       0.049        14507.610      14503.675
           0.020       0.018        14551.044      14547.546
           0.010       0.009        14580.006      14569.631


MODEL RESULTS

                           ESTIMATES              S. E.     M. S. E.  95%  % Sig
              Population   Average   Std. Dev.   Average             Cover Coeff
 MMS      BY
  M1MS1            0.462     0.4665     0.0398     0.0401     0.0016 0.952 1.000
  M1MS2            0.474     0.4798     0.0472     0.0497     0.0023 0.967 1.000
  M1MS3            0.492     0.4962     0.0451     0.0458     0.0021 0.943 1.000
  M1MS4            0.488     0.4894     0.0450     0.0447     0.0020 0.948 1.000
  M1MS5            0.695     0.6969     0.0507     0.0522     0.0026 0.953 1.000
  M1MS6            0.224     0.2266     0.0295     0.0297     0.0009 0.949 1.000
  M1MS7            0.296     0.2980     0.0444     0.0440     0.0020 0.951 1.000

 FMS      BY
  F1MS1            0.462     0.4654     0.0369     0.0381     0.0014 0.951 1.000
  F1MS2            0.474     0.4785     0.0451     0.0450     0.0021 0.945 1.000
  F1MS3            0.492     0.4912     0.0433     0.0438     0.0019 0.956 1.000
  F1MS4            0.488     0.4868     0.0397     0.0403     0.0016 0.951 1.000
  F1MS5            0.695     0.7007     0.0500     0.0510     0.0025 0.950 1.000
  F1MS6            0.224     0.2256     0.0349     0.0345     0.0012 0.945 1.000
  F1MS7            0.296     0.3009     0.0451     0.0463     0.0021 0.947 1.000

 FMS      WITH
  MMS              0.417     0.4134     0.0569     0.0576     0.0032 0.949 1.000

 M1MS1    WITH
  F1MS1           -0.005    -0.0049     0.0223     0.0220     0.0005 0.947 0.065

 M1MS2    WITH
  F1MS2            0.038     0.0380     0.0328     0.0335     0.0011 0.958 0.223

 M1MS3    WITH
  F1MS3            0.019     0.0193     0.0293     0.0293     0.0009 0.954 0.107

 M1MS4    WITH
  F1MS4            0.047     0.0473     0.0266     0.0262     0.0007 0.940 0.448

 M1MS5    WITH
  F1MS5            0.106     0.1077     0.0377     0.0386     0.0014 0.962 0.824

 M1MS6    WITH
  F1MS6            0.012     0.0116     0.0158     0.0161     0.0002 0.950 0.106

 M1MS7    WITH
  F1MS7           -0.010    -0.0093     0.0317     0.0319     0.0010 0.949 0.071

 Means
  MMS              0.000     0.0000     0.0000     0.0000     0.0000 1.000 0.000
  FMS             -0.358    -0.3340     0.0639     0.0665     0.0046 0.945 1.000

 Intercepts
  M1MS1            4.181     4.1747     0.0318     0.0323     0.0010 0.946 1.000
  M1MS2            4.156     4.1485     0.0369     0.0379     0.0014 0.953 1.000
  M1MS3            4.236     4.2409     0.0357     0.0372     0.0013 0.960 1.000
  M1MS4            3.797     3.8084     0.0350     0.0366     0.0014 0.952 1.000
  M1MS5            3.846     3.8373     0.0459     0.0466     0.0022 0.947 1.000
  M1MS6            4.808     4.8070     0.0224     0.0227     0.0005 0.950 1.000
  M1MS7            4.222     4.2203     0.0317     0.0315     0.0010 0.947 1.000
  F1MS1            4.181     4.1747     0.0318     0.0323     0.0010 0.946 1.000
  F1MS2            4.156     4.1485     0.0369     0.0379     0.0014 0.953 1.000
  F1MS3            4.261     4.2428     0.0355     0.0384     0.0016 0.937 1.000
  F1MS4            3.836     3.8143     0.0352     0.0375     0.0017 0.921 1.000
  F1MS5            3.846     3.8373     0.0459     0.0466     0.0022 0.947 1.000
  F1MS6            4.808     4.8070     0.0224     0.0227     0.0005 0.950 1.000
  F1MS7            4.222     4.2203     0.0317     0.0315     0.0010 0.947 1.000

 Variances
  MMS              1.000     1.0000     0.0000     0.0000     0.0000 1.000 0.000
  FMS              1.000     1.0000     0.0000     0.0000     0.0000 1.000 0.000

 Residual Variances
  M1MS1            0.390     0.3953     0.0330     0.0334     0.0011 0.953 1.000
  M1MS2            0.665     0.6726     0.0522     0.0521     0.0028 0.948 1.000
  M1MS3            0.534     0.5428     0.0431     0.0440     0.0019 0.949 1.000
  M1MS4            0.508     0.5149     0.0409     0.0419     0.0017 0.951 1.000
  M1MS5            0.607     0.6162     0.0565     0.0573     0.0033 0.939 1.000
  M1MS6            0.254     0.2563     0.0188     0.0189     0.0004 0.947 1.000
  M1MS7            0.567     0.5729     0.0397     0.0415     0.0016 0.962 1.000
  F1MS1            0.375     0.3793     0.0299     0.0320     0.0009 0.956 1.000
  F1MS2            0.572     0.5784     0.0462     0.0456     0.0022 0.942 1.000
  F1MS3            0.516     0.5230     0.0415     0.0422     0.0018 0.943 1.000
  F1MS4            0.414     0.4235     0.0363     0.0355     0.0014 0.934 1.000
  F1MS5            0.633     0.6412     0.0575     0.0583     0.0034 0.942 1.000
  F1MS6            0.387     0.3902     0.0274     0.0280     0.0008 0.961 1.000
  F1MS7            0.690     0.6973     0.0492     0.0501     0.0025 0.944 1.000


DIFFERENCE OUTPUT


            Average Results Across Replications


            Average   Std. Dev.     Deviations from the Mean(% Sig Coeff)

                                           TAU1_3             TAU2_3
      1       4.242      0.036      -0.001(0.00)  0.001(0.00)

                                           TAU1_4             TAU2_4
      2       3.811      0.036      -0.003(0.00)  0.003(0.00)


TECHNICAL 1 OUTPUT


     PARAMETER SPECIFICATION


           NU
              M1MS1         M1MS2         M1MS3         M1MS4         M1MS5
              ________      ________      ________      ________      ________
 1                  1             2             3             4             5


           NU
              M1MS6         M1MS7         F1MS1         F1MS2         F1MS3
              ________      ________      ________      ________      ________
 1                  6             7             1             2             8


           NU
              F1MS4         F1MS5         F1MS6         F1MS7
              ________      ________      ________      ________
 1                  9             5             6             7


           LAMBDA
              MMS           FMS
              ________      ________
 M1MS1             10             0
 M1MS2             11             0
 M1MS3             12             0
 M1MS4             13             0
 M1MS5             14             0
 M1MS6             15             0
 M1MS7             16             0
 F1MS1              0            17
 F1MS2              0            18
 F1MS3              0            19
 F1MS4              0            20
 F1MS5              0            21
 F1MS6              0            22
 F1MS7              0            23


           THETA
              M1MS1         M1MS2         M1MS3         M1MS4         M1MS5
              ________      ________      ________      ________      ________
 M1MS1             24
 M1MS2              0            25
 M1MS3              0             0            26
 M1MS4              0             0             0            27
 M1MS5              0             0             0             0            28
 M1MS6              0             0             0             0             0
 M1MS7              0             0             0             0             0
 F1MS1             31             0             0             0             0
 F1MS2              0            33             0             0             0
 F1MS3              0             0            35             0             0
 F1MS4              0             0             0            37             0
 F1MS5              0             0             0             0            39
 F1MS6              0             0             0             0             0
 F1MS7              0             0             0             0             0


           THETA
              M1MS6         M1MS7         F1MS1         F1MS2         F1MS3
              ________      ________      ________      ________      ________
 M1MS6             29
 M1MS7              0            30
 F1MS1              0             0            32
 F1MS2              0             0             0            34
 F1MS3              0             0             0             0            36
 F1MS4              0             0             0             0             0
 F1MS5              0             0             0             0             0
 F1MS6             41             0             0             0             0
 F1MS7              0            43             0             0             0


           THETA
              F1MS4         F1MS5         F1MS6         F1MS7
              ________      ________      ________      ________
 F1MS4             38
 F1MS5              0            40
 F1MS6              0             0            42
 F1MS7              0             0             0            44


           ALPHA
              MMS           FMS
              ________      ________
 1                  0            45


           BETA
              MMS           FMS
              ________      ________
 MMS                0             0
 FMS                0             0


           PSI
              MMS           FMS
              ________      ________
 MMS                0
 FMS               46             0


     STARTING VALUES


           NU
              M1MS1         M1MS2         M1MS3         M1MS4         M1MS5
              ________      ________      ________      ________      ________
 1              4.181         4.156         4.236         3.797         3.846


           NU
              M1MS6         M1MS7         F1MS1         F1MS2         F1MS3
              ________      ________      ________      ________      ________
 1              4.808         4.222         4.181         4.156         4.261


           NU
              F1MS4         F1MS5         F1MS6         F1MS7
              ________      ________      ________      ________
 1              3.836         3.846         4.808         4.222


           LAMBDA
              MMS           FMS
              ________      ________
 M1MS1          0.462         0.000
 M1MS2          0.474         0.000
 M1MS3          0.492         0.000
 M1MS4          0.488         0.000
 M1MS5          0.695         0.000
 M1MS6          0.224         0.000
 M1MS7          0.296         0.000
 F1MS1          0.000         0.462
 F1MS2          0.000         0.474
 F1MS3          0.000         0.492
 F1MS4          0.000         0.488
 F1MS5          0.000         0.695
 F1MS6          0.000         0.224
 F1MS7          0.000         0.296


           THETA
              M1MS1         M1MS2         M1MS3         M1MS4         M1MS5
              ________      ________      ________      ________      ________
 M1MS1          0.390
 M1MS2          0.000         0.665
 M1MS3          0.000         0.000         0.534
 M1MS4          0.000         0.000         0.000         0.508
 M1MS5          0.000         0.000         0.000         0.000         0.607
 M1MS6          0.000         0.000         0.000         0.000         0.000
 M1MS7          0.000         0.000         0.000         0.000         0.000
 F1MS1         -0.005         0.000         0.000         0.000         0.000
 F1MS2          0.000         0.038         0.000         0.000         0.000
 F1MS3          0.000         0.000         0.019         0.000         0.000
 F1MS4          0.000         0.000         0.000         0.047         0.000
 F1MS5          0.000         0.000         0.000         0.000         0.106
 F1MS6          0.000         0.000         0.000         0.000         0.000
 F1MS7          0.000         0.000         0.000         0.000         0.000


           THETA
              M1MS6         M1MS7         F1MS1         F1MS2         F1MS3
              ________      ________      ________      ________      ________
 M1MS6          0.254
 M1MS7          0.000         0.567
 F1MS1          0.000         0.000         0.375
 F1MS2          0.000         0.000         0.000         0.572
 F1MS3          0.000         0.000         0.000         0.000         0.516
 F1MS4          0.000         0.000         0.000         0.000         0.000
 F1MS5          0.000         0.000         0.000         0.000         0.000
 F1MS6          0.012         0.000         0.000         0.000         0.000
 F1MS7          0.000        -0.010         0.000         0.000         0.000


           THETA
              F1MS4         F1MS5         F1MS6         F1MS7
              ________      ________      ________      ________
 F1MS4          0.414
 F1MS5          0.000         0.633
 F1MS6          0.000         0.000         0.387
 F1MS7          0.000         0.000         0.000         0.690


           ALPHA
              MMS           FMS
              ________      ________
 1              0.000        -0.358


           BETA
              MMS           FMS
              ________      ________
 MMS            0.000         0.000
 FMS            0.000         0.000


           PSI
              MMS           FMS
              ________      ________
 MMS            1.000
 FMS            0.417         1.000


     POPULATION VALUES


           NU
              M1MS1         M1MS2         M1MS3         M1MS4         M1MS5
              ________      ________      ________      ________      ________
 1              4.181         4.156         4.236         3.797         3.846


           NU
              M1MS6         M1MS7         F1MS1         F1MS2         F1MS3
              ________      ________      ________      ________      ________
 1              4.808         4.222         4.181         4.156         4.261


           NU
              F1MS4         F1MS5         F1MS6         F1MS7
              ________      ________      ________      ________
 1              3.836         3.846         4.808         4.222


           LAMBDA
              MMS           FMS
              ________      ________
 M1MS1          0.462         0.000
 M1MS2          0.474         0.000
 M1MS3          0.492         0.000
 M1MS4          0.488         0.000
 M1MS5          0.695         0.000
 M1MS6          0.224         0.000
 M1MS7          0.296         0.000
 F1MS1          0.000         0.462
 F1MS2          0.000         0.474
 F1MS3          0.000         0.492
 F1MS4          0.000         0.488
 F1MS5          0.000         0.695
 F1MS6          0.000         0.224
 F1MS7          0.000         0.296


           THETA
              M1MS1         M1MS2         M1MS3         M1MS4         M1MS5
              ________      ________      ________      ________      ________
 M1MS1          0.390
 M1MS2          0.000         0.665
 M1MS3          0.000         0.000         0.534
 M1MS4          0.000         0.000         0.000         0.508
 M1MS5          0.000         0.000         0.000         0.000         0.607
 M1MS6          0.000         0.000         0.000         0.000         0.000
 M1MS7          0.000         0.000         0.000         0.000         0.000
 F1MS1         -0.005         0.000         0.000         0.000         0.000
 F1MS2          0.000         0.038         0.000         0.000         0.000
 F1MS3          0.000         0.000         0.019         0.000         0.000
 F1MS4          0.000         0.000         0.000         0.047         0.000
 F1MS5          0.000         0.000         0.000         0.000         0.106
 F1MS6          0.000         0.000         0.000         0.000         0.000
 F1MS7          0.000         0.000         0.000         0.000         0.000


           THETA
              M1MS6         M1MS7         F1MS1         F1MS2         F1MS3
              ________      ________      ________      ________      ________
 M1MS6          0.254
 M1MS7          0.000         0.567
 F1MS1          0.000         0.000         0.375
 F1MS2          0.000         0.000         0.000         0.572
 F1MS3          0.000         0.000         0.000         0.000         0.516
 F1MS4          0.000         0.000         0.000         0.000         0.000
 F1MS5          0.000         0.000         0.000         0.000         0.000
 F1MS6          0.012         0.000         0.000         0.000         0.000
 F1MS7          0.000        -0.010         0.000         0.000         0.000


           THETA
              F1MS4         F1MS5         F1MS6         F1MS7
              ________      ________      ________      ________
 F1MS4          0.414
 F1MS5          0.000         0.633
 F1MS6          0.000         0.000         0.387
 F1MS7          0.000         0.000         0.000         0.690


           ALPHA
              MMS           FMS
              ________      ________
 1              0.000        -0.358


           BETA
              MMS           FMS
              ________      ________
 MMS            0.000         0.000
 FMS            0.000         0.000


           PSI
              MMS           FMS
              ________      ________
 MMS            1.000
 FMS            0.417         1.000


     PRIORS FOR ALL PARAMETERS            PRIOR MEAN      PRIOR VARIANCE     PRIOR STD. DEV.

     Parameter 1~N(0.000,infinity)           0.0000            infinity            infinity
     Parameter 2~N(0.000,infinity)           0.0000            infinity            infinity
     Parameter 3~N(0.000,1000.000)           0.0000           1000.0000             31.6228
     Parameter 4~N(0.000,1000.000)           0.0000           1000.0000             31.6228
     Parameter 5~N(0.000,infinity)           0.0000            infinity            infinity
     Parameter 6~N(0.000,infinity)           0.0000            infinity            infinity
     Parameter 7~N(0.000,infinity)           0.0000            infinity            infinity
     Parameter 8~N(0.000,1000.000)           0.0000           1000.0000             31.6228
     Parameter 9~N(0.000,1000.000)           0.0000           1000.0000             31.6228
     Parameter 10~N(0.000,infinity)          0.0000            infinity            infinity
     Parameter 11~N(0.000,infinity)          0.0000            infinity            infinity
     Parameter 12~N(0.000,infinity)          0.0000            infinity            infinity
     Parameter 13~N(0.000,infinity)          0.0000            infinity            infinity
     Parameter 14~N(0.000,infinity)          0.0000            infinity            infinity
     Parameter 15~N(0.000,infinity)          0.0000            infinity            infinity
     Parameter 16~N(0.000,infinity)          0.0000            infinity            infinity
     Parameter 17~N(0.000,infinity)          0.0000            infinity            infinity
     Parameter 18~N(0.000,infinity)          0.0000            infinity            infinity
     Parameter 19~N(0.000,infinity)          0.0000            infinity            infinity
     Parameter 20~N(0.000,infinity)          0.0000            infinity            infinity
     Parameter 21~N(0.000,infinity)          0.0000            infinity            infinity
     Parameter 22~N(0.000,infinity)          0.0000            infinity            infinity
     Parameter 23~N(0.000,infinity)          0.0000            infinity            infinity
     Parameter 24~IW(0.000,-3)             infinity            infinity            infinity
     Parameter 25~IW(0.000,-3)             infinity            infinity            infinity
     Parameter 26~IW(0.000,-3)             infinity            infinity            infinity
     Parameter 27~IW(0.000,-3)             infinity            infinity            infinity
     Parameter 28~IW(0.000,-3)             infinity            infinity            infinity
     Parameter 29~IW(0.000,-3)             infinity            infinity            infinity
     Parameter 30~IW(0.000,-3)             infinity            infinity            infinity
     Parameter 31~IW(0.000,-3)             infinity            infinity            infinity
     Parameter 32~IW(0.000,-3)             infinity            infinity            infinity
     Parameter 33~IW(0.000,-3)             infinity            infinity            infinity
     Parameter 34~IW(0.000,-3)             infinity            infinity            infinity
     Parameter 35~IW(0.000,-3)             infinity            infinity            infinity
     Parameter 36~IW(0.000,-3)             infinity            infinity            infinity
     Parameter 37~IW(0.000,-3)             infinity            infinity            infinity
     Parameter 38~IW(0.000,-3)             infinity            infinity            infinity
     Parameter 39~IW(0.000,-3)             infinity            infinity            infinity
     Parameter 40~IW(0.000,-3)             infinity            infinity            infinity
     Parameter 41~IW(0.000,-3)             infinity            infinity            infinity
     Parameter 42~IW(0.000,-3)             infinity            infinity            infinity
     Parameter 43~IW(0.000,-3)             infinity            infinity            infinity
     Parameter 44~IW(0.000,-3)             infinity            infinity            infinity
     Parameter 45~N(0.000,infinity)          0.0000            infinity            infinity
     Parameter 46~IW(0.000,-3)
     Cov(Parameter 3,Parameter 8)=999.999750
     Cov(Parameter 4,Parameter 9)=999.999750


TECHNICAL 8 OUTPUT

   TECHNICAL 8 OUTPUT FOR BAYES ESTIMATION

     REPLICATION 1:


                     POTENTIAL       PARAMETER WITH
     ITERATION    SCALE REDUCTION      HIGHEST PSR
     100              1.267               5
     200              1.072               29
     300              1.065               45
     400              1.081               37
     500              1.045               24
     600              1.026               10
     700              1.032               45
     800              1.045               28
     900              1.025               2
     1000             1.024               41
     1100             1.021               25
     1200             1.014               24
     1300             1.021               20
     1400             1.020               20
     1500             1.010               20
     1600             1.009               46
     1700             1.013               9
     1800             1.017               16
     1900             1.005               23
     2000             1.011               24
     2100             1.024               40
     2200             1.037               1
     2300             1.034               9
     2400             1.014               39
     2500             1.018               45
     2600             1.017               30
     2700             1.024               45
     2800             1.013               40
     2900             1.034               3
     3000             1.021               9
     3100             1.016               3
     3200             1.006               13
     3300             1.005               13
     3400             1.006               14
     3500             1.005               34
     3600             1.004               13
     3700             1.003               39
     3800             1.007               45
     3900             1.014               45
     4000             1.008               45
     4100             1.010               46
     4200             1.004               46
     4300             1.005               32
     4400             1.007               32
     4500             1.005               32
     4600             1.003               12
     4700             1.003               25
     4800             1.007               4
     4900             1.014               5
     5000             1.008               4


     Simulated prior distributions

     Parameter       Prior Mean  Prior Variance  Prior Std. Dev.


     Parameter 1 Improper Prior
     Parameter 2 Improper Prior
     Parameter 3         0.0006          0.0005          0.0223
     Parameter 4        -0.0006          0.0005          0.0225
     Parameter 5 Improper Prior
     Parameter 6 Improper Prior
     Parameter 7 Improper Prior
     Parameter 8         0.0004          0.0005          0.0226
     Parameter 9         0.0008          0.0005          0.0224
     Parameter 10 Improper Prior
     Parameter 11 Improper Prior
     Parameter 12 Improper Prior
     Parameter 13 Improper Prior
     Parameter 14 Improper Prior
     Parameter 15 Improper Prior
     Parameter 16 Improper Prior
     Parameter 17 Improper Prior
     Parameter 18 Improper Prior
     Parameter 19 Improper Prior
     Parameter 20 Improper Prior
     Parameter 21 Improper Prior
     Parameter 22 Improper Prior
     Parameter 23 Improper Prior
     Parameter 24 Improper Prior
     Parameter 25 Improper Prior
     Parameter 26 Improper Prior
     Parameter 27 Improper Prior
     Parameter 28 Improper Prior
     Parameter 29 Improper Prior
     Parameter 30 Improper Prior
     Parameter 31 Improper Prior
     Parameter 32 Improper Prior
     Parameter 33 Improper Prior
     Parameter 34 Improper Prior
     Parameter 35 Improper Prior
     Parameter 36 Improper Prior
     Parameter 37 Improper Prior
     Parameter 38 Improper Prior
     Parameter 39 Improper Prior
     Parameter 40 Improper Prior
     Parameter 41 Improper Prior
     Parameter 42 Improper Prior
     Parameter 43 Improper Prior
     Parameter 44 Improper Prior
     Parameter 45 Improper Prior
     Parameter 46 Improper Prior

     REPLICATION 2:


                     POTENTIAL       PARAMETER WITH
     ITERATION    SCALE REDUCTION      HIGHEST PSR
     100              1.315               4
     200              1.051               31
     300              1.084               45
     400              1.088               45
     500              1.120               9
     600              1.024               8
     700              1.066               32
     800              1.034               38
     900              1.019               40
     1000             1.012               5
     1100             1.011               22
     1200             1.033               38
     1300             1.014               38
     1400             1.057               4
     1500             1.072               1
     1600             1.057               1
     1700             1.010               20
     1800             1.007               24
     1900             1.023               5
     2000             1.018               5
     2100             1.014               9
     2200             1.017               11
     2300             1.014               12
     2400             1.037               9
     2500             1.037               9
     2600             1.058               9
     2700             1.053               9
     2800             1.024               9
     2900             1.026               9
     3000             1.023               45
     3100             1.015               10
     3200             1.014               10
     3300             1.018               10
     3400             1.016               10
     3500             1.010               10
     3600             1.007               10
     3700             1.009               32
     3800             1.009               32
     3900             1.013               32
     4000             1.006               9
     4100             1.006               2
     4200             1.005               36
     4300             1.004               38
     4400             1.006               23
     4500             1.007               23
     4600             1.006               23
     4700             1.003               23
     4800             1.003               11
     4900             1.003               10
     5000             1.004               9


     Simulated prior distributions

     Parameter       Prior Mean  Prior Variance  Prior Std. Dev.


     Parameter 1 Improper Prior
     Parameter 2 Improper Prior
     Parameter 3        -0.0007          0.0005          0.0221
     Parameter 4         0.0005          0.0005          0.0218
     Parameter 5 Improper Prior
     Parameter 6 Improper Prior
     Parameter 7 Improper Prior
     Parameter 8        -0.0010          0.0005          0.0226
     Parameter 9        -0.0010          0.0005          0.0222
     Parameter 10 Improper Prior
     Parameter 11 Improper Prior
     Parameter 12 Improper Prior
     Parameter 13 Improper Prior
     Parameter 14 Improper Prior
     Parameter 15 Improper Prior
     Parameter 16 Improper Prior
     Parameter 17 Improper Prior
     Parameter 18 Improper Prior
     Parameter 19 Improper Prior
     Parameter 20 Improper Prior
     Parameter 21 Improper Prior
     Parameter 22 Improper Prior
     Parameter 23 Improper Prior
     Parameter 24 Improper Prior
     Parameter 25 Improper Prior
     Parameter 26 Improper Prior
     Parameter 27 Improper Prior
     Parameter 28 Improper Prior
     Parameter 29 Improper Prior
     Parameter 30 Improper Prior
     Parameter 31 Improper Prior
     Parameter 32 Improper Prior
     Parameter 33 Improper Prior
     Parameter 34 Improper Prior
     Parameter 35 Improper Prior
     Parameter 36 Improper Prior
     Parameter 37 Improper Prior
     Parameter 38 Improper Prior
     Parameter 39 Improper Prior
     Parameter 40 Improper Prior
     Parameter 41 Improper Prior
     Parameter 42 Improper Prior
     Parameter 43 Improper Prior
     Parameter 44 Improper Prior
     Parameter 45 Improper Prior
     Parameter 46 Improper Prior

     REPLICATION 3:


                     POTENTIAL       PARAMETER WITH
     ITERATION    SCALE REDUCTION      HIGHEST PSR
     100              1.235               20
     200              1.330               9
     300              1.052               40
     400              1.063               1
     500              1.035               9
     600              1.049               21
     700              1.029               17
     800              1.020               46
     900              1.038               1
     1000             1.065               1
     1100             1.022               10
     1200             1.014               30
     1300             1.048               5
     1400             1.016               40
     1500             1.018               36
     1600             1.011               36
     1700             1.024               8
     1800             1.011               26
     1900             1.012               1
     2000             1.009               42
     2100             1.009               42
     2200             1.015               22
     2300             1.011               22
     2400             1.007               22
     2500             1.008               31
     2600             1.007               31
     2700             1.008               31
     2800             1.005               38
     2900             1.006               38
     3000             1.006               15
     3100             1.006               32
     3200             1.005               10
     3300             1.021               5
     3400             1.021               5
     3500             1.034               5
     3600             1.023               5
     3700             1.011               5
     3800             1.020               5
     3900             1.027               5
     4000             1.017               8
     4100             1.018               5
     4200             1.019               1
     4300             1.015               5
     4400             1.013               2
     4500             1.011               10
     4600             1.012               10
     4700             1.006               10
     4800             1.004               13
     4900             1.004               10
     5000             1.005               10


     Simulated prior distributions

     Parameter       Prior Mean  Prior Variance  Prior Std. Dev.


     Parameter 1 Improper Prior
     Parameter 2 Improper Prior
     Parameter 3        -0.0007          0.0005          0.0228
     Parameter 4        -0.0015          0.0005          0.0223
     Parameter 5 Improper Prior
     Parameter 6 Improper Prior
     Parameter 7 Improper Prior
     Parameter 8         0.0006          0.0005          0.0231
     Parameter 9         0.0007          0.0005          0.0223
     Parameter 10 Improper Prior
     Parameter 11 Improper Prior
     Parameter 12 Improper Prior
     Parameter 13 Improper Prior
     Parameter 14 Improper Prior
     Parameter 15 Improper Prior
     Parameter 16 Improper Prior
     Parameter 17 Improper Prior
     Parameter 18 Improper Prior
     Parameter 19 Improper Prior
     Parameter 20 Improper Prior
     Parameter 21 Improper Prior
     Parameter 22 Improper Prior
     Parameter 23 Improper Prior
     Parameter 24 Improper Prior
     Parameter 25 Improper Prior
     Parameter 26 Improper Prior
     Parameter 27 Improper Prior
     Parameter 28 Improper Prior
     Parameter 29 Improper Prior
     Parameter 30 Improper Prior
     Parameter 31 Improper Prior
     Parameter 32 Improper Prior
     Parameter 33 Improper Prior
     Parameter 34 Improper Prior
     Parameter 35 Improper Prior
     Parameter 36 Improper Prior
     Parameter 37 Improper Prior
     Parameter 38 Improper Prior
     Parameter 39 Improper Prior
     Parameter 40 Improper Prior
     Parameter 41 Improper Prior
     Parameter 42 Improper Prior
     Parameter 43 Improper Prior
     Parameter 44 Improper Prior
     Parameter 45 Improper Prior
     Parameter 46 Improper Prior

     REPLICATION 4:


                     POTENTIAL       PARAMETER WITH
     ITERATION    SCALE REDUCTION      HIGHEST PSR
     100              1.262               6
     200              1.060               11
     300              1.230               1
     400              1.074               46
     500              1.181               5
     600              1.047               3
     700              1.033               32
     800              1.016               13
     900              1.093               1
     1000             1.152               1
     1100             1.085               1
     1200             1.026               20
     1300             1.051               20
     1400             1.023               1
     1500             1.023               17
     1600             1.020               17
     1700             1.020               17
     1800             1.009               22
     1900             1.007               20
     2000             1.009               31
     2100             1.011               31
     2200             1.015               13
     2300             1.013               32
     2400             1.008               17
     2500             1.009               24
     2600             1.014               2
     2700             1.009               6
     2800             1.011               15
     2900             1.023               1
     3000             1.020               9
     3100             1.018               1
     3200             1.006               32
     3300             1.006               32
     3400             1.005               22
     3500             1.004               25
     3600             1.004               18
     3700             1.010               2
     3800             1.018               2
     3900             1.018               5
     4000             1.013               5
     4100             1.011               1
     4200             1.008               1
     4300             1.006               17
     4400             1.007               32
     4500             1.007               6
     4600             1.004               26
     4700             1.003               26
     4800             1.004               32
     4900             1.004               32
     5000             1.003               26


     Simulated prior distributions

     Parameter       Prior Mean  Prior Variance  Prior Std. Dev.


     Parameter 1 Improper Prior
     Parameter 2 Improper Prior
     Parameter 3        -0.0005          0.0005          0.0226
     Parameter 4         0.0000          0.0005          0.0216
     Parameter 5 Improper Prior
     Parameter 6 Improper Prior
     Parameter 7 Improper Prior
     Parameter 8         0.0008          0.0005          0.0229
     Parameter 9         0.0012          0.0005          0.0222
     Parameter 10 Improper Prior
     Parameter 11 Improper Prior
     Parameter 12 Improper Prior
     Parameter 13 Improper Prior
     Parameter 14 Improper Prior
     Parameter 15 Improper Prior
     Parameter 16 Improper Prior
     Parameter 17 Improper Prior
     Parameter 18 Improper Prior
     Parameter 19 Improper Prior
     Parameter 20 Improper Prior
     Parameter 21 Improper Prior
     Parameter 22 Improper Prior
     Parameter 23 Improper Prior
     Parameter 24 Improper Prior
     Parameter 25 Improper Prior
     Parameter 26 Improper Prior
     Parameter 27 Improper Prior
     Parameter 28 Improper Prior
     Parameter 29 Improper Prior
     Parameter 30 Improper Prior
     Parameter 31 Improper Prior
     Parameter 32 Improper Prior
     Parameter 33 Improper Prior
     Parameter 34 Improper Prior
     Parameter 35 Improper Prior
     Parameter 36 Improper Prior
     Parameter 37 Improper Prior
     Parameter 38 Improper Prior
     Parameter 39 Improper Prior
     Parameter 40 Improper Prior
     Parameter 41 Improper Prior
     Parameter 42 Improper Prior
     Parameter 43 Improper Prior
     Parameter 44 Improper Prior
     Parameter 45 Improper Prior
     Parameter 46 Improper Prior

     REPLICATION 5:


                     POTENTIAL       PARAMETER WITH
     ITERATION    SCALE REDUCTION      HIGHEST PSR
     100              1.420               28
     200              1.296               14
     300              1.299               21
     400              1.050               14
     500              1.195               45
     600              1.032               3
     700              1.107               1
     800              1.034               46
     900              1.017               26
     1000             1.061               45
     1100             1.017               18
     1200             1.046               45
     1300             1.045               19
     1400             1.014               14
     1500             1.012               45
     1600             1.015               46
     1700             1.018               4
     1800             1.022               19
     1900             1.033               21
     2000             1.036               21
     2100             1.049               21
     2200             1.027               21
     2300             1.017               5
     2400             1.026               7
     2500             1.015               7
     2600             1.008               7
     2700             1.008               18
     2800             1.011               21
     2900             1.015               21
     3000             1.022               21
     3100             1.011               21
     3200             1.016               14
     3300             1.016               14
     3400             1.012               14
     3500             1.012               14
     3600             1.004               18
     3700             1.003               46
     3800             1.008               21
     3900             1.009               21
     4000             1.011               21
     4100             1.007               10
     4200             1.008               14
     4300             1.012               14
     4400             1.012               14
     4500             1.013               45
     4600             1.012               3
     4700             1.009               4
     4800             1.006               14
     4900             1.007               14
     5000             1.007               14


     Simulated prior distributions

     Parameter       Prior Mean  Prior Variance  Prior Std. Dev.


     Parameter 1 Improper Prior
     Parameter 2 Improper Prior
     Parameter 3         0.0007          0.0005          0.0227
     Parameter 4         0.0005          0.0005          0.0224
     Parameter 5 Improper Prior
     Parameter 6 Improper Prior
     Parameter 7 Improper Prior
     Parameter 8        -0.0002          0.0005          0.0220
     Parameter 9         0.0000          0.0004          0.0211
     Parameter 10 Improper Prior
     Parameter 11 Improper Prior
     Parameter 12 Improper Prior
     Parameter 13 Improper Prior
     Parameter 14 Improper Prior
     Parameter 15 Improper Prior
     Parameter 16 Improper Prior
     Parameter 17 Improper Prior
     Parameter 18 Improper Prior
     Parameter 19 Improper Prior
     Parameter 20 Improper Prior
     Parameter 21 Improper Prior
     Parameter 22 Improper Prior
     Parameter 23 Improper Prior
     Parameter 24 Improper Prior
     Parameter 25 Improper Prior
     Parameter 26 Improper Prior
     Parameter 27 Improper Prior
     Parameter 28 Improper Prior
     Parameter 29 Improper Prior
     Parameter 30 Improper Prior
     Parameter 31 Improper Prior
     Parameter 32 Improper Prior
     Parameter 33 Improper Prior
     Parameter 34 Improper Prior
     Parameter 35 Improper Prior
     Parameter 36 Improper Prior
     Parameter 37 Improper Prior
     Parameter 38 Improper Prior
     Parameter 39 Improper Prior
     Parameter 40 Improper Prior
     Parameter 41 Improper Prior
     Parameter 42 Improper Prior
     Parameter 43 Improper Prior
     Parameter 44 Improper Prior
     Parameter 45 Improper Prior
     Parameter 46 Improper Prior

     REPLICATION 6:


                     POTENTIAL       PARAMETER WITH
     ITERATION    SCALE REDUCTION      HIGHEST PSR
     100              1.540               1
     200              1.217               45
     300              1.065               8
     400              1.056               9
     500              1.084               46
     600              1.039               21
     700              1.098               14
     800              1.086               24
     900              1.034               36
     1000             1.031               21
     1100             1.035               23
     1200             1.023               2
     1300             1.016               11
     1400             1.022               41
     1500             1.028               40
     1600             1.018               1
     1700             1.080               2
     1800             1.026               22
     1900             1.020               1
     2000             1.020               45
     2100             1.024               1
     2200             1.015               1
     2300             1.013               31
     2400             1.009               14
     2500             1.014               24
     2600             1.011               24
     2700             1.008               31
     2800             1.008               31
     2900             1.005               10
     3000             1.003               39
     3100             1.003               20
     3200             1.003               35
     3300             1.005               11
     3400             1.004               11
     3500             1.007               5
     3600             1.010               24
     3700             1.013               3
     3800             1.016               10
     3900             1.014               9
     4000             1.013               10
     4100             1.007               10
     4200             1.005               32
     4300             1.006               10
     4400             1.015               9
     4500             1.007               45
     4600             1.012               45
     4700             1.003               45
     4800             1.003               45
     4900             1.004               36
     5000             1.004               24


     Simulated prior distributions

     Parameter       Prior Mean  Prior Variance  Prior Std. Dev.


     Parameter 1 Improper Prior
     Parameter 2 Improper Prior
     Parameter 3        -0.0005          0.0005          0.0225
     Parameter 4        -0.0001          0.0005          0.0216
     Parameter 5 Improper Prior
     Parameter 6 Improper Prior
     Parameter 7 Improper Prior
     Parameter 8        -0.0002          0.0005          0.0225
     Parameter 9         0.0004          0.0005          0.0225
     Parameter 10 Improper Prior
     Parameter 11 Improper Prior
     Parameter 12 Improper Prior
     Parameter 13 Improper Prior
     Parameter 14 Improper Prior
     Parameter 15 Improper Prior
     Parameter 16 Improper Prior
     Parameter 17 Improper Prior
     Parameter 18 Improper Prior
     Parameter 19 Improper Prior
     Parameter 20 Improper Prior
     Parameter 21 Improper Prior
     Parameter 22 Improper Prior
     Parameter 23 Improper Prior
     Parameter 24 Improper Prior
     Parameter 25 Improper Prior
     Parameter 26 Improper Prior
     Parameter 27 Improper Prior
     Parameter 28 Improper Prior
     Parameter 29 Improper Prior
     Parameter 30 Improper Prior
     Parameter 31 Improper Prior
     Parameter 32 Improper Prior
     Parameter 33 Improper Prior
     Parameter 34 Improper Prior
     Parameter 35 Improper Prior
     Parameter 36 Improper Prior
     Parameter 37 Improper Prior
     Parameter 38 Improper Prior
     Parameter 39 Improper Prior
     Parameter 40 Improper Prior
     Parameter 41 Improper Prior
     Parameter 42 Improper Prior
     Parameter 43 Improper Prior
     Parameter 44 Improper Prior
     Parameter 45 Improper Prior
     Parameter 46 Improper Prior

     REPLICATION 7:


                     POTENTIAL       PARAMETER WITH
     ITERATION    SCALE REDUCTION      HIGHEST PSR
     100              1.393               5
     200              1.273               2
     300              1.123               2
     400              1.073               18
     500              1.046               3
     600              1.031               18
     700              1.070               5
     800              1.019               38
     900              1.028               10
     1000             1.031               6
     1100             1.009               27
     1200             1.021               45
     1300             1.070               5
     1400             1.029               40
     1500             1.014               46
     1600             1.010               46
     1700             1.013               10
     1800             1.012               5
     1900             1.023               5
     2000             1.013               21
     2100             1.018               46
     2200             1.020               46
     2300             1.022               46
     2400             1.020               46
     2500             1.018               9
     2600             1.007               25
     2700             1.009               25
     2800             1.008               25
     2900             1.005               25
     3000             1.007               12
     3100             1.009               12
     3200             1.011               12
     3300             1.007               12
     3400             1.005               12
     3500             1.004               6
     3600             1.004               6
     3700             1.004               6
     3800             1.004               46
     3900             1.009               1
     4000             1.005               5
     4100             1.018               1
     4200             1.006               1
     4300             1.007               46
     4400             1.007               46
     4500             1.007               46
     4600             1.010               46
     4700             1.013               8
     4800             1.009               8
     4900             1.009               8
     5000             1.008               3


     Simulated prior distributions

     Parameter       Prior Mean  Prior Variance  Prior Std. Dev.


     Parameter 1 Improper Prior
     Parameter 2 Improper Prior
     Parameter 3         0.0004          0.0005          0.0228
     Parameter 4        -0.0011          0.0004          0.0210
     Parameter 5 Improper Prior
     Parameter 6 Improper Prior
     Parameter 7 Improper Prior
     Parameter 8        -0.0004          0.0005          0.0222
     Parameter 9         0.0011          0.0005          0.0224
     Parameter 10 Improper Prior
     Parameter 11 Improper Prior
     Parameter 12 Improper Prior
     Parameter 13 Improper Prior
     Parameter 14 Improper Prior
     Parameter 15 Improper Prior
     Parameter 16 Improper Prior
     Parameter 17 Improper Prior
     Parameter 18 Improper Prior
     Parameter 19 Improper Prior
     Parameter 20 Improper Prior
     Parameter 21 Improper Prior
     Parameter 22 Improper Prior
     Parameter 23 Improper Prior
     Parameter 24 Improper Prior
     Parameter 25 Improper Prior
     Parameter 26 Improper Prior
     Parameter 27 Improper Prior
     Parameter 28 Improper Prior
     Parameter 29 Improper Prior
     Parameter 30 Improper Prior
     Parameter 31 Improper Prior
     Parameter 32 Improper Prior
     Parameter 33 Improper Prior
     Parameter 34 Improper Prior
     Parameter 35 Improper Prior
     Parameter 36 Improper Prior
     Parameter 37 Improper Prior
     Parameter 38 Improper Prior
     Parameter 39 Improper Prior
     Parameter 40 Improper Prior
     Parameter 41 Improper Prior
     Parameter 42 Improper Prior
     Parameter 43 Improper Prior
     Parameter 44 Improper Prior
     Parameter 45 Improper Prior
     Parameter 46 Improper Prior

     REPLICATION 8:


                     POTENTIAL       PARAMETER WITH
     ITERATION    SCALE REDUCTION      HIGHEST PSR
     100              1.244               6
     200              1.267               10
     300              1.048               46
     400              1.057               4
     500              1.070               10
     600              1.062               28
     700              1.021               14
     800              1.010               15
     900              1.032               10
     1000             1.019               14
     1100             1.032               19
     1200             1.016               31
     1300             1.009               21
     1400             1.021               4
     1500             1.012               19
     1600             1.015               31
     1700             1.013               36
     1800             1.016               36
     1900             1.016               36
     2000             1.016               17
     2100             1.035               1
     2200             1.047               9
     2300             1.037               1
     2400             1.013               3
     2500             1.018               9
     2600             1.007               9
     2700             1.005               24
     2800             1.008               14
     2900             1.002               24
     3000             1.012               45
     3100             1.030               3
     3200             1.023               3
     3300             1.009               45
     3400             1.006               25
     3500             1.014               9
     3600             1.014               9
     3700             1.008               19
     3800             1.008               19
     3900             1.007               13
     4000             1.006               13
     4100             1.007               14
     4200             1.005               14
     4300             1.007               17
     4400             1.004               17
     4500             1.004               9
     4600             1.003               17
     4700             1.002               22
     4800             1.007               9
     4900             1.016               9
     5000             1.016               9


     Simulated prior distributions

     Parameter       Prior Mean  Prior Variance  Prior Std. Dev.


     Parameter 1 Improper Prior
     Parameter 2 Improper Prior
     Parameter 3        -0.0003          0.0005          0.0217
     Parameter 4         0.0002          0.0005          0.0220
     Parameter 5 Improper Prior
     Parameter 6 Improper Prior
     Parameter 7 Improper Prior
     Parameter 8         0.0004          0.0005          0.0225
     Parameter 9        -0.0003          0.0005          0.0224
     Parameter 10 Improper Prior
     Parameter 11 Improper Prior
     Parameter 12 Improper Prior
     Parameter 13 Improper Prior
     Parameter 14 Improper Prior
     Parameter 15 Improper Prior
     Parameter 16 Improper Prior
     Parameter 17 Improper Prior
     Parameter 18 Improper Prior
     Parameter 19 Improper Prior
     Parameter 20 Improper Prior
     Parameter 21 Improper Prior
     Parameter 22 Improper Prior
     Parameter 23 Improper Prior
     Parameter 24 Improper Prior
     Parameter 25 Improper Prior
     Parameter 26 Improper Prior
     Parameter 27 Improper Prior
     Parameter 28 Improper Prior
     Parameter 29 Improper Prior
     Parameter 30 Improper Prior
     Parameter 31 Improper Prior
     Parameter 32 Improper Prior
     Parameter 33 Improper Prior
     Parameter 34 Improper Prior
     Parameter 35 Improper Prior
     Parameter 36 Improper Prior
     Parameter 37 Improper Prior
     Parameter 38 Improper Prior
     Parameter 39 Improper Prior
     Parameter 40 Improper Prior
     Parameter 41 Improper Prior
     Parameter 42 Improper Prior
     Parameter 43 Improper Prior
     Parameter 44 Improper Prior
     Parameter 45 Improper Prior
     Parameter 46 Improper Prior

     REPLICATION 9:


                     POTENTIAL       PARAMETER WITH
     ITERATION    SCALE REDUCTION      HIGHEST PSR
     100              1.416               10
     200              1.313               45
     300              1.130               5
     400              1.056               14
     500              1.098               5
     600              1.150               5
     700              1.025               20
     800              1.062               1
     900              1.086               45
     1000             1.056               45
     1100             1.015               17
     1200             1.024               8
     1300             1.025               3
     1400             1.027               17
     1500             1.048               17
     1600             1.021               17
     1700             1.018               25
     1800             1.013               25
     1900             1.016               11
     2000             1.015               28
     2100             1.039               24
     2200             1.026               24
     2300             1.017               24
     2400             1.016               20
     2500             1.019               5
     2600             1.013               20
     2700             1.025               20
     2800             1.012               20
     2900             1.012               20
     3000             1.013               45
     3100             1.014               24
     3200             1.015               24
     3300             1.019               24
     3400             1.014               24
     3500             1.009               24
     3600             1.007               45
     3700             1.015               5
     3800             1.043               5
     3900             1.034               5
     4000             1.037               45
     4100             1.021               5
     4200             1.008               5
     4300             1.005               40
     4400             1.009               2
     4500             1.012               2
     4600             1.010               2
     4700             1.008               1
     4800             1.008               1
     4900             1.004               32
     5000             1.004               1


     Simulated prior distributions

     Parameter       Prior Mean  Prior Variance  Prior Std. Dev.


     Parameter 1 Improper Prior
     Parameter 2 Improper Prior
     Parameter 3         0.0004          0.0005          0.0229
     Parameter 4         0.0016          0.0005          0.0226
     Parameter 5 Improper Prior
     Parameter 6 Improper Prior
     Parameter 7 Improper Prior
     Parameter 8        -0.0006          0.0005          0.0224
     Parameter 9         0.0013          0.0005          0.0228
     Parameter 10 Improper Prior
     Parameter 11 Improper Prior
     Parameter 12 Improper Prior
     Parameter 13 Improper Prior
     Parameter 14 Improper Prior
     Parameter 15 Improper Prior
     Parameter 16 Improper Prior
     Parameter 17 Improper Prior
     Parameter 18 Improper Prior
     Parameter 19 Improper Prior
     Parameter 20 Improper Prior
     Parameter 21 Improper Prior
     Parameter 22 Improper Prior
     Parameter 23 Improper Prior
     Parameter 24 Improper Prior
     Parameter 25 Improper Prior
     Parameter 26 Improper Prior
     Parameter 27 Improper Prior
     Parameter 28 Improper Prior
     Parameter 29 Improper Prior
     Parameter 30 Improper Prior
     Parameter 31 Improper Prior
     Parameter 32 Improper Prior
     Parameter 33 Improper Prior
     Parameter 34 Improper Prior
     Parameter 35 Improper Prior
     Parameter 36 Improper Prior
     Parameter 37 Improper Prior
     Parameter 38 Improper Prior
     Parameter 39 Improper Prior
     Parameter 40 Improper Prior
     Parameter 41 Improper Prior
     Parameter 42 Improper Prior
     Parameter 43 Improper Prior
     Parameter 44 Improper Prior
     Parameter 45 Improper Prior
     Parameter 46 Improper Prior

     REPLICATION 10:


                     POTENTIAL       PARAMETER WITH
     ITERATION    SCALE REDUCTION      HIGHEST PSR
     100              1.399               40
     200              1.100               22
     300              1.149               8
     400              1.082               46
     500              1.053               28
     600              1.031               46
     700              1.042               3
     800              1.041               12
     900              1.025               11
     1000             1.059               1
     1100             1.022               5
     1200             1.038               40
     1300             1.008               12
     1400             1.018               11
     1500             1.016               5
     1600             1.038               5
     1700             1.061               5
     1800             1.049               2
     1900             1.067               8
     2000             1.039               8
     2100             1.020               8
     2200             1.018               26
     2300             1.026               46
     2400             1.010               24
     2500             1.011               24
     2600             1.018               24
     2700             1.019               40
     2800             1.013               20
     2900             1.019               40
     3000             1.022               5
     3100             1.020               5
     3200             1.015               5
     3300             1.021               45
     3400             1.019               5
     3500             1.019               9
     3600             1.021               5
     3700             1.005               37
     3800             1.005               1
     3900             1.005               40
     4000             1.006               40
     4100             1.010               40
     4200             1.003               39
     4300             1.005               45
     4400             1.009               45
     4500             1.016               5
     4600             1.019               5
     4700             1.021               5
     4800             1.019               45
     4900             1.013               45
     5000             1.015               45


     Simulated prior distributions

     Parameter       Prior Mean  Prior Variance  Prior Std. Dev.


     Parameter 1 Improper Prior
     Parameter 2 Improper Prior
     Parameter 3         0.0010          0.0005          0.0218
     Parameter 4         0.0009          0.0005          0.0230
     Parameter 5 Improper Prior
     Parameter 6 Improper Prior
     Parameter 7 Improper Prior
     Parameter 8        -0.0004          0.0005          0.0219
     Parameter 9         0.0005          0.0005          0.0228
     Parameter 10 Improper Prior
     Parameter 11 Improper Prior
     Parameter 12 Improper Prior
     Parameter 13 Improper Prior
     Parameter 14 Improper Prior
     Parameter 15 Improper Prior
     Parameter 16 Improper Prior
     Parameter 17 Improper Prior
     Parameter 18 Improper Prior
     Parameter 19 Improper Prior
     Parameter 20 Improper Prior
     Parameter 21 Improper Prior
     Parameter 22 Improper Prior
     Parameter 23 Improper Prior
     Parameter 24 Improper Prior
     Parameter 25 Improper Prior
     Parameter 26 Improper Prior
     Parameter 27 Improper Prior
     Parameter 28 Improper Prior
     Parameter 29 Improper Prior
     Parameter 30 Improper Prior
     Parameter 31 Improper Prior
     Parameter 32 Improper Prior
     Parameter 33 Improper Prior
     Parameter 34 Improper Prior
     Parameter 35 Improper Prior
     Parameter 36 Improper Prior
     Parameter 37 Improper Prior
     Parameter 38 Improper Prior
     Parameter 39 Improper Prior
     Parameter 40 Improper Prior
     Parameter 41 Improper Prior
     Parameter 42 Improper Prior
     Parameter 43 Improper Prior
     Parameter 44 Improper Prior
     Parameter 45 Improper Prior
     Parameter 46 Improper Prior

     REPLICATION 11:


                     POTENTIAL       PARAMETER WITH
     ITERATION    SCALE REDUCTION      HIGHEST PSR
     100              1.153               46
     200              1.153               14
     300              1.279               4
     400              1.060               46
     500              1.064               5
     600              1.056               5
     700              1.051               9
     800              1.022               1
     900              1.015               38
     1000             1.016               25
     1100             1.027               14
     1200             1.018               32
     1300             1.020               16
     1400             1.027               28
     1500             1.038               14
     1600             1.041               14
     1700             1.043               8
     1800             1.088               8
     1900             1.116               8
     2000             1.115               1
     2100             1.047               1
     2200             1.017               3
     2300             1.013               5
     2400             1.023               12
     2500             1.011               12
     2600             1.016               9
     2700             1.020               1
     2800             1.021               11
     2900             1.017               11
     3000             1.013               46
     3100             1.011               46
     3200             1.013               46
     3300             1.014               46
     3400             1.012               46
     3500             1.021               46
     3600             1.022               46
     3700             1.009               46
     3800             1.004               36
     3900             1.002               36
     4000             1.003               12
     4100             1.003               39
     4200             1.006               4
     4300             1.005               2
     4400             1.013               5
     4500             1.011               4
     4600             1.014               5
     4700             1.016               5
     4800             1.018               9
     4900             1.019               3
     5000             1.017               3


     Simulated prior distributions

     Parameter       Prior Mean  Prior Variance  Prior Std. Dev.


     Parameter 1 Improper Prior
     Parameter 2 Improper Prior
     Parameter 3         0.0007          0.0005          0.0220
     Parameter 4         0.0007          0.0005          0.0228
     Parameter 5 Improper Prior
     Parameter 6 Improper Prior
     Parameter 7 Improper Prior
     Parameter 8         0.0008          0.0005          0.0217
     Parameter 9        -0.0010          0.0005          0.0228
     Parameter 10 Improper Prior
     Parameter 11 Improper Prior
     Parameter 12 Improper Prior
     Parameter 13 Improper Prior
     Parameter 14 Improper Prior
     Parameter 15 Improper Prior
     Parameter 16 Improper Prior
     Parameter 17 Improper Prior
     Parameter 18 Improper Prior
     Parameter 19 Improper Prior
     Parameter 20 Improper Prior
     Parameter 21 Improper Prior
     Parameter 22 Improper Prior
     Parameter 23 Improper Prior
     Parameter 24 Improper Prior
     Parameter 25 Improper Prior
     Parameter 26 Improper Prior
     Parameter 27 Improper Prior
     Parameter 28 Improper Prior
     Parameter 29 Improper Prior
     Parameter 30 Improper Prior
     Parameter 31 Improper Prior
     Parameter 32 Improper Prior
     Parameter 33 Improper Prior
     Parameter 34 Improper Prior
     Parameter 35 Improper Prior
     Parameter 36 Improper Prior
     Parameter 37 Improper Prior
     Parameter 38 Improper Prior
     Parameter 39 Improper Prior
     Parameter 40 Improper Prior
     Parameter 41 Improper Prior
     Parameter 42 Improper Prior
     Parameter 43 Improper Prior
     Parameter 44 Improper Prior
     Parameter 45 Improper Prior
     Parameter 46 Improper Prior

     REPLICATION 12:


                     POTENTIAL       PARAMETER WITH
     ITERATION    SCALE REDUCTION      HIGHEST PSR
     100              1.379               14
     200              1.193               45
     300              1.126               9
     400              1.070               28
     500              1.055               17
     600              1.065               5
     700              1.045               20
     800              1.127               3
     900              1.021               39
     1000             1.013               16
     1100             1.021               46
     1200             1.035               38
     1300             1.044               20
     1400             1.040               8
     1500             1.035               5
     1600             1.015               39
     1700             1.008               45
     1800             1.020               20
     1900             1.021               20
     2000             1.039               9
     2100             1.014               1
     2200             1.020               1
     2300             1.017               1
     2400             1.016               1
     2500             1.015               1
     2600             1.005               20
     2700             1.007               19
     2800             1.006               20
     2900             1.010               20
     3000             1.014               20
     3100             1.012               19
     3200             1.011               19
     3300             1.005               8
     3400             1.009               9
     3500             1.018               4
     3600             1.017               8
     3700             1.011               8
     3800             1.006               12
     3900             1.009               17
     4000             1.011               17
     4100             1.008               21
     4200             1.013               21
     4300             1.008               21
     4400             1.009               45
     4500             1.006               18
     4600             1.008               18
     4700             1.006               18
     4800             1.006               45
     4900             1.005               15
     5000             1.007               15


     Simulated prior distributions

     Parameter       Prior Mean  Prior Variance  Prior Std. Dev.


     Parameter 1 Improper Prior
     Parameter 2 Improper Prior
     Parameter 3         0.0020          0.0005          0.0225
     Parameter 4         0.0002          0.0005          0.0230
     Parameter 5 Improper Prior
     Parameter 6 Improper Prior
     Parameter 7 Improper Prior
     Parameter 8        -0.0008          0.0005          0.0230
     Parameter 9         0.0005          0.0005          0.0234
     Parameter 10 Improper Prior
     Parameter 11 Improper Prior
     Parameter 12 Improper Prior
     Parameter 13 Improper Prior
     Parameter 14 Improper Prior
     Parameter 15 Improper Prior
     Parameter 16 Improper Prior
     Parameter 17 Improper Prior
     Parameter 18 Improper Prior
     Parameter 19 Improper Prior
     Parameter 20 Improper Prior
     Parameter 21 Improper Prior
     Parameter 22 Improper Prior
     Parameter 23 Improper Prior
     Parameter 24 Improper Prior
     Parameter 25 Improper Prior
     Parameter 26 Improper Prior
     Parameter 27 Improper Prior
     Parameter 28 Improper Prior
     Parameter 29 Improper Prior
     Parameter 30 Improper Prior
     Parameter 31 Improper Prior
     Parameter 32 Improper Prior
     Parameter 33 Improper Prior
     Parameter 34 Improper Prior
     Parameter 35 Improper Prior
     Parameter 36 Improper Prior
     Parameter 37 Improper Prior
     Parameter 38 Improper Prior
     Parameter 39 Improper Prior
     Parameter 40 Improper Prior
     Parameter 41 Improper Prior
     Parameter 42 Improper Prior
     Parameter 43 Improper Prior
     Parameter 44 Improper Prior
     Parameter 45 Improper Prior
     Parameter 46 Improper Prior

     REPLICATION 13:


                     POTENTIAL       PARAMETER WITH
     ITERATION    SCALE REDUCTION      HIGHEST PSR
     100              1.298               45
     200              1.138               46
     300              1.124               13
     400              1.118               45
     500              1.041               45
     600              1.098               21
     700              1.073               28
     800              1.029               26
     900              1.035               1
     1000             1.029               3
     1100             1.032               4
     1200             1.023               14
     1300             1.012               4
     1400             1.015               25
     1500             1.016               5
     1600             1.020               40
     1700             1.021               20
     1800             1.029               20
     1900             1.012               46
     2000             1.007               45
     2100             1.022               9
     2200             1.011               26
     2300             1.011               26
     2400             1.013               20
     2500             1.015               20
     2600             1.012               9
     2700             1.008               7
     2800             1.016               7
     2900             1.011               7
     3000             1.006               7
     3100             1.004               45
     3200             1.004               31
     3300             1.008               45
     3400             1.005               31
     3500             1.005               46
     3600             1.006               19
     3700             1.006               15
     3800             1.009               15
     3900             1.009               15
     4000             1.006               15
     4100             1.005               15
     4200             1.005               10
     4300             1.012               8
     4400             1.007               10
     4500             1.009               5
     4600             1.012               4
     4700             1.014               5
     4800             1.011               5
     4900             1.005               4
     5000             1.003               11


     Simulated prior distributions

     Parameter       Prior Mean  Prior Variance  Prior Std. Dev.


     Parameter 1 Improper Prior
     Parameter 2 Improper Prior
     Parameter 3         0.0014          0.0005          0.0213
     Parameter 4         0.0003          0.0005          0.0227
     Parameter 5 Improper Prior
     Parameter 6 Improper Prior
     Parameter 7 Improper Prior
     Parameter 8         0.0007          0.0005          0.0220
     Parameter 9         0.0004          0.0005          0.0226
     Parameter 10 Improper Prior
     Parameter 11 Improper Prior
     Parameter 12 Improper Prior
     Parameter 13 Improper Prior
     Parameter 14 Improper Prior
     Parameter 15 Improper Prior
     Parameter 16 Improper Prior
     Parameter 17 Improper Prior
     Parameter 18 Improper Prior
     Parameter 19 Improper Prior
     Parameter 20 Improper Prior
     Parameter 21 Improper Prior
     Parameter 22 Improper Prior
     Parameter 23 Improper Prior
     Parameter 24 Improper Prior
     Parameter 25 Improper Prior
     Parameter 26 Improper Prior
     Parameter 27 Improper Prior
     Parameter 28 Improper Prior
     Parameter 29 Improper Prior
     Parameter 30 Improper Prior
     Parameter 31 Improper Prior
     Parameter 32 Improper Prior
     Parameter 33 Improper Prior
     Parameter 34 Improper Prior
     Parameter 35 Improper Prior
     Parameter 36 Improper Prior
     Parameter 37 Improper Prior
     Parameter 38 Improper Prior
     Parameter 39 Improper Prior
     Parameter 40 Improper Prior
     Parameter 41 Improper Prior
     Parameter 42 Improper Prior
     Parameter 43 Improper Prior
     Parameter 44 Improper Prior
     Parameter 45 Improper Prior
     Parameter 46 Improper Prior

     REPLICATION 14:


                     POTENTIAL       PARAMETER WITH
     ITERATION    SCALE REDUCTION      HIGHEST PSR
     100              1.259               45
     200              1.103               33
     300              1.088               39
     400              1.131               20
     500              1.034               21
     600              1.058               19
     700              1.014               22
     800              1.014               19
     900              1.058               19
     1000             1.057               45
     1100             1.026               45
     1200             1.016               39
     1300             1.035               1
     1400             1.011               38
     1500             1.007               15
     1600             1.014               15
     1700             1.045               45
     1800             1.066               5
     1900             1.095               5
     2000             1.057               5
     2100             1.037               9
     2200             1.043               8
     2300             1.010               14
     2400             1.007               26
     2500             1.005               45
     2600             1.027               5
     2700             1.009               39
     2800             1.009               39
     2900             1.006               24
     3000             1.010               24
     3100             1.012               24
     3200             1.008               4
     3300             1.008               9
     3400             1.007               39
     3500             1.013               39
     3600             1.009               39
     3700             1.008               20
     3800             1.004               39
     3900             1.005               19
     4000             1.004               39
     4100             1.007               39
     4200             1.008               45
     4300             1.007               1
     4400             1.008               17
     4500             1.008               17
     4600             1.009               17
     4700             1.007               17
     4800             1.007               40
     4900             1.004               17
     5000             1.008               40


     Simulated prior distributions

     Parameter       Prior Mean  Prior Variance  Prior Std. Dev.


     Parameter 1 Improper Prior
     Parameter 2 Improper Prior
     Parameter 3         0.0011          0.0005          0.0218
     Parameter 4        -0.0007          0.0005          0.0223
     Parameter 5 Improper Prior
     Parameter 6 Improper Prior
     Parameter 7 Improper Prior
     Parameter 8        -0.0003          0.0005          0.0230
     Parameter 9         0.0002          0.0005          0.0220
     Parameter 10 Improper Prior
     Parameter 11 Improper Prior
     Parameter 12 Improper Prior
     Parameter 13 Improper Prior
     Parameter 14 Improper Prior
     Parameter 15 Improper Prior
     Parameter 16 Improper Prior
     Parameter 17 Improper Prior
     Parameter 18 Improper Prior
     Parameter 19 Improper Prior
     Parameter 20 Improper Prior
     Parameter 21 Improper Prior
     Parameter 22 Improper Prior
     Parameter 23 Improper Prior
     Parameter 24 Improper Prior
     Parameter 25 Improper Prior
     Parameter 26 Improper Prior
     Parameter 27 Improper Prior
     Parameter 28 Improper Prior
     Parameter 29 Improper Prior
     Parameter 30 Improper Prior
     Parameter 31 Improper Prior
     Parameter 32 Improper Prior
     Parameter 33 Improper Prior
     Parameter 34 Improper Prior
     Parameter 35 Improper Prior
     Parameter 36 Improper Prior
     Parameter 37 Improper Prior
     Parameter 38 Improper Prior
     Parameter 39 Improper Prior
     Parameter 40 Improper Prior
     Parameter 41 Improper Prior
     Parameter 42 Improper Prior
     Parameter 43 Improper Prior
     Parameter 44 Improper Prior
     Parameter 45 Improper Prior
     Parameter 46 Improper Prior

     REPLICATION 15:


                     POTENTIAL       PARAMETER WITH
     ITERATION    SCALE REDUCTION      HIGHEST PSR
     100              1.320               23
     200              1.099               28
     300              1.030               17
     400              1.027               14
     500              1.042               6
     600              1.030               37
     700              1.044               46
     800              1.039               17
     900              1.030               9
     1000             1.033               5
     1100             1.036               45
     1200             1.020               28
     1300             1.012               40
     1400             1.017               39
     1500             1.023               9
     1600             1.013               39
     1700             1.014               17
     1800             1.019               28
     1900             1.008               11
     2000             1.009               45
     2100             1.014               21
     2200             1.007               4
     2300             1.008               4
     2400             1.005               19
     2500             1.018               5
     2600             1.008               11
     2700             1.008               11
     2800             1.007               11
     2900             1.006               38
     3000             1.004               41
     3100             1.008               45
     3200             1.009               45
     3300             1.007               45
     3400             1.005               8
     3500             1.006               1
     3600             1.007               19
     3700             1.008               17
     3800             1.007               1
     3900             1.003               28
     4000             1.002               45
     4100             1.014               45
     4200             1.022               45
     4300             1.023               45
     4400             1.033               45
     4500             1.032               45
     4600             1.036               45
     4700             1.033               45
     4800             1.028               45
     4900             1.025               45
     5000             1.029               1
     5100             1.017               1


     Simulated prior distributions

     Parameter       Prior Mean  Prior Variance  Prior Std. Dev.


     Parameter 1 Improper Prior
     Parameter 2 Improper Prior
     Parameter 3         0.0007          0.0005          0.0224
     Parameter 4        -0.0011          0.0005          0.0218
     Parameter 5 Improper Prior
     Parameter 6 Improper Prior
     Parameter 7 Improper Prior
     Parameter 8        -0.0003          0.0005          0.0223
     Parameter 9         0.0006          0.0005          0.0223
     Parameter 10 Improper Prior
     Parameter 11 Improper Prior
     Parameter 12 Improper Prior
     Parameter 13 Improper Prior
     Parameter 14 Improper Prior
     Parameter 15 Improper Prior
     Parameter 16 Improper Prior
     Parameter 17 Improper Prior
     Parameter 18 Improper Prior
     Parameter 19 Improper Prior
     Parameter 20 Improper Prior
     Parameter 21 Improper Prior
     Parameter 22 Improper Prior
     Parameter 23 Improper Prior
     Parameter 24 Improper Prior
     Parameter 25 Improper Prior
     Parameter 26 Improper Prior
     Parameter 27 Improper Prior
     Parameter 28 Improper Prior
     Parameter 29 Improper Prior
     Parameter 30 Improper Prior
     Parameter 31 Improper Prior
     Parameter 32 Improper Prior
     Parameter 33 Improper Prior
     Parameter 34 Improper Prior
     Parameter 35 Improper Prior
     Parameter 36 Improper Prior
     Parameter 37 Improper Prior
     Parameter 38 Improper Prior
     Parameter 39 Improper Prior
     Parameter 40 Improper Prior
     Parameter 41 Improper Prior
     Parameter 42 Improper Prior
     Parameter 43 Improper Prior
     Parameter 44 Improper Prior
     Parameter 45 Improper Prior
     Parameter 46 Improper Prior

     REPLICATION 16:


                     POTENTIAL       PARAMETER WITH
     ITERATION    SCALE REDUCTION      HIGHEST PSR
     100              1.202               26
     200              1.117               17
     300              1.128               18
     400              1.150               8
     500              1.063               40
     600              1.095               1
     700              1.085               28
     800              1.029               28
     900              1.011               43
     1000             1.021               9
     1100             1.020               2
     1200             1.037               2
     1300             1.057               2
     1400             1.028               12
     1500             1.018               12
     1600             1.021               5
     1700             1.034               1
     1800             1.026               5
     1900             1.091               1
     2000             1.091               5
     2100             1.017               1
     2200             1.013               41
     2300             1.020               4
     2400             1.011               4
     2500             1.012               10
     2600             1.013               29
     2700             1.008               40
     2800             1.012               40
     2900             1.007               40
     3000             1.005               29
     3100             1.006               29
     3200             1.007               10
     3300             1.007               10
     3400             1.015               45
     3500             1.027               45
     3600             1.005               21
     3700             1.007               21
     3800             1.008               21
     3900             1.008               21
     4000             1.008               21
     4100             1.009               9
     4200             1.008               11
     4300             1.009               4
     4400             1.007               35
     4500             1.007               40
     4600             1.009               40
     4700             1.007               40
     4800             1.006               10
     4900             1.009               10
     5000             1.005               18


     Simulated prior distributions

     Parameter       Prior Mean  Prior Variance  Prior Std. Dev.


     Parameter 1 Improper Prior
     Parameter 2 Improper Prior
     Parameter 3        -0.0002          0.0005          0.0231
     Parameter 4         0.0004          0.0005          0.0223
     Parameter 5 Improper Prior
     Parameter 6 Improper Prior
     Parameter 7 Improper Prior
     Parameter 8         0.0000          0.0005          0.0225
     Parameter 9         0.0007          0.0005          0.0230
     Parameter 10 Improper Prior
     Parameter 11 Improper Prior
     Parameter 12 Improper Prior
     Parameter 13 Improper Prior
     Parameter 14 Improper Prior
     Parameter 15 Improper Prior
     Parameter 16 Improper Prior
     Parameter 17 Improper Prior
     Parameter 18 Improper Prior
     Parameter 19 Improper Prior
     Parameter 20 Improper Prior
     Parameter 21 Improper Prior
     Parameter 22 Improper Prior
     Parameter 23 Improper Prior
     Parameter 24 Improper Prior
     Parameter 25 Improper Prior
     Parameter 26 Improper Prior
     Parameter 27 Improper Prior
     Parameter 28 Improper Prior
     Parameter 29 Improper Prior
     Parameter 30 Improper Prior
     Parameter 31 Improper Prior
     Parameter 32 Improper Prior
     Parameter 33 Improper Prior
     Parameter 34 Improper Prior
     Parameter 35 Improper Prior
     Parameter 36 Improper Prior
     Parameter 37 Improper Prior
     Parameter 38 Improper Prior
     Parameter 39 Improper Prior
     Parameter 40 Improper Prior
     Parameter 41 Improper Prior
     Parameter 42 Improper Prior
     Parameter 43 Improper Prior
     Parameter 44 Improper Prior
     Parameter 45 Improper Prior
     Parameter 46 Improper Prior

     REPLICATION 17:


                     POTENTIAL       PARAMETER WITH
     ITERATION    SCALE REDUCTION      HIGHEST PSR
     100              1.222               2
     200              1.074               40
     300              1.071               45
     400              1.142               40
     500              1.097               20
     600              1.038               21
     700              1.028               40
     800              1.031               45
     900              1.033               46
     1000             1.011               42
     1100             1.066               1
     1200             1.064               5
     1300             1.036               5
     1400             1.022               40
     1500             1.019               1
     1600             1.069               2
     1700             1.102               1
     1800             1.018               2
     1900             1.007               28
     2000             1.013               28
     2100             1.021               45
     2200             1.033               45
     2300             1.021               45
     2400             1.040               8
     2500             1.022               1
     2600             1.036               1
     2700             1.035               1
     2800             1.012               13
     2900             1.011               13
     3000             1.007               46
     3100             1.009               16
     3200             1.010               37
     3300             1.012               38
     3400             1.015               38
     3500             1.008               37
     3600             1.008               14
     3700             1.011               9
     3800             1.026               9
     3900             1.009               9
     4000             1.005               21
     4100             1.004               21
     4200             1.006               21
     4300             1.004               10
     4400             1.005               10
     4500             1.013               1
     4600             1.015               1
     4700             1.010               9
     4800             1.018               5
     4900             1.022               9
     5000             1.023               9
     5100             1.024               9
     5200             1.018               2


     Simulated prior distributions

     Parameter       Prior Mean  Prior Variance  Prior Std. Dev.


     Parameter 1 Improper Prior
     Parameter 2 Improper Prior
     Parameter 3         0.0006          0.0005          0.0229
     Parameter 4        -0.0004          0.0005          0.0223
     Parameter 5 Improper Prior
     Parameter 6 Improper Prior
     Parameter 7 Improper Prior
     Parameter 8         0.0004          0.0005          0.0226
     Parameter 9        -0.0014          0.0005          0.0219
     Parameter 10 Improper Prior
     Parameter 11 Improper Prior
     Parameter 12 Improper Prior
     Parameter 13 Improper Prior
     Parameter 14 Improper Prior
     Parameter 15 Improper Prior
     Parameter 16 Improper Prior
     Parameter 17 Improper Prior
     Parameter 18 Improper Prior
     Parameter 19 Improper Prior
     Parameter 20 Improper Prior
     Parameter 21 Improper Prior
     Parameter 22 Improper Prior
     Parameter 23 Improper Prior
     Parameter 24 Improper Prior
     Parameter 25 Improper Prior
     Parameter 26 Improper Prior
     Parameter 27 Improper Prior
     Parameter 28 Improper Prior
     Parameter 29 Improper Prior
     Parameter 30 Improper Prior
     Parameter 31 Improper Prior
     Parameter 32 Improper Prior
     Parameter 33 Improper Prior
     Parameter 34 Improper Prior
     Parameter 35 Improper Prior
     Parameter 36 Improper Prior
     Parameter 37 Improper Prior
     Parameter 38 Improper Prior
     Parameter 39 Improper Prior
     Parameter 40 Improper Prior
     Parameter 41 Improper Prior
     Parameter 42 Improper Prior
     Parameter 43 Improper Prior
     Parameter 44 Improper Prior
     Parameter 45 Improper Prior
     Parameter 46 Improper Prior

     REPLICATION 18:


                     POTENTIAL       PARAMETER WITH
     ITERATION    SCALE REDUCTION      HIGHEST PSR
     100              1.368               20
     200              1.065               31
     300              1.091               19
     400              1.046               4
     500              1.043               40
     600              1.047               24
     700              1.064               9
     800              1.051               10
     900              1.082               28
     1000             1.047               12
     1100             1.028               37
     1200             1.029               17
     1300             1.029               28
     1400             1.019               31
     1500             1.009               15
     1600             1.017               15
     1700             1.011               15
     1800             1.010               38
     1900             1.012               38
     2000             1.010               12
     2100             1.024               17
     2200             1.023               17
     2300             1.009               17
     2400             1.005               46
     2500             1.018               45
     2600             1.004               21
     2700             1.005               2
     2800             1.022               2
     2900             1.028               2
     3000             1.007               2
     3100             1.003               7
     3200             1.003               7
     3300             1.014               9
     3400             1.014               3
     3500             1.008               3
     3600             1.008               17
     3700             1.015               5
     3800             1.012               5
     3900             1.004               29
     4000             1.004               40
     4100             1.003               40
     4200             1.005               29
     4300             1.004               29
     4400             1.005               29
     4500             1.008               17
     4600             1.010               45
     4700             1.014               45
     4800             1.015               45
     4900             1.014               45
     5000             1.011               9


     Simulated prior distributions

     Parameter       Prior Mean  Prior Variance  Prior Std. Dev.


     Parameter 1 Improper Prior
     Parameter 2 Improper Prior
     Parameter 3        -0.0009          0.0005          0.0230
     Parameter 4        -0.0010          0.0005          0.0230
     Parameter 5 Improper Prior
     Parameter 6 Improper Prior
     Parameter 7 Improper Prior
     Parameter 8        -0.0009          0.0005          0.0228
     Parameter 9        -0.0001          0.0005          0.0225
     Parameter 10 Improper Prior
     Parameter 11 Improper Prior
     Parameter 12 Improper Prior
     Parameter 13 Improper Prior
     Parameter 14 Improper Prior
     Parameter 15 Improper Prior
     Parameter 16 Improper Prior
     Parameter 17 Improper Prior
     Parameter 18 Improper Prior
     Parameter 19 Improper Prior
     Parameter 20 Improper Prior
     Parameter 21 Improper Prior
     Parameter 22 Improper Prior
     Parameter 23 Improper Prior
     Parameter 24 Improper Prior
     Parameter 25 Improper Prior
     Parameter 26 Improper Prior
     Parameter 27 Improper Prior
     Parameter 28 Improper Prior
     Parameter 29 Improper Prior
     Parameter 30 Improper Prior
     Parameter 31 Improper Prior
     Parameter 32 Improper Prior
     Parameter 33 Improper Prior
     Parameter 34 Improper Prior
     Parameter 35 Improper Prior
     Parameter 36 Improper Prior
     Parameter 37 Improper Prior
     Parameter 38 Improper Prior
     Parameter 39 Improper Prior
     Parameter 40 Improper Prior
     Parameter 41 Improper Prior
     Parameter 42 Improper Prior
     Parameter 43 Improper Prior
     Parameter 44 Improper Prior
     Parameter 45 Improper Prior
     Parameter 46 Improper Prior

     REPLICATION 19:


                     POTENTIAL       PARAMETER WITH
     ITERATION    SCALE REDUCTION      HIGHEST PSR
     100              1.397               46
     200              1.293               8
     300              1.046               31
     400              1.179               45
     500              1.112               5
     600              1.039               46
     700              1.028               5
     800              1.180               5
     900              1.085               45
     1000             1.028               45
     1100             1.025               4
     1200             1.023               19
     1300             1.026               27
     1400             1.017               4
     1500             1.025               1
     1600             1.037               8
     1700             1.013               1
     1800             1.009               20
     1900             1.007               12
     2000             1.008               19
     2100             1.010               17
     2200             1.011               11
     2300             1.021               45
     2400             1.018               45
     2500             1.031               45
     2600             1.013               20
     2700             1.011               20
     2800             1.017               28
     2900             1.018               28
     3000             1.011               28
     3100             1.012               19
     3200             1.009               28
     3300             1.007               19
     3400             1.011               22
     3500             1.005               8
     3600             1.009               2
     3700             1.007               2
     3800             1.004               22
     3900             1.005               22
     4000             1.006               5
     4100             1.008               5
     4200             1.007               28
     4300             1.012               28
     4400             1.011               28
     4500             1.008               14
     4600             1.009               14
     4700             1.005               11
     4800             1.005               7
     4900             1.004               1
     5000             1.005               7


     Simulated prior distributions

     Parameter       Prior Mean  Prior Variance  Prior Std. Dev.


     Parameter 1 Improper Prior
     Parameter 2 Improper Prior
     Parameter 3         0.0013          0.0005          0.0222
     Parameter 4         0.0002          0.0005          0.0225
     Parameter 5 Improper Prior
     Parameter 6 Improper Prior
     Parameter 7 Improper Prior
     Parameter 8         0.0010          0.0005          0.0222
     Parameter 9        -0.0005          0.0005          0.0229
     Parameter 10 Improper Prior
     Parameter 11 Improper Prior
     Parameter 12 Improper Prior
     Parameter 13 Improper Prior
     Parameter 14 Improper Prior
     Parameter 15 Improper Prior
     Parameter 16 Improper Prior
     Parameter 17 Improper Prior
     Parameter 18 Improper Prior
     Parameter 19 Improper Prior
     Parameter 20 Improper Prior
     Parameter 21 Improper Prior
     Parameter 22 Improper Prior
     Parameter 23 Improper Prior
     Parameter 24 Improper Prior
     Parameter 25 Improper Prior
     Parameter 26 Improper Prior
     Parameter 27 Improper Prior
     Parameter 28 Improper Prior
     Parameter 29 Improper Prior
     Parameter 30 Improper Prior
     Parameter 31 Improper Prior
     Parameter 32 Improper Prior
     Parameter 33 Improper Prior
     Parameter 34 Improper Prior
     Parameter 35 Improper Prior
     Parameter 36 Improper Prior
     Parameter 37 Improper Prior
     Parameter 38 Improper Prior
     Parameter 39 Improper Prior
     Parameter 40 Improper Prior
     Parameter 41 Improper Prior
     Parameter 42 Improper Prior
     Parameter 43 Improper Prior
     Parameter 44 Improper Prior
     Parameter 45 Improper Prior
     Parameter 46 Improper Prior

     REPLICATION 20:


                     POTENTIAL       PARAMETER WITH
     ITERATION    SCALE REDUCTION      HIGHEST PSR
     100              1.626               9
     200              1.133               20
     300              1.144               10
     400              1.049               38
     500              1.077               40
     600              1.045               21
     700              1.106               5
     800              1.115               45
     900              1.031               10
     1000             1.047               4
     1100             1.090               4
     1200             1.038               4
     1300             1.026               10
     1400             1.011               23
     1500             1.054               9
     1600             1.013               4
     1700             1.011               24
     1800             1.037               2
     1900             1.019               23
     2000             1.021               8
     2100             1.026               8
     2200             1.020               8
     2300             1.021               8
     2400             1.050               5
     2500             1.010               38
     2600             1.006               24
     2700             1.008               21
     2800             1.017               1
     2900             1.014               1
     3000             1.009               1
     3100             1.012               1
     3200             1.012               5
     3300             1.011               5
     3400             1.003               5
     3500             1.006               21
     3600             1.007               29
     3700             1.006               29
     3800             1.010               32
     3900             1.006               32
     4000             1.005               15
     4100             1.003               15
     4200             1.004               1
     4300             1.002               25
     4400             1.003               25
     4500             1.003               11
     4600             1.005               11
     4700             1.004               11
     4800             1.003               32
     4900             1.006               32
     5000             1.004               25


     Simulated prior distributions

     Parameter       Prior Mean  Prior Variance  Prior Std. Dev.


     Parameter 1 Improper Prior
     Parameter 2 Improper Prior
     Parameter 3        -0.0003          0.0005          0.0217
     Parameter 4         0.0002          0.0006          0.0237
     Parameter 5 Improper Prior
     Parameter 6 Improper Prior
     Parameter 7 Improper Prior
     Parameter 8        -0.0006          0.0005          0.0226
     Parameter 9         0.0010          0.0005          0.0218
     Parameter 10 Improper Prior
     Parameter 11 Improper Prior
     Parameter 12 Improper Prior
     Parameter 13 Improper Prior
     Parameter 14 Improper Prior
     Parameter 15 Improper Prior
     Parameter 16 Improper Prior
     Parameter 17 Improper Prior
     Parameter 18 Improper Prior
     Parameter 19 Improper Prior
     Parameter 20 Improper Prior
     Parameter 21 Improper Prior
     Parameter 22 Improper Prior
     Parameter 23 Improper Prior
     Parameter 24 Improper Prior
     Parameter 25 Improper Prior
     Parameter 26 Improper Prior
     Parameter 27 Improper Prior
     Parameter 28 Improper Prior
     Parameter 29 Improper Prior
     Parameter 30 Improper Prior
     Parameter 31 Improper Prior
     Parameter 32 Improper Prior
     Parameter 33 Improper Prior
     Parameter 34 Improper Prior
     Parameter 35 Improper Prior
     Parameter 36 Improper Prior
     Parameter 37 Improper Prior
     Parameter 38 Improper Prior
     Parameter 39 Improper Prior
     Parameter 40 Improper Prior
     Parameter 41 Improper Prior
     Parameter 42 Improper Prior
     Parameter 43 Improper Prior
     Parameter 44 Improper Prior
     Parameter 45 Improper Prior
     Parameter 46 Improper Prior

     REPLICATION 21:


                     POTENTIAL       PARAMETER WITH
     ITERATION    SCALE REDUCTION      HIGHEST PSR
     100              1.377               46
     200              1.179               46
     300              1.107               21
     400              1.029               18
     500              1.040               16
     600              1.123               14
     700              1.061               14
     800              1.019               14
     900              1.024               9
     1000             1.120               5
     1100             1.091               5
     1200             1.013               5
     1300             1.007               21
     1400             1.053               9
     1500             1.038               45
     1600             1.069               5
     1700             1.030               5
     1800             1.013               5
     1900             1.010               24
     2000             1.006               21
     2100             1.012               21
     2200             1.016               21
     2300             1.009               21
     2400             1.006               2
     2500             1.008               38
     2600             1.011               45
     2700             1.019               45
     2800             1.016               46
     2900             1.017               45
     3000             1.010               45
     3100             1.014               45
     3200             1.014               21
     3300             1.017               21
     3400             1.014               21
     3500             1.007               21
     3600             1.007               21
     3700             1.006               21
     3800             1.006               21
     3900             1.002               21
     4000             1.001               18
     4100             1.003               16
     4200             1.004               16
     4300             1.007               28
     4400             1.013               21
     4500             1.015               21
     4600             1.011               21
     4700             1.007               21
     4800             1.009               21
     4900             1.011               21
     5000             1.012               21


     Simulated prior distributions

     Parameter       Prior Mean  Prior Variance  Prior Std. Dev.


     Parameter 1 Improper Prior
     Parameter 2 Improper Prior
     Parameter 3         0.0008          0.0004          0.0211
     Parameter 4         0.0014          0.0005          0.0229
     Parameter 5 Improper Prior
     Parameter 6 Improper Prior
     Parameter 7 Improper Prior
     Parameter 8        -0.0012          0.0005          0.0227
     Parameter 9         0.0005          0.0005          0.0226
     Parameter 10 Improper Prior
     Parameter 11 Improper Prior
     Parameter 12 Improper Prior
     Parameter 13 Improper Prior
     Parameter 14 Improper Prior
     Parameter 15 Improper Prior
     Parameter 16 Improper Prior
     Parameter 17 Improper Prior
     Parameter 18 Improper Prior
     Parameter 19 Improper Prior
     Parameter 20 Improper Prior
     Parameter 21 Improper Prior
     Parameter 22 Improper Prior
     Parameter 23 Improper Prior
     Parameter 24 Improper Prior
     Parameter 25 Improper Prior
     Parameter 26 Improper Prior
     Parameter 27 Improper Prior
     Parameter 28 Improper Prior
     Parameter 29 Improper Prior
     Parameter 30 Improper Prior
     Parameter 31 Improper Prior
     Parameter 32 Improper Prior
     Parameter 33 Improper Prior
     Parameter 34 Improper Prior
     Parameter 35 Improper Prior
     Parameter 36 Improper Prior
     Parameter 37 Improper Prior
     Parameter 38 Improper Prior
     Parameter 39 Improper Prior
     Parameter 40 Improper Prior
     Parameter 41 Improper Prior
     Parameter 42 Improper Prior
     Parameter 43 Improper Prior
     Parameter 44 Improper Prior
     Parameter 45 Improper Prior
     Parameter 46 Improper Prior

     REPLICATION 22:


                     POTENTIAL       PARAMETER WITH
     ITERATION    SCALE REDUCTION      HIGHEST PSR
     100              1.140               36
     200              1.104               1
     300              1.091               40
     400              1.085               9
     500              1.045               17
     600              1.023               13
     700              1.053               13
     800              1.066               1
     900              1.052               28
     1000             1.030               28
     1100             1.021               45
     1200             1.009               10
     1300             1.015               5
     1400             1.034               45
     1500             1.050               6
     1600             1.029               5
     1700             1.027               12
     1800             1.030               12
     1900             1.010               39
     2000             1.013               3
     2100             1.010               39
     2200             1.008               39
     2300             1.023               12
     2400             1.017               12
     2500             1.013               12
     2600             1.009               12
     2700             1.011               15
     2800             1.010               1
     2900             1.011               23
     3000             1.008               13
     3100             1.008               39
     3200             1.010               1
     3300             1.009               5
     3400             1.009               40
     3500             1.008               40
     3600             1.009               17
     3700             1.009               17
     3800             1.008               17
     3900             1.010               26
     4000             1.006               26
     4100             1.010               26
     4200             1.009               45
     4300             1.008               26
     4400             1.008               23
     4500             1.008               37
     4600             1.006               37
     4700             1.003               37
     4800             1.004               36
     4900             1.002               21
     5000             1.003               10


     Simulated prior distributions

     Parameter       Prior Mean  Prior Variance  Prior Std. Dev.


     Parameter 1 Improper Prior
     Parameter 2 Improper Prior
     Parameter 3         0.0002          0.0005          0.0230
     Parameter 4         0.0002          0.0005          0.0221
     Parameter 5 Improper Prior
     Parameter 6 Improper Prior
     Parameter 7 Improper Prior
     Parameter 8        -0.0006          0.0005          0.0220
     Parameter 9        -0.0002          0.0005          0.0226
     Parameter 10 Improper Prior
     Parameter 11 Improper Prior
     Parameter 12 Improper Prior
     Parameter 13 Improper Prior
     Parameter 14 Improper Prior
     Parameter 15 Improper Prior
     Parameter 16 Improper Prior
     Parameter 17 Improper Prior
     Parameter 18 Improper Prior
     Parameter 19 Improper Prior
     Parameter 20 Improper Prior
     Parameter 21 Improper Prior
     Parameter 22 Improper Prior
     Parameter 23 Improper Prior
     Parameter 24 Improper Prior
     Parameter 25 Improper Prior
     Parameter 26 Improper Prior
     Parameter 27 Improper Prior
     Parameter 28 Improper Prior
     Parameter 29 Improper Prior
     Parameter 30 Improper Prior
     Parameter 31 Improper Prior
     Parameter 32 Improper Prior
     Parameter 33 Improper Prior
     Parameter 34 Improper Prior
     Parameter 35 Improper Prior
     Parameter 36 Improper Prior
     Parameter 37 Improper Prior
     Parameter 38 Improper Prior
     Parameter 39 Improper Prior
     Parameter 40 Improper Prior
     Parameter 41 Improper Prior
     Parameter 42 Improper Prior
     Parameter 43 Improper Prior
     Parameter 44 Improper Prior
     Parameter 45 Improper Prior
     Parameter 46 Improper Prior

     REPLICATION 23:


                     POTENTIAL       PARAMETER WITH
     ITERATION    SCALE REDUCTION      HIGHEST PSR
     100              1.265               20
     200              1.190               37
     300              1.166               10
     400              1.056               38
     500              1.038               24
     600              1.081               36
     700              1.049               14
     800              1.027               26
     900              1.012               25
     1000             1.016               22
     1100             1.016               45
     1200             1.009               26
     1300             1.010               25
     1400             1.010               22
     1500             1.016               23
     1600             1.028               28
     1700             1.008               32
     1800             1.008               32
     1900             1.017               2
     2000             1.023               40
     2100             1.019               40
     2200             1.028               21
     2300             1.015               20
     2400             1.011               28
     2500             1.011               4
     2600             1.020               28
     2700             1.011               4
     2800             1.007               36
     2900             1.006               36
     3000             1.007               36
     3100             1.010               2
     3200             1.009               2
     3300             1.019               5
     3400             1.016               5
     3500             1.018               1
     3600             1.014               1
     3700             1.009               45
     3800             1.008               1
     3900             1.016               1
     4000             1.010               1
     4100             1.004               43
     4200             1.004               46
     4300             1.004               5
     4400             1.003               10
     4500             1.004               39
     4600             1.009               5
     4700             1.014               5
     4800             1.021               5
     4900             1.015               5
     5000             1.010               5


     Simulated prior distributions

     Parameter       Prior Mean  Prior Variance  Prior Std. Dev.


     Parameter 1 Improper Prior
     Parameter 2 Improper Prior
     Parameter 3         0.0001          0.0005          0.0228
     Parameter 4         0.0015          0.0005          0.0220
     Parameter 5 Improper Prior
     Parameter 6 Improper Prior
     Parameter 7 Improper Prior
     Parameter 8         0.0005          0.0005          0.0218
     Parameter 9         0.0019          0.0005          0.0220
     Parameter 10 Improper Prior
     Parameter 11 Improper Prior
     Parameter 12 Improper Prior
     Parameter 13 Improper Prior
     Parameter 14 Improper Prior
     Parameter 15 Improper Prior
     Parameter 16 Improper Prior
     Parameter 17 Improper Prior
     Parameter 18 Improper Prior
     Parameter 19 Improper Prior
     Parameter 20 Improper Prior
     Parameter 21 Improper Prior
     Parameter 22 Improper Prior
     Parameter 23 Improper Prior
     Parameter 24 Improper Prior
     Parameter 25 Improper Prior
     Parameter 26 Improper Prior
     Parameter 27 Improper Prior
     Parameter 28 Improper Prior
     Parameter 29 Improper Prior
     Parameter 30 Improper Prior
     Parameter 31 Improper Prior
     Parameter 32 Improper Prior
     Parameter 33 Improper Prior
     Parameter 34 Improper Prior
     Parameter 35 Improper Prior
     Parameter 36 Improper Prior
     Parameter 37 Improper Prior
     Parameter 38 Improper Prior
     Parameter 39 Improper Prior
     Parameter 40 Improper Prior
     Parameter 41 Improper Prior
     Parameter 42 Improper Prior
     Parameter 43 Improper Prior
     Parameter 44 Improper Prior
     Parameter 45 Improper Prior
     Parameter 46 Improper Prior

     REPLICATION 24:


                     POTENTIAL       PARAMETER WITH
     ITERATION    SCALE REDUCTION      HIGHEST PSR
     100              1.137               20
     200              1.153               40
     300              1.085               23
     400              1.096               5
     500              1.237               5
     600              1.074               45
     700              1.033               18
     800              1.038               12
     900              1.040               15
     1000             1.064               45
     1100             1.044               5
     1200             1.067               5
     1300             1.036               40
     1400             1.029               21
     1500             1.024               21
     1600             1.012               28
     1700             1.030               5
     1800             1.022               5
     1900             1.020               28
     2000             1.010               1
     2100             1.026               5
     2200             1.030               5
     2300             1.014               5
     2400             1.012               46
     2500             1.011               10
     2600             1.012               20
     2700             1.023               4
     2800             1.040               4
     2900             1.018               4
     3000             1.022               5
     3100             1.011               9
     3200             1.017               3
     3300             1.011               3
     3400             1.008               2
     3500             1.008               2
     3600             1.009               3
     3700             1.006               3
     3800             1.006               3
     3900             1.006               5
     4000             1.009               27
     4100             1.011               45
     4200             1.016               45
     4300             1.016               45
     4400             1.010               5
     4500             1.013               5
     4600             1.007               18
     4700             1.015               4
     4800             1.018               8
     4900             1.019               3
     5000             1.024               5
     5100             1.020               5
     5200             1.021               5
     5300             1.014               2


     Simulated prior distributions

     Parameter       Prior Mean  Prior Variance  Prior Std. Dev.


     Parameter 1 Improper Prior
     Parameter 2 Improper Prior
     Parameter 3        -0.0002          0.0005          0.0227
     Parameter 4         0.0001          0.0005          0.0222
     Parameter 5 Improper Prior
     Parameter 6 Improper Prior
     Parameter 7 Improper Prior
     Parameter 8        -0.0001          0.0005          0.0223
     Parameter 9         0.0002          0.0005          0.0225
     Parameter 10 Improper Prior
     Parameter 11 Improper Prior
     Parameter 12 Improper Prior
     Parameter 13 Improper Prior
     Parameter 14 Improper Prior
     Parameter 15 Improper Prior
     Parameter 16 Improper Prior
     Parameter 17 Improper Prior
     Parameter 18 Improper Prior
     Parameter 19 Improper Prior
     Parameter 20 Improper Prior
     Parameter 21 Improper Prior
     Parameter 22 Improper Prior
     Parameter 23 Improper Prior
     Parameter 24 Improper Prior
     Parameter 25 Improper Prior
     Parameter 26 Improper Prior
     Parameter 27 Improper Prior
     Parameter 28 Improper Prior
     Parameter 29 Improper Prior
     Parameter 30 Improper Prior
     Parameter 31 Improper Prior
     Parameter 32 Improper Prior
     Parameter 33 Improper Prior
     Parameter 34 Improper Prior
     Parameter 35 Improper Prior
     Parameter 36 Improper Prior
     Parameter 37 Improper Prior
     Parameter 38 Improper Prior
     Parameter 39 Improper Prior
     Parameter 40 Improper Prior
     Parameter 41 Improper Prior
     Parameter 42 Improper Prior
     Parameter 43 Improper Prior
     Parameter 44 Improper Prior
     Parameter 45 Improper Prior
     Parameter 46 Improper Prior

     REPLICATION 25:


                     POTENTIAL       PARAMETER WITH
     ITERATION    SCALE REDUCTION      HIGHEST PSR
     100              1.556               5
     200              1.235               20
     300              1.211               2
     400              1.067               28
     500              1.190               1
     600              1.023               38
     700              1.027               13
     800              1.037               9
     900              1.014               8
     1000             1.009               34
     1100             1.015               46
     1200             1.029               3
     1300             1.030               34
     1400             1.038               34
     1500             1.013               34
     1600             1.014               17
     1700             1.016               17
     1800             1.007               36
     1900             1.018               9
     2000             1.008               22
     2100             1.010               28
     2200             1.016               20
     2300             1.007               19
     2400             1.007               19
     2500             1.016               1
     2600             1.006               33
     2700             1.009               5
     2800             1.004               9
     2900             1.011               9
     3000             1.006               20
     3100             1.007               20
     3200             1.006               8
     3300             1.014               9
     3400             1.006               19
     3500             1.009               19
     3600             1.013               19
     3700             1.010               19
     3800             1.012               17
     3900             1.010               19
     4000             1.006               19
     4100             1.009               17
     4200             1.014               45
     4300             1.015               45
     4400             1.040               45
     4500             1.034               45
     4600             1.023               45
     4700             1.029               45
     4800             1.027               45
     4900             1.023               45
     5000             1.030               5
     5100             1.022               2
     5200             1.024               2
     5300             1.022               8
     5400             1.018               1


     Simulated prior distributions

     Parameter       Prior Mean  Prior Variance  Prior Std. Dev.


     Parameter 1 Improper Prior
     Parameter 2 Improper Prior
     Parameter 3        -0.0001          0.0005          0.0226
     Parameter 4        -0.0008          0.0005          0.0230
     Parameter 5 Improper Prior
     Parameter 6 Improper Prior
     Parameter 7 Improper Prior
     Parameter 8         0.0001          0.0005          0.0221
     Parameter 9         0.0002          0.0005          0.0225
     Parameter 10 Improper Prior
     Parameter 11 Improper Prior
     Parameter 12 Improper Prior
     Parameter 13 Improper Prior
     Parameter 14 Improper Prior
     Parameter 15 Improper Prior
     Parameter 16 Improper Prior
     Parameter 17 Improper Prior
     Parameter 18 Improper Prior
     Parameter 19 Improper Prior
     Parameter 20 Improper Prior
     Parameter 21 Improper Prior
     Parameter 22 Improper Prior
     Parameter 23 Improper Prior
     Parameter 24 Improper Prior
     Parameter 25 Improper Prior
     Parameter 26 Improper Prior
     Parameter 27 Improper Prior
     Parameter 28 Improper Prior
     Parameter 29 Improper Prior
     Parameter 30 Improper Prior
     Parameter 31 Improper Prior
     Parameter 32 Improper Prior
     Parameter 33 Improper Prior
     Parameter 34 Improper Prior
     Parameter 35 Improper Prior
     Parameter 36 Improper Prior
     Parameter 37 Improper Prior
     Parameter 38 Improper Prior
     Parameter 39 Improper Prior
     Parameter 40 Improper Prior
     Parameter 41 Improper Prior
     Parameter 42 Improper Prior
     Parameter 43 Improper Prior
     Parameter 44 Improper Prior
     Parameter 45 Improper Prior
     Parameter 46 Improper Prior

     REPLICATION 26:


                     POTENTIAL       PARAMETER WITH
     ITERATION    SCALE REDUCTION      HIGHEST PSR
     100              1.200               2
     200              1.152               3
     300              1.089               46
     400              1.048               2
     500              1.105               5
     600              1.023               21
     700              1.029               20
     800              1.062               20
     900              1.061               9
     1000             1.025               16
     1100             1.021               12
     1200             1.037               14
     1300             1.024               2
     1400             1.018               3
     1500             1.005               18
     1600             1.011               14
     1700             1.034               5
     1800             1.027               5
     1900             1.013               30
     2000             1.006               36
     2100             1.009               13
     2200             1.012               18
     2300             1.016               18
     2400             1.010               18
     2500             1.009               46
     2600             1.013               23
     2700             1.006               23
     2800             1.005               8
     2900             1.006               7
     3000             1.002               40
     3100             1.003               16
     3200             1.007               1
     3300             1.009               1
     3400             1.009               13
     3500             1.016               13
     3600             1.018               13
     3700             1.015               13
     3800             1.019               1
     3900             1.012               1
     4000             1.019               45
     4100             1.010               45
     4200             1.007               34
     4300             1.007               34
     4400             1.004               34
     4500             1.005               34
     4600             1.004               34
     4700             1.003               10
     4800             1.003               10
     4900             1.005               13
     5000             1.006               13


     Simulated prior distributions

     Parameter       Prior Mean  Prior Variance  Prior Std. Dev.


     Parameter 1 Improper Prior
     Parameter 2 Improper Prior
     Parameter 3        -0.0005          0.0005          0.0225
     Parameter 4        -0.0003          0.0005          0.0222
     Parameter 5 Improper Prior
     Parameter 6 Improper Prior
     Parameter 7 Improper Prior
     Parameter 8        -0.0010          0.0005          0.0226
     Parameter 9         0.0017          0.0005          0.0225
     Parameter 10 Improper Prior
     Parameter 11 Improper Prior
     Parameter 12 Improper Prior
     Parameter 13 Improper Prior
     Parameter 14 Improper Prior
     Parameter 15 Improper Prior
     Parameter 16 Improper Prior
     Parameter 17 Improper Prior
     Parameter 18 Improper Prior
     Parameter 19 Improper Prior
     Parameter 20 Improper Prior
     Parameter 21 Improper Prior
     Parameter 22 Improper Prior
     Parameter 23 Improper Prior
     Parameter 24 Improper Prior
     Parameter 25 Improper Prior
     Parameter 26 Improper Prior
     Parameter 27 Improper Prior
     Parameter 28 Improper Prior
     Parameter 29 Improper Prior
     Parameter 30 Improper Prior
     Parameter 31 Improper Prior
     Parameter 32 Improper Prior
     Parameter 33 Improper Prior
     Parameter 34 Improper Prior
     Parameter 35 Improper Prior
     Parameter 36 Improper Prior
     Parameter 37 Improper Prior
     Parameter 38 Improper Prior
     Parameter 39 Improper Prior
     Parameter 40 Improper Prior
     Parameter 41 Improper Prior
     Parameter 42 Improper Prior
     Parameter 43 Improper Prior
     Parameter 44 Improper Prior
     Parameter 45 Improper Prior
     Parameter 46 Improper Prior

     REPLICATION 27:


                     POTENTIAL       PARAMETER WITH
     ITERATION    SCALE REDUCTION      HIGHEST PSR
     100              1.586               15
     200              1.266               13
     300              1.112               11
     400              1.036               46
     500              1.044               21
     600              1.073               45
     700              1.028               13
     800              1.023               11
     900              1.017               25
     1000             1.042               1
     1100             1.015               8
     1200             1.034               8
     1300             1.014               11
     1400             1.024               45
     1500             1.024               32
     1600             1.014               46
     1700             1.032               1
     1800             1.050               1
     1900             1.022               17
     2000             1.016               12
     2100             1.020               17
     2200             1.018               13
     2300             1.008               15
     2400             1.010               8
     2500             1.015               8
     2600             1.010               40
     2700             1.006               40
     2800             1.007               32
     2900             1.009               32
     3000             1.007               10
     3100             1.010               45
     3200             1.010               45
     3300             1.006               45
     3400             1.004               16
     3500             1.006               1
     3600             1.010               1
     3700             1.007               6
     3800             1.007               31
     3900             1.009               1
     4000             1.012               1
     4100             1.004               16
     4200             1.005               16
     4300             1.005               16
     4400             1.004               1
     4500             1.002               10
     4600             1.003               10
     4700             1.003               46
     4800             1.005               28
     4900             1.007               28
     5000             1.006               28


     Simulated prior distributions

     Parameter       Prior Mean  Prior Variance  Prior Std. Dev.


     Parameter 1 Improper Prior
     Parameter 2 Improper Prior
     Parameter 3        -0.0003          0.0005          0.0218
     Parameter 4        -0.0010          0.0005          0.0220
     Parameter 5 Improper Prior
     Parameter 6 Improper Prior
     Parameter 7 Improper Prior
     Parameter 8        -0.0010          0.0005          0.0229
     Parameter 9         0.0001          0.0005          0.0223
     Parameter 10 Improper Prior
     Parameter 11 Improper Prior
     Parameter 12 Improper Prior
     Parameter 13 Improper Prior
     Parameter 14 Improper Prior
     Parameter 15 Improper Prior
     Parameter 16 Improper Prior
     Parameter 17 Improper Prior
     Parameter 18 Improper Prior
     Parameter 19 Improper Prior
     Parameter 20 Improper Prior
     Parameter 21 Improper Prior
     Parameter 22 Improper Prior
     Parameter 23 Improper Prior
     Parameter 24 Improper Prior
     Parameter 25 Improper Prior
     Parameter 26 Improper Prior
     Parameter 27 Improper Prior
     Parameter 28 Improper Prior
     Parameter 29 Improper Prior
     Parameter 30 Improper Prior
     Parameter 31 Improper Prior
     Parameter 32 Improper Prior
     Parameter 33 Improper Prior
     Parameter 34 Improper Prior
     Parameter 35 Improper Prior
     Parameter 36 Improper Prior
     Parameter 37 Improper Prior
     Parameter 38 Improper Prior
     Parameter 39 Improper Prior
     Parameter 40 Improper Prior
     Parameter 41 Improper Prior
     Parameter 42 Improper Prior
     Parameter 43 Improper Prior
     Parameter 44 Improper Prior
     Parameter 45 Improper Prior
     Parameter 46 Improper Prior

     REPLICATION 28:


                     POTENTIAL       PARAMETER WITH
     ITERATION    SCALE REDUCTION      HIGHEST PSR
     100              1.403               21
     200              1.137               19
     300              1.090               8
     400              1.033               36
     500              1.058               20
     600              1.051               28
     700              1.143               9
     800              1.065               45
     900              1.024               22
     1000             1.085               1
     1100             1.047               45
     1200             1.021               45
     1300             1.022               8
     1400             1.025               46
     1500             1.014               28
     1600             1.015               9
     1700             1.017               9
     1800             1.033               5
     1900             1.026               5
     2000             1.016               38
     2100             1.019               5
     2200             1.006               39
     2300             1.013               8
     2400             1.015               8
     2500             1.011               46
     2600             1.013               1
     2700             1.015               1
     2800             1.010               1
     2900             1.007               2
     3000             1.008               13
     3100             1.015               9
     3200             1.007               22
     3300             1.008               22
     3400             1.007               46
     3500             1.007               46
     3600             1.009               21
     3700             1.007               21
     3800             1.005               21
     3900             1.005               46
     4000             1.003               32
     4100             1.003               20
     4200             1.003               28
     4300             1.007               28
     4400             1.006               28
     4500             1.005               13
     4600             1.004               13
     4700             1.004               34
     4800             1.005               19
     4900             1.007               1
     5000             1.007               9


     Simulated prior distributions

     Parameter       Prior Mean  Prior Variance  Prior Std. Dev.


     Parameter 1 Improper Prior
     Parameter 2 Improper Prior
     Parameter 3         0.0000          0.0005          0.0214
     Parameter 4        -0.0008          0.0005          0.0227
     Parameter 5 Improper Prior
     Parameter 6 Improper Prior
     Parameter 7 Improper Prior
     Parameter 8        -0.0006          0.0005          0.0225
     Parameter 9        -0.0008          0.0005          0.0218
     Parameter 10 Improper Prior
     Parameter 11 Improper Prior
     Parameter 12 Improper Prior
     Parameter 13 Improper Prior
     Parameter 14 Improper Prior
     Parameter 15 Improper Prior
     Parameter 16 Improper Prior
     Parameter 17 Improper Prior
     Parameter 18 Improper Prior
     Parameter 19 Improper Prior
     Parameter 20 Improper Prior
     Parameter 21 Improper Prior
     Parameter 22 Improper Prior
     Parameter 23 Improper Prior
     Parameter 24 Improper Prior
     Parameter 25 Improper Prior
     Parameter 26 Improper Prior
     Parameter 27 Improper Prior
     Parameter 28 Improper Prior
     Parameter 29 Improper Prior
     Parameter 30 Improper Prior
     Parameter 31 Improper Prior
     Parameter 32 Improper Prior
     Parameter 33 Improper Prior
     Parameter 34 Improper Prior
     Parameter 35 Improper Prior
     Parameter 36 Improper Prior
     Parameter 37 Improper Prior
     Parameter 38 Improper Prior
     Parameter 39 Improper Prior
     Parameter 40 Improper Prior
     Parameter 41 Improper Prior
     Parameter 42 Improper Prior
     Parameter 43 Improper Prior
     Parameter 44 Improper Prior
     Parameter 45 Improper Prior
     Parameter 46 Improper Prior

     REPLICATION 29:


                     POTENTIAL       PARAMETER WITH
     ITERATION    SCALE REDUCTION      HIGHEST PSR
     100              1.451               5
     200              1.243               21
     300              1.175               21
     400              1.102               46
     500              1.054               8
     600              1.023               46
     700              1.035               5
     800              1.041               10
     900              1.040               5
     1000             1.106               45
     1100             1.036               14
     1200             1.037               10
     1300             1.027               10
     1400             1.018               32
     1500             1.016               20
     1600             1.012               11
     1700             1.016               13
     1800             1.008               13
     1900             1.012               23
     2000             1.024               9
     2100             1.088               1
     2200             1.048               3
     2300             1.027               3
     2400             1.053               2
     2500             1.013               4
     2600             1.010               21
     2700             1.009               44
     2800             1.018               3
     2900             1.023               3
     3000             1.017               3
     3100             1.041               1
     3200             1.063               1
     3300             1.028               1
     3400             1.026               2
     3500             1.019               2
     3600             1.019               2
     3700             1.011               28
     3800             1.010               2
     3900             1.006               28
     4000             1.006               28
     4100             1.005               4
     4200             1.011               1
     4300             1.014               39
     4400             1.013               39
     4500             1.011               39
     4600             1.011               39
     4700             1.009               39
     4800             1.006               39
     4900             1.007               39
     5000             1.004               39


     Simulated prior distributions

     Parameter       Prior Mean  Prior Variance  Prior Std. Dev.


     Parameter 1 Improper Prior
     Parameter 2 Improper Prior
     Parameter 3        -0.0013          0.0005          0.0220
     Parameter 4         0.0012          0.0005          0.0232
     Parameter 5 Improper Prior
     Parameter 6 Improper Prior
     Parameter 7 Improper Prior
     Parameter 8        -0.0003          0.0005          0.0226
     Parameter 9        -0.0001          0.0005          0.0216
     Parameter 10 Improper Prior
     Parameter 11 Improper Prior
     Parameter 12 Improper Prior
     Parameter 13 Improper Prior
     Parameter 14 Improper Prior
     Parameter 15 Improper Prior
     Parameter 16 Improper Prior
     Parameter 17 Improper Prior
     Parameter 18 Improper Prior
     Parameter 19 Improper Prior
     Parameter 20 Improper Prior
     Parameter 21 Improper Prior
     Parameter 22 Improper Prior
     Parameter 23 Improper Prior
     Parameter 24 Improper Prior
     Parameter 25 Improper Prior
     Parameter 26 Improper Prior
     Parameter 27 Improper Prior
     Parameter 28 Improper Prior
     Parameter 29 Improper Prior
     Parameter 30 Improper Prior
     Parameter 31 Improper Prior
     Parameter 32 Improper Prior
     Parameter 33 Improper Prior
     Parameter 34 Improper Prior
     Parameter 35 Improper Prior
     Parameter 36 Improper Prior
     Parameter 37 Improper Prior
     Parameter 38 Improper Prior
     Parameter 39 Improper Prior
     Parameter 40 Improper Prior
     Parameter 41 Improper Prior
     Parameter 42 Improper Prior
     Parameter 43 Improper Prior
     Parameter 44 Improper Prior
     Parameter 45 Improper Prior
     Parameter 46 Improper Prior

     REPLICATION 30:


                     POTENTIAL       PARAMETER WITH
     ITERATION    SCALE REDUCTION      HIGHEST PSR
     100              1.209               20
     200              1.199               45
     300              1.055               24
     400              1.025               26
     500              1.031               19
     600              1.060               10
     700              1.013               40
     800              1.090               1
     900              1.120               3
     1000             1.042               19
     1100             1.019               23
     1200             1.021               21
     1300             1.028               1
     1400             1.089               1
     1500             1.023               5
     1600             1.045               1
     1700             1.020               9
     1800             1.021               10
     1900             1.023               28
     2000             1.029               14
     2100             1.029               14
     2200             1.014               3
     2300             1.035               1
     2400             1.035               5
     2500             1.017               5
     2600             1.015               5
     2700             1.011               23
     2800             1.007               10
     2900             1.017               3
     3000             1.011               17
     3100             1.014               17
     3200             1.014               3
     3300             1.014               3
     3400             1.018               8
     3500             1.027               8
     3600             1.009               39
     3700             1.006               28
     3800             1.006               28
     3900             1.006               28
     4000             1.005               7
     4100             1.006               28
     4200             1.007               7
     4300             1.006               10
     4400             1.006               10
     4500             1.009               10
     4600             1.004               10
     4700             1.004               37
     4800             1.006               39
     4900             1.003               39
     5000             1.003               39


     Simulated prior distributions

     Parameter       Prior Mean  Prior Variance  Prior Std. Dev.


     Parameter 1 Improper Prior
     Parameter 2 Improper Prior
     Parameter 3         0.0007          0.0005          0.0215
     Parameter 4        -0.0004          0.0005          0.0225
     Parameter 5 Improper Prior
     Parameter 6 Improper Prior
     Parameter 7 Improper Prior
     Parameter 8         0.0015          0.0005          0.0229
     Parameter 9         0.0010          0.0005          0.0224
     Parameter 10 Improper Prior
     Parameter 11 Improper Prior
     Parameter 12 Improper Prior
     Parameter 13 Improper Prior
     Parameter 14 Improper Prior
     Parameter 15 Improper Prior
     Parameter 16 Improper Prior
     Parameter 17 Improper Prior
     Parameter 18 Improper Prior
     Parameter 19 Improper Prior
     Parameter 20 Improper Prior
     Parameter 21 Improper Prior
     Parameter 22 Improper Prior
     Parameter 23 Improper Prior
     Parameter 24 Improper Prior
     Parameter 25 Improper Prior
     Parameter 26 Improper Prior
     Parameter 27 Improper Prior
     Parameter 28 Improper Prior
     Parameter 29 Improper Prior
     Parameter 30 Improper Prior
     Parameter 31 Improper Prior
     Parameter 32 Improper Prior
     Parameter 33 Improper Prior
     Parameter 34 Improper Prior
     Parameter 35 Improper Prior
     Parameter 36 Improper Prior
     Parameter 37 Improper Prior
     Parameter 38 Improper Prior
     Parameter 39 Improper Prior
     Parameter 40 Improper Prior
     Parameter 41 Improper Prior
     Parameter 42 Improper Prior
     Parameter 43 Improper Prior
     Parameter 44 Improper Prior
     Parameter 45 Improper Prior
     Parameter 46 Improper Prior

     REPLICATION 31:


                     POTENTIAL       PARAMETER WITH
     ITERATION    SCALE REDUCTION      HIGHEST PSR
     100              1.392               4
     200              1.115               40
     300              1.068               5
     400              1.061               3
     500              1.024               21
     600              1.025               30
     700              1.045               40
     800              1.034               5
     900              1.019               17
     1000             1.108               45
     1100             1.031               9
     1200             1.057               2
     1300             1.041               14
     1400             1.042               46
     1500             1.020               45
     1600             1.026               9
     1700             1.016               16
     1800             1.013               17
     1900             1.006               33
     2000             1.010               46
     2100             1.019               46
     2200             1.028               9
     2300             1.032               9
     2400             1.025               17
     2500             1.011               9
     2600             1.009               9
     2700             1.009               9
     2800             1.007               40
     2900             1.006               28
     3000             1.006               28
     3100             1.006               36
     3200             1.008               1
     3300             1.007               2
     3400             1.009               9
     3500             1.020               9
     3600             1.007               9
     3700             1.005               9
     3800             1.006               9
     3900             1.005               11
     4000             1.017               2
     4100             1.008               2
     4200             1.006               11
     4300             1.006               11
     4400             1.005               11
     4500             1.005               6
     4600             1.011               45
     4700             1.008               36
     4800             1.005               36
     4900             1.009               45
     5000             1.010               5


     Simulated prior distributions

     Parameter       Prior Mean  Prior Variance  Prior Std. Dev.


     Parameter 1 Improper Prior
     Parameter 2 Improper Prior
     Parameter 3         0.0006          0.0005          0.0222
     Parameter 4         0.0013          0.0005          0.0217
     Parameter 5 Improper Prior
     Parameter 6 Improper Prior
     Parameter 7 Improper Prior
     Parameter 8        -0.0009          0.0005          0.0221
     Parameter 9        -0.0008          0.0005          0.0227
     Parameter 10 Improper Prior
     Parameter 11 Improper Prior
     Parameter 12 Improper Prior
     Parameter 13 Improper Prior
     Parameter 14 Improper Prior
     Parameter 15 Improper Prior
     Parameter 16 Improper Prior
     Parameter 17 Improper Prior
     Parameter 18 Improper Prior
     Parameter 19 Improper Prior
     Parameter 20 Improper Prior
     Parameter 21 Improper Prior
     Parameter 22 Improper Prior
     Parameter 23 Improper Prior
     Parameter 24 Improper Prior
     Parameter 25 Improper Prior
     Parameter 26 Improper Prior
     Parameter 27 Improper Prior
     Parameter 28 Improper Prior
     Parameter 29 Improper Prior
     Parameter 30 Improper Prior
     Parameter 31 Improper Prior
     Parameter 32 Improper Prior
     Parameter 33 Improper Prior
     Parameter 34 Improper Prior
     Parameter 35 Improper Prior
     Parameter 36 Improper Prior
     Parameter 37 Improper Prior
     Parameter 38 Improper Prior
     Parameter 39 Improper Prior
     Parameter 40 Improper Prior
     Parameter 41 Improper Prior
     Parameter 42 Improper Prior
     Parameter 43 Improper Prior
     Parameter 44 Improper Prior
     Parameter 45 Improper Prior
     Parameter 46 Improper Prior

     REPLICATION 32:


                     POTENTIAL       PARAMETER WITH
     ITERATION    SCALE REDUCTION      HIGHEST PSR
     100              1.615               5
     200              1.150               32
     300              1.178               45
     400              1.063               22
     500              1.062               20
     600              1.031               23
     700              1.035               12
     800              1.021               7
     900              1.028               23
     1000             1.050               23
     1100             1.020               35
     1200             1.039               20
     1300             1.034               20
     1400             1.024               20
     1500             1.010               1
     1600             1.009               14
     1700             1.010               7
     1800             1.012               1
     1900             1.042               20
     2000             1.037               1
     2100             1.020               1
     2200             1.025               1
     2300             1.008               15
     2400             1.013               46
     2500             1.025               46
     2600             1.021               46
     2700             1.015               46
     2800             1.021               46
     2900             1.020               4
     3000             1.010               8
     3100             1.007               4
     3200             1.005               11
     3300             1.006               24
     3400             1.005               24
     3500             1.011               1
     3600             1.006               45
     3700             1.006               45
     3800             1.013               8
     3900             1.016               8
     4000             1.017               8
     4100             1.018               8
     4200             1.014               8
     4300             1.005               28
     4400             1.007               3
     4500             1.008               21
     4600             1.008               21
     4700             1.010               21
     4800             1.005               21
     4900             1.009               5
     5000             1.010               6


     Simulated prior distributions

     Parameter       Prior Mean  Prior Variance  Prior Std. Dev.


     Parameter 1 Improper Prior
     Parameter 2 Improper Prior
     Parameter 3        -0.0007          0.0005          0.0221
     Parameter 4         0.0006          0.0005          0.0222
     Parameter 5 Improper Prior
     Parameter 6 Improper Prior
     Parameter 7 Improper Prior
     Parameter 8        -0.0002          0.0005          0.0230
     Parameter 9         0.0003          0.0005          0.0217
     Parameter 10 Improper Prior
     Parameter 11 Improper Prior
     Parameter 12 Improper Prior
     Parameter 13 Improper Prior
     Parameter 14 Improper Prior
     Parameter 15 Improper Prior
     Parameter 16 Improper Prior
     Parameter 17 Improper Prior
     Parameter 18 Improper Prior
     Parameter 19 Improper Prior
     Parameter 20 Improper Prior
     Parameter 21 Improper Prior
     Parameter 22 Improper Prior
     Parameter 23 Improper Prior
     Parameter 24 Improper Prior
     Parameter 25 Improper Prior
     Parameter 26 Improper Prior
     Parameter 27 Improper Prior
     Parameter 28 Improper Prior
     Parameter 29 Improper Prior
     Parameter 30 Improper Prior
     Parameter 31 Improper Prior
     Parameter 32 Improper Prior
     Parameter 33 Improper Prior
     Parameter 34 Improper Prior
     Parameter 35 Improper Prior
     Parameter 36 Improper Prior
     Parameter 37 Improper Prior
     Parameter 38 Improper Prior
     Parameter 39 Improper Prior
     Parameter 40 Improper Prior
     Parameter 41 Improper Prior
     Parameter 42 Improper Prior
     Parameter 43 Improper Prior
     Parameter 44 Improper Prior
     Parameter 45 Improper Prior
     Parameter 46 Improper Prior

     REPLICATION 33:


                     POTENTIAL       PARAMETER WITH
     ITERATION    SCALE REDUCTION      HIGHEST PSR
     100              1.228               5
     200              1.247               5
     300              1.081               16
     400              1.044               1
     500              1.044               28
     600              1.040               36
     700              1.085               45
     800              1.024               29
     900              1.029               32
     1000             1.172               45
     1100             1.046               45
     1200             1.018               21
     1300             1.034               45
     1400             1.110               5
     1500             1.056               5
     1600             1.035               5
     1700             1.012               20
     1800             1.007               15
     1900             1.016               5
     2000             1.029               5
     2100             1.013               5
     2200             1.013               38
     2300             1.020               10
     2400             1.013               10
     2500             1.010               20
     2600             1.012               12
     2700             1.015               39
     2800             1.011               39
     2900             1.010               46
     3000             1.005               31
     3100             1.008               45
     3200             1.007               46
     3300             1.011               40
     3400             1.009               40
     3500             1.005               10
     3600             1.007               21
     3700             1.008               17
     3800             1.007               20
     3900             1.010               20
     4000             1.004               5
     4100             1.007               27
     4200             1.005               16
     4300             1.006               10
     4400             1.004               10
     4500             1.005               17
     4600             1.006               17
     4700             1.008               17
     4800             1.010               17
     4900             1.005               17
     5000             1.007               17


     Simulated prior distributions

     Parameter       Prior Mean  Prior Variance  Prior Std. Dev.


     Parameter 1 Improper Prior
     Parameter 2 Improper Prior
     Parameter 3        -0.0002          0.0005          0.0224
     Parameter 4        -0.0002          0.0005          0.0218
     Parameter 5 Improper Prior
     Parameter 6 Improper Prior
     Parameter 7 Improper Prior
     Parameter 8         0.0002          0.0005          0.0225
     Parameter 9         0.0008          0.0005          0.0226
     Parameter 10 Improper Prior
     Parameter 11 Improper Prior
     Parameter 12 Improper Prior
     Parameter 13 Improper Prior
     Parameter 14 Improper Prior
     Parameter 15 Improper Prior
     Parameter 16 Improper Prior
     Parameter 17 Improper Prior
     Parameter 18 Improper Prior
     Parameter 19 Improper Prior
     Parameter 20 Improper Prior
     Parameter 21 Improper Prior
     Parameter 22 Improper Prior
     Parameter 23 Improper Prior
     Parameter 24 Improper Prior
     Parameter 25 Improper Prior
     Parameter 26 Improper Prior
     Parameter 27 Improper Prior
     Parameter 28 Improper Prior
     Parameter 29 Improper Prior
     Parameter 30 Improper Prior
     Parameter 31 Improper Prior
     Parameter 32 Improper Prior
     Parameter 33 Improper Prior
     Parameter 34 Improper Prior
     Parameter 35 Improper Prior
     Parameter 36 Improper Prior
     Parameter 37 Improper Prior
     Parameter 38 Improper Prior
     Parameter 39 Improper Prior
     Parameter 40 Improper Prior
     Parameter 41 Improper Prior
     Parameter 42 Improper Prior
     Parameter 43 Improper Prior
     Parameter 44 Improper Prior
     Parameter 45 Improper Prior
     Parameter 46 Improper Prior

     REPLICATION 34:


                     POTENTIAL       PARAMETER WITH
     ITERATION    SCALE REDUCTION      HIGHEST PSR
     100              1.164               46
     200              1.106               22
     300              1.083               19
     400              1.044               4
     500              1.063               19
     600              1.042               22
     700              1.057               45
     800              1.034               13
     900              1.031               45
     1000             1.039               13
     1100             1.037               13
     1200             1.010               45
     1300             1.021               10
     1400             1.018               34
     1500             1.015               13
     1600             1.019               34
     1700             1.013               34
     1800             1.016               18
     1900             1.013               21
     2000             1.013               27
     2100             1.009               27
     2200             1.010               27
     2300             1.030               45
     2400             1.009               14
     2500             1.012               16
     2600             1.015               32
     2700             1.008               32
     2800             1.016               17
     2900             1.020               32
     3000             1.018               28
     3100             1.012               32
     3200             1.012               32
     3300             1.007               20
     3400             1.010               23
     3500             1.011               23
     3600             1.009               7
     3700             1.014               14
     3800             1.019               28
     3900             1.021               28
     4000             1.019               28
     4100             1.018               14
     4200             1.016               28
     4300             1.013               28
     4400             1.013               28
     4500             1.015               45
     4600             1.011               45
     4700             1.010               45
     4800             1.012               45
     4900             1.013               45
     5000             1.016               45


     Simulated prior distributions

     Parameter       Prior Mean  Prior Variance  Prior Std. Dev.


     Parameter 1 Improper Prior
     Parameter 2 Improper Prior
     Parameter 3         0.0003          0.0005          0.0223
     Parameter 4         0.0005          0.0005          0.0221
     Parameter 5 Improper Prior
     Parameter 6 Improper Prior
     Parameter 7 Improper Prior
     Parameter 8        -0.0001          0.0005          0.0212
     Parameter 9        -0.0010          0.0005          0.0218
     Parameter 10 Improper Prior
     Parameter 11 Improper Prior
     Parameter 12 Improper Prior
     Parameter 13 Improper Prior
     Parameter 14 Improper Prior
     Parameter 15 Improper Prior
     Parameter 16 Improper Prior
     Parameter 17 Improper Prior
     Parameter 18 Improper Prior
     Parameter 19 Improper Prior
     Parameter 20 Improper Prior
     Parameter 21 Improper Prior
     Parameter 22 Improper Prior
     Parameter 23 Improper Prior
     Parameter 24 Improper Prior
     Parameter 25 Improper Prior
     Parameter 26 Improper Prior
     Parameter 27 Improper Prior
     Parameter 28 Improper Prior
     Parameter 29 Improper Prior
     Parameter 30 Improper Prior
     Parameter 31 Improper Prior
     Parameter 32 Improper Prior
     Parameter 33 Improper Prior
     Parameter 34 Improper Prior
     Parameter 35 Improper Prior
     Parameter 36 Improper Prior
     Parameter 37 Improper Prior
     Parameter 38 Improper Prior
     Parameter 39 Improper Prior
     Parameter 40 Improper Prior
     Parameter 41 Improper Prior
     Parameter 42 Improper Prior
     Parameter 43 Improper Prior
     Parameter 44 Improper Prior
     Parameter 45 Improper Prior
     Parameter 46 Improper Prior

     REPLICATION 35:


                     POTENTIAL       PARAMETER WITH
     ITERATION    SCALE REDUCTION      HIGHEST PSR
     100              1.310               19
     200              1.257               3
     300              1.163               3
     400              1.087               39
     500              1.083               28
     600              1.103               9
     700              1.088               14
     800              1.048               10
     900              1.073               20
     1000             1.058               20
     1100             1.031               34
     1200             1.053               14
     1300             1.033               21
     1400             1.033               40
     1500             1.041               17
     1600             1.042               45
     1700             1.073               45
     1800             1.073               45
     1900             1.073               9
     2000             1.031               9
     2100             1.016               38
     2200             1.019               38
     2300             1.017               20
     2400             1.017               13
     2500             1.009               13
     2600             1.007               14
     2700             1.006               14
     2800             1.007               39
     2900             1.009               38
     3000             1.021               38
     3100             1.018               20
     3200             1.038               45
     3300             1.019               5
     3400             1.014               5
     3500             1.055               5
     3600             1.024               45
     3700             1.016               45
     3800             1.010               13
     3900             1.008               13
     4000             1.006               13
     4100             1.007               10
     4200             1.006               35
     4300             1.003               41
     4400             1.004               12
     4500             1.004               20
     4600             1.009               5
     4700             1.012               5
     4800             1.003               20
     4900             1.004               18
     5000             1.003               15


     Simulated prior distributions

     Parameter       Prior Mean  Prior Variance  Prior Std. Dev.


     Parameter 1 Improper Prior
     Parameter 2 Improper Prior
     Parameter 3         0.0005          0.0005          0.0214
     Parameter 4        -0.0007          0.0005          0.0223
     Parameter 5 Improper Prior
     Parameter 6 Improper Prior
     Parameter 7 Improper Prior
     Parameter 8         0.0013          0.0005          0.0225
     Parameter 9        -0.0006          0.0005          0.0219
     Parameter 10 Improper Prior
     Parameter 11 Improper Prior
     Parameter 12 Improper Prior
     Parameter 13 Improper Prior
     Parameter 14 Improper Prior
     Parameter 15 Improper Prior
     Parameter 16 Improper Prior
     Parameter 17 Improper Prior
     Parameter 18 Improper Prior
     Parameter 19 Improper Prior
     Parameter 20 Improper Prior
     Parameter 21 Improper Prior
     Parameter 22 Improper Prior
     Parameter 23 Improper Prior
     Parameter 24 Improper Prior
     Parameter 25 Improper Prior
     Parameter 26 Improper Prior
     Parameter 27 Improper Prior
     Parameter 28 Improper Prior
     Parameter 29 Improper Prior
     Parameter 30 Improper Prior
     Parameter 31 Improper Prior
     Parameter 32 Improper Prior
     Parameter 33 Improper Prior
     Parameter 34 Improper Prior
     Parameter 35 Improper Prior
     Parameter 36 Improper Prior
     Parameter 37 Improper Prior
     Parameter 38 Improper Prior
     Parameter 39 Improper Prior
     Parameter 40 Improper Prior
     Parameter 41 Improper Prior
     Parameter 42 Improper Prior
     Parameter 43 Improper Prior
     Parameter 44 Improper Prior
     Parameter 45 Improper Prior
     Parameter 46 Improper Prior

     REPLICATION 36:


                     POTENTIAL       PARAMETER WITH
     ITERATION    SCALE REDUCTION      HIGHEST PSR
     100              1.129               29
     200              1.182               10
     300              1.084               2
     400              1.052               15
     500              1.097               46
     600              1.102               45
     700              1.044               27
     800              1.034               28
     900              1.025               12
     1000             1.048               12
     1100             1.046               10
     1200             1.019               33
     1300             1.030               4
     1400             1.013               13
     1500             1.015               46
     1600             1.022               1
     1700             1.067               1
     1800             1.061               1
     1900             1.018               15
     2000             1.020               46
     2100             1.016               46
     2200             1.012               46
     2300             1.010               8
     2400             1.023               8
     2500             1.007               20
     2600             1.017               20
     2700             1.010               20
     2800             1.005               45
     2900             1.010               1
     3000             1.013               46
     3100             1.012               1
     3200             1.008               28
     3300             1.009               28
     3400             1.007               45
     3500             1.006               28
     3600             1.006               37
     3700             1.015               45
     3800             1.018               45
     3900             1.007               45
     4000             1.005               2
     4100             1.008               37
     4200             1.007               24
     4300             1.009               2
     4400             1.010               10
     4500             1.008               10
     4600             1.006               10
     4700             1.008               10
     4800             1.008               10
     4900             1.008               1
     5000             1.013               1


     Simulated prior distributions

     Parameter       Prior Mean  Prior Variance  Prior Std. Dev.


     Parameter 1 Improper Prior
     Parameter 2 Improper Prior
     Parameter 3         0.0001          0.0005          0.0218
     Parameter 4        -0.0007          0.0005          0.0224
     Parameter 5 Improper Prior
     Parameter 6 Improper Prior
     Parameter 7 Improper Prior
     Parameter 8         0.0007          0.0005          0.0229
     Parameter 9         0.0002          0.0004          0.0211
     Parameter 10 Improper Prior
     Parameter 11 Improper Prior
     Parameter 12 Improper Prior
     Parameter 13 Improper Prior
     Parameter 14 Improper Prior
     Parameter 15 Improper Prior
     Parameter 16 Improper Prior
     Parameter 17 Improper Prior
     Parameter 18 Improper Prior
     Parameter 19 Improper Prior
     Parameter 20 Improper Prior
     Parameter 21 Improper Prior
     Parameter 22 Improper Prior
     Parameter 23 Improper Prior
     Parameter 24 Improper Prior
     Parameter 25 Improper Prior
     Parameter 26 Improper Prior
     Parameter 27 Improper Prior
     Parameter 28 Improper Prior
     Parameter 29 Improper Prior
     Parameter 30 Improper Prior
     Parameter 31 Improper Prior
     Parameter 32 Improper Prior
     Parameter 33 Improper Prior
     Parameter 34 Improper Prior
     Parameter 35 Improper Prior
     Parameter 36 Improper Prior
     Parameter 37 Improper Prior
     Parameter 38 Improper Prior
     Parameter 39 Improper Prior
     Parameter 40 Improper Prior
     Parameter 41 Improper Prior
     Parameter 42 Improper Prior
     Parameter 43 Improper Prior
     Parameter 44 Improper Prior
     Parameter 45 Improper Prior
     Parameter 46 Improper Prior

     REPLICATION 37:


                     POTENTIAL       PARAMETER WITH
     ITERATION    SCALE REDUCTION      HIGHEST PSR
     100              1.204               39
     200              1.190               19
     300              1.105               20
     400              1.077               21
     500              1.053               20
     600              1.033               18
     700              1.076               45
     800              1.021               20
     900              1.018               13
     1000             1.040               11
     1100             1.032               45
     1200             1.014               23
     1300             1.011               24
     1400             1.014               10
     1500             1.013               11
     1600             1.014               13
     1700             1.019               17
     1800             1.016               5
     1900             1.011               13
     2000             1.007               25
     2100             1.006               29
     2200             1.008               44
     2300             1.006               46
     2400             1.005               2
     2500             1.006               28
     2600             1.005               9
     2700             1.002               17
     2800             1.004               9
     2900             1.005               27
     3000             1.008               1
     3100             1.021               9
     3200             1.023               4
     3300             1.017               4
     3400             1.007               4
     3500             1.009               4
     3600             1.009               4
     3700             1.004               36
     3800             1.004               2
     3900             1.002               15
     4000             1.006               12
     4100             1.007               26
     4200             1.003               26
     4300             1.007               26
     4400             1.007               26
     4500             1.007               11
     4600             1.009               14
     4700             1.009               45
     4800             1.012               9
     4900             1.009               45
     5000             1.010               45


     Simulated prior distributions

     Parameter       Prior Mean  Prior Variance  Prior Std. Dev.


     Parameter 1 Improper Prior
     Parameter 2 Improper Prior
     Parameter 3         0.0008          0.0005          0.0230
     Parameter 4        -0.0006          0.0005          0.0232
     Parameter 5 Improper Prior
     Parameter 6 Improper Prior
     Parameter 7 Improper Prior
     Parameter 8         0.0005          0.0005          0.0222
     Parameter 9        -0.0001          0.0005          0.0227
     Parameter 10 Improper Prior
     Parameter 11 Improper Prior
     Parameter 12 Improper Prior
     Parameter 13 Improper Prior
     Parameter 14 Improper Prior
     Parameter 15 Improper Prior
     Parameter 16 Improper Prior
     Parameter 17 Improper Prior
     Parameter 18 Improper Prior
     Parameter 19 Improper Prior
     Parameter 20 Improper Prior
     Parameter 21 Improper Prior
     Parameter 22 Improper Prior
     Parameter 23 Improper Prior
     Parameter 24 Improper Prior
     Parameter 25 Improper Prior
     Parameter 26 Improper Prior
     Parameter 27 Improper Prior
     Parameter 28 Improper Prior
     Parameter 29 Improper Prior
     Parameter 30 Improper Prior
     Parameter 31 Improper Prior
     Parameter 32 Improper Prior
     Parameter 33 Improper Prior
     Parameter 34 Improper Prior
     Parameter 35 Improper Prior
     Parameter 36 Improper Prior
     Parameter 37 Improper Prior
     Parameter 38 Improper Prior
     Parameter 39 Improper Prior
     Parameter 40 Improper Prior
     Parameter 41 Improper Prior
     Parameter 42 Improper Prior
     Parameter 43 Improper Prior
     Parameter 44 Improper Prior
     Parameter 45 Improper Prior
     Parameter 46 Improper Prior

     REPLICATION 38:


                     POTENTIAL       PARAMETER WITH
     ITERATION    SCALE REDUCTION      HIGHEST PSR
     100              1.221               40
     200              1.100               20
     300              1.124               40
     400              1.060               1
     500              1.070               40
     600              1.100               28
     700              1.046               5
     800              1.039               5
     900              1.053               45
     1000             1.032               28
     1100             1.021               3
     1200             1.013               5
     1300             1.011               34
     1400             1.057               5
     1500             1.037               5
     1600             1.020               6
     1700             1.007               11
     1800             1.009               4
     1900             1.014               45
     2000             1.017               19
     2100             1.007               19
     2200             1.006               19
     2300             1.009               19
     2400             1.007               31
     2500             1.011               10
     2600             1.020               8
     2700             1.010               2
     2800             1.012               2
     2900             1.009               2
     3000             1.005               46
     3100             1.011               2
     3200             1.012               46
     3300             1.013               2
     3400             1.010               5
     3500             1.008               40
     3600             1.004               36
     3700             1.005               31
     3800             1.007               21
     3900             1.012               36
     4000             1.015               36
     4100             1.013               36
     4200             1.011               36
     4300             1.009               18
     4400             1.010               2
     4500             1.015               2
     4600             1.015               2
     4700             1.008               2
     4800             1.010               46
     4900             1.006               1
     5000             1.007               12


     Simulated prior distributions

     Parameter       Prior Mean  Prior Variance  Prior Std. Dev.


     Parameter 1 Improper Prior
     Parameter 2 Improper Prior
     Parameter 3        -0.0002          0.0005          0.0224
     Parameter 4        -0.0002          0.0005          0.0223
     Parameter 5 Improper Prior
     Parameter 6 Improper Prior
     Parameter 7 Improper Prior
     Parameter 8         0.0004          0.0005          0.0232
     Parameter 9        -0.0016          0.0005          0.0221
     Parameter 10 Improper Prior
     Parameter 11 Improper Prior
     Parameter 12 Improper Prior
     Parameter 13 Improper Prior
     Parameter 14 Improper Prior
     Parameter 15 Improper Prior
     Parameter 16 Improper Prior
     Parameter 17 Improper Prior
     Parameter 18 Improper Prior
     Parameter 19 Improper Prior
     Parameter 20 Improper Prior
     Parameter 21 Improper Prior
     Parameter 22 Improper Prior
     Parameter 23 Improper Prior
     Parameter 24 Improper Prior
     Parameter 25 Improper Prior
     Parameter 26 Improper Prior
     Parameter 27 Improper Prior
     Parameter 28 Improper Prior
     Parameter 29 Improper Prior
     Parameter 30 Improper Prior
     Parameter 31 Improper Prior
     Parameter 32 Improper Prior
     Parameter 33 Improper Prior
     Parameter 34 Improper Prior
     Parameter 35 Improper Prior
     Parameter 36 Improper Prior
     Parameter 37 Improper Prior
     Parameter 38 Improper Prior
     Parameter 39 Improper Prior
     Parameter 40 Improper Prior
     Parameter 41 Improper Prior
     Parameter 42 Improper Prior
     Parameter 43 Improper Prior
     Parameter 44 Improper Prior
     Parameter 45 Improper Prior
     Parameter 46 Improper Prior

     REPLICATION 39:


                     POTENTIAL       PARAMETER WITH
     ITERATION    SCALE REDUCTION      HIGHEST PSR
     100              1.592               9
     200              1.052               21
     300              1.180               46
     400              1.109               5
     500              1.067               21
     600              1.072               28
     700              1.075               5
     800              1.033               30
     900              1.047               20
     1000             1.053               28
     1100             1.028               11
     1200             1.023               11
     1300             1.011               19
     1400             1.020               21
     1500             1.037               1
     1600             1.067               9
     1700             1.064               9
     1800             1.066               8
     1900             1.028               21
     2000             1.020               21
     2100             1.013               21
     2200             1.010               3
     2300             1.039               1
     2400             1.072               1
     2500             1.044               1
     2600             1.038               1
     2700             1.038               9
     2800             1.017               9
     2900             1.007               22
     3000             1.009               9
     3100             1.007               9
     3200             1.009               24
     3300             1.006               17
     3400             1.009               14
     3500             1.004               14
     3600             1.010               3
     3700             1.010               10
     3800             1.008               45
     3900             1.011               17
     4000             1.016               45
     4100             1.024               45
     4200             1.016               45
     4300             1.013               17
     4400             1.007               17
     4500             1.002               10
     4600             1.004               17
     4700             1.003               13
     4800             1.004               14
     4900             1.006               14
     5000             1.007               14


     Simulated prior distributions

     Parameter       Prior Mean  Prior Variance  Prior Std. Dev.


     Parameter 1 Improper Prior
     Parameter 2 Improper Prior
     Parameter 3        -0.0010          0.0005          0.0221
     Parameter 4         0.0002          0.0005          0.0224
     Parameter 5 Improper Prior
     Parameter 6 Improper Prior
     Parameter 7 Improper Prior
     Parameter 8        -0.0001          0.0006          0.0236
     Parameter 9        -0.0002          0.0005          0.0223
     Parameter 10 Improper Prior
     Parameter 11 Improper Prior
     Parameter 12 Improper Prior
     Parameter 13 Improper Prior
     Parameter 14 Improper Prior
     Parameter 15 Improper Prior
     Parameter 16 Improper Prior
     Parameter 17 Improper Prior
     Parameter 18 Improper Prior
     Parameter 19 Improper Prior
     Parameter 20 Improper Prior
     Parameter 21 Improper Prior
     Parameter 22 Improper Prior
     Parameter 23 Improper Prior
     Parameter 24 Improper Prior
     Parameter 25 Improper Prior
     Parameter 26 Improper Prior
     Parameter 27 Improper Prior
     Parameter 28 Improper Prior
     Parameter 29 Improper Prior
     Parameter 30 Improper Prior
     Parameter 31 Improper Prior
     Parameter 32 Improper Prior
     Parameter 33 Improper Prior
     Parameter 34 Improper Prior
     Parameter 35 Improper Prior
     Parameter 36 Improper Prior
     Parameter 37 Improper Prior
     Parameter 38 Improper Prior
     Parameter 39 Improper Prior
     Parameter 40 Improper Prior
     Parameter 41 Improper Prior
     Parameter 42 Improper Prior
     Parameter 43 Improper Prior
     Parameter 44 Improper Prior
     Parameter 45 Improper Prior
     Parameter 46 Improper Prior

     REPLICATION 40:


                     POTENTIAL       PARAMETER WITH
     ITERATION    SCALE REDUCTION      HIGHEST PSR
     100              1.308               13
     200              1.569               1
     300              1.093               39
     400              1.089               45
     500              1.046               43
     600              1.046               14
     700              1.035               10
     800              1.031               28
     900              1.085               14
     1000             1.037               21
     1100             1.036               17
     1200             1.034               40
     1300             1.050               21
     1400             1.031               21
     1500             1.024               17
     1600             1.026               46
     1700             1.027               9
     1800             1.014               32
     1900             1.011               32
     2000             1.014               13
     2100             1.023               1
     2200             1.016               13
     2300             1.024               5
     2400             1.029               3
     2500             1.055               3
     2600             1.019               3
     2700             1.016               3
     2800             1.008               18
     2900             1.005               12
     3000             1.008               18
     3100             1.007               3
     3200             1.022               3
     3300             1.021               3
     3400             1.010               3
     3500             1.009               28
     3600             1.026               3
     3700             1.026               5
     3800             1.025               3
     3900             1.025               5
     4000             1.018               1
     4100             1.017               45
     4200             1.019               1
     4300             1.008               1
     4400             1.011               45
     4500             1.013               45
     4600             1.008               45
     4700             1.005               45
     4800             1.006               24
     4900             1.005               4
     5000             1.006               4


     Simulated prior distributions

     Parameter       Prior Mean  Prior Variance  Prior Std. Dev.


     Parameter 1 Improper Prior
     Parameter 2 Improper Prior
     Parameter 3        -0.0001          0.0005          0.0233
     Parameter 4         0.0004          0.0005          0.0228
     Parameter 5 Improper Prior
     Parameter 6 Improper Prior
     Parameter 7 Improper Prior
     Parameter 8        -0.0003          0.0005          0.0220
     Parameter 9        -0.0005          0.0005          0.0218
     Parameter 10 Improper Prior
     Parameter 11 Improper Prior
     Parameter 12 Improper Prior
     Parameter 13 Improper Prior
     Parameter 14 Improper Prior
     Parameter 15 Improper Prior
     Parameter 16 Improper Prior
     Parameter 17 Improper Prior
     Parameter 18 Improper Prior
     Parameter 19 Improper Prior
     Parameter 20 Improper Prior
     Parameter 21 Improper Prior
     Parameter 22 Improper Prior
     Parameter 23 Improper Prior
     Parameter 24 Improper Prior
     Parameter 25 Improper Prior
     Parameter 26 Improper Prior
     Parameter 27 Improper Prior
     Parameter 28 Improper Prior
     Parameter 29 Improper Prior
     Parameter 30 Improper Prior
     Parameter 31 Improper Prior
     Parameter 32 Improper Prior
     Parameter 33 Improper Prior
     Parameter 34 Improper Prior
     Parameter 35 Improper Prior
     Parameter 36 Improper Prior
     Parameter 37 Improper Prior
     Parameter 38 Improper Prior
     Parameter 39 Improper Prior
     Parameter 40 Improper Prior
     Parameter 41 Improper Prior
     Parameter 42 Improper Prior
     Parameter 43 Improper Prior
     Parameter 44 Improper Prior
     Parameter 45 Improper Prior
     Parameter 46 Improper Prior

     REPLICATION 41:


                     POTENTIAL       PARAMETER WITH
     ITERATION    SCALE REDUCTION      HIGHEST PSR
     100              1.205               12
     200              2.016               8
     300              1.095               7
     400              1.054               17
     500              1.116               45
     600              1.108               24
     700              1.050               15
     800              1.035               46
     900              1.110               5
     1000             1.025               18
     1100             1.044               45
     1200             1.127               45
     1300             1.168               1
     1400             1.135               5
     1500             1.096               5
     1600             1.015               5
     1700             1.009               14
     1800             1.011               9
     1900             1.024               9
     2000             1.017               2
     2100             1.004               39
     2200             1.004               21
     2300             1.008               21
     2400             1.007               14
     2500             1.007               14
     2600             1.006               25
     2700             1.008               13
     2800             1.005               17
     2900             1.006               21
     3000             1.005               21
     3100             1.008               5
     3200             1.013               5
     3300             1.019               5
     3400             1.025               5
     3500             1.040               5
     3600             1.043               5
     3700             1.044               5
     3800             1.051               45
     3900             1.052               1
     4000             1.035               1
     4100             1.022               1
     4200             1.015               20
     4300             1.007               20
     4400             1.007               28
     4500             1.004               20
     4600             1.004               28
     4700             1.003               10
     4800             1.004               28
     4900             1.002               41
     5000             1.003               36


     Simulated prior distributions

     Parameter       Prior Mean  Prior Variance  Prior Std. Dev.


     Parameter 1 Improper Prior
     Parameter 2 Improper Prior
     Parameter 3         0.0007          0.0005          0.0229
     Parameter 4        -0.0001          0.0005          0.0224
     Parameter 5 Improper Prior
     Parameter 6 Improper Prior
     Parameter 7 Improper Prior
     Parameter 8        -0.0002          0.0005          0.0218
     Parameter 9         0.0007          0.0005          0.0223
     Parameter 10 Improper Prior
     Parameter 11 Improper Prior
     Parameter 12 Improper Prior
     Parameter 13 Improper Prior
     Parameter 14 Improper Prior
     Parameter 15 Improper Prior
     Parameter 16 Improper Prior
     Parameter 17 Improper Prior
     Parameter 18 Improper Prior
     Parameter 19 Improper Prior
     Parameter 20 Improper Prior
     Parameter 21 Improper Prior
     Parameter 22 Improper Prior
     Parameter 23 Improper Prior
     Parameter 24 Improper Prior
     Parameter 25 Improper Prior
     Parameter 26 Improper Prior
     Parameter 27 Improper Prior
     Parameter 28 Improper Prior
     Parameter 29 Improper Prior
     Parameter 30 Improper Prior
     Parameter 31 Improper Prior
     Parameter 32 Improper Prior
     Parameter 33 Improper Prior
     Parameter 34 Improper Prior
     Parameter 35 Improper Prior
     Parameter 36 Improper Prior
     Parameter 37 Improper Prior
     Parameter 38 Improper Prior
     Parameter 39 Improper Prior
     Parameter 40 Improper Prior
     Parameter 41 Improper Prior
     Parameter 42 Improper Prior
     Parameter 43 Improper Prior
     Parameter 44 Improper Prior
     Parameter 45 Improper Prior
     Parameter 46 Improper Prior

     REPLICATION 42:


                     POTENTIAL       PARAMETER WITH
     ITERATION    SCALE REDUCTION      HIGHEST PSR
     100              1.406               21
     200              1.268               40
     300              1.205               5
     400              1.035               20
     500              1.059               25
     600              1.038               8
     700              1.209               8
     800              1.032               5
     900              1.049               45
     1000             1.071               5
     1100             1.088               5
     1200             1.103               5
     1300             1.051               7
     1400             1.030               8
     1500             1.014               31
     1600             1.066               5
     1700             1.035               5
     1800             1.015               5
     1900             1.051               45
     2000             1.027               45
     2100             1.026               9
     2200             1.031               45
     2300             1.052               45
     2400             1.015               4
     2500             1.012               4
     2600             1.011               4
     2700             1.010               4
     2800             1.008               12
     2900             1.007               12
     3000             1.006               12
     3100             1.005               12
     3200             1.003               12
     3300             1.019               4
     3400             1.030               4
     3500             1.026               4
     3600             1.018               4
     3700             1.018               45
     3800             1.024               45
     3900             1.014               45
     4000             1.008               5
     4100             1.006               12
     4200             1.008               40
     4300             1.004               5
     4400             1.005               12
     4500             1.003               43
     4600             1.003               18
     4700             1.003               12
     4800             1.009               5
     4900             1.004               5
     5000             1.003               25


     Simulated prior distributions

     Parameter       Prior Mean  Prior Variance  Prior Std. Dev.


     Parameter 1 Improper Prior
     Parameter 2 Improper Prior
     Parameter 3        -0.0013          0.0005          0.0227
     Parameter 4        -0.0001          0.0005          0.0224
     Parameter 5 Improper Prior
     Parameter 6 Improper Prior
     Parameter 7 Improper Prior
     Parameter 8         0.0001          0.0005          0.0224
     Parameter 9        -0.0002          0.0005          0.0220
     Parameter 10 Improper Prior
     Parameter 11 Improper Prior
     Parameter 12 Improper Prior
     Parameter 13 Improper Prior
     Parameter 14 Improper Prior
     Parameter 15 Improper Prior
     Parameter 16 Improper Prior
     Parameter 17 Improper Prior
     Parameter 18 Improper Prior
     Parameter 19 Improper Prior
     Parameter 20 Improper Prior
     Parameter 21 Improper Prior
     Parameter 22 Improper Prior
     Parameter 23 Improper Prior
     Parameter 24 Improper Prior
     Parameter 25 Improper Prior
     Parameter 26 Improper Prior
     Parameter 27 Improper Prior
     Parameter 28 Improper Prior
     Parameter 29 Improper Prior
     Parameter 30 Improper Prior
     Parameter 31 Improper Prior
     Parameter 32 Improper Prior
     Parameter 33 Improper Prior
     Parameter 34 Improper Prior
     Parameter 35 Improper Prior
     Parameter 36 Improper Prior
     Parameter 37 Improper Prior
     Parameter 38 Improper Prior
     Parameter 39 Improper Prior
     Parameter 40 Improper Prior
     Parameter 41 Improper Prior
     Parameter 42 Improper Prior
     Parameter 43 Improper Prior
     Parameter 44 Improper Prior
     Parameter 45 Improper Prior
     Parameter 46 Improper Prior

     REPLICATION 43:


                     POTENTIAL       PARAMETER WITH
     ITERATION    SCALE REDUCTION      HIGHEST PSR
     100              1.244               33
     200              1.084               23
     300              1.153               10
     400              1.048               26
     500              1.037               20
     600              1.050               38
     700              1.054               3
     800              1.080               9
     900              1.050               38
     1000             1.015               28
     1100             1.029               40
     1200             1.061               9
     1300             1.079               9
     1400             1.014               34
     1500             1.016               2
     1600             1.024               2
     1700             1.030               1
     1800             1.008               7
     1900             1.004               24
     2000             1.009               45
     2100             1.009               45
     2200             1.012               13
     2300             1.023               1
     2400             1.006               6
     2500             1.006               6
     2600             1.007               5
     2700             1.009               18
     2800             1.006               24
     2900             1.005               24
     3000             1.008               5
     3100             1.009               5
     3200             1.030               5
     3300             1.029               5
     3400             1.015               5
     3500             1.012               4
     3600             1.015               8
     3700             1.016               8
     3800             1.011               12
     3900             1.015               12
     4000             1.009               12
     4100             1.007               12
     4200             1.005               12
     4300             1.006               9
     4400             1.008               7
     4500             1.005               4
     4600             1.006               34
     4700             1.019               1
     4800             1.011               3
     4900             1.019               5
     5000             1.019               8
     5100             1.014               8


     Simulated prior distributions

     Parameter       Prior Mean  Prior Variance  Prior Std. Dev.


     Parameter 1 Improper Prior
     Parameter 2 Improper Prior
     Parameter 3         0.0002          0.0005          0.0226
     Parameter 4        -0.0003          0.0005          0.0220
     Parameter 5 Improper Prior
     Parameter 6 Improper Prior
     Parameter 7 Improper Prior
     Parameter 8         0.0009          0.0005          0.0226
     Parameter 9        -0.0004          0.0005          0.0230
     Parameter 10 Improper Prior
     Parameter 11 Improper Prior
     Parameter 12 Improper Prior
     Parameter 13 Improper Prior
     Parameter 14 Improper Prior
     Parameter 15 Improper Prior
     Parameter 16 Improper Prior
     Parameter 17 Improper Prior
     Parameter 18 Improper Prior
     Parameter 19 Improper Prior
     Parameter 20 Improper Prior
     Parameter 21 Improper Prior
     Parameter 22 Improper Prior
     Parameter 23 Improper Prior
     Parameter 24 Improper Prior
     Parameter 25 Improper Prior
     Parameter 26 Improper Prior
     Parameter 27 Improper Prior
     Parameter 28 Improper Prior
     Parameter 29 Improper Prior
     Parameter 30 Improper Prior
     Parameter 31 Improper Prior
     Parameter 32 Improper Prior
     Parameter 33 Improper Prior
     Parameter 34 Improper Prior
     Parameter 35 Improper Prior
     Parameter 36 Improper Prior
     Parameter 37 Improper Prior
     Parameter 38 Improper Prior
     Parameter 39 Improper Prior
     Parameter 40 Improper Prior
     Parameter 41 Improper Prior
     Parameter 42 Improper Prior
     Parameter 43 Improper Prior
     Parameter 44 Improper Prior
     Parameter 45 Improper Prior
     Parameter 46 Improper Prior

     REPLICATION 44:


                     POTENTIAL       PARAMETER WITH
     ITERATION    SCALE REDUCTION      HIGHEST PSR
     100              1.412               5
     200              1.152               38
     300              1.134               38
     400              1.055               11
     500              1.068               8
     600              1.047               40
     700              1.036               18
     800              1.035               27
     900              1.016               34
     1000             1.031               13
     1100             1.068               13
     1200             1.016               34
     1300             1.013               44
     1400             1.013               44
     1500             1.028               9
     1600             1.041               2
     1700             1.019               2
     1800             1.020               34
     1900             1.024               12
     2000             1.025               12
     2100             1.021               2
     2200             1.030               2
     2300             1.014               9
     2400             1.014               16
     2500             1.019               9
     2600             1.026               9
     2700             1.009               9
     2800             1.011               39
     2900             1.009               39
     3000             1.005               17
     3100             1.005               34
     3200             1.005               18
     3300             1.005               36
     3400             1.011               18
     3500             1.010               18
     3600             1.004               16
     3700             1.002               27
     3800             1.004               45
     3900             1.004               14
     4000             1.004               16
     4100             1.008               1
     4200             1.006               28
     4300             1.004               30
     4400             1.003               30
     4500             1.006               28
     4600             1.008               28
     4700             1.011               28
     4800             1.009               28
     4900             1.012               45
     5000             1.008               45


     Simulated prior distributions

     Parameter       Prior Mean  Prior Variance  Prior Std. Dev.


     Parameter 1 Improper Prior
     Parameter 2 Improper Prior
     Parameter 3        -0.0003          0.0005          0.0218
     Parameter 4        -0.0010          0.0005          0.0226
     Parameter 5 Improper Prior
     Parameter 6 Improper Prior
     Parameter 7 Improper Prior
     Parameter 8         0.0000          0.0005          0.0225
     Parameter 9        -0.0010          0.0005          0.0230
     Parameter 10 Improper Prior
     Parameter 11 Improper Prior
     Parameter 12 Improper Prior
     Parameter 13 Improper Prior
     Parameter 14 Improper Prior
     Parameter 15 Improper Prior
     Parameter 16 Improper Prior
     Parameter 17 Improper Prior
     Parameter 18 Improper Prior
     Parameter 19 Improper Prior
     Parameter 20 Improper Prior
     Parameter 21 Improper Prior
     Parameter 22 Improper Prior
     Parameter 23 Improper Prior
     Parameter 24 Improper Prior
     Parameter 25 Improper Prior
     Parameter 26 Improper Prior
     Parameter 27 Improper Prior
     Parameter 28 Improper Prior
     Parameter 29 Improper Prior
     Parameter 30 Improper Prior
     Parameter 31 Improper Prior
     Parameter 32 Improper Prior
     Parameter 33 Improper Prior
     Parameter 34 Improper Prior
     Parameter 35 Improper Prior
     Parameter 36 Improper Prior
     Parameter 37 Improper Prior
     Parameter 38 Improper Prior
     Parameter 39 Improper Prior
     Parameter 40 Improper Prior
     Parameter 41 Improper Prior
     Parameter 42 Improper Prior
     Parameter 43 Improper Prior
     Parameter 44 Improper Prior
     Parameter 45 Improper Prior
     Parameter 46 Improper Prior

     REPLICATION 45:


                     POTENTIAL       PARAMETER WITH
     ITERATION    SCALE REDUCTION      HIGHEST PSR
     100              1.197               22
     200              1.107               20
     300              1.312               5
     400              1.200               5
     500              1.161               1
     600              1.072               21
     700              1.051               17
     800              1.060               45
     900              1.048               12
     1000             1.019               13
     1100             1.065               9
     1200             1.068               5
     1300             1.065               5
     1400             1.020               13
     1500             1.022               2
     1600             1.012               19
     1700             1.006               19
     1800             1.006               31
     1900             1.015               5
     2000             1.043               5
     2100             1.009               24
     2200             1.007               24
     2300             1.009               46
     2400             1.011               27
     2500             1.007               28
     2600             1.010               20
     2700             1.006               28
     2800             1.013               13
     2900             1.013               14
     3000             1.008               14
     3100             1.010               45
     3200             1.012               4
     3300             1.005               10
     3400             1.008               10
     3500             1.011               20
     3600             1.010               20
     3700             1.012               20
     3800             1.015               20
     3900             1.024               20
     4000             1.019               20
     4100             1.013               20
     4200             1.006               5
     4300             1.004               27
     4400             1.004               7
     4500             1.011               10
     4600             1.008               46
     4700             1.008               46
     4800             1.006               46
     4900             1.005               46
     5000             1.005               36


     Simulated prior distributions

     Parameter       Prior Mean  Prior Variance  Prior Std. Dev.


     Parameter 1 Improper Prior
     Parameter 2 Improper Prior
     Parameter 3        -0.0006          0.0005          0.0221
     Parameter 4         0.0005          0.0005          0.0228
     Parameter 5 Improper Prior
     Parameter 6 Improper Prior
     Parameter 7 Improper Prior
     Parameter 8        -0.0003          0.0006          0.0235
     Parameter 9        -0.0005          0.0005          0.0225
     Parameter 10 Improper Prior
     Parameter 11 Improper Prior
     Parameter 12 Improper Prior
     Parameter 13 Improper Prior
     Parameter 14 Improper Prior
     Parameter 15 Improper Prior
     Parameter 16 Improper Prior
     Parameter 17 Improper Prior
     Parameter 18 Improper Prior
     Parameter 19 Improper Prior
     Parameter 20 Improper Prior
     Parameter 21 Improper Prior
     Parameter 22 Improper Prior
     Parameter 23 Improper Prior
     Parameter 24 Improper Prior
     Parameter 25 Improper Prior
     Parameter 26 Improper Prior
     Parameter 27 Improper Prior
     Parameter 28 Improper Prior
     Parameter 29 Improper Prior
     Parameter 30 Improper Prior
     Parameter 31 Improper Prior
     Parameter 32 Improper Prior
     Parameter 33 Improper Prior
     Parameter 34 Improper Prior
     Parameter 35 Improper Prior
     Parameter 36 Improper Prior
     Parameter 37 Improper Prior
     Parameter 38 Improper Prior
     Parameter 39 Improper Prior
     Parameter 40 Improper Prior
     Parameter 41 Improper Prior
     Parameter 42 Improper Prior
     Parameter 43 Improper Prior
     Parameter 44 Improper Prior
     Parameter 45 Improper Prior
     Parameter 46 Improper Prior

     REPLICATION 46:


                     POTENTIAL       PARAMETER WITH
     ITERATION    SCALE REDUCTION      HIGHEST PSR
     100              1.105               40
     200              1.097               14
     300              1.133               8
     400              1.141               14
     500              1.065               45
     600              1.042               14
     700              1.020               24
     800              1.038               40
     900              1.029               18
     1000             1.031               3
     1100             1.020               19
     1200             1.026               40
     1300             1.026               40
     1400             1.009               36
     1500             1.015               5
     1600             1.030               5
     1700             1.063               5
     1800             1.014               13
     1900             1.012               28
     2000             1.013               13
     2100             1.014               13
     2200             1.017               13
     2300             1.008               42
     2400             1.006               42
     2500             1.008               36
     2600             1.012               45
     2700             1.011               45
     2800             1.008               20
     2900             1.012               28
     3000             1.006               28
     3100             1.010               46
     3200             1.021               45
     3300             1.016               46
     3400             1.016               46
     3500             1.012               46
     3600             1.008               46
     3700             1.018               5
     3800             1.010               5
     3900             1.012               5
     4000             1.013               13
     4100             1.009               13
     4200             1.005               13
     4300             1.003               28
     4400             1.004               28
     4500             1.002               12
     4600             1.005               13
     4700             1.003               27
     4800             1.004               45
     4900             1.002               31
     5000             1.002               14


     Simulated prior distributions

     Parameter       Prior Mean  Prior Variance  Prior Std. Dev.


     Parameter 1 Improper Prior
     Parameter 2 Improper Prior
     Parameter 3        -0.0016          0.0005          0.0226
     Parameter 4        -0.0002          0.0005          0.0216
     Parameter 5 Improper Prior
     Parameter 6 Improper Prior
     Parameter 7 Improper Prior
     Parameter 8         0.0001          0.0005          0.0221
     Parameter 9         0.0004          0.0004          0.0210
     Parameter 10 Improper Prior
     Parameter 11 Improper Prior
     Parameter 12 Improper Prior
     Parameter 13 Improper Prior
     Parameter 14 Improper Prior
     Parameter 15 Improper Prior
     Parameter 16 Improper Prior
     Parameter 17 Improper Prior
     Parameter 18 Improper Prior
     Parameter 19 Improper Prior
     Parameter 20 Improper Prior
     Parameter 21 Improper Prior
     Parameter 22 Improper Prior
     Parameter 23 Improper Prior
     Parameter 24 Improper Prior
     Parameter 25 Improper Prior
     Parameter 26 Improper Prior
     Parameter 27 Improper Prior
     Parameter 28 Improper Prior
     Parameter 29 Improper Prior
     Parameter 30 Improper Prior
     Parameter 31 Improper Prior
     Parameter 32 Improper Prior
     Parameter 33 Improper Prior
     Parameter 34 Improper Prior
     Parameter 35 Improper Prior
     Parameter 36 Improper Prior
     Parameter 37 Improper Prior
     Parameter 38 Improper Prior
     Parameter 39 Improper Prior
     Parameter 40 Improper Prior
     Parameter 41 Improper Prior
     Parameter 42 Improper Prior
     Parameter 43 Improper Prior
     Parameter 44 Improper Prior
     Parameter 45 Improper Prior
     Parameter 46 Improper Prior

     REPLICATION 47:


                     POTENTIAL       PARAMETER WITH
     ITERATION    SCALE REDUCTION      HIGHEST PSR
     100              1.203               17
     200              1.119               45
     300              1.133               14
     400              1.048               46
     500              1.130               3
     600              1.050               5
     700              1.198               8
     800              1.050               5
     900              1.055               9
     1000             1.101               9
     1100             1.076               5
     1200             1.013               46
     1300             1.018               45
     1400             1.045               7
     1500             1.035               46
     1600             1.033               14
     1700             1.015               14
     1800             1.007               35
     1900             1.010               29
     2000             1.014               25
     2100             1.010               36
     2200             1.017               25
     2300             1.014               20
     2400             1.034               20
     2500             1.029               20
     2600             1.017               20
     2700             1.014               5
     2800             1.005               3
     2900             1.003               20
     3000             1.006               25
     3100             1.009               46
     3200             1.007               20
     3300             1.006               12
     3400             1.007               20
     3500             1.009               20
     3600             1.009               45
     3700             1.008               12
     3800             1.006               45
     3900             1.006               5
     4000             1.014               17
     4100             1.013               3
     4200             1.008               17
     4300             1.007               12
     4400             1.003               12
     4500             1.006               35
     4600             1.005               35
     4700             1.006               19
     4800             1.005               19
     4900             1.005               9
     5000             1.008               9


     Simulated prior distributions

     Parameter       Prior Mean  Prior Variance  Prior Std. Dev.


     Parameter 1 Improper Prior
     Parameter 2 Improper Prior
     Parameter 3        -0.0005          0.0005          0.0221
     Parameter 4         0.0005          0.0005          0.0218
     Parameter 5 Improper Prior
     Parameter 6 Improper Prior
     Parameter 7 Improper Prior
     Parameter 8         0.0011          0.0005          0.0227
     Parameter 9        -0.0013          0.0005          0.0229
     Parameter 10 Improper Prior
     Parameter 11 Improper Prior
     Parameter 12 Improper Prior
     Parameter 13 Improper Prior
     Parameter 14 Improper Prior
     Parameter 15 Improper Prior
     Parameter 16 Improper Prior
     Parameter 17 Improper Prior
     Parameter 18 Improper Prior
     Parameter 19 Improper Prior
     Parameter 20 Improper Prior
     Parameter 21 Improper Prior
     Parameter 22 Improper Prior
     Parameter 23 Improper Prior
     Parameter 24 Improper Prior
     Parameter 25 Improper Prior
     Parameter 26 Improper Prior
     Parameter 27 Improper Prior
     Parameter 28 Improper Prior
     Parameter 29 Improper Prior
     Parameter 30 Improper Prior
     Parameter 31 Improper Prior
     Parameter 32 Improper Prior
     Parameter 33 Improper Prior
     Parameter 34 Improper Prior
     Parameter 35 Improper Prior
     Parameter 36 Improper Prior
     Parameter 37 Improper Prior
     Parameter 38 Improper Prior
     Parameter 39 Improper Prior
     Parameter 40 Improper Prior
     Parameter 41 Improper Prior
     Parameter 42 Improper Prior
     Parameter 43 Improper Prior
     Parameter 44 Improper Prior
     Parameter 45 Improper Prior
     Parameter 46 Improper Prior

     REPLICATION 48:


                     POTENTIAL       PARAMETER WITH
     ITERATION    SCALE REDUCTION      HIGHEST PSR
     100              1.479               28
     200              1.103               24
     300              1.152               8
     400              1.085               45
     500              1.135               45
     600              1.089               10
     700              1.064               45
     800              1.034               22
     900              1.034               38
     1000             1.020               20
     1100             1.013               27
     1200             1.010               4
     1300             1.033               4
     1400             1.021               23
     1500             1.022               23
     1600             1.022               45
     1700             1.022               3
     1800             1.010               13
     1900             1.006               13
     2000             1.006               18
     2100             1.011               18
     2200             1.008               28
     2300             1.012               15
     2400             1.012               10
     2500             1.011               37
     2600             1.008               26
     2700             1.009               21
     2800             1.006               26
     2900             1.010               2
     3000             1.023               5
     3100             1.033               9
     3200             1.026               9
     3300             1.014               9
     3400             1.008               30
     3500             1.009               19
     3600             1.010               19
     3700             1.006               11
     3800             1.007               19
     3900             1.005               37
     4000             1.007               37
     4100             1.015               46
     4200             1.011               21
     4300             1.007               46
     4400             1.008               2
     4500             1.008               2
     4600             1.008               21
     4700             1.011               21
     4800             1.010               21
     4900             1.005               13
     5000             1.007               13


     Simulated prior distributions

     Parameter       Prior Mean  Prior Variance  Prior Std. Dev.


     Parameter 1 Improper Prior
     Parameter 2 Improper Prior
     Parameter 3         0.0009          0.0005          0.0213
     Parameter 4         0.0010          0.0006          0.0238
     Parameter 5 Improper Prior
     Parameter 6 Improper Prior
     Parameter 7 Improper Prior
     Parameter 8         0.0014          0.0005          0.0226
     Parameter 9        -0.0007          0.0005          0.0226
     Parameter 10 Improper Prior
     Parameter 11 Improper Prior
     Parameter 12 Improper Prior
     Parameter 13 Improper Prior
     Parameter 14 Improper Prior
     Parameter 15 Improper Prior
     Parameter 16 Improper Prior
     Parameter 17 Improper Prior
     Parameter 18 Improper Prior
     Parameter 19 Improper Prior
     Parameter 20 Improper Prior
     Parameter 21 Improper Prior
     Parameter 22 Improper Prior
     Parameter 23 Improper Prior
     Parameter 24 Improper Prior
     Parameter 25 Improper Prior
     Parameter 26 Improper Prior
     Parameter 27 Improper Prior
     Parameter 28 Improper Prior
     Parameter 29 Improper Prior
     Parameter 30 Improper Prior
     Parameter 31 Improper Prior
     Parameter 32 Improper Prior
     Parameter 33 Improper Prior
     Parameter 34 Improper Prior
     Parameter 35 Improper Prior
     Parameter 36 Improper Prior
     Parameter 37 Improper Prior
     Parameter 38 Improper Prior
     Parameter 39 Improper Prior
     Parameter 40 Improper Prior
     Parameter 41 Improper Prior
     Parameter 42 Improper Prior
     Parameter 43 Improper Prior
     Parameter 44 Improper Prior
     Parameter 45 Improper Prior
     Parameter 46 Improper Prior

     REPLICATION 49:


                     POTENTIAL       PARAMETER WITH
     ITERATION    SCALE REDUCTION      HIGHEST PSR
     100              1.446               4
     200              1.101               32
     300              1.152               14
     400              1.087               14
     500              1.043               46
     600              1.045               5
     700              1.052               8
     800              1.063               2
     900              1.063               5
     1000             1.021               17
     1100             1.023               32
     1200             1.030               21
     1300             1.058               21
     1400             1.065               21
     1500             1.033               21
     1600             1.008               46
     1700             1.033               5
     1800             1.031               21
     1900             1.037               21
     2000             1.039               21
     2100             1.018               40
     2200             1.012               40
     2300             1.014               40
     2400             1.014               38
     2500             1.011               19
     2600             1.014               38
     2700             1.009               14
     2800             1.011               6
     2900             1.006               27
     3000             1.007               14
     3100             1.009               27
     3200             1.008               7
     3300             1.007               44
     3400             1.012               44
     3500             1.012               44
     3600             1.009               44
     3700             1.005               40
     3800             1.009               9
     3900             1.007               9
     4000             1.006               2
     4100             1.004               14
     4200             1.005               28
     4300             1.007               28
     4400             1.006               14
     4500             1.006               14
     4600             1.009               5
     4700             1.006               20
     4800             1.004               12
     4900             1.006               12
     5000             1.004               12


     Simulated prior distributions

     Parameter       Prior Mean  Prior Variance  Prior Std. Dev.


     Parameter 1 Improper Prior
     Parameter 2 Improper Prior
     Parameter 3        -0.0009          0.0005          0.0225
     Parameter 4        -0.0005          0.0005          0.0220
     Parameter 5 Improper Prior
     Parameter 6 Improper Prior
     Parameter 7 Improper Prior
     Parameter 8        -0.0003          0.0005          0.0220
     Parameter 9        -0.0007          0.0005          0.0227
     Parameter 10 Improper Prior
     Parameter 11 Improper Prior
     Parameter 12 Improper Prior
     Parameter 13 Improper Prior
     Parameter 14 Improper Prior
     Parameter 15 Improper Prior
     Parameter 16 Improper Prior
     Parameter 17 Improper Prior
     Parameter 18 Improper Prior
     Parameter 19 Improper Prior
     Parameter 20 Improper Prior
     Parameter 21 Improper Prior
     Parameter 22 Improper Prior
     Parameter 23 Improper Prior
     Parameter 24 Improper Prior
     Parameter 25 Improper Prior
     Parameter 26 Improper Prior
     Parameter 27 Improper Prior
     Parameter 28 Improper Prior
     Parameter 29 Improper Prior
     Parameter 30 Improper Prior
     Parameter 31 Improper Prior
     Parameter 32 Improper Prior
     Parameter 33 Improper Prior
     Parameter 34 Improper Prior
     Parameter 35 Improper Prior
     Parameter 36 Improper Prior
     Parameter 37 Improper Prior
     Parameter 38 Improper Prior
     Parameter 39 Improper Prior
     Parameter 40 Improper Prior
     Parameter 41 Improper Prior
     Parameter 42 Improper Prior
     Parameter 43 Improper Prior
     Parameter 44 Improper Prior
     Parameter 45 Improper Prior
     Parameter 46 Improper Prior

     REPLICATION 50:


                     POTENTIAL       PARAMETER WITH
     ITERATION    SCALE REDUCTION      HIGHEST PSR
     100              1.144               39
     200              1.067               25
     300              1.082               18
     400              1.071               21
     500              1.203               45
     600              1.039               11
     700              1.049               22
     800              1.063               16
     900              1.006               35
     1000             1.049               1
     1100             1.041               1
     1200             1.013               20
     1300             1.048               8
     1400             1.019               19
     1500             1.011               38
     1600             1.012               24
     1700             1.021               3
     1800             1.036               5
     1900             1.052               5
     2000             1.021               5
     2100             1.013               24
     2200             1.014               24
     2300             1.013               3
     2400             1.009               1
     2500             1.021               1
     2600             1.009               14
     2700             1.004               35
     2800             1.009               14
     2900             1.007               14
     3000             1.007               25
     3100             1.003               32
     3200             1.005               19
     3300             1.009               19
     3400             1.004               11
     3500             1.011               3
     3600             1.006               28
     3700             1.006               10
     3800             1.007               28
     3900             1.006               1
     4000             1.005               1
     4100             1.008               1
     4200             1.011               8
     4300             1.013               1
     4400             1.023               1
     4500             1.021               8
     4600             1.014               1
     4700             1.010               46
     4800             1.009               27
     4900             1.010               46
     5000             1.007               46


     Simulated prior distributions

     Parameter       Prior Mean  Prior Variance  Prior Std. Dev.


     Parameter 1 Improper Prior
     Parameter 2 Improper Prior
     Parameter 3         0.0001          0.0005          0.0224
     Parameter 4         0.0000          0.0005          0.0227
     Parameter 5 Improper Prior
     Parameter 6 Improper Prior
     Parameter 7 Improper Prior
     Parameter 8         0.0010          0.0005          0.0219
     Parameter 9        -0.0009          0.0005          0.0222
     Parameter 10 Improper Prior
     Parameter 11 Improper Prior
     Parameter 12 Improper Prior
     Parameter 13 Improper Prior
     Parameter 14 Improper Prior
     Parameter 15 Improper Prior
     Parameter 16 Improper Prior
     Parameter 17 Improper Prior
     Parameter 18 Improper Prior
     Parameter 19 Improper Prior
     Parameter 20 Improper Prior
     Parameter 21 Improper Prior
     Parameter 22 Improper Prior
     Parameter 23 Improper Prior
     Parameter 24 Improper Prior
     Parameter 25 Improper Prior
     Parameter 26 Improper Prior
     Parameter 27 Improper Prior
     Parameter 28 Improper Prior
     Parameter 29 Improper Prior
     Parameter 30 Improper Prior
     Parameter 31 Improper Prior
     Parameter 32 Improper Prior
     Parameter 33 Improper Prior
     Parameter 34 Improper Prior
     Parameter 35 Improper Prior
     Parameter 36 Improper Prior
     Parameter 37 Improper Prior
     Parameter 38 Improper Prior
     Parameter 39 Improper Prior
     Parameter 40 Improper Prior
     Parameter 41 Improper Prior
     Parameter 42 Improper Prior
     Parameter 43 Improper Prior
     Parameter 44 Improper Prior
     Parameter 45 Improper Prior
     Parameter 46 Improper Prior

     REPLICATION 51:


                     POTENTIAL       PARAMETER WITH
     ITERATION    SCALE REDUCTION      HIGHEST PSR
     100              1.151               13
     200              1.096               32
     300              1.170               21
     400              1.080               5
     500              1.018               6
     600              1.072               5
     700              1.036               36
     800              1.079               19
     900              1.052               28
     1000             1.025               26
     1100             1.021               26
     1200             1.051               28
     1300             1.078               45
     1400             1.038               21
     1500             1.017               12
     1600             1.015               12
     1700             1.091               45
     1800             1.124               45
     1900             1.140               45
     2000             1.067               45
     2100             1.062               8
     2200             1.028               3
     2300             1.014               40
     2400             1.012               40
     2500             1.023               45
     2600             1.030               45
     2700             1.034               45
     2800             1.021               45
     2900             1.027               45
     3000             1.005               34
     3100             1.003               46
     3200             1.003               42
     3300             1.005               46
     3400             1.015               45
     3500             1.015               45
     3600             1.012               45
     3700             1.006               45
     3800             1.005               45
     3900             1.009               18
     4000             1.008               6
     4100             1.008               6
     4200             1.009               6
     4300             1.007               6
     4400             1.008               32
     4500             1.008               32
     4600             1.007               46
     4700             1.005               16
     4800             1.004               16
     4900             1.006               16
     5000             1.008               27


     Simulated prior distributions

     Parameter       Prior Mean  Prior Variance  Prior Std. Dev.


     Parameter 1 Improper Prior
     Parameter 2 Improper Prior
     Parameter 3         0.0015          0.0005          0.0230
     Parameter 4        -0.0004          0.0005          0.0223
     Parameter 5 Improper Prior
     Parameter 6 Improper Prior
     Parameter 7 Improper Prior
     Parameter 8         0.0006          0.0005          0.0223
     Parameter 9        -0.0007          0.0005          0.0223
     Parameter 10 Improper Prior
     Parameter 11 Improper Prior
     Parameter 12 Improper Prior
     Parameter 13 Improper Prior
     Parameter 14 Improper Prior
     Parameter 15 Improper Prior
     Parameter 16 Improper Prior
     Parameter 17 Improper Prior
     Parameter 18 Improper Prior
     Parameter 19 Improper Prior
     Parameter 20 Improper Prior
     Parameter 21 Improper Prior
     Parameter 22 Improper Prior
     Parameter 23 Improper Prior
     Parameter 24 Improper Prior
     Parameter 25 Improper Prior
     Parameter 26 Improper Prior
     Parameter 27 Improper Prior
     Parameter 28 Improper Prior
     Parameter 29 Improper Prior
     Parameter 30 Improper Prior
     Parameter 31 Improper Prior
     Parameter 32 Improper Prior
     Parameter 33 Improper Prior
     Parameter 34 Improper Prior
     Parameter 35 Improper Prior
     Parameter 36 Improper Prior
     Parameter 37 Improper Prior
     Parameter 38 Improper Prior
     Parameter 39 Improper Prior
     Parameter 40 Improper Prior
     Parameter 41 Improper Prior
     Parameter 42 Improper Prior
     Parameter 43 Improper Prior
     Parameter 44 Improper Prior
     Parameter 45 Improper Prior
     Parameter 46 Improper Prior

     REPLICATION 52:


                     POTENTIAL       PARAMETER WITH
     ITERATION    SCALE REDUCTION      HIGHEST PSR
     100              1.252               46
     200              1.145               19
     300              1.190               5
     400              1.070               19
     500              1.144               45
     600              1.044               32
     700              1.046               24
     800              1.030               23
     900              1.039               45
     1000             1.112               45
     1100             1.041               45
     1200             1.024               20
     1300             1.024               45
     1400             1.177               45
     1500             1.065               45
     1600             1.037               45
     1700             1.045               1
     1800             1.012               1
     1900             1.021               28
     2000             1.018               1
     2100             1.022               28
     2200             1.025               18
     2300             1.014               18
     2400             1.009               38
     2500             1.041               8
     2600             1.071               8
     2700             1.061               1
     2800             1.068               1
     2900             1.065               2
     3000             1.051               1
     3100             1.018               18
     3200             1.014               18
     3300             1.016               18
     3400             1.011               18
     3500             1.008               18
     3600             1.005               21
     3700             1.012               8
     3800             1.014               8
     3900             1.009               8
     4000             1.009               20
     4100             1.006               8
     4200             1.005               17
     4300             1.005               12
     4400             1.006               46
     4500             1.004               46
     4600             1.003               40
     4700             1.005               40
     4800             1.004               40
     4900             1.003               40
     5000             1.005               1


     Simulated prior distributions

     Parameter       Prior Mean  Prior Variance  Prior Std. Dev.


     Parameter 1 Improper Prior
     Parameter 2 Improper Prior
     Parameter 3         0.0011          0.0005          0.0224
     Parameter 4         0.0002          0.0005          0.0222
     Parameter 5 Improper Prior
     Parameter 6 Improper Prior
     Parameter 7 Improper Prior
     Parameter 8        -0.0005          0.0005          0.0227
     Parameter 9        -0.0007          0.0005          0.0218
     Parameter 10 Improper Prior
     Parameter 11 Improper Prior
     Parameter 12 Improper Prior
     Parameter 13 Improper Prior
     Parameter 14 Improper Prior
     Parameter 15 Improper Prior
     Parameter 16 Improper Prior
     Parameter 17 Improper Prior
     Parameter 18 Improper Prior
     Parameter 19 Improper Prior
     Parameter 20 Improper Prior
     Parameter 21 Improper Prior
     Parameter 22 Improper Prior
     Parameter 23 Improper Prior
     Parameter 24 Improper Prior
     Parameter 25 Improper Prior
     Parameter 26 Improper Prior
     Parameter 27 Improper Prior
     Parameter 28 Improper Prior
     Parameter 29 Improper Prior
     Parameter 30 Improper Prior
     Parameter 31 Improper Prior
     Parameter 32 Improper Prior
     Parameter 33 Improper Prior
     Parameter 34 Improper Prior
     Parameter 35 Improper Prior
     Parameter 36 Improper Prior
     Parameter 37 Improper Prior
     Parameter 38 Improper Prior
     Parameter 39 Improper Prior
     Parameter 40 Improper Prior
     Parameter 41 Improper Prior
     Parameter 42 Improper Prior
     Parameter 43 Improper Prior
     Parameter 44 Improper Prior
     Parameter 45 Improper Prior
     Parameter 46 Improper Prior

     REPLICATION 53:


                     POTENTIAL       PARAMETER WITH
     ITERATION    SCALE REDUCTION      HIGHEST PSR
     100              1.165               29
     200              1.131               37
     300              1.092               5
     400              1.078               21
     500              1.330               5
     600              1.069               3
     700              1.160               45
     800              1.085               3
     900              1.083               3
     1000             1.046               28
     1100             1.052               38
     1200             1.027               28
     1300             1.020               17
     1400             1.013               23
     1500             1.020               4
     1600             1.020               46
     1700             1.016               46
     1800             1.013               36
     1900             1.011               39
     2000             1.014               39
     2100             1.010               36
     2200             1.014               39
     2300             1.010               46
     2400             1.006               46
     2500             1.007               46
     2600             1.008               11
     2700             1.007               11
     2800             1.007               28
     2900             1.011               8
     3000             1.007               13
     3100             1.007               8
     3200             1.004               38
     3300             1.006               38
     3400             1.006               38
     3500             1.013               40
     3600             1.018               5
     3700             1.023               5
     3800             1.009               40
     3900             1.011               40
     4000             1.006               40
     4100             1.004               5
     4200             1.004               40
     4300             1.004               34
     4400             1.004               20
     4500             1.005               17
     4600             1.003               45
     4700             1.004               34
     4800             1.003               34
     4900             1.003               22
     5000             1.006               22


     Simulated prior distributions

     Parameter       Prior Mean  Prior Variance  Prior Std. Dev.


     Parameter 1 Improper Prior
     Parameter 2 Improper Prior
     Parameter 3        -0.0010          0.0005          0.0225
     Parameter 4        -0.0001          0.0005          0.0226
     Parameter 5 Improper Prior
     Parameter 6 Improper Prior
     Parameter 7 Improper Prior
     Parameter 8        -0.0007          0.0005          0.0222
     Parameter 9         0.0001          0.0005          0.0229
     Parameter 10 Improper Prior
     Parameter 11 Improper Prior
     Parameter 12 Improper Prior
     Parameter 13 Improper Prior
     Parameter 14 Improper Prior
     Parameter 15 Improper Prior
     Parameter 16 Improper Prior
     Parameter 17 Improper Prior
     Parameter 18 Improper Prior
     Parameter 19 Improper Prior
     Parameter 20 Improper Prior
     Parameter 21 Improper Prior
     Parameter 22 Improper Prior
     Parameter 23 Improper Prior
     Parameter 24 Improper Prior
     Parameter 25 Improper Prior
     Parameter 26 Improper Prior
     Parameter 27 Improper Prior
     Parameter 28 Improper Prior
     Parameter 29 Improper Prior
     Parameter 30 Improper Prior
     Parameter 31 Improper Prior
     Parameter 32 Improper Prior
     Parameter 33 Improper Prior
     Parameter 34 Improper Prior
     Parameter 35 Improper Prior
     Parameter 36 Improper Prior
     Parameter 37 Improper Prior
     Parameter 38 Improper Prior
     Parameter 39 Improper Prior
     Parameter 40 Improper Prior
     Parameter 41 Improper Prior
     Parameter 42 Improper Prior
     Parameter 43 Improper Prior
     Parameter 44 Improper Prior
     Parameter 45 Improper Prior
     Parameter 46 Improper Prior

     REPLICATION 54:


                     POTENTIAL       PARAMETER WITH
     ITERATION    SCALE REDUCTION      HIGHEST PSR
     100              1.232               40
     200              1.131               19
     300              1.333               5
     400              1.120               8
     500              1.056               20
     600              1.053               46
     700              1.041               40
     800              1.038               7
     900              1.027               7
     1000             1.019               46
     1100             1.077               5
     1200             1.043               5
     1300             1.007               26
     1400             1.004               35
     1500             1.018               18
     1600             1.015               11
     1700             1.015               12
     1800             1.012               2
     1900             1.028               2
     2000             1.030               2
     2100             1.010               45
     2200             1.012               11
     2300             1.007               45
     2400             1.019               21
     2500             1.009               36
     2600             1.014               21
     2700             1.006               1
     2800             1.010               1
     2900             1.012               14
     3000             1.008               14
     3100             1.013               14
     3200             1.014               14
     3300             1.011               40
     3400             1.012               40
     3500             1.007               46
     3600             1.008               46
     3700             1.005               34
     3800             1.011               34
     3900             1.007               34
     4000             1.011               9
     4100             1.009               9
     4200             1.007               45
     4300             1.002               15
     4400             1.003               29
     4500             1.004               29
     4600             1.004               29
     4700             1.006               29
     4800             1.007               29
     4900             1.007               29
     5000             1.007               10


     Simulated prior distributions

     Parameter       Prior Mean  Prior Variance  Prior Std. Dev.


     Parameter 1 Improper Prior
     Parameter 2 Improper Prior
     Parameter 3         0.0000          0.0005          0.0215
     Parameter 4        -0.0002          0.0005          0.0221
     Parameter 5 Improper Prior
     Parameter 6 Improper Prior
     Parameter 7 Improper Prior
     Parameter 8         0.0000          0.0005          0.0221
     Parameter 9        -0.0012          0.0005          0.0222
     Parameter 10 Improper Prior
     Parameter 11 Improper Prior
     Parameter 12 Improper Prior
     Parameter 13 Improper Prior
     Parameter 14 Improper Prior
     Parameter 15 Improper Prior
     Parameter 16 Improper Prior
     Parameter 17 Improper Prior
     Parameter 18 Improper Prior
     Parameter 19 Improper Prior
     Parameter 20 Improper Prior
     Parameter 21 Improper Prior
     Parameter 22 Improper Prior
     Parameter 23 Improper Prior
     Parameter 24 Improper Prior
     Parameter 25 Improper Prior
     Parameter 26 Improper Prior
     Parameter 27 Improper Prior
     Parameter 28 Improper Prior
     Parameter 29 Improper Prior
     Parameter 30 Improper Prior
     Parameter 31 Improper Prior
     Parameter 32 Improper Prior
     Parameter 33 Improper Prior
     Parameter 34 Improper Prior
     Parameter 35 Improper Prior
     Parameter 36 Improper Prior
     Parameter 37 Improper Prior
     Parameter 38 Improper Prior
     Parameter 39 Improper Prior
     Parameter 40 Improper Prior
     Parameter 41 Improper Prior
     Parameter 42 Improper Prior
     Parameter 43 Improper Prior
     Parameter 44 Improper Prior
     Parameter 45 Improper Prior
     Parameter 46 Improper Prior

     REPLICATION 55:


                     POTENTIAL       PARAMETER WITH
     ITERATION    SCALE REDUCTION      HIGHEST PSR
     100              1.281               46
     200              1.575               8
     300              1.061               16
     400              1.122               24
     500              1.035               44
     600              1.077               24
     700              1.016               5
     800              1.027               1
     900              1.032               14
     1000             1.023               13
     1100             1.034               18
     1200             1.044               35
     1300             1.028               35
     1400             1.026               10
     1500             1.031               1
     1600             1.037               27
     1700             1.018               27
     1800             1.020               17
     1900             1.010               17
     2000             1.008               10
     2100             1.008               28
     2200             1.007               17
     2300             1.018               27
     2400             1.010               13
     2500             1.031               45
     2600             1.022               2
     2700             1.019               5
     2800             1.026               2
     2900             1.042               5
     3000             1.038               2
     3100             1.010               45
     3200             1.005               18
     3300             1.008               1
     3400             1.011               1
     3500             1.010               6
     3600             1.016               5
     3700             1.019               2
     3800             1.024               2
     3900             1.014               5
     4000             1.005               15
     4100             1.005               15
     4200             1.006               15
     4300             1.007               15
     4400             1.010               4
     4500             1.008               4
     4600             1.010               6
     4700             1.018               4
     4800             1.028               4
     4900             1.023               4
     5000             1.014               9


     Simulated prior distributions

     Parameter       Prior Mean  Prior Variance  Prior Std. Dev.


     Parameter 1 Improper Prior
     Parameter 2 Improper Prior
     Parameter 3        -0.0002          0.0005          0.0224
     Parameter 4         0.0008          0.0005          0.0225
     Parameter 5 Improper Prior
     Parameter 6 Improper Prior
     Parameter 7 Improper Prior
     Parameter 8         0.0001          0.0005          0.0220
     Parameter 9        -0.0005          0.0005          0.0223
     Parameter 10 Improper Prior
     Parameter 11 Improper Prior
     Parameter 12 Improper Prior
     Parameter 13 Improper Prior
     Parameter 14 Improper Prior
     Parameter 15 Improper Prior
     Parameter 16 Improper Prior
     Parameter 17 Improper Prior
     Parameter 18 Improper Prior
     Parameter 19 Improper Prior
     Parameter 20 Improper Prior
     Parameter 21 Improper Prior
     Parameter 22 Improper Prior
     Parameter 23 Improper Prior
     Parameter 24 Improper Prior
     Parameter 25 Improper Prior
     Parameter 26 Improper Prior
     Parameter 27 Improper Prior
     Parameter 28 Improper Prior
     Parameter 29 Improper Prior
     Parameter 30 Improper Prior
     Parameter 31 Improper Prior
     Parameter 32 Improper Prior
     Parameter 33 Improper Prior
     Parameter 34 Improper Prior
     Parameter 35 Improper Prior
     Parameter 36 Improper Prior
     Parameter 37 Improper Prior
     Parameter 38 Improper Prior
     Parameter 39 Improper Prior
     Parameter 40 Improper Prior
     Parameter 41 Improper Prior
     Parameter 42 Improper Prior
     Parameter 43 Improper Prior
     Parameter 44 Improper Prior
     Parameter 45 Improper Prior
     Parameter 46 Improper Prior

     REPLICATION 56:


                     POTENTIAL       PARAMETER WITH
     ITERATION    SCALE REDUCTION      HIGHEST PSR
     100              1.279               36
     200              1.433               4
     300              1.233               1
     400              1.089               9
     500              1.069               11
     600              1.029               21
     700              1.044               45
     800              1.046               45
     900              1.023               17
     1000             1.014               6
     1100             1.037               45
     1200             1.058               45
     1300             1.024               45
     1400             1.042               9
     1500             1.023               17
     1600             1.020               38
     1700             1.024               2
     1800             1.021               46
     1900             1.023               46
     2000             1.028               46
     2100             1.011               46
     2200             1.013               46
     2300             1.008               38
     2400             1.016               19
     2500             1.019               19
     2600             1.013               11
     2700             1.010               5
     2800             1.013               40
     2900             1.009               40
     3000             1.009               13
     3100             1.010               2
     3200             1.005               9
     3300             1.007               13
     3400             1.006               9
     3500             1.004               33
     3600             1.010               45
     3700             1.012               45
     3800             1.009               45
     3900             1.006               46
     4000             1.005               10
     4100             1.007               10
     4200             1.005               10
     4300             1.004               32
     4400             1.006               32
     4500             1.005               38
     4600             1.004               5
     4700             1.005               5
     4800             1.007               5
     4900             1.005               5
     5000             1.003               22


     Simulated prior distributions

     Parameter       Prior Mean  Prior Variance  Prior Std. Dev.


     Parameter 1 Improper Prior
     Parameter 2 Improper Prior
     Parameter 3        -0.0009          0.0005          0.0222
     Parameter 4        -0.0016          0.0005          0.0229
     Parameter 5 Improper Prior
     Parameter 6 Improper Prior
     Parameter 7 Improper Prior
     Parameter 8         0.0005          0.0005          0.0229
     Parameter 9         0.0012          0.0005          0.0232
     Parameter 10 Improper Prior
     Parameter 11 Improper Prior
     Parameter 12 Improper Prior
     Parameter 13 Improper Prior
     Parameter 14 Improper Prior
     Parameter 15 Improper Prior
     Parameter 16 Improper Prior
     Parameter 17 Improper Prior
     Parameter 18 Improper Prior
     Parameter 19 Improper Prior
     Parameter 20 Improper Prior
     Parameter 21 Improper Prior
     Parameter 22 Improper Prior
     Parameter 23 Improper Prior
     Parameter 24 Improper Prior
     Parameter 25 Improper Prior
     Parameter 26 Improper Prior
     Parameter 27 Improper Prior
     Parameter 28 Improper Prior
     Parameter 29 Improper Prior
     Parameter 30 Improper Prior
     Parameter 31 Improper Prior
     Parameter 32 Improper Prior
     Parameter 33 Improper Prior
     Parameter 34 Improper Prior
     Parameter 35 Improper Prior
     Parameter 36 Improper Prior
     Parameter 37 Improper Prior
     Parameter 38 Improper Prior
     Parameter 39 Improper Prior
     Parameter 40 Improper Prior
     Parameter 41 Improper Prior
     Parameter 42 Improper Prior
     Parameter 43 Improper Prior
     Parameter 44 Improper Prior
     Parameter 45 Improper Prior
     Parameter 46 Improper Prior

     REPLICATION 57:


                     POTENTIAL       PARAMETER WITH
     ITERATION    SCALE REDUCTION      HIGHEST PSR
     100              1.514               21
     200              1.219               46
     300              1.131               46
     400              1.082               23
     500              1.078               21
     600              1.072               5
     700              1.046               28
     800              1.036               14
     900              1.049               5
     1000             1.046               10
     1100             1.054               28
     1200             1.044               19
     1300             1.047               21
     1400             1.036               21
     1500             1.027               21
     1600             1.011               28
     1700             1.032               28
     1800             1.041               1
     1900             1.077               1
     2000             1.030               1
     2100             1.032               15
     2200             1.029               15
     2300             1.031               15
     2400             1.035               15
     2500             1.015               15
     2600             1.010               19
     2700             1.014               12
     2800             1.034               1
     2900             1.022               1
     3000             1.027               1
     3100             1.038               1
     3200             1.051               1
     3300             1.048               1
     3400             1.035               1
     3500             1.035               5
     3600             1.021               9
     3700             1.012               15
     3800             1.008               15
     3900             1.006               15
     4000             1.003               15
     4100             1.007               13
     4200             1.008               13
     4300             1.008               1
     4400             1.009               9
     4500             1.015               9
     4600             1.017               9
     4700             1.020               3
     4800             1.020               3
     4900             1.012               3
     5000             1.009               3


     Simulated prior distributions

     Parameter       Prior Mean  Prior Variance  Prior Std. Dev.


     Parameter 1 Improper Prior
     Parameter 2 Improper Prior
     Parameter 3         0.0005          0.0005          0.0223
     Parameter 4        -0.0002          0.0005          0.0220
     Parameter 5 Improper Prior
     Parameter 6 Improper Prior
     Parameter 7 Improper Prior
     Parameter 8         0.0007          0.0005          0.0221
     Parameter 9        -0.0004          0.0005          0.0234
     Parameter 10 Improper Prior
     Parameter 11 Improper Prior
     Parameter 12 Improper Prior
     Parameter 13 Improper Prior
     Parameter 14 Improper Prior
     Parameter 15 Improper Prior
     Parameter 16 Improper Prior
     Parameter 17 Improper Prior
     Parameter 18 Improper Prior
     Parameter 19 Improper Prior
     Parameter 20 Improper Prior
     Parameter 21 Improper Prior
     Parameter 22 Improper Prior
     Parameter 23 Improper Prior
     Parameter 24 Improper Prior
     Parameter 25 Improper Prior
     Parameter 26 Improper Prior
     Parameter 27 Improper Prior
     Parameter 28 Improper Prior
     Parameter 29 Improper Prior
     Parameter 30 Improper Prior
     Parameter 31 Improper Prior
     Parameter 32 Improper Prior
     Parameter 33 Improper Prior
     Parameter 34 Improper Prior
     Parameter 35 Improper Prior
     Parameter 36 Improper Prior
     Parameter 37 Improper Prior
     Parameter 38 Improper Prior
     Parameter 39 Improper Prior
     Parameter 40 Improper Prior
     Parameter 41 Improper Prior
     Parameter 42 Improper Prior
     Parameter 43 Improper Prior
     Parameter 44 Improper Prior
     Parameter 45 Improper Prior
     Parameter 46 Improper Prior

     REPLICATION 58:


                     POTENTIAL       PARAMETER WITH
     ITERATION    SCALE REDUCTION      HIGHEST PSR
     100              1.264               20
     200              1.147               5
     300              1.448               9
     400              1.103               20
     500              1.043               17
     600              1.030               6
     700              1.045               19
     800              1.020               2
     900              1.122               45
     1000             1.029               22
     1100             1.044               1
     1200             1.051               45
     1300             1.066               45
     1400             1.044               45
     1500             1.034               38
     1600             1.019               18
     1700             1.027               22
     1800             1.012               45
     1900             1.043               45
     2000             1.032               45
     2100             1.031               10
     2200             1.033               10
     2300             1.021               21
     2400             1.018               21
     2500             1.013               46
     2600             1.012               46
     2700             1.011               17
     2800             1.007               17
     2900             1.006               23
     3000             1.006               41
     3100             1.004               32
     3200             1.005               23
     3300             1.007               24
     3400             1.011               24
     3500             1.013               4
     3600             1.013               24
     3700             1.009               4
     3800             1.006               17
     3900             1.005               17
     4000             1.008               17
     4100             1.016               17
     4200             1.015               17
     4300             1.013               17
     4400             1.011               17
     4500             1.012               1
     4600             1.005               45
     4700             1.005               45
     4800             1.009               9
     4900             1.009               45
     5000             1.010               9


     Simulated prior distributions

     Parameter       Prior Mean  Prior Variance  Prior Std. Dev.


     Parameter 1 Improper Prior
     Parameter 2 Improper Prior
     Parameter 3         0.0001          0.0005          0.0230
     Parameter 4         0.0004          0.0005          0.0221
     Parameter 5 Improper Prior
     Parameter 6 Improper Prior
     Parameter 7 Improper Prior
     Parameter 8         0.0013          0.0005          0.0219
     Parameter 9         0.0006          0.0005          0.0225
     Parameter 10 Improper Prior
     Parameter 11 Improper Prior
     Parameter 12 Improper Prior
     Parameter 13 Improper Prior
     Parameter 14 Improper Prior
     Parameter 15 Improper Prior
     Parameter 16 Improper Prior
     Parameter 17 Improper Prior
     Parameter 18 Improper Prior
     Parameter 19 Improper Prior
     Parameter 20 Improper Prior
     Parameter 21 Improper Prior
     Parameter 22 Improper Prior
     Parameter 23 Improper Prior
     Parameter 24 Improper Prior
     Parameter 25 Improper Prior
     Parameter 26 Improper Prior
     Parameter 27 Improper Prior
     Parameter 28 Improper Prior
     Parameter 29 Improper Prior
     Parameter 30 Improper Prior
     Parameter 31 Improper Prior
     Parameter 32 Improper Prior
     Parameter 33 Improper Prior
     Parameter 34 Improper Prior
     Parameter 35 Improper Prior
     Parameter 36 Improper Prior
     Parameter 37 Improper Prior
     Parameter 38 Improper Prior
     Parameter 39 Improper Prior
     Parameter 40 Improper Prior
     Parameter 41 Improper Prior
     Parameter 42 Improper Prior
     Parameter 43 Improper Prior
     Parameter 44 Improper Prior
     Parameter 45 Improper Prior
     Parameter 46 Improper Prior

     REPLICATION 59:


                     POTENTIAL       PARAMETER WITH
     ITERATION    SCALE REDUCTION      HIGHEST PSR
     100              1.426               2
     200              1.163               21
     300              1.070               17
     400              1.043               34
     500              1.065               14
     600              1.024               17
     700              1.057               45
     800              1.055               5
     900              1.020               28
     1000             1.027               28
     1100             1.038               5
     1200             1.014               46
     1300             1.022               45
     1400             1.060               45
     1500             1.017               28
     1600             1.022               10
     1700             1.070               5
     1800             1.090               5
     1900             1.102               5
     2000             1.060               5
     2100             1.015               19
     2200             1.009               19
     2300             1.012               1
     2400             1.016               1
     2500             1.035               5
     2600             1.014               15
     2700             1.008               36
     2800             1.003               28
     2900             1.015               5
     3000             1.005               5
     3100             1.005               12
     3200             1.008               12
     3300             1.006               12
     3400             1.008               12
     3500             1.008               12
     3600             1.015               12
     3700             1.014               12
     3800             1.016               12
     3900             1.008               12
     4000             1.006               12
     4100             1.004               12
     4200             1.003               12
     4300             1.002               39
     4400             1.003               1
     4500             1.005               2
     4600             1.003               22
     4700             1.003               21
     4800             1.004               40
     4900             1.003               22
     5000             1.002               22


     Simulated prior distributions

     Parameter       Prior Mean  Prior Variance  Prior Std. Dev.


     Parameter 1 Improper Prior
     Parameter 2 Improper Prior
     Parameter 3        -0.0002          0.0005          0.0227
     Parameter 4        -0.0004          0.0005          0.0224
     Parameter 5 Improper Prior
     Parameter 6 Improper Prior
     Parameter 7 Improper Prior
     Parameter 8        -0.0011          0.0005          0.0226
     Parameter 9         0.0000          0.0005          0.0224
     Parameter 10 Improper Prior
     Parameter 11 Improper Prior
     Parameter 12 Improper Prior
     Parameter 13 Improper Prior
     Parameter 14 Improper Prior
     Parameter 15 Improper Prior
     Parameter 16 Improper Prior
     Parameter 17 Improper Prior
     Parameter 18 Improper Prior
     Parameter 19 Improper Prior
     Parameter 20 Improper Prior
     Parameter 21 Improper Prior
     Parameter 22 Improper Prior
     Parameter 23 Improper Prior
     Parameter 24 Improper Prior
     Parameter 25 Improper Prior
     Parameter 26 Improper Prior
     Parameter 27 Improper Prior
     Parameter 28 Improper Prior
     Parameter 29 Improper Prior
     Parameter 30 Improper Prior
     Parameter 31 Improper Prior
     Parameter 32 Improper Prior
     Parameter 33 Improper Prior
     Parameter 34 Improper Prior
     Parameter 35 Improper Prior
     Parameter 36 Improper Prior
     Parameter 37 Improper Prior
     Parameter 38 Improper Prior
     Parameter 39 Improper Prior
     Parameter 40 Improper Prior
     Parameter 41 Improper Prior
     Parameter 42 Improper Prior
     Parameter 43 Improper Prior
     Parameter 44 Improper Prior
     Parameter 45 Improper Prior
     Parameter 46 Improper Prior

     REPLICATION 60:


                     POTENTIAL       PARAMETER WITH
     ITERATION    SCALE REDUCTION      HIGHEST PSR
     100              1.321               45
     200              1.092               19
     300              1.071               13
     400              1.144               12
     500              1.119               46
     600              1.133               45
     700              1.055               45
     800              1.030               15
     900              1.021               11
     1000             1.022               36
     1100             1.023               10
     1200             1.024               26
     1300             1.010               27
     1400             1.017               35
     1500             1.049               3
     1600             1.034               3
     1700             1.022               12
     1800             1.015               46
     1900             1.020               14
     2000             1.015               22
     2100             1.007               24
     2200             1.022               45
     2300             1.008               10
     2400             1.012               14
     2500             1.029               14
     2600             1.030               14
     2700             1.022               1
     2800             1.025               1
     2900             1.019               1
     3000             1.015               1
     3100             1.022               8
     3200             1.017               8
     3300             1.009               2
     3400             1.015               2
     3500             1.013               2
     3600             1.006               9
     3700             1.004               26
     3800             1.004               26
     3900             1.010               45
     4000             1.016               45
     4100             1.020               45
     4200             1.018               1
     4300             1.016               1
     4400             1.006               1
     4500             1.008               8
     4600             1.025               8
     4700             1.021               8
     4800             1.020               2
     4900             1.017               8
     5000             1.017               8


     Simulated prior distributions

     Parameter       Prior Mean  Prior Variance  Prior Std. Dev.


     Parameter 1 Improper Prior
     Parameter 2 Improper Prior
     Parameter 3         0.0001          0.0005          0.0221
     Parameter 4         0.0006          0.0005          0.0223
     Parameter 5 Improper Prior
     Parameter 6 Improper Prior
     Parameter 7 Improper Prior
     Parameter 8         0.0002          0.0005          0.0232
     Parameter 9         0.0003          0.0005          0.0230
     Parameter 10 Improper Prior
     Parameter 11 Improper Prior
     Parameter 12 Improper Prior
     Parameter 13 Improper Prior
     Parameter 14 Improper Prior
     Parameter 15 Improper Prior
     Parameter 16 Improper Prior
     Parameter 17 Improper Prior
     Parameter 18 Improper Prior
     Parameter 19 Improper Prior
     Parameter 20 Improper Prior
     Parameter 21 Improper Prior
     Parameter 22 Improper Prior
     Parameter 23 Improper Prior
     Parameter 24 Improper Prior
     Parameter 25 Improper Prior
     Parameter 26 Improper Prior
     Parameter 27 Improper Prior
     Parameter 28 Improper Prior
     Parameter 29 Improper Prior
     Parameter 30 Improper Prior
     Parameter 31 Improper Prior
     Parameter 32 Improper Prior
     Parameter 33 Improper Prior
     Parameter 34 Improper Prior
     Parameter 35 Improper Prior
     Parameter 36 Improper Prior
     Parameter 37 Improper Prior
     Parameter 38 Improper Prior
     Parameter 39 Improper Prior
     Parameter 40 Improper Prior
     Parameter 41 Improper Prior
     Parameter 42 Improper Prior
     Parameter 43 Improper Prior
     Parameter 44 Improper Prior
     Parameter 45 Improper Prior
     Parameter 46 Improper Prior

     REPLICATION 61:


                     POTENTIAL       PARAMETER WITH
     ITERATION    SCALE REDUCTION      HIGHEST PSR
     100              1.315               43
     200              1.487               5
     300              1.252               5
     400              1.131               5
     500              1.136               8
     600              1.061               5
     700              1.045               46
     800              1.039               28
     900              1.021               28
     1000             1.014               38
     1100             1.021               12
     1200             1.039               14
     1300             1.013               20
     1400             1.056               5
     1500             1.021               5
     1600             1.043               1
     1700             1.058               5
     1800             1.039               45
     1900             1.023               14
     2000             1.015               28
     2100             1.015               5
     2200             1.005               39
     2300             1.011               5
     2400             1.017               5
     2500             1.006               5
     2600             1.028               5
     2700             1.028               45
     2800             1.028               45
     2900             1.031               5
     3000             1.027               45
     3100             1.011               8
     3200             1.006               16
     3300             1.008               11
     3400             1.007               11
     3500             1.007               15
     3600             1.007               15
     3700             1.008               12
     3800             1.010               12
     3900             1.017               5
     4000             1.029               1
     4100             1.012               1
     4200             1.003               11
     4300             1.008               5
     4400             1.009               11
     4500             1.006               11
     4600             1.004               11
     4700             1.005               24
     4800             1.005               10
     4900             1.003               10
     5000             1.004               16


     Simulated prior distributions

     Parameter       Prior Mean  Prior Variance  Prior Std. Dev.


     Parameter 1 Improper Prior
     Parameter 2 Improper Prior
     Parameter 3         0.0006          0.0005          0.0228
     Parameter 4         0.0010          0.0005          0.0218
     Parameter 5 Improper Prior
     Parameter 6 Improper Prior
     Parameter 7 Improper Prior
     Parameter 8         0.0001          0.0005          0.0218
     Parameter 9         0.0003          0.0005          0.0228
     Parameter 10 Improper Prior
     Parameter 11 Improper Prior
     Parameter 12 Improper Prior
     Parameter 13 Improper Prior
     Parameter 14 Improper Prior
     Parameter 15 Improper Prior
     Parameter 16 Improper Prior
     Parameter 17 Improper Prior
     Parameter 18 Improper Prior
     Parameter 19 Improper Prior
     Parameter 20 Improper Prior
     Parameter 21 Improper Prior
     Parameter 22 Improper Prior
     Parameter 23 Improper Prior
     Parameter 24 Improper Prior
     Parameter 25 Improper Prior
     Parameter 26 Improper Prior
     Parameter 27 Improper Prior
     Parameter 28 Improper Prior
     Parameter 29 Improper Prior
     Parameter 30 Improper Prior
     Parameter 31 Improper Prior
     Parameter 32 Improper Prior
     Parameter 33 Improper Prior
     Parameter 34 Improper Prior
     Parameter 35 Improper Prior
     Parameter 36 Improper Prior
     Parameter 37 Improper Prior
     Parameter 38 Improper Prior
     Parameter 39 Improper Prior
     Parameter 40 Improper Prior
     Parameter 41 Improper Prior
     Parameter 42 Improper Prior
     Parameter 43 Improper Prior
     Parameter 44 Improper Prior
     Parameter 45 Improper Prior
     Parameter 46 Improper Prior

     REPLICATION 62:


                     POTENTIAL       PARAMETER WITH
     ITERATION    SCALE REDUCTION      HIGHEST PSR
     100              1.134               24
     200              1.147               6
     300              1.141               2
     400              1.367               5
     500              1.048               8
     600              1.068               1
     700              1.057               1
     800              1.027               39
     900              1.049               3
     1000             1.058               38
     1100             1.035               28
     1200             1.060               1
     1300             1.027               5
     1400             1.012               14
     1500             1.013               25
     1600             1.016               23
     1700             1.027               45
     1800             1.015               13
     1900             1.018               1
     2000             1.006               2
     2100             1.007               11
     2200             1.010               32
     2300             1.010               32
     2400             1.017               23
     2500             1.012               23
     2600             1.014               19
     2700             1.024               14
     2800             1.018               14
     2900             1.017               28
     3000             1.023               28
     3100             1.013               28
     3200             1.012               28
     3300             1.006               28
     3400             1.008               19
     3500             1.009               19
     3600             1.009               19
     3700             1.007               12
     3800             1.005               28
     3900             1.007               19
     4000             1.005               28
     4100             1.008               28
     4200             1.007               28
     4300             1.006               34
     4400             1.010               3
     4500             1.011               3
     4600             1.023               3
     4700             1.014               8
     4800             1.014               5
     4900             1.021               5
     5000             1.014               1


     Simulated prior distributions

     Parameter       Prior Mean  Prior Variance  Prior Std. Dev.


     Parameter 1 Improper Prior
     Parameter 2 Improper Prior
     Parameter 3         0.0000          0.0005          0.0217
     Parameter 4         0.0005          0.0005          0.0220
     Parameter 5 Improper Prior
     Parameter 6 Improper Prior
     Parameter 7 Improper Prior
     Parameter 8        -0.0003          0.0005          0.0229
     Parameter 9         0.0006          0.0005          0.0222
     Parameter 10 Improper Prior
     Parameter 11 Improper Prior
     Parameter 12 Improper Prior
     Parameter 13 Improper Prior
     Parameter 14 Improper Prior
     Parameter 15 Improper Prior
     Parameter 16 Improper Prior
     Parameter 17 Improper Prior
     Parameter 18 Improper Prior
     Parameter 19 Improper Prior
     Parameter 20 Improper Prior
     Parameter 21 Improper Prior
     Parameter 22 Improper Prior
     Parameter 23 Improper Prior
     Parameter 24 Improper Prior
     Parameter 25 Improper Prior
     Parameter 26 Improper Prior
     Parameter 27 Improper Prior
     Parameter 28 Improper Prior
     Parameter 29 Improper Prior
     Parameter 30 Improper Prior
     Parameter 31 Improper Prior
     Parameter 32 Improper Prior
     Parameter 33 Improper Prior
     Parameter 34 Improper Prior
     Parameter 35 Improper Prior
     Parameter 36 Improper Prior
     Parameter 37 Improper Prior
     Parameter 38 Improper Prior
     Parameter 39 Improper Prior
     Parameter 40 Improper Prior
     Parameter 41 Improper Prior
     Parameter 42 Improper Prior
     Parameter 43 Improper Prior
     Parameter 44 Improper Prior
     Parameter 45 Improper Prior
     Parameter 46 Improper Prior

     REPLICATION 63:


                     POTENTIAL       PARAMETER WITH
     ITERATION    SCALE REDUCTION      HIGHEST PSR
     100              1.146               32
     200              1.073               31
     300              1.055               24
     400              1.041               18
     500              1.089               11
     600              1.051               4
     700              1.038               2
     800              1.024               11
     900              1.029               35
     1000             1.032               32
     1100             1.025               28
     1200             1.017               28
     1300             1.010               4
     1400             1.011               21
     1500             1.017               46
     1600             1.048               46
     1700             1.045               46
     1800             1.019               46
     1900             1.011               28
     2000             1.015               37
     2100             1.010               35
     2200             1.041               5
     2300             1.048               5
     2400             1.069               1
     2500             1.074               5
     2600             1.036               5
     2700             1.014               21
     2800             1.013               46
     2900             1.009               46
     3000             1.011               45
     3100             1.010               45
     3200             1.008               39
     3300             1.026               1
     3400             1.039               1
     3500             1.021               1
     3600             1.018               5
     3700             1.014               9
     3800             1.016               9
     3900             1.015               9
     4000             1.011               9
     4100             1.011               4
     4200             1.005               4
     4300             1.005               14
     4400             1.004               14
     4500             1.005               14
     4600             1.004               28
     4700             1.003               21
     4800             1.004               39
     4900             1.004               18
     5000             1.007               28


     Simulated prior distributions

     Parameter       Prior Mean  Prior Variance  Prior Std. Dev.


     Parameter 1 Improper Prior
     Parameter 2 Improper Prior
     Parameter 3        -0.0009          0.0005          0.0223
     Parameter 4         0.0005          0.0005          0.0227
     Parameter 5 Improper Prior
     Parameter 6 Improper Prior
     Parameter 7 Improper Prior
     Parameter 8        -0.0007          0.0005          0.0224
     Parameter 9         0.0004          0.0005          0.0223
     Parameter 10 Improper Prior
     Parameter 11 Improper Prior
     Parameter 12 Improper Prior
     Parameter 13 Improper Prior
     Parameter 14 Improper Prior
     Parameter 15 Improper Prior
     Parameter 16 Improper Prior
     Parameter 17 Improper Prior
     Parameter 18 Improper Prior
     Parameter 19 Improper Prior
     Parameter 20 Improper Prior
     Parameter 21 Improper Prior
     Parameter 22 Improper Prior
     Parameter 23 Improper Prior
     Parameter 24 Improper Prior
     Parameter 25 Improper Prior
     Parameter 26 Improper Prior
     Parameter 27 Improper Prior
     Parameter 28 Improper Prior
     Parameter 29 Improper Prior
     Parameter 30 Improper Prior
     Parameter 31 Improper Prior
     Parameter 32 Improper Prior
     Parameter 33 Improper Prior
     Parameter 34 Improper Prior
     Parameter 35 Improper Prior
     Parameter 36 Improper Prior
     Parameter 37 Improper Prior
     Parameter 38 Improper Prior
     Parameter 39 Improper Prior
     Parameter 40 Improper Prior
     Parameter 41 Improper Prior
     Parameter 42 Improper Prior
     Parameter 43 Improper Prior
     Parameter 44 Improper Prior
     Parameter 45 Improper Prior
     Parameter 46 Improper Prior

     REPLICATION 64:


                     POTENTIAL       PARAMETER WITH
     ITERATION    SCALE REDUCTION      HIGHEST PSR
     100              1.258               8
     200              1.097               1
     300              1.131               39
     400              1.081               46
     500              1.068               46
     600              1.123               3
     700              1.081               24
     800              1.049               31
     900              1.049               37
     1000             1.020               28
     1100             1.017               17
     1200             1.009               37
     1300             1.015               27
     1400             1.097               5
     1500             1.065               5
     1600             1.018               27
     1700             1.013               24
     1800             1.014               24
     1900             1.006               37
     2000             1.029               5
     2100             1.026               5
     2200             1.014               5
     2300             1.013               5
     2400             1.009               22
     2500             1.006               8
     2600             1.008               4
     2700             1.007               39
     2800             1.007               39
     2900             1.005               20
     3000             1.011               32
     3100             1.007               32
     3200             1.006               8
     3300             1.004               32
     3400             1.003               17
     3500             1.005               14
     3600             1.008               9
     3700             1.009               17
     3800             1.021               1
     3900             1.008               17
     4000             1.005               9
     4100             1.011               1
     4200             1.010               9
     4300             1.006               10
     4400             1.009               4
     4500             1.011               4
     4600             1.007               8
     4700             1.004               27
     4800             1.002               39
     4900             1.005               1
     5000             1.010               1


     Simulated prior distributions

     Parameter       Prior Mean  Prior Variance  Prior Std. Dev.


     Parameter 1 Improper Prior
     Parameter 2 Improper Prior
     Parameter 3        -0.0004          0.0005          0.0220
     Parameter 4         0.0011          0.0005          0.0220
     Parameter 5 Improper Prior
     Parameter 6 Improper Prior
     Parameter 7 Improper Prior
     Parameter 8        -0.0016          0.0005          0.0227
     Parameter 9        -0.0004          0.0005          0.0217
     Parameter 10 Improper Prior
     Parameter 11 Improper Prior
     Parameter 12 Improper Prior
     Parameter 13 Improper Prior
     Parameter 14 Improper Prior
     Parameter 15 Improper Prior
     Parameter 16 Improper Prior
     Parameter 17 Improper Prior
     Parameter 18 Improper Prior
     Parameter 19 Improper Prior
     Parameter 20 Improper Prior
     Parameter 21 Improper Prior
     Parameter 22 Improper Prior
     Parameter 23 Improper Prior
     Parameter 24 Improper Prior
     Parameter 25 Improper Prior
     Parameter 26 Improper Prior
     Parameter 27 Improper Prior
     Parameter 28 Improper Prior
     Parameter 29 Improper Prior
     Parameter 30 Improper Prior
     Parameter 31 Improper Prior
     Parameter 32 Improper Prior
     Parameter 33 Improper Prior
     Parameter 34 Improper Prior
     Parameter 35 Improper Prior
     Parameter 36 Improper Prior
     Parameter 37 Improper Prior
     Parameter 38 Improper Prior
     Parameter 39 Improper Prior
     Parameter 40 Improper Prior
     Parameter 41 Improper Prior
     Parameter 42 Improper Prior
     Parameter 43 Improper Prior
     Parameter 44 Improper Prior
     Parameter 45 Improper Prior
     Parameter 46 Improper Prior

     REPLICATION 65:


                     POTENTIAL       PARAMETER WITH
     ITERATION    SCALE REDUCTION      HIGHEST PSR
     100              1.310               21
     200              1.290               2
     300              1.153               6
     400              1.044               36
     500              1.032               17
     600              1.018               6
     700              1.031               5
     800              1.046               18
     900              1.020               7
     1000             1.016               10
     1100             1.011               10
     1200             1.012               44
     1300             1.014               14
     1400             1.024               17
     1500             1.026               18
     1600             1.011               5
     1700             1.011               15
     1800             1.011               16
     1900             1.012               21
     2000             1.009               10
     2100             1.015               17
     2200             1.029               9
     2300             1.019               10
     2400             1.008               10
     2500             1.004               10
     2600             1.013               21
     2700             1.014               21
     2800             1.015               9
     2900             1.015               21
     3000             1.019               21
     3100             1.014               10
     3200             1.009               40
     3300             1.012               40
     3400             1.007               40
     3500             1.007               6
     3600             1.004               6
     3700             1.009               5
     3800             1.003               38
     3900             1.006               8
     4000             1.006               38
     4100             1.003               31
     4200             1.003               20
     4300             1.003               24
     4400             1.003               24
     4500             1.005               24
     4600             1.006               24
     4700             1.003               8
     4800             1.006               31
     4900             1.003               23
     5000             1.002               45


     Simulated prior distributions

     Parameter       Prior Mean  Prior Variance  Prior Std. Dev.


     Parameter 1 Improper Prior
     Parameter 2 Improper Prior
     Parameter 3         0.0012          0.0005          0.0222
     Parameter 4        -0.0002          0.0005          0.0230
     Parameter 5 Improper Prior
     Parameter 6 Improper Prior
     Parameter 7 Improper Prior
     Parameter 8        -0.0007          0.0005          0.0220
     Parameter 9         0.0005          0.0005          0.0234
     Parameter 10 Improper Prior
     Parameter 11 Improper Prior
     Parameter 12 Improper Prior
     Parameter 13 Improper Prior
     Parameter 14 Improper Prior
     Parameter 15 Improper Prior
     Parameter 16 Improper Prior
     Parameter 17 Improper Prior
     Parameter 18 Improper Prior
     Parameter 19 Improper Prior
     Parameter 20 Improper Prior
     Parameter 21 Improper Prior
     Parameter 22 Improper Prior
     Parameter 23 Improper Prior
     Parameter 24 Improper Prior
     Parameter 25 Improper Prior
     Parameter 26 Improper Prior
     Parameter 27 Improper Prior
     Parameter 28 Improper Prior
     Parameter 29 Improper Prior
     Parameter 30 Improper Prior
     Parameter 31 Improper Prior
     Parameter 32 Improper Prior
     Parameter 33 Improper Prior
     Parameter 34 Improper Prior
     Parameter 35 Improper Prior
     Parameter 36 Improper Prior
     Parameter 37 Improper Prior
     Parameter 38 Improper Prior
     Parameter 39 Improper Prior
     Parameter 40 Improper Prior
     Parameter 41 Improper Prior
     Parameter 42 Improper Prior
     Parameter 43 Improper Prior
     Parameter 44 Improper Prior
     Parameter 45 Improper Prior
     Parameter 46 Improper Prior

     REPLICATION 66:


                     POTENTIAL       PARAMETER WITH
     ITERATION    SCALE REDUCTION      HIGHEST PSR
     100              1.403               45
     200              1.192               5
     300              1.123               5
     400              1.048               26
     500              1.136               9
     600              1.050               1
     700              1.083               1
     800              1.028               15
     900              1.026               8
     1000             1.016               38
     1100             1.026               12
     1200             1.026               7
     1300             1.024               32
     1400             1.007               39
     1500             1.014               8
     1600             1.018               24
     1700             1.022               32
     1800             1.043               2
     1900             1.039               5
     2000             1.012               3
     2100             1.006               41
     2200             1.009               16
     2300             1.017               8
     2400             1.018               39
     2500             1.018               39
     2600             1.018               31
     2700             1.014               31
     2800             1.006               31
     2900             1.005               40
     3000             1.007               11
     3100             1.005               3
     3200             1.006               10
     3300             1.005               3
     3400             1.011               8
     3500             1.005               17
     3600             1.008               2
     3700             1.011               2
     3800             1.007               31
     3900             1.011               31
     4000             1.008               31
     4100             1.008               31
     4200             1.004               31
     4300             1.005               21
     4400             1.009               9
     4500             1.004               21
     4600             1.002               41
     4700             1.003               32
     4800             1.005               9
     4900             1.006               9
     5000             1.015               9


     Simulated prior distributions

     Parameter       Prior Mean  Prior Variance  Prior Std. Dev.


     Parameter 1 Improper Prior
     Parameter 2 Improper Prior
     Parameter 3         0.0000          0.0005          0.0219
     Parameter 4        -0.0006          0.0005          0.0223
     Parameter 5 Improper Prior
     Parameter 6 Improper Prior
     Parameter 7 Improper Prior
     Parameter 8         0.0009          0.0005          0.0216
     Parameter 9        -0.0009          0.0005          0.0220
     Parameter 10 Improper Prior
     Parameter 11 Improper Prior
     Parameter 12 Improper Prior
     Parameter 13 Improper Prior
     Parameter 14 Improper Prior
     Parameter 15 Improper Prior
     Parameter 16 Improper Prior
     Parameter 17 Improper Prior
     Parameter 18 Improper Prior
     Parameter 19 Improper Prior
     Parameter 20 Improper Prior
     Parameter 21 Improper Prior
     Parameter 22 Improper Prior
     Parameter 23 Improper Prior
     Parameter 24 Improper Prior
     Parameter 25 Improper Prior
     Parameter 26 Improper Prior
     Parameter 27 Improper Prior
     Parameter 28 Improper Prior
     Parameter 29 Improper Prior
     Parameter 30 Improper Prior
     Parameter 31 Improper Prior
     Parameter 32 Improper Prior
     Parameter 33 Improper Prior
     Parameter 34 Improper Prior
     Parameter 35 Improper Prior
     Parameter 36 Improper Prior
     Parameter 37 Improper Prior
     Parameter 38 Improper Prior
     Parameter 39 Improper Prior
     Parameter 40 Improper Prior
     Parameter 41 Improper Prior
     Parameter 42 Improper Prior
     Parameter 43 Improper Prior
     Parameter 44 Improper Prior
     Parameter 45 Improper Prior
     Parameter 46 Improper Prior

     REPLICATION 67:


                     POTENTIAL       PARAMETER WITH
     ITERATION    SCALE REDUCTION      HIGHEST PSR
     100              1.621               46
     200              1.142               40
     300              1.059               17
     400              1.048               1
     500              1.046               39
     600              1.035               8
     700              1.025               3
     800              1.030               28
     900              1.061               9
     1000             1.058               9
     1100             1.011               39
     1200             1.010               20
     1300             1.017               16
     1400             1.014               16
     1500             1.017               45
     1600             1.016               1
     1700             1.026               8
     1800             1.031               5
     1900             1.012               5
     2000             1.012               34
     2100             1.022               45
     2200             1.012               46
     2300             1.019               6
     2400             1.016               45
     2500             1.011               22
     2600             1.008               4
     2700             1.008               1
     2800             1.009               1
     2900             1.007               12
     3000             1.007               12
     3100             1.009               12
     3200             1.007               12
     3300             1.007               19
     3400             1.008               21
     3500             1.008               16
     3600             1.005               21
     3700             1.009               9
     3800             1.011               9
     3900             1.013               9
     4000             1.006               9
     4100             1.006               12
     4200             1.005               12
     4300             1.007               45
     4400             1.007               45
     4500             1.004               2
     4600             1.006               5
     4700             1.004               21
     4800             1.003               21
     4900             1.003               21
     5000             1.002               29


     Simulated prior distributions

     Parameter       Prior Mean  Prior Variance  Prior Std. Dev.


     Parameter 1 Improper Prior
     Parameter 2 Improper Prior
     Parameter 3        -0.0003          0.0005          0.0213
     Parameter 4         0.0007          0.0005          0.0222
     Parameter 5 Improper Prior
     Parameter 6 Improper Prior
     Parameter 7 Improper Prior
     Parameter 8        -0.0006          0.0005          0.0226
     Parameter 9        -0.0027          0.0005          0.0224
     Parameter 10 Improper Prior
     Parameter 11 Improper Prior
     Parameter 12 Improper Prior
     Parameter 13 Improper Prior
     Parameter 14 Improper Prior
     Parameter 15 Improper Prior
     Parameter 16 Improper Prior
     Parameter 17 Improper Prior
     Parameter 18 Improper Prior
     Parameter 19 Improper Prior
     Parameter 20 Improper Prior
     Parameter 21 Improper Prior
     Parameter 22 Improper Prior
     Parameter 23 Improper Prior
     Parameter 24 Improper Prior
     Parameter 25 Improper Prior
     Parameter 26 Improper Prior
     Parameter 27 Improper Prior
     Parameter 28 Improper Prior
     Parameter 29 Improper Prior
     Parameter 30 Improper Prior
     Parameter 31 Improper Prior
     Parameter 32 Improper Prior
     Parameter 33 Improper Prior
     Parameter 34 Improper Prior
     Parameter 35 Improper Prior
     Parameter 36 Improper Prior
     Parameter 37 Improper Prior
     Parameter 38 Improper Prior
     Parameter 39 Improper Prior
     Parameter 40 Improper Prior
     Parameter 41 Improper Prior
     Parameter 42 Improper Prior
     Parameter 43 Improper Prior
     Parameter 44 Improper Prior
     Parameter 45 Improper Prior
     Parameter 46 Improper Prior

     REPLICATION 68:


                     POTENTIAL       PARAMETER WITH
     ITERATION    SCALE REDUCTION      HIGHEST PSR
     100              1.108               41
     200              1.194               45
     300              1.331               45
     400              1.054               27
     500              1.240               9
     600              1.155               8
     700              1.076               11
     800              1.021               28
     900              1.079               8
     1000             1.034               5
     1100             1.107               5
     1200             1.088               1
     1300             1.018               44
     1400             1.015               23
     1500             1.025               32
     1600             1.035               1
     1700             1.029               5
     1800             1.018               38
     1900             1.021               35
     2000             1.027               2
     2100             1.023               5
     2200             1.016               1
     2300             1.035               45
     2400             1.023               45
     2500             1.010               19
     2600             1.005               45
     2700             1.008               23
     2800             1.008               21
     2900             1.005               16
     3000             1.007               10
     3100             1.011               6
     3200             1.017               6
     3300             1.014               45
     3400             1.009               10
     3500             1.010               1
     3600             1.005               1
     3700             1.005               1
     3800             1.013               1
     3900             1.003               1
     4000             1.005               1
     4100             1.010               45
     4200             1.017               8
     4300             1.021               8
     4400             1.021               1
     4500             1.013               6
     4600             1.013               45
     4700             1.006               25
     4800             1.006               9
     4900             1.005               32
     5000             1.004               9


     Simulated prior distributions

     Parameter       Prior Mean  Prior Variance  Prior Std. Dev.


     Parameter 1 Improper Prior
     Parameter 2 Improper Prior
     Parameter 3         0.0002          0.0005          0.0228
     Parameter 4        -0.0009          0.0005          0.0225
     Parameter 5 Improper Prior
     Parameter 6 Improper Prior
     Parameter 7 Improper Prior
     Parameter 8         0.0014          0.0005          0.0222
     Parameter 9         0.0003          0.0005          0.0228
     Parameter 10 Improper Prior
     Parameter 11 Improper Prior
     Parameter 12 Improper Prior
     Parameter 13 Improper Prior
     Parameter 14 Improper Prior
     Parameter 15 Improper Prior
     Parameter 16 Improper Prior
     Parameter 17 Improper Prior
     Parameter 18 Improper Prior
     Parameter 19 Improper Prior
     Parameter 20 Improper Prior
     Parameter 21 Improper Prior
     Parameter 22 Improper Prior
     Parameter 23 Improper Prior
     Parameter 24 Improper Prior
     Parameter 25 Improper Prior
     Parameter 26 Improper Prior
     Parameter 27 Improper Prior
     Parameter 28 Improper Prior
     Parameter 29 Improper Prior
     Parameter 30 Improper Prior
     Parameter 31 Improper Prior
     Parameter 32 Improper Prior
     Parameter 33 Improper Prior
     Parameter 34 Improper Prior
     Parameter 35 Improper Prior
     Parameter 36 Improper Prior
     Parameter 37 Improper Prior
     Parameter 38 Improper Prior
     Parameter 39 Improper Prior
     Parameter 40 Improper Prior
     Parameter 41 Improper Prior
     Parameter 42 Improper Prior
     Parameter 43 Improper Prior
     Parameter 44 Improper Prior
     Parameter 45 Improper Prior
     Parameter 46 Improper Prior

     REPLICATION 69:


                     POTENTIAL       PARAMETER WITH
     ITERATION    SCALE REDUCTION      HIGHEST PSR
     100              1.160               46
     200              1.046               21
     300              1.145               21
     400              1.052               21
     500              1.039               14
     600              1.125               1
     700              1.068               26
     800              1.026               32
     900              1.022               22
     1000             1.026               26
     1100             1.023               36
     1200             1.010               15
     1300             1.016               21
     1400             1.026               26
     1500             1.038               19
     1600             1.021               46
     1700             1.014               46
     1800             1.010               35
     1900             1.012               21
     2000             1.010               10
     2100             1.016               5
     2200             1.005               34
     2300             1.007               38
     2400             1.004               18
     2500             1.006               23
     2600             1.010               2
     2700             1.004               31
     2800             1.007               13
     2900             1.007               14
     3000             1.003               20
     3100             1.006               46
     3200             1.004               37
     3300             1.009               4
     3400             1.007               21
     3500             1.009               18
     3600             1.004               18
     3700             1.004               1
     3800             1.003               18
     3900             1.004               31
     4000             1.005               14
     4100             1.006               14
     4200             1.004               8
     4300             1.008               14
     4400             1.006               14
     4500             1.004               14
     4600             1.003               17
     4700             1.004               46
     4800             1.009               46
     4900             1.009               46
     5000             1.010               46


     Simulated prior distributions

     Parameter       Prior Mean  Prior Variance  Prior Std. Dev.


     Parameter 1 Improper Prior
     Parameter 2 Improper Prior
     Parameter 3         0.0001          0.0005          0.0227
     Parameter 4         0.0006          0.0005          0.0218
     Parameter 5 Improper Prior
     Parameter 6 Improper Prior
     Parameter 7 Improper Prior
     Parameter 8        -0.0001          0.0005          0.0230
     Parameter 9         0.0009          0.0005          0.0221
     Parameter 10 Improper Prior
     Parameter 11 Improper Prior
     Parameter 12 Improper Prior
     Parameter 13 Improper Prior
     Parameter 14 Improper Prior
     Parameter 15 Improper Prior
     Parameter 16 Improper Prior
     Parameter 17 Improper Prior
     Parameter 18 Improper Prior
     Parameter 19 Improper Prior
     Parameter 20 Improper Prior
     Parameter 21 Improper Prior
     Parameter 22 Improper Prior
     Parameter 23 Improper Prior
     Parameter 24 Improper Prior
     Parameter 25 Improper Prior
     Parameter 26 Improper Prior
     Parameter 27 Improper Prior
     Parameter 28 Improper Prior
     Parameter 29 Improper Prior
     Parameter 30 Improper Prior
     Parameter 31 Improper Prior
     Parameter 32 Improper Prior
     Parameter 33 Improper Prior
     Parameter 34 Improper Prior
     Parameter 35 Improper Prior
     Parameter 36 Improper Prior
     Parameter 37 Improper Prior
     Parameter 38 Improper Prior
     Parameter 39 Improper Prior
     Parameter 40 Improper Prior
     Parameter 41 Improper Prior
     Parameter 42 Improper Prior
     Parameter 43 Improper Prior
     Parameter 44 Improper Prior
     Parameter 45 Improper Prior
     Parameter 46 Improper Prior

     REPLICATION 70:


                     POTENTIAL       PARAMETER WITH
     ITERATION    SCALE REDUCTION      HIGHEST PSR
     100              1.261               14
     200              1.296               38
     300              1.161               5
     400              1.028               23
     500              1.032               40
     600              1.064               6
     700              1.093               14
     800              1.079               28
     900              1.014               9
     1000             1.016               28
     1100             1.019               29
     1200             1.016               1
     1300             1.026               4
     1400             1.051               5
     1500             1.046               3
     1600             1.069               5
     1700             1.019               17
     1800             1.026               34
     1900             1.027               17
     2000             1.014               45
     2100             1.009               31
     2200             1.011               45
     2300             1.020               45
     2400             1.027               45
     2500             1.024               14
     2600             1.013               28
     2700             1.017               34
     2800             1.014               5
     2900             1.013               34
     3000             1.009               11
     3100             1.008               45
     3200             1.016               45
     3300             1.010               45
     3400             1.009               26
     3500             1.009               45
     3600             1.010               45
     3700             1.012               45
     3800             1.013               5
     3900             1.008               5
     4000             1.005               39
     4100             1.006               38
     4200             1.006               38
     4300             1.003               11
     4400             1.006               11
     4500             1.007               11
     4600             1.004               11
     4700             1.004               38
     4800             1.005               46
     4900             1.005               9
     5000             1.008               9


     Simulated prior distributions

     Parameter       Prior Mean  Prior Variance  Prior Std. Dev.


     Parameter 1 Improper Prior
     Parameter 2 Improper Prior
     Parameter 3         0.0012          0.0005          0.0226
     Parameter 4        -0.0011          0.0005          0.0228
     Parameter 5 Improper Prior
     Parameter 6 Improper Prior
     Parameter 7 Improper Prior
     Parameter 8         0.0018          0.0005          0.0227
     Parameter 9        -0.0005          0.0005          0.0226
     Parameter 10 Improper Prior
     Parameter 11 Improper Prior
     Parameter 12 Improper Prior
     Parameter 13 Improper Prior
     Parameter 14 Improper Prior
     Parameter 15 Improper Prior
     Parameter 16 Improper Prior
     Parameter 17 Improper Prior
     Parameter 18 Improper Prior
     Parameter 19 Improper Prior
     Parameter 20 Improper Prior
     Parameter 21 Improper Prior
     Parameter 22 Improper Prior
     Parameter 23 Improper Prior
     Parameter 24 Improper Prior
     Parameter 25 Improper Prior
     Parameter 26 Improper Prior
     Parameter 27 Improper Prior
     Parameter 28 Improper Prior
     Parameter 29 Improper Prior
     Parameter 30 Improper Prior
     Parameter 31 Improper Prior
     Parameter 32 Improper Prior
     Parameter 33 Improper Prior
     Parameter 34 Improper Prior
     Parameter 35 Improper Prior
     Parameter 36 Improper Prior
     Parameter 37 Improper Prior
     Parameter 38 Improper Prior
     Parameter 39 Improper Prior
     Parameter 40 Improper Prior
     Parameter 41 Improper Prior
     Parameter 42 Improper Prior
     Parameter 43 Improper Prior
     Parameter 44 Improper Prior
     Parameter 45 Improper Prior
     Parameter 46 Improper Prior

     REPLICATION 71:


                     POTENTIAL       PARAMETER WITH
     ITERATION    SCALE REDUCTION      HIGHEST PSR
     100              1.215               39
     200              1.223               18
     300              1.110               5
     400              1.114               21
     500              1.064               27
     600              1.070               20
     700              1.034               5
     800              1.013               19
     900              1.058               40
     1000             1.053               40
     1100             1.010               35
     1200             1.025               45
     1300             1.031               5
     1400             1.031               13
     1500             1.036               13
     1600             1.017               25
     1700             1.016               8
     1800             1.016               5
     1900             1.019               5
     2000             1.030               5
     2100             1.029               9
     2200             1.015               5
     2300             1.022               5
     2400             1.023               1
     2500             1.015               1
     2600             1.010               18
     2700             1.013               18
     2800             1.014               18
     2900             1.024               45
     3000             1.046               45
     3100             1.056               45
     3200             1.031               45
     3300             1.041               5
     3400             1.033               3
     3500             1.022               5
     3600             1.017               5
     3700             1.007               5
     3800             1.003               30
     3900             1.004               32
     4000             1.007               45
     4100             1.012               45
     4200             1.013               45
     4300             1.020               3
     4400             1.028               3
     4500             1.027               3
     4600             1.059               5
     4700             1.024               3
     4800             1.022               3
     4900             1.014               7
     5000             1.016               7


     Simulated prior distributions

     Parameter       Prior Mean  Prior Variance  Prior Std. Dev.


     Parameter 1 Improper Prior
     Parameter 2 Improper Prior
     Parameter 3        -0.0010          0.0005          0.0228
     Parameter 4         0.0010          0.0005          0.0222
     Parameter 5 Improper Prior
     Parameter 6 Improper Prior
     Parameter 7 Improper Prior
     Parameter 8         0.0007          0.0005          0.0223
     Parameter 9         0.0005          0.0005          0.0229
     Parameter 10 Improper Prior
     Parameter 11 Improper Prior
     Parameter 12 Improper Prior
     Parameter 13 Improper Prior
     Parameter 14 Improper Prior
     Parameter 15 Improper Prior
     Parameter 16 Improper Prior
     Parameter 17 Improper Prior
     Parameter 18 Improper Prior
     Parameter 19 Improper Prior
     Parameter 20 Improper Prior
     Parameter 21 Improper Prior
     Parameter 22 Improper Prior
     Parameter 23 Improper Prior
     Parameter 24 Improper Prior
     Parameter 25 Improper Prior
     Parameter 26 Improper Prior
     Parameter 27 Improper Prior
     Parameter 28 Improper Prior
     Parameter 29 Improper Prior
     Parameter 30 Improper Prior
     Parameter 31 Improper Prior
     Parameter 32 Improper Prior
     Parameter 33 Improper Prior
     Parameter 34 Improper Prior
     Parameter 35 Improper Prior
     Parameter 36 Improper Prior
     Parameter 37 Improper Prior
     Parameter 38 Improper Prior
     Parameter 39 Improper Prior
     Parameter 40 Improper Prior
     Parameter 41 Improper Prior
     Parameter 42 Improper Prior
     Parameter 43 Improper Prior
     Parameter 44 Improper Prior
     Parameter 45 Improper Prior
     Parameter 46 Improper Prior

     REPLICATION 72:


                     POTENTIAL       PARAMETER WITH
     ITERATION    SCALE REDUCTION      HIGHEST PSR
     100              1.316               21
     200              1.259               4
     300              1.135               14
     400              1.062               32
     500              1.067               21
     600              1.050               32
     700              1.022               21
     800              1.030               1
     900              1.063               2
     1000             1.028               13
     1100             1.029               1
     1200             1.035               17
     1300             1.014               26
     1400             1.014               2
     1500             1.027               46
     1600             1.022               46
     1700             1.015               3
     1800             1.017               11
     1900             1.005               16
     2000             1.012               13
     2100             1.013               2
     2200             1.014               46
     2300             1.013               46
     2400             1.011               35
     2500             1.024               9
     2600             1.011               10
     2700             1.011               20
     2800             1.008               17
     2900             1.006               23
     3000             1.005               4
     3100             1.011               28
     3200             1.004               5
     3300             1.005               39
     3400             1.004               39
     3500             1.004               25
     3600             1.005               18
     3700             1.006               19
     3800             1.006               25
     3900             1.011               9
     4000             1.020               9
     4100             1.007               4
     4200             1.007               9
     4300             1.009               9
     4400             1.008               9
     4500             1.006               9
     4600             1.005               9
     4700             1.004               19
     4800             1.005               38
     4900             1.007               38
     5000             1.006               38


     Simulated prior distributions

     Parameter       Prior Mean  Prior Variance  Prior Std. Dev.


     Parameter 1 Improper Prior
     Parameter 2 Improper Prior
     Parameter 3         0.0014          0.0005          0.0230
     Parameter 4        -0.0003          0.0005          0.0230
     Parameter 5 Improper Prior
     Parameter 6 Improper Prior
     Parameter 7 Improper Prior
     Parameter 8        -0.0001          0.0005          0.0223
     Parameter 9        -0.0001          0.0005          0.0232
     Parameter 10 Improper Prior
     Parameter 11 Improper Prior
     Parameter 12 Improper Prior
     Parameter 13 Improper Prior
     Parameter 14 Improper Prior
     Parameter 15 Improper Prior
     Parameter 16 Improper Prior
     Parameter 17 Improper Prior
     Parameter 18 Improper Prior
     Parameter 19 Improper Prior
     Parameter 20 Improper Prior
     Parameter 21 Improper Prior
     Parameter 22 Improper Prior
     Parameter 23 Improper Prior
     Parameter 24 Improper Prior
     Parameter 25 Improper Prior
     Parameter 26 Improper Prior
     Parameter 27 Improper Prior
     Parameter 28 Improper Prior
     Parameter 29 Improper Prior
     Parameter 30 Improper Prior
     Parameter 31 Improper Prior
     Parameter 32 Improper Prior
     Parameter 33 Improper Prior
     Parameter 34 Improper Prior
     Parameter 35 Improper Prior
     Parameter 36 Improper Prior
     Parameter 37 Improper Prior
     Parameter 38 Improper Prior
     Parameter 39 Improper Prior
     Parameter 40 Improper Prior
     Parameter 41 Improper Prior
     Parameter 42 Improper Prior
     Parameter 43 Improper Prior
     Parameter 44 Improper Prior
     Parameter 45 Improper Prior
     Parameter 46 Improper Prior

     REPLICATION 73:


                     POTENTIAL       PARAMETER WITH
     ITERATION    SCALE REDUCTION      HIGHEST PSR
     100              1.372               20
     200              1.133               4
     300              1.108               8
     400              1.070               45
     500              1.037               15
     600              1.031               11
     700              1.043               14
     800              1.060               19
     900              1.024               22
     1000             1.012               18
     1100             1.046               5
     1200             1.041               5
     1300             1.034               45
     1400             1.018               45
     1500             1.010               35
     1600             1.012               5
     1700             1.020               40
     1800             1.009               39
     1900             1.010               39
     2000             1.005               15
     2100             1.032               9
     2200             1.039               5
     2300             1.074               5
     2400             1.062               9
     2500             1.018               5
     2600             1.027               5
     2700             1.011               13
     2800             1.005               21
     2900             1.004               21
     3000             1.005               35
     3100             1.040               9
     3200             1.043               9
     3300             1.021               9
     3400             1.025               4
     3500             1.036               4
     3600             1.031               4
     3700             1.032               9
     3800             1.036               9
     3900             1.033               9
     4000             1.018               9
     4100             1.010               9
     4200             1.008               9
     4300             1.004               34
     4400             1.007               34
     4500             1.007               34
     4600             1.005               34
     4700             1.006               34
     4800             1.010               5
     4900             1.009               5
     5000             1.013               5


     Simulated prior distributions

     Parameter       Prior Mean  Prior Variance  Prior Std. Dev.


     Parameter 1 Improper Prior
     Parameter 2 Improper Prior
     Parameter 3         0.0014          0.0005          0.0229
     Parameter 4        -0.0011          0.0005          0.0223
     Parameter 5 Improper Prior
     Parameter 6 Improper Prior
     Parameter 7 Improper Prior
     Parameter 8         0.0003          0.0005          0.0225
     Parameter 9        -0.0009          0.0005          0.0223
     Parameter 10 Improper Prior
     Parameter 11 Improper Prior
     Parameter 12 Improper Prior
     Parameter 13 Improper Prior
     Parameter 14 Improper Prior
     Parameter 15 Improper Prior
     Parameter 16 Improper Prior
     Parameter 17 Improper Prior
     Parameter 18 Improper Prior
     Parameter 19 Improper Prior
     Parameter 20 Improper Prior
     Parameter 21 Improper Prior
     Parameter 22 Improper Prior
     Parameter 23 Improper Prior
     Parameter 24 Improper Prior
     Parameter 25 Improper Prior
     Parameter 26 Improper Prior
     Parameter 27 Improper Prior
     Parameter 28 Improper Prior
     Parameter 29 Improper Prior
     Parameter 30 Improper Prior
     Parameter 31 Improper Prior
     Parameter 32 Improper Prior
     Parameter 33 Improper Prior
     Parameter 34 Improper Prior
     Parameter 35 Improper Prior
     Parameter 36 Improper Prior
     Parameter 37 Improper Prior
     Parameter 38 Improper Prior
     Parameter 39 Improper Prior
     Parameter 40 Improper Prior
     Parameter 41 Improper Prior
     Parameter 42 Improper Prior
     Parameter 43 Improper Prior
     Parameter 44 Improper Prior
     Parameter 45 Improper Prior
     Parameter 46 Improper Prior

     REPLICATION 74:


                     POTENTIAL       PARAMETER WITH
     ITERATION    SCALE REDUCTION      HIGHEST PSR
     100              1.426               13
     200              1.179               45
     300              1.060               13
     400              1.038               14
     500              1.024               46
     600              1.036               37
     700              1.033               28
     800              1.044               19
     900              1.038               40
     1000             1.015               20
     1100             1.035               2
     1200             1.026               44
     1300             1.021               19
     1400             1.017               36
     1500             1.011               19
     1600             1.009               45
     1700             1.011               17
     1800             1.014               13
     1900             1.035               45
     2000             1.019               45
     2100             1.022               45
     2200             1.019               45
     2300             1.010               25
     2400             1.016               12
     2500             1.006               18
     2600             1.008               24
     2700             1.009               24
     2800             1.005               45
     2900             1.005               22
     3000             1.009               22
     3100             1.010               22
     3200             1.011               22
     3300             1.006               19
     3400             1.009               19
     3500             1.013               19
     3600             1.010               12
     3700             1.009               12
     3800             1.005               39
     3900             1.011               46
     4000             1.010               46
     4100             1.006               39
     4200             1.007               39
     4300             1.005               2
     4400             1.003               45
     4500             1.005               45
     4600             1.007               45
     4700             1.003               29
     4800             1.007               45
     4900             1.003               45
     5000             1.004               2


     Simulated prior distributions

     Parameter       Prior Mean  Prior Variance  Prior Std. Dev.


     Parameter 1 Improper Prior
     Parameter 2 Improper Prior
     Parameter 3         0.0005          0.0005          0.0223
     Parameter 4         0.0001          0.0005          0.0218
     Parameter 5 Improper Prior
     Parameter 6 Improper Prior
     Parameter 7 Improper Prior
     Parameter 8         0.0001          0.0005          0.0216
     Parameter 9         0.0002          0.0005          0.0233
     Parameter 10 Improper Prior
     Parameter 11 Improper Prior
     Parameter 12 Improper Prior
     Parameter 13 Improper Prior
     Parameter 14 Improper Prior
     Parameter 15 Improper Prior
     Parameter 16 Improper Prior
     Parameter 17 Improper Prior
     Parameter 18 Improper Prior
     Parameter 19 Improper Prior
     Parameter 20 Improper Prior
     Parameter 21 Improper Prior
     Parameter 22 Improper Prior
     Parameter 23 Improper Prior
     Parameter 24 Improper Prior
     Parameter 25 Improper Prior
     Parameter 26 Improper Prior
     Parameter 27 Improper Prior
     Parameter 28 Improper Prior
     Parameter 29 Improper Prior
     Parameter 30 Improper Prior
     Parameter 31 Improper Prior
     Parameter 32 Improper Prior
     Parameter 33 Improper Prior
     Parameter 34 Improper Prior
     Parameter 35 Improper Prior
     Parameter 36 Improper Prior
     Parameter 37 Improper Prior
     Parameter 38 Improper Prior
     Parameter 39 Improper Prior
     Parameter 40 Improper Prior
     Parameter 41 Improper Prior
     Parameter 42 Improper Prior
     Parameter 43 Improper Prior
     Parameter 44 Improper Prior
     Parameter 45 Improper Prior
     Parameter 46 Improper Prior

     REPLICATION 75:


                     POTENTIAL       PARAMETER WITH
     ITERATION    SCALE REDUCTION      HIGHEST PSR
     100              1.379               9
     200              1.194               37
     300              1.130               46
     400              1.031               40
     500              1.050               28
     600              1.050               46
     700              1.024               24
     800              1.198               45
     900              1.108               45
     1000             1.032               28
     1100             1.038               2
     1200             1.009               23
     1300             1.020               14
     1400             1.026               28
     1500             1.050               28
     1600             1.012               28
     1700             1.011               28
     1800             1.014               28
     1900             1.013               31
     2000             1.008               31
     2100             1.014               10
     2200             1.021               14
     2300             1.019               14
     2400             1.025               1
     2500             1.037               1
     2600             1.031               1
     2700             1.015               1
     2800             1.009               28
     2900             1.013               40
     3000             1.011               40
     3100             1.008               46
     3200             1.012               4
     3300             1.012               4
     3400             1.017               45
     3500             1.025               45
     3600             1.029               45
     3700             1.036               45
     3800             1.022               45
     3900             1.013               21
     4000             1.017               21
     4100             1.009               1
     4200             1.008               1
     4300             1.004               20
     4400             1.003               20
     4500             1.004               22
     4600             1.003               22
     4700             1.003               38
     4800             1.005               10
     4900             1.003               10
     5000             1.005               17


     Simulated prior distributions

     Parameter       Prior Mean  Prior Variance  Prior Std. Dev.


     Parameter 1 Improper Prior
     Parameter 2 Improper Prior
     Parameter 3        -0.0007          0.0005          0.0218
     Parameter 4        -0.0006          0.0005          0.0221
     Parameter 5 Improper Prior
     Parameter 6 Improper Prior
     Parameter 7 Improper Prior
     Parameter 8         0.0002          0.0005          0.0228
     Parameter 9         0.0012          0.0005          0.0224
     Parameter 10 Improper Prior
     Parameter 11 Improper Prior
     Parameter 12 Improper Prior
     Parameter 13 Improper Prior
     Parameter 14 Improper Prior
     Parameter 15 Improper Prior
     Parameter 16 Improper Prior
     Parameter 17 Improper Prior
     Parameter 18 Improper Prior
     Parameter 19 Improper Prior
     Parameter 20 Improper Prior
     Parameter 21 Improper Prior
     Parameter 22 Improper Prior
     Parameter 23 Improper Prior
     Parameter 24 Improper Prior
     Parameter 25 Improper Prior
     Parameter 26 Improper Prior
     Parameter 27 Improper Prior
     Parameter 28 Improper Prior
     Parameter 29 Improper Prior
     Parameter 30 Improper Prior
     Parameter 31 Improper Prior
     Parameter 32 Improper Prior
     Parameter 33 Improper Prior
     Parameter 34 Improper Prior
     Parameter 35 Improper Prior
     Parameter 36 Improper Prior
     Parameter 37 Improper Prior
     Parameter 38 Improper Prior
     Parameter 39 Improper Prior
     Parameter 40 Improper Prior
     Parameter 41 Improper Prior
     Parameter 42 Improper Prior
     Parameter 43 Improper Prior
     Parameter 44 Improper Prior
     Parameter 45 Improper Prior
     Parameter 46 Improper Prior

     REPLICATION 76:


                     POTENTIAL       PARAMETER WITH
     ITERATION    SCALE REDUCTION      HIGHEST PSR
     100              1.388               5
     200              1.112               15
     300              1.098               2
     400              1.170               9
     500              1.044               40
     600              1.087               16
     700              1.078               16
     800              1.013               20
     900              1.043               3
     1000             1.021               20
     1100             1.023               35
     1200             1.068               4
     1300             1.052               3
     1400             1.025               3
     1500             1.018               18
     1600             1.023               18
     1700             1.026               4
     1800             1.011               15
     1900             1.012               15
     2000             1.019               20
     2100             1.019               20
     2200             1.012               21
     2300             1.042               9
     2400             1.041               9
     2500             1.012               4
     2600             1.009               4
     2700             1.012               4
     2800             1.016               20
     2900             1.019               20
     3000             1.032               20
     3100             1.028               20
     3200             1.024               21
     3300             1.024               3
     3400             1.013               3
     3500             1.013               3
     3600             1.008               28
     3700             1.003               27
     3800             1.003               27
     3900             1.006               28
     4000             1.014               5
     4100             1.012               2
     4200             1.025               5
     4300             1.023               5
     4400             1.015               5
     4500             1.009               20
     4600             1.009               21
     4700             1.008               21
     4800             1.006               6
     4900             1.006               6
     5000             1.004               21


     Simulated prior distributions

     Parameter       Prior Mean  Prior Variance  Prior Std. Dev.


     Parameter 1 Improper Prior
     Parameter 2 Improper Prior
     Parameter 3         0.0007          0.0005          0.0232
     Parameter 4        -0.0004          0.0005          0.0221
     Parameter 5 Improper Prior
     Parameter 6 Improper Prior
     Parameter 7 Improper Prior
     Parameter 8        -0.0008          0.0005          0.0219
     Parameter 9         0.0011          0.0005          0.0216
     Parameter 10 Improper Prior
     Parameter 11 Improper Prior
     Parameter 12 Improper Prior
     Parameter 13 Improper Prior
     Parameter 14 Improper Prior
     Parameter 15 Improper Prior
     Parameter 16 Improper Prior
     Parameter 17 Improper Prior
     Parameter 18 Improper Prior
     Parameter 19 Improper Prior
     Parameter 20 Improper Prior
     Parameter 21 Improper Prior
     Parameter 22 Improper Prior
     Parameter 23 Improper Prior
     Parameter 24 Improper Prior
     Parameter 25 Improper Prior
     Parameter 26 Improper Prior
     Parameter 27 Improper Prior
     Parameter 28 Improper Prior
     Parameter 29 Improper Prior
     Parameter 30 Improper Prior
     Parameter 31 Improper Prior
     Parameter 32 Improper Prior
     Parameter 33 Improper Prior
     Parameter 34 Improper Prior
     Parameter 35 Improper Prior
     Parameter 36 Improper Prior
     Parameter 37 Improper Prior
     Parameter 38 Improper Prior
     Parameter 39 Improper Prior
     Parameter 40 Improper Prior
     Parameter 41 Improper Prior
     Parameter 42 Improper Prior
     Parameter 43 Improper Prior
     Parameter 44 Improper Prior
     Parameter 45 Improper Prior
     Parameter 46 Improper Prior

     REPLICATION 77:


                     POTENTIAL       PARAMETER WITH
     ITERATION    SCALE REDUCTION      HIGHEST PSR
     100              1.452               45
     200              1.294               28
     300              1.070               5
     400              1.044               11
     500              1.071               16
     600              1.049               16
     700              1.040               14
     800              1.041               39
     900              1.033               45
     1000             1.033               14
     1100             1.070               45
     1200             1.094               2
     1300             1.048               2
     1400             1.043               2
     1500             1.016               2
     1600             1.011               9
     1700             1.010               3
     1800             1.054               3
     1900             1.103               2
     2000             1.062               5
     2100             1.024               5
     2200             1.005               21
     2300             1.010               21
     2400             1.009               18
     2500             1.007               17
     2600             1.008               18
     2700             1.015               8
     2800             1.005               40
     2900             1.005               12
     3000             1.005               7
     3100             1.002               21
     3200             1.004               4
     3300             1.004               28
     3400             1.005               28
     3500             1.011               28
     3600             1.008               28
     3700             1.014               28
     3800             1.008               40
     3900             1.010               5
     4000             1.009               3
     4100             1.004               10
     4200             1.006               45
     4300             1.004               10
     4400             1.006               16
     4500             1.004               18
     4600             1.011               14
     4700             1.006               14
     4800             1.007               14
     4900             1.010               14
     5000             1.007               14


     Simulated prior distributions

     Parameter       Prior Mean  Prior Variance  Prior Std. Dev.


     Parameter 1 Improper Prior
     Parameter 2 Improper Prior
     Parameter 3         0.0006          0.0005          0.0220
     Parameter 4        -0.0001          0.0005          0.0223
     Parameter 5 Improper Prior
     Parameter 6 Improper Prior
     Parameter 7 Improper Prior
     Parameter 8         0.0004          0.0005          0.0227
     Parameter 9         0.0001          0.0005          0.0219
     Parameter 10 Improper Prior
     Parameter 11 Improper Prior
     Parameter 12 Improper Prior
     Parameter 13 Improper Prior
     Parameter 14 Improper Prior
     Parameter 15 Improper Prior
     Parameter 16 Improper Prior
     Parameter 17 Improper Prior
     Parameter 18 Improper Prior
     Parameter 19 Improper Prior
     Parameter 20 Improper Prior
     Parameter 21 Improper Prior
     Parameter 22 Improper Prior
     Parameter 23 Improper Prior
     Parameter 24 Improper Prior
     Parameter 25 Improper Prior
     Parameter 26 Improper Prior
     Parameter 27 Improper Prior
     Parameter 28 Improper Prior
     Parameter 29 Improper Prior
     Parameter 30 Improper Prior
     Parameter 31 Improper Prior
     Parameter 32 Improper Prior
     Parameter 33 Improper Prior
     Parameter 34 Improper Prior
     Parameter 35 Improper Prior
     Parameter 36 Improper Prior
     Parameter 37 Improper Prior
     Parameter 38 Improper Prior
     Parameter 39 Improper Prior
     Parameter 40 Improper Prior
     Parameter 41 Improper Prior
     Parameter 42 Improper Prior
     Parameter 43 Improper Prior
     Parameter 44 Improper Prior
     Parameter 45 Improper Prior
     Parameter 46 Improper Prior

     REPLICATION 78:


                     POTENTIAL       PARAMETER WITH
     ITERATION    SCALE REDUCTION      HIGHEST PSR
     100              1.766               4
     200              1.230               4
     300              1.202               9
     400              1.110               8
     500              1.080               27
     600              1.176               5
     700              1.025               27
     800              1.064               9
     900              1.021               29
     1000             1.009               29
     1100             1.018               3
     1200             1.018               38
     1300             1.020               14
     1400             1.010               12
     1500             1.007               12
     1600             1.008               45
     1700             1.015               13
     1800             1.019               27
     1900             1.008               10
     2000             1.014               10
     2100             1.015               10
     2200             1.014               5
     2300             1.019               12
     2400             1.026               10
     2500             1.013               10
     2600             1.005               12
     2700             1.007               21
     2800             1.009               45
     2900             1.005               9
     3000             1.004               24
     3100             1.007               20
     3200             1.009               24
     3300             1.013               45
     3400             1.009               10
     3500             1.018               10
     3600             1.013               10
     3700             1.017               10
     3800             1.011               10
     3900             1.014               10
     4000             1.015               9
     4100             1.012               45
     4200             1.018               9
     4300             1.007               8
     4400             1.003               7
     4500             1.006               14
     4600             1.007               20
     4700             1.004               24
     4800             1.004               46
     4900             1.004               31
     5000             1.007               20


     Simulated prior distributions

     Parameter       Prior Mean  Prior Variance  Prior Std. Dev.


     Parameter 1 Improper Prior
     Parameter 2 Improper Prior
     Parameter 3        -0.0005          0.0005          0.0221
     Parameter 4         0.0008          0.0005          0.0227
     Parameter 5 Improper Prior
     Parameter 6 Improper Prior
     Parameter 7 Improper Prior
     Parameter 8         0.0003          0.0005          0.0223
     Parameter 9         0.0000          0.0005          0.0230
     Parameter 10 Improper Prior
     Parameter 11 Improper Prior
     Parameter 12 Improper Prior
     Parameter 13 Improper Prior
     Parameter 14 Improper Prior
     Parameter 15 Improper Prior
     Parameter 16 Improper Prior
     Parameter 17 Improper Prior
     Parameter 18 Improper Prior
     Parameter 19 Improper Prior
     Parameter 20 Improper Prior
     Parameter 21 Improper Prior
     Parameter 22 Improper Prior
     Parameter 23 Improper Prior
     Parameter 24 Improper Prior
     Parameter 25 Improper Prior
     Parameter 26 Improper Prior
     Parameter 27 Improper Prior
     Parameter 28 Improper Prior
     Parameter 29 Improper Prior
     Parameter 30 Improper Prior
     Parameter 31 Improper Prior
     Parameter 32 Improper Prior
     Parameter 33 Improper Prior
     Parameter 34 Improper Prior
     Parameter 35 Improper Prior
     Parameter 36 Improper Prior
     Parameter 37 Improper Prior
     Parameter 38 Improper Prior
     Parameter 39 Improper Prior
     Parameter 40 Improper Prior
     Parameter 41 Improper Prior
     Parameter 42 Improper Prior
     Parameter 43 Improper Prior
     Parameter 44 Improper Prior
     Parameter 45 Improper Prior
     Parameter 46 Improper Prior

     REPLICATION 79:


                     POTENTIAL       PARAMETER WITH
     ITERATION    SCALE REDUCTION      HIGHEST PSR
     100              1.227               40
     200              1.066               30
     300              1.048               30
     400              1.180               45
     500              1.044               7
     600              1.031               19
     700              1.039               5
     800              1.036               46
     900              1.029               21
     1000             1.116               5
     1100             1.064               1
     1200             1.029               1
     1300             1.018               21
     1400             1.029               5
     1500             1.021               2
     1600             1.030               2
     1700             1.015               2
     1800             1.008               19
     1900             1.007               46
     2000             1.020               36
     2100             1.009               41
     2200             1.013               22
     2300             1.012               17
     2400             1.010               17
     2500             1.011               32
     2600             1.014               21
     2700             1.013               5
     2800             1.017               36
     2900             1.014               36
     3000             1.028               5
     3100             1.012               5
     3200             1.009               19
     3300             1.012               9
     3400             1.006               9
     3500             1.002               3
     3600             1.004               12
     3700             1.003               12
     3800             1.003               17
     3900             1.007               2
     4000             1.004               46
     4100             1.005               21
     4200             1.003               13
     4300             1.003               25
     4400             1.004               7
     4500             1.010               2
     4600             1.012               2
     4700             1.009               2
     4800             1.014               2
     4900             1.016               2
     5000             1.012               3


     Simulated prior distributions

     Parameter       Prior Mean  Prior Variance  Prior Std. Dev.


     Parameter 1 Improper Prior
     Parameter 2 Improper Prior
     Parameter 3         0.0002          0.0005          0.0219
     Parameter 4         0.0001          0.0005          0.0218
     Parameter 5 Improper Prior
     Parameter 6 Improper Prior
     Parameter 7 Improper Prior
     Parameter 8        -0.0009          0.0005          0.0222
     Parameter 9         0.0004          0.0005          0.0229
     Parameter 10 Improper Prior
     Parameter 11 Improper Prior
     Parameter 12 Improper Prior
     Parameter 13 Improper Prior
     Parameter 14 Improper Prior
     Parameter 15 Improper Prior
     Parameter 16 Improper Prior
     Parameter 17 Improper Prior
     Parameter 18 Improper Prior
     Parameter 19 Improper Prior
     Parameter 20 Improper Prior
     Parameter 21 Improper Prior
     Parameter 22 Improper Prior
     Parameter 23 Improper Prior
     Parameter 24 Improper Prior
     Parameter 25 Improper Prior
     Parameter 26 Improper Prior
     Parameter 27 Improper Prior
     Parameter 28 Improper Prior
     Parameter 29 Improper Prior
     Parameter 30 Improper Prior
     Parameter 31 Improper Prior
     Parameter 32 Improper Prior
     Parameter 33 Improper Prior
     Parameter 34 Improper Prior
     Parameter 35 Improper Prior
     Parameter 36 Improper Prior
     Parameter 37 Improper Prior
     Parameter 38 Improper Prior
     Parameter 39 Improper Prior
     Parameter 40 Improper Prior
     Parameter 41 Improper Prior
     Parameter 42 Improper Prior
     Parameter 43 Improper Prior
     Parameter 44 Improper Prior
     Parameter 45 Improper Prior
     Parameter 46 Improper Prior

     REPLICATION 80:


                     POTENTIAL       PARAMETER WITH
     ITERATION    SCALE REDUCTION      HIGHEST PSR
     100              1.143               14
     200              1.401               40
     300              1.084               15
     400              1.079               23
     500              1.080               5
     600              1.066               46
     700              1.053               40
     800              1.042               1
     900              1.023               34
     1000             1.022               40
     1100             1.011               40
     1200             1.007               19
     1300             1.021               21
     1400             1.018               21
     1500             1.016               22
     1600             1.014               46
     1700             1.015               3
     1800             1.043               8
     1900             1.035               3
     2000             1.010               6
     2100             1.017               4
     2200             1.014               5
     2300             1.006               46
     2400             1.013               46
     2500             1.023               3
     2600             1.028               5
     2700             1.021               5
     2800             1.027               5
     2900             1.028               5
     3000             1.006               18
     3100             1.006               21
     3200             1.005               13
     3300             1.004               13
     3400             1.003               32
     3500             1.003               5
     3600             1.013               9
     3700             1.008               4
     3800             1.004               9
     3900             1.009               28
     4000             1.012               14
     4100             1.012               14
     4200             1.007               14
     4300             1.007               18
     4400             1.004               37
     4500             1.003               12
     4600             1.004               39
     4700             1.003               32
     4800             1.006               45
     4900             1.003               10
     5000             1.003               32


     Simulated prior distributions

     Parameter       Prior Mean  Prior Variance  Prior Std. Dev.


     Parameter 1 Improper Prior
     Parameter 2 Improper Prior
     Parameter 3         0.0000          0.0005          0.0220
     Parameter 4        -0.0018          0.0005          0.0231
     Parameter 5 Improper Prior
     Parameter 6 Improper Prior
     Parameter 7 Improper Prior
     Parameter 8         0.0000          0.0005          0.0230
     Parameter 9        -0.0005          0.0005          0.0225
     Parameter 10 Improper Prior
     Parameter 11 Improper Prior
     Parameter 12 Improper Prior
     Parameter 13 Improper Prior
     Parameter 14 Improper Prior
     Parameter 15 Improper Prior
     Parameter 16 Improper Prior
     Parameter 17 Improper Prior
     Parameter 18 Improper Prior
     Parameter 19 Improper Prior
     Parameter 20 Improper Prior
     Parameter 21 Improper Prior
     Parameter 22 Improper Prior
     Parameter 23 Improper Prior
     Parameter 24 Improper Prior
     Parameter 25 Improper Prior
     Parameter 26 Improper Prior
     Parameter 27 Improper Prior
     Parameter 28 Improper Prior
     Parameter 29 Improper Prior
     Parameter 30 Improper Prior
     Parameter 31 Improper Prior
     Parameter 32 Improper Prior
     Parameter 33 Improper Prior
     Parameter 34 Improper Prior
     Parameter 35 Improper Prior
     Parameter 36 Improper Prior
     Parameter 37 Improper Prior
     Parameter 38 Improper Prior
     Parameter 39 Improper Prior
     Parameter 40 Improper Prior
     Parameter 41 Improper Prior
     Parameter 42 Improper Prior
     Parameter 43 Improper Prior
     Parameter 44 Improper Prior
     Parameter 45 Improper Prior
     Parameter 46 Improper Prior

     REPLICATION 81:


                     POTENTIAL       PARAMETER WITH
     ITERATION    SCALE REDUCTION      HIGHEST PSR
     100              1.257               8
     200              1.149               14
     300              1.061               6
     400              1.079               38
     500              1.034               13
     600              1.101               1
     700              1.070               46
     800              1.020               46
     900              1.026               43
     1000             1.019               1
     1100             1.072               1
     1200             1.035               1
     1300             1.057               45
     1400             1.027               14
     1500             1.029               5
     1600             1.048               1
     1700             1.091               1
     1800             1.062               1
     1900             1.012               1
     2000             1.012               27
     2100             1.020               4
     2200             1.035               9
     2300             1.035               9
     2400             1.030               9
     2500             1.012               25
     2600             1.009               12
     2700             1.009               25
     2800             1.012               27
     2900             1.006               27
     3000             1.016               9
     3100             1.041               45
     3200             1.015               8
     3300             1.009               10
     3400             1.011               10
     3500             1.013               10
     3600             1.007               21
     3700             1.009               11
     3800             1.013               5
     3900             1.013               5
     4000             1.013               5
     4100             1.011               5
     4200             1.009               21
     4300             1.005               20
     4400             1.008               21
     4500             1.011               45
     4600             1.010               45
     4700             1.003               33
     4800             1.002               25
     4900             1.005               45
     5000             1.004               8


     Simulated prior distributions

     Parameter       Prior Mean  Prior Variance  Prior Std. Dev.


     Parameter 1 Improper Prior
     Parameter 2 Improper Prior
     Parameter 3         0.0004          0.0005          0.0228
     Parameter 4         0.0007          0.0005          0.0224
     Parameter 5 Improper Prior
     Parameter 6 Improper Prior
     Parameter 7 Improper Prior
     Parameter 8        -0.0005          0.0005          0.0223
     Parameter 9        -0.0013          0.0005          0.0224
     Parameter 10 Improper Prior
     Parameter 11 Improper Prior
     Parameter 12 Improper Prior
     Parameter 13 Improper Prior
     Parameter 14 Improper Prior
     Parameter 15 Improper Prior
     Parameter 16 Improper Prior
     Parameter 17 Improper Prior
     Parameter 18 Improper Prior
     Parameter 19 Improper Prior
     Parameter 20 Improper Prior
     Parameter 21 Improper Prior
     Parameter 22 Improper Prior
     Parameter 23 Improper Prior
     Parameter 24 Improper Prior
     Parameter 25 Improper Prior
     Parameter 26 Improper Prior
     Parameter 27 Improper Prior
     Parameter 28 Improper Prior
     Parameter 29 Improper Prior
     Parameter 30 Improper Prior
     Parameter 31 Improper Prior
     Parameter 32 Improper Prior
     Parameter 33 Improper Prior
     Parameter 34 Improper Prior
     Parameter 35 Improper Prior
     Parameter 36 Improper Prior
     Parameter 37 Improper Prior
     Parameter 38 Improper Prior
     Parameter 39 Improper Prior
     Parameter 40 Improper Prior
     Parameter 41 Improper Prior
     Parameter 42 Improper Prior
     Parameter 43 Improper Prior
     Parameter 44 Improper Prior
     Parameter 45 Improper Prior
     Parameter 46 Improper Prior

     REPLICATION 82:


                     POTENTIAL       PARAMETER WITH
     ITERATION    SCALE REDUCTION      HIGHEST PSR
     100              1.307               14
     200              1.135               1
     300              1.192               5
     400              1.081               45
     500              1.057               33
     600              1.070               5
     700              1.024               10
     800              1.032               10
     900              1.035               40
     1000             1.074               5
     1100             1.116               1
     1200             1.125               9
     1300             1.082               5
     1400             1.051               2
     1500             1.021               11
     1600             1.014               44
     1700             1.018               4
     1800             1.030               1
     1900             1.016               14
     2000             1.020               10
     2100             1.016               31
     2200             1.019               31
     2300             1.011               2
     2400             1.005               23
     2500             1.010               39
     2600             1.008               4
     2700             1.008               40
     2800             1.009               40
     2900             1.012               17
     3000             1.017               17
     3100             1.013               17
     3200             1.021               5
     3300             1.040               5
     3400             1.052               5
     3500             1.044               5
     3600             1.053               1
     3700             1.039               1
     3800             1.041               1
     3900             1.039               1
     4000             1.055               1
     4100             1.053               1
     4200             1.012               1
     4300             1.004               7
     4400             1.002               14
     4500             1.003               24
     4600             1.004               10
     4700             1.004               34
     4800             1.002               33
     4900             1.003               18
     5000             1.003               32


     Simulated prior distributions

     Parameter       Prior Mean  Prior Variance  Prior Std. Dev.


     Parameter 1 Improper Prior
     Parameter 2 Improper Prior
     Parameter 3        -0.0003          0.0005          0.0225
     Parameter 4         0.0007          0.0005          0.0224
     Parameter 5 Improper Prior
     Parameter 6 Improper Prior
     Parameter 7 Improper Prior
     Parameter 8         0.0003          0.0005          0.0222
     Parameter 9        -0.0009          0.0005          0.0225
     Parameter 10 Improper Prior
     Parameter 11 Improper Prior
     Parameter 12 Improper Prior
     Parameter 13 Improper Prior
     Parameter 14 Improper Prior
     Parameter 15 Improper Prior
     Parameter 16 Improper Prior
     Parameter 17 Improper Prior
     Parameter 18 Improper Prior
     Parameter 19 Improper Prior
     Parameter 20 Improper Prior
     Parameter 21 Improper Prior
     Parameter 22 Improper Prior
     Parameter 23 Improper Prior
     Parameter 24 Improper Prior
     Parameter 25 Improper Prior
     Parameter 26 Improper Prior
     Parameter 27 Improper Prior
     Parameter 28 Improper Prior
     Parameter 29 Improper Prior
     Parameter 30 Improper Prior
     Parameter 31 Improper Prior
     Parameter 32 Improper Prior
     Parameter 33 Improper Prior
     Parameter 34 Improper Prior
     Parameter 35 Improper Prior
     Parameter 36 Improper Prior
     Parameter 37 Improper Prior
     Parameter 38 Improper Prior
     Parameter 39 Improper Prior
     Parameter 40 Improper Prior
     Parameter 41 Improper Prior
     Parameter 42 Improper Prior
     Parameter 43 Improper Prior
     Parameter 44 Improper Prior
     Parameter 45 Improper Prior
     Parameter 46 Improper Prior

     REPLICATION 83:


                     POTENTIAL       PARAMETER WITH
     ITERATION    SCALE REDUCTION      HIGHEST PSR
     100              1.608               4
     200              1.167               14
     300              1.240               4
     400              1.060               36
     500              1.099               24
     600              1.076               26
     700              1.034               46
     800              1.059               32
     900              1.039               40
     1000             1.039               40
     1100             1.034               46
     1200             1.020               10
     1300             1.025               1
     1400             1.026               19
     1500             1.016               40
     1600             1.020               28
     1700             1.036               5
     1800             1.014               5
     1900             1.014               5
     2000             1.006               31
     2100             1.012               16
     2200             1.026               46
     2300             1.020               14
     2400             1.012               14
     2500             1.010               24
     2600             1.023               24
     2700             1.015               24
     2800             1.019               24
     2900             1.016               24
     3000             1.011               46
     3100             1.014               46
     3200             1.007               46
     3300             1.014               9
     3400             1.013               45
     3500             1.007               45
     3600             1.006               45
     3700             1.008               21
     3800             1.009               8
     3900             1.008               21
     4000             1.011               21
     4100             1.009               21
     4200             1.006               21
     4300             1.007               2
     4400             1.006               21
     4500             1.003               21
     4600             1.002               4
     4700             1.001               21
     4800             1.002               4
     4900             1.002               36
     5000             1.009               4


     Simulated prior distributions

     Parameter       Prior Mean  Prior Variance  Prior Std. Dev.


     Parameter 1 Improper Prior
     Parameter 2 Improper Prior
     Parameter 3        -0.0004          0.0005          0.0219
     Parameter 4         0.0007          0.0005          0.0220
     Parameter 5 Improper Prior
     Parameter 6 Improper Prior
     Parameter 7 Improper Prior
     Parameter 8         0.0010          0.0005          0.0228
     Parameter 9         0.0005          0.0005          0.0223
     Parameter 10 Improper Prior
     Parameter 11 Improper Prior
     Parameter 12 Improper Prior
     Parameter 13 Improper Prior
     Parameter 14 Improper Prior
     Parameter 15 Improper Prior
     Parameter 16 Improper Prior
     Parameter 17 Improper Prior
     Parameter 18 Improper Prior
     Parameter 19 Improper Prior
     Parameter 20 Improper Prior
     Parameter 21 Improper Prior
     Parameter 22 Improper Prior
     Parameter 23 Improper Prior
     Parameter 24 Improper Prior
     Parameter 25 Improper Prior
     Parameter 26 Improper Prior
     Parameter 27 Improper Prior
     Parameter 28 Improper Prior
     Parameter 29 Improper Prior
     Parameter 30 Improper Prior
     Parameter 31 Improper Prior
     Parameter 32 Improper Prior
     Parameter 33 Improper Prior
     Parameter 34 Improper Prior
     Parameter 35 Improper Prior
     Parameter 36 Improper Prior
     Parameter 37 Improper Prior
     Parameter 38 Improper Prior
     Parameter 39 Improper Prior
     Parameter 40 Improper Prior
     Parameter 41 Improper Prior
     Parameter 42 Improper Prior
     Parameter 43 Improper Prior
     Parameter 44 Improper Prior
     Parameter 45 Improper Prior
     Parameter 46 Improper Prior

     REPLICATION 84:


                     POTENTIAL       PARAMETER WITH
     ITERATION    SCALE REDUCTION      HIGHEST PSR
     100              1.322               8
     200              1.125               1
     300              1.120               40
     400              1.046               36
     500              1.032               24
     600              1.088               1
     700              1.040               30
     800              1.034               39
     900              1.023               36
     1000             1.034               15
     1100             1.068               46
     1200             1.045               1
     1300             1.024               21
     1400             1.011               11
     1500             1.039               2
     1600             1.024               14
     1700             1.019               46
     1800             1.010               14
     1900             1.007               25
     2000             1.014               34
     2100             1.013               34
     2200             1.010               46
     2300             1.020               5
     2400             1.036               5
     2500             1.027               5
     2600             1.022               45
     2700             1.005               41
     2800             1.003               16
     2900             1.006               40
     3000             1.003               24
     3100             1.007               21
     3200             1.004               24
     3300             1.011               24
     3400             1.010               24
     3500             1.013               45
     3600             1.009               45
     3700             1.011               45
     3800             1.008               45
     3900             1.009               45
     4000             1.008               45
     4100             1.004               27
     4200             1.005               27
     4300             1.010               27
     4400             1.007               27
     4500             1.007               32
     4600             1.004               32
     4700             1.003               11
     4800             1.002               11
     4900             1.006               2
     5000             1.004               2


     Simulated prior distributions

     Parameter       Prior Mean  Prior Variance  Prior Std. Dev.


     Parameter 1 Improper Prior
     Parameter 2 Improper Prior
     Parameter 3         0.0007          0.0005          0.0226
     Parameter 4        -0.0006          0.0005          0.0214
     Parameter 5 Improper Prior
     Parameter 6 Improper Prior
     Parameter 7 Improper Prior
     Parameter 8         0.0009          0.0005          0.0227
     Parameter 9        -0.0001          0.0005          0.0226
     Parameter 10 Improper Prior
     Parameter 11 Improper Prior
     Parameter 12 Improper Prior
     Parameter 13 Improper Prior
     Parameter 14 Improper Prior
     Parameter 15 Improper Prior
     Parameter 16 Improper Prior
     Parameter 17 Improper Prior
     Parameter 18 Improper Prior
     Parameter 19 Improper Prior
     Parameter 20 Improper Prior
     Parameter 21 Improper Prior
     Parameter 22 Improper Prior
     Parameter 23 Improper Prior
     Parameter 24 Improper Prior
     Parameter 25 Improper Prior
     Parameter 26 Improper Prior
     Parameter 27 Improper Prior
     Parameter 28 Improper Prior
     Parameter 29 Improper Prior
     Parameter 30 Improper Prior
     Parameter 31 Improper Prior
     Parameter 32 Improper Prior
     Parameter 33 Improper Prior
     Parameter 34 Improper Prior
     Parameter 35 Improper Prior
     Parameter 36 Improper Prior
     Parameter 37 Improper Prior
     Parameter 38 Improper Prior
     Parameter 39 Improper Prior
     Parameter 40 Improper Prior
     Parameter 41 Improper Prior
     Parameter 42 Improper Prior
     Parameter 43 Improper Prior
     Parameter 44 Improper Prior
     Parameter 45 Improper Prior
     Parameter 46 Improper Prior

     REPLICATION 85:


                     POTENTIAL       PARAMETER WITH
     ITERATION    SCALE REDUCTION      HIGHEST PSR
     100              1.458               13
     200              1.088               40
     300              1.142               1
     400              1.066               21
     500              1.074               11
     600              1.033               18
     700              1.089               3
     800              1.016               15
     900              1.043               21
     1000             1.061               5
     1100             1.052               3
     1200             1.015               25
     1300             1.018               39
     1400             1.027               6
     1500             1.018               6
     1600             1.010               19
     1700             1.013               25
     1800             1.006               25
     1900             1.008               27
     2000             1.009               19
     2100             1.009               42
     2200             1.016               45
     2300             1.027               9
     2400             1.018               9
     2500             1.014               9
     2600             1.026               1
     2700             1.012               16
     2800             1.010               16
     2900             1.004               16
     3000             1.007               29
     3100             1.006               23
     3200             1.007               10
     3300             1.007               10
     3400             1.002               13
     3500             1.005               11
     3600             1.002               18
     3700             1.007               2
     3800             1.008               2
     3900             1.005               2
     4000             1.005               13
     4100             1.003               31
     4200             1.012               1
     4300             1.019               1
     4400             1.030               1
     4500             1.025               1
     4600             1.021               1
     4700             1.009               1
     4800             1.004               34
     4900             1.005               19
     5000             1.005               19


     Simulated prior distributions

     Parameter       Prior Mean  Prior Variance  Prior Std. Dev.


     Parameter 1 Improper Prior
     Parameter 2 Improper Prior
     Parameter 3         0.0011          0.0005          0.0225
     Parameter 4        -0.0006          0.0005          0.0220
     Parameter 5 Improper Prior
     Parameter 6 Improper Prior
     Parameter 7 Improper Prior
     Parameter 8         0.0012          0.0005          0.0231
     Parameter 9        -0.0003          0.0005          0.0217
     Parameter 10 Improper Prior
     Parameter 11 Improper Prior
     Parameter 12 Improper Prior
     Parameter 13 Improper Prior
     Parameter 14 Improper Prior
     Parameter 15 Improper Prior
     Parameter 16 Improper Prior
     Parameter 17 Improper Prior
     Parameter 18 Improper Prior
     Parameter 19 Improper Prior
     Parameter 20 Improper Prior
     Parameter 21 Improper Prior
     Parameter 22 Improper Prior
     Parameter 23 Improper Prior
     Parameter 24 Improper Prior
     Parameter 25 Improper Prior
     Parameter 26 Improper Prior
     Parameter 27 Improper Prior
     Parameter 28 Improper Prior
     Parameter 29 Improper Prior
     Parameter 30 Improper Prior
     Parameter 31 Improper Prior
     Parameter 32 Improper Prior
     Parameter 33 Improper Prior
     Parameter 34 Improper Prior
     Parameter 35 Improper Prior
     Parameter 36 Improper Prior
     Parameter 37 Improper Prior
     Parameter 38 Improper Prior
     Parameter 39 Improper Prior
     Parameter 40 Improper Prior
     Parameter 41 Improper Prior
     Parameter 42 Improper Prior
     Parameter 43 Improper Prior
     Parameter 44 Improper Prior
     Parameter 45 Improper Prior
     Parameter 46 Improper Prior

     REPLICATION 86:


                     POTENTIAL       PARAMETER WITH
     ITERATION    SCALE REDUCTION      HIGHEST PSR
     100              1.343               24
     200              1.356               1
     300              1.169               1
     400              1.080               14
     500              1.116               3
     600              1.030               31
     700              1.069               45
     800              1.020               23
     900              1.034               15
     1000             1.024               12
     1100             1.037               9
     1200             1.055               1
     1300             1.013               19
     1400             1.020               11
     1500             1.017               17
     1600             1.014               17
     1700             1.010               39
     1800             1.009               24
     1900             1.015               21
     2000             1.027               5
     2100             1.033               5
     2200             1.025               5
     2300             1.024               5
     2400             1.036               5
     2500             1.029               45
     2600             1.009               45
     2700             1.010               17
     2800             1.016               45
     2900             1.010               17
     3000             1.009               17
     3100             1.006               38
     3200             1.008               5
     3300             1.017               5
     3400             1.007               5
     3500             1.004               5
     3600             1.005               8
     3700             1.012               7
     3800             1.006               7
     3900             1.007               46
     4000             1.006               7
     4100             1.006               7
     4200             1.004               7
     4300             1.007               21
     4400             1.003               19
     4500             1.003               7
     4600             1.003               12
     4700             1.003               38
     4800             1.002               41
     4900             1.003               41
     5000             1.003               9


     Simulated prior distributions

     Parameter       Prior Mean  Prior Variance  Prior Std. Dev.


     Parameter 1 Improper Prior
     Parameter 2 Improper Prior
     Parameter 3         0.0012          0.0005          0.0225
     Parameter 4         0.0001          0.0005          0.0224
     Parameter 5 Improper Prior
     Parameter 6 Improper Prior
     Parameter 7 Improper Prior
     Parameter 8         0.0003          0.0005          0.0218
     Parameter 9        -0.0005          0.0005          0.0224
     Parameter 10 Improper Prior
     Parameter 11 Improper Prior
     Parameter 12 Improper Prior
     Parameter 13 Improper Prior
     Parameter 14 Improper Prior
     Parameter 15 Improper Prior
     Parameter 16 Improper Prior
     Parameter 17 Improper Prior
     Parameter 18 Improper Prior
     Parameter 19 Improper Prior
     Parameter 20 Improper Prior
     Parameter 21 Improper Prior
     Parameter 22 Improper Prior
     Parameter 23 Improper Prior
     Parameter 24 Improper Prior
     Parameter 25 Improper Prior
     Parameter 26 Improper Prior
     Parameter 27 Improper Prior
     Parameter 28 Improper Prior
     Parameter 29 Improper Prior
     Parameter 30 Improper Prior
     Parameter 31 Improper Prior
     Parameter 32 Improper Prior
     Parameter 33 Improper Prior
     Parameter 34 Improper Prior
     Parameter 35 Improper Prior
     Parameter 36 Improper Prior
     Parameter 37 Improper Prior
     Parameter 38 Improper Prior
     Parameter 39 Improper Prior
     Parameter 40 Improper Prior
     Parameter 41 Improper Prior
     Parameter 42 Improper Prior
     Parameter 43 Improper Prior
     Parameter 44 Improper Prior
     Parameter 45 Improper Prior
     Parameter 46 Improper Prior

     REPLICATION 87:


                     POTENTIAL       PARAMETER WITH
     ITERATION    SCALE REDUCTION      HIGHEST PSR
     100              1.212               7
     200              1.341               1
     300              1.265               5
     400              1.127               6
     500              1.077               13
     600              1.040               14
     700              1.084               14
     800              1.045               45
     900              1.029               13
     1000             1.024               26
     1100             1.029               20
     1200             1.012               35
     1300             1.017               30
     1400             1.017               19
     1500             1.032               8
     1600             1.038               9
     1700             1.012               18
     1800             1.019               46
     1900             1.013               4
     2000             1.031               45
     2100             1.036               45
     2200             1.024               9
     2300             1.027               9
     2400             1.048               1
     2500             1.027               5
     2600             1.043               5
     2700             1.009               4
     2800             1.020               20
     2900             1.010               20
     3000             1.010               32
     3100             1.007               32
     3200             1.004               31
     3300             1.005               19
     3400             1.003               46
     3500             1.007               45
     3600             1.010               45
     3700             1.008               45
     3800             1.004               45
     3900             1.003               39
     4000             1.007               19
     4100             1.004               38
     4200             1.004               28
     4300             1.003               32
     4400             1.005               23
     4500             1.006               17
     4600             1.005               9
     4700             1.004               32
     4800             1.008               1
     4900             1.010               17
     5000             1.012               1


     Simulated prior distributions

     Parameter       Prior Mean  Prior Variance  Prior Std. Dev.


     Parameter 1 Improper Prior
     Parameter 2 Improper Prior
     Parameter 3         0.0009          0.0005          0.0222
     Parameter 4         0.0005          0.0005          0.0219
     Parameter 5 Improper Prior
     Parameter 6 Improper Prior
     Parameter 7 Improper Prior
     Parameter 8         0.0009          0.0005          0.0226
     Parameter 9         0.0007          0.0005          0.0223
     Parameter 10 Improper Prior
     Parameter 11 Improper Prior
     Parameter 12 Improper Prior
     Parameter 13 Improper Prior
     Parameter 14 Improper Prior
     Parameter 15 Improper Prior
     Parameter 16 Improper Prior
     Parameter 17 Improper Prior
     Parameter 18 Improper Prior
     Parameter 19 Improper Prior
     Parameter 20 Improper Prior
     Parameter 21 Improper Prior
     Parameter 22 Improper Prior
     Parameter 23 Improper Prior
     Parameter 24 Improper Prior
     Parameter 25 Improper Prior
     Parameter 26 Improper Prior
     Parameter 27 Improper Prior
     Parameter 28 Improper Prior
     Parameter 29 Improper Prior
     Parameter 30 Improper Prior
     Parameter 31 Improper Prior
     Parameter 32 Improper Prior
     Parameter 33 Improper Prior
     Parameter 34 Improper Prior
     Parameter 35 Improper Prior
     Parameter 36 Improper Prior
     Parameter 37 Improper Prior
     Parameter 38 Improper Prior
     Parameter 39 Improper Prior
     Parameter 40 Improper Prior
     Parameter 41 Improper Prior
     Parameter 42 Improper Prior
     Parameter 43 Improper Prior
     Parameter 44 Improper Prior
     Parameter 45 Improper Prior
     Parameter 46 Improper Prior

     REPLICATION 88:


                     POTENTIAL       PARAMETER WITH
     ITERATION    SCALE REDUCTION      HIGHEST PSR
     100              1.386               12
     200              1.193               37
     300              1.215               9
     400              1.094               21
     500              1.066               10
     600              1.059               9
     700              1.075               2
     800              1.134               9
     900              1.034               24
     1000             1.046               9
     1100             1.027               9
     1200             1.056               9
     1300             1.015               16
     1400             1.015               38
     1500             1.015               31
     1600             1.013               13
     1700             1.077               9
     1800             1.088               9
     1900             1.072               9
     2000             1.056               9
     2100             1.052               9
     2200             1.012               19
     2300             1.016               31
     2400             1.022               8
     2500             1.065               9
     2600             1.054               9
     2700             1.074               9
     2800             1.056               1
     2900             1.039               1
     3000             1.011               1
     3100             1.005               13
     3200             1.007               13
     3300             1.011               8
     3400             1.014               8
     3500             1.021               8
     3600             1.017               8
     3700             1.015               8
     3800             1.013               8
     3900             1.017               8
     4000             1.011               5
     4100             1.011               5
     4200             1.008               5
     4300             1.008               5
     4400             1.003               29
     4500             1.002               18
     4600             1.003               18
     4700             1.008               9
     4800             1.008               28
     4900             1.004               28
     5000             1.003               23


     Simulated prior distributions

     Parameter       Prior Mean  Prior Variance  Prior Std. Dev.


     Parameter 1 Improper Prior
     Parameter 2 Improper Prior
     Parameter 3         0.0003          0.0005          0.0225
     Parameter 4        -0.0015          0.0005          0.0218
     Parameter 5 Improper Prior
     Parameter 6 Improper Prior
     Parameter 7 Improper Prior
     Parameter 8        -0.0005          0.0005          0.0225
     Parameter 9         0.0000          0.0005          0.0221
     Parameter 10 Improper Prior
     Parameter 11 Improper Prior
     Parameter 12 Improper Prior
     Parameter 13 Improper Prior
     Parameter 14 Improper Prior
     Parameter 15 Improper Prior
     Parameter 16 Improper Prior
     Parameter 17 Improper Prior
     Parameter 18 Improper Prior
     Parameter 19 Improper Prior
     Parameter 20 Improper Prior
     Parameter 21 Improper Prior
     Parameter 22 Improper Prior
     Parameter 23 Improper Prior
     Parameter 24 Improper Prior
     Parameter 25 Improper Prior
     Parameter 26 Improper Prior
     Parameter 27 Improper Prior
     Parameter 28 Improper Prior
     Parameter 29 Improper Prior
     Parameter 30 Improper Prior
     Parameter 31 Improper Prior
     Parameter 32 Improper Prior
     Parameter 33 Improper Prior
     Parameter 34 Improper Prior
     Parameter 35 Improper Prior
     Parameter 36 Improper Prior
     Parameter 37 Improper Prior
     Parameter 38 Improper Prior
     Parameter 39 Improper Prior
     Parameter 40 Improper Prior
     Parameter 41 Improper Prior
     Parameter 42 Improper Prior
     Parameter 43 Improper Prior
     Parameter 44 Improper Prior
     Parameter 45 Improper Prior
     Parameter 46 Improper Prior

     REPLICATION 89:


                     POTENTIAL       PARAMETER WITH
     ITERATION    SCALE REDUCTION      HIGHEST PSR
     100              1.384               3
     200              1.106               40
     300              1.067               36
     400              1.137               40
     500              1.070               5
     600              1.052               21
     700              1.028               46
     800              1.110               5
     900              1.044               5
     1000             1.015               32
     1100             1.008               33
     1200             1.031               1
     1300             1.012               19
     1400             1.012               6
     1500             1.011               5
     1600             1.012               38
     1700             1.017               12
     1800             1.015               12
     1900             1.019               40
     2000             1.015               45
     2100             1.012               40
     2200             1.009               40
     2300             1.019               21
     2400             1.007               37
     2500             1.008               18
     2600             1.011               26
     2700             1.011               3
     2800             1.006               13
     2900             1.010               40
     3000             1.029               40
     3100             1.027               40
     3200             1.021               40
     3300             1.017               40
     3400             1.011               40
     3500             1.013               40
     3600             1.007               40
     3700             1.005               40
     3800             1.008               14
     3900             1.006               14
     4000             1.003               14
     4100             1.015               5
     4200             1.022               5
     4300             1.009               14
     4400             1.006               18
     4500             1.007               40
     4600             1.005               13
     4700             1.007               40
     4800             1.006               40
     4900             1.006               9
     5000             1.004               40


     Simulated prior distributions

     Parameter       Prior Mean  Prior Variance  Prior Std. Dev.


     Parameter 1 Improper Prior
     Parameter 2 Improper Prior
     Parameter 3        -0.0014          0.0005          0.0220
     Parameter 4        -0.0002          0.0005          0.0220
     Parameter 5 Improper Prior
     Parameter 6 Improper Prior
     Parameter 7 Improper Prior
     Parameter 8         0.0001          0.0005          0.0228
     Parameter 9        -0.0005          0.0005          0.0213
     Parameter 10 Improper Prior
     Parameter 11 Improper Prior
     Parameter 12 Improper Prior
     Parameter 13 Improper Prior
     Parameter 14 Improper Prior
     Parameter 15 Improper Prior
     Parameter 16 Improper Prior
     Parameter 17 Improper Prior
     Parameter 18 Improper Prior
     Parameter 19 Improper Prior
     Parameter 20 Improper Prior
     Parameter 21 Improper Prior
     Parameter 22 Improper Prior
     Parameter 23 Improper Prior
     Parameter 24 Improper Prior
     Parameter 25 Improper Prior
     Parameter 26 Improper Prior
     Parameter 27 Improper Prior
     Parameter 28 Improper Prior
     Parameter 29 Improper Prior
     Parameter 30 Improper Prior
     Parameter 31 Improper Prior
     Parameter 32 Improper Prior
     Parameter 33 Improper Prior
     Parameter 34 Improper Prior
     Parameter 35 Improper Prior
     Parameter 36 Improper Prior
     Parameter 37 Improper Prior
     Parameter 38 Improper Prior
     Parameter 39 Improper Prior
     Parameter 40 Improper Prior
     Parameter 41 Improper Prior
     Parameter 42 Improper Prior
     Parameter 43 Improper Prior
     Parameter 44 Improper Prior
     Parameter 45 Improper Prior
     Parameter 46 Improper Prior

     REPLICATION 90:


                     POTENTIAL       PARAMETER WITH
     ITERATION    SCALE REDUCTION      HIGHEST PSR
     100              1.707               5
     200              1.120               20
     300              1.147               8
     400              1.047               45
     500              1.155               14
     600              1.034               11
     700              1.045               40
     800              1.063               2
     900              1.059               2
     1000             1.040               21
     1100             1.021               6
     1200             1.050               2
     1300             1.016               9
     1400             1.016               46
     1500             1.011               18
     1600             1.013               19
     1700             1.013               28
     1800             1.010               28
     1900             1.007               28
     2000             1.011               45
     2100             1.006               39
     2200             1.005               12
     2300             1.008               34
     2400             1.011               14
     2500             1.009               14
     2600             1.005               14
     2700             1.003               13
     2800             1.003               14
     2900             1.005               14
     3000             1.006               1
     3100             1.019               1
     3200             1.016               1
     3300             1.010               21
     3400             1.008               21
     3500             1.005               34
     3600             1.004               46
     3700             1.007               2
     3800             1.006               4
     3900             1.005               9
     4000             1.006               9
     4100             1.005               4
     4200             1.005               4
     4300             1.005               4
     4400             1.005               13
     4500             1.005               21
     4600             1.007               21
     4700             1.011               1
     4800             1.006               21
     4900             1.007               21
     5000             1.006               21


     Simulated prior distributions

     Parameter       Prior Mean  Prior Variance  Prior Std. Dev.


     Parameter 1 Improper Prior
     Parameter 2 Improper Prior
     Parameter 3        -0.0005          0.0005          0.0221
     Parameter 4        -0.0005          0.0005          0.0222
     Parameter 5 Improper Prior
     Parameter 6 Improper Prior
     Parameter 7 Improper Prior
     Parameter 8        -0.0004          0.0005          0.0221
     Parameter 9         0.0003          0.0005          0.0220
     Parameter 10 Improper Prior
     Parameter 11 Improper Prior
     Parameter 12 Improper Prior
     Parameter 13 Improper Prior
     Parameter 14 Improper Prior
     Parameter 15 Improper Prior
     Parameter 16 Improper Prior
     Parameter 17 Improper Prior
     Parameter 18 Improper Prior
     Parameter 19 Improper Prior
     Parameter 20 Improper Prior
     Parameter 21 Improper Prior
     Parameter 22 Improper Prior
     Parameter 23 Improper Prior
     Parameter 24 Improper Prior
     Parameter 25 Improper Prior
     Parameter 26 Improper Prior
     Parameter 27 Improper Prior
     Parameter 28 Improper Prior
     Parameter 29 Improper Prior
     Parameter 30 Improper Prior
     Parameter 31 Improper Prior
     Parameter 32 Improper Prior
     Parameter 33 Improper Prior
     Parameter 34 Improper Prior
     Parameter 35 Improper Prior
     Parameter 36 Improper Prior
     Parameter 37 Improper Prior
     Parameter 38 Improper Prior
     Parameter 39 Improper Prior
     Parameter 40 Improper Prior
     Parameter 41 Improper Prior
     Parameter 42 Improper Prior
     Parameter 43 Improper Prior
[truncated: 3,741,520 more chars]
