# Supplementary material for: An approximate measurement invariance approach to within-couple relationship quality
Source: Front Psychol. 2014 Sep 19;5:983. doi: 10.3389/fpsyg.2014.00983 (PMC4168678; doi:10.3389/fpsyg.2014.00983)
Supplement: Supplementary file 2 [file DataSheet2.ZIP › sim_bsem_fmi3_strong.out]

Mplus VERSION 7
MUTHEN & MUTHEN
05/13/2014   4:07 PM

INPUT INSTRUCTIONS

  TITLE: Simulation for bsem_03_strong;
  MONTECARLO: NAMES = m1ms1-m1ms7 f1ms1-f1ms7;
  NOBSERVATIONS = 435;
  NREPS = 1000;
  ANALYSIS: ESTIMATOR = BAYES;
  PROCESSORS = 2;
  BCONVERGENCE =0.01;
  BITERATIONS = (5000);
  bseed=167;
  MODEL POPULATION:
  mms by m1ms1 @ 0.459   ;
  mms by m1ms2 @ 0.467   ;
  mms by m1ms3 @ 0.507   ;
  mms by m1ms4 @ 0.513   ;
  mms by m1ms5 @ 0.669   ;
  mms by m1ms6 @ 0.225   ;
  mms by m1ms7 @ 0.293   ;
  fms by f1ms1 @ 0.459   ;
  fms by f1ms2 @ 0.467   ;
  fms by f1ms3 @ 0.507   ;
  fms by f1ms4 @ 0.513   ;
  fms by f1ms5 @ 0.669   ;
  fms by f1ms6 @ 0.225   ;
  fms by f1ms7 @ 0.293   ;
  fms with mms @ 0.416   ;
  m1ms1 with f1ms1 @ -0.005   ;
  m1ms2 with f1ms2 @ 0.038   ;
  m1ms3 with f1ms3 @ 0.023   ;
  m1ms4 with f1ms4 @ 0.049   ;
  m1ms5 with f1ms5 @ 0.116   ;
  m1ms6 with f1ms6 @ 0.012   ;
  m1ms7 with f1ms7 @ -0.011   ;
  [mms @ 0 ] ;
  [fms @ -0.340 ] ;
  [m1ms1 @ 4.19 ] ;
  [m1ms2 @ 4.181 ] ;
  [m1ms3 @ 4.177 ] ;
  [m1ms4 @ 3.716 ] ;
  [m1ms5 @ 3.922 ] ;
  [m1ms6 @ 4.806 ] ;
  [m1ms7 @ 4.233 ] ;
  [f1ms1 @ 4.133 ] ;
  [f1ms2 @ 4.093 ] ;
  [f1ms3 @ 4.279 ] ;
  [f1ms4 @ 3.867 ] ;
  [f1ms5 @ 3.698 ] ;
  [f1ms6 @ 4.792 ] ;
  [f1ms7 @ 4.184 ] ;
  mms  @ 1   ;
  fms @ 1   ;
  m1ms1 @ 0.391   ;
  m1ms2 @ 0.667   ;
  m1ms3 @ 0.524   ;
  m1ms4 @ 0.489   ;
  m1ms5 @ 0.610   ;
  m1ms6 @ 0.254   ;
  m1ms7 @ 0.567   ;
  f1ms1 @ 0.375   ;
  f1ms2 @ 0.576   ;
  f1ms3 @ 0.510   ;
  f1ms4 @ 0.402   ;
  f1ms5 @ 0.640   ;
  f1ms6 @ 0.389   ;
  f1ms7 @ 0.691   ;
  MODEL:
  mms by m1ms1 * 0.459     ;
  mms by m1ms2 * 0.467     ;
  mms by m1ms3 * 0.507     ;
  mms by m1ms4 * 0.513     ;
  mms by m1ms5 * 0.669     ;
  mms by m1ms6 * 0.225     ;
  mms by m1ms7 * 0.293     ;
  fms by f1ms1 * 0.459     ;
  fms by f1ms2 * 0.467     ;
  fms by f1ms3 * 0.507     ;
  fms by f1ms4 * 0.513     ;
  fms by f1ms5 * 0.669     ;
  fms by f1ms6 * 0.225     ;
  fms by f1ms7 * 0.293     ;
  fms with mms * 0.416     ;
  m1ms1 with f1ms1 * -0.005     ;
  m1ms2 with f1ms2 * 0.038     ;
  m1ms3 with f1ms3 * 0.023     ;
  m1ms4 with f1ms4 * 0.049     ;
  m1ms5 with f1ms5 * 0.116     ;
  m1ms6 with f1ms6 * 0.012     ;
  m1ms7 with f1ms7 * -0.011     ;
  [mms @ 0 ]   ;
  [fms * -0.340 ]   ;
  [m1ms1 * 4.19 ] (tau1_1) ;
  [m1ms2 * 4.181 ] (tau1_2) ;
  [m1ms3 * 4.177 ] (tau1_3) ;
  [m1ms4 * 3.716 ] (tau1_4) ;
  [m1ms5 * 3.922 ] (tau1_5) ;
  [m1ms6 * 4.806 ] (tau1_6) ;
  [m1ms7 * 4.233 ] (tau1_7) ;
  [f1ms1 * 4.133 ] (tau2_1) ;
  [f1ms2 * 4.093 ] (tau2_2) ;
  [f1ms3 * 4.279 ] (tau2_3) ;
  [f1ms4 * 3.867 ] (tau2_4) ;
  [f1ms5 * 3.698 ] (tau2_5) ;
  [f1ms6 * 4.792 ] (tau2_6) ;
  [f1ms7 * 4.184 ] (tau2_7) ;
  mms  @ 1     ;
  fms @ 1     ;
  m1ms1 * 0.391     ;
  m1ms2 * 0.667     ;
  m1ms3 * 0.524     ;
  m1ms4 * 0.489     ;
  m1ms5 * 0.610     ;
  m1ms6 * 0.254     ;
  m1ms7 * 0.567     ;
  f1ms1 * 0.375     ;
  f1ms2 * 0.576     ;
  f1ms3 * 0.510     ;
  f1ms4 * 0.402     ;
  f1ms5 * 0.640     ;
  f1ms6 * 0.389     ;
  f1ms7 * 0.691     ;
  !MODEL PRIORS:
  !DO (1,7) DIFF (tau1_#-tau2_#) ~ N(0,0.50) ;
  OUTPUT:  TECH1; TECH4; TECH8;


*** WARNING in OUTPUT command
  TECH1 option is the default for MONTECARLO.
*** WARNING in OUTPUT command
  TECH4 option is not available with MONTECARLO.
  Request for TECH4 is ignored.
   2 WARNING(S) FOUND IN THE INPUT INSTRUCTIONS


Simulation for bsem_03_strong;

SUMMARY OF ANALYSIS

Number of groups                                                 1
Number of observations                                         435

Number of replications
    Requested                                                 1000
    Completed                                                  992
Value of seed                                                    0

Number of dependent variables                                   14
Number of independent variables                                  0
Number of continuous latent variables                            2

Observed dependent variables

  Continuous
   M1MS1       M1MS2       M1MS3       M1MS4       M1MS5       M1MS6
   M1MS7       F1MS1       F1MS2       F1MS3       F1MS4       F1MS5
   F1MS6       F1MS7

Continuous latent variables
   MMS         FMS


Estimator                                                    BAYES
Specifications for Bayesian Estimation
  Point estimate                                            MEDIAN
  Number of Markov chain Monte Carlo (MCMC) chains               2
  Random seed for the first chain                              167
  Starting value information                           UNPERTURBED
  Treatment of categorical mediator                         LATENT
  Algorithm used for Markov chain Monte Carlo           GIBBS(PX1)
  Convergence criterion                                  0.100D-01
  Maximum number of iterations                               50000
  K-th iteration used for thinning                               1


MODEL FIT INFORMATION

Number of Free Parameters                       51

Bayesian Posterior Predictive Checking using Chi-Square

    Posterior Predictive P-Value

        Number of successful computations      992

             Proportions
        Expected    Observed
           0.990       1.000
           0.980       1.000
           0.950       1.000
           0.900       0.992
           0.800       0.929
           0.700       0.810
           0.500       0.535
           0.300       0.252
           0.200       0.139
           0.100       0.038
           0.050       0.019
           0.020       0.007
           0.010       0.001

Information Criterion

    Deviance (DIC)

        Mean                             14122.072
        Std Dev                            106.225
        Number of successful computations      992

             Proportions                   Percentiles
        Expected    Observed         Expected       Observed
           0.990       0.992        13874.960      13879.301
           0.980       0.978        13903.917      13900.026
           0.950       0.948        13947.342      13943.005
           0.900       0.888        13985.933      13981.741
           0.800       0.796        14032.673      14029.757
           0.700       0.704        14066.367      14066.980
           0.500       0.515        14122.072      14126.347
           0.300       0.309        14177.777      14180.658
           0.200       0.191        14211.471      14209.084
           0.100       0.103        14258.211      14259.819
           0.050       0.049        14296.802      14292.256
           0.020       0.018        14340.227      14338.453
           0.010       0.009        14369.184      14359.020

    Estimated Number of Parameters (pD)

        Mean                                49.729
        Std Dev                              0.538
        Number of successful computations      992

             Proportions                   Percentiles
        Expected    Observed         Expected       Observed
           0.990       0.987           48.478         48.422
           0.980       0.974           48.624         48.527
           0.950       0.948           48.844         48.827
           0.900       0.916           49.040         49.100
           0.800       0.824           49.276         49.315
           0.700       0.695           49.447         49.439
           0.500       0.484           49.729         49.712
           0.300       0.294           50.011         50.000
           0.200       0.188           50.181         50.149
           0.100       0.104           50.418         50.424
           0.050       0.052           50.613         50.617
           0.020       0.023           50.833         50.914
           0.010       0.012           50.979         51.051

    Bayesian (BIC)

        Mean                             14332.967
        Std Dev                            106.096
        Number of successful computations      992

             Proportions                   Percentiles
        Expected    Observed         Expected       Observed
           0.990       0.992        14086.155      14088.494
           0.980       0.980        14115.077      14111.430
           0.950       0.947        14158.449      14154.153
           0.900       0.890        14196.994      14192.354
           0.800       0.797        14243.677      14240.182
           0.700       0.703        14277.330      14277.525
           0.500       0.512        14332.967      14337.102
           0.300       0.308        14388.604      14391.600
           0.200       0.193        14422.258      14419.948
           0.100       0.103        14468.940      14470.278
           0.050       0.049        14507.485      14502.300
           0.020       0.018        14550.857      14548.223
           0.010       0.010        14579.779      14569.142


MODEL RESULTS

                           ESTIMATES              S. E.     M. S. E.  95%  % Sig
              Population   Average   Std. Dev.   Average             Cover Coeff
 MMS      BY
  M1MS1            0.459     0.4632     0.0397     0.0400     0.0016 0.951 1.000
  M1MS2            0.467     0.4727     0.0470     0.0496     0.0022 0.964 1.000
  M1MS3            0.507     0.5120     0.0448     0.0458     0.0020 0.946 1.000
  M1MS4            0.513     0.5151     0.0447     0.0444     0.0020 0.949 1.000
  M1MS5            0.669     0.6703     0.0499     0.0514     0.0025 0.954 1.000
  M1MS6            0.225     0.2277     0.0295     0.0297     0.0009 0.949 1.000
  M1MS7            0.293     0.2954     0.0444     0.0439     0.0020 0.953 1.000

 FMS      BY
  F1MS1            0.459     0.4617     0.0378     0.0392     0.0014 0.954 1.000
  F1MS2            0.467     0.4702     0.0459     0.0465     0.0021 0.957 1.000
  F1MS3            0.507     0.5096     0.0450     0.0450     0.0020 0.953 1.000
  F1MS4            0.513     0.5188     0.0406     0.0413     0.0017 0.951 1.000
  F1MS5            0.669     0.6705     0.0510     0.0521     0.0026 0.952 1.000
  F1MS6            0.225     0.2260     0.0369     0.0360     0.0014 0.945 1.000
  F1MS7            0.293     0.2976     0.0469     0.0480     0.0022 0.957 1.000

 FMS      WITH
  MMS              0.416     0.4118     0.0566     0.0573     0.0032 0.948 1.000

 M1MS1    WITH
  F1MS1           -0.005    -0.0047     0.0222     0.0219     0.0005 0.950 0.064

 M1MS2    WITH
  F1MS2            0.038     0.0379     0.0328     0.0335     0.0011 0.959 0.216

 M1MS3    WITH
  F1MS3            0.023     0.0233     0.0293     0.0292     0.0009 0.951 0.128

 M1MS4    WITH
  F1MS4            0.049     0.0491     0.0262     0.0260     0.0007 0.940 0.480

 M1MS5    WITH
  F1MS5            0.116     0.1181     0.0373     0.0382     0.0014 0.960 0.893

 M1MS6    WITH
  F1MS6            0.012     0.0117     0.0159     0.0161     0.0003 0.951 0.103

 M1MS7    WITH
  F1MS7           -0.011    -0.0104     0.0316     0.0319     0.0010 0.950 0.071

 Means
  MMS              0.000     0.0000     0.0000     0.0000     0.0000 1.000 0.000
  FMS             -0.340    -0.3476     3.1605     0.5932     9.9788 0.314 0.682

 Intercepts
  M1MS1            4.190     4.1884     0.0357     0.0376     0.0013 0.954 1.000
  M1MS2            4.181     4.1798     0.0454     0.0456     0.0021 0.955 1.000
  M1MS3            4.177     4.1787     0.0420     0.0429     0.0018 0.962 1.000
  M1MS4            3.716     3.7165     0.0407     0.0420     0.0017 0.957 1.000
  M1MS5            3.922     3.9241     0.0486     0.0497     0.0024 0.955 1.000
  M1MS6            4.806     4.8073     0.0262     0.0267     0.0007 0.952 1.000
  M1MS7            4.233     4.2346     0.0383     0.0391     0.0015 0.949 1.000
  F1MS1            4.133     4.1411     1.4531     0.2966     2.1094 0.319 0.978
  F1MS2            4.093     4.0986     1.4823     0.3104     2.1950 0.322 0.979
  F1MS3            4.279     4.2853     1.5870     0.3287     2.5159 0.320 0.978
  F1MS4            3.867     3.8740     1.6345     0.3305     2.6690 0.315 0.973
  F1MS5            3.698     3.7013     2.0983     0.4254     4.3985 0.320 0.938
  F1MS6            4.792     4.7955     0.7069     0.1692     0.4992 0.332 1.000
  F1MS7            4.184     4.1904     0.9158     0.2244     0.8378 0.330 0.993

 Variances
  MMS              1.000     1.0000     0.0000     0.0000     0.0000 1.000 0.000
  FMS              1.000     1.0000     0.0000     0.0000     0.0000 1.000 0.000

 Residual Variances
  M1MS1            0.391     0.3965     0.0328     0.0332     0.0011 0.949 1.000
  M1MS2            0.667     0.6745     0.0522     0.0520     0.0028 0.948 1.000
  M1MS3            0.524     0.5325     0.0428     0.0438     0.0019 0.949 1.000
  M1MS4            0.489     0.4957     0.0403     0.0414     0.0017 0.953 1.000
  M1MS5            0.610     0.6188     0.0547     0.0558     0.0031 0.942 1.000
  M1MS6            0.254     0.2562     0.0188     0.0189     0.0004 0.947 1.000
  M1MS7            0.567     0.5730     0.0397     0.0415     0.0016 0.959 1.000
  F1MS1            0.375     0.3796     0.0300     0.0319     0.0009 0.957 1.000
  F1MS2            0.576     0.5829     0.0463     0.0457     0.0022 0.945 1.000
  F1MS3            0.510     0.5163     0.0415     0.0424     0.0018 0.950 1.000
  F1MS4            0.402     0.4093     0.0366     0.0358     0.0014 0.942 1.000
  F1MS5            0.640     0.6500     0.0567     0.0576     0.0033 0.946 1.000
  F1MS6            0.389     0.3922     0.0276     0.0282     0.0008 0.962 1.000
  F1MS7            0.691     0.6983     0.0492     0.0501     0.0025 0.942 1.000


TECHNICAL 1 OUTPUT


     PARAMETER SPECIFICATION


           NU
              M1MS1         M1MS2         M1MS3         M1MS4         M1MS5
              ________      ________      ________      ________      ________
 1                  1             2             3             4             5


           NU
              M1MS6         M1MS7         F1MS1         F1MS2         F1MS3
              ________      ________      ________      ________      ________
 1                  6             7             8             9            10


           NU
              F1MS4         F1MS5         F1MS6         F1MS7
              ________      ________      ________      ________
 1                 11            12            13            14


           LAMBDA
              MMS           FMS
              ________      ________
 M1MS1             15             0
 M1MS2             16             0
 M1MS3             17             0
 M1MS4             18             0
 M1MS5             19             0
 M1MS6             20             0
 M1MS7             21             0
 F1MS1              0            22
 F1MS2              0            23
 F1MS3              0            24
 F1MS4              0            25
 F1MS5              0            26
 F1MS6              0            27
 F1MS7              0            28


           THETA
              M1MS1         M1MS2         M1MS3         M1MS4         M1MS5
              ________      ________      ________      ________      ________
 M1MS1             29
 M1MS2              0            30
 M1MS3              0             0            31
 M1MS4              0             0             0            32
 M1MS5              0             0             0             0            33
 M1MS6              0             0             0             0             0
 M1MS7              0             0             0             0             0
 F1MS1             36             0             0             0             0
 F1MS2              0            38             0             0             0
 F1MS3              0             0            40             0             0
 F1MS4              0             0             0            42             0
 F1MS5              0             0             0             0            44
 F1MS6              0             0             0             0             0
 F1MS7              0             0             0             0             0


           THETA
              M1MS6         M1MS7         F1MS1         F1MS2         F1MS3
              ________      ________      ________      ________      ________
 M1MS6             34
 M1MS7              0            35
 F1MS1              0             0            37
 F1MS2              0             0             0            39
 F1MS3              0             0             0             0            41
 F1MS4              0             0             0             0             0
 F1MS5              0             0             0             0             0
 F1MS6             46             0             0             0             0
 F1MS7              0            48             0             0             0


           THETA
              F1MS4         F1MS5         F1MS6         F1MS7
              ________      ________      ________      ________
 F1MS4             43
 F1MS5              0            45
 F1MS6              0             0            47
 F1MS7              0             0             0            49


           ALPHA
              MMS           FMS
              ________      ________
 1                  0            50


           BETA
              MMS           FMS
              ________      ________
 MMS                0             0
 FMS                0             0


           PSI
              MMS           FMS
              ________      ________
 MMS                0
 FMS               51             0


     STARTING VALUES


           NU
              M1MS1         M1MS2         M1MS3         M1MS4         M1MS5
              ________      ________      ________      ________      ________
 1              4.190         4.181         4.177         3.716         3.922


           NU
              M1MS6         M1MS7         F1MS1         F1MS2         F1MS3
              ________      ________      ________      ________      ________
 1              4.806         4.233         4.133         4.093         4.279


           NU
              F1MS4         F1MS5         F1MS6         F1MS7
              ________      ________      ________      ________
 1              3.867         3.698         4.792         4.184


           LAMBDA
              MMS           FMS
              ________      ________
 M1MS1          0.459         0.000
 M1MS2          0.467         0.000
 M1MS3          0.507         0.000
 M1MS4          0.513         0.000
 M1MS5          0.669         0.000
 M1MS6          0.225         0.000
 M1MS7          0.293         0.000
 F1MS1          0.000         0.459
 F1MS2          0.000         0.467
 F1MS3          0.000         0.507
 F1MS4          0.000         0.513
 F1MS5          0.000         0.669
 F1MS6          0.000         0.225
 F1MS7          0.000         0.293


           THETA
              M1MS1         M1MS2         M1MS3         M1MS4         M1MS5
              ________      ________      ________      ________      ________
 M1MS1          0.391
 M1MS2          0.000         0.667
 M1MS3          0.000         0.000         0.524
 M1MS4          0.000         0.000         0.000         0.489
 M1MS5          0.000         0.000         0.000         0.000         0.610
 M1MS6          0.000         0.000         0.000         0.000         0.000
 M1MS7          0.000         0.000         0.000         0.000         0.000
 F1MS1         -0.005         0.000         0.000         0.000         0.000
 F1MS2          0.000         0.038         0.000         0.000         0.000
 F1MS3          0.000         0.000         0.023         0.000         0.000
 F1MS4          0.000         0.000         0.000         0.049         0.000
 F1MS5          0.000         0.000         0.000         0.000         0.116
 F1MS6          0.000         0.000         0.000         0.000         0.000
 F1MS7          0.000         0.000         0.000         0.000         0.000


           THETA
              M1MS6         M1MS7         F1MS1         F1MS2         F1MS3
              ________      ________      ________      ________      ________
 M1MS6          0.254
 M1MS7          0.000         0.567
 F1MS1          0.000         0.000         0.375
 F1MS2          0.000         0.000         0.000         0.576
 F1MS3          0.000         0.000         0.000         0.000         0.510
 F1MS4          0.000         0.000         0.000         0.000         0.000
 F1MS5          0.000         0.000         0.000         0.000         0.000
 F1MS6          0.012         0.000         0.000         0.000         0.000
 F1MS7          0.000        -0.011         0.000         0.000         0.000


           THETA
              F1MS4         F1MS5         F1MS6         F1MS7
              ________      ________      ________      ________
 F1MS4          0.402
 F1MS5          0.000         0.640
 F1MS6          0.000         0.000         0.389
 F1MS7          0.000         0.000         0.000         0.691


           ALPHA
              MMS           FMS
              ________      ________
 1              0.000        -0.340


           BETA
              MMS           FMS
              ________      ________
 MMS            0.000         0.000
 FMS            0.000         0.000


           PSI
              MMS           FMS
              ________      ________
 MMS            1.000
 FMS            0.416         1.000


     POPULATION VALUES


           NU
              M1MS1         M1MS2         M1MS3         M1MS4         M1MS5
              ________      ________      ________      ________      ________
 1              4.190         4.181         4.177         3.716         3.922


           NU
              M1MS6         M1MS7         F1MS1         F1MS2         F1MS3
              ________      ________      ________      ________      ________
 1              4.806         4.233         4.133         4.093         4.279


           NU
              F1MS4         F1MS5         F1MS6         F1MS7
              ________      ________      ________      ________
 1              3.867         3.698         4.792         4.184


           LAMBDA
              MMS           FMS
              ________      ________
 M1MS1          0.459         0.000
 M1MS2          0.467         0.000
 M1MS3          0.507         0.000
 M1MS4          0.513         0.000
 M1MS5          0.669         0.000
 M1MS6          0.225         0.000
 M1MS7          0.293         0.000
 F1MS1          0.000         0.459
 F1MS2          0.000         0.467
 F1MS3          0.000         0.507
 F1MS4          0.000         0.513
 F1MS5          0.000         0.669
 F1MS6          0.000         0.225
 F1MS7          0.000         0.293


           THETA
              M1MS1         M1MS2         M1MS3         M1MS4         M1MS5
              ________      ________      ________      ________      ________
 M1MS1          0.391
 M1MS2          0.000         0.667
 M1MS3          0.000         0.000         0.524
 M1MS4          0.000         0.000         0.000         0.489
 M1MS5          0.000         0.000         0.000         0.000         0.610
 M1MS6          0.000         0.000         0.000         0.000         0.000
 M1MS7          0.000         0.000         0.000         0.000         0.000
 F1MS1         -0.005         0.000         0.000         0.000         0.000
 F1MS2          0.000         0.038         0.000         0.000         0.000
 F1MS3          0.000         0.000         0.023         0.000         0.000
 F1MS4          0.000         0.000         0.000         0.049         0.000
 F1MS5          0.000         0.000         0.000         0.000         0.116
 F1MS6          0.000         0.000         0.000         0.000         0.000
 F1MS7          0.000         0.000         0.000         0.000         0.000


           THETA
              M1MS6         M1MS7         F1MS1         F1MS2         F1MS3
              ________      ________      ________      ________      ________
 M1MS6          0.254
 M1MS7          0.000         0.567
 F1MS1          0.000         0.000         0.375
 F1MS2          0.000         0.000         0.000         0.576
 F1MS3          0.000         0.000         0.000         0.000         0.510
 F1MS4          0.000         0.000         0.000         0.000         0.000
 F1MS5          0.000         0.000         0.000         0.000         0.000
 F1MS6          0.012         0.000         0.000         0.000         0.000
 F1MS7          0.000        -0.011         0.000         0.000         0.000


           THETA
              F1MS4         F1MS5         F1MS6         F1MS7
              ________      ________      ________      ________
 F1MS4          0.402
 F1MS5          0.000         0.640
 F1MS6          0.000         0.000         0.389
 F1MS7          0.000         0.000         0.000         0.691


           ALPHA
              MMS           FMS
              ________      ________
 1              0.000        -0.340


           BETA
              MMS           FMS
              ________      ________
 MMS            0.000         0.000
 FMS            0.000         0.000


           PSI
              MMS           FMS
              ________      ________
 MMS            1.000
 FMS            0.416         1.000


     PRIORS FOR ALL PARAMETERS            PRIOR MEAN      PRIOR VARIANCE     PRIOR STD. DEV.

     Parameter 1~N(0.000,infinity)           0.0000            infinity            infinity
     Parameter 2~N(0.000,infinity)           0.0000            infinity            infinity
     Parameter 3~N(0.000,infinity)           0.0000            infinity            infinity
     Parameter 4~N(0.000,infinity)           0.0000            infinity            infinity
     Parameter 5~N(0.000,infinity)           0.0000            infinity            infinity
     Parameter 6~N(0.000,infinity)           0.0000            infinity            infinity
     Parameter 7~N(0.000,infinity)           0.0000            infinity            infinity
     Parameter 8~N(0.000,infinity)           0.0000            infinity            infinity
     Parameter 9~N(0.000,infinity)           0.0000            infinity            infinity
     Parameter 10~N(0.000,infinity)          0.0000            infinity            infinity
     Parameter 11~N(0.000,infinity)          0.0000            infinity            infinity
     Parameter 12~N(0.000,infinity)          0.0000            infinity            infinity
     Parameter 13~N(0.000,infinity)          0.0000            infinity            infinity
     Parameter 14~N(0.000,infinity)          0.0000            infinity            infinity
     Parameter 15~N(0.000,infinity)          0.0000            infinity            infinity
     Parameter 16~N(0.000,infinity)          0.0000            infinity            infinity
     Parameter 17~N(0.000,infinity)          0.0000            infinity            infinity
     Parameter 18~N(0.000,infinity)          0.0000            infinity            infinity
     Parameter 19~N(0.000,infinity)          0.0000            infinity            infinity
     Parameter 20~N(0.000,infinity)          0.0000            infinity            infinity
     Parameter 21~N(0.000,infinity)          0.0000            infinity            infinity
     Parameter 22~N(0.000,infinity)          0.0000            infinity            infinity
     Parameter 23~N(0.000,infinity)          0.0000            infinity            infinity
     Parameter 24~N(0.000,infinity)          0.0000            infinity            infinity
     Parameter 25~N(0.000,infinity)          0.0000            infinity            infinity
     Parameter 26~N(0.000,infinity)          0.0000            infinity            infinity
     Parameter 27~N(0.000,infinity)          0.0000            infinity            infinity
     Parameter 28~N(0.000,infinity)          0.0000            infinity            infinity
     Parameter 29~IW(0.000,-3)             infinity            infinity            infinity
     Parameter 30~IW(0.000,-3)             infinity            infinity            infinity
     Parameter 31~IW(0.000,-3)             infinity            infinity            infinity
     Parameter 32~IW(0.000,-3)             infinity            infinity            infinity
     Parameter 33~IW(0.000,-3)             infinity            infinity            infinity
     Parameter 34~IW(0.000,-3)             infinity            infinity            infinity
     Parameter 35~IW(0.000,-3)             infinity            infinity            infinity
     Parameter 36~IW(0.000,-3)             infinity            infinity            infinity
     Parameter 37~IW(0.000,-3)             infinity            infinity            infinity
     Parameter 38~IW(0.000,-3)             infinity            infinity            infinity
     Parameter 39~IW(0.000,-3)             infinity            infinity            infinity
     Parameter 40~IW(0.000,-3)             infinity            infinity            infinity
     Parameter 41~IW(0.000,-3)             infinity            infinity            infinity
     Parameter 42~IW(0.000,-3)             infinity            infinity            infinity
     Parameter 43~IW(0.000,-3)             infinity            infinity            infinity
     Parameter 44~IW(0.000,-3)             infinity            infinity            infinity
     Parameter 45~IW(0.000,-3)             infinity            infinity            infinity
     Parameter 46~IW(0.000,-3)             infinity            infinity            infinity
     Parameter 47~IW(0.000,-3)             infinity            infinity            infinity
     Parameter 48~IW(0.000,-3)             infinity            infinity            infinity
     Parameter 49~IW(0.000,-3)             infinity            infinity            infinity
     Parameter 50~N(0.000,infinity)          0.0000            infinity            infinity
     Parameter 51~IW(0.000,-3)


TECHNICAL 8 OUTPUT

   TECHNICAL 8 OUTPUT FOR BAYES ESTIMATION

     REPLICATION 1:


                     POTENTIAL       PARAMETER WITH
     ITERATION    SCALE REDUCTION      HIGHEST PSR
     100              1.150               33
     200              2.113               11
     300              1.083               50
     400              1.778               50
     500              3.204               50
     600              1.938               10
     700              2.524               50
     800              2.859               50
     900              1.734               50
     1000             1.168               9
     1100             1.044               25
     1200             1.315               50
     1300             1.475               50
     1400             1.157               50
     1500             1.144               50
     1600             1.250               50
     1700             1.107               50
     1800             1.014               16
     1900             1.012               16
     2000             1.121               50
     2100             1.291               50
     2200             1.647               50
     2300             1.627               50
     2400             1.532               50
     2500             1.797               50
     2600             1.587               50
     2700             1.408               50
     2800             1.463               50
     2900             1.538               50
     3000             1.753               50
     3100             1.974               50
     3200             2.151               50
     3300             2.350               50
     3400             2.431               50
     3500             2.790               50
     3600             2.722               50
     3700             2.457               50
     3800             2.416               50
     3900             2.388               50
     4000             2.441               50
     4100             2.404               50
     4200             2.450               50
     4300             2.714               50
     4400             3.072               50
     4500             3.055               50
     4600             2.846               50
     4700             2.753               50
     4800             2.646               50
     4900             2.347               50
     5000             2.218               50
     5100             2.136               50
     5200             2.052               50
     5300             1.934               50
     5400             1.772               50
     5500             1.652               50
     5600             1.545               50
     5700             1.377               50
     5800             1.272               50
     5900             1.165               50
     6000             1.076               50
     6100             1.016               50


     Simulated prior distributions

     Parameter       Prior Mean  Prior Variance  Prior Std. Dev.


     Parameter 1 Improper Prior
     Parameter 2 Improper Prior
     Parameter 3 Improper Prior
     Parameter 4 Improper Prior
     Parameter 5 Improper Prior
     Parameter 6 Improper Prior
     Parameter 7 Improper Prior
     Parameter 8 Improper Prior
     Parameter 9 Improper Prior
     Parameter 10 Improper Prior
     Parameter 11 Improper Prior
     Parameter 12 Improper Prior
     Parameter 13 Improper Prior
     Parameter 14 Improper Prior
     Parameter 15 Improper Prior
     Parameter 16 Improper Prior
     Parameter 17 Improper Prior
     Parameter 18 Improper Prior
     Parameter 19 Improper Prior
     Parameter 20 Improper Prior
     Parameter 21 Improper Prior
     Parameter 22 Improper Prior
     Parameter 23 Improper Prior
     Parameter 24 Improper Prior
     Parameter 25 Improper Prior
     Parameter 26 Improper Prior
     Parameter 27 Improper Prior
     Parameter 28 Improper Prior
     Parameter 29 Improper Prior
     Parameter 30 Improper Prior
     Parameter 31 Improper Prior
     Parameter 32 Improper Prior
     Parameter 33 Improper Prior
     Parameter 34 Improper Prior
     Parameter 35 Improper Prior
     Parameter 36 Improper Prior
     Parameter 37 Improper Prior
     Parameter 38 Improper Prior
     Parameter 39 Improper Prior
     Parameter 40 Improper Prior
     Parameter 41 Improper Prior
     Parameter 42 Improper Prior
     Parameter 43 Improper Prior
     Parameter 44 Improper Prior
     Parameter 45 Improper Prior
     Parameter 46 Improper Prior
     Parameter 47 Improper Prior
     Parameter 48 Improper Prior
     Parameter 49 Improper Prior
     Parameter 50 Improper Prior
     Parameter 51 Improper Prior

     REPLICATION 2:


                     POTENTIAL       PARAMETER WITH
     ITERATION    SCALE REDUCTION      HIGHEST PSR
     100              1.777               11
     200              2.314               11
     300              1.078               24
     400              1.177               12
     500              1.215               11
     600              1.671               8
     700              1.129               11
     800              3.287               50
     900              2.054               12
     1000             1.437               12
     1100             1.180               9
     1200             1.021               24
     1300             1.214               50
     1400             1.299               8
     1500             1.334               8
     1600             1.010               9
     1700             1.030               13
     1800             1.328               11
     1900             1.867               50
     2000             1.664               50
     2100             1.513               50
     2200             1.770               50
     2300             2.095               50
     2400             2.225               50
     2500             2.482               50
     2600             1.967               50
     2700             1.390               50
     2800             1.080               11
     2900             1.005               50
     3000             1.013               12
     3100             1.041               12
     3200             1.096               50
     3300             1.236               50
     3400             1.410               50
     3500             1.459               50
     3600             1.523               50
     3700             1.443               11
     3800             1.440               50
     3900             1.489               50
     4000             1.635               50
     4100             1.784               50
     4200             1.900               50
     4300             1.924               11
     4400             1.936               11
     4500             1.955               11
     4600             2.051               11
     4700             2.122               8
     4800             2.118               8
     4900             2.160               11
     5000             2.310               50
     5100             2.586               50
     5200             2.894               50
     5300             3.185               50
     5400             3.342               50
     5500             3.501               50
     5600             3.486               50
     5700             3.243               50
     5800             3.041               50
     5900             2.937               50
     6000             2.787               50
     6100             2.618               50
     6200             2.384               50
     6300             2.155               50
     6400             1.952               50
     6500             1.864               50
     6600             1.822               50
     6700             1.809               50
     6800             1.790               50
     6900             1.771               50
     7000             1.745               50
     7100             1.715               50
     7200             1.685               50
     7300             1.666               50
     7400             1.629               50
     7500             1.525               50
     7600             1.373               50
     7700             1.255               50
     7800             1.169               50
     7900             1.107               12
     8000             1.066               12
     8100             1.036               12
     8200             1.017               9


     Simulated prior distributions

     Parameter       Prior Mean  Prior Variance  Prior Std. Dev.


     Parameter 1 Improper Prior
     Parameter 2 Improper Prior
     Parameter 3 Improper Prior
     Parameter 4 Improper Prior
     Parameter 5 Improper Prior
     Parameter 6 Improper Prior
     Parameter 7 Improper Prior
     Parameter 8 Improper Prior
     Parameter 9 Improper Prior
     Parameter 10 Improper Prior
     Parameter 11 Improper Prior
     Parameter 12 Improper Prior
     Parameter 13 Improper Prior
     Parameter 14 Improper Prior
     Parameter 15 Improper Prior
     Parameter 16 Improper Prior
     Parameter 17 Improper Prior
     Parameter 18 Improper Prior
     Parameter 19 Improper Prior
     Parameter 20 Improper Prior
     Parameter 21 Improper Prior
     Parameter 22 Improper Prior
     Parameter 23 Improper Prior
     Parameter 24 Improper Prior
     Parameter 25 Improper Prior
     Parameter 26 Improper Prior
     Parameter 27 Improper Prior
     Parameter 28 Improper Prior
     Parameter 29 Improper Prior
     Parameter 30 Improper Prior
     Parameter 31 Improper Prior
     Parameter 32 Improper Prior
     Parameter 33 Improper Prior
     Parameter 34 Improper Prior
     Parameter 35 Improper Prior
     Parameter 36 Improper Prior
     Parameter 37 Improper Prior
     Parameter 38 Improper Prior
     Parameter 39 Improper Prior
     Parameter 40 Improper Prior
     Parameter 41 Improper Prior
     Parameter 42 Improper Prior
     Parameter 43 Improper Prior
     Parameter 44 Improper Prior
     Parameter 45 Improper Prior
     Parameter 46 Improper Prior
     Parameter 47 Improper Prior
     Parameter 48 Improper Prior
     Parameter 49 Improper Prior
     Parameter 50 Improper Prior
     Parameter 51 Improper Prior

     REPLICATION 3:


                     POTENTIAL       PARAMETER WITH
     ITERATION    SCALE REDUCTION      HIGHEST PSR
     100              1.373               9
     200              1.398               50
     300              1.274               10
     400              1.962               50
     500              1.496               12
     600              1.030               29
     700              1.056               41
     800              1.049               10
     900              1.039               32
     1000             1.031               19
     1100             1.047               4
     1200             1.023               21
     1300             1.048               12
     1400             1.058               12
     1500             1.044               10
     1600             1.192               11
     1700             1.542               50
     1800             1.482               50
     1900             1.342               50
     2000             1.404               50
     2100             1.632               50
     2200             1.816               50
     2300             1.825               50
     2400             2.555               50
     2500             2.785               50
     2600             2.216               50
     2700             1.871               50
     2800             1.695               50
     2900             1.697               50
     3000             1.755               50
     3100             2.010               50
     3200             2.234               50
     3300             2.074               50
     3400             1.788               50
     3500             1.613               50
     3600             1.409               50
     3700             1.175               50
     3800             1.037               50
     3900             1.004               51
     4000             1.019               50
     4100             1.062               50
     4200             1.160               50
     4300             1.297               50
     4400             1.392               50
     4500             1.514               50
     4600             1.777               50
     4700             1.931               50
     4800             2.003               50
     4900             1.861               50
     5000             1.751               50
     5100             1.659               50
     5200             1.625               50
     5300             1.618               50
     5400             1.616               50
     5500             1.533               50
     5600             1.345               50
     5700             1.177               50
     5800             1.049               9
     5900             1.007               9


     Simulated prior distributions

     Parameter       Prior Mean  Prior Variance  Prior Std. Dev.


     Parameter 1 Improper Prior
     Parameter 2 Improper Prior
     Parameter 3 Improper Prior
     Parameter 4 Improper Prior
     Parameter 5 Improper Prior
     Parameter 6 Improper Prior
     Parameter 7 Improper Prior
     Parameter 8 Improper Prior
     Parameter 9 Improper Prior
     Parameter 10 Improper Prior
     Parameter 11 Improper Prior
     Parameter 12 Improper Prior
     Parameter 13 Improper Prior
     Parameter 14 Improper Prior
     Parameter 15 Improper Prior
     Parameter 16 Improper Prior
     Parameter 17 Improper Prior
     Parameter 18 Improper Prior
     Parameter 19 Improper Prior
     Parameter 20 Improper Prior
     Parameter 21 Improper Prior
     Parameter 22 Improper Prior
     Parameter 23 Improper Prior
     Parameter 24 Improper Prior
     Parameter 25 Improper Prior
     Parameter 26 Improper Prior
     Parameter 27 Improper Prior
     Parameter 28 Improper Prior
     Parameter 29 Improper Prior
     Parameter 30 Improper Prior
     Parameter 31 Improper Prior
     Parameter 32 Improper Prior
     Parameter 33 Improper Prior
     Parameter 34 Improper Prior
     Parameter 35 Improper Prior
     Parameter 36 Improper Prior
     Parameter 37 Improper Prior
     Parameter 38 Improper Prior
     Parameter 39 Improper Prior
     Parameter 40 Improper Prior
     Parameter 41 Improper Prior
     Parameter 42 Improper Prior
     Parameter 43 Improper Prior
     Parameter 44 Improper Prior
     Parameter 45 Improper Prior
     Parameter 46 Improper Prior
     Parameter 47 Improper Prior
     Parameter 48 Improper Prior
     Parameter 49 Improper Prior
     Parameter 50 Improper Prior
     Parameter 51 Improper Prior

     REPLICATION 4:


                     POTENTIAL       PARAMETER WITH
     ITERATION    SCALE REDUCTION      HIGHEST PSR
     100              1.513               19
     200              1.551               50
     300              1.939               50
     400              1.844               50
     500              2.310               50
     600              1.366               50
     700              1.118               50
     800              1.846               50
     900              1.048               1
     1000             1.091               50
     1100             1.045               11
     1200             1.438               11
     1300             2.736               11
     1400             2.362               50
     1500             1.688               50
     1600             1.364               9
     1700             1.353               50
     1800             1.424               50
     1900             1.737               50
     2000             2.106               50
     2100             1.186               50
     2200             1.103               50
     2300             1.004               43
     2400             1.085               50
     2500             1.330               50
     2600             1.690               50
     2700             2.097               50
     2800             2.328               50
     2900             3.026               50
     3000             3.672               50
     3100             2.255               50
     3200             1.880               50
     3300             1.613               50
     3400             1.500               50
     3500             1.489               50
     3600             1.502               50
     3700             1.479               50
     3800             1.468               50
     3900             1.542               11
     4000             1.734               11
     4100             2.074               50
     4200             2.474               50
     4300             2.697               50
     4400             2.829               50
     4500             2.633               50
     4600             2.128               50
     4700             1.665               50
     4800             1.334               9
     4900             1.176               9
     5000             1.100               9
     5100             1.045               9
     5200             1.018               9


     Simulated prior distributions

     Parameter       Prior Mean  Prior Variance  Prior Std. Dev.


     Parameter 1 Improper Prior
     Parameter 2 Improper Prior
     Parameter 3 Improper Prior
     Parameter 4 Improper Prior
     Parameter 5 Improper Prior
     Parameter 6 Improper Prior
     Parameter 7 Improper Prior
     Parameter 8 Improper Prior
     Parameter 9 Improper Prior
     Parameter 10 Improper Prior
     Parameter 11 Improper Prior
     Parameter 12 Improper Prior
     Parameter 13 Improper Prior
     Parameter 14 Improper Prior
     Parameter 15 Improper Prior
     Parameter 16 Improper Prior
     Parameter 17 Improper Prior
     Parameter 18 Improper Prior
     Parameter 19 Improper Prior
     Parameter 20 Improper Prior
     Parameter 21 Improper Prior
     Parameter 22 Improper Prior
     Parameter 23 Improper Prior
     Parameter 24 Improper Prior
     Parameter 25 Improper Prior
     Parameter 26 Improper Prior
     Parameter 27 Improper Prior
     Parameter 28 Improper Prior
     Parameter 29 Improper Prior
     Parameter 30 Improper Prior
     Parameter 31 Improper Prior
     Parameter 32 Improper Prior
     Parameter 33 Improper Prior
     Parameter 34 Improper Prior
     Parameter 35 Improper Prior
     Parameter 36 Improper Prior
     Parameter 37 Improper Prior
     Parameter 38 Improper Prior
     Parameter 39 Improper Prior
     Parameter 40 Improper Prior
     Parameter 41 Improper Prior
     Parameter 42 Improper Prior
     Parameter 43 Improper Prior
     Parameter 44 Improper Prior
     Parameter 45 Improper Prior
     Parameter 46 Improper Prior
     Parameter 47 Improper Prior
     Parameter 48 Improper Prior
     Parameter 49 Improper Prior
     Parameter 50 Improper Prior
     Parameter 51 Improper Prior

     REPLICATION 5:


                     POTENTIAL       PARAMETER WITH
     ITERATION    SCALE REDUCTION      HIGHEST PSR
     100              1.856               50
     200              1.118               5
     300              2.153               50
     400              1.043               16
     500              1.578               10
     600              2.505               10
     700              2.587               50
     800              2.145               10
     900              1.402               50
     1000             1.013               45
     1100             1.021               5
     1200             1.090               50
     1300             1.222               50
     1400             1.553               50
     1500             1.807               50
     1600             1.706               50
     1700             1.630               50
     1800             1.232               12
     1900             1.015               5
     2000             1.107               50
     2100             1.482               50
     2200             2.094               50
     2300             2.747               50
     2400             2.651               50
     2500             2.602               50
     2600             2.665               50
     2700             2.269               50
     2800             1.901               50
     2900             1.738               50
     3000             1.538               50
     3100             1.414               50
     3200             1.357               50
     3300             1.373               50
     3400             1.333               50
     3500             1.416               50
     3600             1.516               50
     3700             1.465               50
     3800             1.342               50
     3900             1.100               50
     4000             1.020               11
     4100             1.018               51
     4200             1.033               9
     4300             1.151               9
     4400             1.284               9
     4500             1.408               9
     4600             1.545               9
     4700             1.670               50
     4800             1.818               50
     4900             1.893               50
     5000             1.931               50
     5100             1.962               50
     5200             1.986               50
     5300             2.078               50
     5400             2.226               50
     5500             2.530               50
     5600             2.919               50
     5700             3.329               50
     5800             3.477               50
     5900             3.153               50
     6000             2.834               50
     6100             2.470               50
     6200             2.234               50
     6300             2.015               50
     6400             1.858               50
     6500             1.713               11
     6600             1.497               11
     6700             1.330               11
     6800             1.229               11
     6900             1.162               11
     7000             1.114               11
     7100             1.071               11
     7200             1.040               11
     7300             1.025               11
     7400             1.020               11
     7500             1.023               11
     7600             1.025               11
     7700             1.029               11
     7800             1.027               11
     7900             1.016               50


     Simulated prior distributions

     Parameter       Prior Mean  Prior Variance  Prior Std. Dev.


     Parameter 1 Improper Prior
     Parameter 2 Improper Prior
     Parameter 3 Improper Prior
     Parameter 4 Improper Prior
     Parameter 5 Improper Prior
     Parameter 6 Improper Prior
     Parameter 7 Improper Prior
     Parameter 8 Improper Prior
     Parameter 9 Improper Prior
     Parameter 10 Improper Prior
     Parameter 11 Improper Prior
     Parameter 12 Improper Prior
     Parameter 13 Improper Prior
     Parameter 14 Improper Prior
     Parameter 15 Improper Prior
     Parameter 16 Improper Prior
     Parameter 17 Improper Prior
     Parameter 18 Improper Prior
     Parameter 19 Improper Prior
     Parameter 20 Improper Prior
     Parameter 21 Improper Prior
     Parameter 22 Improper Prior
     Parameter 23 Improper Prior
     Parameter 24 Improper Prior
     Parameter 25 Improper Prior
     Parameter 26 Improper Prior
     Parameter 27 Improper Prior
     Parameter 28 Improper Prior
     Parameter 29 Improper Prior
     Parameter 30 Improper Prior
     Parameter 31 Improper Prior
     Parameter 32 Improper Prior
     Parameter 33 Improper Prior
     Parameter 34 Improper Prior
     Parameter 35 Improper Prior
     Parameter 36 Improper Prior
     Parameter 37 Improper Prior
     Parameter 38 Improper Prior
     Parameter 39 Improper Prior
     Parameter 40 Improper Prior
     Parameter 41 Improper Prior
     Parameter 42 Improper Prior
     Parameter 43 Improper Prior
     Parameter 44 Improper Prior
     Parameter 45 Improper Prior
     Parameter 46 Improper Prior
     Parameter 47 Improper Prior
     Parameter 48 Improper Prior
     Parameter 49 Improper Prior
     Parameter 50 Improper Prior
     Parameter 51 Improper Prior

     REPLICATION 6:


                     POTENTIAL       PARAMETER WITH
     ITERATION    SCALE REDUCTION      HIGHEST PSR
     100              1.343               13
     200              1.264               11
     300              1.485               50
     400              2.947               11
     500              1.749               50
     600              1.069               11
     700              1.504               11
     800              2.067               11
     900              1.078               11
     1000             1.055               50
     1100             1.269               10
     1200             1.662               50
     1300             2.572               50
     1400             1.729               11
     1500             1.264               9
     1600             1.103               8
     1700             1.112               12
     1800             1.384               12
     1900             1.808               50
     2000             1.881               50
     2100             1.771               50
     2200             1.903               50
     2300             2.063               50
     2400             1.951               50
     2500             1.695               50
     2600             1.645               11
     2700             1.761               50
     2800             2.075               50
     2900             2.398               50
     3000             3.155               50
     3100             3.531               50
     3200             3.155               50
     3300             2.887               50
     3400             2.471               50
     3500             2.288               50
     3600             2.252               50
     3700             2.322               50
     3800             2.316               50
     3900             2.399               50
     4000             2.525               50
     4100             2.437               50
     4200             2.103               50
     4300             1.801               50
     4400             1.695               50
     4500             1.546               50
     4600             1.396               50
     4700             1.324               50
     4800             1.284               50
     4900             1.223               50
     5000             1.167               50
     5100             1.124               50
     5200             1.118               50
     5300             1.110               50
     5400             1.095               50
     5500             1.095               50
     5600             1.118               50
     5700             1.191               50
     5800             1.283               50
     5900             1.334               50
     6000             1.386               50
     6100             1.487               50
     6200             1.563               50
     6300             1.534               50
     6400             1.499               50
     6500             1.506               50
     6600             1.471               50
     6700             1.460               50
     6800             1.494               50
     6900             1.462               50
     7000             1.409               50
     7100             1.372               50
     7200             1.323               50
     7300             1.277               50
     7400             1.247               50
     7500             1.205               50
     7600             1.154               50
     7700             1.104               50
     7800             1.081               50
     7900             1.088               50
     8000             1.097               50
     8100             1.082               50
     8200             1.075               50
     8300             1.059               50
     8400             1.044               50
     8500             1.024               50
     8600             1.009               11


     Simulated prior distributions

     Parameter       Prior Mean  Prior Variance  Prior Std. Dev.


     Parameter 1 Improper Prior
     Parameter 2 Improper Prior
     Parameter 3 Improper Prior
     Parameter 4 Improper Prior
     Parameter 5 Improper Prior
     Parameter 6 Improper Prior
     Parameter 7 Improper Prior
     Parameter 8 Improper Prior
     Parameter 9 Improper Prior
     Parameter 10 Improper Prior
     Parameter 11 Improper Prior
     Parameter 12 Improper Prior
     Parameter 13 Improper Prior
     Parameter 14 Improper Prior
     Parameter 15 Improper Prior
     Parameter 16 Improper Prior
     Parameter 17 Improper Prior
     Parameter 18 Improper Prior
     Parameter 19 Improper Prior
     Parameter 20 Improper Prior
     Parameter 21 Improper Prior
     Parameter 22 Improper Prior
     Parameter 23 Improper Prior
     Parameter 24 Improper Prior
     Parameter 25 Improper Prior
     Parameter 26 Improper Prior
     Parameter 27 Improper Prior
     Parameter 28 Improper Prior
     Parameter 29 Improper Prior
     Parameter 30 Improper Prior
     Parameter 31 Improper Prior
     Parameter 32 Improper Prior
     Parameter 33 Improper Prior
     Parameter 34 Improper Prior
     Parameter 35 Improper Prior
     Parameter 36 Improper Prior
     Parameter 37 Improper Prior
     Parameter 38 Improper Prior
     Parameter 39 Improper Prior
     Parameter 40 Improper Prior
     Parameter 41 Improper Prior
     Parameter 42 Improper Prior
     Parameter 43 Improper Prior
     Parameter 44 Improper Prior
     Parameter 45 Improper Prior
     Parameter 46 Improper Prior
     Parameter 47 Improper Prior
     Parameter 48 Improper Prior
     Parameter 49 Improper Prior
     Parameter 50 Improper Prior
     Parameter 51 Improper Prior

     REPLICATION 7:


                     POTENTIAL       PARAMETER WITH
     ITERATION    SCALE REDUCTION      HIGHEST PSR
     100              1.209               3
     200              1.644               12
     300              2.167               50
     400              1.578               50
     500              2.365               50
     600              1.985               50
     700              1.447               50
     800              1.634               12
     900              3.654               50
     1000             1.593               50
     1100             1.023               45
     1200             1.395               12
     1300             2.787               12
     1400             2.414               50
     1500             1.633               50
     1600             1.656               50
     1700             1.758               50
     1800             2.337               11
     1900             2.186               50
     2000             1.898               11
     2100             1.843               50
     2200             2.056               50
     2300             2.408               50
     2400             2.677               50
     2500             3.237               50
     2600             3.242               50
     2700             2.488               50
     2800             1.630               50
     2900             1.305               50
     3000             1.083               50
     3100             1.011               4
     3200             1.044               10
     3300             1.252               10
     3400             1.595               50
     3500             1.972               50
     3600             2.251               50
     3700             2.338               50
     3800             2.528               50
     3900             2.716               50
     4000             2.710               50
     4100             2.593               50
     4200             2.505               50
     4300             2.235               50
     4400             1.880               50
     4500             1.688               50
     4600             1.482               50
     4700             1.276               12
     4800             1.128               12
     4900             1.030               12
     5000             1.003               27


     Simulated prior distributions

     Parameter       Prior Mean  Prior Variance  Prior Std. Dev.


     Parameter 1 Improper Prior
     Parameter 2 Improper Prior
     Parameter 3 Improper Prior
     Parameter 4 Improper Prior
     Parameter 5 Improper Prior
     Parameter 6 Improper Prior
     Parameter 7 Improper Prior
     Parameter 8 Improper Prior
     Parameter 9 Improper Prior
     Parameter 10 Improper Prior
     Parameter 11 Improper Prior
     Parameter 12 Improper Prior
     Parameter 13 Improper Prior
     Parameter 14 Improper Prior
     Parameter 15 Improper Prior
     Parameter 16 Improper Prior
     Parameter 17 Improper Prior
     Parameter 18 Improper Prior
     Parameter 19 Improper Prior
     Parameter 20 Improper Prior
     Parameter 21 Improper Prior
     Parameter 22 Improper Prior
     Parameter 23 Improper Prior
     Parameter 24 Improper Prior
     Parameter 25 Improper Prior
     Parameter 26 Improper Prior
     Parameter 27 Improper Prior
     Parameter 28 Improper Prior
     Parameter 29 Improper Prior
     Parameter 30 Improper Prior
     Parameter 31 Improper Prior
     Parameter 32 Improper Prior
     Parameter 33 Improper Prior
     Parameter 34 Improper Prior
     Parameter 35 Improper Prior
     Parameter 36 Improper Prior
     Parameter 37 Improper Prior
     Parameter 38 Improper Prior
     Parameter 39 Improper Prior
     Parameter 40 Improper Prior
     Parameter 41 Improper Prior
     Parameter 42 Improper Prior
     Parameter 43 Improper Prior
     Parameter 44 Improper Prior
     Parameter 45 Improper Prior
     Parameter 46 Improper Prior
     Parameter 47 Improper Prior
     Parameter 48 Improper Prior
     Parameter 49 Improper Prior
     Parameter 50 Improper Prior
     Parameter 51 Improper Prior

     REPLICATION 8:


                     POTENTIAL       PARAMETER WITH
     ITERATION    SCALE REDUCTION      HIGHEST PSR
     100              1.205               24
     200              1.099               1
     300              1.119               2
     400              1.157               10
     500              1.512               11
     600              1.608               10
     700              1.611               12
     800              1.082               10
     900              1.149               50
     1000             1.030               5
     1100             1.013               29
     1200             1.047               8
     1300             1.095               10
     1400             1.034               6
     1500             1.256               50
     1600             1.351               50
     1700             1.260               8
     1800             1.269               10
     1900             1.301               50
     2000             1.421               50
     2100             1.553               8
     2200             1.174               9
     2300             1.015               9
     2400             1.063               50
     2500             1.242               50
     2600             1.498               50
     2700             1.887               50
     2800             1.993               50
     2900             1.403               50
     3000             1.083               9
     3100             1.010               32
     3200             1.039               50
     3300             1.181               50
     3400             1.367               50
     3500             1.628               50
     3600             1.934               50
     3700             2.436               50
     3800             2.831               50
     3900             2.952               50
     4000             3.066               50
     4100             2.948               50
     4200             2.558               50
     4300             2.345               50
     4400             2.228               50
     4500             1.922               50
     4600             1.784               50
     4700             1.695               50
     4800             1.666               50
     4900             1.689               50
     5000             1.720               50
     5100             1.801               50
     5200             1.812               50
     5300             1.829               50
     5400             1.799               50
     5500             1.835               50
     5600             1.937               50
     5700             2.115               50
     5800             2.349               50
     5900             2.434               50
     6000             2.378               50
     6100             2.323               50
     6200             2.212               50
     6300             2.020               50
     6400             1.746               50
     6500             1.477               50
     6600             1.333               50
     6700             1.261               50
     6800             1.240               50
     6900             1.214               50
     7000             1.178               50
     7100             1.097               50
     7200             1.034               10
     7300             1.006               45


     Simulated prior distributions

     Parameter       Prior Mean  Prior Variance  Prior Std. Dev.


     Parameter 1 Improper Prior
     Parameter 2 Improper Prior
     Parameter 3 Improper Prior
     Parameter 4 Improper Prior
     Parameter 5 Improper Prior
     Parameter 6 Improper Prior
     Parameter 7 Improper Prior
     Parameter 8 Improper Prior
     Parameter 9 Improper Prior
     Parameter 10 Improper Prior
     Parameter 11 Improper Prior
     Parameter 12 Improper Prior
     Parameter 13 Improper Prior
     Parameter 14 Improper Prior
     Parameter 15 Improper Prior
     Parameter 16 Improper Prior
     Parameter 17 Improper Prior
     Parameter 18 Improper Prior
     Parameter 19 Improper Prior
     Parameter 20 Improper Prior
     Parameter 21 Improper Prior
     Parameter 22 Improper Prior
     Parameter 23 Improper Prior
     Parameter 24 Improper Prior
     Parameter 25 Improper Prior
     Parameter 26 Improper Prior
     Parameter 27 Improper Prior
     Parameter 28 Improper Prior
     Parameter 29 Improper Prior
     Parameter 30 Improper Prior
     Parameter 31 Improper Prior
     Parameter 32 Improper Prior
     Parameter 33 Improper Prior
     Parameter 34 Improper Prior
     Parameter 35 Improper Prior
     Parameter 36 Improper Prior
     Parameter 37 Improper Prior
     Parameter 38 Improper Prior
     Parameter 39 Improper Prior
     Parameter 40 Improper Prior
     Parameter 41 Improper Prior
     Parameter 42 Improper Prior
     Parameter 43 Improper Prior
     Parameter 44 Improper Prior
     Parameter 45 Improper Prior
     Parameter 46 Improper Prior
     Parameter 47 Improper Prior
     Parameter 48 Improper Prior
     Parameter 49 Improper Prior
     Parameter 50 Improper Prior
     Parameter 51 Improper Prior

     REPLICATION 9:


                     POTENTIAL       PARAMETER WITH
     ITERATION    SCALE REDUCTION      HIGHEST PSR
     100              1.466               36
     200              2.593               50
     300              1.080               25
     400              1.670               12
     500              2.160               11
     600              1.820               50
     700              2.616               50
     800              2.479               11
     900              2.616               50
     1000             1.826               50
     1100             1.240               8
     1200             1.039               11
     1300             1.528               50
     1400             2.160               50
     1500             2.048               8
     1600             2.056               11
     1700             2.451               50
     1800             2.274               50
     1900             1.595               50
     2000             1.084               11
     2100             1.017               44
     2200             1.236               50
     2300             1.332               50
     2400             1.599               8
     2500             1.782               50
     2600             1.499               50
     2700             1.243               50
     2800             1.059               11
     2900             1.010               27
     3000             1.101               50
     3100             1.301               50
     3200             1.678               50
     3300             2.076               50
     3400             2.314               50
     3500             2.328               50
     3600             2.328               50
     3700             2.178               50
     3800             1.954               50
     3900             1.928               50
     4000             1.927               50
     4100             1.672               50
     4200             1.539               50
     4300             1.471               50
     4400             1.293               50
     4500             1.120               50
     4600             1.034               50
     4700             1.005               29
     4800             1.037               12
     4900             1.112               9
     5000             1.266               9
     5100             1.515               50
     5200             1.774               50
     5300             1.993               50
     5400             2.083               50
     5500             2.250               50
     5600             2.495               50
     5700             2.719               50
     5800             2.907               50
     5900             2.891               50
     6000             2.742               50
     6100             2.579               50
     6200             2.348               50
     6300             2.036               50
     6400             1.788               50
     6500             1.616               50
     6600             1.487               50
     6700             1.318               50
     6800             1.185               50
     6900             1.090               50
     7000             1.027               50
     7100             1.007               2


     Simulated prior distributions

     Parameter       Prior Mean  Prior Variance  Prior Std. Dev.


     Parameter 1 Improper Prior
     Parameter 2 Improper Prior
     Parameter 3 Improper Prior
     Parameter 4 Improper Prior
     Parameter 5 Improper Prior
     Parameter 6 Improper Prior
     Parameter 7 Improper Prior
     Parameter 8 Improper Prior
     Parameter 9 Improper Prior
     Parameter 10 Improper Prior
     Parameter 11 Improper Prior
     Parameter 12 Improper Prior
     Parameter 13 Improper Prior
     Parameter 14 Improper Prior
     Parameter 15 Improper Prior
     Parameter 16 Improper Prior
     Parameter 17 Improper Prior
     Parameter 18 Improper Prior
     Parameter 19 Improper Prior
     Parameter 20 Improper Prior
     Parameter 21 Improper Prior
     Parameter 22 Improper Prior
     Parameter 23 Improper Prior
     Parameter 24 Improper Prior
     Parameter 25 Improper Prior
     Parameter 26 Improper Prior
     Parameter 27 Improper Prior
     Parameter 28 Improper Prior
     Parameter 29 Improper Prior
     Parameter 30 Improper Prior
     Parameter 31 Improper Prior
     Parameter 32 Improper Prior
     Parameter 33 Improper Prior
     Parameter 34 Improper Prior
     Parameter 35 Improper Prior
     Parameter 36 Improper Prior
     Parameter 37 Improper Prior
     Parameter 38 Improper Prior
     Parameter 39 Improper Prior
     Parameter 40 Improper Prior
     Parameter 41 Improper Prior
     Parameter 42 Improper Prior
     Parameter 43 Improper Prior
     Parameter 44 Improper Prior
     Parameter 45 Improper Prior
     Parameter 46 Improper Prior
     Parameter 47 Improper Prior
     Parameter 48 Improper Prior
     Parameter 49 Improper Prior
     Parameter 50 Improper Prior
     Parameter 51 Improper Prior

     REPLICATION 10:


                     POTENTIAL       PARAMETER WITH
     ITERATION    SCALE REDUCTION      HIGHEST PSR
     100              1.294               11
     200              1.111               9
     300              1.070               9
     400              1.093               51
     500              1.799               50
     600              1.556               10
     700              1.480               11
     800              1.532               50
     900              2.993               50
     1000             2.126               50
     1100             1.528               50
     1200             1.362               12
     1300             1.268               50
     1400             1.044               12
     1500             1.041               45
     1600             1.057               50
     1700             1.024               50
     1800             1.020               1
     1900             1.102               50
     2000             1.276               50
     2100             1.340               50
     2200             1.456               50
     2300             1.843               50
     2400             2.352               50
     2500             2.898               50
     2600             3.336               50
     2700             2.617               50
     2800             2.102               50
     2900             1.842               50
     3000             1.736               50
     3100             1.753               12
     3200             1.803               12
     3300             1.979               12
     3400             2.219               12
     3500             2.972               50
     3600             3.116               50
     3700             2.881               50
     3800             2.684               50
     3900             2.154               50
     4000             2.046               50
     4100             1.751               50
     4200             1.472               50
     4300             1.353               50
     4400             1.263               50
     4500             1.169               50
     4600             1.110               50
     4700             1.057               50
     4800             1.034               50
     4900             1.014               50
     5000             1.008               13


     Simulated prior distributions

     Parameter       Prior Mean  Prior Variance  Prior Std. Dev.


     Parameter 1 Improper Prior
     Parameter 2 Improper Prior
     Parameter 3 Improper Prior
     Parameter 4 Improper Prior
     Parameter 5 Improper Prior
     Parameter 6 Improper Prior
     Parameter 7 Improper Prior
     Parameter 8 Improper Prior
     Parameter 9 Improper Prior
     Parameter 10 Improper Prior
     Parameter 11 Improper Prior
     Parameter 12 Improper Prior
     Parameter 13 Improper Prior
     Parameter 14 Improper Prior
     Parameter 15 Improper Prior
     Parameter 16 Improper Prior
     Parameter 17 Improper Prior
     Parameter 18 Improper Prior
     Parameter 19 Improper Prior
     Parameter 20 Improper Prior
     Parameter 21 Improper Prior
     Parameter 22 Improper Prior
     Parameter 23 Improper Prior
     Parameter 24 Improper Prior
     Parameter 25 Improper Prior
     Parameter 26 Improper Prior
     Parameter 27 Improper Prior
     Parameter 28 Improper Prior
     Parameter 29 Improper Prior
     Parameter 30 Improper Prior
     Parameter 31 Improper Prior
     Parameter 32 Improper Prior
     Parameter 33 Improper Prior
     Parameter 34 Improper Prior
     Parameter 35 Improper Prior
     Parameter 36 Improper Prior
     Parameter 37 Improper Prior
     Parameter 38 Improper Prior
     Parameter 39 Improper Prior
     Parameter 40 Improper Prior
     Parameter 41 Improper Prior
     Parameter 42 Improper Prior
     Parameter 43 Improper Prior
     Parameter 44 Improper Prior
     Parameter 45 Improper Prior
     Parameter 46 Improper Prior
     Parameter 47 Improper Prior
     Parameter 48 Improper Prior
     Parameter 49 Improper Prior
     Parameter 50 Improper Prior
     Parameter 51 Improper Prior

     REPLICATION 11:


                     POTENTIAL       PARAMETER WITH
     ITERATION    SCALE REDUCTION      HIGHEST PSR
     100              1.193               3
     200              1.109               28
     300              1.295               12
     400              2.259               50
     500              2.588               50
     600              1.087               8
     700              1.236               50
     800              1.059               25
     900              1.299               11
     1000             1.731               50
     1100             2.388               50
     1200             2.529               50
     1300             1.842               50
     1400             1.262               11
     1500             1.154               11
     1600             1.141               10
     1700             1.385               10
     1800             1.778               50
     1900             2.603               50
     2000             2.204               50
     2100             1.671               50
     2200             1.170               50
     2300             1.050               1
     2400             1.030               1
     2500             1.029               4
     2600             1.032               50
     2700             1.094               50
     2800             1.226               50
     2900             1.431               50
     3000             1.720               50
     3100             2.196               50
     3200             2.529               50
     3300             2.800               50
     3400             2.943               50
     3500             2.705               50
     3600             2.400               50
     3700             2.026               50
     3800             1.868               50
     3900             1.951               50
     4000             2.074               50
     4100             2.126               50
     4200             1.966               50
     4300             1.817               50
     4400             1.756               50
     4500             1.670               50
     4600             1.457               50
     4700             1.281               50
     4800             1.131               50
     4900             1.042               10
     5000             1.006               41


     Simulated prior distributions

     Parameter       Prior Mean  Prior Variance  Prior Std. Dev.


     Parameter 1 Improper Prior
     Parameter 2 Improper Prior
     Parameter 3 Improper Prior
     Parameter 4 Improper Prior
     Parameter 5 Improper Prior
     Parameter 6 Improper Prior
     Parameter 7 Improper Prior
     Parameter 8 Improper Prior
     Parameter 9 Improper Prior
     Parameter 10 Improper Prior
     Parameter 11 Improper Prior
     Parameter 12 Improper Prior
     Parameter 13 Improper Prior
     Parameter 14 Improper Prior
     Parameter 15 Improper Prior
     Parameter 16 Improper Prior
     Parameter 17 Improper Prior
     Parameter 18 Improper Prior
     Parameter 19 Improper Prior
     Parameter 20 Improper Prior
     Parameter 21 Improper Prior
     Parameter 22 Improper Prior
     Parameter 23 Improper Prior
     Parameter 24 Improper Prior
     Parameter 25 Improper Prior
     Parameter 26 Improper Prior
     Parameter 27 Improper Prior
     Parameter 28 Improper Prior
     Parameter 29 Improper Prior
     Parameter 30 Improper Prior
     Parameter 31 Improper Prior
     Parameter 32 Improper Prior
     Parameter 33 Improper Prior
     Parameter 34 Improper Prior
     Parameter 35 Improper Prior
     Parameter 36 Improper Prior
     Parameter 37 Improper Prior
     Parameter 38 Improper Prior
     Parameter 39 Improper Prior
     Parameter 40 Improper Prior
     Parameter 41 Improper Prior
     Parameter 42 Improper Prior
     Parameter 43 Improper Prior
     Parameter 44 Improper Prior
     Parameter 45 Improper Prior
     Parameter 46 Improper Prior
     Parameter 47 Improper Prior
     Parameter 48 Improper Prior
     Parameter 49 Improper Prior
     Parameter 50 Improper Prior
     Parameter 51 Improper Prior

     REPLICATION 12:


                     POTENTIAL       PARAMETER WITH
     ITERATION    SCALE REDUCTION      HIGHEST PSR
     100              1.880               50
     200              1.375               50
     300              2.132               50
     400              1.260               50
     500              1.071               9
     600              1.296               10
     700              2.657               50
     800              1.253               11
     900              1.036               26
     1000             1.130               12
     1100             1.032               45
     1200             1.344               50
     1300             1.122               50
     1400             1.029               24
     1500             1.252               10
     1600             1.879               10
     1700             2.297               11
     1800             2.318               11
     1900             2.403               50
     2000             2.074               50
     2100             2.233               50
     2200             1.802               12
     2300             1.556               50
     2400             1.629               50
     2500             1.615               11
     2600             1.529               11
     2700             1.419               11
     2800             1.520               50
     2900             1.529               50
     3000             1.664               50
     3100             1.705               11
     3200             1.670               10
     3300             1.716               10
     3400             1.909               10
     3500             2.004               12
     3600             2.205               50
     3700             2.414               12
     3800             2.433               50
     3900             2.151               50
     4000             1.939               50
     4100             1.914               11
     4200             1.829               50
     4300             1.711               11
     4400             1.582               11
     4500             1.363               11
     4600             1.217               11
     4700             1.125               11
     4800             1.058               11
     4900             1.018               9
     5000             1.004               20


     Simulated prior distributions

     Parameter       Prior Mean  Prior Variance  Prior Std. Dev.


     Parameter 1 Improper Prior
     Parameter 2 Improper Prior
     Parameter 3 Improper Prior
     Parameter 4 Improper Prior
     Parameter 5 Improper Prior
     Parameter 6 Improper Prior
     Parameter 7 Improper Prior
     Parameter 8 Improper Prior
     Parameter 9 Improper Prior
     Parameter 10 Improper Prior
     Parameter 11 Improper Prior
     Parameter 12 Improper Prior
     Parameter 13 Improper Prior
     Parameter 14 Improper Prior
     Parameter 15 Improper Prior
     Parameter 16 Improper Prior
     Parameter 17 Improper Prior
     Parameter 18 Improper Prior
     Parameter 19 Improper Prior
     Parameter 20 Improper Prior
     Parameter 21 Improper Prior
     Parameter 22 Improper Prior
     Parameter 23 Improper Prior
     Parameter 24 Improper Prior
     Parameter 25 Improper Prior
     Parameter 26 Improper Prior
     Parameter 27 Improper Prior
     Parameter 28 Improper Prior
     Parameter 29 Improper Prior
     Parameter 30 Improper Prior
     Parameter 31 Improper Prior
     Parameter 32 Improper Prior
     Parameter 33 Improper Prior
     Parameter 34 Improper Prior
     Parameter 35 Improper Prior
     Parameter 36 Improper Prior
     Parameter 37 Improper Prior
     Parameter 38 Improper Prior
     Parameter 39 Improper Prior
     Parameter 40 Improper Prior
     Parameter 41 Improper Prior
     Parameter 42 Improper Prior
     Parameter 43 Improper Prior
     Parameter 44 Improper Prior
     Parameter 45 Improper Prior
     Parameter 46 Improper Prior
     Parameter 47 Improper Prior
     Parameter 48 Improper Prior
     Parameter 49 Improper Prior
     Parameter 50 Improper Prior
     Parameter 51 Improper Prior

     REPLICATION 13:


                     POTENTIAL       PARAMETER WITH
     ITERATION    SCALE REDUCTION      HIGHEST PSR
     100              1.303               21
     200              1.124               6
     300              2.350               50
     400              2.096               50
     500              1.374               50
     600              1.255               8
     700              1.600               50
     800              1.063               50
     900              1.442               50
     1000             2.438               50
     1100             1.326               50
     1200             1.085               50
     1300             1.045               45
     1400             1.052               45
     1500             1.260               50
     1600             1.457               50
     1700             1.541               50
     1800             1.784               50
     1900             2.602               50
     2000             2.799               50
     2100             2.641               50
     2200             2.176               50
     2300             1.856               50
     2400             1.612               50
     2500             1.412               50
     2600             1.226               50
     2700             1.021               11
     2800             1.035               50
     2900             1.159               50
     3000             1.360               50
     3100             1.705               50
     3200             2.319               50
     3300             2.510               50
     3400             2.462               50
     3500             2.169               50
     3600             1.766               50
     3700             1.491               50
     3800             1.314               50
     3900             1.264               50
     4000             1.242               50
     4100             1.222               50
     4200             1.240               50
     4300             1.325               50
     4400             1.440               50
     4500             1.581               50
     4600             1.733               50
     4700             1.939               50
     4800             2.255               50
     4900             2.331               50
     5000             2.440               50
     5100             2.474               50
     5200             2.234               50
     5300             2.107               50
     5400             2.045               50
     5500             1.888               50
     5600             1.653               50
     5700             1.505               50
     5800             1.438               50
     5900             1.410               50
     6000             1.386               50
     6100             1.386               50
     6200             1.383               50
     6300             1.290               50
     6400             1.191               50
     6500             1.093               10
     6600             1.029               14
     6700             1.003               14


     Simulated prior distributions

     Parameter       Prior Mean  Prior Variance  Prior Std. Dev.


     Parameter 1 Improper Prior
     Parameter 2 Improper Prior
     Parameter 3 Improper Prior
     Parameter 4 Improper Prior
     Parameter 5 Improper Prior
     Parameter 6 Improper Prior
     Parameter 7 Improper Prior
     Parameter 8 Improper Prior
     Parameter 9 Improper Prior
     Parameter 10 Improper Prior
     Parameter 11 Improper Prior
     Parameter 12 Improper Prior
     Parameter 13 Improper Prior
     Parameter 14 Improper Prior
     Parameter 15 Improper Prior
     Parameter 16 Improper Prior
     Parameter 17 Improper Prior
     Parameter 18 Improper Prior
     Parameter 19 Improper Prior
     Parameter 20 Improper Prior
     Parameter 21 Improper Prior
     Parameter 22 Improper Prior
     Parameter 23 Improper Prior
     Parameter 24 Improper Prior
     Parameter 25 Improper Prior
     Parameter 26 Improper Prior
     Parameter 27 Improper Prior
     Parameter 28 Improper Prior
     Parameter 29 Improper Prior
     Parameter 30 Improper Prior
     Parameter 31 Improper Prior
     Parameter 32 Improper Prior
     Parameter 33 Improper Prior
     Parameter 34 Improper Prior
     Parameter 35 Improper Prior
     Parameter 36 Improper Prior
     Parameter 37 Improper Prior
     Parameter 38 Improper Prior
     Parameter 39 Improper Prior
     Parameter 40 Improper Prior
     Parameter 41 Improper Prior
     Parameter 42 Improper Prior
     Parameter 43 Improper Prior
     Parameter 44 Improper Prior
     Parameter 45 Improper Prior
     Parameter 46 Improper Prior
     Parameter 47 Improper Prior
     Parameter 48 Improper Prior
     Parameter 49 Improper Prior
     Parameter 50 Improper Prior
     Parameter 51 Improper Prior

     REPLICATION 14:


                     POTENTIAL       PARAMETER WITH
     ITERATION    SCALE REDUCTION      HIGHEST PSR
     100              2.303               50
     200              1.267               16
     300              1.159               50
     400              3.035               50
     500              2.094               11
     600              1.521               50
     700              1.117               11
     800              1.818               50
     900              2.217               50
     1000             1.265               50
     1100             1.031               25
     1200             1.277               50
     1300             1.807               50
     1400             1.624               50
     1500             1.046               50
     1600             1.037               50
     1700             1.540               50
     1800             2.030               11
     1900             2.001               10
     2000             1.631               11
     2100             1.651               50
     2200             1.508               10
     2300             1.271               50
     2400             1.048               12
     2500             1.013               51
     2600             1.008               10
     2700             1.051               10
     2800             1.190               10
     2900             1.358               10
     3000             1.452               11
     3100             1.322               12
     3200             1.251               12
     3300             1.197               12
     3400             1.153               12
     3500             1.186               12
     3600             1.260               50
     3700             1.361               12
     3800             1.544               50
     3900             1.646               50
     4000             1.737               50
     4100             1.749               50
     4200             1.810               50
     4300             1.787               50
     4400             1.513               50
     4500             1.429               50
     4600             1.328               50
     4700             1.296               50
     4800             1.239               50
     4900             1.176               50
     5000             1.111               14
     5100             1.042               9
     5200             1.005               44


     Simulated prior distributions

     Parameter       Prior Mean  Prior Variance  Prior Std. Dev.


     Parameter 1 Improper Prior
     Parameter 2 Improper Prior
     Parameter 3 Improper Prior
     Parameter 4 Improper Prior
     Parameter 5 Improper Prior
     Parameter 6 Improper Prior
     Parameter 7 Improper Prior
     Parameter 8 Improper Prior
     Parameter 9 Improper Prior
     Parameter 10 Improper Prior
     Parameter 11 Improper Prior
     Parameter 12 Improper Prior
     Parameter 13 Improper Prior
     Parameter 14 Improper Prior
     Parameter 15 Improper Prior
     Parameter 16 Improper Prior
     Parameter 17 Improper Prior
     Parameter 18 Improper Prior
     Parameter 19 Improper Prior
     Parameter 20 Improper Prior
     Parameter 21 Improper Prior
     Parameter 22 Improper Prior
     Parameter 23 Improper Prior
     Parameter 24 Improper Prior
     Parameter 25 Improper Prior
     Parameter 26 Improper Prior
     Parameter 27 Improper Prior
     Parameter 28 Improper Prior
     Parameter 29 Improper Prior
     Parameter 30 Improper Prior
     Parameter 31 Improper Prior
     Parameter 32 Improper Prior
     Parameter 33 Improper Prior
     Parameter 34 Improper Prior
     Parameter 35 Improper Prior
     Parameter 36 Improper Prior
     Parameter 37 Improper Prior
     Parameter 38 Improper Prior
     Parameter 39 Improper Prior
     Parameter 40 Improper Prior
     Parameter 41 Improper Prior
     Parameter 42 Improper Prior
     Parameter 43 Improper Prior
     Parameter 44 Improper Prior
     Parameter 45 Improper Prior
     Parameter 46 Improper Prior
     Parameter 47 Improper Prior
     Parameter 48 Improper Prior
     Parameter 49 Improper Prior
     Parameter 50 Improper Prior
     Parameter 51 Improper Prior

     REPLICATION 15:


                     POTENTIAL       PARAMETER WITH
     ITERATION    SCALE REDUCTION      HIGHEST PSR
     100              1.302               8
     200              1.209               45
     300              1.814               50
     400              2.068               50
     500              2.304               50
     600              1.707               50
     700              2.923               12
     800              1.357               12
     900              1.028               4
     1000             1.014               2
     1100             1.182               8
     1200             1.248               11
     1300             1.690               11
     1400             1.435               11
     1500             1.019               30
     1600             1.060               9
     1700             1.017               26
     1800             1.056               13
     1900             1.140               13
     2000             1.557               12
     2100             2.297               12
     2200             2.863               50
     2300             2.661               50
     2400             2.001               8
     2500             1.931               50
     2600             1.799               50
     2700             1.769               50
     2800             1.919               50
     2900             2.146               50
     3000             2.381               50
     3100             2.896               50
     3200             3.276               50
     3300             3.324               50
     3400             2.998               50
     3500             2.438               50
     3600             2.339               50
     3700             2.294               50
     3800             2.315               50
     3900             2.315               50
     4000             2.223               50
     4100             2.123               50
     4200             2.171               50
     4300             2.348               50
     4400             2.404               50
     4500             2.239               50
     4600             1.933               50
     4700             1.693               50
     4800             1.546               50
     4900             1.486               50
     5000             1.477               50
     5100             1.460               50
     5200             1.395               50
     5300             1.343               50
     5400             1.330               50
     5500             1.308               50
     5600             1.264               50
     5700             1.239               50
     5800             1.281               50
     5900             1.351               50
     6000             1.378               50
     6100             1.436               50
     6200             1.559               50
     6300             1.576               50
     6400             1.394               50
     6500             1.216               50
     6600             1.091               50
     6700             1.018               50


     Simulated prior distributions

     Parameter       Prior Mean  Prior Variance  Prior Std. Dev.


     Parameter 1 Improper Prior
     Parameter 2 Improper Prior
     Parameter 3 Improper Prior
     Parameter 4 Improper Prior
     Parameter 5 Improper Prior
     Parameter 6 Improper Prior
     Parameter 7 Improper Prior
     Parameter 8 Improper Prior
     Parameter 9 Improper Prior
     Parameter 10 Improper Prior
     Parameter 11 Improper Prior
     Parameter 12 Improper Prior
     Parameter 13 Improper Prior
     Parameter 14 Improper Prior
     Parameter 15 Improper Prior
     Parameter 16 Improper Prior
     Parameter 17 Improper Prior
     Parameter 18 Improper Prior
     Parameter 19 Improper Prior
     Parameter 20 Improper Prior
     Parameter 21 Improper Prior
     Parameter 22 Improper Prior
     Parameter 23 Improper Prior
     Parameter 24 Improper Prior
     Parameter 25 Improper Prior
     Parameter 26 Improper Prior
     Parameter 27 Improper Prior
     Parameter 28 Improper Prior
     Parameter 29 Improper Prior
     Parameter 30 Improper Prior
     Parameter 31 Improper Prior
     Parameter 32 Improper Prior
     Parameter 33 Improper Prior
     Parameter 34 Improper Prior
     Parameter 35 Improper Prior
     Parameter 36 Improper Prior
     Parameter 37 Improper Prior
     Parameter 38 Improper Prior
     Parameter 39 Improper Prior
     Parameter 40 Improper Prior
     Parameter 41 Improper Prior
     Parameter 42 Improper Prior
     Parameter 43 Improper Prior
     Parameter 44 Improper Prior
     Parameter 45 Improper Prior
     Parameter 46 Improper Prior
     Parameter 47 Improper Prior
     Parameter 48 Improper Prior
     Parameter 49 Improper Prior
     Parameter 50 Improper Prior
     Parameter 51 Improper Prior

     REPLICATION 16:


                     POTENTIAL       PARAMETER WITH
     ITERATION    SCALE REDUCTION      HIGHEST PSR
     100              1.145               41
     200              2.872               50
     300              1.199               12
     400              1.192               50
     500              1.634               50
     600              1.123               10
     700              1.758               12
     800              1.361               50
     900              1.155               50
     1000             1.015               8
     1100             1.011               25
     1200             1.061               50
     1300             1.039               25
     1400             1.295               11
     1500             1.528               11
     1600             1.653               50
     1700             1.768               50
     1800             1.781               50
     1900             1.748               50
     2000             1.726               50
     2100             1.214               12
     2200             1.031               1
     2300             1.018               1
     2400             1.018               19
     2500             1.012               33
     2600             1.018               12
     2700             1.110               12
     2800             1.321               12
     2900             1.601               50
     3000             1.767               50
     3100             2.044               50
     3200             1.895               50
     3300             1.627               50
     3400             1.637               50
     3500             1.701               50
     3600             1.759               50
     3700             1.884               50
     3800             2.065               50
     3900             2.358               50
     4000             2.799               50
     4100             3.332               50
     4200             4.071               50
     4300             4.213               50
     4400             3.829               50
     4500             3.351               50
     4600             2.834               50
     4700             2.393               50
     4800             2.081               50
     4900             1.924               50
     5000             1.838               50
     5100             1.766               50
     5200             1.729               50
     5300             1.705               50
     5400             1.654               50
     5500             1.579               50
     5600             1.573               50
     5700             1.576               50
     5800             1.545               50
     5900             1.516               50
     6000             1.527               50
     6100             1.553               50
     6200             1.663               50
     6300             1.829               50
     6400             2.019               50
     6500             2.259               50
     6600             2.339               50
     6700             2.185               50
     6800             2.118               50
     6900             1.895               50
     7000             1.850               50
     7100             1.882               50
     7200             1.944               50
     7300             1.981               50
     7400             1.846               50
     7500             1.711               50
     7600             1.647               50
     7700             1.603               50
     7800             1.476               50
     7900             1.375               50
     8000             1.262               50
     8100             1.176               50
     8200             1.109               50
     8300             1.052               50
     8400             1.012               50


     Simulated prior distributions

     Parameter       Prior Mean  Prior Variance  Prior Std. Dev.


     Parameter 1 Improper Prior
     Parameter 2 Improper Prior
     Parameter 3 Improper Prior
     Parameter 4 Improper Prior
     Parameter 5 Improper Prior
     Parameter 6 Improper Prior
     Parameter 7 Improper Prior
     Parameter 8 Improper Prior
     Parameter 9 Improper Prior
     Parameter 10 Improper Prior
     Parameter 11 Improper Prior
     Parameter 12 Improper Prior
     Parameter 13 Improper Prior
     Parameter 14 Improper Prior
     Parameter 15 Improper Prior
     Parameter 16 Improper Prior
     Parameter 17 Improper Prior
     Parameter 18 Improper Prior
     Parameter 19 Improper Prior
     Parameter 20 Improper Prior
     Parameter 21 Improper Prior
     Parameter 22 Improper Prior
     Parameter 23 Improper Prior
     Parameter 24 Improper Prior
     Parameter 25 Improper Prior
     Parameter 26 Improper Prior
     Parameter 27 Improper Prior
     Parameter 28 Improper Prior
     Parameter 29 Improper Prior
     Parameter 30 Improper Prior
     Parameter 31 Improper Prior
     Parameter 32 Improper Prior
     Parameter 33 Improper Prior
     Parameter 34 Improper Prior
     Parameter 35 Improper Prior
     Parameter 36 Improper Prior
     Parameter 37 Improper Prior
     Parameter 38 Improper Prior
     Parameter 39 Improper Prior
     Parameter 40 Improper Prior
     Parameter 41 Improper Prior
     Parameter 42 Improper Prior
     Parameter 43 Improper Prior
     Parameter 44 Improper Prior
     Parameter 45 Improper Prior
     Parameter 46 Improper Prior
     Parameter 47 Improper Prior
     Parameter 48 Improper Prior
     Parameter 49 Improper Prior
     Parameter 50 Improper Prior
     Parameter 51 Improper Prior

     REPLICATION 17:


                     POTENTIAL       PARAMETER WITH
     ITERATION    SCALE REDUCTION      HIGHEST PSR
     100              1.945               12
     200              1.738               11
     300              2.824               50
     400              2.220               50
     500              1.050               37
     600              1.192               9
     700              1.702               50
     800              1.247               50
     900              1.137               50
     1000             1.471               50
     1100             1.022               39
     1200             1.266               50
     1300             1.023               50
     1400             1.106               12
     1500             1.317               50
     1600             2.219               50
     1700             1.873               50
     1800             1.399               50
     1900             1.334               50
     2000             1.404               50
     2100             1.305               50
     2200             1.269               50
     2300             1.269               50
     2400             1.178               50
     2500             1.131               50
     2600             1.039               50
     2700             1.008               4
     2800             1.025               10
     2900             1.095               50
     3000             1.203               50
     3100             1.473               50
     3200             2.065               50
     3300             2.549               50
     3400             2.759               50
     3500             2.806               50
     3600             2.687               50
     3700             2.490               50
     3800             2.437               50
     3900             2.237               50
     4000             2.054               50
     4100             1.864               50
     4200             1.694               50
     4300             1.592               50
     4400             1.521               50
     4500             1.444               50
     4600             1.383               50
     4700             1.379               50
     4800             1.404               50
     4900             1.335               50
     5000             1.202               11
     5100             1.076               11
     5200             1.013               13


     Simulated prior distributions

     Parameter       Prior Mean  Prior Variance  Prior Std. Dev.


     Parameter 1 Improper Prior
     Parameter 2 Improper Prior
     Parameter 3 Improper Prior
     Parameter 4 Improper Prior
     Parameter 5 Improper Prior
     Parameter 6 Improper Prior
     Parameter 7 Improper Prior
     Parameter 8 Improper Prior
     Parameter 9 Improper Prior
     Parameter 10 Improper Prior
     Parameter 11 Improper Prior
     Parameter 12 Improper Prior
     Parameter 13 Improper Prior
     Parameter 14 Improper Prior
     Parameter 15 Improper Prior
     Parameter 16 Improper Prior
     Parameter 17 Improper Prior
     Parameter 18 Improper Prior
     Parameter 19 Improper Prior
     Parameter 20 Improper Prior
     Parameter 21 Improper Prior
     Parameter 22 Improper Prior
     Parameter 23 Improper Prior
     Parameter 24 Improper Prior
     Parameter 25 Improper Prior
     Parameter 26 Improper Prior
     Parameter 27 Improper Prior
     Parameter 28 Improper Prior
     Parameter 29 Improper Prior
     Parameter 30 Improper Prior
     Parameter 31 Improper Prior
     Parameter 32 Improper Prior
     Parameter 33 Improper Prior
     Parameter 34 Improper Prior
     Parameter 35 Improper Prior
     Parameter 36 Improper Prior
     Parameter 37 Improper Prior
     Parameter 38 Improper Prior
     Parameter 39 Improper Prior
     Parameter 40 Improper Prior
     Parameter 41 Improper Prior
     Parameter 42 Improper Prior
     Parameter 43 Improper Prior
     Parameter 44 Improper Prior
     Parameter 45 Improper Prior
     Parameter 46 Improper Prior
     Parameter 47 Improper Prior
     Parameter 48 Improper Prior
     Parameter 49 Improper Prior
     Parameter 50 Improper Prior
     Parameter 51 Improper Prior

     REPLICATION 18:


                     POTENTIAL       PARAMETER WITH
     ITERATION    SCALE REDUCTION      HIGHEST PSR
     100              2.192               50
     200              1.342               50
     300              3.332               50
     400              1.098               43
     500              1.356               50
     600              1.055               51
     700              1.993               50
     800              1.555               50
     900              1.471               50
     1000             2.517               50
     1100             1.134               50
     1200             1.080               12
     1300             1.366               12
     1400             2.292               50
     1500             1.929               50
     1600             1.618               8
     1700             1.770               12
     1800             1.732               50
     1900             1.791               50
     2000             1.525               11
     2100             1.508               50
     2200             1.119               50
     2300             1.013               23
     2400             1.026               12
     2500             1.164               50
     2600             1.138               50
     2700             1.014               40
     2800             1.011               44
     2900             1.055               8
     3000             1.183               8
     3100             1.385               50
     3200             1.676               50
     3300             2.168               50
     3400             2.926               50
     3500             3.708               50
     3600             3.519               50
     3700             3.225               50
     3800             2.685               50
     3900             2.229               50
     4000             2.029               50
     4100             1.936               50
     4200             1.847               50
     4300             1.693               50
     4400             1.607               50
     4500             1.494               50
     4600             1.417               50
     4700             1.387               50
     4800             1.377               50
     4900             1.346               50
     5000             1.328               50
     5100             1.343               50
     5200             1.225               8
     5300             1.040               8
     5400             1.004               22


     Simulated prior distributions

     Parameter       Prior Mean  Prior Variance  Prior Std. Dev.


     Parameter 1 Improper Prior
     Parameter 2 Improper Prior
     Parameter 3 Improper Prior
     Parameter 4 Improper Prior
     Parameter 5 Improper Prior
     Parameter 6 Improper Prior
     Parameter 7 Improper Prior
     Parameter 8 Improper Prior
     Parameter 9 Improper Prior
     Parameter 10 Improper Prior
     Parameter 11 Improper Prior
     Parameter 12 Improper Prior
     Parameter 13 Improper Prior
     Parameter 14 Improper Prior
     Parameter 15 Improper Prior
     Parameter 16 Improper Prior
     Parameter 17 Improper Prior
     Parameter 18 Improper Prior
     Parameter 19 Improper Prior
     Parameter 20 Improper Prior
     Parameter 21 Improper Prior
     Parameter 22 Improper Prior
     Parameter 23 Improper Prior
     Parameter 24 Improper Prior
     Parameter 25 Improper Prior
     Parameter 26 Improper Prior
     Parameter 27 Improper Prior
     Parameter 28 Improper Prior
     Parameter 29 Improper Prior
     Parameter 30 Improper Prior
     Parameter 31 Improper Prior
     Parameter 32 Improper Prior
     Parameter 33 Improper Prior
     Parameter 34 Improper Prior
     Parameter 35 Improper Prior
     Parameter 36 Improper Prior
     Parameter 37 Improper Prior
     Parameter 38 Improper Prior
     Parameter 39 Improper Prior
     Parameter 40 Improper Prior
     Parameter 41 Improper Prior
     Parameter 42 Improper Prior
     Parameter 43 Improper Prior
     Parameter 44 Improper Prior
     Parameter 45 Improper Prior
     Parameter 46 Improper Prior
     Parameter 47 Improper Prior
     Parameter 48 Improper Prior
     Parameter 49 Improper Prior
     Parameter 50 Improper Prior
     Parameter 51 Improper Prior

     REPLICATION 19:


                     POTENTIAL       PARAMETER WITH
     ITERATION    SCALE REDUCTION      HIGHEST PSR
     100              1.694               10
     200              1.211               4
     300              2.455               50
     400              1.070               50
     500              1.037               39
     600              1.571               50
     700              2.213               50
     800              1.081               50
     900              1.048               8
     1000             1.204               8
     1100             1.693               8
     1200             1.017               38
     1300             1.034               9
     1400             1.015               3
     1500             1.078               11
     1600             1.514               50
     1700             2.083               50
     1800             1.886               50
     1900             1.673               50
     2000             1.527               50
     2100             1.518               50
     2200             1.674               50
     2300             1.690               50
     2400             1.209               50
     2500             1.018               51
     2600             1.020               11
     2700             1.123               11
     2800             1.398               11
     2900             1.807               11
     3000             1.981               50
     3100             1.630               12
     3200             1.324               12
     3300             1.113               12
     3400             1.011               13
     3500             1.007               11
     3600             1.083               11
     3700             1.217               50
     3800             1.399               50
     3900             1.556               50
     4000             1.639               50
     4100             1.693               50
     4200             1.840               50
     4300             1.905               50
     4400             1.869               50
     4500             1.655               50
     4600             1.568               50
     4700             1.489               50
     4800             1.482               50
     4900             1.534               50
     5000             1.571               50
     5100             1.540               50
     5200             1.414               50
     5300             1.225               50
     5400             1.079               50
     5500             1.004               12


     Simulated prior distributions

     Parameter       Prior Mean  Prior Variance  Prior Std. Dev.


     Parameter 1 Improper Prior
     Parameter 2 Improper Prior
     Parameter 3 Improper Prior
     Parameter 4 Improper Prior
     Parameter 5 Improper Prior
     Parameter 6 Improper Prior
     Parameter 7 Improper Prior
     Parameter 8 Improper Prior
     Parameter 9 Improper Prior
     Parameter 10 Improper Prior
     Parameter 11 Improper Prior
     Parameter 12 Improper Prior
     Parameter 13 Improper Prior
     Parameter 14 Improper Prior
     Parameter 15 Improper Prior
     Parameter 16 Improper Prior
     Parameter 17 Improper Prior
     Parameter 18 Improper Prior
     Parameter 19 Improper Prior
     Parameter 20 Improper Prior
     Parameter 21 Improper Prior
     Parameter 22 Improper Prior
     Parameter 23 Improper Prior
     Parameter 24 Improper Prior
     Parameter 25 Improper Prior
     Parameter 26 Improper Prior
     Parameter 27 Improper Prior
     Parameter 28 Improper Prior
     Parameter 29 Improper Prior
     Parameter 30 Improper Prior
     Parameter 31 Improper Prior
     Parameter 32 Improper Prior
     Parameter 33 Improper Prior
     Parameter 34 Improper Prior
     Parameter 35 Improper Prior
     Parameter 36 Improper Prior
     Parameter 37 Improper Prior
     Parameter 38 Improper Prior
     Parameter 39 Improper Prior
     Parameter 40 Improper Prior
     Parameter 41 Improper Prior
     Parameter 42 Improper Prior
     Parameter 43 Improper Prior
     Parameter 44 Improper Prior
     Parameter 45 Improper Prior
     Parameter 46 Improper Prior
     Parameter 47 Improper Prior
     Parameter 48 Improper Prior
     Parameter 49 Improper Prior
     Parameter 50 Improper Prior
     Parameter 51 Improper Prior

     REPLICATION 20:


                     POTENTIAL       PARAMETER WITH
     ITERATION    SCALE REDUCTION      HIGHEST PSR
     100              2.242               12
     200              1.163               8
     300              1.795               12
     400              1.076               16
     500              2.574               50
     600              1.298               50
     700              1.488               12
     800              1.583               50
     900              2.005               50
     1000             3.481               50
     1100             3.102               50
     1200             2.102               50
     1300             1.697               50
     1400             1.351               50
     1500             1.058               22
     1600             1.035               22
     1700             1.015               15
     1800             1.071               50
     1900             1.351               50
     2000             1.627               50
     2100             1.905               50
     2200             2.815               50
     2300             3.427               50
     2400             2.577               50
     2500             1.705               50
     2600             1.482               50
     2700             1.500               50
     2800             1.492               50
     2900             1.471               50
     3000             1.357               50
     3100             1.343               50
     3200             1.400               50
     3300             1.522               50
     3400             1.627               50
     3500             1.777               50
     3600             1.950               50
     3700             2.125               50
     3800             2.074               50
     3900             2.244               50
     4000             2.600               50
     4100             3.261               50
     4200             3.609               50
     4300             2.898               50
     4400             2.259               50
     4500             1.825               50
     4600             1.515               50
     4700             1.340               50
     4800             1.253               50
     4900             1.180               50
     5000             1.139               50
     5100             1.113               50
     5200             1.083               50
     5300             1.053               50
     5400             1.018               50


     Simulated prior distributions

     Parameter       Prior Mean  Prior Variance  Prior Std. Dev.


     Parameter 1 Improper Prior
     Parameter 2 Improper Prior
     Parameter 3 Improper Prior
     Parameter 4 Improper Prior
     Parameter 5 Improper Prior
     Parameter 6 Improper Prior
     Parameter 7 Improper Prior
     Parameter 8 Improper Prior
     Parameter 9 Improper Prior
     Parameter 10 Improper Prior
     Parameter 11 Improper Prior
     Parameter 12 Improper Prior
     Parameter 13 Improper Prior
     Parameter 14 Improper Prior
     Parameter 15 Improper Prior
     Parameter 16 Improper Prior
     Parameter 17 Improper Prior
     Parameter 18 Improper Prior
     Parameter 19 Improper Prior
     Parameter 20 Improper Prior
     Parameter 21 Improper Prior
     Parameter 22 Improper Prior
     Parameter 23 Improper Prior
     Parameter 24 Improper Prior
     Parameter 25 Improper Prior
     Parameter 26 Improper Prior
     Parameter 27 Improper Prior
     Parameter 28 Improper Prior
     Parameter 29 Improper Prior
     Parameter 30 Improper Prior
     Parameter 31 Improper Prior
     Parameter 32 Improper Prior
     Parameter 33 Improper Prior
     Parameter 34 Improper Prior
     Parameter 35 Improper Prior
     Parameter 36 Improper Prior
     Parameter 37 Improper Prior
     Parameter 38 Improper Prior
     Parameter 39 Improper Prior
     Parameter 40 Improper Prior
     Parameter 41 Improper Prior
     Parameter 42 Improper Prior
     Parameter 43 Improper Prior
     Parameter 44 Improper Prior
     Parameter 45 Improper Prior
     Parameter 46 Improper Prior
     Parameter 47 Improper Prior
     Parameter 48 Improper Prior
     Parameter 49 Improper Prior
     Parameter 50 Improper Prior
     Parameter 51 Improper Prior

     REPLICATION 21:


                     POTENTIAL       PARAMETER WITH
     ITERATION    SCALE REDUCTION      HIGHEST PSR
     100              1.663               50
     200              1.934               50
     300              1.093               24
     400              1.053               7
     500              1.079               43
     600              1.327               11
     700              2.306               50
     800              2.193               50
     900              1.421               50
     1000             1.016               19
     1100             1.440               11
     1200             2.141               50
     1300             1.837               50
     1400             2.099               50
     1500             2.108               50
     1600             2.474               50
     1700             3.413               50
     1800             3.129               50
     1900             2.574               50
     2000             1.858               50
     2100             1.534               50
     2200             1.274               50
     2300             1.140               50
     2400             1.066               11
     2500             1.088               12
     2600             1.048               12
     2700             1.123               50
     2800             1.262               50
     2900             1.468               50
     3000             1.385               50
     3100             1.303               50
     3200             1.171               50
     3300             1.035               50
     3400             1.007               19
     3500             1.020               11
     3600             1.106               11
     3700             1.271               11
     3800             1.489               50
     3900             1.692               50
     4000             1.882               50
     4100             2.238               50
     4200             2.532               50
     4300             2.723               50
     4400             2.537               50
     4500             2.261               50
     4600             2.010               50
     4700             1.824               50
     4800             1.737               50
     4900             1.738               50
     5000             1.811               50
     5100             1.887               50
     5200             2.033               50
     5300             2.274               50
     5400             2.573               50
     5500             2.742               50
     5600             2.843               50
     5700             2.688               50
     5800             2.413               50
     5900             2.269               50
     6000             2.190               50
     6100             2.080               50
     6200             1.971               50
     6300             1.914               50
     6400             1.847               50
     6500             1.812               50
     6600             1.767               50
     6700             1.685               50
     6800             1.581               50
     6900             1.477               50
     7000             1.415               50
     7100             1.408               50
     7200             1.400               50
     7300             1.412               50
     7400             1.413               50
     7500             1.465               50
     7600             1.497               50
     7700             1.514               50
     7800             1.552               50
     7900             1.545               50
     8000             1.583               50
     8100             1.694               50
     8200             1.808               50
     8300             1.879               50
     8400             1.857               50
     8500             1.755               50
     8600             1.736               50
     8700             1.721               50
     8800             1.732               50
     8900             1.719               50
     9000             1.717               50
     9100             1.719               50
     9200             1.802               50
     9300             1.917               50
     9400             1.972               50
     9500             1.862               50
     9600             1.781               50
     9700             1.699               50
     9800             1.610               50
     9900             1.571               50
     10000            1.550               50
     10100            1.559               50
     10200            1.628               50
     10300            1.678               50
     10400            1.758               50
     10500            1.878               50
     10600            1.988               50
     10700            2.082               50
     10800            2.121               50
     10900            2.038               50
     11000            1.980               50
     11100            1.920               50
     11200            1.902               50
     11300            1.861               50
     11400            1.854               50
     11500            1.888               50
     11600            1.933               50
     11700            1.977               50
     11800            2.005               50
     11900            2.031               50
     12000            2.081               50
     12100            2.163               50
     12200            2.209               50
     12300            2.234               50
     12400            2.309               50
     12500            2.370               50
     12600            2.376               50
     12700            2.339               50
     12800            2.291               50
     12900            2.160               50
     13000            2.050               50
     13100            1.951               50
     13200            1.890               50
     13300            1.859               50
     13400            1.834               50
     13500            1.786               50
     13600            1.732               50
     13700            1.612               50
     13800            1.509               50
     13900            1.439               50
     14000            1.377               50
     14100            1.344               50
     14200            1.321               50
     14300            1.305               50
     14400            1.286               50
     14500            1.250               50
     14600            1.213               50
     14700            1.174               50
     14800            1.144               50
     14900            1.121               50
     15000            1.114               50
     15100            1.103               50
     15200            1.090               50
     15300            1.078               50
     15400            1.064               50
     15500            1.053               50
     15600            1.041               50
     15700            1.029               50
     15800            1.020               50
     15900            1.012               50


     Simulated prior distributions

     Parameter       Prior Mean  Prior Variance  Prior Std. Dev.


     Parameter 1 Improper Prior
     Parameter 2 Improper Prior
     Parameter 3 Improper Prior
     Parameter 4 Improper Prior
     Parameter 5 Improper Prior
     Parameter 6 Improper Prior
     Parameter 7 Improper Prior
     Parameter 8 Improper Prior
     Parameter 9 Improper Prior
     Parameter 10 Improper Prior
     Parameter 11 Improper Prior
     Parameter 12 Improper Prior
     Parameter 13 Improper Prior
     Parameter 14 Improper Prior
     Parameter 15 Improper Prior
     Parameter 16 Improper Prior
     Parameter 17 Improper Prior
     Parameter 18 Improper Prior
     Parameter 19 Improper Prior
     Parameter 20 Improper Prior
     Parameter 21 Improper Prior
     Parameter 22 Improper Prior
     Parameter 23 Improper Prior
     Parameter 24 Improper Prior
     Parameter 25 Improper Prior
     Parameter 26 Improper Prior
     Parameter 27 Improper Prior
     Parameter 28 Improper Prior
     Parameter 29 Improper Prior
     Parameter 30 Improper Prior
     Parameter 31 Improper Prior
     Parameter 32 Improper Prior
     Parameter 33 Improper Prior
     Parameter 34 Improper Prior
     Parameter 35 Improper Prior
     Parameter 36 Improper Prior
     Parameter 37 Improper Prior
     Parameter 38 Improper Prior
     Parameter 39 Improper Prior
     Parameter 40 Improper Prior
     Parameter 41 Improper Prior
     Parameter 42 Improper Prior
     Parameter 43 Improper Prior
     Parameter 44 Improper Prior
     Parameter 45 Improper Prior
     Parameter 46 Improper Prior
     Parameter 47 Improper Prior
     Parameter 48 Improper Prior
     Parameter 49 Improper Prior
     Parameter 50 Improper Prior
     Parameter 51 Improper Prior

     REPLICATION 22:


                     POTENTIAL       PARAMETER WITH
     ITERATION    SCALE REDUCTION      HIGHEST PSR
     100              1.415               24
     200              1.097               41
     300              1.367               50
     400              2.413               50
     500              1.593               50
     600              2.543               50
     700              2.650               50
     800              1.803               50
     900              1.978               50
     1000             1.895               50
     1100             1.202               50
     1200             1.037               13
     1300             1.573               50
     1400             1.892               50
     1500             1.757               50
     1600             1.411               50
     1700             1.019               8
     1800             1.058               12
     1900             1.098               50
     2000             1.061               9
     2100             1.011               23
     2200             1.163               50
     2300             1.354               50
     2400             1.574               50
     2500             1.848               50
     2600             1.830               50
     2700             1.913               50
     2800             1.677               50
     2900             1.448               50
     3000             1.277               50
     3100             1.157               50
     3200             1.096               50
     3300             1.045               9
     3400             1.025               9
     3500             1.003               29
     3600             1.044               50
     3700             1.246               50
     3800             1.513               50
     3900             1.780               50
     4000             2.067               50
     4100             2.201               50
     4200             2.199               50
     4300             2.108               50
     4400             2.002               50
     4500             1.915               50
     4600             1.920               50
     4700             1.969               50
     4800             2.049               50
     4900             2.009               50
     5000             1.926               50
     5100             1.906               50
     5200             1.864               50
     5300             1.868               50
     5400             1.889               50
     5500             1.958               50
     5600             2.006               50
     5700             1.893               50
     5800             1.746               50
     5900             1.598               50
     6000             1.486               50
     6100             1.323               50
     6200             1.193               50
     6300             1.149               50
     6400             1.126               50
     6500             1.145               50
     6600             1.165               50
     6700             1.147               50
     6800             1.117               50
     6900             1.116               50
     7000             1.067               50
     7100             1.055               50
     7200             1.059               50
     7300             1.056               50
     7400             1.053               50
     7500             1.042               50
     7600             1.035               50
     7700             1.034               50
     7800             1.038               50
     7900             1.035               50
     8000             1.026               50
     8100             1.016               50


     Simulated prior distributions

     Parameter       Prior Mean  Prior Variance  Prior Std. Dev.


     Parameter 1 Improper Prior
     Parameter 2 Improper Prior
     Parameter 3 Improper Prior
     Parameter 4 Improper Prior
     Parameter 5 Improper Prior
     Parameter 6 Improper Prior
     Parameter 7 Improper Prior
     Parameter 8 Improper Prior
     Parameter 9 Improper Prior
     Parameter 10 Improper Prior
     Parameter 11 Improper Prior
     Parameter 12 Improper Prior
     Parameter 13 Improper Prior
     Parameter 14 Improper Prior
     Parameter 15 Improper Prior
     Parameter 16 Improper Prior
     Parameter 17 Improper Prior
     Parameter 18 Improper Prior
     Parameter 19 Improper Prior
     Parameter 20 Improper Prior
     Parameter 21 Improper Prior
     Parameter 22 Improper Prior
     Parameter 23 Improper Prior
     Parameter 24 Improper Prior
     Parameter 25 Improper Prior
     Parameter 26 Improper Prior
     Parameter 27 Improper Prior
     Parameter 28 Improper Prior
     Parameter 29 Improper Prior
     Parameter 30 Improper Prior
     Parameter 31 Improper Prior
     Parameter 32 Improper Prior
     Parameter 33 Improper Prior
     Parameter 34 Improper Prior
     Parameter 35 Improper Prior
     Parameter 36 Improper Prior
     Parameter 37 Improper Prior
     Parameter 38 Improper Prior
     Parameter 39 Improper Prior
     Parameter 40 Improper Prior
     Parameter 41 Improper Prior
     Parameter 42 Improper Prior
     Parameter 43 Improper Prior
     Parameter 44 Improper Prior
     Parameter 45 Improper Prior
     Parameter 46 Improper Prior
     Parameter 47 Improper Prior
     Parameter 48 Improper Prior
     Parameter 49 Improper Prior
     Parameter 50 Improper Prior
     Parameter 51 Improper Prior

     REPLICATION 23:


                     POTENTIAL       PARAMETER WITH
     ITERATION    SCALE REDUCTION      HIGHEST PSR
     100              1.857               50
     200              1.152               12
     300              1.149               9
     400              1.546               50
     500              1.111               10
     600              1.167               50
     700              1.427               8
     800              1.028               5
     900              1.012               31
     1000             1.127               10
     1100             1.360               11
     1200             1.044               50
     1300             1.048               10
     1400             1.175               8
     1500             1.354               8
     1600             2.002               50
     1700             2.156               50
     1800             1.992               50
     1900             2.237               50
     2000             2.211               8
     2100             2.273               11
     2200             1.978               50
     2300             1.643               11
     2400             1.274               50
     2500             1.097               50
     2600             1.029               9
     2700             1.070               9
     2800             1.113               14
     2900             1.120               50
     3000             1.187               50
     3100             1.307               50
     3200             1.516               11
     3300             1.789               50
     3400             2.132               50
     3500             2.665               50
     3600             2.630               50
     3700             2.780               50
     3800             2.898               50
     3900             2.820               50
     4000             2.840               50
     4100             2.579               50
     4200             2.395               50
     4300             2.047               50
     4400             1.646               50
     4500             1.308               50
     4600             1.141               10
     4700             1.046               10
     4800             1.008               37
     4900             1.013               12
     5000             1.066               12
     5100             1.136               50
     5200             1.218               8
     5300             1.228               8
     5400             1.220               8
     5500             1.289               11
     5600             1.449               50
     5700             1.623               50
     5800             1.706               50
     5900             1.673               50
     6000             1.567               50
     6100             1.444               50
     6200             1.345               50
     6300             1.272               50
     6400             1.226               50
     6500             1.202               50
     6600             1.196               50
     6700             1.188               50
     6800             1.222               50
     6900             1.280               50
     7000             1.360               50
     7100             1.475               50
     7200             1.598               50
     7300             1.582               50
     7400             1.535               50
     7500             1.477               50
     7600             1.425               50
     7700             1.370               50
     7800             1.266               50
     7900             1.190               50
     8000             1.137               50
     8100             1.112               10
     8200             1.101               10
     8300             1.103               10
     8400             1.125               10
     8500             1.132               10
     8600             1.126               8
     8700             1.104               8
     8800             1.096               8
     8900             1.100               8
     9000             1.107               8
     9100             1.104               8
     9200             1.090               8
     9300             1.092               8
     9400             1.103               8
     9500             1.125               8
     9600             1.147               8
     9700             1.175               8
     9800             1.208               8
     9900             1.230               8
     10000            1.244               8
     10100            1.253               8
     10200            1.255               8
     10300            1.275               8
     10400            1.318               8
     10500            1.359               11
     10600            1.427               11
     10700            1.525               50
     10800            1.634               50
     10900            1.746               50
     11000            1.845               50
     11100            1.865               50
     11200            1.860               50
     11300            1.888               11
     11400            1.916               11
     11500            1.952               50
     11600            2.056               11
     11700            2.119               50
     11800            2.112               50
     11900            2.076               50
     12000            1.999               50
     12100            1.913               50
     12200            1.835               11
     12300            1.739               11
     12400            1.682               50
     12500            1.668               50
     12600            1.668               11
     12700            1.683               11
     12800            1.667               11
     12900            1.634               11
     13000            1.612               50
     13100            1.604               50
     13200            1.611               50
     13300            1.631               50
     13400            1.642               50
     13500            1.665               50
     13600            1.721               50
     13700            1.766               50
     13800            1.801               50
     13900            1.845               50
     14000            1.896               50
     14100            1.947               50
     14200            2.004               50
     14300            2.034               50
     14400            2.048               50
     14500            2.009               50
     14600            1.994               50
     14700            1.966               50
     14800            1.926               50
     14900            1.909               50
     15000            1.901               50
     15100            1.858               50
     15200            1.780               50
     15300            1.697               50
     15400            1.641               50
     15500            1.582               50
     15600            1.501               50
     15700            1.437               50
     15800            1.390               50
     15900            1.354               50
     16000            1.322               50
     16100            1.286               50
     16200            1.249               50
     16300            1.206               50
     16400            1.159               50
     16500            1.125               50
     16600            1.101               50
     16700            1.082               50
     16800            1.067               50
     16900            1.054               50
     17000            1.045               50
     17100            1.036               50
     17200            1.027               50
     17300            1.025               50
     17400            1.024               50
     17500            1.024               50
     17600            1.020               50
     17700            1.017               50


     Simulated prior distributions

     Parameter       Prior Mean  Prior Variance  Prior Std. Dev.


     Parameter 1 Improper Prior
     Parameter 2 Improper Prior
     Parameter 3 Improper Prior
     Parameter 4 Improper Prior
     Parameter 5 Improper Prior
     Parameter 6 Improper Prior
     Parameter 7 Improper Prior
     Parameter 8 Improper Prior
     Parameter 9 Improper Prior
     Parameter 10 Improper Prior
     Parameter 11 Improper Prior
     Parameter 12 Improper Prior
     Parameter 13 Improper Prior
     Parameter 14 Improper Prior
     Parameter 15 Improper Prior
     Parameter 16 Improper Prior
     Parameter 17 Improper Prior
     Parameter 18 Improper Prior
     Parameter 19 Improper Prior
     Parameter 20 Improper Prior
     Parameter 21 Improper Prior
     Parameter 22 Improper Prior
     Parameter 23 Improper Prior
     Parameter 24 Improper Prior
     Parameter 25 Improper Prior
     Parameter 26 Improper Prior
     Parameter 27 Improper Prior
     Parameter 28 Improper Prior
     Parameter 29 Improper Prior
     Parameter 30 Improper Prior
     Parameter 31 Improper Prior
     Parameter 32 Improper Prior
     Parameter 33 Improper Prior
     Parameter 34 Improper Prior
     Parameter 35 Improper Prior
     Parameter 36 Improper Prior
     Parameter 37 Improper Prior
     Parameter 38 Improper Prior
     Parameter 39 Improper Prior
     Parameter 40 Improper Prior
     Parameter 41 Improper Prior
     Parameter 42 Improper Prior
     Parameter 43 Improper Prior
     Parameter 44 Improper Prior
     Parameter 45 Improper Prior
     Parameter 46 Improper Prior
     Parameter 47 Improper Prior
     Parameter 48 Improper Prior
     Parameter 49 Improper Prior
     Parameter 50 Improper Prior
     Parameter 51 Improper Prior

     REPLICATION 24:


                     POTENTIAL       PARAMETER WITH
     ITERATION    SCALE REDUCTION      HIGHEST PSR
     100              1.254               19
     200              1.156               50
     300              1.671               50
     400              1.850               12
     500              1.105               11
     600              3.152               50
     700              1.726               50
     800              1.850               50
     900              2.870               11
     1000             2.943               50
     1100             2.323               50
     1200             1.824               11
     1300             1.409               11
     1400             1.115               12
     1500             1.024               14
     1600             1.014               18
     1700             1.008               24
     1800             1.014               4
     1900             1.115               50
     2000             1.030               14
     2100             1.084               50
     2200             1.290               50
     2300             1.504               12
     2400             1.624               12
     2500             1.937               50
     2600             2.599               50
     2700             2.947               50
     2800             2.913               50
     2900             3.015               50
     3000             2.845               50
     3100             2.603               50
     3200             2.584               50
     3300             2.399               50
     3400             2.145               50
     3500             1.958               50
     3600             1.919               50
     3700             1.872               50
     3800             1.838               50
     3900             1.882               50
     4000             1.940               50
     4100             2.045               50
     4200             2.109               50
     4300             2.296               50
     4400             2.959               50
     4500             3.272               50
     4600             2.887               50
     4700             2.386               50
     4800             2.054               50
     4900             1.881               50
     5000             1.750               50
     5100             1.708               50
     5200             1.699               50
     5300             1.701               50
     5400             1.804               50
     5500             1.918               50
     5600             2.097               50
     5700             2.341               50
     5800             2.571               50
     5900             2.722               50
     6000             2.968               50
     6100             2.919               50
     6200             2.778               50
     6300             2.562               50
     6400             2.382               50
     6500             2.251               50
     6600             2.068               50
     6700             1.854               50
     6800             1.691               50
     6900             1.516               50
     7000             1.387               50
     7100             1.268               50
     7200             1.202               50
     7300             1.133               50
     7400             1.086               50
     7500             1.059               50
     7600             1.037               50
     7700             1.022               50
     7800             1.014               50


     Simulated prior distributions

     Parameter       Prior Mean  Prior Variance  Prior Std. Dev.


     Parameter 1 Improper Prior
     Parameter 2 Improper Prior
     Parameter 3 Improper Prior
     Parameter 4 Improper Prior
     Parameter 5 Improper Prior
     Parameter 6 Improper Prior
     Parameter 7 Improper Prior
     Parameter 8 Improper Prior
     Parameter 9 Improper Prior
     Parameter 10 Improper Prior
     Parameter 11 Improper Prior
     Parameter 12 Improper Prior
     Parameter 13 Improper Prior
     Parameter 14 Improper Prior
     Parameter 15 Improper Prior
     Parameter 16 Improper Prior
     Parameter 17 Improper Prior
     Parameter 18 Improper Prior
     Parameter 19 Improper Prior
     Parameter 20 Improper Prior
     Parameter 21 Improper Prior
     Parameter 22 Improper Prior
     Parameter 23 Improper Prior
     Parameter 24 Improper Prior
     Parameter 25 Improper Prior
     Parameter 26 Improper Prior
     Parameter 27 Improper Prior
     Parameter 28 Improper Prior
     Parameter 29 Improper Prior
     Parameter 30 Improper Prior
     Parameter 31 Improper Prior
     Parameter 32 Improper Prior
     Parameter 33 Improper Prior
     Parameter 34 Improper Prior
     Parameter 35 Improper Prior
     Parameter 36 Improper Prior
     Parameter 37 Improper Prior
     Parameter 38 Improper Prior
     Parameter 39 Improper Prior
     Parameter 40 Improper Prior
     Parameter 41 Improper Prior
     Parameter 42 Improper Prior
     Parameter 43 Improper Prior
     Parameter 44 Improper Prior
     Parameter 45 Improper Prior
     Parameter 46 Improper Prior
     Parameter 47 Improper Prior
     Parameter 48 Improper Prior
     Parameter 49 Improper Prior
     Parameter 50 Improper Prior
     Parameter 51 Improper Prior

     REPLICATION 25:


                     POTENTIAL       PARAMETER WITH
     ITERATION    SCALE REDUCTION      HIGHEST PSR
     100              1.244               29
     200              1.109               22
     300              1.744               8
     400              2.724               50
     500              1.233               50
     600              1.059               9
     700              1.029               1
     800              1.208               11
     900              1.049               12
     1000             1.144               50
     1100             1.100               50
     1200             1.107               50
     1300             1.063               50
     1400             1.281               50
     1500             1.515               50
     1600             1.373               50
     1700             1.421               50
     1800             1.157               50
     1900             1.020               10
     2000             1.015               45
     2100             1.018               45
     2200             1.013               15
     2300             1.063               11
     2400             1.234               11
     2500             1.219               50
     2600             1.060               50
     2700             1.015               8
     2800             1.051               11
     2900             1.090               12
     3000             1.205               11
     3100             1.373               11
     3200             1.607               11
     3300             1.825               50
     3400             2.005               50
     3500             1.931               50
     3600             1.981               50
     3700             2.281               50
     3800             2.701               50
     3900             2.916               50
     4000             2.788               50
     4100             2.092               50
     4200             1.680               50
     4300             1.457               50
     4400             1.281               12
     4500             1.194               11
     4600             1.154               12
     4700             1.116               12
     4800             1.076               12
     4900             1.026               11
     5000             1.008               19


     Simulated prior distributions

     Parameter       Prior Mean  Prior Variance  Prior Std. Dev.


     Parameter 1 Improper Prior
     Parameter 2 Improper Prior
     Parameter 3 Improper Prior
     Parameter 4 Improper Prior
     Parameter 5 Improper Prior
     Parameter 6 Improper Prior
     Parameter 7 Improper Prior
     Parameter 8 Improper Prior
     Parameter 9 Improper Prior
     Parameter 10 Improper Prior
     Parameter 11 Improper Prior
     Parameter 12 Improper Prior
     Parameter 13 Improper Prior
     Parameter 14 Improper Prior
     Parameter 15 Improper Prior
     Parameter 16 Improper Prior
     Parameter 17 Improper Prior
     Parameter 18 Improper Prior
     Parameter 19 Improper Prior
     Parameter 20 Improper Prior
     Parameter 21 Improper Prior
     Parameter 22 Improper Prior
     Parameter 23 Improper Prior
     Parameter 24 Improper Prior
     Parameter 25 Improper Prior
     Parameter 26 Improper Prior
     Parameter 27 Improper Prior
     Parameter 28 Improper Prior
     Parameter 29 Improper Prior
     Parameter 30 Improper Prior
     Parameter 31 Improper Prior
     Parameter 32 Improper Prior
     Parameter 33 Improper Prior
     Parameter 34 Improper Prior
     Parameter 35 Improper Prior
     Parameter 36 Improper Prior
     Parameter 37 Improper Prior
     Parameter 38 Improper Prior
     Parameter 39 Improper Prior
     Parameter 40 Improper Prior
     Parameter 41 Improper Prior
     Parameter 42 Improper Prior
     Parameter 43 Improper Prior
     Parameter 44 Improper Prior
     Parameter 45 Improper Prior
     Parameter 46 Improper Prior
     Parameter 47 Improper Prior
     Parameter 48 Improper Prior
     Parameter 49 Improper Prior
     Parameter 50 Improper Prior
     Parameter 51 Improper Prior

     REPLICATION 26:


                     POTENTIAL       PARAMETER WITH
     ITERATION    SCALE REDUCTION      HIGHEST PSR
     100              1.320               11
     200              1.226               5
     300              1.210               18
     400              1.110               18
     500              1.118               50
     600              1.623               50
     700              1.562               50
     800              1.636               50
     900              1.321               50
     1000             1.058               26
     1100             1.294               50
     1200             1.237               50
     1300             1.020               45
     1400             1.264               50
     1500             1.681               50
     1600             3.278               50
     1700             2.429               50
     1800             1.873               50
     1900             1.434               50
     2000             1.289               50
     2100             1.071               8
     2200             1.017               22
     2300             1.058               11
     2400             1.224               12
     2500             1.436               12
     2600             1.915               50
     2700             2.782               50
     2800             3.179               50
     2900             3.322               50
     3000             2.978               50
     3100             2.467               50
     3200             2.004               50
     3300             1.672               12
     3400             1.507               12
     3500             1.411               12
     3600             1.356               50
     3700             1.330               50
     3800             1.354               8
     3900             1.420               8
     4000             1.401               50
     4100             1.284               50
     4200             1.095               8
     4300             1.005               22
     4400             1.009               12
     4500             1.049               12
     4600             1.098               12
     4700             1.149               12
     4800             1.183               50
     4900             1.209               12
     5000             1.307               12
     5100             1.409               50
     5200             1.551               50
     5300             1.436               50
     5400             1.297               50
     5500             1.168               10
     5600             1.051               10
     5700             1.005               49


     Simulated prior distributions

     Parameter       Prior Mean  Prior Variance  Prior Std. Dev.


     Parameter 1 Improper Prior
     Parameter 2 Improper Prior
     Parameter 3 Improper Prior
     Parameter 4 Improper Prior
     Parameter 5 Improper Prior
     Parameter 6 Improper Prior
     Parameter 7 Improper Prior
     Parameter 8 Improper Prior
     Parameter 9 Improper Prior
     Parameter 10 Improper Prior
     Parameter 11 Improper Prior
     Parameter 12 Improper Prior
     Parameter 13 Improper Prior
     Parameter 14 Improper Prior
     Parameter 15 Improper Prior
     Parameter 16 Improper Prior
     Parameter 17 Improper Prior
     Parameter 18 Improper Prior
     Parameter 19 Improper Prior
     Parameter 20 Improper Prior
     Parameter 21 Improper Prior
     Parameter 22 Improper Prior
     Parameter 23 Improper Prior
     Parameter 24 Improper Prior
     Parameter 25 Improper Prior
     Parameter 26 Improper Prior
     Parameter 27 Improper Prior
     Parameter 28 Improper Prior
     Parameter 29 Improper Prior
     Parameter 30 Improper Prior
     Parameter 31 Improper Prior
     Parameter 32 Improper Prior
     Parameter 33 Improper Prior
     Parameter 34 Improper Prior
     Parameter 35 Improper Prior
     Parameter 36 Improper Prior
     Parameter 37 Improper Prior
     Parameter 38 Improper Prior
     Parameter 39 Improper Prior
     Parameter 40 Improper Prior
     Parameter 41 Improper Prior
     Parameter 42 Improper Prior
     Parameter 43 Improper Prior
     Parameter 44 Improper Prior
     Parameter 45 Improper Prior
     Parameter 46 Improper Prior
     Parameter 47 Improper Prior
     Parameter 48 Improper Prior
     Parameter 49 Improper Prior
     Parameter 50 Improper Prior
     Parameter 51 Improper Prior

     REPLICATION 27:


                     POTENTIAL       PARAMETER WITH
     ITERATION    SCALE REDUCTION      HIGHEST PSR
     100              1.187               10
     200              1.499               50
     300              1.529               50
     400              1.097               11
     500              3.178               50
     600              1.800               11
     700              1.987               50
     800              2.614               50
     900              2.091               50
     1000             1.805               50
     1100             1.433               50
     1200             1.319               50
     1300             1.091               8
     1400             1.018               51
     1500             1.056               50
     1600             1.048               50
     1700             1.360               50
     1800             1.609               50
     1900             1.741               50
     2000             1.852               50
     2100             2.210               50
     2200             2.683               50
     2300             3.064               50
     2400             2.698               50
     2500             2.490               50
     2600             2.250               50
     2700             2.270               50
     2800             2.513               50
     2900             2.531               50
     3000             2.560               50
     3100             2.103               50
     3200             1.679               12
     3300             1.435               50
     3400             1.160               12
     3500             1.029               11
     3600             1.013               17
     3700             1.108               8
     3800             1.272               50
     3900             1.484               8
     4000             1.732               11
     4100             1.911               11
     4200             1.888               11
     4300             1.866               11
     4400             1.813               50
     4500             1.734               11
     4600             1.665               11
     4700             1.635               11
     4800             1.533               11
     4900             1.397               12
     5000             1.291               12
     5100             1.151               10
     5200             1.074               10
     5300             1.024               10
     5400             1.002               51


     Simulated prior distributions

     Parameter       Prior Mean  Prior Variance  Prior Std. Dev.


     Parameter 1 Improper Prior
     Parameter 2 Improper Prior
     Parameter 3 Improper Prior
     Parameter 4 Improper Prior
     Parameter 5 Improper Prior
     Parameter 6 Improper Prior
     Parameter 7 Improper Prior
     Parameter 8 Improper Prior
     Parameter 9 Improper Prior
     Parameter 10 Improper Prior
     Parameter 11 Improper Prior
     Parameter 12 Improper Prior
     Parameter 13 Improper Prior
     Parameter 14 Improper Prior
     Parameter 15 Improper Prior
     Parameter 16 Improper Prior
     Parameter 17 Improper Prior
     Parameter 18 Improper Prior
     Parameter 19 Improper Prior
     Parameter 20 Improper Prior
     Parameter 21 Improper Prior
     Parameter 22 Improper Prior
     Parameter 23 Improper Prior
     Parameter 24 Improper Prior
     Parameter 25 Improper Prior
     Parameter 26 Improper Prior
     Parameter 27 Improper Prior
     Parameter 28 Improper Prior
     Parameter 29 Improper Prior
     Parameter 30 Improper Prior
     Parameter 31 Improper Prior
     Parameter 32 Improper Prior
     Parameter 33 Improper Prior
     Parameter 34 Improper Prior
     Parameter 35 Improper Prior
     Parameter 36 Improper Prior
     Parameter 37 Improper Prior
     Parameter 38 Improper Prior
     Parameter 39 Improper Prior
     Parameter 40 Improper Prior
     Parameter 41 Improper Prior
     Parameter 42 Improper Prior
     Parameter 43 Improper Prior
     Parameter 44 Improper Prior
     Parameter 45 Improper Prior
     Parameter 46 Improper Prior
     Parameter 47 Improper Prior
     Parameter 48 Improper Prior
     Parameter 49 Improper Prior
     Parameter 50 Improper Prior
     Parameter 51 Improper Prior

     REPLICATION 28:


                     POTENTIAL       PARAMETER WITH
     ITERATION    SCALE REDUCTION      HIGHEST PSR
     100              1.210               2
     200              3.094               50
     300              2.851               10
     400              1.076               15
     500              1.223               50
     600              1.066               8
     700              1.495               10
     800              1.636               11
     900              1.015               32
     1000             1.268               10
     1100             1.824               50
     1200             2.370               11
     1300             1.850               50
     1400             1.710               50
     1500             1.227               9
     1600             1.134               11
     1700             1.141               11
     1800             1.076               11
     1900             1.019               23
     2000             1.157               50
     2100             1.316               50
     2200             1.438               50
     2300             1.696               50
     2400             2.178               50
     2500             2.476               50
     2600             2.832               50
     2700             2.685               11
     2800             2.456               50
     2900             1.918               11
     3000             1.530               12
     3100             1.253               12
     3200             1.050               12
     3300             1.007               15
     3400             1.012               9
     3500             1.033               9
     3600             1.009               10
     3700             1.005               15
     3800             1.010               18
     3900             1.007               18
     4000             1.014               12
     4100             1.038               11
     4200             1.123               11
     4300             1.281               10
     4400             1.405               11
     4500             1.439               11
     4600             1.454               11
     4700             1.453               11
     4800             1.379               11
     4900             1.388               11
     5000             1.458               11
     5100             1.588               11
     5200             1.755               11
     5300             1.875               50
     5400             2.054               50
     5500             2.284               50
     5600             2.341               50
     5700             2.331               50
     5800             2.378               50
     5900             2.484               50
     6000             2.476               50
     6100             2.426               50
     6200             2.292               50
     6300             2.252               50
     6400             2.174               50
     6500             2.181               50
     6600             2.190               50
     6700             2.243               50
     6800             2.287               50
     6900             2.370               50
     7000             2.456               50
     7100             2.611               50
     7200             2.828               50
     7300             2.783               50
     7400             2.705               50
     7500             2.681               50
     7600             2.692               50
     7700             2.662               50
     7800             2.655               50
     7900             2.679               50
     8000             2.579               50
     8100             2.511               50
     8200             2.454               50
     8300             2.376               50
     8400             2.329               50
     8500             2.301               50
     8600             2.274               50
     8700             2.221               50
     8800             2.113               50
     8900             1.949               50
     9000             1.827               50
     9100             1.717               50
     9200             1.628               50
     9300             1.560               50
     9400             1.483               50
     9500             1.399               50
     9600             1.298               50
     9700             1.206               50
     9800             1.131               50
     9900             1.080               50
     10000            1.045               50
     10100            1.025               50
     10200            1.013               50


     Simulated prior distributions

     Parameter       Prior Mean  Prior Variance  Prior Std. Dev.


     Parameter 1 Improper Prior
     Parameter 2 Improper Prior
     Parameter 3 Improper Prior
     Parameter 4 Improper Prior
     Parameter 5 Improper Prior
     Parameter 6 Improper Prior
     Parameter 7 Improper Prior
     Parameter 8 Improper Prior
     Parameter 9 Improper Prior
     Parameter 10 Improper Prior
     Parameter 11 Improper Prior
     Parameter 12 Improper Prior
     Parameter 13 Improper Prior
     Parameter 14 Improper Prior
     Parameter 15 Improper Prior
     Parameter 16 Improper Prior
     Parameter 17 Improper Prior
     Parameter 18 Improper Prior
     Parameter 19 Improper Prior
     Parameter 20 Improper Prior
     Parameter 21 Improper Prior
     Parameter 22 Improper Prior
     Parameter 23 Improper Prior
     Parameter 24 Improper Prior
     Parameter 25 Improper Prior
     Parameter 26 Improper Prior
     Parameter 27 Improper Prior
     Parameter 28 Improper Prior
     Parameter 29 Improper Prior
     Parameter 30 Improper Prior
     Parameter 31 Improper Prior
     Parameter 32 Improper Prior
     Parameter 33 Improper Prior
     Parameter 34 Improper Prior
     Parameter 35 Improper Prior
     Parameter 36 Improper Prior
     Parameter 37 Improper Prior
     Parameter 38 Improper Prior
     Parameter 39 Improper Prior
     Parameter 40 Improper Prior
     Parameter 41 Improper Prior
     Parameter 42 Improper Prior
     Parameter 43 Improper Prior
     Parameter 44 Improper Prior
     Parameter 45 Improper Prior
     Parameter 46 Improper Prior
     Parameter 47 Improper Prior
     Parameter 48 Improper Prior
     Parameter 49 Improper Prior
     Parameter 50 Improper Prior
     Parameter 51 Improper Prior

     REPLICATION 29:


                     POTENTIAL       PARAMETER WITH
     ITERATION    SCALE REDUCTION      HIGHEST PSR
     100              1.266               18
     200              1.098               31
     300              1.738               50
     400              1.287               12
     500              1.045               30
     600              1.170               50
     700              1.103               11
     800              1.049               8
     900              1.116               12
     1000             1.575               12
     1100             3.103               50
     1200             2.178               50
     1300             1.772               50
     1400             1.841               50
     1500             1.316               50
     1600             1.025               33
     1700             1.068               10
     1800             1.343               8
     1900             1.270               9
     2000             1.028               9
     2100             1.019               12
     2200             1.224               12
     2300             1.587               12
     2400             2.216               50
     2500             2.531               50
     2600             2.185               11
     2700             2.115               8
     2800             2.085               8
     2900             2.051               50
     3000             2.124               50
     3100             2.239               50
     3200             2.737               50
     3300             2.799               50
     3400             2.072               50
     3500             1.557               50
     3600             1.272               12
     3700             1.057               12
     3800             1.004               29
     3900             1.045               8
     4000             1.167               50
     4100             1.382               50
     4200             1.633               50
     4300             1.877               50
     4400             2.113               50
     4500             2.129               50
     4600             1.984               50
     4700             1.768               50
     4800             1.650               50
     4900             1.441               50
     5000             1.235               50
     5100             1.076               50
     5200             1.012               14


     Simulated prior distributions

     Parameter       Prior Mean  Prior Variance  Prior Std. Dev.


     Parameter 1 Improper Prior
     Parameter 2 Improper Prior
     Parameter 3 Improper Prior
     Parameter 4 Improper Prior
     Parameter 5 Improper Prior
     Parameter 6 Improper Prior
     Parameter 7 Improper Prior
     Parameter 8 Improper Prior
     Parameter 9 Improper Prior
     Parameter 10 Improper Prior
     Parameter 11 Improper Prior
     Parameter 12 Improper Prior
     Parameter 13 Improper Prior
     Parameter 14 Improper Prior
     Parameter 15 Improper Prior
     Parameter 16 Improper Prior
     Parameter 17 Improper Prior
     Parameter 18 Improper Prior
     Parameter 19 Improper Prior
     Parameter 20 Improper Prior
     Parameter 21 Improper Prior
     Parameter 22 Improper Prior
     Parameter 23 Improper Prior
     Parameter 24 Improper Prior
     Parameter 25 Improper Prior
     Parameter 26 Improper Prior
     Parameter 27 Improper Prior
     Parameter 28 Improper Prior
     Parameter 29 Improper Prior
     Parameter 30 Improper Prior
     Parameter 31 Improper Prior
     Parameter 32 Improper Prior
     Parameter 33 Improper Prior
     Parameter 34 Improper Prior
     Parameter 35 Improper Prior
     Parameter 36 Improper Prior
     Parameter 37 Improper Prior
     Parameter 38 Improper Prior
     Parameter 39 Improper Prior
     Parameter 40 Improper Prior
     Parameter 41 Improper Prior
     Parameter 42 Improper Prior
     Parameter 43 Improper Prior
     Parameter 44 Improper Prior
     Parameter 45 Improper Prior
     Parameter 46 Improper Prior
     Parameter 47 Improper Prior
     Parameter 48 Improper Prior
     Parameter 49 Improper Prior
     Parameter 50 Improper Prior
     Parameter 51 Improper Prior

     REPLICATION 30:


                     POTENTIAL       PARAMETER WITH
     ITERATION    SCALE REDUCTION      HIGHEST PSR
     100              2.715               8
     200              2.593               12
     300              2.021               11
     400              1.797               50
     500              1.048               19
     600              1.159               11
     700              1.577               11
     800              2.232               50
     900              2.484               50
     1000             2.600               50
     1100             2.479               50
     1200             2.041               50
     1300             1.721               50
     1400             2.567               50
     1500             2.847               50
     1600             2.371               50
     1700             1.940               50
     1800             1.833               50
     1900             1.670               50
     2000             1.637               50
     2100             1.849               50
     2200             2.061               50
     2300             1.910               50
     2400             1.273               50
     2500             1.024               50
     2600             1.036               8
     2700             1.204               50
     2800             1.291               50
     2900             1.343               50
     3000             1.520               50
     3100             1.858               50
     3200             1.728               50
     3300             1.454               50
     3400             1.175               50
     3500             1.009               14
     3600             1.036               12
     3700             1.153               50
     3800             1.281               50
     3900             1.425               50
     4000             1.608               50
     4100             1.806               50
     4200             1.996               50
     4300             1.990               50
     4400             1.975               50
     4500             2.026               50
     4600             1.869               50
     4700             1.566               50
     4800             1.455               50
     4900             1.360               50
     5000             1.221               50
     5100             1.155               50
     5200             1.118               50
     5300             1.063               50
     5400             1.042               50
     5500             1.018               50


     Simulated prior distributions

     Parameter       Prior Mean  Prior Variance  Prior Std. Dev.


     Parameter 1 Improper Prior
     Parameter 2 Improper Prior
     Parameter 3 Improper Prior
     Parameter 4 Improper Prior
     Parameter 5 Improper Prior
     Parameter 6 Improper Prior
     Parameter 7 Improper Prior
     Parameter 8 Improper Prior
     Parameter 9 Improper Prior
     Parameter 10 Improper Prior
     Parameter 11 Improper Prior
     Parameter 12 Improper Prior
     Parameter 13 Improper Prior
     Parameter 14 Improper Prior
     Parameter 15 Improper Prior
     Parameter 16 Improper Prior
     Parameter 17 Improper Prior
     Parameter 18 Improper Prior
     Parameter 19 Improper Prior
     Parameter 20 Improper Prior
     Parameter 21 Improper Prior
     Parameter 22 Improper Prior
     Parameter 23 Improper Prior
     Parameter 24 Improper Prior
     Parameter 25 Improper Prior
     Parameter 26 Improper Prior
     Parameter 27 Improper Prior
     Parameter 28 Improper Prior
     Parameter 29 Improper Prior
     Parameter 30 Improper Prior
     Parameter 31 Improper Prior
     Parameter 32 Improper Prior
     Parameter 33 Improper Prior
     Parameter 34 Improper Prior
     Parameter 35 Improper Prior
     Parameter 36 Improper Prior
     Parameter 37 Improper Prior
     Parameter 38 Improper Prior
     Parameter 39 Improper Prior
     Parameter 40 Improper Prior
     Parameter 41 Improper Prior
     Parameter 42 Improper Prior
     Parameter 43 Improper Prior
     Parameter 44 Improper Prior
     Parameter 45 Improper Prior
     Parameter 46 Improper Prior
     Parameter 47 Improper Prior
     Parameter 48 Improper Prior
     Parameter 49 Improper Prior
     Parameter 50 Improper Prior
     Parameter 51 Improper Prior

     REPLICATION 31:


                     POTENTIAL       PARAMETER WITH
     ITERATION    SCALE REDUCTION      HIGHEST PSR
     100              1.922               50
     200              1.224               12
     300              1.083               37
     400              1.109               19
     500              1.521               50
     600              1.289               50
     700              2.786               10
     800              2.247               10
     900              1.777               50
     1000             1.031               18
     1100             1.507               50
     1200             2.007               50
     1300             1.650               50
     1400             1.009               38
     1500             1.069               12
     1600             1.099               12
     1700             1.031               50
     1800             1.043               9
     1900             1.366               11
     2000             1.806               12
     2100             1.756               12
     2200             1.409               11
     2300             1.124               12
     2400             1.012               12
     2500             1.022               14
     2600             1.065               14
     2700             1.230               9
     2800             1.588               10
     2900             1.982               50
     3000             2.036               50
     3100             2.062               50
     3200             1.945               50
     3300             1.866               50
     3400             1.896               50
     3500             2.284               50
     3600             2.467               50
     3700             2.889               50
     3800             2.572               50
     3900             2.187               50
     4000             1.985               50
     4100             1.941               50
     4200             1.830               50
     4300             1.743               50
     4400             1.685               50
     4500             1.643               50
     4600             1.646               50
     4700             1.675               50
     4800             1.693               50
     4900             1.678               50
     5000             1.609               50
     5100             1.426               50
     5200             1.346               50
     5300             1.283               50
     5400             1.266               50
     5500             1.309               50
     5600             1.372               50
     5700             1.452               50
     5800             1.542               50
     5900             1.580               50
     6000             1.638               50
     6100             1.802               50
     6200             2.083               50
     6300             2.360               50
     6400             2.886               50
     6500             3.121               50
     6600             3.442               50
     6700             3.109               50
     6800             2.454               50
     6900             2.092               50
     7000             1.884               50
     7100             1.752               50
     7200             1.676               50
     7300             1.588               50
     7400             1.497               50
     7500             1.447               50
     7600             1.429               50
     7700             1.402               50
     7800             1.352               50
     7900             1.271               50
     8000             1.201               50
     8100             1.140               50
     8200             1.097               50
     8300             1.074               50
     8400             1.048               10
     8500             1.034               10
     8600             1.023               10
     8700             1.014               10


     Simulated prior distributions

     Parameter       Prior Mean  Prior Variance  Prior Std. Dev.


     Parameter 1 Improper Prior
     Parameter 2 Improper Prior
     Parameter 3 Improper Prior
     Parameter 4 Improper Prior
     Parameter 5 Improper Prior
     Parameter 6 Improper Prior
     Parameter 7 Improper Prior
     Parameter 8 Improper Prior
     Parameter 9 Improper Prior
     Parameter 10 Improper Prior
     Parameter 11 Improper Prior
     Parameter 12 Improper Prior
     Parameter 13 Improper Prior
     Parameter 14 Improper Prior
     Parameter 15 Improper Prior
     Parameter 16 Improper Prior
     Parameter 17 Improper Prior
     Parameter 18 Improper Prior
     Parameter 19 Improper Prior
     Parameter 20 Improper Prior
     Parameter 21 Improper Prior
     Parameter 22 Improper Prior
     Parameter 23 Improper Prior
     Parameter 24 Improper Prior
     Parameter 25 Improper Prior
     Parameter 26 Improper Prior
     Parameter 27 Improper Prior
     Parameter 28 Improper Prior
     Parameter 29 Improper Prior
     Parameter 30 Improper Prior
     Parameter 31 Improper Prior
     Parameter 32 Improper Prior
     Parameter 33 Improper Prior
     Parameter 34 Improper Prior
     Parameter 35 Improper Prior
     Parameter 36 Improper Prior
     Parameter 37 Improper Prior
     Parameter 38 Improper Prior
     Parameter 39 Improper Prior
     Parameter 40 Improper Prior
     Parameter 41 Improper Prior
     Parameter 42 Improper Prior
     Parameter 43 Improper Prior
     Parameter 44 Improper Prior
     Parameter 45 Improper Prior
     Parameter 46 Improper Prior
     Parameter 47 Improper Prior
     Parameter 48 Improper Prior
     Parameter 49 Improper Prior
     Parameter 50 Improper Prior
     Parameter 51 Improper Prior

     REPLICATION 32:


                     POTENTIAL       PARAMETER WITH
     ITERATION    SCALE REDUCTION      HIGHEST PSR
     100              2.971               11
     200              2.039               11
     300              1.325               11
     400              1.764               50
     500              2.312               50
     600              1.127               11
     700              1.243               50
     800              1.801               50
     900              1.438               50
     1000             1.057               43
     1100             1.060               43
     1200             1.100               50
     1300             1.364               50
     1400             1.301               50
     1500             1.413               50
     1600             1.489               50
     1700             1.129               8
     1800             1.013               2
     1900             1.147               50
     2000             1.644               50
     2100             2.527               50
     2200             2.762               50
     2300             2.373               50
     2400             1.917               50
     2500             1.667               50
     2600             1.565               50
     2700             1.444               50
     2800             1.253               50
     2900             1.121               50
     3000             1.021               8
     3100             1.006               24
     3200             1.037               50
     3300             1.048               50
     3400             1.027               50
     3500             1.003               15
     3600             1.005               15
     3700             1.003               15
     3800             1.005               1
     3900             1.017               50
     4000             1.104               50
     4100             1.205               50
     4200             1.320               50
     4300             1.399               50
     4400             1.508               50
     4500             1.632               50
     4600             1.805               50
     4700             2.014               50
     4800             2.317               50
     4900             2.745               50
     5000             3.307               50
     5100             3.891               50
     5200             4.134               50
     5300             3.724               50
     5400             3.023               50
     5500             2.559               50
     5600             2.138               50
     5700             1.795               50
     5800             1.548               50
     5900             1.340               50
     6000             1.203               50
     6100             1.113               50
     6200             1.069               9
     6300             1.035               9
     6400             1.009               9


     Simulated prior distributions

     Parameter       Prior Mean  Prior Variance  Prior Std. Dev.


     Parameter 1 Improper Prior
     Parameter 2 Improper Prior
     Parameter 3 Improper Prior
     Parameter 4 Improper Prior
     Parameter 5 Improper Prior
     Parameter 6 Improper Prior
     Parameter 7 Improper Prior
     Parameter 8 Improper Prior
     Parameter 9 Improper Prior
     Parameter 10 Improper Prior
     Parameter 11 Improper Prior
     Parameter 12 Improper Prior
     Parameter 13 Improper Prior
     Parameter 14 Improper Prior
     Parameter 15 Improper Prior
     Parameter 16 Improper Prior
     Parameter 17 Improper Prior
     Parameter 18 Improper Prior
     Parameter 19 Improper Prior
     Parameter 20 Improper Prior
     Parameter 21 Improper Prior
     Parameter 22 Improper Prior
     Parameter 23 Improper Prior
     Parameter 24 Improper Prior
     Parameter 25 Improper Prior
     Parameter 26 Improper Prior
     Parameter 27 Improper Prior
     Parameter 28 Improper Prior
     Parameter 29 Improper Prior
     Parameter 30 Improper Prior
     Parameter 31 Improper Prior
     Parameter 32 Improper Prior
     Parameter 33 Improper Prior
     Parameter 34 Improper Prior
     Parameter 35 Improper Prior
     Parameter 36 Improper Prior
     Parameter 37 Improper Prior
     Parameter 38 Improper Prior
     Parameter 39 Improper Prior
     Parameter 40 Improper Prior
     Parameter 41 Improper Prior
     Parameter 42 Improper Prior
     Parameter 43 Improper Prior
     Parameter 44 Improper Prior
     Parameter 45 Improper Prior
     Parameter 46 Improper Prior
     Parameter 47 Improper Prior
     Parameter 48 Improper Prior
     Parameter 49 Improper Prior
     Parameter 50 Improper Prior
     Parameter 51 Improper Prior

     REPLICATION 33:


                     POTENTIAL       PARAMETER WITH
     ITERATION    SCALE REDUCTION      HIGHEST PSR
     100              1.358               26
     200              2.335               50
     300              1.577               50
     400              1.180               12
     500              2.383               12
     600              1.398               8
     700              1.586               8
     800              2.075               50
     900              2.849               50
     1000             2.591               50
     1100             2.539               50
     1200             1.902               50
     1300             1.730               50
     1400             1.853               50
     1500             1.468               50
     1600             1.028               8
     1700             1.132               50
     1800             1.472               50
     1900             1.726               50
     2000             1.414               50
     2100             1.176               50
     2200             1.014               12
     2300             1.045               50
     2400             1.398               50
     2500             1.729               50
     2600             1.820               50
     2700             1.747               50
     2800             1.380               50
     2900             1.089               50
     3000             1.013               11
     3100             1.020               8
     3200             1.149               50
     3300             1.343               50
     3400             1.645               50
     3500             1.904               50
     3600             2.260               50
     3700             2.608               50
     3800             2.539               50
     3900             2.608               50
     4000             2.812               50
     4100             3.095               50
     4200             3.071               50
     4300             2.921               50
     4400             2.734               50
     4500             2.449               50
     4600             2.071               50
     4700             1.686               50
     4800             1.446               12
     4900             1.305               8
     5000             1.195               8
     5100             1.116               12
     5200             1.068               12
     5300             1.045               8
     5400             1.027               8
     5500             1.007               12


     Simulated prior distributions

     Parameter       Prior Mean  Prior Variance  Prior Std. Dev.


     Parameter 1 Improper Prior
     Parameter 2 Improper Prior
     Parameter 3 Improper Prior
     Parameter 4 Improper Prior
     Parameter 5 Improper Prior
     Parameter 6 Improper Prior
     Parameter 7 Improper Prior
     Parameter 8 Improper Prior
     Parameter 9 Improper Prior
     Parameter 10 Improper Prior
     Parameter 11 Improper Prior
     Parameter 12 Improper Prior
     Parameter 13 Improper Prior
     Parameter 14 Improper Prior
     Parameter 15 Improper Prior
     Parameter 16 Improper Prior
     Parameter 17 Improper Prior
     Parameter 18 Improper Prior
     Parameter 19 Improper Prior
     Parameter 20 Improper Prior
     Parameter 21 Improper Prior
     Parameter 22 Improper Prior
     Parameter 23 Improper Prior
     Parameter 24 Improper Prior
     Parameter 25 Improper Prior
     Parameter 26 Improper Prior
     Parameter 27 Improper Prior
     Parameter 28 Improper Prior
     Parameter 29 Improper Prior
     Parameter 30 Improper Prior
     Parameter 31 Improper Prior
     Parameter 32 Improper Prior
     Parameter 33 Improper Prior
     Parameter 34 Improper Prior
     Parameter 35 Improper Prior
     Parameter 36 Improper Prior
     Parameter 37 Improper Prior
     Parameter 38 Improper Prior
     Parameter 39 Improper Prior
     Parameter 40 Improper Prior
     Parameter 41 Improper Prior
     Parameter 42 Improper Prior
     Parameter 43 Improper Prior
     Parameter 44 Improper Prior
     Parameter 45 Improper Prior
     Parameter 46 Improper Prior
     Parameter 47 Improper Prior
     Parameter 48 Improper Prior
     Parameter 49 Improper Prior
     Parameter 50 Improper Prior
     Parameter 51 Improper Prior

     REPLICATION 34:


                     POTENTIAL       PARAMETER WITH
     ITERATION    SCALE REDUCTION      HIGHEST PSR
     100              1.405               17
     200              2.193               12
     300              1.087               12
     400              1.133               12
     500              1.578               50
     600              1.594               50
     700              1.036               5
     800              1.414               50
     900              1.136               50
     1000             1.354               12
     1100             1.923               50
     1200             2.174               50
     1300             1.189               50
     1400             1.025               45
     1500             1.020               45
     1600             1.011               31
     1700             1.100               9
     1800             1.456               50
     1900             1.828               50
     2000             1.889               50
     2100             2.455               50
     2200             2.226               50
     2300             2.027               50
     2400             1.508               50
     2500             1.177               50
     2600             1.071               50
     2700             1.054               50
     2800             1.116               50
     2900             1.154               50
     3000             1.191               50
     3100             1.233               50
     3200             1.419               50
     3300             1.832               50
     3400             2.619               50
     3500             3.233               50
     3600             3.315               50
     3700             2.546               50
     3800             2.231               50
     3900             2.108               50
     4000             1.989               50
     4100             1.858               50
     4200             1.761               50
     4300             1.655               50
     4400             1.613               50
     4500             1.533               50
     4600             1.430               50
     4700             1.329               50
     4800             1.234               50
     4900             1.157               50
     5000             1.102               50
     5100             1.053               50
     5200             1.036               50
     5300             1.034               50
     5400             1.052               50
     5500             1.091               50
     5600             1.151               50
     5700             1.241               50
     5800             1.298               50
     5900             1.380               50
     6000             1.494               50
     6100             1.646               50
     6200             1.804               50
     6300             2.061               50
     6400             2.418               50
     6500             2.672               50
     6600             2.730               50
     6700             2.527               50
     6800             2.097               50
     6900             1.758               50
     7000             1.586               50
     7100             1.423               50
     7200             1.245               50
     7300             1.153               50
     7400             1.109               50
     7500             1.075               50
     7600             1.051               50
     7700             1.042               50
     7800             1.036               50
     7900             1.027               50
     8000             1.014               50


     Simulated prior distributions

     Parameter       Prior Mean  Prior Variance  Prior Std. Dev.


     Parameter 1 Improper Prior
     Parameter 2 Improper Prior
     Parameter 3 Improper Prior
     Parameter 4 Improper Prior
     Parameter 5 Improper Prior
     Parameter 6 Improper Prior
     Parameter 7 Improper Prior
     Parameter 8 Improper Prior
     Parameter 9 Improper Prior
     Parameter 10 Improper Prior
     Parameter 11 Improper Prior
     Parameter 12 Improper Prior
     Parameter 13 Improper Prior
     Parameter 14 Improper Prior
     Parameter 15 Improper Prior
     Parameter 16 Improper Prior
     Parameter 17 Improper Prior
     Parameter 18 Improper Prior
     Parameter 19 Improper Prior
     Parameter 20 Improper Prior
     Parameter 21 Improper Prior
     Parameter 22 Improper Prior
     Parameter 23 Improper Prior
     Parameter 24 Improper Prior
     Parameter 25 Improper Prior
     Parameter 26 Improper Prior
     Parameter 27 Improper Prior
     Parameter 28 Improper Prior
     Parameter 29 Improper Prior
     Parameter 30 Improper Prior
     Parameter 31 Improper Prior
     Parameter 32 Improper Prior
     Parameter 33 Improper Prior
     Parameter 34 Improper Prior
     Parameter 35 Improper Prior
     Parameter 36 Improper Prior
     Parameter 37 Improper Prior
     Parameter 38 Improper Prior
     Parameter 39 Improper Prior
     Parameter 40 Improper Prior
     Parameter 41 Improper Prior
     Parameter 42 Improper Prior
     Parameter 43 Improper Prior
     Parameter 44 Improper Prior
     Parameter 45 Improper Prior
     Parameter 46 Improper Prior
     Parameter 47 Improper Prior
     Parameter 48 Improper Prior
     Parameter 49 Improper Prior
     Parameter 50 Improper Prior
     Parameter 51 Improper Prior

     REPLICATION 35:


                     POTENTIAL       PARAMETER WITH
     ITERATION    SCALE REDUCTION      HIGHEST PSR
     100              1.276               26
     200              1.510               9
     300              1.693               11
     400              1.263               50
     500              1.918               50
     600              1.586               50
     700              1.308               10
     800              1.722               11
     900              1.524               50
     1000             1.033               41
     1100             1.287               11
     1200             1.836               50
     1300             1.554               50
     1400             1.285               50
     1500             1.179               12
     1600             1.031               26
     1700             1.185               11
     1800             1.431               50
     1900             1.153               50
     2000             1.017               51
     2100             1.025               16
     2200             1.025               33
     2300             1.022               9
     2400             1.015               15
     2500             1.083               50
     2600             1.341               50
     2700             1.531               50
     2800             1.579               50
     2900             1.657               50
     3000             1.984               50
     3100             2.291               50
     3200             2.210               50
     3300             2.148               50
     3400             1.863               50
     3500             1.796               50
     3600             2.013               50
     3700             2.216               50
     3800             2.234               50
     3900             2.223               50
     4000             2.246               50
     4100             1.996               50
     4200             1.774               50
     4300             1.774               50
     4400             1.668               50
     4500             1.530               50
     4600             1.413               50
     4700             1.284               50
     4800             1.139               50
     4900             1.062               11
     5000             1.031               11
     5100             1.017               11


     Simulated prior distributions

     Parameter       Prior Mean  Prior Variance  Prior Std. Dev.


     Parameter 1 Improper Prior
     Parameter 2 Improper Prior
     Parameter 3 Improper Prior
     Parameter 4 Improper Prior
     Parameter 5 Improper Prior
     Parameter 6 Improper Prior
     Parameter 7 Improper Prior
     Parameter 8 Improper Prior
     Parameter 9 Improper Prior
     Parameter 10 Improper Prior
     Parameter 11 Improper Prior
     Parameter 12 Improper Prior
     Parameter 13 Improper Prior
     Parameter 14 Improper Prior
     Parameter 15 Improper Prior
     Parameter 16 Improper Prior
     Parameter 17 Improper Prior
     Parameter 18 Improper Prior
     Parameter 19 Improper Prior
     Parameter 20 Improper Prior
     Parameter 21 Improper Prior
     Parameter 22 Improper Prior
     Parameter 23 Improper Prior
     Parameter 24 Improper Prior
     Parameter 25 Improper Prior
     Parameter 26 Improper Prior
     Parameter 27 Improper Prior
     Parameter 28 Improper Prior
     Parameter 29 Improper Prior
     Parameter 30 Improper Prior
     Parameter 31 Improper Prior
     Parameter 32 Improper Prior
     Parameter 33 Improper Prior
     Parameter 34 Improper Prior
     Parameter 35 Improper Prior
     Parameter 36 Improper Prior
     Parameter 37 Improper Prior
     Parameter 38 Improper Prior
     Parameter 39 Improper Prior
     Parameter 40 Improper Prior
     Parameter 41 Improper Prior
     Parameter 42 Improper Prior
     Parameter 43 Improper Prior
     Parameter 44 Improper Prior
     Parameter 45 Improper Prior
     Parameter 46 Improper Prior
     Parameter 47 Improper Prior
     Parameter 48 Improper Prior
     Parameter 49 Improper Prior
     Parameter 50 Improper Prior
     Parameter 51 Improper Prior

     REPLICATION 36:


                     POTENTIAL       PARAMETER WITH
     ITERATION    SCALE REDUCTION      HIGHEST PSR
     100              1.239               27
     200              1.705               9
     300              1.968               50
     400              1.364               50
     500              1.097               50
     600              1.413               9
     700              1.019               44
     800              1.107               1
     900              1.225               50
     1000             1.071               8
     1100             1.150               11
     1200             1.400               50
     1300             2.291               50
     1400             1.988               50
     1500             1.290               50
     1600             1.040               50
     1700             1.010               37
     1800             1.010               4
     1900             1.013               11
     2000             1.021               11
     2100             1.069               11
     2200             1.090               11
     2300             1.100               50
     2400             1.037               11
     2500             1.008               19
     2600             1.005               46
     2700             1.051               50
     2800             1.173               50
     2900             1.370               50
     3000             1.637               50
     3100             2.026               50
     3200             2.399               50
     3300             2.758               50
     3400             3.039               50
     3500             3.208               50
     3600             3.312               50
     3700             3.275               50
     3800             3.005               50
     3900             2.715               50
     4000             2.432               50
     4100             2.360               50
     4200             2.258               11
     4300             2.239               8
     4400             2.147               50
     4500             2.099               50
     4600             2.074               50
     4700             2.052               50
     4800             2.100               50
     4900             2.215               50
     5000             2.359               50
     5100             2.554               50
     5200             2.686               50
     5300             2.660               50
     5400             2.457               50
     5500             2.348               50
     5600             2.177               50
     5700             2.073               50
     5800             1.906               50
     5900             1.752               50
     6000             1.532               50
     6100             1.362               50
     6200             1.237               50
     6300             1.120               50
     6400             1.043               50
     6500             1.010               8


     Simulated prior distributions

     Parameter       Prior Mean  Prior Variance  Prior Std. Dev.


     Parameter 1 Improper Prior
     Parameter 2 Improper Prior
     Parameter 3 Improper Prior
     Parameter 4 Improper Prior
     Parameter 5 Improper Prior
     Parameter 6 Improper Prior
     Parameter 7 Improper Prior
     Parameter 8 Improper Prior
     Parameter 9 Improper Prior
     Parameter 10 Improper Prior
     Parameter 11 Improper Prior
     Parameter 12 Improper Prior
     Parameter 13 Improper Prior
     Parameter 14 Improper Prior
     Parameter 15 Improper Prior
     Parameter 16 Improper Prior
     Parameter 17 Improper Prior
     Parameter 18 Improper Prior
     Parameter 19 Improper Prior
     Parameter 20 Improper Prior
     Parameter 21 Improper Prior
     Parameter 22 Improper Prior
     Parameter 23 Improper Prior
     Parameter 24 Improper Prior
     Parameter 25 Improper Prior
     Parameter 26 Improper Prior
     Parameter 27 Improper Prior
     Parameter 28 Improper Prior
     Parameter 29 Improper Prior
     Parameter 30 Improper Prior
     Parameter 31 Improper Prior
     Parameter 32 Improper Prior
     Parameter 33 Improper Prior
     Parameter 34 Improper Prior
     Parameter 35 Improper Prior
     Parameter 36 Improper Prior
     Parameter 37 Improper Prior
     Parameter 38 Improper Prior
     Parameter 39 Improper Prior
     Parameter 40 Improper Prior
     Parameter 41 Improper Prior
     Parameter 42 Improper Prior
     Parameter 43 Improper Prior
     Parameter 44 Improper Prior
     Parameter 45 Improper Prior
     Parameter 46 Improper Prior
     Parameter 47 Improper Prior
     Parameter 48 Improper Prior
     Parameter 49 Improper Prior
     Parameter 50 Improper Prior
     Parameter 51 Improper Prior

     REPLICATION 37:


                     POTENTIAL       PARAMETER WITH
     ITERATION    SCALE REDUCTION      HIGHEST PSR
     100              1.751               9
     200              1.380               8
     300              1.281               13
     400              1.435               8
     500              2.248               50
     600              2.472               50
     700              1.788               50
     800              1.079               50
     900              1.100               8
     1000             1.223               11
     1100             1.023               20
     1200             1.117               11
     1300             1.693               50
     1400             1.151               12
     1500             1.018               12
     1600             1.115               11
     1700             1.181               50
     1800             1.395               50
     1900             1.660               50
     2000             1.773               50
     2100             1.603               50
     2200             1.712               50
     2300             1.904               11
     2400             1.319               50
     2500             1.037               8
     2600             1.007               48
     2700             1.040               12
     2800             1.134               50
     2900             1.143               12
     3000             1.147               12
     3100             1.062               12
     3200             1.014               26
     3300             1.073               9
     3400             1.215               50
     3500             1.354               50
     3600             1.631               50
     3700             1.795               50
     3800             1.937               50
     3900             2.172               50
     4000             2.468               50
     4100             2.790               50
     4200             3.144               50
     4300             2.593               50
     4400             2.213               50
     4500             2.053               50
     4600             1.782               50
     4700             1.661               50
     4800             1.558               50
     4900             1.418               50
     5000             1.325               50
     5100             1.259               50
     5200             1.253               50
     5300             1.221               50
     5400             1.181               50
     5500             1.128               50
     5600             1.088               10
     5700             1.062               10
     5800             1.038               10
     5900             1.013               10


     Simulated prior distributions

     Parameter       Prior Mean  Prior Variance  Prior Std. Dev.


     Parameter 1 Improper Prior
     Parameter 2 Improper Prior
     Parameter 3 Improper Prior
     Parameter 4 Improper Prior
     Parameter 5 Improper Prior
     Parameter 6 Improper Prior
     Parameter 7 Improper Prior
     Parameter 8 Improper Prior
     Parameter 9 Improper Prior
     Parameter 10 Improper Prior
     Parameter 11 Improper Prior
     Parameter 12 Improper Prior
     Parameter 13 Improper Prior
     Parameter 14 Improper Prior
     Parameter 15 Improper Prior
     Parameter 16 Improper Prior
     Parameter 17 Improper Prior
     Parameter 18 Improper Prior
     Parameter 19 Improper Prior
     Parameter 20 Improper Prior
     Parameter 21 Improper Prior
     Parameter 22 Improper Prior
     Parameter 23 Improper Prior
     Parameter 24 Improper Prior
     Parameter 25 Improper Prior
     Parameter 26 Improper Prior
     Parameter 27 Improper Prior
     Parameter 28 Improper Prior
     Parameter 29 Improper Prior
     Parameter 30 Improper Prior
     Parameter 31 Improper Prior
     Parameter 32 Improper Prior
     Parameter 33 Improper Prior
     Parameter 34 Improper Prior
     Parameter 35 Improper Prior
     Parameter 36 Improper Prior
     Parameter 37 Improper Prior
     Parameter 38 Improper Prior
     Parameter 39 Improper Prior
     Parameter 40 Improper Prior
     Parameter 41 Improper Prior
     Parameter 42 Improper Prior
     Parameter 43 Improper Prior
     Parameter 44 Improper Prior
     Parameter 45 Improper Prior
     Parameter 46 Improper Prior
     Parameter 47 Improper Prior
     Parameter 48 Improper Prior
     Parameter 49 Improper Prior
     Parameter 50 Improper Prior
     Parameter 51 Improper Prior

     REPLICATION 38:


                     POTENTIAL       PARAMETER WITH
     ITERATION    SCALE REDUCTION      HIGHEST PSR
     100              1.744               12
     200              1.405               11
     300              1.406               12
     400              2.026               50
     500              2.129               50
     600              1.106               9
     700              1.536               50
     800              1.421               50
     900              2.316               50
     1000             2.302               50
     1100             1.121               12
     1200             1.019               39
     1300             1.386               50
     1400             1.754               50
     1500             1.380               50
     1600             1.016               41
     1700             1.200               50
     1800             1.570               50
     1900             2.018               50
     2000             2.589               50
     2100             2.800               50
     2200             2.457               50
     2300             2.172               50
     2400             1.703               50
     2500             1.164               11
     2600             1.010               14
     2700             1.065               10
     2800             1.275               50
     2900             1.518               50
     3000             1.804               50
     3100             2.439               50
     3200             3.031               50
     3300             2.925               50
     3400             3.019               50
     3500             2.510               50
     3600             2.196               50
     3700             1.926               50
     3800             1.663               50
     3900             1.370               50
     4000             1.148               50
     4100             1.036               50
     4200             1.004               16
     4300             1.011               9
     4400             1.031               50
     4500             1.087               50
     4600             1.173               12
     4700             1.307               50
     4800             1.454               50
     4900             1.523               50
     5000             1.477               50
     5100             1.397               50
     5200             1.176               50
     5300             1.041               12
     5400             1.006               15


     Simulated prior distributions

     Parameter       Prior Mean  Prior Variance  Prior Std. Dev.


     Parameter 1 Improper Prior
     Parameter 2 Improper Prior
     Parameter 3 Improper Prior
     Parameter 4 Improper Prior
     Parameter 5 Improper Prior
     Parameter 6 Improper Prior
     Parameter 7 Improper Prior
     Parameter 8 Improper Prior
     Parameter 9 Improper Prior
     Parameter 10 Improper Prior
     Parameter 11 Improper Prior
     Parameter 12 Improper Prior
     Parameter 13 Improper Prior
     Parameter 14 Improper Prior
     Parameter 15 Improper Prior
     Parameter 16 Improper Prior
     Parameter 17 Improper Prior
     Parameter 18 Improper Prior
     Parameter 19 Improper Prior
     Parameter 20 Improper Prior
     Parameter 21 Improper Prior
     Parameter 22 Improper Prior
     Parameter 23 Improper Prior
     Parameter 24 Improper Prior
     Parameter 25 Improper Prior
     Parameter 26 Improper Prior
     Parameter 27 Improper Prior
     Parameter 28 Improper Prior
     Parameter 29 Improper Prior
     Parameter 30 Improper Prior
     Parameter 31 Improper Prior
     Parameter 32 Improper Prior
     Parameter 33 Improper Prior
     Parameter 34 Improper Prior
     Parameter 35 Improper Prior
     Parameter 36 Improper Prior
     Parameter 37 Improper Prior
     Parameter 38 Improper Prior
     Parameter 39 Improper Prior
     Parameter 40 Improper Prior
     Parameter 41 Improper Prior
     Parameter 42 Improper Prior
     Parameter 43 Improper Prior
     Parameter 44 Improper Prior
     Parameter 45 Improper Prior
     Parameter 46 Improper Prior
     Parameter 47 Improper Prior
     Parameter 48 Improper Prior
     Parameter 49 Improper Prior
     Parameter 50 Improper Prior
     Parameter 51 Improper Prior

     REPLICATION 39:


                     POTENTIAL       PARAMETER WITH
     ITERATION    SCALE REDUCTION      HIGHEST PSR
     100              1.361               10
     200              1.354               50
     300              2.106               11
     400              1.929               50
     500              2.086               50
     600              1.481               50
     700              1.057               10
     800              1.064               50
     900              1.504               50
     1000             1.461               12
     1100             1.889               50
     1200             1.842               50
     1300             1.019               37
     1400             1.270               9
     1500             1.645               50
     1600             2.038               50
     1700             1.649               50
     1800             1.321               50
     1900             1.222               50
     2000             1.078               50
     2100             1.115               50
     2200             1.129               50
     2300             1.099               12
     2400             1.043               50
     2500             1.007               2
     2600             1.011               26
     2700             1.044               11
     2800             1.177               11
     2900             1.250               50
     3000             1.277               11
     3100             1.155               50
     3200             1.036               50
     3300             1.010               41
     3400             1.012               24
     3500             1.009               29
     3600             1.007               29
     3700             1.082               10
     3800             1.164               10
     3900             1.243               50
     4000             1.337               50
     4100             1.433               50
     4200             1.476               50
     4300             1.557               50
     4400             1.643               50
     4500             1.731               50
     4600             1.847               50
     4700             1.867               50
     4800             1.867               50
     4900             1.643               8
     5000             1.376               8
     5100             1.182               50
     5200             1.067               8
     5300             1.019               8
     5400             1.007               31


     Simulated prior distributions

     Parameter       Prior Mean  Prior Variance  Prior Std. Dev.


     Parameter 1 Improper Prior
     Parameter 2 Improper Prior
     Parameter 3 Improper Prior
     Parameter 4 Improper Prior
     Parameter 5 Improper Prior
     Parameter 6 Improper Prior
     Parameter 7 Improper Prior
     Parameter 8 Improper Prior
     Parameter 9 Improper Prior
     Parameter 10 Improper Prior
     Parameter 11 Improper Prior
     Parameter 12 Improper Prior
     Parameter 13 Improper Prior
     Parameter 14 Improper Prior
     Parameter 15 Improper Prior
     Parameter 16 Improper Prior
     Parameter 17 Improper Prior
     Parameter 18 Improper Prior
     Parameter 19 Improper Prior
     Parameter 20 Improper Prior
     Parameter 21 Improper Prior
     Parameter 22 Improper Prior
     Parameter 23 Improper Prior
     Parameter 24 Improper Prior
     Parameter 25 Improper Prior
     Parameter 26 Improper Prior
     Parameter 27 Improper Prior
     Parameter 28 Improper Prior
     Parameter 29 Improper Prior
     Parameter 30 Improper Prior
     Parameter 31 Improper Prior
     Parameter 32 Improper Prior
     Parameter 33 Improper Prior
     Parameter 34 Improper Prior
     Parameter 35 Improper Prior
     Parameter 36 Improper Prior
     Parameter 37 Improper Prior
     Parameter 38 Improper Prior
     Parameter 39 Improper Prior
     Parameter 40 Improper Prior
     Parameter 41 Improper Prior
     Parameter 42 Improper Prior
     Parameter 43 Improper Prior
     Parameter 44 Improper Prior
     Parameter 45 Improper Prior
     Parameter 46 Improper Prior
     Parameter 47 Improper Prior
     Parameter 48 Improper Prior
     Parameter 49 Improper Prior
     Parameter 50 Improper Prior
     Parameter 51 Improper Prior

     REPLICATION 40:


                     POTENTIAL       PARAMETER WITH
     ITERATION    SCALE REDUCTION      HIGHEST PSR
     100              1.469               50
     200              1.277               50
     300              1.160               9
     400              1.269               50
     500              1.074               42
     600              1.027               33
     700              1.462               50
     800              1.196               50
     900              1.221               50
     1000             1.526               12
     1100             1.771               12
     1200             2.827               50
     1300             3.359               50
     1400             2.611               50
     1500             2.278               50
     1600             2.010               50
     1700             1.726               8
     1800             1.660               8
     1900             1.621               8
     2000             1.447               8
     2100             1.553               8
     2200             1.682               50
     2300             1.843               50
     2400             2.162               50
     2500             2.690               50
     2600             3.590               50
     2700             3.452               50
     2800             3.187               50
     2900             2.630               50
     3000             2.396               50
     3100             2.217               50
     3200             2.136               50
     3300             1.972               50
     3400             1.794               50
     3500             1.614               50
     3600             1.486               50
     3700             1.393               50
     3800             1.358               50
     3900             1.292               50
     4000             1.181               50
     4100             1.092               50
     4200             1.034               50
     4300             1.006               6
     4400             1.028               50
     4500             1.112               50
     4600             1.243               50
     4700             1.402               50
     4800             1.557               50
     4900             1.613               50
     5000             1.664               50
     5100             1.630               50
     5200             1.507               50
     5300             1.423               50
     5400             1.446               50
     5500             1.495               50
     5600             1.574               50
     5700             1.689               50
     5800             1.794               50
     5900             1.948               50
     6000             2.023               50
     6100             2.093               50
     6200             2.174               50
     6300             2.278               50
     6400             2.365               50
     6500             2.454               50
     6600             2.673               50
     6700             2.894               50
     6800             3.046               50
     6900             2.970               50
     7000             2.900               50
     7100             2.885               50
     7200             3.028               50
     7300             2.991               50
     7400             2.928               50
     7500             2.945               50
     7600             2.978               50
     7700             2.905               50
     7800             2.822               50
     7900             2.702               50
     8000             2.567               50
     8100             2.401               50
     8200             2.237               50
     8300             2.101               50
     8400             1.984               50
     8500             1.873               50
     8600             1.780               50
     8700             1.705               50
     8800             1.693               50
     8900             1.688               50
     9000             1.665               50
     9100             1.646               50
     9200             1.619               50
     9300             1.600               50
     9400             1.569               50
     9500             1.492               50
     9600             1.439               50
     9700             1.435               50
     9800             1.436               50
     9900             1.460               50
     10000            1.486               50
     10100            1.507               50
     10200            1.532               50
     10300            1.563               50
     10400            1.582               50
     10500            1.566               50
     10600            1.499               50
     10700            1.419               50
     10800            1.329               50
     10900            1.250               50
     11000            1.221               50
     11100            1.196               50
     11200            1.152               50
     11300            1.113               50
     11400            1.079               50
     11500            1.041               9
     11600            1.019               10
     11700            1.005               10


     Simulated prior distributions

     Parameter       Prior Mean  Prior Variance  Prior Std. Dev.


     Parameter 1 Improper Prior
     Parameter 2 Improper Prior
     Parameter 3 Improper Prior
     Parameter 4 Improper Prior
     Parameter 5 Improper Prior
     Parameter 6 Improper Prior
     Parameter 7 Improper Prior
     Parameter 8 Improper Prior
     Parameter 9 Improper Prior
     Parameter 10 Improper Prior
     Parameter 11 Improper Prior
     Parameter 12 Improper Prior
     Parameter 13 Improper Prior
     Parameter 14 Improper Prior
     Parameter 15 Improper Prior
     Parameter 16 Improper Prior
     Parameter 17 Improper Prior
     Parameter 18 Improper Prior
     Parameter 19 Improper Prior
     Parameter 20 Improper Prior
     Parameter 21 Improper Prior
     Parameter 22 Improper Prior
     Parameter 23 Improper Prior
     Parameter 24 Improper Prior
     Parameter 25 Improper Prior
     Parameter 26 Improper Prior
     Parameter 27 Improper Prior
     Parameter 28 Improper Prior
     Parameter 29 Improper Prior
     Parameter 30 Improper Prior
     Parameter 31 Improper Prior
     Parameter 32 Improper Prior
     Parameter 33 Improper Prior
     Parameter 34 Improper Prior
     Parameter 35 Improper Prior
     Parameter 36 Improper Prior
     Parameter 37 Improper Prior
     Parameter 38 Improper Prior
     Parameter 39 Improper Prior
     Parameter 40 Improper Prior
     Parameter 41 Improper Prior
     Parameter 42 Improper Prior
     Parameter 43 Improper Prior
     Parameter 44 Improper Prior
     Parameter 45 Improper Prior
     Parameter 46 Improper Prior
     Parameter 47 Improper Prior
     Parameter 48 Improper Prior
     Parameter 49 Improper Prior
     Parameter 50 Improper Prior
     Parameter 51 Improper Prior

     REPLICATION 41:


                     POTENTIAL       PARAMETER WITH
     ITERATION    SCALE REDUCTION      HIGHEST PSR
     100              1.306               50
     200              1.683               50
     300              1.185               5
     400              2.260               50
     500              1.090               10
     600              2.397               50
     700              1.862               50
     800              1.044               12
     900              1.595               50
     1000             2.005               50
     1100             1.536               50
     1200             1.063               50
     1300             1.019               15
     1400             1.126               50
     1500             1.482               50
     1600             1.768               50
     1700             1.987               50
     1800             2.280               50
     1900             2.855               50
     2000             2.755               50
     2100             2.276               50
     2200             2.407               50
     2300             2.541               50
     2400             2.075               50
     2500             2.074               50
     2600             1.775               50
     2700             1.514               8
     2800             1.337               50
     2900             1.220               50
     3000             1.203               11
     3100             1.353               50
     3200             1.508               50
     3300             1.583               50
     3400             1.708               50
     3500             1.794               50
     3600             1.934               50
     3700             2.038               50
     3800             2.336               50
     3900             2.515               50
     4000             2.367               50
     4100             2.267               50
     4200             2.068               50
     4300             2.095               50
     4400             2.137               50
     4500             1.990               50
     4600             1.800               50
     4700             1.735               50
     4800             1.654               50
     4900             1.661               50
     5000             1.708               50
     5100             1.849               50
     5200             1.937               50
     5300             1.935               50
     5400             1.951               50
     5500             1.849               50
     5600             1.705               50
     5700             1.513               50
     5800             1.361               50
     5900             1.259               50
     6000             1.147               50
     6100             1.077               50
     6200             1.041               8
     6300             1.021               8
     6400             1.019               50


     Simulated prior distributions

     Parameter       Prior Mean  Prior Variance  Prior Std. Dev.


     Parameter 1 Improper Prior
     Parameter 2 Improper Prior
     Parameter 3 Improper Prior
     Parameter 4 Improper Prior
     Parameter 5 Improper Prior
     Parameter 6 Improper Prior
     Parameter 7 Improper Prior
     Parameter 8 Improper Prior
     Parameter 9 Improper Prior
     Parameter 10 Improper Prior
     Parameter 11 Improper Prior
     Parameter 12 Improper Prior
     Parameter 13 Improper Prior
     Parameter 14 Improper Prior
     Parameter 15 Improper Prior
     Parameter 16 Improper Prior
     Parameter 17 Improper Prior
     Parameter 18 Improper Prior
     Parameter 19 Improper Prior
     Parameter 20 Improper Prior
     Parameter 21 Improper Prior
     Parameter 22 Improper Prior
     Parameter 23 Improper Prior
     Parameter 24 Improper Prior
     Parameter 25 Improper Prior
     Parameter 26 Improper Prior
     Parameter 27 Improper Prior
     Parameter 28 Improper Prior
     Parameter 29 Improper Prior
     Parameter 30 Improper Prior
     Parameter 31 Improper Prior
     Parameter 32 Improper Prior
     Parameter 33 Improper Prior
     Parameter 34 Improper Prior
     Parameter 35 Improper Prior
     Parameter 36 Improper Prior
     Parameter 37 Improper Prior
     Parameter 38 Improper Prior
     Parameter 39 Improper Prior
     Parameter 40 Improper Prior
     Parameter 41 Improper Prior
     Parameter 42 Improper Prior
     Parameter 43 Improper Prior
     Parameter 44 Improper Prior
     Parameter 45 Improper Prior
     Parameter 46 Improper Prior
     Parameter 47 Improper Prior
     Parameter 48 Improper Prior
     Parameter 49 Improper Prior
     Parameter 50 Improper Prior
     Parameter 51 Improper Prior

     REPLICATION 42:


                     POTENTIAL       PARAMETER WITH
     ITERATION    SCALE REDUCTION      HIGHEST PSR
     100              2.330               50
     200              1.175               7
     300              1.092               19
     400              2.825               50
     500              1.175               8
     600              1.542               50
     700              2.726               50
     800              2.118               12
     900              1.455               50
     1000             1.287               50
     1100             1.210               50
     1200             1.323               50
     1300             1.685               50
     1400             1.176               50
     1500             1.011               41
     1600             1.132               50
     1700             1.520               50
     1800             1.766               50
     1900             1.413               50
     2000             1.471               50
     2100             1.700               50
     2200             1.863               11
     2300             2.019               50
     2400             2.098               50
     2500             2.173               50
     2600             1.853               50
     2700             1.479               50
     2800             1.258               12
     2900             1.160               50
     3000             1.122               14
     3100             1.121               50
     3200             1.168               50
     3300             1.289               50
     3400             1.516               50
     3500             1.806               50
     3600             2.117               50
     3700             2.543               50
     3800             2.650               50
     3900             2.628               50
     4000             2.721               50
     4100             2.615               50
     4200             2.598               50
     4300             2.500               50
     4400             2.487               50
     4500             2.502               50
     4600             2.395               50
     4700             2.191               50
     4800             1.942               50
     4900             1.841               50
     5000             1.724               50
     5100             1.621               50
     5200             1.558               50
     5300             1.505               50
     5400             1.478               50
     5500             1.464               50
     5600             1.493               50
     5700             1.585               50
     5800             1.698               50
     5900             1.805               50
     6000             1.903               50
     6100             1.958               50
     6200             1.966               50
     6300             1.825               50
     6400             1.604               50
     6500             1.362               50
     6600             1.213               50
     6700             1.107               50
     6800             1.048               11
     6900             1.018               11


     Simulated prior distributions

     Parameter       Prior Mean  Prior Variance  Prior Std. Dev.


     Parameter 1 Improper Prior
     Parameter 2 Improper Prior
     Parameter 3 Improper Prior
     Parameter 4 Improper Prior
     Parameter 5 Improper Prior
     Parameter 6 Improper Prior
     Parameter 7 Improper Prior
     Parameter 8 Improper Prior
     Parameter 9 Improper Prior
     Parameter 10 Improper Prior
     Parameter 11 Improper Prior
     Parameter 12 Improper Prior
     Parameter 13 Improper Prior
     Parameter 14 Improper Prior
     Parameter 15 Improper Prior
     Parameter 16 Improper Prior
     Parameter 17 Improper Prior
     Parameter 18 Improper Prior
     Parameter 19 Improper Prior
     Parameter 20 Improper Prior
     Parameter 21 Improper Prior
     Parameter 22 Improper Prior
     Parameter 23 Improper Prior
     Parameter 24 Improper Prior
     Parameter 25 Improper Prior
     Parameter 26 Improper Prior
     Parameter 27 Improper Prior
     Parameter 28 Improper Prior
     Parameter 29 Improper Prior
     Parameter 30 Improper Prior
     Parameter 31 Improper Prior
     Parameter 32 Improper Prior
     Parameter 33 Improper Prior
     Parameter 34 Improper Prior
     Parameter 35 Improper Prior
     Parameter 36 Improper Prior
     Parameter 37 Improper Prior
     Parameter 38 Improper Prior
     Parameter 39 Improper Prior
     Parameter 40 Improper Prior
     Parameter 41 Improper Prior
     Parameter 42 Improper Prior
     Parameter 43 Improper Prior
     Parameter 44 Improper Prior
     Parameter 45 Improper Prior
     Parameter 46 Improper Prior
     Parameter 47 Improper Prior
     Parameter 48 Improper Prior
     Parameter 49 Improper Prior
     Parameter 50 Improper Prior
     Parameter 51 Improper Prior

     REPLICATION 43:


                     POTENTIAL       PARAMETER WITH
     ITERATION    SCALE REDUCTION      HIGHEST PSR
     100              2.174               50
     200              1.494               50
     300              1.816               12
     400              1.074               15
     500              1.267               50
     600              1.479               50
     700              1.945               50
     800              1.565               50
     900              2.111               50
     1000             3.541               50
     1100             2.393               10
     1200             1.695               12
     1300             1.193               12
     1400             1.041               13
     1500             1.803               50
     1600             2.334               50
     1700             2.465               50
     1800             2.275               50
     1900             2.159               11
     2000             2.362               11
     2100             2.666               50
     2200             2.893               50
     2300             2.253               50
     2400             1.850               12
     2500             1.609               12
     2600             1.395               12
     2700             1.271               12
     2800             1.151               12
     2900             1.125               8
     3000             1.250               8
     3100             1.461               50
     3200             1.613               50
     3300             1.658               50
     3400             1.675               50
     3500             1.749               50
     3600             1.909               50
     3700             2.136               50
     3800             2.551               50
     3900             2.918               50
     4000             2.831               50
     4100             2.641               50
     4200             2.441               50
     4300             2.377               50
     4400             2.481               50
     4500             2.544               50
     4600             2.381               50
     4700             2.252               50
     4800             2.157               50
     4900             2.010               50
     5000             1.923               50
     5100             1.908               50
     5200             1.949               50
     5300             2.011               50
     5400             2.106               50
     5500             2.192               50
     5600             2.139               50
     5700             2.031               50
     5800             1.865               50
     5900             1.759               50
     6000             1.616               50
     6100             1.425               50
     6200             1.257               50
     6300             1.144               50
     6400             1.075               50
     6500             1.024               50
     6600             1.004               31


     Simulated prior distributions

     Parameter       Prior Mean  Prior Variance  Prior Std. Dev.


     Parameter 1 Improper Prior
     Parameter 2 Improper Prior
     Parameter 3 Improper Prior
     Parameter 4 Improper Prior
     Parameter 5 Improper Prior
     Parameter 6 Improper Prior
     Parameter 7 Improper Prior
     Parameter 8 Improper Prior
     Parameter 9 Improper Prior
     Parameter 10 Improper Prior
     Parameter 11 Improper Prior
     Parameter 12 Improper Prior
     Parameter 13 Improper Prior
     Parameter 14 Improper Prior
     Parameter 15 Improper Prior
     Parameter 16 Improper Prior
     Parameter 17 Improper Prior
     Parameter 18 Improper Prior
     Parameter 19 Improper Prior
     Parameter 20 Improper Prior
     Parameter 21 Improper Prior
     Parameter 22 Improper Prior
     Parameter 23 Improper Prior
     Parameter 24 Improper Prior
     Parameter 25 Improper Prior
     Parameter 26 Improper Prior
     Parameter 27 Improper Prior
     Parameter 28 Improper Prior
     Parameter 29 Improper Prior
     Parameter 30 Improper Prior
     Parameter 31 Improper Prior
     Parameter 32 Improper Prior
     Parameter 33 Improper Prior
     Parameter 34 Improper Prior
     Parameter 35 Improper Prior
     Parameter 36 Improper Prior
     Parameter 37 Improper Prior
     Parameter 38 Improper Prior
     Parameter 39 Improper Prior
     Parameter 40 Improper Prior
     Parameter 41 Improper Prior
     Parameter 42 Improper Prior
     Parameter 43 Improper Prior
     Parameter 44 Improper Prior
     Parameter 45 Improper Prior
     Parameter 46 Improper Prior
     Parameter 47 Improper Prior
     Parameter 48 Improper Prior
     Parameter 49 Improper Prior
     Parameter 50 Improper Prior
     Parameter 51 Improper Prior

     REPLICATION 44:


                     POTENTIAL       PARAMETER WITH
     ITERATION    SCALE REDUCTION      HIGHEST PSR
     100              1.974               50
     200              1.412               8
     300              1.601               50
     400              1.391               11
     500              2.062               12
     600              1.044               23
     700              1.346               50
     800              1.019               16
     900              1.776               50
     1000             1.894               50
     1100             2.402               50
     1200             3.320               12
     1300             3.090               50
     1400             2.193               50
     1500             1.794               50
     1600             1.785               50
     1700             1.713               50
     1800             1.856               50
     1900             1.952               50
     2000             2.006               50
     2100             2.397               50
     2200             2.537               50
     2300             1.492               50
     2400             1.067               11
     2500             1.014               12
     2600             1.087               50
     2700             1.148               50
     2800             1.148               50
     2900             1.140               50
     3000             1.075               50
     3100             1.029               12
     3200             1.009               2
     3300             1.007               2
     3400             1.008               51
     3500             1.013               12
     3600             1.043               12
     3700             1.099               12
     3800             1.231               12
     3900             1.380               50
     4000             1.634               50
     4100             1.920               50
     4200             2.168               50
     4300             2.063               50
     4400             1.982               50
     4500             1.891               50
     4600             1.750               50
     4700             1.666               50
     4800             1.589               50
     4900             1.557               50
     5000             1.493               50
     5100             1.470               50
     5200             1.426               50
     5300             1.411               50
     5400             1.404               50
     5500             1.438               50
     5600             1.516               50
     5700             1.698               50
     5800             1.847               50
     5900             1.926               50
     6000             1.902               50
     6100             2.020               50
     6200             2.027               50
     6300             1.993               50
     6400             2.030               50
     6500             1.992               50
     6600             1.811               50
     6700             1.682               50
     6800             1.650               50
     6900             1.620               50
     7000             1.638               50
     7100             1.659               50
     7200             1.628               50
     7300             1.568               50
     7400             1.552               50
     7500             1.575               50
     7600             1.635               50
     7700             1.729               50
     7800             1.794               50
     7900             1.843               50
     8000             1.946               50
     8100             1.974               50
     8200             1.853               50
     8300             1.580               50
     8400             1.457               50
     8500             1.378               12
     8600             1.273               12
     8700             1.129               12
     8800             1.040               12
     8900             1.007               12


     Simulated prior distributions

     Parameter       Prior Mean  Prior Variance  Prior Std. Dev.


     Parameter 1 Improper Prior
     Parameter 2 Improper Prior
     Parameter 3 Improper Prior
     Parameter 4 Improper Prior
     Parameter 5 Improper Prior
     Parameter 6 Improper Prior
     Parameter 7 Improper Prior
     Parameter 8 Improper Prior
     Parameter 9 Improper Prior
     Parameter 10 Improper Prior
     Parameter 11 Improper Prior
     Parameter 12 Improper Prior
     Parameter 13 Improper Prior
     Parameter 14 Improper Prior
     Parameter 15 Improper Prior
     Parameter 16 Improper Prior
     Parameter 17 Improper Prior
     Parameter 18 Improper Prior
     Parameter 19 Improper Prior
     Parameter 20 Improper Prior
     Parameter 21 Improper Prior
     Parameter 22 Improper Prior
     Parameter 23 Improper Prior
     Parameter 24 Improper Prior
     Parameter 25 Improper Prior
     Parameter 26 Improper Prior
     Parameter 27 Improper Prior
     Parameter 28 Improper Prior
     Parameter 29 Improper Prior
     Parameter 30 Improper Prior
     Parameter 31 Improper Prior
     Parameter 32 Improper Prior
     Parameter 33 Improper Prior
     Parameter 34 Improper Prior
     Parameter 35 Improper Prior
     Parameter 36 Improper Prior
     Parameter 37 Improper Prior
     Parameter 38 Improper Prior
     Parameter 39 Improper Prior
     Parameter 40 Improper Prior
     Parameter 41 Improper Prior
     Parameter 42 Improper Prior
     Parameter 43 Improper Prior
     Parameter 44 Improper Prior
     Parameter 45 Improper Prior
     Parameter 46 Improper Prior
     Parameter 47 Improper Prior
     Parameter 48 Improper Prior
     Parameter 49 Improper Prior
     Parameter 50 Improper Prior
     Parameter 51 Improper Prior

     REPLICATION 45:


                     POTENTIAL       PARAMETER WITH
     ITERATION    SCALE REDUCTION      HIGHEST PSR
     100              1.319               10
     200              1.167               26
     300              1.068               26
     400              1.211               10
     500              1.040               11
     600              1.506               50
     700              2.108               50
     800              1.273               50
     900              1.328               11
     1000             2.517               50
     1100             1.984               50
     1200             1.438               50
     1300             1.138               50
     1400             1.163               50
     1500             1.392               50
     1600             1.596               50
     1700             1.587               50
     1800             2.019               50
     1900             1.639               50
     2000             1.490               50
     2100             1.568               50
     2200             1.759               50
     2300             1.807               50
     2400             2.077               50
     2500             1.794               50
     2600             1.441               50
     2700             1.294               50
     2800             1.314               50
     2900             1.447               50
     3000             1.640               50
     3100             1.613               50
     3200             1.653               50
     3300             1.865               50
     3400             2.038               50
     3500             2.120               50
     3600             2.379               50
     3700             2.662               50
     3800             3.244               50
     3900             3.302               50
     4000             3.385               50
     4100             3.010               50
     4200             2.607               50
     4300             2.195               50
     4400             1.898               50
     4500             1.646               50
     4600             1.461               50
     4700             1.321               50
     4800             1.179               50
     4900             1.073               50
     5000             1.025               8
     5100             1.006               11


     Simulated prior distributions

     Parameter       Prior Mean  Prior Variance  Prior Std. Dev.


     Parameter 1 Improper Prior
     Parameter 2 Improper Prior
     Parameter 3 Improper Prior
     Parameter 4 Improper Prior
     Parameter 5 Improper Prior
     Parameter 6 Improper Prior
     Parameter 7 Improper Prior
     Parameter 8 Improper Prior
     Parameter 9 Improper Prior
     Parameter 10 Improper Prior
     Parameter 11 Improper Prior
     Parameter 12 Improper Prior
     Parameter 13 Improper Prior
     Parameter 14 Improper Prior
     Parameter 15 Improper Prior
     Parameter 16 Improper Prior
     Parameter 17 Improper Prior
     Parameter 18 Improper Prior
     Parameter 19 Improper Prior
     Parameter 20 Improper Prior
     Parameter 21 Improper Prior
     Parameter 22 Improper Prior
     Parameter 23 Improper Prior
     Parameter 24 Improper Prior
     Parameter 25 Improper Prior
     Parameter 26 Improper Prior
     Parameter 27 Improper Prior
     Parameter 28 Improper Prior
     Parameter 29 Improper Prior
     Parameter 30 Improper Prior
     Parameter 31 Improper Prior
     Parameter 32 Improper Prior
     Parameter 33 Improper Prior
     Parameter 34 Improper Prior
     Parameter 35 Improper Prior
     Parameter 36 Improper Prior
     Parameter 37 Improper Prior
     Parameter 38 Improper Prior
     Parameter 39 Improper Prior
     Parameter 40 Improper Prior
     Parameter 41 Improper Prior
     Parameter 42 Improper Prior
     Parameter 43 Improper Prior
     Parameter 44 Improper Prior
     Parameter 45 Improper Prior
     Parameter 46 Improper Prior
     Parameter 47 Improper Prior
     Parameter 48 Improper Prior
     Parameter 49 Improper Prior
     Parameter 50 Improper Prior
     Parameter 51 Improper Prior

     REPLICATION 46:


                     POTENTIAL       PARAMETER WITH
     ITERATION    SCALE REDUCTION      HIGHEST PSR
     100              1.378               26
     200              1.072               28
     300              1.081               5
     400              1.062               44
     500              1.534               50
     600              2.069               50
     700              2.017               50
     800              2.921               50
     900              1.979               50
     1000             2.275               50
     1100             2.364               50
     1200             1.971               50
     1300             1.609               50
     1400             1.246               50
     1500             1.279               50
     1600             1.390               50
     1700             1.539               50
     1800             1.958               50
     1900             2.779               50
     2000             3.633               50
     2100             2.246               50
     2200             1.360               50
     2300             1.040               50
     2400             1.021               11
     2500             1.163               50
     2600             1.376               50
     2700             1.575               50
     2800             1.798               50
     2900             1.767               50
     3000             1.498               50
     3100             1.260               50
     3200             1.103               50
     3300             1.012               50
     3400             1.010               13
     3500             1.088               50
     3600             1.235               50
     3700             1.499               50
     3800             1.808               50
     3900             1.879               50
     4000             2.010               50
     4100             1.840               50
     4200             1.583               50
     4300             1.347               50
     4400             1.231               50
     4500             1.098               50
     4600             1.019               50
     4700             1.002               5
     4800             1.018               50
     4900             1.067               50
     5000             1.183               50
     5100             1.333               50
     5200             1.544               50
     5300             1.702               50
     5400             1.705               50
     5500             1.698               50
     5600             1.626               50
     5700             1.552               50
     5800             1.528               50
     5900             1.530               50
     6000             1.482               50
     6100             1.439               50
     6200             1.470               50
     6300             1.508               50
     6400             1.516               50
     6500             1.509               50
     6600             1.523               50
     6700             1.603               50
     6800             1.711               50
     6900             1.796               50
     7000             1.866               50
     7100             1.876               50
     7200             1.850               50
     7300             1.798               50
     7400             1.767               50
     7500             1.761               50
     7600             1.770               50
     7700             1.775               50
     7800             1.832               50
     7900             1.902               50
     8000             1.966               50
     8100             2.013               50
     8200             1.992               50
     8300             1.925               50
     8400             1.863               50
     8500             1.862               50
     8600             1.878               50
     8700             1.924               50
     8800             1.934               50
     8900             1.861               50
     9000             1.750               50
     9100             1.570               50
     9200             1.422               50
     9300             1.287               50
     9400             1.193               50
     9500             1.120               11
     9600             1.060               11
     9700             1.025               11
     9800             1.007               18


     Simulated prior distributions

     Parameter       Prior Mean  Prior Variance  Prior Std. Dev.


     Parameter 1 Improper Prior
     Parameter 2 Improper Prior
     Parameter 3 Improper Prior
     Parameter 4 Improper Prior
     Parameter 5 Improper Prior
     Parameter 6 Improper Prior
     Parameter 7 Improper Prior
     Parameter 8 Improper Prior
     Parameter 9 Improper Prior
     Parameter 10 Improper Prior
     Parameter 11 Improper Prior
     Parameter 12 Improper Prior
     Parameter 13 Improper Prior
     Parameter 14 Improper Prior
     Parameter 15 Improper Prior
     Parameter 16 Improper Prior
     Parameter 17 Improper Prior
     Parameter 18 Improper Prior
     Parameter 19 Improper Prior
     Parameter 20 Improper Prior
     Parameter 21 Improper Prior
     Parameter 22 Improper Prior
     Parameter 23 Improper Prior
     Parameter 24 Improper Prior
     Parameter 25 Improper Prior
     Parameter 26 Improper Prior
     Parameter 27 Improper Prior
     Parameter 28 Improper Prior
     Parameter 29 Improper Prior
     Parameter 30 Improper Prior
     Parameter 31 Improper Prior
     Parameter 32 Improper Prior
     Parameter 33 Improper Prior
     Parameter 34 Improper Prior
     Parameter 35 Improper Prior
     Parameter 36 Improper Prior
     Parameter 37 Improper Prior
     Parameter 38 Improper Prior
     Parameter 39 Improper Prior
     Parameter 40 Improper Prior
     Parameter 41 Improper Prior
     Parameter 42 Improper Prior
     Parameter 43 Improper Prior
     Parameter 44 Improper Prior
     Parameter 45 Improper Prior
     Parameter 46 Improper Prior
     Parameter 47 Improper Prior
     Parameter 48 Improper Prior
     Parameter 49 Improper Prior
     Parameter 50 Improper Prior
     Parameter 51 Improper Prior

     REPLICATION 47:


                     POTENTIAL       PARAMETER WITH
     ITERATION    SCALE REDUCTION      HIGHEST PSR
     100              1.971               50
     200              1.137               9
     300              1.655               50
     400              1.751               12
     500              2.082               50
     600              1.513               10
     700              1.029               45
     800              1.103               50
     900              2.254               50
     1000             1.964               50
     1100             1.483               50
     1200             1.432               50
     1300             1.390               50
     1400             1.657               50
     1500             1.578               50
     1600             1.569               50
     1700             1.489               50
     1800             1.116               50
     1900             1.020               19
     2000             1.006               23
     2100             1.014               50
     2200             1.117               50
     2300             1.199               50
     2400             1.352               50
     2500             1.585               50
     2600             2.014               50
     2700             2.727               50
     2800             2.931               50
     2900             2.556               50
     3000             2.418               50
     3100             2.394               50
     3200             2.579               50
     3300             2.621               50
     3400             2.195               50
     3500             1.774               50
     3600             1.476               50
     3700             1.321               50
     3800             1.257               50
     3900             1.180               50
     4000             1.137               50
     4100             1.094               50
     4200             1.091               50
     4300             1.130               50
     4400             1.188               50
     4500             1.262               50
     4600             1.370               50
     4700             1.513               50
     4800             1.752               50
     4900             2.023               50
     5000             2.168               50
     5100             2.368               50
     5200             2.593               50
     5300             2.797               50
     5400             2.990               50
     5500             2.904               50
     5600             2.868               50
     5700             2.774               50
     5800             2.606               50
     5900             2.540               50
     6000             2.414               50
     6100             2.240               50
     6200             2.045               50
     6300             1.890               50
     6400             1.813               50
     6500             1.744               50
     6600             1.678               50
     6700             1.577               50
     6800             1.530               50
     6900             1.504               50
     7000             1.516               50
     7100             1.598               50
     7200             1.705               50
     7300             1.757               50
     7400             1.816               50
     7500             1.858               50
     7600             1.926               50
     7700             2.053               50
     7800             2.206               50
     7900             2.298               50
     8000             2.371               50
     8100             2.516               50
     8200             2.614               50
     8300             2.629               50
     8400             2.636               50
     8500             2.584               50
     8600             2.586               50
     8700             2.635               50
     8800             2.608               50
     8900             2.517               50
     9000             2.368               50
     9100             2.276               50
     9200             2.236               50
     9300             2.189               50
     9400             2.197               50
     9500             2.226               50
     9600             2.319               50
     9700             2.492               50
     9800             2.595               50
     9900             2.555               50
     10000            2.481               50
     10100            2.326               50
     10200            2.141               50
     10300            1.918               50
     10400            1.771               50
     10500            1.625               50
     10600            1.498               50
     10700            1.408               50
     10800            1.307               50
     10900            1.220               50
     11000            1.153               50
     11100            1.106               50
     11200            1.079               50
     11300            1.054               50
     11400            1.029               50
     11500            1.012               50


     Simulated prior distributions

     Parameter       Prior Mean  Prior Variance  Prior Std. Dev.


     Parameter 1 Improper Prior
     Parameter 2 Improper Prior
     Parameter 3 Improper Prior
     Parameter 4 Improper Prior
     Parameter 5 Improper Prior
     Parameter 6 Improper Prior
     Parameter 7 Improper Prior
     Parameter 8 Improper Prior
     Parameter 9 Improper Prior
     Parameter 10 Improper Prior
     Parameter 11 Improper Prior
     Parameter 12 Improper Prior
     Parameter 13 Improper Prior
     Parameter 14 Improper Prior
     Parameter 15 Improper Prior
     Parameter 16 Improper Prior
     Parameter 17 Improper Prior
     Parameter 18 Improper Prior
     Parameter 19 Improper Prior
     Parameter 20 Improper Prior
     Parameter 21 Improper Prior
     Parameter 22 Improper Prior
     Parameter 23 Improper Prior
     Parameter 24 Improper Prior
     Parameter 25 Improper Prior
     Parameter 26 Improper Prior
     Parameter 27 Improper Prior
     Parameter 28 Improper Prior
     Parameter 29 Improper Prior
     Parameter 30 Improper Prior
     Parameter 31 Improper Prior
     Parameter 32 Improper Prior
     Parameter 33 Improper Prior
     Parameter 34 Improper Prior
     Parameter 35 Improper Prior
     Parameter 36 Improper Prior
     Parameter 37 Improper Prior
     Parameter 38 Improper Prior
     Parameter 39 Improper Prior
     Parameter 40 Improper Prior
     Parameter 41 Improper Prior
     Parameter 42 Improper Prior
     Parameter 43 Improper Prior
     Parameter 44 Improper Prior
     Parameter 45 Improper Prior
     Parameter 46 Improper Prior
     Parameter 47 Improper Prior
     Parameter 48 Improper Prior
     Parameter 49 Improper Prior
     Parameter 50 Improper Prior
     Parameter 51 Improper Prior

     REPLICATION 48:


                     POTENTIAL       PARAMETER WITH
     ITERATION    SCALE REDUCTION      HIGHEST PSR
     100              1.840               50
     200              1.541               50
     300              1.114               20
     400              2.151               11
     500              2.095               50
     600              1.042               3
     700              1.056               9
     800              1.042               12
     900              1.341               8
     1000             1.174               11
     1100             1.172               50
     1200             1.219               50
     1300             1.335               50
     1400             1.247               12
     1500             1.568               50
     1600             1.441               9
     1700             1.287               9
     1800             1.146               9
     1900             1.132               10
     2000             1.268               8
     2100             1.453               10
     2200             1.953               50
     2300             2.144               11
     2400             2.286               10
     2500             1.841               11
     2600             1.497               50
     2700             1.404               50
     2800             1.366               50
     2900             1.303               50
     3000             1.293               50
     3100             1.289               50
     3200             1.137               50
     3300             1.028               50
     3400             1.011               26
     3500             1.011               12
     3600             1.115               11
     3700             1.232               11
     3800             1.262               11
     3900             1.288               11
     4000             1.411               50
     4100             1.440               50
     4200             1.340               10
     4300             1.258               10
     4400             1.180               50
     4500             1.250               50
     4600             1.360               50
     4700             1.509               50
     4800             1.624               50
     4900             1.641               50
     5000             1.706               50
     5100             1.751               50
     5200             1.656               50
     5300             1.421               50
     5400             1.258               50
     5500             1.180               50
     5600             1.095               50
     5700             1.047               8
     5800             1.033               50
     5900             1.014               14


     Simulated prior distributions

     Parameter       Prior Mean  Prior Variance  Prior Std. Dev.


     Parameter 1 Improper Prior
     Parameter 2 Improper Prior
     Parameter 3 Improper Prior
     Parameter 4 Improper Prior
     Parameter 5 Improper Prior
     Parameter 6 Improper Prior
     Parameter 7 Improper Prior
     Parameter 8 Improper Prior
     Parameter 9 Improper Prior
     Parameter 10 Improper Prior
     Parameter 11 Improper Prior
     Parameter 12 Improper Prior
     Parameter 13 Improper Prior
     Parameter 14 Improper Prior
     Parameter 15 Improper Prior
     Parameter 16 Improper Prior
     Parameter 17 Improper Prior
     Parameter 18 Improper Prior
     Parameter 19 Improper Prior
     Parameter 20 Improper Prior
     Parameter 21 Improper Prior
     Parameter 22 Improper Prior
     Parameter 23 Improper Prior
     Parameter 24 Improper Prior
     Parameter 25 Improper Prior
     Parameter 26 Improper Prior
     Parameter 27 Improper Prior
     Parameter 28 Improper Prior
     Parameter 29 Improper Prior
     Parameter 30 Improper Prior
     Parameter 31 Improper Prior
     Parameter 32 Improper Prior
     Parameter 33 Improper Prior
     Parameter 34 Improper Prior
     Parameter 35 Improper Prior
     Parameter 36 Improper Prior
     Parameter 37 Improper Prior
     Parameter 38 Improper Prior
     Parameter 39 Improper Prior
     Parameter 40 Improper Prior
     Parameter 41 Improper Prior
     Parameter 42 Improper Prior
     Parameter 43 Improper Prior
     Parameter 44 Improper Prior
     Parameter 45 Improper Prior
     Parameter 46 Improper Prior
     Parameter 47 Improper Prior
     Parameter 48 Improper Prior
     Parameter 49 Improper Prior
     Parameter 50 Improper Prior
     Parameter 51 Improper Prior

     REPLICATION 49:


                     POTENTIAL       PARAMETER WITH
     ITERATION    SCALE REDUCTION      HIGHEST PSR
     100              1.724               11
     200              1.083               41
     300              1.145               21
     400              1.414               50
     500              2.032               50
     600              2.621               10
     700              1.046               26
     800              1.319               8
     900              1.021               16
     1000             1.540               11
     1100             2.101               11
     1200             2.223               50
     1300             1.490               50
     1400             1.338               12
     1500             1.409               50
     1600             1.096               50
     1700             1.150               50
     1800             1.248               50
     1900             1.131               50
     2000             1.055               50
     2100             1.009               28
     2200             1.114               13
     2300             1.425               50
     2400             1.875               50
     2500             2.237               50
     2600             2.812               50
     2700             3.628               50
     2800             2.871               50
     2900             2.636               50
     3000             2.451               12
     3100             2.335               12
     3200             2.120               50
     3300             1.882               50
     3400             1.735               50
     3500             1.661               50
     3600             1.454               50
     3700             1.178               50
     3800             1.037               50
     3900             1.008               10
     4000             1.114               10
     4100             1.252               10
     4200             1.376               10
     4300             1.441               50
     4400             1.463               50
     4500             1.597               50
     4600             1.676               50
     4700             1.719               50
     4800             1.692               50
     4900             1.587               50
     5000             1.427               50
     5100             1.269               50
     5200             1.144               50
     5300             1.070               50
     5400             1.039               50
     5500             1.012               50


     Simulated prior distributions

     Parameter       Prior Mean  Prior Variance  Prior Std. Dev.


     Parameter 1 Improper Prior
     Parameter 2 Improper Prior
     Parameter 3 Improper Prior
     Parameter 4 Improper Prior
     Parameter 5 Improper Prior
     Parameter 6 Improper Prior
     Parameter 7 Improper Prior
     Parameter 8 Improper Prior
     Parameter 9 Improper Prior
     Parameter 10 Improper Prior
     Parameter 11 Improper Prior
     Parameter 12 Improper Prior
     Parameter 13 Improper Prior
     Parameter 14 Improper Prior
     Parameter 15 Improper Prior
     Parameter 16 Improper Prior
     Parameter 17 Improper Prior
     Parameter 18 Improper Prior
     Parameter 19 Improper Prior
     Parameter 20 Improper Prior
     Parameter 21 Improper Prior
     Parameter 22 Improper Prior
     Parameter 23 Improper Prior
     Parameter 24 Improper Prior
     Parameter 25 Improper Prior
     Parameter 26 Improper Prior
     Parameter 27 Improper Prior
     Parameter 28 Improper Prior
     Parameter 29 Improper Prior
     Parameter 30 Improper Prior
     Parameter 31 Improper Prior
     Parameter 32 Improper Prior
     Parameter 33 Improper Prior
     Parameter 34 Improper Prior
     Parameter 35 Improper Prior
     Parameter 36 Improper Prior
     Parameter 37 Improper Prior
     Parameter 38 Improper Prior
     Parameter 39 Improper Prior
     Parameter 40 Improper Prior
     Parameter 41 Improper Prior
     Parameter 42 Improper Prior
     Parameter 43 Improper Prior
     Parameter 44 Improper Prior
     Parameter 45 Improper Prior
     Parameter 46 Improper Prior
     Parameter 47 Improper Prior
     Parameter 48 Improper Prior
     Parameter 49 Improper Prior
     Parameter 50 Improper Prior
     Parameter 51 Improper Prior

     REPLICATION 50:


                     POTENTIAL       PARAMETER WITH
     ITERATION    SCALE REDUCTION      HIGHEST PSR
     100              1.129               45
     200              1.549               50
     300              1.154               33
     400              1.037               36
     500              1.735               11
     600              2.117               50
     700              1.069               19
     800              1.101               12
     900              1.053               50
     1000             1.080               50
     1100             1.499               50
     1200             1.567               50
     1300             1.287               50
     1400             1.021               35
     1500             1.020               28
     1600             1.254               50
     1700             1.395               50
     1800             1.555               50
     1900             1.316               50
     2000             1.390               50
     2100             1.264               50
     2200             1.154               50
     2300             1.023               50
     2400             1.011               33
     2500             1.075               9
     2600             1.236               50
     2700             1.290               50
     2800             1.177               50
     2900             1.068               50
     3000             1.020               10
     3100             1.020               10
     3200             1.074               10
     3300             1.141               10
     3400             1.280               10
     3500             1.356               50
     3600             1.478               50
     3700             1.665               50
     3800             1.926               50
     3900             2.241               50
     4000             2.463               50
     4100             1.869               50
     4200             1.506               50
     4300             1.257               10
     4400             1.095               10
     4500             1.021               50
     4600             1.004               50
     4700             1.005               14
     4800             1.027               8
     4900             1.057               8
     5000             1.096               50
     5100             1.118               12
     5200             1.123               12
     5300             1.136               50
     5400             1.123               12
     5500             1.114               50
     5600             1.141               50
     5700             1.218               50
     5800             1.250               50
     5900             1.231               50
     6000             1.220               50
     6100             1.206               50
     6200             1.155               50
     6300             1.109               50
     6400             1.104               50
     6500             1.102               50
     6600             1.119               50
     6700             1.090               50
     6800             1.062               50
     6900             1.053               50
     7000             1.039               50
     7100             1.029               50
     7200             1.031               50
     7300             1.031               50
     7400             1.027               13
     7500             1.017               13


     Simulated prior distributions

     Parameter       Prior Mean  Prior Variance  Prior Std. Dev.


     Parameter 1 Improper Prior
     Parameter 2 Improper Prior
     Parameter 3 Improper Prior
     Parameter 4 Improper Prior
     Parameter 5 Improper Prior
     Parameter 6 Improper Prior
     Parameter 7 Improper Prior
     Parameter 8 Improper Prior
     Parameter 9 Improper Prior
     Parameter 10 Improper Prior
     Parameter 11 Improper Prior
     Parameter 12 Improper Prior
     Parameter 13 Improper Prior
     Parameter 14 Improper Prior
     Parameter 15 Improper Prior
     Parameter 16 Improper Prior
     Parameter 17 Improper Prior
     Parameter 18 Improper Prior
     Parameter 19 Improper Prior
     Parameter 20 Improper Prior
     Parameter 21 Improper Prior
     Parameter 22 Improper Prior
     Parameter 23 Improper Prior
     Parameter 24 Improper Prior
     Parameter 25 Improper Prior
     Parameter 26 Improper Prior
     Parameter 27 Improper Prior
     Parameter 28 Improper Prior
     Parameter 29 Improper Prior
     Parameter 30 Improper Prior
     Parameter 31 Improper Prior
     Parameter 32 Improper Prior
     Parameter 33 Improper Prior
     Parameter 34 Improper Prior
     Parameter 35 Improper Prior
     Parameter 36 Improper Prior
     Parameter 37 Improper Prior
     Parameter 38 Improper Prior
     Parameter 39 Improper Prior
     Parameter 40 Improper Prior
     Parameter 41 Improper Prior
     Parameter 42 Improper Prior
     Parameter 43 Improper Prior
     Parameter 44 Improper Prior
     Parameter 45 Improper Prior
     Parameter 46 Improper Prior
     Parameter 47 Improper Prior
     Parameter 48 Improper Prior
     Parameter 49 Improper Prior
     Parameter 50 Improper Prior
     Parameter 51 Improper Prior

     REPLICATION 51:


                     POTENTIAL       PARAMETER WITH
     ITERATION    SCALE REDUCTION      HIGHEST PSR
     100              1.459               22
     200              1.750               11
     300              2.310               50
     400              1.958               50
     500              1.041               43
     600              1.520               50
     700              2.451               50
     800              2.748               50
     900              2.046               50
     1000             1.660               8
     1100             1.274               8
     1200             1.038               22
     1300             1.119               50
     1400             1.225               50
     1500             1.145               50
     1600             1.011               12
     1700             1.007               23
     1800             1.081               50
     1900             1.343               50
     2000             1.388               50
     2100             1.730               50
     2200             2.033               50
     2300             1.999               50
     2400             1.857               50
     2500             1.553               50
     2600             1.404               50
     2700             1.505               50
     2800             1.553               50
     2900             1.425               50
     3000             1.294               50
     3100             1.159               50
     3200             1.068               8
     3300             1.081               50
     3400             1.157               50
     3500             1.226               50
     3600             1.329               50
     3700             1.483               50
     3800             1.815               50
     3900             1.871               50
     4000             2.018               50
     4100             2.118               50
     4200             1.838               50
     4300             1.503               10
     4400             1.208               10
     4500             1.070               8
     4600             1.017               8
     4700             1.009               4
     4800             1.042               11
     4900             1.114               11
     5000             1.228               50
     5100             1.380               50
     5200             1.545               50
     5300             1.809               50
     5400             2.250               50
     5500             2.790               50
     5600             3.040               50
     5700             3.071               50
     5800             2.766               50
     5900             2.393               50
     6000             2.267               50
     6100             2.215               50
     6200             2.125               50
     6300             1.945               50
     6400             1.872               50
     6500             1.714               50
     6600             1.560               50
     6700             1.425               50
     6800             1.307               50
     6900             1.199               50
     7000             1.129               50
     7100             1.076               50
     7200             1.038               50
     7300             1.015               50


     Simulated prior distributions

     Parameter       Prior Mean  Prior Variance  Prior Std. Dev.


     Parameter 1 Improper Prior
     Parameter 2 Improper Prior
     Parameter 3 Improper Prior
     Parameter 4 Improper Prior
     Parameter 5 Improper Prior
     Parameter 6 Improper Prior
     Parameter 7 Improper Prior
     Parameter 8 Improper Prior
     Parameter 9 Improper Prior
     Parameter 10 Improper Prior
     Parameter 11 Improper Prior
     Parameter 12 Improper Prior
     Parameter 13 Improper Prior
     Parameter 14 Improper Prior
     Parameter 15 Improper Prior
     Parameter 16 Improper Prior
     Parameter 17 Improper Prior
     Parameter 18 Improper Prior
     Parameter 19 Improper Prior
     Parameter 20 Improper Prior
     Parameter 21 Improper Prior
     Parameter 22 Improper Prior
     Parameter 23 Improper Prior
     Parameter 24 Improper Prior
     Parameter 25 Improper Prior
     Parameter 26 Improper Prior
     Parameter 27 Improper Prior
     Parameter 28 Improper Prior
     Parameter 29 Improper Prior
     Parameter 30 Improper Prior
     Parameter 31 Improper Prior
     Parameter 32 Improper Prior
     Parameter 33 Improper Prior
     Parameter 34 Improper Prior
     Parameter 35 Improper Prior
     Parameter 36 Improper Prior
     Parameter 37 Improper Prior
     Parameter 38 Improper Prior
     Parameter 39 Improper Prior
     Parameter 40 Improper Prior
     Parameter 41 Improper Prior
     Parameter 42 Improper Prior
     Parameter 43 Improper Prior
     Parameter 44 Improper Prior
     Parameter 45 Improper Prior
     Parameter 46 Improper Prior
     Parameter 47 Improper Prior
     Parameter 48 Improper Prior
     Parameter 49 Improper Prior
     Parameter 50 Improper Prior
     Parameter 51 Improper Prior

     REPLICATION 52:


                     POTENTIAL       PARAMETER WITH
     ITERATION    SCALE REDUCTION      HIGHEST PSR
     100              1.275               27
     200              1.446               12
     300              1.145               19
     400              1.466               50
     500              1.284               50
     600              2.048               50
     700              1.137               50
     800              1.173               50
     900              1.727               50
     1000             2.368               50
     1100             1.560               50
     1200             1.190               11
     1300             1.139               11
     1400             1.070               11
     1500             1.022               14
     1600             1.251               8
     1700             1.756               8
     1800             2.105               50
     1900             1.706               50
     2000             1.176               11
     2100             1.012               11
     2200             1.009               2
     2300             1.109               50
     2400             1.412               50
     2500             1.804               50
     2600             1.916               50
     2700             1.989               50
     2800             1.925               50
     2900             1.646               50
     3000             1.263               8
     3100             1.022               10
     3200             1.025               50
     3300             1.160               50
     3400             1.419               50
     3500             1.745               50
     3600             2.095               50
     3700             2.639               50
     3800             2.942               50
     3900             2.945               50
     4000             2.670               50
     4100             2.227               50
     4200             1.911               50
     4300             1.784               50
     4400             1.682               8
     4500             1.572               50
     4600             1.488               50
     4700             1.405               50
     4800             1.384               50
     4900             1.405               50
     5000             1.421               50
     5100             1.481               50
     5200             1.646               50
     5300             1.851               50
     5400             2.051               50
     5500             2.254               50
     5600             2.573               50
     5700             2.803               50
     5800             3.007               50
     5900             3.146               50
     6000             3.205               50
     6100             3.170               50
     6200             3.062               50
     6300             2.904               50
     6400             2.509               50
     6500             2.171               50
     6600             1.906               50
     6700             1.802               50
     6800             1.773               50
     6900             1.722               50
     7000             1.601               50
     7100             1.486               50
     7200             1.368               10
     7300             1.275               50
     7400             1.218               10
     7500             1.173               50
     7600             1.131               50
     7700             1.093               50
     7800             1.055               10
     7900             1.016               10


     Simulated prior distributions

     Parameter       Prior Mean  Prior Variance  Prior Std. Dev.


     Parameter 1 Improper Prior
     Parameter 2 Improper Prior
     Parameter 3 Improper Prior
     Parameter 4 Improper Prior
     Parameter 5 Improper Prior
     Parameter 6 Improper Prior
     Parameter 7 Improper Prior
     Parameter 8 Improper Prior
     Parameter 9 Improper Prior
     Parameter 10 Improper Prior
     Parameter 11 Improper Prior
     Parameter 12 Improper Prior
     Parameter 13 Improper Prior
     Parameter 14 Improper Prior
     Parameter 15 Improper Prior
     Parameter 16 Improper Prior
     Parameter 17 Improper Prior
     Parameter 18 Improper Prior
     Parameter 19 Improper Prior
     Parameter 20 Improper Prior
     Parameter 21 Improper Prior
     Parameter 22 Improper Prior
     Parameter 23 Improper Prior
     Parameter 24 Improper Prior
     Parameter 25 Improper Prior
     Parameter 26 Improper Prior
     Parameter 27 Improper Prior
     Parameter 28 Improper Prior
     Parameter 29 Improper Prior
     Parameter 30 Improper Prior
     Parameter 31 Improper Prior
     Parameter 32 Improper Prior
     Parameter 33 Improper Prior
     Parameter 34 Improper Prior
     Parameter 35 Improper Prior
     Parameter 36 Improper Prior
     Parameter 37 Improper Prior
     Parameter 38 Improper Prior
     Parameter 39 Improper Prior
     Parameter 40 Improper Prior
     Parameter 41 Improper Prior
     Parameter 42 Improper Prior
     Parameter 43 Improper Prior
     Parameter 44 Improper Prior
     Parameter 45 Improper Prior
     Parameter 46 Improper Prior
     Parameter 47 Improper Prior
     Parameter 48 Improper Prior
     Parameter 49 Improper Prior
     Parameter 50 Improper Prior
     Parameter 51 Improper Prior

     REPLICATION 53:


                     POTENTIAL       PARAMETER WITH
     ITERATION    SCALE REDUCTION      HIGHEST PSR
     100              1.622               25
     200              2.571               50
     300              1.424               9
     400              2.661               50
     500              1.528               50
     600              1.416               50
     700              1.592               50
     800              1.065               50
     900              1.826               50
     1000             2.236               50
     1100             2.063               50
     1200             1.900               50
     1300             1.833               50
     1400             2.300               50
     1500             2.299               50
     1600             1.383               50
     1700             1.078               50
     1800             1.010               26
     1900             1.129               50
     2000             1.295               50
     2100             1.257               50
     2200             1.092               12
     2300             1.013               26
     2400             1.052               50
     2500             1.101               50
     2600             1.228               50
     2700             1.322               50
     2800             1.589               50
     2900             1.500               50
     3000             1.409               50
     3100             1.382               50
     3200             1.386               50
     3300             1.308               50
     3400             1.304               50
     3500             1.388               50
     3600             1.366               50
     3700             1.192               50
     3800             1.065               50
     3900             1.009               10
     4000             1.010               11
     4100             1.064               11
     4200             1.122               50
     4300             1.191               50
     4400             1.288               50
     4500             1.526               11
     4600             1.943               50
     4700             2.442               50
     4800             2.879               50
     4900             3.165               50
     5000             2.613               50
     5100             2.307               50
     5200             1.811               11
     5300             1.474               11
     5400             1.228               11
     5500             1.117               11
     5600             1.068               11
     5700             1.026               11
     5800             1.004               25


     Simulated prior distributions

     Parameter       Prior Mean  Prior Variance  Prior Std. Dev.


     Parameter 1 Improper Prior
     Parameter 2 Improper Prior
     Parameter 3 Improper Prior
     Parameter 4 Improper Prior
     Parameter 5 Improper Prior
     Parameter 6 Improper Prior
     Parameter 7 Improper Prior
     Parameter 8 Improper Prior
     Parameter 9 Improper Prior
     Parameter 10 Improper Prior
     Parameter 11 Improper Prior
     Parameter 12 Improper Prior
     Parameter 13 Improper Prior
     Parameter 14 Improper Prior
     Parameter 15 Improper Prior
     Parameter 16 Improper Prior
     Parameter 17 Improper Prior
     Parameter 18 Improper Prior
     Parameter 19 Improper Prior
     Parameter 20 Improper Prior
     Parameter 21 Improper Prior
     Parameter 22 Improper Prior
     Parameter 23 Improper Prior
     Parameter 24 Improper Prior
     Parameter 25 Improper Prior
     Parameter 26 Improper Prior
     Parameter 27 Improper Prior
     Parameter 28 Improper Prior
     Parameter 29 Improper Prior
     Parameter 30 Improper Prior
     Parameter 31 Improper Prior
     Parameter 32 Improper Prior
     Parameter 33 Improper Prior
     Parameter 34 Improper Prior
     Parameter 35 Improper Prior
     Parameter 36 Improper Prior
     Parameter 37 Improper Prior
     Parameter 38 Improper Prior
     Parameter 39 Improper Prior
     Parameter 40 Improper Prior
     Parameter 41 Improper Prior
     Parameter 42 Improper Prior
     Parameter 43 Improper Prior
     Parameter 44 Improper Prior
     Parameter 45 Improper Prior
     Parameter 46 Improper Prior
     Parameter 47 Improper Prior
     Parameter 48 Improper Prior
     Parameter 49 Improper Prior
     Parameter 50 Improper Prior
     Parameter 51 Improper Prior

     REPLICATION 54:


                     POTENTIAL       PARAMETER WITH
     ITERATION    SCALE REDUCTION      HIGHEST PSR
     100              1.584               9
     200              1.083               18
     300              1.795               50
     400              1.045               30
     500              1.366               50
     600              1.981               50
     700              1.722               50
     800              1.357               50
     900              1.423               50
     1000             1.099               8
     1100             1.028               20
     1200             1.378               50
     1300             1.161               50
     1400             1.015               28
     1500             1.042               10
     1600             1.085               50
     1700             1.017               5
     1800             1.054               50
     1900             1.341               50
     2000             1.646               10
     2100             2.280               50
     2200             2.570               50
     2300             2.086               50
     2400             1.598               50
     2500             1.225               50
     2600             1.039               12
     2700             1.009               17
     2800             1.012               21
     2900             1.055               10
     3000             1.045               10
     3100             1.045               10
     3200             1.122               50
     3300             1.189               50
     3400             1.204               50
     3500             1.188               50
     3600             1.172               50
     3700             1.200               50
     3800             1.260               50
     3900             1.324               50
     4000             1.420               50
     4100             1.779               50
     4200             1.829               50
     4300             1.618               50
     4400             1.573               50
     4500             1.592               50
     4600             1.634               50
     4700             1.586               50
     4800             1.536               50
     4900             1.499               50
     5000             1.395               50
     5100             1.355               50
     5200             1.321               50
     5300             1.352               50
     5400             1.386               50
     5500             1.330               50
     5600             1.327               50
     5700             1.265               50
     5800             1.191               50
     5900             1.161               50
     6000             1.104               50
     6100             1.038               11
     6200             1.006               11


     Simulated prior distributions

     Parameter       Prior Mean  Prior Variance  Prior Std. Dev.


     Parameter 1 Improper Prior
     Parameter 2 Improper Prior
     Parameter 3 Improper Prior
     Parameter 4 Improper Prior
     Parameter 5 Improper Prior
     Parameter 6 Improper Prior
     Parameter 7 Improper Prior
     Parameter 8 Improper Prior
     Parameter 9 Improper Prior
     Parameter 10 Improper Prior
     Parameter 11 Improper Prior
     Parameter 12 Improper Prior
     Parameter 13 Improper Prior
     Parameter 14 Improper Prior
     Parameter 15 Improper Prior
     Parameter 16 Improper Prior
     Parameter 17 Improper Prior
     Parameter 18 Improper Prior
     Parameter 19 Improper Prior
     Parameter 20 Improper Prior
     Parameter 21 Improper Prior
     Parameter 22 Improper Prior
     Parameter 23 Improper Prior
     Parameter 24 Improper Prior
     Parameter 25 Improper Prior
     Parameter 26 Improper Prior
     Parameter 27 Improper Prior
     Parameter 28 Improper Prior
     Parameter 29 Improper Prior
     Parameter 30 Improper Prior
     Parameter 31 Improper Prior
     Parameter 32 Improper Prior
     Parameter 33 Improper Prior
     Parameter 34 Improper Prior
     Parameter 35 Improper Prior
     Parameter 36 Improper Prior
     Parameter 37 Improper Prior
     Parameter 38 Improper Prior
     Parameter 39 Improper Prior
     Parameter 40 Improper Prior
     Parameter 41 Improper Prior
     Parameter 42 Improper Prior
     Parameter 43 Improper Prior
     Parameter 44 Improper Prior
     Parameter 45 Improper Prior
     Parameter 46 Improper Prior
     Parameter 47 Improper Prior
     Parameter 48 Improper Prior
     Parameter 49 Improper Prior
     Parameter 50 Improper Prior
     Parameter 51 Improper Prior

     REPLICATION 55:


                     POTENTIAL       PARAMETER WITH
     ITERATION    SCALE REDUCTION      HIGHEST PSR
     100              1.415               3
     200              1.229               9
     300              1.623               12
     400              1.139               50
     500              2.676               50
     600              1.773               11
     700              2.365               50
     800              1.911               11
     900              1.029               12
     1000             1.375               50
     1100             2.367               50
     1200             2.761               50
     1300             1.803               50
     1400             2.128               50
     1500             2.653               50
     1600             2.452               50
     1700             2.134               50
     1800             2.040               50
     1900             2.233               50
     2000             2.519               50
     2100             2.956               50
     2200             2.280               50
     2300             2.022               50
     2400             2.065               50
     2500             1.882               50
     2600             1.887               50
     2700             2.083               50
     2800             2.313               50
     2900             2.795               50
     3000             2.723               50
     3100             2.681               50
     3200             2.572               50
     3300             2.256               50
     3400             2.194               50
     3500             2.099               50
     3600             2.137               50
     3700             2.238               50
     3800             2.461               50
     3900             2.468               50
     4000             2.379               50
     4100             2.325               50
     4200             2.296               50
     4300             2.312               50
     4400             2.350               50
     4500             2.456               50
     4600             2.573               50
     4700             2.529               50
     4800             2.519               50
     4900             2.701               50
     5000             2.902               50
     5100             2.923               50
     5200             2.462               50
     5300             2.115               50
     5400             1.913               50
     5500             1.723               50
     5600             1.565               50
     5700             1.488               50
     5800             1.423               50
     5900             1.360               50
     6000             1.327               50
     6100             1.336               50
     6200             1.371               50
     6300             1.386               50
     6400             1.404               50
     6500             1.464               50
     6600             1.490               50
     6700             1.476               50
     6800             1.510               50
     6900             1.480               50
     7000             1.420               50
     7100             1.375               50
     7200             1.302               50
     7300             1.213               50
     7400             1.157               50
     7500             1.081               50
     7600             1.029               50
     7700             1.017               50


     Simulated prior distributions

     Parameter       Prior Mean  Prior Variance  Prior Std. Dev.


     Parameter 1 Improper Prior
     Parameter 2 Improper Prior
     Parameter 3 Improper Prior
     Parameter 4 Improper Prior
     Parameter 5 Improper Prior
     Parameter 6 Improper Prior
     Parameter 7 Improper Prior
     Parameter 8 Improper Prior
     Parameter 9 Improper Prior
     Parameter 10 Improper Prior
     Parameter 11 Improper Prior
     Parameter 12 Improper Prior
     Parameter 13 Improper Prior
     Parameter 14 Improper Prior
     Parameter 15 Improper Prior
     Parameter 16 Improper Prior
     Parameter 17 Improper Prior
     Parameter 18 Improper Prior
     Parameter 19 Improper Prior
     Parameter 20 Improper Prior
     Parameter 21 Improper Prior
     Parameter 22 Improper Prior
     Parameter 23 Improper Prior
     Parameter 24 Improper Prior
     Parameter 25 Improper Prior
     Parameter 26 Improper Prior
     Parameter 27 Improper Prior
     Parameter 28 Improper Prior
     Parameter 29 Improper Prior
     Parameter 30 Improper Prior
     Parameter 31 Improper Prior
     Parameter 32 Improper Prior
     Parameter 33 Improper Prior
     Parameter 34 Improper Prior
     Parameter 35 Improper Prior
     Parameter 36 Improper Prior
     Parameter 37 Improper Prior
     Parameter 38 Improper Prior
     Parameter 39 Improper Prior
     Parameter 40 Improper Prior
     Parameter 41 Improper Prior
     Parameter 42 Improper Prior
     Parameter 43 Improper Prior
     Parameter 44 Improper Prior
     Parameter 45 Improper Prior
     Parameter 46 Improper Prior
     Parameter 47 Improper Prior
     Parameter 48 Improper Prior
     Parameter 49 Improper Prior
     Parameter 50 Improper Prior
     Parameter 51 Improper Prior

     REPLICATION 56:


                     POTENTIAL       PARAMETER WITH
     ITERATION    SCALE REDUCTION      HIGHEST PSR
     100              1.339               22
     200              1.123               51
     300              1.891               8
     400              1.895               50
     500              2.327               8
     600              3.382               50
     700              1.598               50
     800              1.215               8
     900              1.130               50
     1000             1.066               12
     1100             1.099               50
     1200             1.544               50
     1300             1.620               50
     1400             2.067               50
     1500             2.516               50
     1600             1.750               50
     1700             1.098               12
     1800             1.031               9
     1900             1.273               9
     2000             1.610               50
     2100             2.138               50
     2200             2.445               50
     2300             2.102               50
     2400             1.877               50
     2500             1.694               50
     2600             1.778               50
     2700             1.624               50
     2800             1.400               50
     2900             1.161               50
     3000             1.012               45
     3100             1.032               14
     3200             1.136               50
     3300             1.379               50
     3400             1.655               50
     3500             2.017               50
     3600             2.389               50
     3700             2.300               50
     3800             1.773               50
     3900             1.396               50
     4000             1.113               11
     4100             1.011               11
     4200             1.011               3
     4300             1.056               14
     4400             1.145               14
     4500             1.258               12
     4600             1.449               50
     4700             1.771               50
     4800             2.062               50
     4900             2.366               50
     5000             2.584               50
     5100             2.551               50
     5200             2.544               50
     5300             2.377               50
     5400             2.195               50
     5500             2.057               50
     5600             1.982               50
     5700             1.787               50
     5800             1.630               50
     5900             1.521               50
     6000             1.440               50
     6100             1.402               50
     6200             1.398               50
     6300             1.399               50
     6400             1.426               50
     6500             1.447               50
     6600             1.488               50
     6700             1.533               50
     6800             1.582               50
     6900             1.643               50
     7000             1.719               50
     7100             1.779               50
     7200             1.850               50
     7300             1.949               50
     7400             2.066               50
     7500             2.237               50
     7600             2.178               50
     7700             1.915               50
     7800             1.612               50
     7900             1.384               50
     8000             1.228               50
     8100             1.108               50
     8200             1.033               50
     8300             1.006               11


     Simulated prior distributions

     Parameter       Prior Mean  Prior Variance  Prior Std. Dev.


     Parameter 1 Improper Prior
     Parameter 2 Improper Prior
     Parameter 3 Improper Prior
     Parameter 4 Improper Prior
     Parameter 5 Improper Prior
     Parameter 6 Improper Prior
     Parameter 7 Improper Prior
     Parameter 8 Improper Prior
     Parameter 9 Improper Prior
     Parameter 10 Improper Prior
     Parameter 11 Improper Prior
     Parameter 12 Improper Prior
     Parameter 13 Improper Prior
     Parameter 14 Improper Prior
     Parameter 15 Improper Prior
     Parameter 16 Improper Prior
     Parameter 17 Improper Prior
     Parameter 18 Improper Prior
     Parameter 19 Improper Prior
     Parameter 20 Improper Prior
     Parameter 21 Improper Prior
     Parameter 22 Improper Prior
     Parameter 23 Improper Prior
     Parameter 24 Improper Prior
     Parameter 25 Improper Prior
     Parameter 26 Improper Prior
     Parameter 27 Improper Prior
     Parameter 28 Improper Prior
     Parameter 29 Improper Prior
     Parameter 30 Improper Prior
     Parameter 31 Improper Prior
     Parameter 32 Improper Prior
     Parameter 33 Improper Prior
     Parameter 34 Improper Prior
     Parameter 35 Improper Prior
     Parameter 36 Improper Prior
     Parameter 37 Improper Prior
     Parameter 38 Improper Prior
     Parameter 39 Improper Prior
     Parameter 40 Improper Prior
     Parameter 41 Improper Prior
     Parameter 42 Improper Prior
     Parameter 43 Improper Prior
     Parameter 44 Improper Prior
     Parameter 45 Improper Prior
     Parameter 46 Improper Prior
     Parameter 47 Improper Prior
     Parameter 48 Improper Prior
     Parameter 49 Improper Prior
     Parameter 50 Improper Prior
     Parameter 51 Improper Prior

     REPLICATION 57:


                     POTENTIAL       PARAMETER WITH
     ITERATION    SCALE REDUCTION      HIGHEST PSR
     100              2.143               10
     200              1.085               10
     300              1.801               10
     400              1.346               8
     500              1.877               12
     600              1.105               11
     700              1.087               11
     800              1.212               11
     900              1.484               50
     1000             1.542               50
     1100             1.020               51
     1200             1.211               11
     1300             1.596               12
     1400             2.253               50
     1500             2.379               50
     1600             2.025               50
     1700             2.118               9
     1800             2.016               9
     1900             1.888               50
     2000             1.181               50
     2100             1.021               5
     2200             1.033               9
     2300             1.235               50
     2400             1.494               50
     2500             1.394               50
     2600             1.200               11
     2700             1.048               11
     2800             1.007               25
     2900             1.021               13
     3000             1.048               9
     3100             1.035               9
     3200             1.011               5
     3300             1.010               5
     3400             1.005               5
     3500             1.005               28
     3600             1.006               5
     3700             1.008               51
     3800             1.007               26
     3900             1.005               6
     4000             1.015               11
     4100             1.052               11
     4200             1.136               11
     4300             1.286               11
     4400             1.384               11
     4500             1.445               50
     4600             1.485               50
     4700             1.502               50
     4800             1.573               50
     4900             1.834               50
     5000             2.164               50
     5100             2.162               50
     5200             2.098               50
     5300             2.037               50
     5400             2.115               50
     5500             2.206               50
     5600             2.263               50
     5700             2.376               50
     5800             2.442               50
     5900             2.549               50
     6000             2.416               50
     6100             2.388               50
     6200             2.416               50
     6300             2.430               50
     6400             2.502               50
     6500             2.665               50
     6600             2.854               50
     6700             2.849               50
     6800             2.721               50
     6900             2.612               50
     7000             2.514               50
     7100             2.483               50
     7200             2.499               50
     7300             2.570               50
     7400             2.660               50
     7500             2.781               50
     7600             2.884               50
     7700             2.927               50
     7800             2.819               50
     7900             2.652               50
     8000             2.447               50
     8100             2.329               50
     8200             2.162               50
     8300             2.002               50
     8400             1.860               50
     8500             1.800               50
     8600             1.776               50
     8700             1.748               50
     8800             1.729               50
     8900             1.695               50
     9000             1.616               50
     9100             1.527               50
     9200             1.451               50
     9300             1.373               50
     9400             1.317               50
     9500             1.272               50
     9600             1.230               50
     9700             1.197               50
     9800             1.169               50
     9900             1.143               50
     10000            1.120               50
     10100            1.081               50
     10200            1.046               50
     10300            1.017               10


     Simulated prior distributions

     Parameter       Prior Mean  Prior Variance  Prior Std. Dev.


     Parameter 1 Improper Prior
     Parameter 2 Improper Prior
     Parameter 3 Improper Prior
     Parameter 4 Improper Prior
     Parameter 5 Improper Prior
     Parameter 6 Improper Prior
     Parameter 7 Improper Prior
     Parameter 8 Improper Prior
     Parameter 9 Improper Prior
     Parameter 10 Improper Prior
     Parameter 11 Improper Prior
     Parameter 12 Improper Prior
     Parameter 13 Improper Prior
     Parameter 14 Improper Prior
     Parameter 15 Improper Prior
     Parameter 16 Improper Prior
     Parameter 17 Improper Prior
     Parameter 18 Improper Prior
     Parameter 19 Improper Prior
     Parameter 20 Improper Prior
     Parameter 21 Improper Prior
     Parameter 22 Improper Prior
     Parameter 23 Improper Prior
     Parameter 24 Improper Prior
     Parameter 25 Improper Prior
     Parameter 26 Improper Prior
     Parameter 27 Improper Prior
     Parameter 28 Improper Prior
     Parameter 29 Improper Prior
     Parameter 30 Improper Prior
     Parameter 31 Improper Prior
     Parameter 32 Improper Prior
     Parameter 33 Improper Prior
     Parameter 34 Improper Prior
     Parameter 35 Improper Prior
     Parameter 36 Improper Prior
     Parameter 37 Improper Prior
     Parameter 38 Improper Prior
     Parameter 39 Improper Prior
     Parameter 40 Improper Prior
     Parameter 41 Improper Prior
     Parameter 42 Improper Prior
     Parameter 43 Improper Prior
     Parameter 44 Improper Prior
     Parameter 45 Improper Prior
     Parameter 46 Improper Prior
     Parameter 47 Improper Prior
     Parameter 48 Improper Prior
     Parameter 49 Improper Prior
     Parameter 50 Improper Prior
     Parameter 51 Improper Prior

     REPLICATION 58:


                     POTENTIAL       PARAMETER WITH
     ITERATION    SCALE REDUCTION      HIGHEST PSR
     100              1.349               43
     200              1.979               50
     300              2.155               50
     400              1.042               29
     500              1.155               11
     600              1.086               50
     700              2.121               50
     800              1.437               50
     900              1.150               50
     1000             2.005               50
     1100             2.490               50
     1200             2.514               50
     1300             2.371               50
     1400             1.892               50
     1500             1.761               50
     1600             2.047               50
     1700             2.541               50
     1800             2.609               50
     1900             2.609               50
     2000             2.376               50
     2100             1.930               50
     2200             2.059               50
     2300             2.070               50
     2400             1.945               50
     2500             1.528               50
     2600             1.254               50
     2700             1.038               11
     2800             1.009               37
     2900             1.035               50
     3000             1.112               50
     3100             1.175               50
     3200             1.089               50
     3300             1.019               50
     3400             1.006               44
     3500             1.018               11
     3600             1.025               11
     3700             1.039               50
     3800             1.058               50
     3900             1.106               50
     4000             1.234               50
     4100             1.450               50
     4200             1.629               50
     4300             1.532               50
     4400             1.410               50
     4500             1.343               50
     4600             1.376               50
     4700             1.517               50
     4800             1.686               50
     4900             1.719               50
     5000             1.785               50
     5100             1.809               50
     5200             1.841               50
     5300             1.910               50
     5400             2.096               50
     5500             2.329               50
     5600             2.370               50
     5700             2.457               50
     5800             2.408               50
     5900             2.329               50
     6000             2.362               50
     6100             2.446               50
     6200             2.478               50
     6300             2.602               50
     6400             2.679               50
     6500             2.693               50
     6600             2.699               50
     6700             2.655               50
     6800             2.543               50
     6900             2.498               50
     7000             2.439               50
     7100             2.367               50
     7200             2.301               50
     7300             2.178               50
     7400             2.104               50
     7500             2.015               50
     7600             1.896               50
     7700             1.767               50
     7800             1.706               50
     7900             1.693               50
     8000             1.716               50
     8100             1.757               50
     8200             1.820               50
     8300             1.889               50
     8400             1.938               50
     8500             2.002               50
     8600             2.040               50
     8700             2.092               50
     8800             2.152               50
     8900             2.166               50
     9000             2.156               50
     9100             2.147               50
     9200             2.157               50
     9300             2.200               50
     9400             2.309               50
     9500             2.447               50
     9600             2.621               50
     9700             2.817               50
     9800             3.108               50
     9900             3.424               50
     10000            3.627               50
     10100            3.732               50
     10200            3.717               50
     10300            3.738               50
     10400            3.769               50
     10500            3.573               50
     10600            3.406               50
     10700            3.220               50
     10800            3.051               50
     10900            2.832               50
     11000            2.605               50
     11100            2.417               50
     11200            2.310               50
     11300            2.218               50
     11400            2.156               50
     11500            2.097               50
     11600            2.039               50
     11700            1.985               50
     11800            1.917               50
     11900            1.837               50
     12000            1.776               50
     12100            1.715               50
     12200            1.647               50
     12300            1.581               50
     12400            1.531               50
     12500            1.504               50
     12600            1.483               50
     12700            1.454               50
     12800            1.423               50
     12900            1.384               50
     13000            1.361               50
     13100            1.339               50
     13200            1.312               50
     13300            1.279               50
     13400            1.252               50
     13500            1.231               50
     13600            1.222               50
     13700            1.211               50
     13800            1.192               50
     13900            1.174               50
     14000            1.157               50
     14100            1.144               50
     14200            1.133               50
     14300            1.123               50
     14400            1.110               50
     14500            1.100               50
     14600            1.088               50
     14700            1.066               50
     14800            1.047               50
     14900            1.031               50
     15000            1.021               50
     15100            1.014               50


     Simulated prior distributions

     Parameter       Prior Mean  Prior Variance  Prior Std. Dev.


     Parameter 1 Improper Prior
     Parameter 2 Improper Prior
     Parameter 3 Improper Prior
     Parameter 4 Improper Prior
     Parameter 5 Improper Prior
     Parameter 6 Improper Prior
     Parameter 7 Improper Prior
     Parameter 8 Improper Prior
     Parameter 9 Improper Prior
     Parameter 10 Improper Prior
     Parameter 11 Improper Prior
     Parameter 12 Improper Prior
     Parameter 13 Improper Prior
     Parameter 14 Improper Prior
     Parameter 15 Improper Prior
     Parameter 16 Improper Prior
     Parameter 17 Improper Prior
     Parameter 18 Improper Prior
     Parameter 19 Improper Prior
     Parameter 20 Improper Prior
     Parameter 21 Improper Prior
     Parameter 22 Improper Prior
     Parameter 23 Improper Prior
     Parameter 24 Improper Prior
     Parameter 25 Improper Prior
     Parameter 26 Improper Prior
     Parameter 27 Improper Prior
     Parameter 28 Improper Prior
     Parameter 29 Improper Prior
     Parameter 30 Improper Prior
     Parameter 31 Improper Prior
     Parameter 32 Improper Prior
     Parameter 33 Improper Prior
     Parameter 34 Improper Prior
     Parameter 35 Improper Prior
     Parameter 36 Improper Prior
     Parameter 37 Improper Prior
     Parameter 38 Improper Prior
     Parameter 39 Improper Prior
     Parameter 40 Improper Prior
     Parameter 41 Improper Prior
     Parameter 42 Improper Prior
     Parameter 43 Improper Prior
     Parameter 44 Improper Prior
     Parameter 45 Improper Prior
     Parameter 46 Improper Prior
     Parameter 47 Improper Prior
     Parameter 48 Improper Prior
     Parameter 49 Improper Prior
     Parameter 50 Improper Prior
     Parameter 51 Improper Prior

     REPLICATION 59:


                     POTENTIAL       PARAMETER WITH
     ITERATION    SCALE REDUCTION      HIGHEST PSR
     100              2.269               12
     200              1.286               12
     300              1.697               10
     400              1.719               50
     500              1.439               8
     600              1.036               39
     700              1.356               50
     800              2.208               50
     900              2.619               50
     1000             1.616               50
     1100             1.533               50
     1200             1.660               50
     1300             1.465               50
     1400             1.081               11
     1500             1.036               9
     1600             1.026               5
     1700             1.013               5
     1800             1.006               40
     1900             1.008               8
     2000             1.172               50
     2100             1.396               50
     2200             1.242               50
     2300             1.129               50
     2400             1.013               5
     2500             1.126               9
     2600             1.335               9
     2700             1.650               50
     2800             1.952               50
     2900             2.069               50
     3000             2.159               50
     3100             2.109               50
     3200             1.839               50
     3300             1.653               50
     3400             1.588               50
     3500             1.486               50
     3600             1.353               50
     3700             1.309               50
     3800             1.272               50
     3900             1.245               50
     4000             1.267               50
     4100             1.152               10
     4200             1.104               10
     4300             1.079               10
     4400             1.057               10
     4500             1.035               10
     4600             1.018               10
     4700             1.011               10
     4800             1.008               5
     4900             1.013               5
     5000             1.021               5
     5100             1.019               5
     5200             1.021               5
     5300             1.024               5
     5400             1.025               5
     5500             1.033               12
     5600             1.060               12
     5700             1.077               12
     5800             1.066               12
     5900             1.034               12
     6000             1.014               12


     Simulated prior distributions

     Parameter       Prior Mean  Prior Variance  Prior Std. Dev.


     Parameter 1 Improper Prior
     Parameter 2 Improper Prior
     Parameter 3 Improper Prior
     Parameter 4 Improper Prior
     Parameter 5 Improper Prior
     Parameter 6 Improper Prior
     Parameter 7 Improper Prior
     Parameter 8 Improper Prior
     Parameter 9 Improper Prior
     Parameter 10 Improper Prior
     Parameter 11 Improper Prior
     Parameter 12 Improper Prior
     Parameter 13 Improper Prior
     Parameter 14 Improper Prior
     Parameter 15 Improper Prior
     Parameter 16 Improper Prior
     Parameter 17 Improper Prior
     Parameter 18 Improper Prior
     Parameter 19 Improper Prior
     Parameter 20 Improper Prior
     Parameter 21 Improper Prior
     Parameter 22 Improper Prior
     Parameter 23 Improper Prior
     Parameter 24 Improper Prior
     Parameter 25 Improper Prior
     Parameter 26 Improper Prior
     Parameter 27 Improper Prior
     Parameter 28 Improper Prior
     Parameter 29 Improper Prior
     Parameter 30 Improper Prior
     Parameter 31 Improper Prior
     Parameter 32 Improper Prior
     Parameter 33 Improper Prior
     Parameter 34 Improper Prior
     Parameter 35 Improper Prior
     Parameter 36 Improper Prior
     Parameter 37 Improper Prior
     Parameter 38 Improper Prior
     Parameter 39 Improper Prior
     Parameter 40 Improper Prior
     Parameter 41 Improper Prior
     Parameter 42 Improper Prior
     Parameter 43 Improper Prior
     Parameter 44 Improper Prior
     Parameter 45 Improper Prior
     Parameter 46 Improper Prior
     Parameter 47 Improper Prior
     Parameter 48 Improper Prior
     Parameter 49 Improper Prior
     Parameter 50 Improper Prior
     Parameter 51 Improper Prior

     REPLICATION 60:


                     POTENTIAL       PARAMETER WITH
     ITERATION    SCALE REDUCTION      HIGHEST PSR
     100              1.670               50
     200              2.531               50
     300              1.385               50
     400              1.146               10
     500              1.357               50
     600              1.666               50
     700              2.301               50
     800              2.683               50
     900              1.524               50
     1000             1.050               22
     1100             1.474               8
     1200             2.212               50
     1300             1.566               50
     1400             1.017               12
     1500             1.100               8
     1600             1.174               8
     1700             1.192               8
     1800             1.092               8
     1900             1.014               17
     2000             1.023               50
     2100             1.019               51
     2200             1.015               51
     2300             1.011               51
     2400             1.011               3
     2500             1.030               11
     2600             1.070               50
     2700             1.078               11
     2800             1.034               9
     2900             1.021               9
     3000             1.011               43
     3100             1.012               43
     3200             1.013               25
     3300             1.029               9
     3400             1.125               50
     3500             1.171               50
     3600             1.166               50
     3700             1.166               50
     3800             1.157               50
     3900             1.114               50
     4000             1.112               50
     4100             1.174               50
     4200             1.305               50
     4300             1.448               50
     4400             1.558               50
     4500             1.577               50
     4600             1.532               50
     4700             1.389               50
     4800             1.294               50
     4900             1.259               50
     5000             1.310               50
     5100             1.341               50
     5200             1.247               50
     5300             1.140               50
     5400             1.090               8
     5500             1.046               8
     5600             1.008               17


     Simulated prior distributions

     Parameter       Prior Mean  Prior Variance  Prior Std. Dev.


     Parameter 1 Improper Prior
     Parameter 2 Improper Prior
     Parameter 3 Improper Prior
     Parameter 4 Improper Prior
     Parameter 5 Improper Prior
     Parameter 6 Improper Prior
     Parameter 7 Improper Prior
     Parameter 8 Improper Prior
     Parameter 9 Improper Prior
     Parameter 10 Improper Prior
     Parameter 11 Improper Prior
     Parameter 12 Improper Prior
     Parameter 13 Improper Prior
     Parameter 14 Improper Prior
     Parameter 15 Improper Prior
     Parameter 16 Improper Prior
     Parameter 17 Improper Prior
     Parameter 18 Improper Prior
     Parameter 19 Improper Prior
     Parameter 20 Improper Prior
     Parameter 21 Improper Prior
     Parameter 22 Improper Prior
     Parameter 23 Improper Prior
     Parameter 24 Improper Prior
     Parameter 25 Improper Prior
     Parameter 26 Improper Prior
     Parameter 27 Improper Prior
     Parameter 28 Improper Prior
     Parameter 29 Improper Prior
     Parameter 30 Improper Prior
     Parameter 31 Improper Prior
     Parameter 32 Improper Prior
     Parameter 33 Improper Prior
     Parameter 34 Improper Prior
     Parameter 35 Improper Prior
     Parameter 36 Improper Prior
     Parameter 37 Improper Prior
     Parameter 38 Improper Prior
     Parameter 39 Improper Prior
     Parameter 40 Improper Prior
     Parameter 41 Improper Prior
     Parameter 42 Improper Prior
     Parameter 43 Improper Prior
     Parameter 44 Improper Prior
     Parameter 45 Improper Prior
     Parameter 46 Improper Prior
     Parameter 47 Improper Prior
     Parameter 48 Improper Prior
     Parameter 49 Improper Prior
     Parameter 50 Improper Prior
     Parameter 51 Improper Prior

     REPLICATION 61:


                     POTENTIAL       PARAMETER WITH
     ITERATION    SCALE REDUCTION      HIGHEST PSR
     100              1.350               14
     200              1.471               50
     300              1.048               28
     400              1.346               11
     500              1.208               12
     600              1.021               26
     700              1.076               9
     800              1.127               50
     900              1.111               12
     1000             1.036               26
     1100             1.464               50
     1200             1.133               50
     1300             1.090               50
     1400             1.041               50
     1500             1.054               8
     1600             1.019               44
     1700             1.014               25
     1800             1.016               1
     1900             1.112               9
     2000             1.269               9
     2100             1.481               10
     2200             1.889               50
     2300             2.794               50
     2400             3.889               50
     2500             3.340               50
     2600             2.586               50
     2700             2.017               50
     2800             1.843               50
     2900             1.526               50
     3000             1.245               50
     3100             1.047               8
     3200             1.007               20
     3300             1.007               9
     3400             1.038               50
     3500             1.134               50
     3600             1.311               50
     3700             1.520               50
     3800             1.544               50
     3900             1.369               9
     4000             1.185               9
     4100             1.057               9
     4200             1.006               9
     4300             1.005               37
     4400             1.018               50
     4500             1.036               50
     4600             1.047               50
     4700             1.073               50
     4800             1.124               50
     4900             1.195               50
     5000             1.210               50
     5100             1.243               50
     5200             1.312               50
     5300             1.373               50
     5400             1.492               50
     5500             1.680               50
     5600             1.846               50
     5700             1.933               50
     5800             1.936               50
     5900             1.938               50
     6000             2.000               50
     6100             2.092               50
     6200             2.215               50
     6300             2.221               50
     6400             2.115               50
     6500             1.922               50
     6600             1.894               50
     6700             2.083               50
     6800             2.242               50
     6900             2.283               50
     7000             2.264               50
     7100             2.258               50
     7200             2.096               50
     7300             1.913               50
     7400             1.722               50
     7500             1.571               50
     7600             1.426               50
     7700             1.326               50
     7800             1.269               50
     7900             1.231               50
     8000             1.219               50
     8100             1.227               50
     8200             1.247               50
     8300             1.263               50
     8400             1.261               50
     8500             1.260               50
     8600             1.218               50
     8700             1.172               50
     8800             1.138               50
     8900             1.082               50
     9000             1.035               50
     9100             1.012               50


     Simulated prior distributions

     Parameter       Prior Mean  Prior Variance  Prior Std. Dev.


     Parameter 1 Improper Prior
     Parameter 2 Improper Prior
     Parameter 3 Improper Prior
     Parameter 4 Improper Prior
     Parameter 5 Improper Prior
     Parameter 6 Improper Prior
     Parameter 7 Improper Prior
     Parameter 8 Improper Prior
     Parameter 9 Improper Prior
     Parameter 10 Improper Prior
     Parameter 11 Improper Prior
     Parameter 12 Improper Prior
     Parameter 13 Improper Prior
     Parameter 14 Improper Prior
     Parameter 15 Improper Prior
     Parameter 16 Improper Prior
     Parameter 17 Improper Prior
     Parameter 18 Improper Prior
     Parameter 19 Improper Prior
     Parameter 20 Improper Prior
     Parameter 21 Improper Prior
     Parameter 22 Improper Prior
     Parameter 23 Improper Prior
     Parameter 24 Improper Prior
     Parameter 25 Improper Prior
     Parameter 26 Improper Prior
     Parameter 27 Improper Prior
     Parameter 28 Improper Prior
     Parameter 29 Improper Prior
     Parameter 30 Improper Prior
     Parameter 31 Improper Prior
     Parameter 32 Improper Prior
     Parameter 33 Improper Prior
     Parameter 34 Improper Prior
     Parameter 35 Improper Prior
     Parameter 36 Improper Prior
     Parameter 37 Improper Prior
     Parameter 38 Improper Prior
     Parameter 39 Improper Prior
     Parameter 40 Improper Prior
     Parameter 41 Improper Prior
     Parameter 42 Improper Prior
     Parameter 43 Improper Prior
     Parameter 44 Improper Prior
     Parameter 45 Improper Prior
     Parameter 46 Improper Prior
     Parameter 47 Improper Prior
     Parameter 48 Improper Prior
     Parameter 49 Improper Prior
     Parameter 50 Improper Prior
     Parameter 51 Improper Prior

     REPLICATION 62:


                     POTENTIAL       PARAMETER WITH
     ITERATION    SCALE REDUCTION      HIGHEST PSR
     100              1.993               50
     200              1.131               11
     300              1.130               39
     400              2.162               50
     500              2.636               12
     600              1.931               50
     700              2.199               12
     800              2.357               50
     900              2.334               50
     1000             1.312               12
     1100             1.070               12
     1200             1.158               12
     1300             1.810               50
     1400             2.403               50
     1500             2.025               50
     1600             1.779               50
     1700             1.552               50
     1800             1.331               50
     1900             1.195               50
     2000             1.085               50
     2100             1.022               33
     2200             1.101               50
     2300             1.202               50
     2400             1.440               50
     2500             1.605               50
     2600             1.517               50
     2700             1.492               50
     2800             1.407               50
     2900             1.352               50
     3000             1.430               50
     3100             1.671               50
     3200             1.806               50
     3300             2.004               50
     3400             2.264               50
     3500             2.462               50
     3600             1.950               50
     3700             1.620               50
     3800             1.398               50
     3900             1.301               50
     4000             1.264               50
     4100             1.267               50
     4200             1.237               50
     4300             1.105               11
     4400             1.043               11
     4500             1.030               11
     4600             1.027               8
     4700             1.070               50
     4800             1.147               50
     4900             1.216               50
     5000             1.286               50
     5100             1.368               50
     5200             1.425               50
     5300             1.503               50
     5400             1.596               50
     5500             1.720               50
     5600             1.886               50
     5700             2.214               50
     5800             2.652               50
     5900             2.996               50
     6000             3.179               50
     6100             3.306               50
     6200             3.551               50
     6300             3.601               50
     6400             3.451               50
     6500             3.271               50
     6600             3.017               50
     6700             2.796               50
     6800             2.631               50
     6900             2.421               50
     7000             2.204               50
     7100             2.051               50
     7200             1.926               50
     7300             1.774               50
     7400             1.652               50
     7500             1.503               50
     7600             1.371               50
     7700             1.273               50
     7800             1.182               50
     7900             1.111               9
     8000             1.046               50
     8100             1.008               13


     Simulated prior distributions

     Parameter       Prior Mean  Prior Variance  Prior Std. Dev.


     Parameter 1 Improper Prior
     Parameter 2 Improper Prior
     Parameter 3 Improper Prior
     Parameter 4 Improper Prior
     Parameter 5 Improper Prior
     Parameter 6 Improper Prior
     Parameter 7 Improper Prior
     Parameter 8 Improper Prior
     Parameter 9 Improper Prior
     Parameter 10 Improper Prior
     Parameter 11 Improper Prior
     Parameter 12 Improper Prior
     Parameter 13 Improper Prior
     Parameter 14 Improper Prior
     Parameter 15 Improper Prior
     Parameter 16 Improper Prior
     Parameter 17 Improper Prior
     Parameter 18 Improper Prior
     Parameter 19 Improper Prior
     Parameter 20 Improper Prior
     Parameter 21 Improper Prior
     Parameter 22 Improper Prior
     Parameter 23 Improper Prior
     Parameter 24 Improper Prior
     Parameter 25 Improper Prior
     Parameter 26 Improper Prior
     Parameter 27 Improper Prior
     Parameter 28 Improper Prior
     Parameter 29 Improper Prior
     Parameter 30 Improper Prior
     Parameter 31 Improper Prior
     Parameter 32 Improper Prior
     Parameter 33 Improper Prior
     Parameter 34 Improper Prior
     Parameter 35 Improper Prior
     Parameter 36 Improper Prior
     Parameter 37 Improper Prior
     Parameter 38 Improper Prior
     Parameter 39 Improper Prior
     Parameter 40 Improper Prior
     Parameter 41 Improper Prior
     Parameter 42 Improper Prior
     Parameter 43 Improper Prior
     Parameter 44 Improper Prior
     Parameter 45 Improper Prior
     Parameter 46 Improper Prior
     Parameter 47 Improper Prior
     Parameter 48 Improper Prior
     Parameter 49 Improper Prior
     Parameter 50 Improper Prior
     Parameter 51 Improper Prior

     REPLICATION 63:


                     POTENTIAL       PARAMETER WITH
     ITERATION    SCALE REDUCTION      HIGHEST PSR
     100              1.353               51
     200              1.800               50
     300              1.416               50
     400              2.537               50
     500              1.419               11
     600              1.630               50
     700              1.057               8
     800              1.422               50
     900              1.833               50
     1000             2.822               50
     1100             2.666               50
     1200             1.700               50
     1300             1.038               26
     1400             1.100               10
     1500             1.505               50
     1600             2.046               50
     1700             1.989               50
     1800             1.890               50
     1900             1.929               50
     2000             1.746               50
     2100             1.146               50
     2200             1.024               3
     2300             1.016               3
     2400             1.159               10
     2500             1.280               10
     2600             1.528               50
     2700             1.726               50
     2800             1.769               50
     2900             2.125               50
     3000             2.669               50
     3100             2.962               50
     3200             2.805               50
     3300             2.611               50
     3400             2.326               50
     3500             1.901               50
     3600             1.460               50
     3700             1.238               12
     3800             1.120               12
     3900             1.043               12
     4000             1.005               12
     4100             1.007               9
     4200             1.062               50
     4300             1.145               50
     4400             1.238               50
     4500             1.380               12
     4600             1.430               50
     4700             1.456               9
     4800             1.431               9
     4900             1.427               12
     5000             1.451               12
     5100             1.537               12
     5200             1.653               12
     5300             1.609               50
     5400             1.464               50
     5500             1.269               10
     5600             1.096               12
     5700             1.011               14


     Simulated prior distributions

     Parameter       Prior Mean  Prior Variance  Prior Std. Dev.


     Parameter 1 Improper Prior
     Parameter 2 Improper Prior
     Parameter 3 Improper Prior
     Parameter 4 Improper Prior
     Parameter 5 Improper Prior
     Parameter 6 Improper Prior
     Parameter 7 Improper Prior
     Parameter 8 Improper Prior
     Parameter 9 Improper Prior
     Parameter 10 Improper Prior
     Parameter 11 Improper Prior
     Parameter 12 Improper Prior
     Parameter 13 Improper Prior
     Parameter 14 Improper Prior
     Parameter 15 Improper Prior
     Parameter 16 Improper Prior
     Parameter 17 Improper Prior
     Parameter 18 Improper Prior
     Parameter 19 Improper Prior
     Parameter 20 Improper Prior
     Parameter 21 Improper Prior
     Parameter 22 Improper Prior
     Parameter 23 Improper Prior
     Parameter 24 Improper Prior
     Parameter 25 Improper Prior
     Parameter 26 Improper Prior
     Parameter 27 Improper Prior
     Parameter 28 Improper Prior
     Parameter 29 Improper Prior
     Parameter 30 Improper Prior
     Parameter 31 Improper Prior
     Parameter 32 Improper Prior
     Parameter 33 Improper Prior
     Parameter 34 Improper Prior
     Parameter 35 Improper Prior
     Parameter 36 Improper Prior
     Parameter 37 Improper Prior
     Parameter 38 Improper Prior
     Parameter 39 Improper Prior
     Parameter 40 Improper Prior
     Parameter 41 Improper Prior
     Parameter 42 Improper Prior
     Parameter 43 Improper Prior
     Parameter 44 Improper Prior
     Parameter 45 Improper Prior
     Parameter 46 Improper Prior
     Parameter 47 Improper Prior
     Parameter 48 Improper Prior
     Parameter 49 Improper Prior
     Parameter 50 Improper Prior
     Parameter 51 Improper Prior

     REPLICATION 64:


                     POTENTIAL       PARAMETER WITH
     ITERATION    SCALE REDUCTION      HIGHEST PSR
     100              1.217               20
     200              1.331               50
     300              1.804               11
     400              2.578               12
     500              1.627               50
     600              1.150               50
     700              1.039               3
     800              1.375               12
     900              1.025               19
     1000             1.008               45
     1100             1.071               50
     1200             1.634               50
     1300             2.473               50
     1400             1.463               50
     1500             1.046               11
     1600             1.122               50
     1700             1.577               50
     1800             2.437               50
     1900             2.682               50
     2000             2.032               8
     2100             1.397               8
     2200             1.070               12
     2300             1.020               31
     2400             1.252               50
     2500             1.563               50
     2600             1.810               50
     2700             1.695               50
     2800             1.702               50
     2900             1.463               50
     3000             1.276               8
     3100             1.146               8
     3200             1.071               13
     3300             1.065               13
     3400             1.090               13
     3500             1.138               50
     3600             1.250               50
     3700             1.323               50
     3800             1.501               50
     3900             1.790               50
     4000             2.004               50
     4100             1.764               50
     4200             1.454               50
     4300             1.194               50
     4400             1.045               9
     4500             1.013               19
     4600             1.017               10
     4700             1.049               10
     4800             1.088               50
     4900             1.155               50
     5000             1.286               10
     5100             1.460               50
     5200             1.654               50
     5300             1.907               50
     5400             2.184               50
     5500             2.554               50
     5600             3.018               50
     5700             3.315               50
     5800             3.115               50
     5900             2.694               50
     6000             2.341               50
     6100             2.197               50
     6200             2.053               50
     6300             2.010               50
     6400             1.947               50
     6500             1.878               50
     6600             1.682               50
     6700             1.530               50
     6800             1.421               50
     6900             1.334               50
     7000             1.215               8
     7100             1.112               8
     7200             1.054               8
     7300             1.020               8
     7400             1.003               8


     Simulated prior distributions

     Parameter       Prior Mean  Prior Variance  Prior Std. Dev.


     Parameter 1 Improper Prior
     Parameter 2 Improper Prior
     Parameter 3 Improper Prior
     Parameter 4 Improper Prior
     Parameter 5 Improper Prior
     Parameter 6 Improper Prior
     Parameter 7 Improper Prior
     Parameter 8 Improper Prior
     Parameter 9 Improper Prior
     Parameter 10 Improper Prior
     Parameter 11 Improper Prior
     Parameter 12 Improper Prior
     Parameter 13 Improper Prior
     Parameter 14 Improper Prior
     Parameter 15 Improper Prior
     Parameter 16 Improper Prior
     Parameter 17 Improper Prior
     Parameter 18 Improper Prior
     Parameter 19 Improper Prior
     Parameter 20 Improper Prior
     Parameter 21 Improper Prior
     Parameter 22 Improper Prior
     Parameter 23 Improper Prior
     Parameter 24 Improper Prior
     Parameter 25 Improper Prior
     Parameter 26 Improper Prior
     Parameter 27 Improper Prior
     Parameter 28 Improper Prior
     Parameter 29 Improper Prior
     Parameter 30 Improper Prior
     Parameter 31 Improper Prior
     Parameter 32 Improper Prior
     Parameter 33 Improper Prior
     Parameter 34 Improper Prior
     Parameter 35 Improper Prior
     Parameter 36 Improper Prior
     Parameter 37 Improper Prior
     Parameter 38 Improper Prior
     Parameter 39 Improper Prior
     Parameter 40 Improper Prior
     Parameter 41 Improper Prior
     Parameter 42 Improper Prior
     Parameter 43 Improper Prior
     Parameter 44 Improper Prior
     Parameter 45 Improper Prior
     Parameter 46 Improper Prior
     Parameter 47 Improper Prior
     Parameter 48 Improper Prior
     Parameter 49 Improper Prior
     Parameter 50 Improper Prior
     Parameter 51 Improper Prior

     REPLICATION 65:


                     POTENTIAL       PARAMETER WITH
     ITERATION    SCALE REDUCTION      HIGHEST PSR
     100              1.084               49
     200              1.518               14
     300              1.554               12
     400              1.051               10
     500              1.470               12
     600              1.039               45
     700              1.082               50
     800              1.647               50
     900              3.323               50
     1000             1.715               50
     1100             1.016               11
     1200             1.206               50
     1300             2.346               50
     1400             2.714               50
     1500             2.858               50
     1600             2.137               12
     1700             2.387               50
     1800             2.328               12
     1900             2.671               50
     2000             2.556               50
     2100             2.162               50
     2200             1.751               50
     2300             1.358               50
     2400             1.086               50
     2500             1.007               25
     2600             1.068               12
     2700             1.294               12
     2800             1.801               12
     2900             2.148               50
     3000             1.964               50
     3100             1.694               50
     3200             1.432               50
     3300             1.263               50
     3400             1.140               50
     3500             1.152               50
     3600             1.205               50
     3700             1.224               50
     3800             1.226               12
     3900             1.217               50
     4000             1.243               12
     4100             1.259               8
     4200             1.271               50
     4300             1.246               8
     4400             1.264               50
     4500             1.304               50
     4600             1.262               50
     4700             1.245               50
     4800             1.209               50
     4900             1.126               50
     5000             1.055               12
     5100             1.004               50


     Simulated prior distributions

     Parameter       Prior Mean  Prior Variance  Prior Std. Dev.


     Parameter 1 Improper Prior
     Parameter 2 Improper Prior
     Parameter 3 Improper Prior
     Parameter 4 Improper Prior
     Parameter 5 Improper Prior
     Parameter 6 Improper Prior
     Parameter 7 Improper Prior
     Parameter 8 Improper Prior
     Parameter 9 Improper Prior
     Parameter 10 Improper Prior
     Parameter 11 Improper Prior
     Parameter 12 Improper Prior
     Parameter 13 Improper Prior
     Parameter 14 Improper Prior
     Parameter 15 Improper Prior
     Parameter 16 Improper Prior
     Parameter 17 Improper Prior
     Parameter 18 Improper Prior
     Parameter 19 Improper Prior
     Parameter 20 Improper Prior
     Parameter 21 Improper Prior
     Parameter 22 Improper Prior
     Parameter 23 Improper Prior
     Parameter 24 Improper Prior
     Parameter 25 Improper Prior
     Parameter 26 Improper Prior
     Parameter 27 Improper Prior
     Parameter 28 Improper Prior
     Parameter 29 Improper Prior
     Parameter 30 Improper Prior
     Parameter 31 Improper Prior
     Parameter 32 Improper Prior
     Parameter 33 Improper Prior
     Parameter 34 Improper Prior
     Parameter 35 Improper Prior
     Parameter 36 Improper Prior
     Parameter 37 Improper Prior
     Parameter 38 Improper Prior
     Parameter 39 Improper Prior
     Parameter 40 Improper Prior
     Parameter 41 Improper Prior
     Parameter 42 Improper Prior
     Parameter 43 Improper Prior
     Parameter 44 Improper Prior
     Parameter 45 Improper Prior
     Parameter 46 Improper Prior
     Parameter 47 Improper Prior
     Parameter 48 Improper Prior
     Parameter 49 Improper Prior
     Parameter 50 Improper Prior
     Parameter 51 Improper Prior

     REPLICATION 66:


                     POTENTIAL       PARAMETER WITH
     ITERATION    SCALE REDUCTION      HIGHEST PSR
     100              1.508               12
     200              1.526               11
     300              1.213               50
     400              1.435               8
     500              2.374               50
     600              2.372               50
     700              2.758               50
     800              1.736               50
     900              1.567               50
     1000             1.107               12
     1100             1.020               23
     1200             1.577               50
     1300             1.479               50
     1400             1.053               50
     1500             1.005               43
     1600             1.240               50
     1700             1.713               50
     1800             2.490               50
     1900             2.719               50
     2000             2.999               50
     2100             2.385               50
     2200             1.863               50
     2300             1.622               50
     2400             1.614               50
     2500             1.773               50
     2600             1.937               50
     2700             2.333               50
     2800             2.590               50
     2900             2.289               50
     3000             1.942               50
     3100             1.734               50
     3200             1.608               50
     3300             1.483               50
     3400             1.267               50
     3500             1.136               50
     3600             1.096               50
     3700             1.036               50
     3800             1.013               50
     3900             1.010               50
     4000             1.070               50
     4100             1.062               50
     4200             1.021               8
     4300             1.011               3
     4400             1.037               50
     4500             1.123               50
     4600             1.248               50
     4700             1.371               50
     4800             1.486               50
     4900             1.645               50
     5000             1.763               50
     5100             1.804               50
     5200             1.824               50
     5300             1.918               50
     5400             1.956               50
     5500             1.952               50
     5600             1.979               50
     5700             1.861               50
     5800             1.703               50
     5900             1.497               50
     6000             1.314               50
     6100             1.200               50
     6200             1.120               50
     6300             1.050               50
     6400             1.008               3


     Simulated prior distributions

     Parameter       Prior Mean  Prior Variance  Prior Std. Dev.


     Parameter 1 Improper Prior
     Parameter 2 Improper Prior
     Parameter 3 Improper Prior
     Parameter 4 Improper Prior
     Parameter 5 Improper Prior
     Parameter 6 Improper Prior
     Parameter 7 Improper Prior
     Parameter 8 Improper Prior
     Parameter 9 Improper Prior
     Parameter 10 Improper Prior
     Parameter 11 Improper Prior
     Parameter 12 Improper Prior
     Parameter 13 Improper Prior
     Parameter 14 Improper Prior
     Parameter 15 Improper Prior
     Parameter 16 Improper Prior
     Parameter 17 Improper Prior
     Parameter 18 Improper Prior
     Parameter 19 Improper Prior
     Parameter 20 Improper Prior
     Parameter 21 Improper Prior
     Parameter 22 Improper Prior
     Parameter 23 Improper Prior
     Parameter 24 Improper Prior
     Parameter 25 Improper Prior
     Parameter 26 Improper Prior
     Parameter 27 Improper Prior
     Parameter 28 Improper Prior
     Parameter 29 Improper Prior
     Parameter 30 Improper Prior
     Parameter 31 Improper Prior
     Parameter 32 Improper Prior
     Parameter 33 Improper Prior
     Parameter 34 Improper Prior
     Parameter 35 Improper Prior
     Parameter 36 Improper Prior
     Parameter 37 Improper Prior
     Parameter 38 Improper Prior
     Parameter 39 Improper Prior
     Parameter 40 Improper Prior
     Parameter 41 Improper Prior
     Parameter 42 Improper Prior
     Parameter 43 Improper Prior
     Parameter 44 Improper Prior
     Parameter 45 Improper Prior
     Parameter 46 Improper Prior
     Parameter 47 Improper Prior
     Parameter 48 Improper Prior
     Parameter 49 Improper Prior
     Parameter 50 Improper Prior
     Parameter 51 Improper Prior

     REPLICATION 67:


                     POTENTIAL       PARAMETER WITH
     ITERATION    SCALE REDUCTION      HIGHEST PSR
     100              1.437               43
     200              2.049               50
     300              1.823               50
     400              1.492               50
     500              1.956               50
     600              1.167               50
     700              1.159               11
     800              1.241               50
     900              1.084               50
     1000             1.239               11
     1100             1.636               50
     1200             1.668               50
     1300             1.495               50
     1400             1.110               50
     1500             1.103               12
     1600             1.293               12
     1700             1.910               12
     1800             3.287               50
     1900             3.199               50
     2000             2.368               50
     2100             2.078               50
     2200             1.849               50
     2300             1.654               50
     2400             1.482               12
     2500             1.439               12
     2600             1.269               12
     2700             1.017               7
     2800             1.094               50
     2900             1.302               50
     3000             1.489               50
     3100             1.672               50
     3200             1.761               50
     3300             1.702               50
     3400             1.665               50
     3500             1.298               8
     3600             1.045               12
     3700             1.017               45
     3800             1.073               50
     3900             1.208               50
     4000             1.406               50
     4100             1.639               50
     4200             1.821               50
     4300             1.990               50
     4400             2.178               50
     4500             2.525               50
     4600             2.874               50
     4700             2.898               50
     4800             2.932               50
     4900             2.759               50
     5000             2.630               50
     5100             2.526               50
     5200             2.381               50
     5300             2.239               50
     5400             2.194               50
     5500             2.167               50
     5600             2.146               50
     5700             2.021               50
     5800             1.842               50
     5900             1.717               50
     6000             1.643               50
     6100             1.599               50
     6200             1.595               50
     6300             1.571               50
     6400             1.556               50
     6500             1.503               50
     6600             1.441               50
     6700             1.417               50
     6800             1.383               50
     6900             1.305               50
     7000             1.193               50
     7100             1.103               50
     7200             1.069               50
     7300             1.037               50
     7400             1.014               50


     Simulated prior distributions

     Parameter       Prior Mean  Prior Variance  Prior Std. Dev.


     Parameter 1 Improper Prior
     Parameter 2 Improper Prior
     Parameter 3 Improper Prior
     Parameter 4 Improper Prior
     Parameter 5 Improper Prior
     Parameter 6 Improper Prior
     Parameter 7 Improper Prior
     Parameter 8 Improper Prior
     Parameter 9 Improper Prior
     Parameter 10 Improper Prior
     Parameter 11 Improper Prior
     Parameter 12 Improper Prior
     Parameter 13 Improper Prior
     Parameter 14 Improper Prior
     Parameter 15 Improper Prior
     Parameter 16 Improper Prior
     Parameter 17 Improper Prior
     Parameter 18 Improper Prior
     Parameter 19 Improper Prior
     Parameter 20 Improper Prior
     Parameter 21 Improper Prior
     Parameter 22 Improper Prior
     Parameter 23 Improper Prior
     Parameter 24 Improper Prior
     Parameter 25 Improper Prior
     Parameter 26 Improper Prior
     Parameter 27 Improper Prior
     Parameter 28 Improper Prior
     Parameter 29 Improper Prior
     Parameter 30 Improper Prior
     Parameter 31 Improper Prior
     Parameter 32 Improper Prior
     Parameter 33 Improper Prior
     Parameter 34 Improper Prior
     Parameter 35 Improper Prior
     Parameter 36 Improper Prior
     Parameter 37 Improper Prior
     Parameter 38 Improper Prior
     Parameter 39 Improper Prior
     Parameter 40 Improper Prior
     Parameter 41 Improper Prior
     Parameter 42 Improper Prior
     Parameter 43 Improper Prior
     Parameter 44 Improper Prior
     Parameter 45 Improper Prior
     Parameter 46 Improper Prior
     Parameter 47 Improper Prior
     Parameter 48 Improper Prior
     Parameter 49 Improper Prior
     Parameter 50 Improper Prior
     Parameter 51 Improper Prior

     REPLICATION 68:


                     POTENTIAL       PARAMETER WITH
     ITERATION    SCALE REDUCTION      HIGHEST PSR
     100              1.403               9
     200              2.067               11
     300              2.218               50
     400              2.282               50
     500              2.039               50
     600              2.644               50
     700              1.471               50
     800              1.019               39
     900              1.020               51
     1000             1.077               50
     1100             1.028               5
     1200             1.177               50
     1300             1.307               50
     1400             1.603               50
     1500             2.092               50
     1600             3.654               50
     1700             3.696               50
     1800             2.246               50
     1900             1.790               50
     2000             1.633               50
     2100             1.478               50
     2200             1.343               50
     2300             1.348               50
     2400             1.435               50
     2500             1.712               50
     2600             1.546               50
     2700             1.411               50
     2800             1.763               50
     2900             1.824               50
     3000             1.799               50
     3100             1.611               50
     3200             1.474               50
     3300             1.437               50
     3400             1.402               50
     3500             1.437               50
     3600             1.518               50
     3700             1.648               50
     3800             1.723               50
     3900             2.042               50
     4000             2.173               50
     4100             2.068               50
     4200             1.912               50
     4300             1.643               50
     4400             1.335               50
     4500             1.129               50
     4600             1.034               50
     4700             1.004               17
     4800             1.010               50
     4900             1.080               50
     5000             1.154               50
     5100             1.186               50
     5200             1.235               50
     5300             1.230               50
     5400             1.186               50
     5500             1.158               50
     5600             1.123               50
     5700             1.072               50
     5800             1.046               50
     5900             1.015               10


     Simulated prior distributions

     Parameter       Prior Mean  Prior Variance  Prior Std. Dev.


     Parameter 1 Improper Prior
     Parameter 2 Improper Prior
     Parameter 3 Improper Prior
     Parameter 4 Improper Prior
     Parameter 5 Improper Prior
     Parameter 6 Improper Prior
     Parameter 7 Improper Prior
     Parameter 8 Improper Prior
     Parameter 9 Improper Prior
     Parameter 10 Improper Prior
     Parameter 11 Improper Prior
     Parameter 12 Improper Prior
     Parameter 13 Improper Prior
     Parameter 14 Improper Prior
     Parameter 15 Improper Prior
     Parameter 16 Improper Prior
     Parameter 17 Improper Prior
     Parameter 18 Improper Prior
     Parameter 19 Improper Prior
     Parameter 20 Improper Prior
     Parameter 21 Improper Prior
     Parameter 22 Improper Prior
     Parameter 23 Improper Prior
     Parameter 24 Improper Prior
     Parameter 25 Improper Prior
     Parameter 26 Improper Prior
     Parameter 27 Improper Prior
     Parameter 28 Improper Prior
     Parameter 29 Improper Prior
     Parameter 30 Improper Prior
     Parameter 31 Improper Prior
     Parameter 32 Improper Prior
     Parameter 33 Improper Prior
     Parameter 34 Improper Prior
     Parameter 35 Improper Prior
     Parameter 36 Improper Prior
     Parameter 37 Improper Prior
     Parameter 38 Improper Prior
     Parameter 39 Improper Prior
     Parameter 40 Improper Prior
     Parameter 41 Improper Prior
     Parameter 42 Improper Prior
     Parameter 43 Improper Prior
     Parameter 44 Improper Prior
     Parameter 45 Improper Prior
     Parameter 46 Improper Prior
     Parameter 47 Improper Prior
     Parameter 48 Improper Prior
     Parameter 49 Improper Prior
     Parameter 50 Improper Prior
     Parameter 51 Improper Prior

     REPLICATION 69:


                     POTENTIAL       PARAMETER WITH
     ITERATION    SCALE REDUCTION      HIGHEST PSR
     100              1.371               10
     200              1.641               50
     300              1.092               45
     400              1.084               50
     500              1.069               50
     600              1.570               50
     700              2.532               50
     800              1.633               50
     900              1.526               50
     1000             1.030               50
     1100             1.552               50
     1200             1.837               50
     1300             1.306               8
     1400             1.015               19
     1500             1.323               50
     1600             2.013               50
     1700             1.609               50
     1800             1.019               9
     1900             1.057               13
     2000             1.257               50
     2100             1.758               50
     2200             3.222               50
     2300             3.533               50
     2400             2.502               50
     2500             1.683               50
     2600             1.232               50
     2700             1.033               12
     2800             1.012               25
     2900             1.034               11
     3000             1.079               10
     3100             1.197               50
     3200             1.441               50
     3300             1.639               50
     3400             1.641               50
     3500             1.362               12
     3600             1.250               12
     3700             1.239               12
     3800             1.285               50
     3900             1.365               12
     4000             1.544               50
     4100             1.720               50
     4200             1.807               50
     4300             1.831               50
     4400             1.827               50
     4500             1.873               50
     4600             2.017               50
     4700             2.101               50
     4800             2.189               50
     4900             2.207               50
     5000             2.220               50
     5100             2.504               50
     5200             3.011               50
     5300             3.037               50
     5400             2.831               50
     5500             2.428               50
     5600             2.209               50
     5700             2.108               50
     5800             1.973               50
     5900             1.910               50
     6000             1.856               50
     6100             1.807               50
     6200             1.710               50
     6300             1.601               50
     6400             1.487               50
     6500             1.388               50
     6600             1.306               50
     6700             1.246               50
     6800             1.203               9
     6900             1.187               50
     7000             1.214               50
     7100             1.254               50
     7200             1.286               50
     7300             1.287               50
     7400             1.315               50
     7500             1.332               50
     7600             1.364               50
     7700             1.360               50
     7800             1.393               50
     7900             1.404               50
     8000             1.453               50
     8100             1.540               50
     8200             1.573               50
     8300             1.567               50
     8400             1.591               50
     8500             1.528               50
     8600             1.471               50
     8700             1.479               50
     8800             1.499               50
     8900             1.553               50
     9000             1.586               50
     9100             1.602               50
     9200             1.605               50
     9300             1.597               50
     9400             1.587               50
     9500             1.609               50
     9600             1.626               50
     9700             1.679               50
     9800             1.703               50
     9900             1.710               50
     10000            1.739               50
     10100            1.791               50
     10200            1.880               50
     10300            1.979               50
     10400            2.029               50
     10500            2.112               50
     10600            2.243               50
     10700            2.431               50
     10800            2.574               50
     10900            2.416               50
     11000            2.206               50
     11100            2.062               50
     11200            1.955               50
     11300            1.778               50
     11400            1.610               50
     11500            1.468               50
     11600            1.353               50
     11700            1.263               50
     11800            1.201               50
     11900            1.161               50
     12000            1.126               50
     12100            1.102               50
     12200            1.092               50
     12300            1.082               50
     12400            1.067               50
     12500            1.047               50
     12600            1.035               50
     12700            1.032               50
     12800            1.035               50
     12900            1.036               50
     13000            1.039               50
     13100            1.044               50
     13200            1.043               50
     13300            1.035               50
     13400            1.027               50
     13500            1.021               50
     13600            1.020               9
     13700            1.014               9


     Simulated prior distributions

     Parameter       Prior Mean  Prior Variance  Prior Std. Dev.


     Parameter 1 Improper Prior
     Parameter 2 Improper Prior
     Parameter 3 Improper Prior
     Parameter 4 Improper Prior
     Parameter 5 Improper Prior
     Parameter 6 Improper Prior
     Parameter 7 Improper Prior
     Parameter 8 Improper Prior
     Parameter 9 Improper Prior
     Parameter 10 Improper Prior
     Parameter 11 Improper Prior
     Parameter 12 Improper Prior
     Parameter 13 Improper Prior
     Parameter 14 Improper Prior
     Parameter 15 Improper Prior
     Parameter 16 Improper Prior
     Parameter 17 Improper Prior
     Parameter 18 Improper Prior
     Parameter 19 Improper Prior
     Parameter 20 Improper Prior
     Parameter 21 Improper Prior
     Parameter 22 Improper Prior
     Parameter 23 Improper Prior
     Parameter 24 Improper Prior
     Parameter 25 Improper Prior
     Parameter 26 Improper Prior
     Parameter 27 Improper Prior
     Parameter 28 Improper Prior
     Parameter 29 Improper Prior
     Parameter 30 Improper Prior
     Parameter 31 Improper Prior
     Parameter 32 Improper Prior
     Parameter 33 Improper Prior
     Parameter 34 Improper Prior
     Parameter 35 Improper Prior
     Parameter 36 Improper Prior
     Parameter 37 Improper Prior
     Parameter 38 Improper Prior
     Parameter 39 Improper Prior
     Parameter 40 Improper Prior
     Parameter 41 Improper Prior
     Parameter 42 Improper Prior
     Parameter 43 Improper Prior
     Parameter 44 Improper Prior
     Parameter 45 Improper Prior
     Parameter 46 Improper Prior
     Parameter 47 Improper Prior
     Parameter 48 Improper Prior
     Parameter 49 Improper Prior
     Parameter 50 Improper Prior
     Parameter 51 Improper Prior

     REPLICATION 70:


                     POTENTIAL       PARAMETER WITH
     ITERATION    SCALE REDUCTION      HIGHEST PSR
     100              1.345               35
     200              1.287               12
     300              2.033               50
     400              1.084               9
     500              1.835               50
     600              1.192               50
     700              2.759               50
     800              2.373               50
     900              1.805               12
     1000             1.065               12
     1100             1.152               8
     1200             1.512               8
     1300             1.698               8
     1400             2.780               50
     1500             2.775               50
     1600             1.813               11
     1700             1.478               11
     1800             1.080               12
     1900             1.049               8
     2000             1.288               8
     2100             1.482               11
     2200             1.908               50
     2300             2.713               50
     2400             3.837               50
     2500             3.269               50
     2600             2.791               50
     2700             2.439               50
     2800             2.082               50
     2900             1.804               50
     3000             1.579               50
     3100             1.456               50
     3200             1.326               50
     3300             1.247               50
     3400             1.232               50
     3500             1.211               50
     3600             1.240               50
     3700             1.304               50
     3800             1.371               50
     3900             1.472               50
     4000             1.733               50
     4100             1.967               50
     4200             2.111               50
     4300             2.013               50
     4400             1.959               50
     4500             1.766               50
     4600             1.491               50
     4700             1.275               50
     4800             1.126               50
     4900             1.040               50
     5000             1.012               5


     Simulated prior distributions

     Parameter       Prior Mean  Prior Variance  Prior Std. Dev.


     Parameter 1 Improper Prior
     Parameter 2 Improper Prior
     Parameter 3 Improper Prior
     Parameter 4 Improper Prior
     Parameter 5 Improper Prior
     Parameter 6 Improper Prior
     Parameter 7 Improper Prior
     Parameter 8 Improper Prior
     Parameter 9 Improper Prior
     Parameter 10 Improper Prior
     Parameter 11 Improper Prior
     Parameter 12 Improper Prior
     Parameter 13 Improper Prior
     Parameter 14 Improper Prior
     Parameter 15 Improper Prior
     Parameter 16 Improper Prior
     Parameter 17 Improper Prior
     Parameter 18 Improper Prior
     Parameter 19 Improper Prior
     Parameter 20 Improper Prior
     Parameter 21 Improper Prior
     Parameter 22 Improper Prior
     Parameter 23 Improper Prior
     Parameter 24 Improper Prior
     Parameter 25 Improper Prior
     Parameter 26 Improper Prior
     Parameter 27 Improper Prior
     Parameter 28 Improper Prior
     Parameter 29 Improper Prior
     Parameter 30 Improper Prior
     Parameter 31 Improper Prior
     Parameter 32 Improper Prior
     Parameter 33 Improper Prior
     Parameter 34 Improper Prior
     Parameter 35 Improper Prior
     Parameter 36 Improper Prior
     Parameter 37 Improper Prior
     Parameter 38 Improper Prior
     Parameter 39 Improper Prior
     Parameter 40 Improper Prior
     Parameter 41 Improper Prior
     Parameter 42 Improper Prior
     Parameter 43 Improper Prior
     Parameter 44 Improper Prior
     Parameter 45 Improper Prior
     Parameter 46 Improper Prior
     Parameter 47 Improper Prior
     Parameter 48 Improper Prior
     Parameter 49 Improper Prior
     Parameter 50 Improper Prior
     Parameter 51 Improper Prior

     REPLICATION 71:


                     POTENTIAL       PARAMETER WITH
     ITERATION    SCALE REDUCTION      HIGHEST PSR
     100              1.623               25
     200              1.043               8
     300              1.278               50
     400              1.365               12
     500              1.684               50
     600              1.072               26
     700              1.479               12
     800              1.628               50
     900              1.031               26
     1000             1.637               12
     1100             2.919               12
     1200             2.045               8
     1300             1.186               8
     1400             1.015               31
     1500             1.442               50
     1600             2.055               50
     1700             2.236               11
     1800             1.384               11
     1900             1.077               10
     2000             1.017               20
     2100             1.144               12
     2200             1.477               12
     2300             1.433               12
     2400             1.130               12
     2500             1.040               10
     2600             1.023               10
     2700             1.010               10
     2800             1.009               10
     2900             1.045               10
     3000             1.111               50
     3100             1.194               50
     3200             1.371               50
     3300             1.582               50
     3400             1.772               50
     3500             1.866               50
     3600             2.144               50
     3700             2.036               50
     3800             1.731               50
     3900             1.350               50
     4000             1.119               50
     4100             1.035               50
     4200             1.008               5
     4300             1.019               8
     4400             1.052               12
     4500             1.137               12
     4600             1.255               50
     4700             1.373               50
     4800             1.450               50
     4900             1.632               50
     5000             1.862               50
     5100             2.031               50
     5200             1.943               50
     5300             1.777               50
     5400             1.715               50
     5500             1.592               50
     5600             1.473               50
     5700             1.395               50
     5800             1.321               50
     5900             1.282               50
     6000             1.269               50
     6100             1.222               50
     6200             1.230               50
     6300             1.260               50
     6400             1.347               50
     6500             1.400               50
     6600             1.474               50
     6700             1.546               50
     6800             1.619               50
     6900             1.563               50
     7000             1.438               50
     7100             1.345               50
     7200             1.217               50
     7300             1.091               50
     7400             1.030               8
     7500             1.005               1


     Simulated prior distributions

     Parameter       Prior Mean  Prior Variance  Prior Std. Dev.


     Parameter 1 Improper Prior
     Parameter 2 Improper Prior
     Parameter 3 Improper Prior
     Parameter 4 Improper Prior
     Parameter 5 Improper Prior
     Parameter 6 Improper Prior
     Parameter 7 Improper Prior
     Parameter 8 Improper Prior
     Parameter 9 Improper Prior
     Parameter 10 Improper Prior
     Parameter 11 Improper Prior
     Parameter 12 Improper Prior
     Parameter 13 Improper Prior
     Parameter 14 Improper Prior
     Parameter 15 Improper Prior
     Parameter 16 Improper Prior
     Parameter 17 Improper Prior
     Parameter 18 Improper Prior
     Parameter 19 Improper Prior
     Parameter 20 Improper Prior
     Parameter 21 Improper Prior
     Parameter 22 Improper Prior
     Parameter 23 Improper Prior
     Parameter 24 Improper Prior
     Parameter 25 Improper Prior
     Parameter 26 Improper Prior
     Parameter 27 Improper Prior
     Parameter 28 Improper Prior
     Parameter 29 Improper Prior
     Parameter 30 Improper Prior
     Parameter 31 Improper Prior
     Parameter 32 Improper Prior
     Parameter 33 Improper Prior
     Parameter 34 Improper Prior
     Parameter 35 Improper Prior
     Parameter 36 Improper Prior
     Parameter 37 Improper Prior
     Parameter 38 Improper Prior
     Parameter 39 Improper Prior
     Parameter 40 Improper Prior
     Parameter 41 Improper Prior
     Parameter 42 Improper Prior
     Parameter 43 Improper Prior
     Parameter 44 Improper Prior
     Parameter 45 Improper Prior
     Parameter 46 Improper Prior
     Parameter 47 Improper Prior
     Parameter 48 Improper Prior
     Parameter 49 Improper Prior
     Parameter 50 Improper Prior
     Parameter 51 Improper Prior

     REPLICATION 72:


                     POTENTIAL       PARAMETER WITH
     ITERATION    SCALE REDUCTION      HIGHEST PSR
     100              1.245               21
     200              1.198               19
     300              2.287               12
     400              1.134               13
     500              1.614               50
     600              1.057               8
     700              1.284               50
     800              1.264               50
     900              1.059               50
     1000             1.124               11
     1100             1.654               50
     1200             2.678               50
     1300             2.086               50
     1400             1.664               50
     1500             1.554               50
     1600             1.050               9
     1700             1.050               12
     1800             1.529               12
     1900             2.220               50
     2000             3.074               50
     2100             2.458               11
     2200             2.384               11
     2300             2.334               50
     2400             1.993               50
     2500             1.796               50
     2600             1.721               50
     2700             1.781               50
     2800             1.842               50
     2900             1.802               50
     3000             1.846               50
     3100             1.415               50
     3200             1.187               50
     3300             1.036               50
     3400             1.011               18
     3500             1.125               8
     3600             1.224               8
     3700             1.197               11
     3800             1.221               11
     3900             1.179               11
     4000             1.131               11
     4100             1.054               11
     4200             1.017               11
     4300             1.004               22
     4400             1.005               22
     4500             1.019               12
     4600             1.058               10
     4700             1.063               10
     4800             1.011               12
     4900             1.005               31
     5000             1.004               31


     Simulated prior distributions

     Parameter       Prior Mean  Prior Variance  Prior Std. Dev.


     Parameter 1 Improper Prior
     Parameter 2 Improper Prior
     Parameter 3 Improper Prior
     Parameter 4 Improper Prior
     Parameter 5 Improper Prior
     Parameter 6 Improper Prior
     Parameter 7 Improper Prior
     Parameter 8 Improper Prior
[truncated: 5,466,537 more chars]
