# Supplementary material for: An approximate measurement invariance approach to within-couple relationship quality
Source: Front Psychol. 2014 Sep 19;5:983. doi: 10.3389/fpsyg.2014.00983 (PMC4168678; doi:10.3389/fpsyg.2014.00983)
Supplement: Supplementary file 2 [file DataSheet2.ZIP › sim_bsem_pmi_strong.out]

Mplus VERSION 7
MUTHEN & MUTHEN
05/27/2014   8:59 PM

INPUT INSTRUCTIONS

  TITLE: Simulation for partial BSEM_strong_partial ;
  MONTECARLO: NAMES = m1ms1-m1ms7 f1ms1-f1ms7;
  NOBSERVATIONS = 435;
  NREPS = 1000;
  ANALYSIS: ESTIMATOR = BAYES;
  PROCESSORS = 2;
  BCONVERGENCE =0.01;
  BITERATIONS = (5000);
  bseed=167;
  MODEL POPULATION:
  mms by m1ms1 @ 0.451   ;
  mms by m1ms2 @ 0.463   ;
  mms by m1ms3 @ 0.508   ;
  mms by m1ms4 @ 0.513   ;
  mms by m1ms5 @ 0.685   ;
  mms by m1ms6 @ 0.218   ;
  mms by m1ms7 @ 0.289   ;
  fms by f1ms1 @ 0.451   ;
  fms by f1ms2 @ 0.463   ;
  fms by f1ms3 @ 0.508   ;
  fms by f1ms4 @ 0.513   ;
  fms by f1ms5 @ 0.685   ;
  fms by f1ms6 @ 0.218   ;
  fms by f1ms7 @ 0.289   ;
  fms with mms @ 0.419   ;
  m1ms1 with f1ms1 @ -0.005   ;
  m1ms2 with f1ms2 @ 0.039   ;
  m1ms3 with f1ms3 @ 0.021   ;
  m1ms4 with f1ms4 @ 0.049   ;
  m1ms5 with f1ms5 @ 0.112   ;
  m1ms6 with f1ms6 @ 0.012   ;
  m1ms7 with f1ms7 @ -0.01   ;
  [mms @ 0 ] ;
  [fms @ -0.499 ] ;
  [m1ms1 @ 4.212 ] ;
  [m1ms2 @ 4.189 ] ;
  [m1ms3 @ 4.179 ] ;
  [m1ms4 @ 3.718 ] ;
  [m1ms5 @ 3.891 ] ;
  [m1ms6 @ 4.82 ] ;
  [m1ms7 @ 4.24 ] ;
  [f1ms1 @ 4.212 ] ;
  [f1ms2 @ 4.189 ] ;
  [f1ms3 @ 4.393 ] ;
  [f1ms4 @ 3.982 ] ;
  [f1ms5 @ 3.891 ] ;
  [f1ms6 @ 4.82 ] ;
  [f1ms7 @ 4.24 ] ;
  mms  @ 1   ;
  fms @ 1   ;
  m1ms1 @ 0.395   ;
  m1ms2 @ 0.668   ;
  m1ms3 @ 0.524   ;
  m1ms4 @ 0.49   ;
  m1ms5 @ 0.604   ;
  m1ms6 @ 0.255   ;
  m1ms7 @ 0.568   ;
  f1ms1 @ 0.378   ;
  f1ms2 @ 0.575   ;
  f1ms3 @ 0.509   ;
  f1ms4 @ 0.402   ;
  f1ms5 @ 0.632   ;
  f1ms6 @ 0.388   ;
  f1ms7 @ 0.691   ;
  MODEL:
  mms by m1ms1 * 0.451     ;
  mms by m1ms2 * 0.463     ;
  mms by m1ms3 * 0.508     ;
  mms by m1ms4 * 0.513     ;
  mms by m1ms5 * 0.685     ;
  mms by m1ms6 * 0.218     ;
  mms by m1ms7 * 0.289     ;
  fms by f1ms1 * 0.451     ;
  fms by f1ms2 * 0.463     ;
  fms by f1ms3 * 0.508     ;
  fms by f1ms4 * 0.513     ;
  fms by f1ms5 * 0.685     ;
  fms by f1ms6 * 0.218     ;
  fms by f1ms7 * 0.289     ;
  fms with mms * 0.419     ;
  m1ms1 with f1ms1 * -0.005     ;
  m1ms2 with f1ms2 * 0.039     ;
  m1ms3 with f1ms3 * 0.021     ;
  m1ms4 with f1ms4 * 0.049     ;
  m1ms5 with f1ms5 * 0.112     ;
  m1ms6 with f1ms6 * 0.012     ;
  m1ms7 with f1ms7 * -0.01     ;
  [mms @ 0 ]   ;
  [fms * -0.499 ]   ;
  [m1ms1 * 4.212 ] (tau1_1) ;
  [m1ms2 * 4.189 ] (tau1_2) ;
  [m1ms3 * 4.179 ] (tau1_3) ;
  [m1ms4 * 3.718 ] (tau1_4) ;
  [m1ms5 * 3.891 ] (tau1_5) ;
  [m1ms6 * 4.82 ] (tau1_6) ;
  [m1ms7 * 4.24 ] (tau1_7) ;
  [f1ms1 * 4.212 ] (tau1_1) ;
  [f1ms2 * 4.189 ] (tau1_2) ;
  [f1ms3 * 4.393 ] (tau2_3) ;
  [f1ms4 * 3.982 ] (tau2_4) ;
  [f1ms5 * 3.891 ] (tau1_5) ;
  [f1ms6 * 4.82 ] (tau1_6) ;
  [f1ms7 * 4.24 ] (tau1_7) ;
  mms  @ 1     ;
  fms @ 1     ;
  m1ms1 * 0.395     ;
  m1ms2 * 0.668     ;
  m1ms3 * 0.524     ;
  m1ms4 * 0.49     ;
  m1ms5 * 0.604     ;
  m1ms6 * 0.255     ;
  m1ms7 * 0.568     ;
  f1ms1 * 0.378     ;
  f1ms2 * 0.575     ;
  f1ms3 * 0.509     ;
  f1ms4 * 0.402     ;
  f1ms5 * 0.632     ;
  f1ms6 * 0.388     ;
  f1ms7 * 0.691     ;
  OUTPUT:  TECH1; TECH4; TECH8;


*** WARNING in OUTPUT command
  TECH1 option is the default for MONTECARLO.
*** WARNING in OUTPUT command
  TECH4 option is not available with MONTECARLO.
  Request for TECH4 is ignored.
   2 WARNING(S) FOUND IN THE INPUT INSTRUCTIONS


Simulation for partial BSEM_strong_partial ;

SUMMARY OF ANALYSIS

Number of groups                                                 1
Number of observations                                         435

Number of replications
    Requested                                                 1000
    Completed                                                 1000
Value of seed                                                    0

Number of dependent variables                                   14
Number of independent variables                                  0
Number of continuous latent variables                            2

Observed dependent variables

  Continuous
   M1MS1       M1MS2       M1MS3       M1MS4       M1MS5       M1MS6
   M1MS7       F1MS1       F1MS2       F1MS3       F1MS4       F1MS5
   F1MS6       F1MS7

Continuous latent variables
   MMS         FMS


Estimator                                                    BAYES
Specifications for Bayesian Estimation
  Point estimate                                            MEDIAN
  Number of Markov chain Monte Carlo (MCMC) chains               2
  Random seed for the first chain                              167
  Starting value information                           UNPERTURBED
  Treatment of categorical mediator                         LATENT
  Algorithm used for Markov chain Monte Carlo           GIBBS(PX1)
  Convergence criterion                                  0.100D-01
  Maximum number of iterations                               50000
  K-th iteration used for thinning                               1


MODEL FIT INFORMATION

Number of Free Parameters                       46

Bayesian Posterior Predictive Checking using Chi-Square

    Posterior Predictive P-Value

        Number of successful computations     1000

             Proportions
        Expected    Observed
           0.990       1.000
           0.980       1.000
           0.950       0.999
           0.900       0.988
           0.800       0.921
           0.700       0.801
           0.500       0.529
           0.300       0.253
           0.200       0.139
           0.100       0.050
           0.050       0.020
           0.020       0.006
           0.010       0.002

Information Criterion

    Deviance (DIC)

        Mean                             14117.801
        Std Dev                            106.273
        Number of successful computations     1000

             Proportions                   Percentiles
        Expected    Observed         Expected       Observed
           0.990       0.993        13870.579      13882.628
           0.980       0.977        13899.549      13896.384
           0.950       0.947        13942.993      13937.982
           0.900       0.891        13981.602      13977.067
           0.800       0.796        14028.362      14026.055
           0.700       0.698        14062.072      14061.565
           0.500       0.515        14117.801      14121.564
           0.300       0.312        14173.531      14176.945
           0.200       0.192        14207.241      14204.139
           0.100       0.104        14254.001      14255.894
           0.050       0.048        14292.610      14288.867
           0.020       0.017        14336.054      14332.729
           0.010       0.009        14365.024      14358.439

    Estimated Number of Parameters (pD)

        Mean                                45.675
        Std Dev                              0.614
        Number of successful computations     1000

             Proportions                   Percentiles
        Expected    Observed         Expected       Observed
           0.990       0.991           44.246         44.249
           0.980       0.982           44.414         44.452
           0.950       0.956           44.665         44.733
           0.900       0.898           44.888         44.885
           0.800       0.802           45.158         45.160
           0.700       0.697           45.353         45.348
           0.500       0.514           45.675         45.697
           0.300       0.282           45.997         45.970
           0.200       0.199           46.192         46.189
           0.100       0.095           46.463         46.452
           0.050       0.048           46.686         46.682
           0.020       0.022           46.937         46.947
           0.010       0.009           47.104         47.066

    Bayesian (BIC)

        Mean                             14305.590
        Std Dev                            106.230
        Number of successful computations     1000

             Proportions                   Percentiles
        Expected    Observed         Expected       Observed
           0.990       0.993        14058.468      14069.608
           0.980       0.977        14087.426      14083.982
           0.950       0.947        14130.853      14126.543
           0.900       0.891        14169.446      14164.467
           0.800       0.795        14216.187      14213.758
           0.700       0.697        14249.883      14248.872
           0.500       0.515        14305.590      14310.022
           0.300       0.312        14361.297      14364.268
           0.200       0.192        14394.993      14392.692
           0.100       0.106        14441.734      14443.579
           0.050       0.049        14480.328      14475.869
           0.020       0.018        14523.754      14521.416
           0.010       0.009        14552.713      14544.992


MODEL RESULTS

                           ESTIMATES              S. E.     M. S. E.  95%  % Sig
              Population   Average   Std. Dev.   Average             Cover Coeff
 MMS      BY
  M1MS1            0.451     0.4554     0.0397     0.0400     0.0016 0.955 1.000
  M1MS2            0.463     0.4687     0.0469     0.0495     0.0022 0.966 1.000
  M1MS3            0.508     0.5125     0.0452     0.0458     0.0021 0.944 1.000
  M1MS4            0.513     0.5152     0.0448     0.0445     0.0020 0.952 1.000
  M1MS5            0.685     0.6865     0.0500     0.0517     0.0025 0.956 1.000
  M1MS6            0.218     0.2205     0.0295     0.0297     0.0009 0.946 1.000
  M1MS7            0.289     0.2911     0.0443     0.0439     0.0020 0.951 1.000

 FMS      BY
  F1MS1            0.451     0.4519     0.0357     0.0371     0.0013 0.949 1.000
  F1MS2            0.463     0.4653     0.0436     0.0436     0.0019 0.944 1.000
  F1MS3            0.508     0.5102     0.0450     0.0450     0.0020 0.950 1.000
  F1MS4            0.513     0.5184     0.0403     0.0413     0.0017 0.950 1.000
  F1MS5            0.685     0.6872     0.0487     0.0496     0.0024 0.947 1.000
  F1MS6            0.218     0.2184     0.0333     0.0330     0.0011 0.945 1.000
  F1MS7            0.289     0.2924     0.0434     0.0445     0.0019 0.949 1.000

 FMS      WITH
  MMS              0.419     0.4154     0.0568     0.0572     0.0032 0.947 1.000

 M1MS1    WITH
  F1MS1           -0.005    -0.0048     0.0222     0.0220     0.0005 0.945 0.066

 M1MS2    WITH
  F1MS2            0.039     0.0391     0.0328     0.0335     0.0011 0.959 0.229

 M1MS3    WITH
  F1MS3            0.021     0.0211     0.0293     0.0292     0.0009 0.951 0.117

 M1MS4    WITH
  F1MS4            0.049     0.0492     0.0263     0.0260     0.0007 0.936 0.486

 M1MS5    WITH
  F1MS5            0.112     0.1140     0.0373     0.0382     0.0014 0.957 0.871

 M1MS6    WITH
  F1MS6            0.012     0.0116     0.0158     0.0161     0.0003 0.948 0.106

 M1MS7    WITH
  F1MS7           -0.010    -0.0092     0.0316     0.0319     0.0010 0.952 0.068

 Means
  MMS              0.000     0.0000     0.0000     0.0000     0.0000 1.000 0.000
  FMS             -0.499    -0.4935     0.0701     0.0745     0.0049 0.967 1.000

 Intercepts
  M1MS1            4.212     4.2098     0.0321     0.0329     0.0010 0.952 1.000
  M1MS2            4.189     4.1861     0.0376     0.0387     0.0014 0.963 1.000
  M1MS3            4.179     4.1792     0.0420     0.0428     0.0018 0.961 1.000
  M1MS4            3.718     3.7168     0.0409     0.0419     0.0017 0.954 1.000
  M1MS5            3.891     3.8882     0.0460     0.0471     0.0021 0.956 1.000
  M1MS6            4.820     4.8205     0.0228     0.0231     0.0005 0.960 1.000
  M1MS7            4.240     4.2408     0.0323     0.0322     0.0010 0.947 1.000
  F1MS1            4.212     4.2098     0.0321     0.0329     0.0010 0.952 1.000
  F1MS2            4.189     4.1861     0.0376     0.0387     0.0014 0.963 1.000
  F1MS3            4.393     4.3896     0.0514     0.0540     0.0027 0.953 1.000
  F1MS4            3.982     3.9822     0.0498     0.0514     0.0025 0.949 1.000
  F1MS5            3.891     3.8882     0.0460     0.0471     0.0021 0.956 1.000
  F1MS6            4.820     4.8205     0.0228     0.0231     0.0005 0.960 1.000
  F1MS7            4.240     4.2408     0.0323     0.0322     0.0010 0.947 1.000

 Variances
  MMS              1.000     1.0000     0.0000     0.0000     0.0000 1.000 0.000
  FMS              1.000     1.0000     0.0000     0.0000     0.0000 1.000 0.000

 Residual Variances
  M1MS1            0.395     0.4004     0.0329     0.0333     0.0011 0.947 1.000
  M1MS2            0.668     0.6756     0.0520     0.0520     0.0028 0.948 1.000
  M1MS3            0.524     0.5327     0.0430     0.0438     0.0019 0.948 1.000
  M1MS4            0.490     0.4966     0.0404     0.0415     0.0017 0.956 1.000
  M1MS5            0.604     0.6131     0.0554     0.0565     0.0031 0.946 1.000
  M1MS6            0.255     0.2573     0.0188     0.0189     0.0004 0.949 1.000
  M1MS7            0.568     0.5738     0.0397     0.0415     0.0016 0.960 1.000
  F1MS1            0.378     0.3830     0.0295     0.0317     0.0009 0.961 1.000
  F1MS2            0.575     0.5821     0.0460     0.0453     0.0022 0.943 1.000
  F1MS3            0.509     0.5149     0.0415     0.0423     0.0018 0.950 1.000
  F1MS4            0.402     0.4091     0.0365     0.0357     0.0014 0.943 1.000
  F1MS5            0.632     0.6417     0.0567     0.0573     0.0033 0.943 1.000
  F1MS6            0.388     0.3915     0.0275     0.0280     0.0008 0.959 1.000
  F1MS7            0.691     0.6985     0.0491     0.0500     0.0025 0.944 1.000


TECHNICAL 1 OUTPUT


     PARAMETER SPECIFICATION


           NU
              M1MS1         M1MS2         M1MS3         M1MS4         M1MS5
              ________      ________      ________      ________      ________
 1                  1             2             3             4             5


           NU
              M1MS6         M1MS7         F1MS1         F1MS2         F1MS3
              ________      ________      ________      ________      ________
 1                  6             7             1             2             8


           NU
              F1MS4         F1MS5         F1MS6         F1MS7
              ________      ________      ________      ________
 1                  9             5             6             7


           LAMBDA
              MMS           FMS
              ________      ________
 M1MS1             10             0
 M1MS2             11             0
 M1MS3             12             0
 M1MS4             13             0
 M1MS5             14             0
 M1MS6             15             0
 M1MS7             16             0
 F1MS1              0            17
 F1MS2              0            18
 F1MS3              0            19
 F1MS4              0            20
 F1MS5              0            21
 F1MS6              0            22
 F1MS7              0            23


           THETA
              M1MS1         M1MS2         M1MS3         M1MS4         M1MS5
              ________      ________      ________      ________      ________
 M1MS1             24
 M1MS2              0            25
 M1MS3              0             0            26
 M1MS4              0             0             0            27
 M1MS5              0             0             0             0            28
 M1MS6              0             0             0             0             0
 M1MS7              0             0             0             0             0
 F1MS1             31             0             0             0             0
 F1MS2              0            33             0             0             0
 F1MS3              0             0            35             0             0
 F1MS4              0             0             0            37             0
 F1MS5              0             0             0             0            39
 F1MS6              0             0             0             0             0
 F1MS7              0             0             0             0             0


           THETA
              M1MS6         M1MS7         F1MS1         F1MS2         F1MS3
              ________      ________      ________      ________      ________
 M1MS6             29
 M1MS7              0            30
 F1MS1              0             0            32
 F1MS2              0             0             0            34
 F1MS3              0             0             0             0            36
 F1MS4              0             0             0             0             0
 F1MS5              0             0             0             0             0
 F1MS6             41             0             0             0             0
 F1MS7              0            43             0             0             0


           THETA
              F1MS4         F1MS5         F1MS6         F1MS7
              ________      ________      ________      ________
 F1MS4             38
 F1MS5              0            40
 F1MS6              0             0            42
 F1MS7              0             0             0            44


           ALPHA
              MMS           FMS
              ________      ________
 1                  0            45


           BETA
              MMS           FMS
              ________      ________
 MMS                0             0
 FMS                0             0


           PSI
              MMS           FMS
              ________      ________
 MMS                0
 FMS               46             0


     STARTING VALUES


           NU
              M1MS1         M1MS2         M1MS3         M1MS4         M1MS5
              ________      ________      ________      ________      ________
 1              4.212         4.189         4.179         3.718         3.891


           NU
              M1MS6         M1MS7         F1MS1         F1MS2         F1MS3
              ________      ________      ________      ________      ________
 1              4.820         4.240         4.212         4.189         4.393


           NU
              F1MS4         F1MS5         F1MS6         F1MS7
              ________      ________      ________      ________
 1              3.982         3.891         4.820         4.240


           LAMBDA
              MMS           FMS
              ________      ________
 M1MS1          0.451         0.000
 M1MS2          0.463         0.000
 M1MS3          0.508         0.000
 M1MS4          0.513         0.000
 M1MS5          0.685         0.000
 M1MS6          0.218         0.000
 M1MS7          0.289         0.000
 F1MS1          0.000         0.451
 F1MS2          0.000         0.463
 F1MS3          0.000         0.508
 F1MS4          0.000         0.513
 F1MS5          0.000         0.685
 F1MS6          0.000         0.218
 F1MS7          0.000         0.289


           THETA
              M1MS1         M1MS2         M1MS3         M1MS4         M1MS5
              ________      ________      ________      ________      ________
 M1MS1          0.395
 M1MS2          0.000         0.668
 M1MS3          0.000         0.000         0.524
 M1MS4          0.000         0.000         0.000         0.490
 M1MS5          0.000         0.000         0.000         0.000         0.604
 M1MS6          0.000         0.000         0.000         0.000         0.000
 M1MS7          0.000         0.000         0.000         0.000         0.000
 F1MS1         -0.005         0.000         0.000         0.000         0.000
 F1MS2          0.000         0.039         0.000         0.000         0.000
 F1MS3          0.000         0.000         0.021         0.000         0.000
 F1MS4          0.000         0.000         0.000         0.049         0.000
 F1MS5          0.000         0.000         0.000         0.000         0.112
 F1MS6          0.000         0.000         0.000         0.000         0.000
 F1MS7          0.000         0.000         0.000         0.000         0.000


           THETA
              M1MS6         M1MS7         F1MS1         F1MS2         F1MS3
              ________      ________      ________      ________      ________
 M1MS6          0.255
 M1MS7          0.000         0.568
 F1MS1          0.000         0.000         0.378
 F1MS2          0.000         0.000         0.000         0.575
 F1MS3          0.000         0.000         0.000         0.000         0.509
 F1MS4          0.000         0.000         0.000         0.000         0.000
 F1MS5          0.000         0.000         0.000         0.000         0.000
 F1MS6          0.012         0.000         0.000         0.000         0.000
 F1MS7          0.000        -0.010         0.000         0.000         0.000


           THETA
              F1MS4         F1MS5         F1MS6         F1MS7
              ________      ________      ________      ________
 F1MS4          0.402
 F1MS5          0.000         0.632
 F1MS6          0.000         0.000         0.388
 F1MS7          0.000         0.000         0.000         0.691


           ALPHA
              MMS           FMS
              ________      ________
 1              0.000        -0.499


           BETA
              MMS           FMS
              ________      ________
 MMS            0.000         0.000
 FMS            0.000         0.000


           PSI
              MMS           FMS
              ________      ________
 MMS            1.000
 FMS            0.419         1.000


     POPULATION VALUES


           NU
              M1MS1         M1MS2         M1MS3         M1MS4         M1MS5
              ________      ________      ________      ________      ________
 1              4.212         4.189         4.179         3.718         3.891


           NU
              M1MS6         M1MS7         F1MS1         F1MS2         F1MS3
              ________      ________      ________      ________      ________
 1              4.820         4.240         4.212         4.189         4.393


           NU
              F1MS4         F1MS5         F1MS6         F1MS7
              ________      ________      ________      ________
 1              3.982         3.891         4.820         4.240


           LAMBDA
              MMS           FMS
              ________      ________
 M1MS1          0.451         0.000
 M1MS2          0.463         0.000
 M1MS3          0.508         0.000
 M1MS4          0.513         0.000
 M1MS5          0.685         0.000
 M1MS6          0.218         0.000
 M1MS7          0.289         0.000
 F1MS1          0.000         0.451
 F1MS2          0.000         0.463
 F1MS3          0.000         0.508
 F1MS4          0.000         0.513
 F1MS5          0.000         0.685
 F1MS6          0.000         0.218
 F1MS7          0.000         0.289


           THETA
              M1MS1         M1MS2         M1MS3         M1MS4         M1MS5
              ________      ________      ________      ________      ________
 M1MS1          0.395
 M1MS2          0.000         0.668
 M1MS3          0.000         0.000         0.524
 M1MS4          0.000         0.000         0.000         0.490
 M1MS5          0.000         0.000         0.000         0.000         0.604
 M1MS6          0.000         0.000         0.000         0.000         0.000
 M1MS7          0.000         0.000         0.000         0.000         0.000
 F1MS1         -0.005         0.000         0.000         0.000         0.000
 F1MS2          0.000         0.039         0.000         0.000         0.000
 F1MS3          0.000         0.000         0.021         0.000         0.000
 F1MS4          0.000         0.000         0.000         0.049         0.000
 F1MS5          0.000         0.000         0.000         0.000         0.112
 F1MS6          0.000         0.000         0.000         0.000         0.000
 F1MS7          0.000         0.000         0.000         0.000         0.000


           THETA
              M1MS6         M1MS7         F1MS1         F1MS2         F1MS3
              ________      ________      ________      ________      ________
 M1MS6          0.255
 M1MS7          0.000         0.568
 F1MS1          0.000         0.000         0.378
 F1MS2          0.000         0.000         0.000         0.575
 F1MS3          0.000         0.000         0.000         0.000         0.509
 F1MS4          0.000         0.000         0.000         0.000         0.000
 F1MS5          0.000         0.000         0.000         0.000         0.000
 F1MS6          0.012         0.000         0.000         0.000         0.000
 F1MS7          0.000        -0.010         0.000         0.000         0.000


           THETA
              F1MS4         F1MS5         F1MS6         F1MS7
              ________      ________      ________      ________
 F1MS4          0.402
 F1MS5          0.000         0.632
 F1MS6          0.000         0.000         0.388
 F1MS7          0.000         0.000         0.000         0.691


           ALPHA
              MMS           FMS
              ________      ________
 1              0.000        -0.499


           BETA
              MMS           FMS
              ________      ________
 MMS            0.000         0.000
 FMS            0.000         0.000


           PSI
              MMS           FMS
              ________      ________
 MMS            1.000
 FMS            0.419         1.000


     PRIORS FOR ALL PARAMETERS            PRIOR MEAN      PRIOR VARIANCE     PRIOR STD. DEV.

     Parameter 1~N(0.000,infinity)           0.0000            infinity            infinity
     Parameter 2~N(0.000,infinity)           0.0000            infinity            infinity
     Parameter 3~N(0.000,infinity)           0.0000            infinity            infinity
     Parameter 4~N(0.000,infinity)           0.0000            infinity            infinity
     Parameter 5~N(0.000,infinity)           0.0000            infinity            infinity
     Parameter 6~N(0.000,infinity)           0.0000            infinity            infinity
     Parameter 7~N(0.000,infinity)           0.0000            infinity            infinity
     Parameter 8~N(0.000,infinity)           0.0000            infinity            infinity
     Parameter 9~N(0.000,infinity)           0.0000            infinity            infinity
     Parameter 10~N(0.000,infinity)          0.0000            infinity            infinity
     Parameter 11~N(0.000,infinity)          0.0000            infinity            infinity
     Parameter 12~N(0.000,infinity)          0.0000            infinity            infinity
     Parameter 13~N(0.000,infinity)          0.0000            infinity            infinity
     Parameter 14~N(0.000,infinity)          0.0000            infinity            infinity
     Parameter 15~N(0.000,infinity)          0.0000            infinity            infinity
     Parameter 16~N(0.000,infinity)          0.0000            infinity            infinity
     Parameter 17~N(0.000,infinity)          0.0000            infinity            infinity
     Parameter 18~N(0.000,infinity)          0.0000            infinity            infinity
     Parameter 19~N(0.000,infinity)          0.0000            infinity            infinity
     Parameter 20~N(0.000,infinity)          0.0000            infinity            infinity
     Parameter 21~N(0.000,infinity)          0.0000            infinity            infinity
     Parameter 22~N(0.000,infinity)          0.0000            infinity            infinity
     Parameter 23~N(0.000,infinity)          0.0000            infinity            infinity
     Parameter 24~IW(0.000,-3)             infinity            infinity            infinity
     Parameter 25~IW(0.000,-3)             infinity            infinity            infinity
     Parameter 26~IW(0.000,-3)             infinity            infinity            infinity
     Parameter 27~IW(0.000,-3)             infinity            infinity            infinity
     Parameter 28~IW(0.000,-3)             infinity            infinity            infinity
     Parameter 29~IW(0.000,-3)             infinity            infinity            infinity
     Parameter 30~IW(0.000,-3)             infinity            infinity            infinity
     Parameter 31~IW(0.000,-3)             infinity            infinity            infinity
     Parameter 32~IW(0.000,-3)             infinity            infinity            infinity
     Parameter 33~IW(0.000,-3)             infinity            infinity            infinity
     Parameter 34~IW(0.000,-3)             infinity            infinity            infinity
     Parameter 35~IW(0.000,-3)             infinity            infinity            infinity
     Parameter 36~IW(0.000,-3)             infinity            infinity            infinity
     Parameter 37~IW(0.000,-3)             infinity            infinity            infinity
     Parameter 38~IW(0.000,-3)             infinity            infinity            infinity
     Parameter 39~IW(0.000,-3)             infinity            infinity            infinity
     Parameter 40~IW(0.000,-3)             infinity            infinity            infinity
     Parameter 41~IW(0.000,-3)             infinity            infinity            infinity
     Parameter 42~IW(0.000,-3)             infinity            infinity            infinity
     Parameter 43~IW(0.000,-3)             infinity            infinity            infinity
     Parameter 44~IW(0.000,-3)             infinity            infinity            infinity
     Parameter 45~N(0.000,infinity)          0.0000            infinity            infinity
     Parameter 46~IW(0.000,-3)


TECHNICAL 8 OUTPUT

   TECHNICAL 8 OUTPUT FOR BAYES ESTIMATION

     REPLICATION 1:


                     POTENTIAL       PARAMETER WITH
     ITERATION    SCALE REDUCTION      HIGHEST PSR
     100              1.320               10
     200              1.146               15
     300              1.051               20
     400              1.074               37
     500              1.095               45
     600              1.066               12
     700              1.063               18
     800              1.059               5
     900              1.075               1
     1000             1.053               21
     1100             1.037               21
     1200             1.014               24
     1300             1.011               20
     1400             1.010               33
     1500             1.008               46
     1600             1.010               32
     1700             1.021               10
     1800             1.021               5
     1900             1.008               24
     2000             1.013               24
     2100             1.024               40
     2200             1.010               14
     2300             1.009               39
     2400             1.012               39
     2500             1.025               10
     2600             1.014               30
     2700             1.014               45
     2800             1.025               9
     2900             1.059               9
     3000             1.045               9
     3100             1.022               9
     3200             1.012               21
     3300             1.005               21
     3400             1.005               21
     3500             1.004               34
     3600             1.003               39
     3700             1.006               1
     3800             1.011               8
     3900             1.027               9
     4000             1.025               9
     4100             1.025               9
     4200             1.015               9
     4300             1.007               9
     4400             1.007               32
     4500             1.006               32
     4600             1.004               11
     4700             1.004               11
     4800             1.004               2
     4900             1.007               2
     5000             1.004               11


     Simulated prior distributions

     Parameter       Prior Mean  Prior Variance  Prior Std. Dev.


     Parameter 1 Improper Prior
     Parameter 2 Improper Prior
     Parameter 3 Improper Prior
     Parameter 4 Improper Prior
     Parameter 5 Improper Prior
     Parameter 6 Improper Prior
     Parameter 7 Improper Prior
     Parameter 8 Improper Prior
     Parameter 9 Improper Prior
     Parameter 10 Improper Prior
     Parameter 11 Improper Prior
     Parameter 12 Improper Prior
     Parameter 13 Improper Prior
     Parameter 14 Improper Prior
     Parameter 15 Improper Prior
     Parameter 16 Improper Prior
     Parameter 17 Improper Prior
     Parameter 18 Improper Prior
     Parameter 19 Improper Prior
     Parameter 20 Improper Prior
     Parameter 21 Improper Prior
     Parameter 22 Improper Prior
     Parameter 23 Improper Prior
     Parameter 24 Improper Prior
     Parameter 25 Improper Prior
     Parameter 26 Improper Prior
     Parameter 27 Improper Prior
     Parameter 28 Improper Prior
     Parameter 29 Improper Prior
     Parameter 30 Improper Prior
     Parameter 31 Improper Prior
     Parameter 32 Improper Prior
     Parameter 33 Improper Prior
     Parameter 34 Improper Prior
     Parameter 35 Improper Prior
     Parameter 36 Improper Prior
     Parameter 37 Improper Prior
     Parameter 38 Improper Prior
     Parameter 39 Improper Prior
     Parameter 40 Improper Prior
     Parameter 41 Improper Prior
     Parameter 42 Improper Prior
     Parameter 43 Improper Prior
     Parameter 44 Improper Prior
     Parameter 45 Improper Prior
     Parameter 46 Improper Prior

     REPLICATION 2:


                     POTENTIAL       PARAMETER WITH
     ITERATION    SCALE REDUCTION      HIGHEST PSR
     100              1.416               17
     200              1.236               5
     300              1.066               32
     400              1.056               19
     500              1.087               5
     600              1.028               8
     700              1.050               32
     800              1.046               38
     900              1.025               8
     1000             1.018               24
     1100             1.033               5
     1200             1.028               38
     1300             1.046               9
     1400             1.043               9
     1500             1.078               5
     1600             1.058               5
     1700             1.018               6
     1800             1.007               24
     1900             1.016               2
     2000             1.023               11
     2100             1.018               11
     2200             1.019               12
     2300             1.024               11
     2400             1.009               20
     2500             1.015               24
     2600             1.011               24
     2700             1.010               46
     2800             1.007               26
     2900             1.012               12
     3000             1.018               12
     3100             1.017               12
     3200             1.016               12
     3300             1.009               12
     3400             1.009               32
     3500             1.004               24
     3600             1.005               32
     3700             1.007               20
     3800             1.006               32
     3900             1.009               32
     4000             1.005               16
     4100             1.006               46
     4200             1.005               36
     4300             1.004               11
     4400             1.007               16
     4500             1.009               16
     4600             1.008               21
     4700             1.005               11
     4800             1.004               11
     4900             1.005               12
     5000             1.004               12


     Simulated prior distributions

     Parameter       Prior Mean  Prior Variance  Prior Std. Dev.


     Parameter 1 Improper Prior
     Parameter 2 Improper Prior
     Parameter 3 Improper Prior
     Parameter 4 Improper Prior
     Parameter 5 Improper Prior
     Parameter 6 Improper Prior
     Parameter 7 Improper Prior
     Parameter 8 Improper Prior
     Parameter 9 Improper Prior
     Parameter 10 Improper Prior
     Parameter 11 Improper Prior
     Parameter 12 Improper Prior
     Parameter 13 Improper Prior
     Parameter 14 Improper Prior
     Parameter 15 Improper Prior
     Parameter 16 Improper Prior
     Parameter 17 Improper Prior
     Parameter 18 Improper Prior
     Parameter 19 Improper Prior
     Parameter 20 Improper Prior
     Parameter 21 Improper Prior
     Parameter 22 Improper Prior
     Parameter 23 Improper Prior
     Parameter 24 Improper Prior
     Parameter 25 Improper Prior
     Parameter 26 Improper Prior
     Parameter 27 Improper Prior
     Parameter 28 Improper Prior
     Parameter 29 Improper Prior
     Parameter 30 Improper Prior
     Parameter 31 Improper Prior
     Parameter 32 Improper Prior
     Parameter 33 Improper Prior
     Parameter 34 Improper Prior
     Parameter 35 Improper Prior
     Parameter 36 Improper Prior
     Parameter 37 Improper Prior
     Parameter 38 Improper Prior
     Parameter 39 Improper Prior
     Parameter 40 Improper Prior
     Parameter 41 Improper Prior
     Parameter 42 Improper Prior
     Parameter 43 Improper Prior
     Parameter 44 Improper Prior
     Parameter 45 Improper Prior
     Parameter 46 Improper Prior

     REPLICATION 3:


                     POTENTIAL       PARAMETER WITH
     ITERATION    SCALE REDUCTION      HIGHEST PSR
     100              1.245               14
     200              1.152               21
     300              1.036               8
     400              1.027               4
     500              1.096               8
     600              1.387               45
     700              1.041               28
     800              1.079               8
     900              1.091               1
     1000             1.027               8
     1100             1.023               12
     1200             1.024               12
     1300             1.021               12
     1400             1.012               40
     1500             1.012               36
     1600             1.031               9
     1700             1.019               2
     1800             1.020               12
     1900             1.012               12
     2000             1.010               45
     2100             1.009               42
     2200             1.014               7
     2300             1.006               8
     2400             1.007               26
     2500             1.009               31
     2600             1.008               31
     2700             1.013               4
     2800             1.011               45
     2900             1.008               38
     3000             1.008               45
     3100             1.010               4
     3200             1.013               4
     3300             1.013               4
     3400             1.008               4
     3500             1.012               2
     3600             1.006               24
     3700             1.004               23
     3800             1.007               2
     3900             1.006               2
     4000             1.005               16
     4100             1.003               2
     4200             1.004               1
     4300             1.007               11
     4400             1.020               1
     4500             1.010               10
     4600             1.009               12
     4700             1.007               10
     4800             1.010               9
     4900             1.011               21
     5000             1.005               28


     Simulated prior distributions

     Parameter       Prior Mean  Prior Variance  Prior Std. Dev.


     Parameter 1 Improper Prior
     Parameter 2 Improper Prior
     Parameter 3 Improper Prior
     Parameter 4 Improper Prior
     Parameter 5 Improper Prior
     Parameter 6 Improper Prior
     Parameter 7 Improper Prior
     Parameter 8 Improper Prior
     Parameter 9 Improper Prior
     Parameter 10 Improper Prior
     Parameter 11 Improper Prior
     Parameter 12 Improper Prior
     Parameter 13 Improper Prior
     Parameter 14 Improper Prior
     Parameter 15 Improper Prior
     Parameter 16 Improper Prior
     Parameter 17 Improper Prior
     Parameter 18 Improper Prior
     Parameter 19 Improper Prior
     Parameter 20 Improper Prior
     Parameter 21 Improper Prior
     Parameter 22 Improper Prior
     Parameter 23 Improper Prior
     Parameter 24 Improper Prior
     Parameter 25 Improper Prior
     Parameter 26 Improper Prior
     Parameter 27 Improper Prior
     Parameter 28 Improper Prior
     Parameter 29 Improper Prior
     Parameter 30 Improper Prior
     Parameter 31 Improper Prior
     Parameter 32 Improper Prior
     Parameter 33 Improper Prior
     Parameter 34 Improper Prior
     Parameter 35 Improper Prior
     Parameter 36 Improper Prior
     Parameter 37 Improper Prior
     Parameter 38 Improper Prior
     Parameter 39 Improper Prior
     Parameter 40 Improper Prior
     Parameter 41 Improper Prior
     Parameter 42 Improper Prior
     Parameter 43 Improper Prior
     Parameter 44 Improper Prior
     Parameter 45 Improper Prior
     Parameter 46 Improper Prior

     REPLICATION 4:


                     POTENTIAL       PARAMETER WITH
     ITERATION    SCALE REDUCTION      HIGHEST PSR
     100              1.871               8
     200              1.079               45
     300              1.043               10
     400              1.111               5
     500              1.068               1
     600              1.021               4
     700              1.026               23
     800              1.019               10
     900              1.022               8
     1000             1.041               9
     1100             1.040               45
     1200             1.029               34
     1300             1.031               21
     1400             1.015               27
     1500             1.018               41
     1600             1.013               41
     1700             1.015               34
     1800             1.008               7
     1900             1.006               33
     2000             1.008               31
     2100             1.028               45
     2200             1.024               45
     2300             1.062               45
     2400             1.026               45
     2500             1.010               24
     2600             1.007               15
     2700             1.010               15
     2800             1.011               15
     2900             1.019               46
     3000             1.020               46
     3100             1.012               32
     3200             1.009               45
     3300             1.005               13
     3400             1.005               11
     3500             1.005               25
     3600             1.007               21
     3700             1.008               21
     3800             1.012               21
     3900             1.010               21
     4000             1.011               21
     4100             1.011               21
     4200             1.005               15
     4300             1.008               12
     4400             1.007               12
     4500             1.006               26
     4600             1.006               26
     4700             1.005               26
     4800             1.006               45
     4900             1.006               2
     5000             1.005               17


     Simulated prior distributions

     Parameter       Prior Mean  Prior Variance  Prior Std. Dev.


     Parameter 1 Improper Prior
     Parameter 2 Improper Prior
     Parameter 3 Improper Prior
     Parameter 4 Improper Prior
     Parameter 5 Improper Prior
     Parameter 6 Improper Prior
     Parameter 7 Improper Prior
     Parameter 8 Improper Prior
     Parameter 9 Improper Prior
     Parameter 10 Improper Prior
     Parameter 11 Improper Prior
     Parameter 12 Improper Prior
     Parameter 13 Improper Prior
     Parameter 14 Improper Prior
     Parameter 15 Improper Prior
     Parameter 16 Improper Prior
     Parameter 17 Improper Prior
     Parameter 18 Improper Prior
     Parameter 19 Improper Prior
     Parameter 20 Improper Prior
     Parameter 21 Improper Prior
     Parameter 22 Improper Prior
     Parameter 23 Improper Prior
     Parameter 24 Improper Prior
     Parameter 25 Improper Prior
     Parameter 26 Improper Prior
     Parameter 27 Improper Prior
     Parameter 28 Improper Prior
     Parameter 29 Improper Prior
     Parameter 30 Improper Prior
     Parameter 31 Improper Prior
     Parameter 32 Improper Prior
     Parameter 33 Improper Prior
     Parameter 34 Improper Prior
     Parameter 35 Improper Prior
     Parameter 36 Improper Prior
     Parameter 37 Improper Prior
     Parameter 38 Improper Prior
     Parameter 39 Improper Prior
     Parameter 40 Improper Prior
     Parameter 41 Improper Prior
     Parameter 42 Improper Prior
     Parameter 43 Improper Prior
     Parameter 44 Improper Prior
     Parameter 45 Improper Prior
     Parameter 46 Improper Prior

     REPLICATION 5:


                     POTENTIAL       PARAMETER WITH
     ITERATION    SCALE REDUCTION      HIGHEST PSR
     100              1.452               45
     200              1.247               13
     300              1.119               27
     400              1.033               18
     500              1.043               22
     600              1.059               5
     700              1.032               19
     800              1.033               46
     900              1.025               26
     1000             1.036               19
     1100             1.011               46
     1200             1.027               8
     1300             1.010               2
     1400             1.011               12
     1500             1.010               36
     1600             1.020               46
     1700             1.009               24
     1800             1.013               46
     1900             1.019               46
     2000             1.011               17
     2100             1.009               40
     2200             1.006               24
     2300             1.012               1
     2400             1.019               1
     2500             1.007               10
     2600             1.008               36
     2700             1.007               46
     2800             1.006               46
     2900             1.011               46
     3000             1.014               46
     3100             1.022               45
     3200             1.020               45
     3300             1.007               13
     3400             1.008               13
     3500             1.010               45
     3600             1.015               21
     3700             1.009               21
     3800             1.012               21
     3900             1.004               36
     4000             1.005               45
     4100             1.006               1
     4200             1.005               1
     4300             1.005               10
     4400             1.006               1
     4500             1.007               36
     4600             1.005               13
     4700             1.007               19
     4800             1.006               13
     4900             1.005               13
     5000             1.006               13


     Simulated prior distributions

     Parameter       Prior Mean  Prior Variance  Prior Std. Dev.


     Parameter 1 Improper Prior
     Parameter 2 Improper Prior
     Parameter 3 Improper Prior
     Parameter 4 Improper Prior
     Parameter 5 Improper Prior
     Parameter 6 Improper Prior
     Parameter 7 Improper Prior
     Parameter 8 Improper Prior
     Parameter 9 Improper Prior
     Parameter 10 Improper Prior
     Parameter 11 Improper Prior
     Parameter 12 Improper Prior
     Parameter 13 Improper Prior
     Parameter 14 Improper Prior
     Parameter 15 Improper Prior
     Parameter 16 Improper Prior
     Parameter 17 Improper Prior
     Parameter 18 Improper Prior
     Parameter 19 Improper Prior
     Parameter 20 Improper Prior
     Parameter 21 Improper Prior
     Parameter 22 Improper Prior
     Parameter 23 Improper Prior
     Parameter 24 Improper Prior
     Parameter 25 Improper Prior
     Parameter 26 Improper Prior
     Parameter 27 Improper Prior
     Parameter 28 Improper Prior
     Parameter 29 Improper Prior
     Parameter 30 Improper Prior
     Parameter 31 Improper Prior
     Parameter 32 Improper Prior
     Parameter 33 Improper Prior
     Parameter 34 Improper Prior
     Parameter 35 Improper Prior
     Parameter 36 Improper Prior
     Parameter 37 Improper Prior
     Parameter 38 Improper Prior
     Parameter 39 Improper Prior
     Parameter 40 Improper Prior
     Parameter 41 Improper Prior
     Parameter 42 Improper Prior
     Parameter 43 Improper Prior
     Parameter 44 Improper Prior
     Parameter 45 Improper Prior
     Parameter 46 Improper Prior

     REPLICATION 6:


                     POTENTIAL       PARAMETER WITH
     ITERATION    SCALE REDUCTION      HIGHEST PSR
     100              1.502               46
     200              1.134               38
     300              1.059               3
     400              1.085               9
     500              1.073               46
     600              1.208               9
     700              1.065               8
     800              1.058               24
     900              1.029               8
     1000             1.034               21
     1100             1.044               16
     1200             1.041               5
     1300             1.062               45
     1400             1.047               45
     1500             1.026               40
     1600             1.019               45
     1700             1.007               17
     1800             1.012               9
     1900             1.016               45
     2000             1.017               45
     2100             1.006               26
     2200             1.010               21
     2300             1.013               31
     2400             1.013               8
     2500             1.017               8
     2600             1.035               45
     2700             1.012               8
     2800             1.037               45
     2900             1.034               45
     3000             1.024               45
     3100             1.016               45
     3200             1.004               19
     3300             1.007               19
     3400             1.012               19
     3500             1.010               19
     3600             1.008               19
     3700             1.012               19
     3800             1.018               19
     3900             1.010               13
     4000             1.005               13
     4100             1.003               29
     4200             1.004               32
     4300             1.008               20
     4400             1.003               20
     4500             1.004               1
     4600             1.003               45
     4700             1.002               20
     4800             1.002               11
     4900             1.003               11
     5000             1.004               36


     Simulated prior distributions

     Parameter       Prior Mean  Prior Variance  Prior Std. Dev.


     Parameter 1 Improper Prior
     Parameter 2 Improper Prior
     Parameter 3 Improper Prior
     Parameter 4 Improper Prior
     Parameter 5 Improper Prior
     Parameter 6 Improper Prior
     Parameter 7 Improper Prior
     Parameter 8 Improper Prior
     Parameter 9 Improper Prior
     Parameter 10 Improper Prior
     Parameter 11 Improper Prior
     Parameter 12 Improper Prior
     Parameter 13 Improper Prior
     Parameter 14 Improper Prior
     Parameter 15 Improper Prior
     Parameter 16 Improper Prior
     Parameter 17 Improper Prior
     Parameter 18 Improper Prior
     Parameter 19 Improper Prior
     Parameter 20 Improper Prior
     Parameter 21 Improper Prior
     Parameter 22 Improper Prior
     Parameter 23 Improper Prior
     Parameter 24 Improper Prior
     Parameter 25 Improper Prior
     Parameter 26 Improper Prior
     Parameter 27 Improper Prior
     Parameter 28 Improper Prior
     Parameter 29 Improper Prior
     Parameter 30 Improper Prior
     Parameter 31 Improper Prior
     Parameter 32 Improper Prior
     Parameter 33 Improper Prior
     Parameter 34 Improper Prior
     Parameter 35 Improper Prior
     Parameter 36 Improper Prior
     Parameter 37 Improper Prior
     Parameter 38 Improper Prior
     Parameter 39 Improper Prior
     Parameter 40 Improper Prior
     Parameter 41 Improper Prior
     Parameter 42 Improper Prior
     Parameter 43 Improper Prior
     Parameter 44 Improper Prior
     Parameter 45 Improper Prior
     Parameter 46 Improper Prior

     REPLICATION 7:


                     POTENTIAL       PARAMETER WITH
     ITERATION    SCALE REDUCTION      HIGHEST PSR
     100              1.268               46
     200              1.471               45
     300              1.140               45
     400              1.085               21
     500              1.039               39
     600              1.048               14
     700              1.050               5
     800              1.020               38
     900              1.030               45
     1000             1.036               45
     1100             1.022               11
     1200             1.012               4
     1300             1.059               5
     1400             1.036               40
     1500             1.025               9
     1600             1.014               11
     1700             1.009               10
     1800             1.013               25
     1900             1.023               21
     2000             1.009               20
     2100             1.015               46
     2200             1.018               46
     2300             1.022               46
     2400             1.021               46
     2500             1.019               9
     2600             1.010               25
     2700             1.010               25
     2800             1.011               18
     2900             1.013               14
     3000             1.009               14
     3100             1.006               40
     3200             1.009               14
     3300             1.008               14
     3400             1.011               5
     3500             1.013               45
     3600             1.021               5
     3700             1.024               5
     3800             1.015               5
     3900             1.010               45
     4000             1.010               45
     4100             1.011               45
     4200             1.020               45
     4300             1.012               45
     4400             1.009               45
     4500             1.006               46
     4600             1.010               46
     4700             1.006               46
     4800             1.008               1
     4900             1.012               1
     5000             1.010               1


     Simulated prior distributions

     Parameter       Prior Mean  Prior Variance  Prior Std. Dev.


     Parameter 1 Improper Prior
     Parameter 2 Improper Prior
     Parameter 3 Improper Prior
     Parameter 4 Improper Prior
     Parameter 5 Improper Prior
     Parameter 6 Improper Prior
     Parameter 7 Improper Prior
     Parameter 8 Improper Prior
     Parameter 9 Improper Prior
     Parameter 10 Improper Prior
     Parameter 11 Improper Prior
     Parameter 12 Improper Prior
     Parameter 13 Improper Prior
     Parameter 14 Improper Prior
     Parameter 15 Improper Prior
     Parameter 16 Improper Prior
     Parameter 17 Improper Prior
     Parameter 18 Improper Prior
     Parameter 19 Improper Prior
     Parameter 20 Improper Prior
     Parameter 21 Improper Prior
     Parameter 22 Improper Prior
     Parameter 23 Improper Prior
     Parameter 24 Improper Prior
     Parameter 25 Improper Prior
     Parameter 26 Improper Prior
     Parameter 27 Improper Prior
     Parameter 28 Improper Prior
     Parameter 29 Improper Prior
     Parameter 30 Improper Prior
     Parameter 31 Improper Prior
     Parameter 32 Improper Prior
     Parameter 33 Improper Prior
     Parameter 34 Improper Prior
     Parameter 35 Improper Prior
     Parameter 36 Improper Prior
     Parameter 37 Improper Prior
     Parameter 38 Improper Prior
     Parameter 39 Improper Prior
     Parameter 40 Improper Prior
     Parameter 41 Improper Prior
     Parameter 42 Improper Prior
     Parameter 43 Improper Prior
     Parameter 44 Improper Prior
     Parameter 45 Improper Prior
     Parameter 46 Improper Prior

     REPLICATION 8:


                     POTENTIAL       PARAMETER WITH
     ITERATION    SCALE REDUCTION      HIGHEST PSR
     100              1.139               21
     200              1.229               8
     300              1.100               17
     400              1.063               17
     500              1.079               10
     600              1.051               20
     700              1.322               45
     800              1.026               20
     900              1.061               45
     1000             1.177               45
     1100             1.099               45
     1200             1.047               5
     1300             1.015               21
     1400             1.011               37
     1500             1.011               37
     1600             1.013               31
     1700             1.007               16
     1800             1.012               36
     1900             1.014               36
     2000             1.013               21
     2100             1.014               21
     2200             1.029               21
     2300             1.009               35
     2400             1.008               21
     2500             1.008               43
     2600             1.009               45
     2700             1.014               45
     2800             1.018               45
     2900             1.015               45
     3000             1.017               9
     3100             1.032               9
     3200             1.034               45
     3300             1.024               45
     3400             1.009               45
     3500             1.018               45
     3600             1.004               8
     3700             1.006               1
     3800             1.007               7
     3900             1.008               7
     4000             1.011               45
     4100             1.013               45
     4200             1.014               45
     4300             1.014               45
     4400             1.006               45
     4500             1.002               19
     4600             1.003               17
     4700             1.005               17
     4800             1.006               1
     4900             1.010               2
     5000             1.019               8
     5100             1.016               8


     Simulated prior distributions

     Parameter       Prior Mean  Prior Variance  Prior Std. Dev.


     Parameter 1 Improper Prior
     Parameter 2 Improper Prior
     Parameter 3 Improper Prior
     Parameter 4 Improper Prior
     Parameter 5 Improper Prior
     Parameter 6 Improper Prior
     Parameter 7 Improper Prior
     Parameter 8 Improper Prior
     Parameter 9 Improper Prior
     Parameter 10 Improper Prior
     Parameter 11 Improper Prior
     Parameter 12 Improper Prior
     Parameter 13 Improper Prior
     Parameter 14 Improper Prior
     Parameter 15 Improper Prior
     Parameter 16 Improper Prior
     Parameter 17 Improper Prior
     Parameter 18 Improper Prior
     Parameter 19 Improper Prior
     Parameter 20 Improper Prior
     Parameter 21 Improper Prior
     Parameter 22 Improper Prior
     Parameter 23 Improper Prior
     Parameter 24 Improper Prior
     Parameter 25 Improper Prior
     Parameter 26 Improper Prior
     Parameter 27 Improper Prior
     Parameter 28 Improper Prior
     Parameter 29 Improper Prior
     Parameter 30 Improper Prior
     Parameter 31 Improper Prior
     Parameter 32 Improper Prior
     Parameter 33 Improper Prior
     Parameter 34 Improper Prior
     Parameter 35 Improper Prior
     Parameter 36 Improper Prior
     Parameter 37 Improper Prior
     Parameter 38 Improper Prior
     Parameter 39 Improper Prior
     Parameter 40 Improper Prior
     Parameter 41 Improper Prior
     Parameter 42 Improper Prior
     Parameter 43 Improper Prior
     Parameter 44 Improper Prior
     Parameter 45 Improper Prior
     Parameter 46 Improper Prior

     REPLICATION 9:


                     POTENTIAL       PARAMETER WITH
     ITERATION    SCALE REDUCTION      HIGHEST PSR
     100              1.242               9
     200              1.105               40
     300              1.119               13
     400              1.071               45
     500              1.301               2
     600              1.073               9
     700              1.120               5
     800              1.026               21
     900              1.035               24
     1000             1.015               4
     1100             1.024               21
     1200             1.037               21
     1300             1.047               45
     1400             1.019               9
     1500             1.015               17
     1600             1.020               31
     1700             1.026               11
     1800             1.023               11
     1900             1.011               11
     2000             1.020               45
     2100             1.011               46
     2200             1.022               46
     2300             1.013               46
     2400             1.014               14
     2500             1.020               16
     2600             1.014               11
     2700             1.014               5
     2800             1.005               39
     2900             1.007               24
     3000             1.016               24
     3100             1.016               24
     3200             1.019               24
     3300             1.017               24
     3400             1.014               45
     3500             1.008               38
     3600             1.015               38
     3700             1.027               45
     3800             1.018               45
     3900             1.007               45
     4000             1.004               20
     4100             1.009               40
     4200             1.007               40
     4300             1.008               17
     4400             1.008               40
     4500             1.009               40
     4600             1.005               40
     4700             1.005               24
     4800             1.008               24
     4900             1.006               45
     5000             1.010               45


     Simulated prior distributions

     Parameter       Prior Mean  Prior Variance  Prior Std. Dev.


     Parameter 1 Improper Prior
     Parameter 2 Improper Prior
     Parameter 3 Improper Prior
     Parameter 4 Improper Prior
     Parameter 5 Improper Prior
     Parameter 6 Improper Prior
     Parameter 7 Improper Prior
     Parameter 8 Improper Prior
     Parameter 9 Improper Prior
     Parameter 10 Improper Prior
     Parameter 11 Improper Prior
     Parameter 12 Improper Prior
     Parameter 13 Improper Prior
     Parameter 14 Improper Prior
     Parameter 15 Improper Prior
     Parameter 16 Improper Prior
     Parameter 17 Improper Prior
     Parameter 18 Improper Prior
     Parameter 19 Improper Prior
     Parameter 20 Improper Prior
     Parameter 21 Improper Prior
     Parameter 22 Improper Prior
     Parameter 23 Improper Prior
     Parameter 24 Improper Prior
     Parameter 25 Improper Prior
     Parameter 26 Improper Prior
     Parameter 27 Improper Prior
     Parameter 28 Improper Prior
     Parameter 29 Improper Prior
     Parameter 30 Improper Prior
     Parameter 31 Improper Prior
     Parameter 32 Improper Prior
     Parameter 33 Improper Prior
     Parameter 34 Improper Prior
     Parameter 35 Improper Prior
     Parameter 36 Improper Prior
     Parameter 37 Improper Prior
     Parameter 38 Improper Prior
     Parameter 39 Improper Prior
     Parameter 40 Improper Prior
     Parameter 41 Improper Prior
     Parameter 42 Improper Prior
     Parameter 43 Improper Prior
     Parameter 44 Improper Prior
     Parameter 45 Improper Prior
     Parameter 46 Improper Prior

     REPLICATION 10:


                     POTENTIAL       PARAMETER WITH
     ITERATION    SCALE REDUCTION      HIGHEST PSR
     100              1.221               26
     200              1.173               9
     300              1.096               13
     400              1.122               45
     500              1.032               31
     600              1.108               1
     700              1.054               14
     800              1.042               9
     900              1.019               45
     1000             1.032               1
     1100             1.040               4
     1200             1.016               8
     1300             1.014               31
     1400             1.016               46
     1500             1.019               19
     1600             1.023               1
     1700             1.025               1
     1800             1.045               5
     1900             1.016               26
     2000             1.022               46
     2100             1.030               9
     2200             1.046               9
     2300             1.041               9
     2400             1.015               24
     2500             1.019               24
     2600             1.017               8
     2700             1.014               40
     2800             1.014               40
     2900             1.012               26
     3000             1.013               21
     3100             1.011               27
     3200             1.009               10
     3300             1.008               10
     3400             1.015               8
     3500             1.013               46
     3600             1.008               37
     3700             1.004               8
     3800             1.005               8
     3900             1.010               8
     4000             1.006               16
     4100             1.005               12
     4200             1.003               12
     4300             1.006               12
     4400             1.007               2
     4500             1.008               2
     4600             1.012               5
     4700             1.006               10
     4800             1.005               26
     4900             1.007               5
     5000             1.004               10


     Simulated prior distributions

     Parameter       Prior Mean  Prior Variance  Prior Std. Dev.


     Parameter 1 Improper Prior
     Parameter 2 Improper Prior
     Parameter 3 Improper Prior
     Parameter 4 Improper Prior
     Parameter 5 Improper Prior
     Parameter 6 Improper Prior
     Parameter 7 Improper Prior
     Parameter 8 Improper Prior
     Parameter 9 Improper Prior
     Parameter 10 Improper Prior
     Parameter 11 Improper Prior
     Parameter 12 Improper Prior
     Parameter 13 Improper Prior
     Parameter 14 Improper Prior
     Parameter 15 Improper Prior
     Parameter 16 Improper Prior
     Parameter 17 Improper Prior
     Parameter 18 Improper Prior
     Parameter 19 Improper Prior
     Parameter 20 Improper Prior
     Parameter 21 Improper Prior
     Parameter 22 Improper Prior
     Parameter 23 Improper Prior
     Parameter 24 Improper Prior
     Parameter 25 Improper Prior
     Parameter 26 Improper Prior
     Parameter 27 Improper Prior
     Parameter 28 Improper Prior
     Parameter 29 Improper Prior
     Parameter 30 Improper Prior
     Parameter 31 Improper Prior
     Parameter 32 Improper Prior
     Parameter 33 Improper Prior
     Parameter 34 Improper Prior
     Parameter 35 Improper Prior
     Parameter 36 Improper Prior
     Parameter 37 Improper Prior
     Parameter 38 Improper Prior
     Parameter 39 Improper Prior
     Parameter 40 Improper Prior
     Parameter 41 Improper Prior
     Parameter 42 Improper Prior
     Parameter 43 Improper Prior
     Parameter 44 Improper Prior
     Parameter 45 Improper Prior
     Parameter 46 Improper Prior

     REPLICATION 11:


                     POTENTIAL       PARAMETER WITH
     ITERATION    SCALE REDUCTION      HIGHEST PSR
     100              1.408               17
     200              1.099               45
     300              1.170               45
     400              1.067               46
     500              1.133               5
     600              1.049               5
     700              1.031               14
     800              1.101               14
     900              1.049               10
     1000             1.022               8
     1100             1.019               14
     1200             1.092               1
     1300             1.071               45
     1400             1.028               14
     1500             1.022               14
     1600             1.016               28
     1700             1.019               1
     1800             1.032               1
     1900             1.021               14
     2000             1.028               12
     2100             1.011               14
     2200             1.011               14
     2300             1.016               12
     2400             1.014               45
     2500             1.029               45
     2600             1.009               12
     2700             1.018               45
     2800             1.012               5
     2900             1.017               46
     3000             1.005               46
     3100             1.015               1
     3200             1.022               1
     3300             1.010               1
     3400             1.016               2
     3500             1.011               9
     3600             1.006               10
     3700             1.004               29
     3800             1.008               1
     3900             1.015               46
     4000             1.005               46
     4100             1.008               26
     4200             1.009               26
     4300             1.007               46
     4400             1.007               26
     4500             1.008               26
     4600             1.008               18
     4700             1.007               26
     4800             1.004               18
     4900             1.005               1
     5000             1.012               1


     Simulated prior distributions

     Parameter       Prior Mean  Prior Variance  Prior Std. Dev.


     Parameter 1 Improper Prior
     Parameter 2 Improper Prior
     Parameter 3 Improper Prior
     Parameter 4 Improper Prior
     Parameter 5 Improper Prior
     Parameter 6 Improper Prior
     Parameter 7 Improper Prior
     Parameter 8 Improper Prior
     Parameter 9 Improper Prior
     Parameter 10 Improper Prior
     Parameter 11 Improper Prior
     Parameter 12 Improper Prior
     Parameter 13 Improper Prior
     Parameter 14 Improper Prior
     Parameter 15 Improper Prior
     Parameter 16 Improper Prior
     Parameter 17 Improper Prior
     Parameter 18 Improper Prior
     Parameter 19 Improper Prior
     Parameter 20 Improper Prior
     Parameter 21 Improper Prior
     Parameter 22 Improper Prior
     Parameter 23 Improper Prior
     Parameter 24 Improper Prior
     Parameter 25 Improper Prior
     Parameter 26 Improper Prior
     Parameter 27 Improper Prior
     Parameter 28 Improper Prior
     Parameter 29 Improper Prior
     Parameter 30 Improper Prior
     Parameter 31 Improper Prior
     Parameter 32 Improper Prior
     Parameter 33 Improper Prior
     Parameter 34 Improper Prior
     Parameter 35 Improper Prior
     Parameter 36 Improper Prior
     Parameter 37 Improper Prior
     Parameter 38 Improper Prior
     Parameter 39 Improper Prior
     Parameter 40 Improper Prior
     Parameter 41 Improper Prior
     Parameter 42 Improper Prior
     Parameter 43 Improper Prior
     Parameter 44 Improper Prior
     Parameter 45 Improper Prior
     Parameter 46 Improper Prior

     REPLICATION 12:


                     POTENTIAL       PARAMETER WITH
     ITERATION    SCALE REDUCTION      HIGHEST PSR
     100              1.188               25
     200              1.154               20
     300              1.043               37
     400              1.170               5
     500              1.067               28
     600              1.036               5
     700              1.028               22
     800              1.019               1
     900              1.042               26
     1000             1.051               26
     1100             1.016               17
     1200             1.039               14
     1300             1.031               14
     1400             1.048               45
     1500             1.025               9
     1600             1.019               45
     1700             1.013               45
     1800             1.023               14
     1900             1.049               14
     2000             1.033               14
     2100             1.019               45
     2200             1.022               45
     2300             1.017               45
     2400             1.043               45
     2500             1.051               45
     2600             1.020               45
     2700             1.026               5
     2800             1.016               9
     2900             1.015               14
     3000             1.009               26
     3100             1.016               9
     3200             1.017               9
     3300             1.032               9
     3400             1.025               9
     3500             1.022               45
     3600             1.019               10
     3700             1.020               10
     3800             1.016               10
     3900             1.008               24
     4000             1.006               24
     4100             1.010               38
     4200             1.008               38
     4300             1.006               38
     4400             1.007               14
     4500             1.010               14
     4600             1.010               14
     4700             1.007               14
     4800             1.004               14
     4900             1.010               45
     5000             1.006               14


     Simulated prior distributions

     Parameter       Prior Mean  Prior Variance  Prior Std. Dev.


     Parameter 1 Improper Prior
     Parameter 2 Improper Prior
     Parameter 3 Improper Prior
     Parameter 4 Improper Prior
     Parameter 5 Improper Prior
     Parameter 6 Improper Prior
     Parameter 7 Improper Prior
     Parameter 8 Improper Prior
     Parameter 9 Improper Prior
     Parameter 10 Improper Prior
     Parameter 11 Improper Prior
     Parameter 12 Improper Prior
     Parameter 13 Improper Prior
     Parameter 14 Improper Prior
     Parameter 15 Improper Prior
     Parameter 16 Improper Prior
     Parameter 17 Improper Prior
     Parameter 18 Improper Prior
     Parameter 19 Improper Prior
     Parameter 20 Improper Prior
     Parameter 21 Improper Prior
     Parameter 22 Improper Prior
     Parameter 23 Improper Prior
     Parameter 24 Improper Prior
     Parameter 25 Improper Prior
     Parameter 26 Improper Prior
     Parameter 27 Improper Prior
     Parameter 28 Improper Prior
     Parameter 29 Improper Prior
     Parameter 30 Improper Prior
     Parameter 31 Improper Prior
     Parameter 32 Improper Prior
     Parameter 33 Improper Prior
     Parameter 34 Improper Prior
     Parameter 35 Improper Prior
     Parameter 36 Improper Prior
     Parameter 37 Improper Prior
     Parameter 38 Improper Prior
     Parameter 39 Improper Prior
     Parameter 40 Improper Prior
     Parameter 41 Improper Prior
     Parameter 42 Improper Prior
     Parameter 43 Improper Prior
     Parameter 44 Improper Prior
     Parameter 45 Improper Prior
     Parameter 46 Improper Prior

     REPLICATION 13:


                     POTENTIAL       PARAMETER WITH
     ITERATION    SCALE REDUCTION      HIGHEST PSR
     100              1.375               9
     200              1.078               9
     300              1.128               32
     400              1.198               1
     500              1.063               5
     600              1.027               2
     700              1.214               9
     800              1.060               17
     900              1.040               5
     1000             1.028               5
     1100             1.059               9
     1200             1.063               9
     1300             1.092               9
     1400             1.048               9
     1500             1.041               9
     1600             1.012               20
     1700             1.007               36
     1800             1.007               30
     1900             1.011               24
     2000             1.010               14
     2100             1.017               5
     2200             1.008               39
     2300             1.006               40
     2400             1.004               36
     2500             1.011               9
     2600             1.012               29
     2700             1.009               29
     2800             1.013               45
     2900             1.007               20
     3000             1.016               20
     3100             1.006               20
     3200             1.013               14
     3300             1.010               38
     3400             1.006               18
     3500             1.007               10
     3600             1.008               36
     3700             1.008               20
     3800             1.010               18
     3900             1.012               36
     4000             1.009               5
     4100             1.008               24
     4200             1.007               46
     4300             1.004               10
     4400             1.004               44
     4500             1.005               28
     4600             1.008               28
     4700             1.008               28
     4800             1.004               40
     4900             1.004               40
     5000             1.003               2


     Simulated prior distributions

     Parameter       Prior Mean  Prior Variance  Prior Std. Dev.


     Parameter 1 Improper Prior
     Parameter 2 Improper Prior
     Parameter 3 Improper Prior
     Parameter 4 Improper Prior
     Parameter 5 Improper Prior
     Parameter 6 Improper Prior
     Parameter 7 Improper Prior
     Parameter 8 Improper Prior
     Parameter 9 Improper Prior
     Parameter 10 Improper Prior
     Parameter 11 Improper Prior
     Parameter 12 Improper Prior
     Parameter 13 Improper Prior
     Parameter 14 Improper Prior
     Parameter 15 Improper Prior
     Parameter 16 Improper Prior
     Parameter 17 Improper Prior
     Parameter 18 Improper Prior
     Parameter 19 Improper Prior
     Parameter 20 Improper Prior
     Parameter 21 Improper Prior
     Parameter 22 Improper Prior
     Parameter 23 Improper Prior
     Parameter 24 Improper Prior
     Parameter 25 Improper Prior
     Parameter 26 Improper Prior
     Parameter 27 Improper Prior
     Parameter 28 Improper Prior
     Parameter 29 Improper Prior
     Parameter 30 Improper Prior
     Parameter 31 Improper Prior
     Parameter 32 Improper Prior
     Parameter 33 Improper Prior
     Parameter 34 Improper Prior
     Parameter 35 Improper Prior
     Parameter 36 Improper Prior
     Parameter 37 Improper Prior
     Parameter 38 Improper Prior
     Parameter 39 Improper Prior
     Parameter 40 Improper Prior
     Parameter 41 Improper Prior
     Parameter 42 Improper Prior
     Parameter 43 Improper Prior
     Parameter 44 Improper Prior
     Parameter 45 Improper Prior
     Parameter 46 Improper Prior

     REPLICATION 14:


                     POTENTIAL       PARAMETER WITH
     ITERATION    SCALE REDUCTION      HIGHEST PSR
     100              1.293               8
     200              1.182               9
     300              1.042               9
     400              1.082               45
     500              1.033               35
     600              1.041               10
     700              1.038               21
     800              1.035               22
     900              1.035               19
     1000             1.020               19
     1100             1.019               39
     1200             1.036               5
     1300             1.018               20
     1400             1.034               20
     1500             1.030               19
     1600             1.018               19
     1700             1.010               38
     1800             1.044               5
     1900             1.060               5
     2000             1.068               5
     2100             1.081               9
     2200             1.039               9
     2300             1.026               9
     2400             1.015               45
     2500             1.016               45
     2600             1.008               39
     2700             1.011               5
     2800             1.015               5
     2900             1.012               24
     3000             1.010               24
     3100             1.004               15
     3200             1.010               5
     3300             1.007               39
     3400             1.018               45
     3500             1.027               45
     3600             1.033               45
     3700             1.013               45
     3800             1.011               5
     3900             1.015               5
     4000             1.018               5
     4100             1.012               1
     4200             1.005               44
     4300             1.004               44
     4400             1.005               27
     4500             1.007               40
     4600             1.007               40
     4700             1.006               40
     4800             1.011               21
     4900             1.012               9
     5000             1.022               9
     5100             1.023               9
     5200             1.020               9
     5300             1.015               21


     Simulated prior distributions

     Parameter       Prior Mean  Prior Variance  Prior Std. Dev.


     Parameter 1 Improper Prior
     Parameter 2 Improper Prior
     Parameter 3 Improper Prior
     Parameter 4 Improper Prior
     Parameter 5 Improper Prior
     Parameter 6 Improper Prior
     Parameter 7 Improper Prior
     Parameter 8 Improper Prior
     Parameter 9 Improper Prior
     Parameter 10 Improper Prior
     Parameter 11 Improper Prior
     Parameter 12 Improper Prior
     Parameter 13 Improper Prior
     Parameter 14 Improper Prior
     Parameter 15 Improper Prior
     Parameter 16 Improper Prior
     Parameter 17 Improper Prior
     Parameter 18 Improper Prior
     Parameter 19 Improper Prior
     Parameter 20 Improper Prior
     Parameter 21 Improper Prior
     Parameter 22 Improper Prior
     Parameter 23 Improper Prior
     Parameter 24 Improper Prior
     Parameter 25 Improper Prior
     Parameter 26 Improper Prior
     Parameter 27 Improper Prior
     Parameter 28 Improper Prior
     Parameter 29 Improper Prior
     Parameter 30 Improper Prior
     Parameter 31 Improper Prior
     Parameter 32 Improper Prior
     Parameter 33 Improper Prior
     Parameter 34 Improper Prior
     Parameter 35 Improper Prior
     Parameter 36 Improper Prior
     Parameter 37 Improper Prior
     Parameter 38 Improper Prior
     Parameter 39 Improper Prior
     Parameter 40 Improper Prior
     Parameter 41 Improper Prior
     Parameter 42 Improper Prior
     Parameter 43 Improper Prior
     Parameter 44 Improper Prior
     Parameter 45 Improper Prior
     Parameter 46 Improper Prior

     REPLICATION 15:


                     POTENTIAL       PARAMETER WITH
     ITERATION    SCALE REDUCTION      HIGHEST PSR
     100              1.155               18
     200              1.099               19
     300              1.027               42
     400              1.092               3
     500              1.044               46
     600              1.017               17
     700              1.065               2
     800              1.057               5
     900              1.032               23
     1000             1.052               46
     1100             1.028               21
     1200             1.039               45
     1300             1.016               45
     1400             1.022               46
     1500             1.022               38
     1600             1.013               45
     1700             1.013               37
     1800             1.013               18
     1900             1.016               19
     2000             1.018               19
     2100             1.013               46
     2200             1.020               19
     2300             1.029               8
     2400             1.017               1
     2500             1.006               20
     2600             1.013               20
     2700             1.007               18
     2800             1.012               26
     2900             1.012               26
     3000             1.026               5
     3100             1.046               5
     3200             1.028               5
     3300             1.010               7
     3400             1.010               32
     3500             1.009               5
     3600             1.010               5
     3700             1.008               32
     3800             1.010               32
     3900             1.009               46
     4000             1.007               46
     4100             1.008               46
     4200             1.007               42
     4300             1.007               13
     4400             1.010               26
     4500             1.007               26
     4600             1.008               26
     4700             1.006               26
     4800             1.008               26
     4900             1.008               26
     5000             1.004               7


     Simulated prior distributions

     Parameter       Prior Mean  Prior Variance  Prior Std. Dev.


     Parameter 1 Improper Prior
     Parameter 2 Improper Prior
     Parameter 3 Improper Prior
     Parameter 4 Improper Prior
     Parameter 5 Improper Prior
     Parameter 6 Improper Prior
     Parameter 7 Improper Prior
     Parameter 8 Improper Prior
     Parameter 9 Improper Prior
     Parameter 10 Improper Prior
     Parameter 11 Improper Prior
     Parameter 12 Improper Prior
     Parameter 13 Improper Prior
     Parameter 14 Improper Prior
     Parameter 15 Improper Prior
     Parameter 16 Improper Prior
     Parameter 17 Improper Prior
     Parameter 18 Improper Prior
     Parameter 19 Improper Prior
     Parameter 20 Improper Prior
     Parameter 21 Improper Prior
     Parameter 22 Improper Prior
     Parameter 23 Improper Prior
     Parameter 24 Improper Prior
     Parameter 25 Improper Prior
     Parameter 26 Improper Prior
     Parameter 27 Improper Prior
     Parameter 28 Improper Prior
     Parameter 29 Improper Prior
     Parameter 30 Improper Prior
     Parameter 31 Improper Prior
     Parameter 32 Improper Prior
     Parameter 33 Improper Prior
     Parameter 34 Improper Prior
     Parameter 35 Improper Prior
     Parameter 36 Improper Prior
     Parameter 37 Improper Prior
     Parameter 38 Improper Prior
     Parameter 39 Improper Prior
     Parameter 40 Improper Prior
     Parameter 41 Improper Prior
     Parameter 42 Improper Prior
     Parameter 43 Improper Prior
     Parameter 44 Improper Prior
     Parameter 45 Improper Prior
     Parameter 46 Improper Prior

     REPLICATION 16:


                     POTENTIAL       PARAMETER WITH
     ITERATION    SCALE REDUCTION      HIGHEST PSR
     100              1.202               25
     200              1.126               7
     300              1.130               9
     400              1.048               40
     500              1.095               5
     600              1.145               9
     700              1.025               32
     800              1.091               5
     900              1.026               16
     1000             1.026               45
     1100             1.083               45
     1200             1.062               10
     1300             1.035               28
     1400             1.058               45
     1500             1.024               45
     1600             1.028               38
     1700             1.016               14
     1800             1.019               45
     1900             1.028               28
     2000             1.027               8
     2100             1.022               5
     2200             1.010               21
     2300             1.012               44
     2400             1.016               44
     2500             1.015               14
     2600             1.039               45
     2700             1.042               5
     2800             1.019               5
     2900             1.009               1
     3000             1.005               7
     3100             1.006               23
     3200             1.008               23
     3300             1.009               44
     3400             1.012               26
     3500             1.008               44
     3600             1.008               5
     3700             1.004               13
     3800             1.007               32
     3900             1.005               32
     4000             1.005               10
     4100             1.002               4
     4200             1.005               8
     4300             1.005               8
     4400             1.005               10
     4500             1.005               11
     4600             1.006               1
     4700             1.010               1
     4800             1.009               17
     4900             1.005               28
     5000             1.004               23


     Simulated prior distributions

     Parameter       Prior Mean  Prior Variance  Prior Std. Dev.


     Parameter 1 Improper Prior
     Parameter 2 Improper Prior
     Parameter 3 Improper Prior
     Parameter 4 Improper Prior
     Parameter 5 Improper Prior
     Parameter 6 Improper Prior
     Parameter 7 Improper Prior
     Parameter 8 Improper Prior
     Parameter 9 Improper Prior
     Parameter 10 Improper Prior
     Parameter 11 Improper Prior
     Parameter 12 Improper Prior
     Parameter 13 Improper Prior
     Parameter 14 Improper Prior
     Parameter 15 Improper Prior
     Parameter 16 Improper Prior
     Parameter 17 Improper Prior
     Parameter 18 Improper Prior
     Parameter 19 Improper Prior
     Parameter 20 Improper Prior
     Parameter 21 Improper Prior
     Parameter 22 Improper Prior
     Parameter 23 Improper Prior
     Parameter 24 Improper Prior
     Parameter 25 Improper Prior
     Parameter 26 Improper Prior
     Parameter 27 Improper Prior
     Parameter 28 Improper Prior
     Parameter 29 Improper Prior
     Parameter 30 Improper Prior
     Parameter 31 Improper Prior
     Parameter 32 Improper Prior
     Parameter 33 Improper Prior
     Parameter 34 Improper Prior
     Parameter 35 Improper Prior
     Parameter 36 Improper Prior
     Parameter 37 Improper Prior
     Parameter 38 Improper Prior
     Parameter 39 Improper Prior
     Parameter 40 Improper Prior
     Parameter 41 Improper Prior
     Parameter 42 Improper Prior
     Parameter 43 Improper Prior
     Parameter 44 Improper Prior
     Parameter 45 Improper Prior
     Parameter 46 Improper Prior

     REPLICATION 17:


                     POTENTIAL       PARAMETER WITH
     ITERATION    SCALE REDUCTION      HIGHEST PSR
     100              2.121               45
     200              1.443               5
     300              1.226               5
     400              1.139               1
     500              1.112               8
     600              1.091               2
     700              1.139               45
     800              1.012               35
     900              1.017               35
     1000             1.109               9
     1100             1.143               1
     1200             1.148               1
     1300             1.016               35
     1400             1.020               27
     1500             1.021               6
     1600             1.030               5
     1700             1.026               4
     1800             1.030               9
     1900             1.012               38
     2000             1.012               13
     2100             1.015               45
     2200             1.015               15
     2300             1.014               15
     2400             1.012               15
     2500             1.017               2
     2600             1.021               2
     2700             1.021               2
     2800             1.007               6
     2900             1.010               17
     3000             1.009               17
     3100             1.010               17
     3200             1.011               8
     3300             1.009               9
     3400             1.011               2
     3500             1.009               5
     3600             1.029               2
     3700             1.019               2
     3800             1.007               46
     3900             1.004               46
     4000             1.007               18
     4100             1.011               18
     4200             1.009               18
     4300             1.008               17
     4400             1.012               38
     4500             1.014               18
     4600             1.012               18
     4700             1.013               18
     4800             1.009               14
     4900             1.008               18
     5000             1.007               18


     Simulated prior distributions

     Parameter       Prior Mean  Prior Variance  Prior Std. Dev.


     Parameter 1 Improper Prior
     Parameter 2 Improper Prior
     Parameter 3 Improper Prior
     Parameter 4 Improper Prior
     Parameter 5 Improper Prior
     Parameter 6 Improper Prior
     Parameter 7 Improper Prior
     Parameter 8 Improper Prior
     Parameter 9 Improper Prior
     Parameter 10 Improper Prior
     Parameter 11 Improper Prior
     Parameter 12 Improper Prior
     Parameter 13 Improper Prior
     Parameter 14 Improper Prior
     Parameter 15 Improper Prior
     Parameter 16 Improper Prior
     Parameter 17 Improper Prior
     Parameter 18 Improper Prior
     Parameter 19 Improper Prior
     Parameter 20 Improper Prior
     Parameter 21 Improper Prior
     Parameter 22 Improper Prior
     Parameter 23 Improper Prior
     Parameter 24 Improper Prior
     Parameter 25 Improper Prior
     Parameter 26 Improper Prior
     Parameter 27 Improper Prior
     Parameter 28 Improper Prior
     Parameter 29 Improper Prior
     Parameter 30 Improper Prior
     Parameter 31 Improper Prior
     Parameter 32 Improper Prior
     Parameter 33 Improper Prior
     Parameter 34 Improper Prior
     Parameter 35 Improper Prior
     Parameter 36 Improper Prior
     Parameter 37 Improper Prior
     Parameter 38 Improper Prior
     Parameter 39 Improper Prior
     Parameter 40 Improper Prior
     Parameter 41 Improper Prior
     Parameter 42 Improper Prior
     Parameter 43 Improper Prior
     Parameter 44 Improper Prior
     Parameter 45 Improper Prior
     Parameter 46 Improper Prior

     REPLICATION 18:


                     POTENTIAL       PARAMETER WITH
     ITERATION    SCALE REDUCTION      HIGHEST PSR
     100              1.230               15
     200              1.196               1
     300              1.148               32
     400              1.049               20
     500              1.122               24
     600              1.041               21
     700              1.078               5
     800              1.051               10
     900              1.042               10
     1000             1.050               5
     1100             1.044               19
     1200             1.034               17
     1300             1.037               21
     1400             1.019               6
     1500             1.020               37
     1600             1.043               45
     1700             1.062               5
     1800             1.036               46
     1900             1.013               17
     2000             1.009               17
     2100             1.010               6
     2200             1.025               5
     2300             1.029               5
     2400             1.011               11
     2500             1.020               11
     2600             1.019               45
     2700             1.044               45
     2800             1.038               45
     2900             1.018               1
     3000             1.010               3
     3100             1.006               3
     3200             1.005               18
     3300             1.009               19
     3400             1.011               19
     3500             1.004               19
     3600             1.014               2
     3700             1.017               9
     3800             1.005               40
     3900             1.007               40
     4000             1.006               16
     4100             1.005               29
     4200             1.004               16
     4300             1.005               24
     4400             1.006               24
     4500             1.006               24
     4600             1.009               24
     4700             1.008               24
     4800             1.008               24
     4900             1.011               24
     5000             1.008               24


     Simulated prior distributions

     Parameter       Prior Mean  Prior Variance  Prior Std. Dev.


     Parameter 1 Improper Prior
     Parameter 2 Improper Prior
     Parameter 3 Improper Prior
     Parameter 4 Improper Prior
     Parameter 5 Improper Prior
     Parameter 6 Improper Prior
     Parameter 7 Improper Prior
     Parameter 8 Improper Prior
     Parameter 9 Improper Prior
     Parameter 10 Improper Prior
     Parameter 11 Improper Prior
     Parameter 12 Improper Prior
     Parameter 13 Improper Prior
     Parameter 14 Improper Prior
     Parameter 15 Improper Prior
     Parameter 16 Improper Prior
     Parameter 17 Improper Prior
     Parameter 18 Improper Prior
     Parameter 19 Improper Prior
     Parameter 20 Improper Prior
     Parameter 21 Improper Prior
     Parameter 22 Improper Prior
     Parameter 23 Improper Prior
     Parameter 24 Improper Prior
     Parameter 25 Improper Prior
     Parameter 26 Improper Prior
     Parameter 27 Improper Prior
     Parameter 28 Improper Prior
     Parameter 29 Improper Prior
     Parameter 30 Improper Prior
     Parameter 31 Improper Prior
     Parameter 32 Improper Prior
     Parameter 33 Improper Prior
     Parameter 34 Improper Prior
     Parameter 35 Improper Prior
     Parameter 36 Improper Prior
     Parameter 37 Improper Prior
     Parameter 38 Improper Prior
     Parameter 39 Improper Prior
     Parameter 40 Improper Prior
     Parameter 41 Improper Prior
     Parameter 42 Improper Prior
     Parameter 43 Improper Prior
     Parameter 44 Improper Prior
     Parameter 45 Improper Prior
     Parameter 46 Improper Prior

     REPLICATION 19:


                     POTENTIAL       PARAMETER WITH
     ITERATION    SCALE REDUCTION      HIGHEST PSR
     100              1.237               27
     200              1.100               22
     300              1.118               5
     400              1.167               21
     500              1.088               46
     600              1.047               45
     700              1.059               2
     800              1.123               8
     900              1.075               45
     1000             1.019               16
     1100             1.023               16
     1200             1.026               27
     1300             1.024               21
     1400             1.029               5
     1500             1.054               5
     1600             1.020               8
     1700             1.024               8
     1800             1.012               15
     1900             1.026               13
     2000             1.021               13
     2100             1.050               45
     2200             1.103               45
     2300             1.089               45
     2400             1.065               45
     2500             1.043               45
     2600             1.033               45
     2700             1.038               8
     2800             1.044               8
     2900             1.021               8
     3000             1.012               28
     3100             1.013               3
     3200             1.011               3
     3300             1.013               3
     3400             1.024               3
     3500             1.034               1
     3600             1.011               1
     3700             1.010               7
     3800             1.007               7
     3900             1.011               8
     4000             1.008               28
     4100             1.007               28
     4200             1.009               28
     4300             1.009               28
     4400             1.010               5
     4500             1.008               45
     4600             1.004               18
     4700             1.002               16
     4800             1.003               22
     4900             1.003               13
     5000             1.017               8


     Simulated prior distributions

     Parameter       Prior Mean  Prior Variance  Prior Std. Dev.


     Parameter 1 Improper Prior
     Parameter 2 Improper Prior
     Parameter 3 Improper Prior
     Parameter 4 Improper Prior
     Parameter 5 Improper Prior
     Parameter 6 Improper Prior
     Parameter 7 Improper Prior
     Parameter 8 Improper Prior
     Parameter 9 Improper Prior
     Parameter 10 Improper Prior
     Parameter 11 Improper Prior
     Parameter 12 Improper Prior
     Parameter 13 Improper Prior
     Parameter 14 Improper Prior
     Parameter 15 Improper Prior
     Parameter 16 Improper Prior
     Parameter 17 Improper Prior
     Parameter 18 Improper Prior
     Parameter 19 Improper Prior
     Parameter 20 Improper Prior
     Parameter 21 Improper Prior
     Parameter 22 Improper Prior
     Parameter 23 Improper Prior
     Parameter 24 Improper Prior
     Parameter 25 Improper Prior
     Parameter 26 Improper Prior
     Parameter 27 Improper Prior
     Parameter 28 Improper Prior
     Parameter 29 Improper Prior
     Parameter 30 Improper Prior
     Parameter 31 Improper Prior
     Parameter 32 Improper Prior
     Parameter 33 Improper Prior
     Parameter 34 Improper Prior
     Parameter 35 Improper Prior
     Parameter 36 Improper Prior
     Parameter 37 Improper Prior
     Parameter 38 Improper Prior
     Parameter 39 Improper Prior
     Parameter 40 Improper Prior
     Parameter 41 Improper Prior
     Parameter 42 Improper Prior
     Parameter 43 Improper Prior
     Parameter 44 Improper Prior
     Parameter 45 Improper Prior
     Parameter 46 Improper Prior

     REPLICATION 20:


                     POTENTIAL       PARAMETER WITH
     ITERATION    SCALE REDUCTION      HIGHEST PSR
     100              1.304               6
     200              1.157               8
     300              1.192               1
     400              1.057               5
     500              1.030               20
     600              1.336               1
     700              1.150               1
     800              1.033               13
     900              1.055               1
     1000             1.029               17
     1100             1.016               36
     1200             1.032               23
     1300             1.023               23
     1400             1.020               17
     1500             1.020               17
     1600             1.011               24
     1700             1.014               27
     1800             1.014               23
     1900             1.020               1
     2000             1.056               45
     2100             1.034               45
     2200             1.051               1
     2300             1.009               40
     2400             1.008               38
     2500             1.005               24
     2600             1.010               27
     2700             1.010               3
     2800             1.028               3
     2900             1.019               3
     3000             1.025               3
     3100             1.015               3
     3200             1.009               3
     3300             1.007               3
     3400             1.010               3
     3500             1.008               3
     3600             1.012               32
     3700             1.014               32
     3800             1.006               32
     3900             1.004               20
     4000             1.002               20
     4100             1.003               1
     4200             1.002               25
     4300             1.004               12
     4400             1.003               25
     4500             1.003               11
     4600             1.005               17
     4700             1.007               32
     4800             1.011               32
     4900             1.006               32
     5000             1.005               29


     Simulated prior distributions

     Parameter       Prior Mean  Prior Variance  Prior Std. Dev.


     Parameter 1 Improper Prior
     Parameter 2 Improper Prior
     Parameter 3 Improper Prior
     Parameter 4 Improper Prior
     Parameter 5 Improper Prior
     Parameter 6 Improper Prior
     Parameter 7 Improper Prior
     Parameter 8 Improper Prior
     Parameter 9 Improper Prior
     Parameter 10 Improper Prior
     Parameter 11 Improper Prior
     Parameter 12 Improper Prior
     Parameter 13 Improper Prior
     Parameter 14 Improper Prior
     Parameter 15 Improper Prior
     Parameter 16 Improper Prior
     Parameter 17 Improper Prior
     Parameter 18 Improper Prior
     Parameter 19 Improper Prior
     Parameter 20 Improper Prior
     Parameter 21 Improper Prior
     Parameter 22 Improper Prior
     Parameter 23 Improper Prior
     Parameter 24 Improper Prior
     Parameter 25 Improper Prior
     Parameter 26 Improper Prior
     Parameter 27 Improper Prior
     Parameter 28 Improper Prior
     Parameter 29 Improper Prior
     Parameter 30 Improper Prior
     Parameter 31 Improper Prior
     Parameter 32 Improper Prior
     Parameter 33 Improper Prior
     Parameter 34 Improper Prior
     Parameter 35 Improper Prior
     Parameter 36 Improper Prior
     Parameter 37 Improper Prior
     Parameter 38 Improper Prior
     Parameter 39 Improper Prior
     Parameter 40 Improper Prior
     Parameter 41 Improper Prior
     Parameter 42 Improper Prior
     Parameter 43 Improper Prior
     Parameter 44 Improper Prior
     Parameter 45 Improper Prior
     Parameter 46 Improper Prior

     REPLICATION 21:


                     POTENTIAL       PARAMETER WITH
     ITERATION    SCALE REDUCTION      HIGHEST PSR
     100              1.232               23
     200              1.101               45
     300              1.103               45
     400              1.292               5
     500              1.081               2
     600              1.057               20
     700              1.076               9
     800              1.081               8
     900              1.282               5
     1000             1.129               9
     1100             1.012               20
     1200             1.021               8
     1300             1.137               9
     1400             1.281               9
     1500             1.128               9
     1600             1.042               9
     1700             1.005               25
     1800             1.021               45
     1900             1.026               9
     2000             1.027               45
     2100             1.049               9
     2200             1.033               1
     2300             1.036               1
     2400             1.023               9
     2500             1.021               9
     2600             1.022               1
     2700             1.011               23
     2800             1.015               45
     2900             1.012               45
     3000             1.009               45
     3100             1.012               45
     3200             1.004               22
     3300             1.006               9
     3400             1.006               7
     3500             1.006               45
     3600             1.006               7
     3700             1.003               13
     3800             1.002               21
     3900             1.003               21
     4000             1.002               14
     4100             1.016               45
     4200             1.027               45
     4300             1.018               45
     4400             1.012               45
     4500             1.008               5
     4600             1.014               5
     4700             1.013               2
     4800             1.016               2
     4900             1.011               46
     5000             1.009               46


     Simulated prior distributions

     Parameter       Prior Mean  Prior Variance  Prior Std. Dev.


     Parameter 1 Improper Prior
     Parameter 2 Improper Prior
     Parameter 3 Improper Prior
     Parameter 4 Improper Prior
     Parameter 5 Improper Prior
     Parameter 6 Improper Prior
     Parameter 7 Improper Prior
     Parameter 8 Improper Prior
     Parameter 9 Improper Prior
     Parameter 10 Improper Prior
     Parameter 11 Improper Prior
     Parameter 12 Improper Prior
     Parameter 13 Improper Prior
     Parameter 14 Improper Prior
     Parameter 15 Improper Prior
     Parameter 16 Improper Prior
     Parameter 17 Improper Prior
     Parameter 18 Improper Prior
     Parameter 19 Improper Prior
     Parameter 20 Improper Prior
     Parameter 21 Improper Prior
     Parameter 22 Improper Prior
     Parameter 23 Improper Prior
     Parameter 24 Improper Prior
     Parameter 25 Improper Prior
     Parameter 26 Improper Prior
     Parameter 27 Improper Prior
     Parameter 28 Improper Prior
     Parameter 29 Improper Prior
     Parameter 30 Improper Prior
     Parameter 31 Improper Prior
     Parameter 32 Improper Prior
     Parameter 33 Improper Prior
     Parameter 34 Improper Prior
     Parameter 35 Improper Prior
     Parameter 36 Improper Prior
     Parameter 37 Improper Prior
     Parameter 38 Improper Prior
     Parameter 39 Improper Prior
     Parameter 40 Improper Prior
     Parameter 41 Improper Prior
     Parameter 42 Improper Prior
     Parameter 43 Improper Prior
     Parameter 44 Improper Prior
     Parameter 45 Improper Prior
     Parameter 46 Improper Prior

     REPLICATION 22:


                     POTENTIAL       PARAMETER WITH
     ITERATION    SCALE REDUCTION      HIGHEST PSR
     100              1.359               11
     200              1.195               46
     300              1.118               14
     400              1.107               21
     500              1.065               13
     600              1.027               20
     700              1.068               45
     800              1.047               28
     900              1.035               13
     1000             1.032               38
     1100             1.023               28
     1200             1.046               28
     1300             1.017               41
     1400             1.013               28
     1500             1.016               33
     1600             1.019               5
     1700             1.011               46
     1800             1.013               23
     1900             1.046               1
     2000             1.022               18
     2100             1.018               18
     2200             1.020               17
     2300             1.014               8
     2400             1.043               8
     2500             1.055               8
     2600             1.017               8
     2700             1.010               9
     2800             1.012               19
     2900             1.010               17
     3000             1.011               17
     3100             1.013               11
     3200             1.013               45
     3300             1.016               8
     3400             1.004               18
     3500             1.012               8
     3600             1.013               8
     3700             1.004               16
     3800             1.005               46
     3900             1.004               20
     4000             1.007               20
     4100             1.005               13
     4200             1.006               11
     4300             1.007               11
     4400             1.005               11
     4500             1.006               20
     4600             1.009               20
     4700             1.006               20
     4800             1.006               20
     4900             1.004               20
     5000             1.003               46


     Simulated prior distributions

     Parameter       Prior Mean  Prior Variance  Prior Std. Dev.


     Parameter 1 Improper Prior
     Parameter 2 Improper Prior
     Parameter 3 Improper Prior
     Parameter 4 Improper Prior
     Parameter 5 Improper Prior
     Parameter 6 Improper Prior
     Parameter 7 Improper Prior
     Parameter 8 Improper Prior
     Parameter 9 Improper Prior
     Parameter 10 Improper Prior
     Parameter 11 Improper Prior
     Parameter 12 Improper Prior
     Parameter 13 Improper Prior
     Parameter 14 Improper Prior
     Parameter 15 Improper Prior
     Parameter 16 Improper Prior
     Parameter 17 Improper Prior
     Parameter 18 Improper Prior
     Parameter 19 Improper Prior
     Parameter 20 Improper Prior
     Parameter 21 Improper Prior
     Parameter 22 Improper Prior
     Parameter 23 Improper Prior
     Parameter 24 Improper Prior
     Parameter 25 Improper Prior
     Parameter 26 Improper Prior
     Parameter 27 Improper Prior
     Parameter 28 Improper Prior
     Parameter 29 Improper Prior
     Parameter 30 Improper Prior
     Parameter 31 Improper Prior
     Parameter 32 Improper Prior
     Parameter 33 Improper Prior
     Parameter 34 Improper Prior
     Parameter 35 Improper Prior
     Parameter 36 Improper Prior
     Parameter 37 Improper Prior
     Parameter 38 Improper Prior
     Parameter 39 Improper Prior
     Parameter 40 Improper Prior
     Parameter 41 Improper Prior
     Parameter 42 Improper Prior
     Parameter 43 Improper Prior
     Parameter 44 Improper Prior
     Parameter 45 Improper Prior
     Parameter 46 Improper Prior

     REPLICATION 23:


                     POTENTIAL       PARAMETER WITH
     ITERATION    SCALE REDUCTION      HIGHEST PSR
     100              1.254               1
     200              1.069               1
     300              1.150               17
     400              1.063               36
     500              1.164               45
     600              1.037               36
     700              1.092               19
     800              1.093               8
     900              1.033               8
     1000             1.018               16
     1100             1.048               1
     1200             1.050               1
     1300             1.075               45
     1400             1.019               45
     1500             1.024               45
     1600             1.014               12
     1700             1.015               12
     1800             1.013               13
     1900             1.036               1
     2000             1.039               1
     2100             1.045               1
     2200             1.034               1
     2300             1.022               12
     2400             1.013               12
     2500             1.011               12
     2600             1.011               12
     2700             1.010               14
     2800             1.017               18
     2900             1.012               16
     3000             1.016               16
     3100             1.015               1
     3200             1.028               1
     3300             1.029               1
     3400             1.006               1
     3500             1.009               1
     3600             1.004               8
     3700             1.005               19
     3800             1.009               8
     3900             1.008               46
     4000             1.007               46
     4100             1.010               46
     4200             1.010               46
     4300             1.013               46
     4400             1.012               46
     4500             1.012               16
     4600             1.013               16
     4700             1.015               46
     4800             1.007               46
     4900             1.008               16
     5000             1.008               5


     Simulated prior distributions

     Parameter       Prior Mean  Prior Variance  Prior Std. Dev.


     Parameter 1 Improper Prior
     Parameter 2 Improper Prior
     Parameter 3 Improper Prior
     Parameter 4 Improper Prior
     Parameter 5 Improper Prior
     Parameter 6 Improper Prior
     Parameter 7 Improper Prior
     Parameter 8 Improper Prior
     Parameter 9 Improper Prior
     Parameter 10 Improper Prior
     Parameter 11 Improper Prior
     Parameter 12 Improper Prior
     Parameter 13 Improper Prior
     Parameter 14 Improper Prior
     Parameter 15 Improper Prior
     Parameter 16 Improper Prior
     Parameter 17 Improper Prior
     Parameter 18 Improper Prior
     Parameter 19 Improper Prior
     Parameter 20 Improper Prior
     Parameter 21 Improper Prior
     Parameter 22 Improper Prior
     Parameter 23 Improper Prior
     Parameter 24 Improper Prior
     Parameter 25 Improper Prior
     Parameter 26 Improper Prior
     Parameter 27 Improper Prior
     Parameter 28 Improper Prior
     Parameter 29 Improper Prior
     Parameter 30 Improper Prior
     Parameter 31 Improper Prior
     Parameter 32 Improper Prior
     Parameter 33 Improper Prior
     Parameter 34 Improper Prior
     Parameter 35 Improper Prior
     Parameter 36 Improper Prior
     Parameter 37 Improper Prior
     Parameter 38 Improper Prior
     Parameter 39 Improper Prior
     Parameter 40 Improper Prior
     Parameter 41 Improper Prior
     Parameter 42 Improper Prior
     Parameter 43 Improper Prior
     Parameter 44 Improper Prior
     Parameter 45 Improper Prior
     Parameter 46 Improper Prior

     REPLICATION 24:


                     POTENTIAL       PARAMETER WITH
     ITERATION    SCALE REDUCTION      HIGHEST PSR
     100              1.158               27
     200              1.345               1
     300              1.069               26
     400              1.047               20
     500              1.067               45
     600              1.039               20
     700              1.056               13
     800              1.031               28
     900              1.053               5
     1000             1.030               27
     1100             1.013               24
     1200             1.017               18
     1300             1.024               20
     1400             1.013               5
     1500             1.011               5
     1600             1.016               22
     1700             1.016               12
     1800             1.019               12
     1900             1.019               5
     2000             1.016               10
     2100             1.012               46
     2200             1.007               27
     2300             1.018               45
     2400             1.024               45
     2500             1.013               45
     2600             1.011               9
     2700             1.010               18
     2800             1.007               18
     2900             1.005               38
     3000             1.009               28
     3100             1.010               28
     3200             1.012               28
     3300             1.005               35
     3400             1.007               35
     3500             1.006               35
     3600             1.006               35
     3700             1.006               34
     3800             1.005               34
     3900             1.008               20
     4000             1.015               20
     4100             1.008               20
     4200             1.007               20
     4300             1.008               9
     4400             1.017               9
     4500             1.006               4
     4600             1.003               4
     4700             1.003               10
     4800             1.004               28
     4900             1.004               5
     5000             1.006               5


     Simulated prior distributions

     Parameter       Prior Mean  Prior Variance  Prior Std. Dev.


     Parameter 1 Improper Prior
     Parameter 2 Improper Prior
     Parameter 3 Improper Prior
     Parameter 4 Improper Prior
     Parameter 5 Improper Prior
     Parameter 6 Improper Prior
     Parameter 7 Improper Prior
     Parameter 8 Improper Prior
     Parameter 9 Improper Prior
     Parameter 10 Improper Prior
     Parameter 11 Improper Prior
     Parameter 12 Improper Prior
     Parameter 13 Improper Prior
     Parameter 14 Improper Prior
     Parameter 15 Improper Prior
     Parameter 16 Improper Prior
     Parameter 17 Improper Prior
     Parameter 18 Improper Prior
     Parameter 19 Improper Prior
     Parameter 20 Improper Prior
     Parameter 21 Improper Prior
     Parameter 22 Improper Prior
     Parameter 23 Improper Prior
     Parameter 24 Improper Prior
     Parameter 25 Improper Prior
     Parameter 26 Improper Prior
     Parameter 27 Improper Prior
     Parameter 28 Improper Prior
     Parameter 29 Improper Prior
     Parameter 30 Improper Prior
     Parameter 31 Improper Prior
     Parameter 32 Improper Prior
     Parameter 33 Improper Prior
     Parameter 34 Improper Prior
     Parameter 35 Improper Prior
     Parameter 36 Improper Prior
     Parameter 37 Improper Prior
     Parameter 38 Improper Prior
     Parameter 39 Improper Prior
     Parameter 40 Improper Prior
     Parameter 41 Improper Prior
     Parameter 42 Improper Prior
     Parameter 43 Improper Prior
     Parameter 44 Improper Prior
     Parameter 45 Improper Prior
     Parameter 46 Improper Prior

     REPLICATION 25:


                     POTENTIAL       PARAMETER WITH
     ITERATION    SCALE REDUCTION      HIGHEST PSR
     100              2.139               9
     200              1.197               9
     300              1.118               12
     400              1.129               45
     500              1.026               4
     600              1.017               45
     700              1.023               16
     800              1.055               45
     900              1.094               45
     1000             1.054               45
     1100             1.021               46
     1200             1.011               46
     1300             1.046               4
     1400             1.018               35
     1500             1.021               4
     1600             1.044               5
     1700             1.060               5
     1800             1.078               9
     1900             1.031               45
     2000             1.022               45
     2100             1.030               14
     2200             1.019               14
     2300             1.011               14
     2400             1.005               38
     2500             1.007               27
     2600             1.021               45
     2700             1.024               45
     2800             1.014               27
     2900             1.028               45
     3000             1.029               45
     3100             1.033               45
     3200             1.023               45
     3300             1.009               45
     3400             1.004               20
     3500             1.004               38
     3600             1.003               11
     3700             1.007               39
     3800             1.009               39
     3900             1.005               36
     4000             1.009               1
     4100             1.012               45
     4200             1.008               45
     4300             1.030               45
     4400             1.044               45
     4500             1.017               45
     4600             1.007               45
     4700             1.007               45
     4800             1.004               45
     4900             1.005               45
     5000             1.005               39


     Simulated prior distributions

     Parameter       Prior Mean  Prior Variance  Prior Std. Dev.


     Parameter 1 Improper Prior
     Parameter 2 Improper Prior
     Parameter 3 Improper Prior
     Parameter 4 Improper Prior
     Parameter 5 Improper Prior
     Parameter 6 Improper Prior
     Parameter 7 Improper Prior
     Parameter 8 Improper Prior
     Parameter 9 Improper Prior
     Parameter 10 Improper Prior
     Parameter 11 Improper Prior
     Parameter 12 Improper Prior
     Parameter 13 Improper Prior
     Parameter 14 Improper Prior
     Parameter 15 Improper Prior
     Parameter 16 Improper Prior
     Parameter 17 Improper Prior
     Parameter 18 Improper Prior
     Parameter 19 Improper Prior
     Parameter 20 Improper Prior
     Parameter 21 Improper Prior
     Parameter 22 Improper Prior
     Parameter 23 Improper Prior
     Parameter 24 Improper Prior
     Parameter 25 Improper Prior
     Parameter 26 Improper Prior
     Parameter 27 Improper Prior
     Parameter 28 Improper Prior
     Parameter 29 Improper Prior
     Parameter 30 Improper Prior
     Parameter 31 Improper Prior
     Parameter 32 Improper Prior
     Parameter 33 Improper Prior
     Parameter 34 Improper Prior
     Parameter 35 Improper Prior
     Parameter 36 Improper Prior
     Parameter 37 Improper Prior
     Parameter 38 Improper Prior
     Parameter 39 Improper Prior
     Parameter 40 Improper Prior
     Parameter 41 Improper Prior
     Parameter 42 Improper Prior
     Parameter 43 Improper Prior
     Parameter 44 Improper Prior
     Parameter 45 Improper Prior
     Parameter 46 Improper Prior

     REPLICATION 26:


                     POTENTIAL       PARAMETER WITH
     ITERATION    SCALE REDUCTION      HIGHEST PSR
     100              1.191               18
     200              1.258               2
     300              1.166               5
     400              1.039               44
     500              1.131               45
     600              1.105               8
     700              1.180               45
     800              1.060               2
     900              1.028               19
     1000             1.032               19
     1100             1.026               9
     1200             1.062               9
     1300             1.135               45
     1400             1.113               8
     1500             1.046               8
     1600             1.036               9
     1700             1.078               45
     1800             1.102               45
     1900             1.076               45
     2000             1.135               45
     2100             1.035               45
     2200             1.022               45
     2300             1.015               14
     2400             1.012               14
     2500             1.014               14
     2600             1.034               1
     2700             1.065               1
     2800             1.038               1
     2900             1.038               5
     3000             1.065               45
     3100             1.085               45
     3200             1.060               45
     3300             1.017               9
     3400             1.013               45
     3500             1.009               17
     3600             1.007               12
     3700             1.015               12
     3800             1.009               12
     3900             1.010               17
     4000             1.006               17
     4100             1.015               1
     4200             1.023               5
     4300             1.034               45
     4400             1.025               5
     4500             1.017               6
     4600             1.012               45
     4700             1.021               45
     4800             1.015               45
     4900             1.004               17
     5000             1.008               17


     Simulated prior distributions

     Parameter       Prior Mean  Prior Variance  Prior Std. Dev.


     Parameter 1 Improper Prior
     Parameter 2 Improper Prior
     Parameter 3 Improper Prior
     Parameter 4 Improper Prior
     Parameter 5 Improper Prior
     Parameter 6 Improper Prior
     Parameter 7 Improper Prior
     Parameter 8 Improper Prior
     Parameter 9 Improper Prior
     Parameter 10 Improper Prior
     Parameter 11 Improper Prior
     Parameter 12 Improper Prior
     Parameter 13 Improper Prior
     Parameter 14 Improper Prior
     Parameter 15 Improper Prior
     Parameter 16 Improper Prior
     Parameter 17 Improper Prior
     Parameter 18 Improper Prior
     Parameter 19 Improper Prior
     Parameter 20 Improper Prior
     Parameter 21 Improper Prior
     Parameter 22 Improper Prior
     Parameter 23 Improper Prior
     Parameter 24 Improper Prior
     Parameter 25 Improper Prior
     Parameter 26 Improper Prior
     Parameter 27 Improper Prior
     Parameter 28 Improper Prior
     Parameter 29 Improper Prior
     Parameter 30 Improper Prior
     Parameter 31 Improper Prior
     Parameter 32 Improper Prior
     Parameter 33 Improper Prior
     Parameter 34 Improper Prior
     Parameter 35 Improper Prior
     Parameter 36 Improper Prior
     Parameter 37 Improper Prior
     Parameter 38 Improper Prior
     Parameter 39 Improper Prior
     Parameter 40 Improper Prior
     Parameter 41 Improper Prior
     Parameter 42 Improper Prior
     Parameter 43 Improper Prior
     Parameter 44 Improper Prior
     Parameter 45 Improper Prior
     Parameter 46 Improper Prior

     REPLICATION 27:


                     POTENTIAL       PARAMETER WITH
     ITERATION    SCALE REDUCTION      HIGHEST PSR
     100              1.303               40
     200              1.169               38
     300              1.089               20
     400              1.065               20
     500              1.095               5
     600              1.073               9
     700              1.025               45
     800              1.037               2
     900              1.038               19
     1000             1.034               24
     1100             1.085               9
     1200             1.008               15
     1300             1.036               46
     1400             1.024               10
     1500             1.053               9
     1600             1.030               38
     1700             1.013               16
     1800             1.010               4
     1900             1.021               39
     2000             1.007               14
     2100             1.017               18
     2200             1.015               45
     2300             1.009               36
     2400             1.015               28
     2500             1.020               28
     2600             1.019               28
     2700             1.007               34
     2800             1.009               28
     2900             1.022               9
     3000             1.033               9
     3100             1.009               2
     3200             1.006               18
     3300             1.007               37
     3400             1.009               37
     3500             1.005               37
     3600             1.009               37
     3700             1.004               31
     3800             1.007               17
     3900             1.011               1
     4000             1.005               1
     4100             1.004               1
     4200             1.003               1
     4300             1.008               1
     4400             1.011               1
     4500             1.017               1
     4600             1.023               45
     4700             1.024               1
     4800             1.031               45
     4900             1.042               9
     5000             1.035               45
     5100             1.027               9
     5200             1.031               9
     5300             1.030               9
     5400             1.040               9
     5500             1.029               9
     5600             1.025               9
     5700             1.010               5


     Simulated prior distributions

     Parameter       Prior Mean  Prior Variance  Prior Std. Dev.


     Parameter 1 Improper Prior
     Parameter 2 Improper Prior
     Parameter 3 Improper Prior
     Parameter 4 Improper Prior
     Parameter 5 Improper Prior
     Parameter 6 Improper Prior
     Parameter 7 Improper Prior
     Parameter 8 Improper Prior
     Parameter 9 Improper Prior
     Parameter 10 Improper Prior
     Parameter 11 Improper Prior
     Parameter 12 Improper Prior
     Parameter 13 Improper Prior
     Parameter 14 Improper Prior
     Parameter 15 Improper Prior
     Parameter 16 Improper Prior
     Parameter 17 Improper Prior
     Parameter 18 Improper Prior
     Parameter 19 Improper Prior
     Parameter 20 Improper Prior
     Parameter 21 Improper Prior
     Parameter 22 Improper Prior
     Parameter 23 Improper Prior
     Parameter 24 Improper Prior
     Parameter 25 Improper Prior
     Parameter 26 Improper Prior
     Parameter 27 Improper Prior
     Parameter 28 Improper Prior
     Parameter 29 Improper Prior
     Parameter 30 Improper Prior
     Parameter 31 Improper Prior
     Parameter 32 Improper Prior
     Parameter 33 Improper Prior
     Parameter 34 Improper Prior
     Parameter 35 Improper Prior
     Parameter 36 Improper Prior
     Parameter 37 Improper Prior
     Parameter 38 Improper Prior
     Parameter 39 Improper Prior
     Parameter 40 Improper Prior
     Parameter 41 Improper Prior
     Parameter 42 Improper Prior
     Parameter 43 Improper Prior
     Parameter 44 Improper Prior
     Parameter 45 Improper Prior
     Parameter 46 Improper Prior

     REPLICATION 28:


                     POTENTIAL       PARAMETER WITH
     ITERATION    SCALE REDUCTION      HIGHEST PSR
     100              1.285               5
     200              1.158               14
     300              1.063               32
     400              1.115               5
     500              1.086               17
     600              1.114               1
     700              1.105               4
     800              1.062               45
     900              1.074               18
     1000             1.075               18
     1100             1.052               8
     1200             1.077               9
     1300             1.024               20
     1400             1.046               19
     1500             1.027               8
     1600             1.015               40
     1700             1.011               40
     1800             1.009               2
     1900             1.010               38
     2000             1.010               9
     2100             1.010               9
     2200             1.025               9
     2300             1.011               5
     2400             1.007               46
     2500             1.006               46
     2600             1.009               1
     2700             1.009               1
     2800             1.006               46
     2900             1.017               9
     3000             1.006               9
     3100             1.006               9
     3200             1.010               14
     3300             1.007               46
     3400             1.006               16
     3500             1.006               16
     3600             1.004               18
     3700             1.013               18
     3800             1.011               45
     3900             1.012               45
     4000             1.005               15
     4100             1.004               15
     4200             1.005               28
     4300             1.008               45
     4400             1.012               9
     4500             1.011               9
     4600             1.007               9
     4700             1.005               9
     4800             1.011               8
     4900             1.004               8
     5000             1.005               8


     Simulated prior distributions

     Parameter       Prior Mean  Prior Variance  Prior Std. Dev.


     Parameter 1 Improper Prior
     Parameter 2 Improper Prior
     Parameter 3 Improper Prior
     Parameter 4 Improper Prior
     Parameter 5 Improper Prior
     Parameter 6 Improper Prior
     Parameter 7 Improper Prior
     Parameter 8 Improper Prior
     Parameter 9 Improper Prior
     Parameter 10 Improper Prior
     Parameter 11 Improper Prior
     Parameter 12 Improper Prior
     Parameter 13 Improper Prior
     Parameter 14 Improper Prior
     Parameter 15 Improper Prior
     Parameter 16 Improper Prior
     Parameter 17 Improper Prior
     Parameter 18 Improper Prior
     Parameter 19 Improper Prior
     Parameter 20 Improper Prior
     Parameter 21 Improper Prior
     Parameter 22 Improper Prior
     Parameter 23 Improper Prior
     Parameter 24 Improper Prior
     Parameter 25 Improper Prior
     Parameter 26 Improper Prior
     Parameter 27 Improper Prior
     Parameter 28 Improper Prior
     Parameter 29 Improper Prior
     Parameter 30 Improper Prior
     Parameter 31 Improper Prior
     Parameter 32 Improper Prior
     Parameter 33 Improper Prior
     Parameter 34 Improper Prior
     Parameter 35 Improper Prior
     Parameter 36 Improper Prior
     Parameter 37 Improper Prior
     Parameter 38 Improper Prior
     Parameter 39 Improper Prior
     Parameter 40 Improper Prior
     Parameter 41 Improper Prior
     Parameter 42 Improper Prior
     Parameter 43 Improper Prior
     Parameter 44 Improper Prior
     Parameter 45 Improper Prior
     Parameter 46 Improper Prior

     REPLICATION 29:


                     POTENTIAL       PARAMETER WITH
     ITERATION    SCALE REDUCTION      HIGHEST PSR
     100              1.268               9
     200              1.324               45
     300              1.144               5
     400              1.094               5
     500              1.073               10
     600              1.043               16
     700              1.045               14
     800              1.072               45
     900              1.071               9
     1000             1.052               14
     1100             1.025               32
     1200             1.027               32
     1300             1.021               19
     1400             1.012               46
     1500             1.013               9
     1600             1.027               45
     1700             1.017               21
     1800             1.019               8
     1900             1.032               9
     2000             1.038               9
     2100             1.076               9
     2200             1.127               9
     2300             1.070               1
     2400             1.032               1
     2500             1.011               44
     2600             1.012               44
     2700             1.018               10
     2800             1.017               10
     2900             1.016               7
     3000             1.020               1
     3100             1.041               9
     3200             1.039               9
     3300             1.038               9
     3400             1.024               1
     3500             1.032               1
     3600             1.017               1
     3700             1.017               1
     3800             1.010               1
     3900             1.012               45
     4000             1.009               39
     4100             1.011               39
     4200             1.016               39
     4300             1.011               39
     4400             1.012               39
     4500             1.015               39
     4600             1.010               39
     4700             1.009               39
     4800             1.014               14
     4900             1.013               14
     5000             1.007               14


     Simulated prior distributions

     Parameter       Prior Mean  Prior Variance  Prior Std. Dev.


     Parameter 1 Improper Prior
     Parameter 2 Improper Prior
     Parameter 3 Improper Prior
     Parameter 4 Improper Prior
     Parameter 5 Improper Prior
     Parameter 6 Improper Prior
     Parameter 7 Improper Prior
     Parameter 8 Improper Prior
     Parameter 9 Improper Prior
     Parameter 10 Improper Prior
     Parameter 11 Improper Prior
     Parameter 12 Improper Prior
     Parameter 13 Improper Prior
     Parameter 14 Improper Prior
     Parameter 15 Improper Prior
     Parameter 16 Improper Prior
     Parameter 17 Improper Prior
     Parameter 18 Improper Prior
     Parameter 19 Improper Prior
     Parameter 20 Improper Prior
     Parameter 21 Improper Prior
     Parameter 22 Improper Prior
     Parameter 23 Improper Prior
     Parameter 24 Improper Prior
     Parameter 25 Improper Prior
     Parameter 26 Improper Prior
     Parameter 27 Improper Prior
     Parameter 28 Improper Prior
     Parameter 29 Improper Prior
     Parameter 30 Improper Prior
     Parameter 31 Improper Prior
     Parameter 32 Improper Prior
     Parameter 33 Improper Prior
     Parameter 34 Improper Prior
     Parameter 35 Improper Prior
     Parameter 36 Improper Prior
     Parameter 37 Improper Prior
     Parameter 38 Improper Prior
     Parameter 39 Improper Prior
     Parameter 40 Improper Prior
     Parameter 41 Improper Prior
     Parameter 42 Improper Prior
     Parameter 43 Improper Prior
     Parameter 44 Improper Prior
     Parameter 45 Improper Prior
     Parameter 46 Improper Prior

     REPLICATION 30:


                     POTENTIAL       PARAMETER WITH
     ITERATION    SCALE REDUCTION      HIGHEST PSR
     100              1.153               30
     200              1.088               27
     300              1.096               18
     400              1.046               32
     500              1.063               21
     600              1.027               11
     700              1.036               10
     800              1.049               16
     900              1.048               1
     1000             1.047               45
     1100             1.045               3
     1200             1.026               45
     1300             1.040               16
     1400             1.019               36
     1500             1.061               1
     1600             1.031               1
     1700             1.024               1
     1800             1.033               9
     1900             1.025               28
     2000             1.020               14
     2100             1.018               45
     2200             1.008               13
     2300             1.008               16
     2400             1.008               27
     2500             1.009               16
     2600             1.014               8
     2700             1.013               26
     2800             1.013               6
     2900             1.015               17
     3000             1.015               17
     3100             1.010               5
     3200             1.015               20
     3300             1.016               1
     3400             1.011               39
     3500             1.007               39
     3600             1.007               28
     3700             1.005               12
     3800             1.005               12
     3900             1.005               45
     4000             1.010               45
     4100             1.017               45
     4200             1.009               1
     4300             1.010               12
     4400             1.008               12
     4500             1.005               37
     4600             1.004               12
     4700             1.005               39
     4800             1.003               20
     4900             1.003               9
     5000             1.002               39


     Simulated prior distributions

     Parameter       Prior Mean  Prior Variance  Prior Std. Dev.


     Parameter 1 Improper Prior
     Parameter 2 Improper Prior
     Parameter 3 Improper Prior
     Parameter 4 Improper Prior
     Parameter 5 Improper Prior
     Parameter 6 Improper Prior
     Parameter 7 Improper Prior
     Parameter 8 Improper Prior
     Parameter 9 Improper Prior
     Parameter 10 Improper Prior
     Parameter 11 Improper Prior
     Parameter 12 Improper Prior
     Parameter 13 Improper Prior
     Parameter 14 Improper Prior
     Parameter 15 Improper Prior
     Parameter 16 Improper Prior
     Parameter 17 Improper Prior
     Parameter 18 Improper Prior
     Parameter 19 Improper Prior
     Parameter 20 Improper Prior
     Parameter 21 Improper Prior
     Parameter 22 Improper Prior
     Parameter 23 Improper Prior
     Parameter 24 Improper Prior
     Parameter 25 Improper Prior
     Parameter 26 Improper Prior
     Parameter 27 Improper Prior
     Parameter 28 Improper Prior
     Parameter 29 Improper Prior
     Parameter 30 Improper Prior
     Parameter 31 Improper Prior
     Parameter 32 Improper Prior
     Parameter 33 Improper Prior
     Parameter 34 Improper Prior
     Parameter 35 Improper Prior
     Parameter 36 Improper Prior
     Parameter 37 Improper Prior
     Parameter 38 Improper Prior
     Parameter 39 Improper Prior
     Parameter 40 Improper Prior
     Parameter 41 Improper Prior
     Parameter 42 Improper Prior
     Parameter 43 Improper Prior
     Parameter 44 Improper Prior
     Parameter 45 Improper Prior
     Parameter 46 Improper Prior

     REPLICATION 31:


                     POTENTIAL       PARAMETER WITH
     ITERATION    SCALE REDUCTION      HIGHEST PSR
     100              1.370               8
     200              1.160               5
     300              1.071               17
     400              1.222               5
     500              1.071               17
     600              1.090               11
     700              1.030               46
     800              1.037               12
     900              1.048               12
     1000             1.049               2
     1100             1.025               2
     1200             1.023               45
     1300             1.110               2
     1400             1.069               45
     1500             1.047               23
     1600             1.021               21
     1700             1.031               5
     1800             1.046               5
     1900             1.057               45
     2000             1.082               45
     2100             1.034               45
     2200             1.026               45
     2300             1.038               21
     2400             1.042               21
     2500             1.015               21
     2600             1.008               21
     2700             1.011               9
     2800             1.005               18
     2900             1.015               14
     3000             1.018               14
     3100             1.022               14
     3200             1.019               45
     3300             1.020               14
     3400             1.010               28
     3500             1.008               20
     3600             1.008               20
     3700             1.013               7
     3800             1.015               7
     3900             1.011               7
     4000             1.015               7
     4100             1.010               7
     4200             1.008               7
     4300             1.004               7
     4400             1.004               27
     4500             1.013               1
     4600             1.015               1
     4700             1.010               1
     4800             1.010               1
     4900             1.007               14
     5000             1.012               14


     Simulated prior distributions

     Parameter       Prior Mean  Prior Variance  Prior Std. Dev.


     Parameter 1 Improper Prior
     Parameter 2 Improper Prior
     Parameter 3 Improper Prior
     Parameter 4 Improper Prior
     Parameter 5 Improper Prior
     Parameter 6 Improper Prior
     Parameter 7 Improper Prior
     Parameter 8 Improper Prior
     Parameter 9 Improper Prior
     Parameter 10 Improper Prior
     Parameter 11 Improper Prior
     Parameter 12 Improper Prior
     Parameter 13 Improper Prior
     Parameter 14 Improper Prior
     Parameter 15 Improper Prior
     Parameter 16 Improper Prior
     Parameter 17 Improper Prior
     Parameter 18 Improper Prior
     Parameter 19 Improper Prior
     Parameter 20 Improper Prior
     Parameter 21 Improper Prior
     Parameter 22 Improper Prior
     Parameter 23 Improper Prior
     Parameter 24 Improper Prior
     Parameter 25 Improper Prior
     Parameter 26 Improper Prior
     Parameter 27 Improper Prior
     Parameter 28 Improper Prior
     Parameter 29 Improper Prior
     Parameter 30 Improper Prior
     Parameter 31 Improper Prior
     Parameter 32 Improper Prior
     Parameter 33 Improper Prior
     Parameter 34 Improper Prior
     Parameter 35 Improper Prior
     Parameter 36 Improper Prior
     Parameter 37 Improper Prior
     Parameter 38 Improper Prior
     Parameter 39 Improper Prior
     Parameter 40 Improper Prior
     Parameter 41 Improper Prior
     Parameter 42 Improper Prior
     Parameter 43 Improper Prior
     Parameter 44 Improper Prior
     Parameter 45 Improper Prior
     Parameter 46 Improper Prior

     REPLICATION 32:


                     POTENTIAL       PARAMETER WITH
     ITERATION    SCALE REDUCTION      HIGHEST PSR
     100              1.601               1
     200              1.120               13
     300              1.098               9
     400              1.127               9
     500              1.084               45
     600              1.035               25
     700              1.256               45
     800              1.046               45
     900              1.019               1
     1000             1.114               45
     1100             1.129               45
     1200             1.020               36
     1300             1.027               19
     1400             1.028               22
     1500             1.015               22
     1600             1.029               3
     1700             1.020               46
     1800             1.012               45
     1900             1.053               45
     2000             1.049               45
     2100             1.012               22
     2200             1.010               22
     2300             1.024               1
     2400             1.054               5
     2500             1.030               45
     2600             1.040               45
     2700             1.033               45
     2800             1.024               45
     2900             1.011               45
     3000             1.006               18
     3100             1.011               13
     3200             1.016               13
     3300             1.010               13
     3400             1.009               13
     3500             1.004               12
     3600             1.006               23
     3700             1.007               28
     3800             1.008               46
     3900             1.026               45
     4000             1.022               5
     4100             1.015               10
     4200             1.019               10
     4300             1.010               10
     4400             1.010               15
     4500             1.007               25
     4600             1.006               15
     4700             1.004               18
     4800             1.006               18
     4900             1.006               45
     5000             1.027               45
     5100             1.043               45
     5200             1.079               45
     5300             1.073               45
     5400             1.040               45
     5500             1.040               45
     5600             1.036               45
     5700             1.025               1
     5800             1.027               1
     5900             1.027               45
     6000             1.020               5
     6100             1.025               45
     6200             1.015               1


     Simulated prior distributions

     Parameter       Prior Mean  Prior Variance  Prior Std. Dev.


     Parameter 1 Improper Prior
     Parameter 2 Improper Prior
     Parameter 3 Improper Prior
     Parameter 4 Improper Prior
     Parameter 5 Improper Prior
     Parameter 6 Improper Prior
     Parameter 7 Improper Prior
     Parameter 8 Improper Prior
     Parameter 9 Improper Prior
     Parameter 10 Improper Prior
     Parameter 11 Improper Prior
     Parameter 12 Improper Prior
     Parameter 13 Improper Prior
     Parameter 14 Improper Prior
     Parameter 15 Improper Prior
     Parameter 16 Improper Prior
     Parameter 17 Improper Prior
     Parameter 18 Improper Prior
     Parameter 19 Improper Prior
     Parameter 20 Improper Prior
     Parameter 21 Improper Prior
     Parameter 22 Improper Prior
     Parameter 23 Improper Prior
     Parameter 24 Improper Prior
     Parameter 25 Improper Prior
     Parameter 26 Improper Prior
     Parameter 27 Improper Prior
     Parameter 28 Improper Prior
     Parameter 29 Improper Prior
     Parameter 30 Improper Prior
     Parameter 31 Improper Prior
     Parameter 32 Improper Prior
     Parameter 33 Improper Prior
     Parameter 34 Improper Prior
     Parameter 35 Improper Prior
     Parameter 36 Improper Prior
     Parameter 37 Improper Prior
     Parameter 38 Improper Prior
     Parameter 39 Improper Prior
     Parameter 40 Improper Prior
     Parameter 41 Improper Prior
     Parameter 42 Improper Prior
     Parameter 43 Improper Prior
     Parameter 44 Improper Prior
     Parameter 45 Improper Prior
     Parameter 46 Improper Prior

     REPLICATION 33:


                     POTENTIAL       PARAMETER WITH
     ITERATION    SCALE REDUCTION      HIGHEST PSR
     100              1.365               40
     200              1.112               46
     300              1.141               28
     400              1.046               39
     500              1.225               5
     600              1.175               45
     700              1.023               1
     800              1.089               1
     900              1.160               45
     1000             1.038               10
     1100             1.036               20
     1200             1.069               45
     1300             1.030               45
     1400             1.046               5
     1500             1.013               40
     1600             1.013               23
     1700             1.019               19
     1800             1.019               22
     1900             1.030               45
     2000             1.023               27
     2100             1.032               9
     2200             1.045               9
     2300             1.019               9
     2400             1.017               9
     2500             1.013               20
     2600             1.006               3
     2700             1.005               20
     2800             1.005               25
     2900             1.009               27
     3000             1.009               27
     3100             1.017               20
     3200             1.011               20
     3300             1.016               20
     3400             1.013               20
     3500             1.019               20
     3600             1.024               20
     3700             1.012               20
     3800             1.009               20
     3900             1.010               10
     4000             1.008               10
     4100             1.007               10
     4200             1.006               10
     4300             1.007               10
     4400             1.006               10
     4500             1.004               10
     4600             1.005               14
     4700             1.007               14
     4800             1.006               1
     4900             1.005               14
     5000             1.008               1


     Simulated prior distributions

     Parameter       Prior Mean  Prior Variance  Prior Std. Dev.


     Parameter 1 Improper Prior
     Parameter 2 Improper Prior
     Parameter 3 Improper Prior
     Parameter 4 Improper Prior
     Parameter 5 Improper Prior
     Parameter 6 Improper Prior
     Parameter 7 Improper Prior
     Parameter 8 Improper Prior
     Parameter 9 Improper Prior
     Parameter 10 Improper Prior
     Parameter 11 Improper Prior
     Parameter 12 Improper Prior
     Parameter 13 Improper Prior
     Parameter 14 Improper Prior
     Parameter 15 Improper Prior
     Parameter 16 Improper Prior
     Parameter 17 Improper Prior
     Parameter 18 Improper Prior
     Parameter 19 Improper Prior
     Parameter 20 Improper Prior
     Parameter 21 Improper Prior
     Parameter 22 Improper Prior
     Parameter 23 Improper Prior
     Parameter 24 Improper Prior
     Parameter 25 Improper Prior
     Parameter 26 Improper Prior
     Parameter 27 Improper Prior
     Parameter 28 Improper Prior
     Parameter 29 Improper Prior
     Parameter 30 Improper Prior
     Parameter 31 Improper Prior
     Parameter 32 Improper Prior
     Parameter 33 Improper Prior
     Parameter 34 Improper Prior
     Parameter 35 Improper Prior
     Parameter 36 Improper Prior
     Parameter 37 Improper Prior
     Parameter 38 Improper Prior
     Parameter 39 Improper Prior
     Parameter 40 Improper Prior
     Parameter 41 Improper Prior
     Parameter 42 Improper Prior
     Parameter 43 Improper Prior
     Parameter 44 Improper Prior
     Parameter 45 Improper Prior
     Parameter 46 Improper Prior

     REPLICATION 34:


                     POTENTIAL       PARAMETER WITH
     ITERATION    SCALE REDUCTION      HIGHEST PSR
     100              1.703               1
     200              1.151               26
     300              1.128               22
     400              1.051               27
     500              1.155               5
     600              1.033               24
     700              1.101               9
     800              1.029               18
     900              1.047               1
     1000             1.021               40
     1100             1.032               9
     1200             1.029               45
     1300             1.015               17
     1400             1.025               17
     1500             1.031               17
     1600             1.009               17
     1700             1.004               36
     1800             1.066               5
     1900             1.020               4
     2000             1.012               24
     2100             1.006               24
     2200             1.010               45
     2300             1.034               5
     2400             1.057               5
     2500             1.036               5
     2600             1.038               5
     2700             1.051               5
     2800             1.062               5
     2900             1.049               5
     3000             1.042               5
     3100             1.017               5
     3200             1.050               5
     3300             1.044               5
     3400             1.020               5
     3500             1.014               2
     3600             1.006               2
     3700             1.004               31
     3800             1.012               45
     3900             1.016               5
     4000             1.007               1
     4100             1.028               9
     4200             1.026               5
     4300             1.038               5
     4400             1.044               5
     4500             1.054               5
     4600             1.030               9
     4700             1.018               5
     4800             1.021               2
     4900             1.019               2
     5000             1.009               12


     Simulated prior distributions

     Parameter       Prior Mean  Prior Variance  Prior Std. Dev.


     Parameter 1 Improper Prior
     Parameter 2 Improper Prior
     Parameter 3 Improper Prior
     Parameter 4 Improper Prior
     Parameter 5 Improper Prior
     Parameter 6 Improper Prior
     Parameter 7 Improper Prior
     Parameter 8 Improper Prior
     Parameter 9 Improper Prior
     Parameter 10 Improper Prior
     Parameter 11 Improper Prior
     Parameter 12 Improper Prior
     Parameter 13 Improper Prior
     Parameter 14 Improper Prior
     Parameter 15 Improper Prior
     Parameter 16 Improper Prior
     Parameter 17 Improper Prior
     Parameter 18 Improper Prior
     Parameter 19 Improper Prior
     Parameter 20 Improper Prior
     Parameter 21 Improper Prior
     Parameter 22 Improper Prior
     Parameter 23 Improper Prior
     Parameter 24 Improper Prior
     Parameter 25 Improper Prior
     Parameter 26 Improper Prior
     Parameter 27 Improper Prior
     Parameter 28 Improper Prior
     Parameter 29 Improper Prior
     Parameter 30 Improper Prior
     Parameter 31 Improper Prior
     Parameter 32 Improper Prior
     Parameter 33 Improper Prior
     Parameter 34 Improper Prior
     Parameter 35 Improper Prior
     Parameter 36 Improper Prior
     Parameter 37 Improper Prior
     Parameter 38 Improper Prior
     Parameter 39 Improper Prior
     Parameter 40 Improper Prior
     Parameter 41 Improper Prior
     Parameter 42 Improper Prior
     Parameter 43 Improper Prior
     Parameter 44 Improper Prior
     Parameter 45 Improper Prior
     Parameter 46 Improper Prior

     REPLICATION 35:


                     POTENTIAL       PARAMETER WITH
     ITERATION    SCALE REDUCTION      HIGHEST PSR
     100              1.395               46
     200              1.219               1
     300              1.247               9
     400              1.069               45
     500              1.279               9
     600              1.150               5
     700              1.039               10
     800              1.025               17
     900              1.036               27
     1000             1.043               45
     1100             1.068               9
     1200             1.042               9
     1300             1.045               20
     1400             1.041               21
     1500             1.026               21
     1600             1.025               3
     1700             1.024               36
     1800             1.022               36
     1900             1.029               21
     2000             1.052               21
     2100             1.049               21
     2200             1.028               21
     2300             1.012               40
     2400             1.007               3
     2500             1.005               20
     2600             1.021               5
     2700             1.050               45
     2800             1.049               9
     2900             1.050               9
     3000             1.042               45
     3100             1.062               45
     3200             1.055               45
     3300             1.074               45
     3400             1.035               45
     3500             1.013               19
     3600             1.017               19
     3700             1.016               13
     3800             1.012               13
     3900             1.012               9
     4000             1.019               45
     4100             1.027               9
     4200             1.041               9
     4300             1.028               45
     4400             1.016               45
     4500             1.011               12
     4600             1.014               11
     4700             1.017               11
     4800             1.018               11
     4900             1.020               14
     5000             1.017               11


     Simulated prior distributions

     Parameter       Prior Mean  Prior Variance  Prior Std. Dev.


     Parameter 1 Improper Prior
     Parameter 2 Improper Prior
     Parameter 3 Improper Prior
     Parameter 4 Improper Prior
     Parameter 5 Improper Prior
     Parameter 6 Improper Prior
     Parameter 7 Improper Prior
     Parameter 8 Improper Prior
     Parameter 9 Improper Prior
     Parameter 10 Improper Prior
     Parameter 11 Improper Prior
     Parameter 12 Improper Prior
     Parameter 13 Improper Prior
     Parameter 14 Improper Prior
     Parameter 15 Improper Prior
     Parameter 16 Improper Prior
     Parameter 17 Improper Prior
     Parameter 18 Improper Prior
     Parameter 19 Improper Prior
     Parameter 20 Improper Prior
     Parameter 21 Improper Prior
     Parameter 22 Improper Prior
     Parameter 23 Improper Prior
     Parameter 24 Improper Prior
     Parameter 25 Improper Prior
     Parameter 26 Improper Prior
     Parameter 27 Improper Prior
     Parameter 28 Improper Prior
     Parameter 29 Improper Prior
     Parameter 30 Improper Prior
     Parameter 31 Improper Prior
     Parameter 32 Improper Prior
     Parameter 33 Improper Prior
     Parameter 34 Improper Prior
     Parameter 35 Improper Prior
     Parameter 36 Improper Prior
     Parameter 37 Improper Prior
     Parameter 38 Improper Prior
     Parameter 39 Improper Prior
     Parameter 40 Improper Prior
     Parameter 41 Improper Prior
     Parameter 42 Improper Prior
     Parameter 43 Improper Prior
     Parameter 44 Improper Prior
     Parameter 45 Improper Prior
     Parameter 46 Improper Prior

     REPLICATION 36:


                     POTENTIAL       PARAMETER WITH
     ITERATION    SCALE REDUCTION      HIGHEST PSR
     100              1.150               15
     200              1.122               15
     300              1.198               2
     400              1.191               1
     500              1.079               18
     600              1.039               17
     700              1.030               36
     800              1.036               21
     900              1.039               45
     1000             1.040               1
     1100             1.011               11
     1200             1.016               46
     1300             1.042               45
     1400             1.018               32
     1500             1.060               45
     1600             1.023               38
     1700             1.023               45
     1800             1.015               45
     1900             1.019               10
     2000             1.115               45
     2100             1.069               45
     2200             1.016               7
     2300             1.016               9
     2400             1.017               38
     2500             1.015               38
     2600             1.016               45
     2700             1.014               18
     2800             1.011               13
     2900             1.014               13
     3000             1.012               13
     3100             1.024               13
     3200             1.011               5
     3300             1.013               13
     3400             1.014               13
     3500             1.008               13
     3600             1.011               1
     3700             1.020               1
     3800             1.009               2
     3900             1.011               1
     4000             1.010               1
     4100             1.005               45
     4200             1.012               45
     4300             1.006               31
     4400             1.008               31
     4500             1.011               31
     4600             1.014               31
     4700             1.007               31
     4800             1.005               31
     4900             1.009               9
     5000             1.015               9


     Simulated prior distributions

     Parameter       Prior Mean  Prior Variance  Prior Std. Dev.


     Parameter 1 Improper Prior
     Parameter 2 Improper Prior
     Parameter 3 Improper Prior
     Parameter 4 Improper Prior
     Parameter 5 Improper Prior
     Parameter 6 Improper Prior
     Parameter 7 Improper Prior
     Parameter 8 Improper Prior
     Parameter 9 Improper Prior
     Parameter 10 Improper Prior
     Parameter 11 Improper Prior
     Parameter 12 Improper Prior
     Parameter 13 Improper Prior
     Parameter 14 Improper Prior
     Parameter 15 Improper Prior
     Parameter 16 Improper Prior
     Parameter 17 Improper Prior
     Parameter 18 Improper Prior
     Parameter 19 Improper Prior
     Parameter 20 Improper Prior
     Parameter 21 Improper Prior
     Parameter 22 Improper Prior
     Parameter 23 Improper Prior
     Parameter 24 Improper Prior
     Parameter 25 Improper Prior
     Parameter 26 Improper Prior
     Parameter 27 Improper Prior
     Parameter 28 Improper Prior
     Parameter 29 Improper Prior
     Parameter 30 Improper Prior
     Parameter 31 Improper Prior
     Parameter 32 Improper Prior
     Parameter 33 Improper Prior
     Parameter 34 Improper Prior
     Parameter 35 Improper Prior
     Parameter 36 Improper Prior
     Parameter 37 Improper Prior
     Parameter 38 Improper Prior
     Parameter 39 Improper Prior
     Parameter 40 Improper Prior
     Parameter 41 Improper Prior
     Parameter 42 Improper Prior
     Parameter 43 Improper Prior
     Parameter 44 Improper Prior
     Parameter 45 Improper Prior
     Parameter 46 Improper Prior

     REPLICATION 37:


                     POTENTIAL       PARAMETER WITH
     ITERATION    SCALE REDUCTION      HIGHEST PSR
     100              1.241               6
     200              1.157               11
     300              1.077               14
     400              1.084               5
     500              1.052               15
     600              1.064               3
     700              1.064               5
     800              1.037               10
     900              1.027               38
     1000             1.031               14
     1100             1.037               2
     1200             1.049               14
     1300             1.023               26
     1400             1.021               26
     1500             1.026               45
     1600             1.041               14
     1700             1.092               45
     1800             1.051               45
     1900             1.021               20
     2000             1.017               38
     2100             1.016               20
     2200             1.012               38
     2300             1.016               9
     2400             1.012               45
     2500             1.020               25
     2600             1.051               45
     2700             1.037               8
     2800             1.015               8
     2900             1.025               45
     3000             1.010               45
     3100             1.008               14
     3200             1.005               17
     3300             1.007               9
     3400             1.018               9
     3500             1.021               9
     3600             1.022               9
     3700             1.008               9
     3800             1.007               7
     3900             1.011               45
     4000             1.013               45
     4100             1.008               7
     4200             1.008               8
     4300             1.006               14
     4400             1.008               8
     4500             1.004               8
     4600             1.005               14
     4700             1.004               44
     4800             1.003               14
     4900             1.004               14
     5000             1.003               27


     Simulated prior distributions

     Parameter       Prior Mean  Prior Variance  Prior Std. Dev.


     Parameter 1 Improper Prior
     Parameter 2 Improper Prior
     Parameter 3 Improper Prior
     Parameter 4 Improper Prior
     Parameter 5 Improper Prior
     Parameter 6 Improper Prior
     Parameter 7 Improper Prior
     Parameter 8 Improper Prior
     Parameter 9 Improper Prior
     Parameter 10 Improper Prior
     Parameter 11 Improper Prior
     Parameter 12 Improper Prior
     Parameter 13 Improper Prior
     Parameter 14 Improper Prior
     Parameter 15 Improper Prior
     Parameter 16 Improper Prior
     Parameter 17 Improper Prior
     Parameter 18 Improper Prior
     Parameter 19 Improper Prior
     Parameter 20 Improper Prior
     Parameter 21 Improper Prior
     Parameter 22 Improper Prior
     Parameter 23 Improper Prior
     Parameter 24 Improper Prior
     Parameter 25 Improper Prior
     Parameter 26 Improper Prior
     Parameter 27 Improper Prior
     Parameter 28 Improper Prior
     Parameter 29 Improper Prior
     Parameter 30 Improper Prior
     Parameter 31 Improper Prior
     Parameter 32 Improper Prior
     Parameter 33 Improper Prior
     Parameter 34 Improper Prior
     Parameter 35 Improper Prior
     Parameter 36 Improper Prior
     Parameter 37 Improper Prior
     Parameter 38 Improper Prior
     Parameter 39 Improper Prior
     Parameter 40 Improper Prior
     Parameter 41 Improper Prior
     Parameter 42 Improper Prior
     Parameter 43 Improper Prior
     Parameter 44 Improper Prior
     Parameter 45 Improper Prior
     Parameter 46 Improper Prior

     REPLICATION 38:


                     POTENTIAL       PARAMETER WITH
     ITERATION    SCALE REDUCTION      HIGHEST PSR
     100              1.279               9
     200              1.251               5
     300              1.167               45
     400              1.057               30
     500              1.091               45
     600              1.041               36
     700              1.039               21
     800              1.053               21
     900              1.055               36
     1000             1.044               45
     1100             1.030               45
     1200             1.078               45
     1300             1.035               45
     1400             1.035               5
     1500             1.029               15
     1600             1.014               32
     1700             1.013               23
     1800             1.013               23
     1900             1.005               42
     2000             1.008               45
     2100             1.009               17
     2200             1.020               5
     2300             1.031               36
     2400             1.020               14
     2500             1.008               36
     2600             1.008               40
     2700             1.037               1
     2800             1.035               1
     2900             1.039               1
     3000             1.018               1
     3100             1.006               46
     3200             1.006               22
     3300             1.008               4
     3400             1.018               8
     3500             1.013               8
     3600             1.014               8
     3700             1.009               12
     3800             1.010               8
     3900             1.013               5
     4000             1.014               1
     4100             1.021               2
     4200             1.023               5
     4300             1.008               2
     4400             1.006               34
     4500             1.005               38
     4600             1.006               46
     4700             1.005               46
     4800             1.006               21
     4900             1.007               21
     5000             1.006               38


     Simulated prior distributions

     Parameter       Prior Mean  Prior Variance  Prior Std. Dev.


     Parameter 1 Improper Prior
     Parameter 2 Improper Prior
     Parameter 3 Improper Prior
     Parameter 4 Improper Prior
     Parameter 5 Improper Prior
     Parameter 6 Improper Prior
     Parameter 7 Improper Prior
     Parameter 8 Improper Prior
     Parameter 9 Improper Prior
     Parameter 10 Improper Prior
     Parameter 11 Improper Prior
     Parameter 12 Improper Prior
     Parameter 13 Improper Prior
     Parameter 14 Improper Prior
     Parameter 15 Improper Prior
     Parameter 16 Improper Prior
     Parameter 17 Improper Prior
     Parameter 18 Improper Prior
     Parameter 19 Improper Prior
     Parameter 20 Improper Prior
     Parameter 21 Improper Prior
     Parameter 22 Improper Prior
     Parameter 23 Improper Prior
     Parameter 24 Improper Prior
     Parameter 25 Improper Prior
     Parameter 26 Improper Prior
     Parameter 27 Improper Prior
     Parameter 28 Improper Prior
     Parameter 29 Improper Prior
     Parameter 30 Improper Prior
     Parameter 31 Improper Prior
     Parameter 32 Improper Prior
     Parameter 33 Improper Prior
     Parameter 34 Improper Prior
     Parameter 35 Improper Prior
     Parameter 36 Improper Prior
     Parameter 37 Improper Prior
     Parameter 38 Improper Prior
     Parameter 39 Improper Prior
     Parameter 40 Improper Prior
     Parameter 41 Improper Prior
     Parameter 42 Improper Prior
     Parameter 43 Improper Prior
     Parameter 44 Improper Prior
     Parameter 45 Improper Prior
     Parameter 46 Improper Prior

     REPLICATION 39:


                     POTENTIAL       PARAMETER WITH
     ITERATION    SCALE REDUCTION      HIGHEST PSR
     100              1.940               5
     200              1.131               21
     300              1.080               28
     400              1.333               45
     500              1.034               32
     600              1.110               45
     700              1.042               7
     800              1.050               45
     900              1.029               4
     1000             1.016               20
     1100             1.075               45
     1200             1.281               45
     1300             1.032               45
     1400             1.011               29
     1500             1.096               45
     1600             1.249               45
     1700             1.179               45
     1800             1.111               45
     1900             1.041               45
     2000             1.007               43
     2100             1.017               45
     2200             1.057               45
     2300             1.103               45
     2400             1.196               45
     2500             1.215               45
     2600             1.137               45
     2700             1.027               45
     2800             1.013               36
     2900             1.008               14
     3000             1.009               14
     3100             1.008               13
     3200             1.022               45
     3300             1.055               45
     3400             1.028               45
     3500             1.024               45
     3600             1.027               45
     3700             1.022               45
     3800             1.012               45
     3900             1.008               32
     4000             1.008               32
     4100             1.007               32
     4200             1.007               32
     4300             1.006               39
     4400             1.005               14
     4500             1.006               45
     4600             1.005               35
     4700             1.005               35
     4800             1.007               18
     4900             1.007               45
     5000             1.008               18


     Simulated prior distributions

     Parameter       Prior Mean  Prior Variance  Prior Std. Dev.


     Parameter 1 Improper Prior
     Parameter 2 Improper Prior
     Parameter 3 Improper Prior
     Parameter 4 Improper Prior
     Parameter 5 Improper Prior
     Parameter 6 Improper Prior
     Parameter 7 Improper Prior
     Parameter 8 Improper Prior
     Parameter 9 Improper Prior
     Parameter 10 Improper Prior
     Parameter 11 Improper Prior
     Parameter 12 Improper Prior
     Parameter 13 Improper Prior
     Parameter 14 Improper Prior
     Parameter 15 Improper Prior
     Parameter 16 Improper Prior
     Parameter 17 Improper Prior
     Parameter 18 Improper Prior
     Parameter 19 Improper Prior
     Parameter 20 Improper Prior
     Parameter 21 Improper Prior
     Parameter 22 Improper Prior
     Parameter 23 Improper Prior
     Parameter 24 Improper Prior
     Parameter 25 Improper Prior
     Parameter 26 Improper Prior
     Parameter 27 Improper Prior
     Parameter 28 Improper Prior
     Parameter 29 Improper Prior
     Parameter 30 Improper Prior
     Parameter 31 Improper Prior
     Parameter 32 Improper Prior
     Parameter 33 Improper Prior
     Parameter 34 Improper Prior
     Parameter 35 Improper Prior
     Parameter 36 Improper Prior
     Parameter 37 Improper Prior
     Parameter 38 Improper Prior
     Parameter 39 Improper Prior
     Parameter 40 Improper Prior
     Parameter 41 Improper Prior
     Parameter 42 Improper Prior
     Parameter 43 Improper Prior
     Parameter 44 Improper Prior
     Parameter 45 Improper Prior
     Parameter 46 Improper Prior

     REPLICATION 40:


                     POTENTIAL       PARAMETER WITH
     ITERATION    SCALE REDUCTION      HIGHEST PSR
     100              1.286               45
     200              1.163               5
     300              1.049               7
     400              1.247               21
     500              1.230               8
     600              1.021               21
     700              1.028               8
     800              1.075               8
     900              1.114               32
     1000             1.031               13
     1100             1.033               8
     1200             1.042               32
     1300             1.046               32
     1400             1.021               31
     1500             1.007               35
     1600             1.013               46
     1700             1.009               28
     1800             1.015               32
     1900             1.013               45
     2000             1.008               21
     2100             1.025               21
     2200             1.023               21
     2300             1.014               21
     2400             1.006               32
     2500             1.011               17
     2600             1.006               16
     2700             1.012               17
     2800             1.011               14
     2900             1.018               14
     3000             1.013               14
     3100             1.009               4
     3200             1.009               4
     3300             1.014               4
     3400             1.011               4
     3500             1.010               40
     3600             1.016               40
     3700             1.015               40
     3800             1.013               40
     3900             1.013               40
     4000             1.007               21
     4100             1.013               40
     4200             1.007               40
     4300             1.007               40
     4400             1.003               40
     4500             1.005               13
     4600             1.003               13
     4700             1.005               13
     4800             1.009               13
     4900             1.007               13
     5000             1.004               46


     Simulated prior distributions

     Parameter       Prior Mean  Prior Variance  Prior Std. Dev.


     Parameter 1 Improper Prior
     Parameter 2 Improper Prior
     Parameter 3 Improper Prior
     Parameter 4 Improper Prior
     Parameter 5 Improper Prior
     Parameter 6 Improper Prior
     Parameter 7 Improper Prior
     Parameter 8 Improper Prior
     Parameter 9 Improper Prior
     Parameter 10 Improper Prior
     Parameter 11 Improper Prior
     Parameter 12 Improper Prior
     Parameter 13 Improper Prior
     Parameter 14 Improper Prior
     Parameter 15 Improper Prior
     Parameter 16 Improper Prior
     Parameter 17 Improper Prior
     Parameter 18 Improper Prior
     Parameter 19 Improper Prior
     Parameter 20 Improper Prior
     Parameter 21 Improper Prior
     Parameter 22 Improper Prior
     Parameter 23 Improper Prior
     Parameter 24 Improper Prior
     Parameter 25 Improper Prior
     Parameter 26 Improper Prior
     Parameter 27 Improper Prior
     Parameter 28 Improper Prior
     Parameter 29 Improper Prior
     Parameter 30 Improper Prior
     Parameter 31 Improper Prior
     Parameter 32 Improper Prior
     Parameter 33 Improper Prior
     Parameter 34 Improper Prior
     Parameter 35 Improper Prior
     Parameter 36 Improper Prior
     Parameter 37 Improper Prior
     Parameter 38 Improper Prior
     Parameter 39 Improper Prior
     Parameter 40 Improper Prior
     Parameter 41 Improper Prior
     Parameter 42 Improper Prior
     Parameter 43 Improper Prior
     Parameter 44 Improper Prior
     Parameter 45 Improper Prior
     Parameter 46 Improper Prior

     REPLICATION 41:


                     POTENTIAL       PARAMETER WITH
     ITERATION    SCALE REDUCTION      HIGHEST PSR
     100              1.369               10
     200              1.273               5
     300              1.186               2
     400              1.048               15
     500              1.268               5
     600              1.083               5
     700              1.202               21
     800              1.044               21
     900              1.027               3
     1000             1.019               15
     1100             1.013               12
     1200             1.021               7
     1300             1.044               45
     1400             1.019               2
     1500             1.010               15
     1600             1.010               12
     1700             1.017               45
     1800             1.008               2
     1900             1.040               45
     2000             1.040               45
     2100             1.034               45
     2200             1.065               5
     2300             1.036               2
     2400             1.018               45
     2500             1.008               11
     2600             1.008               11
     2700             1.008               28
     2800             1.008               15
     2900             1.013               1
     3000             1.006               5
     3100             1.008               32
     3200             1.011               32
     3300             1.007               24
     3400             1.009               32
     3500             1.009               8
     3600             1.025               1
     3700             1.015               1
     3800             1.026               1
     3900             1.021               1
     4000             1.019               1
     4100             1.005               5
     4200             1.003               21
     4300             1.002               5
     4400             1.002               41
     4500             1.003               5
     4600             1.002               40
     4700             1.005               40
     4800             1.006               10
     4900             1.008               8
     5000             1.007               10


     Simulated prior distributions

     Parameter       Prior Mean  Prior Variance  Prior Std. Dev.


     Parameter 1 Improper Prior
     Parameter 2 Improper Prior
     Parameter 3 Improper Prior
     Parameter 4 Improper Prior
     Parameter 5 Improper Prior
     Parameter 6 Improper Prior
     Parameter 7 Improper Prior
     Parameter 8 Improper Prior
     Parameter 9 Improper Prior
     Parameter 10 Improper Prior
     Parameter 11 Improper Prior
     Parameter 12 Improper Prior
     Parameter 13 Improper Prior
     Parameter 14 Improper Prior
     Parameter 15 Improper Prior
     Parameter 16 Improper Prior
     Parameter 17 Improper Prior
     Parameter 18 Improper Prior
     Parameter 19 Improper Prior
     Parameter 20 Improper Prior
     Parameter 21 Improper Prior
     Parameter 22 Improper Prior
     Parameter 23 Improper Prior
     Parameter 24 Improper Prior
     Parameter 25 Improper Prior
     Parameter 26 Improper Prior
     Parameter 27 Improper Prior
     Parameter 28 Improper Prior
     Parameter 29 Improper Prior
     Parameter 30 Improper Prior
     Parameter 31 Improper Prior
     Parameter 32 Improper Prior
     Parameter 33 Improper Prior
     Parameter 34 Improper Prior
     Parameter 35 Improper Prior
     Parameter 36 Improper Prior
     Parameter 37 Improper Prior
     Parameter 38 Improper Prior
     Parameter 39 Improper Prior
     Parameter 40 Improper Prior
     Parameter 41 Improper Prior
     Parameter 42 Improper Prior
     Parameter 43 Improper Prior
     Parameter 44 Improper Prior
     Parameter 45 Improper Prior
     Parameter 46 Improper Prior

     REPLICATION 42:


                     POTENTIAL       PARAMETER WITH
     ITERATION    SCALE REDUCTION      HIGHEST PSR
     100              1.260               19
     200              1.139               5
     300              1.130               40
     400              1.075               45
     500              1.176               1
     600              1.046               25
     700              1.032               1
     800              1.032               6
     900              1.031               39
     1000             1.017               39
     1100             1.011               22
     1200             1.029               5
     1300             1.024               45
     1400             1.049               1
     1500             1.035               8
     1600             1.016               20
     1700             1.059               45
     1800             1.081               5
     1900             1.032               8
     2000             1.047               8
     2100             1.082               8
     2200             1.022               1
     2300             1.012               23
     2400             1.006               23
     2500             1.007               3
     2600             1.016               21
     2700             1.011               14
     2800             1.012               21
     2900             1.009               20
     3000             1.007               15
     3100             1.004               40
     3200             1.004               23
     3300             1.010               1
     3400             1.017               1
     3500             1.011               1
     3600             1.016               1
     3700             1.008               3
     3800             1.007               18
     3900             1.005               18
     4000             1.005               3
     4100             1.003               31
     4200             1.002               12
     4300             1.005               12
     4400             1.010               5
     4500             1.015               5
     4600             1.016               5
     4700             1.023               5
     4800             1.013               5
     4900             1.014               5
     5000             1.014               5


     Simulated prior distributions

     Parameter       Prior Mean  Prior Variance  Prior Std. Dev.


     Parameter 1 Improper Prior
     Parameter 2 Improper Prior
     Parameter 3 Improper Prior
     Parameter 4 Improper Prior
     Parameter 5 Improper Prior
     Parameter 6 Improper Prior
     Parameter 7 Improper Prior
     Parameter 8 Improper Prior
     Parameter 9 Improper Prior
     Parameter 10 Improper Prior
     Parameter 11 Improper Prior
     Parameter 12 Improper Prior
     Parameter 13 Improper Prior
     Parameter 14 Improper Prior
     Parameter 15 Improper Prior
     Parameter 16 Improper Prior
     Parameter 17 Improper Prior
     Parameter 18 Improper Prior
     Parameter 19 Improper Prior
     Parameter 20 Improper Prior
     Parameter 21 Improper Prior
     Parameter 22 Improper Prior
     Parameter 23 Improper Prior
     Parameter 24 Improper Prior
     Parameter 25 Improper Prior
     Parameter 26 Improper Prior
     Parameter 27 Improper Prior
     Parameter 28 Improper Prior
     Parameter 29 Improper Prior
     Parameter 30 Improper Prior
     Parameter 31 Improper Prior
     Parameter 32 Improper Prior
     Parameter 33 Improper Prior
     Parameter 34 Improper Prior
     Parameter 35 Improper Prior
     Parameter 36 Improper Prior
     Parameter 37 Improper Prior
     Parameter 38 Improper Prior
     Parameter 39 Improper Prior
     Parameter 40 Improper Prior
     Parameter 41 Improper Prior
     Parameter 42 Improper Prior
     Parameter 43 Improper Prior
     Parameter 44 Improper Prior
     Parameter 45 Improper Prior
     Parameter 46 Improper Prior

     REPLICATION 43:


                     POTENTIAL       PARAMETER WITH
     ITERATION    SCALE REDUCTION      HIGHEST PSR
     100              1.153               14
     200              1.286               45
     300              1.102               13
     400              1.124               21
     500              1.049               45
     600              1.298               45
     700              1.034               29
     800              1.092               1
     900              1.233               5
     1000             1.098               6
     1100             1.032               11
     1200             1.075               1
     1300             1.040               9
     1400             1.021               9
     1500             1.026               21
     1600             1.011               5
     1700             1.019               21
     1800             1.018               40
     1900             1.021               20
     2000             1.009               24
     2100             1.009               36
     2200             1.011               36
     2300             1.010               13
     2400             1.006               34
     2500             1.012               21
     2600             1.012               45
     2700             1.012               46
     2800             1.009               7
     2900             1.011               37
     3000             1.007               37
     3100             1.021               45
     3200             1.013               37
     3300             1.010               37
     3400             1.005               14
     3500             1.009               9
     3600             1.007               1
     3700             1.010               1
     3800             1.006               45
     3900             1.005               45
     4000             1.004               36
     4100             1.005               40
     4200             1.008               8
     4300             1.006               8
     4400             1.006               40
     4500             1.006               1
     4600             1.011               1
     4700             1.006               1
     4800             1.006               38
     4900             1.008               21
     5000             1.005               38


     Simulated prior distributions

     Parameter       Prior Mean  Prior Variance  Prior Std. Dev.


     Parameter 1 Improper Prior
     Parameter 2 Improper Prior
     Parameter 3 Improper Prior
     Parameter 4 Improper Prior
     Parameter 5 Improper Prior
     Parameter 6 Improper Prior
     Parameter 7 Improper Prior
     Parameter 8 Improper Prior
     Parameter 9 Improper Prior
     Parameter 10 Improper Prior
     Parameter 11 Improper Prior
     Parameter 12 Improper Prior
     Parameter 13 Improper Prior
     Parameter 14 Improper Prior
     Parameter 15 Improper Prior
     Parameter 16 Improper Prior
     Parameter 17 Improper Prior
     Parameter 18 Improper Prior
     Parameter 19 Improper Prior
     Parameter 20 Improper Prior
     Parameter 21 Improper Prior
     Parameter 22 Improper Prior
     Parameter 23 Improper Prior
     Parameter 24 Improper Prior
     Parameter 25 Improper Prior
     Parameter 26 Improper Prior
     Parameter 27 Improper Prior
     Parameter 28 Improper Prior
     Parameter 29 Improper Prior
     Parameter 30 Improper Prior
     Parameter 31 Improper Prior
     Parameter 32 Improper Prior
     Parameter 33 Improper Prior
     Parameter 34 Improper Prior
     Parameter 35 Improper Prior
     Parameter 36 Improper Prior
     Parameter 37 Improper Prior
     Parameter 38 Improper Prior
     Parameter 39 Improper Prior
     Parameter 40 Improper Prior
     Parameter 41 Improper Prior
     Parameter 42 Improper Prior
     Parameter 43 Improper Prior
     Parameter 44 Improper Prior
     Parameter 45 Improper Prior
     Parameter 46 Improper Prior

     REPLICATION 44:


                     POTENTIAL       PARAMETER WITH
     ITERATION    SCALE REDUCTION      HIGHEST PSR
     100              1.275               9
     200              1.177               45
     300              1.043               35
     400              1.038               14
     500              1.134               9
     600              1.043               40
     700              1.231               9
     800              1.023               22
     900              1.016               6
     1000             1.055               46
     1100             1.066               5
     1200             1.155               45
     1300             1.040               9
     1400             1.022               14
     1500             1.034               2
     1600             1.031               5
     1700             1.041               45
     1800             1.030               9
     1900             1.033               5
     2000             1.010               9
     2100             1.012               9
     2200             1.016               11
     2300             1.014               11
     2400             1.014               23
     2500             1.019               21
     2600             1.027               2
     2700             1.015               20
     2800             1.011               46
     2900             1.008               20
     3000             1.008               9
     3100             1.010               14
     3200             1.016               9
     3300             1.011               18
     3400             1.023               9
     3500             1.013               9
     3600             1.011               9
     3700             1.010               2
     3800             1.006               28
     3900             1.005               28
     4000             1.006               11
     4100             1.005               11
     4200             1.005               11
     4300             1.006               39
     4400             1.008               5
     4500             1.010               5
     4600             1.009               5
     4700             1.007               5
     4800             1.005               14
     4900             1.003               14
     5000             1.003               10


     Simulated prior distributions

     Parameter       Prior Mean  Prior Variance  Prior Std. Dev.


     Parameter 1 Improper Prior
     Parameter 2 Improper Prior
     Parameter 3 Improper Prior
     Parameter 4 Improper Prior
     Parameter 5 Improper Prior
     Parameter 6 Improper Prior
     Parameter 7 Improper Prior
     Parameter 8 Improper Prior
     Parameter 9 Improper Prior
     Parameter 10 Improper Prior
     Parameter 11 Improper Prior
     Parameter 12 Improper Prior
     Parameter 13 Improper Prior
     Parameter 14 Improper Prior
     Parameter 15 Improper Prior
     Parameter 16 Improper Prior
     Parameter 17 Improper Prior
     Parameter 18 Improper Prior
     Parameter 19 Improper Prior
     Parameter 20 Improper Prior
     Parameter 21 Improper Prior
     Parameter 22 Improper Prior
     Parameter 23 Improper Prior
     Parameter 24 Improper Prior
     Parameter 25 Improper Prior
     Parameter 26 Improper Prior
     Parameter 27 Improper Prior
     Parameter 28 Improper Prior
     Parameter 29 Improper Prior
     Parameter 30 Improper Prior
     Parameter 31 Improper Prior
     Parameter 32 Improper Prior
     Parameter 33 Improper Prior
     Parameter 34 Improper Prior
     Parameter 35 Improper Prior
     Parameter 36 Improper Prior
     Parameter 37 Improper Prior
     Parameter 38 Improper Prior
     Parameter 39 Improper Prior
     Parameter 40 Improper Prior
     Parameter 41 Improper Prior
     Parameter 42 Improper Prior
     Parameter 43 Improper Prior
     Parameter 44 Improper Prior
     Parameter 45 Improper Prior
     Parameter 46 Improper Prior

     REPLICATION 45:


                     POTENTIAL       PARAMETER WITH
     ITERATION    SCALE REDUCTION      HIGHEST PSR
     100              1.151               46
     200              1.123               25
     300              1.108               20
     400              1.050               37
     500              1.141               45
     600              1.049               20
     700              1.076               45
     800              1.041               1
     900              1.045               20
     1000             1.028               20
     1100             1.023               3
     1200             1.013               20
     1300             1.038               21
     1400             1.022               5
     1500             1.020               5
     1600             1.025               5
     1700             1.011               26
     1800             1.014               26
     1900             1.015               45
     2000             1.006               41
     2100             1.011               5
     2200             1.009               5
     2300             1.015               18
     2400             1.014               18
     2500             1.020               17
     2600             1.035               17
     2700             1.037               17
     2800             1.013               17
     2900             1.016               1
     3000             1.010               1
     3100             1.008               46
     3200             1.007               46
     3300             1.008               45
     3400             1.008               46
     3500             1.014               8
     3600             1.018               2
     3700             1.015               8
     3800             1.026               2
     3900             1.023               2
     4000             1.020               2
     4100             1.021               2
     4200             1.030               2
     4300             1.025               2
     4400             1.031               2
     4500             1.029               2
     4600             1.026               2
     4700             1.018               2
     4800             1.016               45
     4900             1.015               45
     5000             1.016               45


     Simulated prior distributions

     Parameter       Prior Mean  Prior Variance  Prior Std. Dev.


     Parameter 1 Improper Prior
     Parameter 2 Improper Prior
     Parameter 3 Improper Prior
     Parameter 4 Improper Prior
     Parameter 5 Improper Prior
     Parameter 6 Improper Prior
     Parameter 7 Improper Prior
     Parameter 8 Improper Prior
     Parameter 9 Improper Prior
     Parameter 10 Improper Prior
     Parameter 11 Improper Prior
     Parameter 12 Improper Prior
     Parameter 13 Improper Prior
     Parameter 14 Improper Prior
     Parameter 15 Improper Prior
     Parameter 16 Improper Prior
     Parameter 17 Improper Prior
     Parameter 18 Improper Prior
     Parameter 19 Improper Prior
     Parameter 20 Improper Prior
     Parameter 21 Improper Prior
     Parameter 22 Improper Prior
     Parameter 23 Improper Prior
     Parameter 24 Improper Prior
     Parameter 25 Improper Prior
     Parameter 26 Improper Prior
     Parameter 27 Improper Prior
     Parameter 28 Improper Prior
     Parameter 29 Improper Prior
     Parameter 30 Improper Prior
     Parameter 31 Improper Prior
     Parameter 32 Improper Prior
     Parameter 33 Improper Prior
     Parameter 34 Improper Prior
     Parameter 35 Improper Prior
     Parameter 36 Improper Prior
     Parameter 37 Improper Prior
     Parameter 38 Improper Prior
     Parameter 39 Improper Prior
     Parameter 40 Improper Prior
     Parameter 41 Improper Prior
     Parameter 42 Improper Prior
     Parameter 43 Improper Prior
     Parameter 44 Improper Prior
     Parameter 45 Improper Prior
     Parameter 46 Improper Prior

     REPLICATION 46:


                     POTENTIAL       PARAMETER WITH
     ITERATION    SCALE REDUCTION      HIGHEST PSR
     100              1.297               40
     200              1.136               1
     300              1.155               2
     400              1.020               46
     500              1.134               21
     600              1.075               20
     700              1.032               45
     800              1.049               2
     900              1.025               12
     1000             1.055               45
     1100             1.023               19
     1200             1.040               5
     1300             1.011               11
     1400             1.012               26
     1500             1.012               16
     1600             1.015               16
     1700             1.015               25
     1800             1.009               25
     1900             1.012               11
     2000             1.007               12
     2100             1.011               12
     2200             1.010               15
     2300             1.009               22
     2400             1.018               4
     2500             1.023               46
     2600             1.021               46
     2700             1.016               46
     2800             1.012               12
     2900             1.004               12
     3000             1.010               17
     3100             1.005               32
     3200             1.010               17
     3300             1.007               20
     3400             1.010               4
     3500             1.010               4
     3600             1.018               3
     3700             1.017               3
     3800             1.016               2
     3900             1.014               45
     4000             1.013               2
     4100             1.004               11
     4200             1.003               33
     4300             1.004               33
     4400             1.004               33
     4500             1.004               24
     4600             1.007               10
     4700             1.006               10
     4800             1.004               40
     4900             1.008               45
     5000             1.008               45


     Simulated prior distributions

     Parameter       Prior Mean  Prior Variance  Prior Std. Dev.


     Parameter 1 Improper Prior
     Parameter 2 Improper Prior
     Parameter 3 Improper Prior
     Parameter 4 Improper Prior
     Parameter 5 Improper Prior
     Parameter 6 Improper Prior
     Parameter 7 Improper Prior
     Parameter 8 Improper Prior
     Parameter 9 Improper Prior
     Parameter 10 Improper Prior
     Parameter 11 Improper Prior
     Parameter 12 Improper Prior
     Parameter 13 Improper Prior
     Parameter 14 Improper Prior
     Parameter 15 Improper Prior
     Parameter 16 Improper Prior
     Parameter 17 Improper Prior
     Parameter 18 Improper Prior
     Parameter 19 Improper Prior
     Parameter 20 Improper Prior
     Parameter 21 Improper Prior
     Parameter 22 Improper Prior
     Parameter 23 Improper Prior
     Parameter 24 Improper Prior
     Parameter 25 Improper Prior
     Parameter 26 Improper Prior
     Parameter 27 Improper Prior
     Parameter 28 Improper Prior
     Parameter 29 Improper Prior
     Parameter 30 Improper Prior
     Parameter 31 Improper Prior
     Parameter 32 Improper Prior
     Parameter 33 Improper Prior
     Parameter 34 Improper Prior
     Parameter 35 Improper Prior
     Parameter 36 Improper Prior
     Parameter 37 Improper Prior
     Parameter 38 Improper Prior
     Parameter 39 Improper Prior
     Parameter 40 Improper Prior
     Parameter 41 Improper Prior
     Parameter 42 Improper Prior
     Parameter 43 Improper Prior
     Parameter 44 Improper Prior
     Parameter 45 Improper Prior
     Parameter 46 Improper Prior

     REPLICATION 47:


                     POTENTIAL       PARAMETER WITH
     ITERATION    SCALE REDUCTION      HIGHEST PSR
     100              1.274               45
     200              1.245               8
     300              1.252               21
     400              1.124               1
     500              1.064               5
     600              1.094               20
     700              1.032               12
     800              1.029               23
     900              1.200               45
     1000             1.152               5
     1100             1.062               45
     1200             1.021               12
     1300             1.016               39
     1400             1.031               1
     1500             1.036               45
     1600             1.082               45
     1700             1.231               45
     1800             1.131               45
     1900             1.061               45
     2000             1.014               8
     2100             1.010               31
     2200             1.009               9
     2300             1.034               9
     2400             1.020               21
     2500             1.011               21
     2600             1.021               45
     2700             1.010               45
     2800             1.028               45
     2900             1.007               45
     3000             1.008               18
     3100             1.006               18
     3200             1.012               18
     3300             1.005               31
     3400             1.011               1
     3500             1.007               6
     3600             1.004               31
     3700             1.005               45
     3800             1.003               26
     3900             1.003               27
     4000             1.005               13
     4100             1.020               9
     4200             1.033               9
     4300             1.023               8
     4400             1.022               9
     4500             1.016               9
     4600             1.022               45
     4700             1.008               45
     4800             1.016               45
     4900             1.033               45
     5000             1.021               45
     5100             1.009               45


     Simulated prior distributions

     Parameter       Prior Mean  Prior Variance  Prior Std. Dev.


     Parameter 1 Improper Prior
     Parameter 2 Improper Prior
     Parameter 3 Improper Prior
     Parameter 4 Improper Prior
     Parameter 5 Improper Prior
     Parameter 6 Improper Prior
     Parameter 7 Improper Prior
     Parameter 8 Improper Prior
     Parameter 9 Improper Prior
     Parameter 10 Improper Prior
     Parameter 11 Improper Prior
     Parameter 12 Improper Prior
     Parameter 13 Improper Prior
     Parameter 14 Improper Prior
     Parameter 15 Improper Prior
     Parameter 16 Improper Prior
     Parameter 17 Improper Prior
     Parameter 18 Improper Prior
     Parameter 19 Improper Prior
     Parameter 20 Improper Prior
     Parameter 21 Improper Prior
     Parameter 22 Improper Prior
     Parameter 23 Improper Prior
     Parameter 24 Improper Prior
     Parameter 25 Improper Prior
     Parameter 26 Improper Prior
     Parameter 27 Improper Prior
     Parameter 28 Improper Prior
     Parameter 29 Improper Prior
     Parameter 30 Improper Prior
     Parameter 31 Improper Prior
     Parameter 32 Improper Prior
     Parameter 33 Improper Prior
     Parameter 34 Improper Prior
     Parameter 35 Improper Prior
     Parameter 36 Improper Prior
     Parameter 37 Improper Prior
     Parameter 38 Improper Prior
     Parameter 39 Improper Prior
     Parameter 40 Improper Prior
     Parameter 41 Improper Prior
     Parameter 42 Improper Prior
     Parameter 43 Improper Prior
     Parameter 44 Improper Prior
     Parameter 45 Improper Prior
     Parameter 46 Improper Prior

     REPLICATION 48:


                     POTENTIAL       PARAMETER WITH
     ITERATION    SCALE REDUCTION      HIGHEST PSR
     100              1.344               18
     200              1.163               12
     300              1.293               8
     400              1.112               46
     500              1.069               13
     600              1.063               46
     700              1.014               1
     800              1.035               13
     900              1.039               9
     1000             1.045               9
     1100             1.017               18
     1200             1.015               37
     1300             1.039               38
     1400             1.097               21
     1500             1.027               21
     1600             1.016               17
     1700             1.020               46
     1800             1.015               38
     1900             1.020               12
     2000             1.020               46
     2100             1.017               46
     2200             1.013               46
     2300             1.010               46
     2400             1.019               45
     2500             1.029               45
     2600             1.024               45
     2700             1.013               45
     2800             1.012               46
     2900             1.016               35
     3000             1.009               35
     3100             1.008               2
     3200             1.010               18
     3300             1.007               18
     3400             1.014               18
     3500             1.006               21
     3600             1.008               4
     3700             1.013               4
     3800             1.014               4
     3900             1.018               5
     4000             1.015               5
     4100             1.014               5
     4200             1.013               1
     4300             1.011               1
     4400             1.011               4
     4500             1.010               8
     4600             1.007               8
     4700             1.013               1
     4800             1.006               1
     4900             1.013               45
     5000             1.022               45
     5100             1.015               45


     Simulated prior distributions

     Parameter       Prior Mean  Prior Variance  Prior Std. Dev.


     Parameter 1 Improper Prior
     Parameter 2 Improper Prior
     Parameter 3 Improper Prior
     Parameter 4 Improper Prior
     Parameter 5 Improper Prior
     Parameter 6 Improper Prior
     Parameter 7 Improper Prior
     Parameter 8 Improper Prior
     Parameter 9 Improper Prior
     Parameter 10 Improper Prior
     Parameter 11 Improper Prior
     Parameter 12 Improper Prior
     Parameter 13 Improper Prior
     Parameter 14 Improper Prior
     Parameter 15 Improper Prior
     Parameter 16 Improper Prior
     Parameter 17 Improper Prior
     Parameter 18 Improper Prior
     Parameter 19 Improper Prior
     Parameter 20 Improper Prior
     Parameter 21 Improper Prior
     Parameter 22 Improper Prior
     Parameter 23 Improper Prior
     Parameter 24 Improper Prior
     Parameter 25 Improper Prior
     Parameter 26 Improper Prior
     Parameter 27 Improper Prior
     Parameter 28 Improper Prior
     Parameter 29 Improper Prior
     Parameter 30 Improper Prior
     Parameter 31 Improper Prior
     Parameter 32 Improper Prior
     Parameter 33 Improper Prior
     Parameter 34 Improper Prior
     Parameter 35 Improper Prior
     Parameter 36 Improper Prior
     Parameter 37 Improper Prior
     Parameter 38 Improper Prior
     Parameter 39 Improper Prior
     Parameter 40 Improper Prior
     Parameter 41 Improper Prior
     Parameter 42 Improper Prior
     Parameter 43 Improper Prior
     Parameter 44 Improper Prior
     Parameter 45 Improper Prior
     Parameter 46 Improper Prior

     REPLICATION 49:


                     POTENTIAL       PARAMETER WITH
     ITERATION    SCALE REDUCTION      HIGHEST PSR
     100              1.097               14
     200              1.279               45
     300              1.073               19
     400              1.065               39
     500              1.062               36
     600              1.069               18
     700              1.070               18
     800              1.018               34
     900              1.022               8
     1000             1.047               2
     1100             1.016               18
     1200             1.019               15
     1300             1.031               5
     1400             1.013               22
     1500             1.029               21
     1600             1.046               21
     1700             1.020               17
     1800             1.017               45
     1900             1.026               45
     2000             1.039               8
     2100             1.028               8
     2200             1.005               24
     2300             1.010               19
     2400             1.004               6
     2500             1.006               6
     2600             1.033               45
     2700             1.041               45
     2800             1.036               45
     2900             1.012               9
     3000             1.010               14
     3100             1.016               45
     3200             1.023               45
     3300             1.036               45
     3400             1.013               14
     3500             1.018               45
     3600             1.014               45
     3700             1.015               45
     3800             1.005               40
     3900             1.004               19
     4000             1.004               40
     4100             1.004               19
     4200             1.007               40
     4300             1.009               40
     4400             1.010               14
     4500             1.011               14
     4600             1.013               14
     4700             1.018               14
     4800             1.016               14
     4900             1.011               22
     5000             1.008               11


     Simulated prior distributions

     Parameter       Prior Mean  Prior Variance  Prior Std. Dev.


     Parameter 1 Improper Prior
     Parameter 2 Improper Prior
     Parameter 3 Improper Prior
     Parameter 4 Improper Prior
     Parameter 5 Improper Prior
     Parameter 6 Improper Prior
     Parameter 7 Improper Prior
     Parameter 8 Improper Prior
     Parameter 9 Improper Prior
     Parameter 10 Improper Prior
     Parameter 11 Improper Prior
     Parameter 12 Improper Prior
     Parameter 13 Improper Prior
     Parameter 14 Improper Prior
     Parameter 15 Improper Prior
     Parameter 16 Improper Prior
     Parameter 17 Improper Prior
     Parameter 18 Improper Prior
     Parameter 19 Improper Prior
     Parameter 20 Improper Prior
     Parameter 21 Improper Prior
     Parameter 22 Improper Prior
     Parameter 23 Improper Prior
     Parameter 24 Improper Prior
     Parameter 25 Improper Prior
     Parameter 26 Improper Prior
     Parameter 27 Improper Prior
     Parameter 28 Improper Prior
     Parameter 29 Improper Prior
     Parameter 30 Improper Prior
     Parameter 31 Improper Prior
     Parameter 32 Improper Prior
     Parameter 33 Improper Prior
     Parameter 34 Improper Prior
     Parameter 35 Improper Prior
     Parameter 36 Improper Prior
     Parameter 37 Improper Prior
     Parameter 38 Improper Prior
     Parameter 39 Improper Prior
     Parameter 40 Improper Prior
     Parameter 41 Improper Prior
     Parameter 42 Improper Prior
     Parameter 43 Improper Prior
     Parameter 44 Improper Prior
     Parameter 45 Improper Prior
     Parameter 46 Improper Prior

     REPLICATION 50:


                     POTENTIAL       PARAMETER WITH
     ITERATION    SCALE REDUCTION      HIGHEST PSR
     100              1.903               5
     200              1.169               20
     300              1.121               45
     400              1.104               46
     500              1.032               46
     600              1.025               45
     700              1.042               33
     800              1.023               35
     900              1.021               12
     1000             1.016               28
     1100             1.013               28
     1200             1.021               45
     1300             1.044               8
     1400             1.067               45
     1500             1.027               1
     1600             1.014               14
     1700             1.030               11
     1800             1.012               19
     1900             1.018               19
     2000             1.067               45
     2100             1.065               45
     2200             1.067               45
     2300             1.030               11
     2400             1.020               18
     2500             1.024               18
     2600             1.008               19
     2700             1.010               18
     2800             1.010               2
     2900             1.027               2
     3000             1.030               45
     3100             1.022               45
     3200             1.007               16
     3300             1.009               10
     3400             1.009               13
     3500             1.010               13
     3600             1.004               13
     3700             1.008               13
     3800             1.010               13
     3900             1.005               13
     4000             1.006               45
     4100             1.005               22
     4200             1.005               27
     4300             1.008               27
     4400             1.004               27
     4500             1.002               27
     4600             1.003               36
     4700             1.005               8
     4800             1.005               8
     4900             1.005               12
     5000             1.004               12


     Simulated prior distributions

     Parameter       Prior Mean  Prior Variance  Prior Std. Dev.


     Parameter 1 Improper Prior
     Parameter 2 Improper Prior
     Parameter 3 Improper Prior
     Parameter 4 Improper Prior
     Parameter 5 Improper Prior
     Parameter 6 Improper Prior
     Parameter 7 Improper Prior
     Parameter 8 Improper Prior
     Parameter 9 Improper Prior
     Parameter 10 Improper Prior
     Parameter 11 Improper Prior
     Parameter 12 Improper Prior
     Parameter 13 Improper Prior
     Parameter 14 Improper Prior
     Parameter 15 Improper Prior
     Parameter 16 Improper Prior
     Parameter 17 Improper Prior
     Parameter 18 Improper Prior
     Parameter 19 Improper Prior
     Parameter 20 Improper Prior
     Parameter 21 Improper Prior
     Parameter 22 Improper Prior
     Parameter 23 Improper Prior
     Parameter 24 Improper Prior
     Parameter 25 Improper Prior
     Parameter 26 Improper Prior
     Parameter 27 Improper Prior
     Parameter 28 Improper Prior
     Parameter 29 Improper Prior
     Parameter 30 Improper Prior
     Parameter 31 Improper Prior
     Parameter 32 Improper Prior
     Parameter 33 Improper Prior
     Parameter 34 Improper Prior
     Parameter 35 Improper Prior
     Parameter 36 Improper Prior
     Parameter 37 Improper Prior
     Parameter 38 Improper Prior
     Parameter 39 Improper Prior
     Parameter 40 Improper Prior
     Parameter 41 Improper Prior
     Parameter 42 Improper Prior
     Parameter 43 Improper Prior
     Parameter 44 Improper Prior
     Parameter 45 Improper Prior
     Parameter 46 Improper Prior

     REPLICATION 51:


                     POTENTIAL       PARAMETER WITH
     ITERATION    SCALE REDUCTION      HIGHEST PSR
     100              1.228               2
     200              1.326               45
     300              1.227               45
     400              1.176               3
     500              1.073               1
     600              1.095               9
     700              1.026               14
     800              1.087               1
     900              1.031               19
     1000             1.069               45
     1100             1.036               9
     1200             1.011               16
     1300             1.014               11
     1400             1.014               45
     1500             1.033               11
     1600             1.030               10
     1700             1.040               1
     1800             1.031               10
     1900             1.023               45
     2000             1.012               12
     2100             1.016               17
     2200             1.015               9
     2300             1.027               1
     2400             1.022               1
     2500             1.023               1
     2600             1.029               1
     2700             1.018               1
     2800             1.013               13
     2900             1.007               13
     3000             1.003               20
     3100             1.004               15
     3200             1.009               27
     3300             1.010               27
     3400             1.008               27
     3500             1.005               27
     3600             1.013               27
     3700             1.012               27
     3800             1.012               17
     3900             1.014               13
     4000             1.014               13
     4100             1.012               13
     4200             1.015               13
     4300             1.017               13
     4400             1.016               13
     4500             1.015               13
     4600             1.009               13
     4700             1.009               45
     4800             1.020               45
     4900             1.031               45
     5000             1.016               45


     Simulated prior distributions

     Parameter       Prior Mean  Prior Variance  Prior Std. Dev.


     Parameter 1 Improper Prior
     Parameter 2 Improper Prior
     Parameter 3 Improper Prior
     Parameter 4 Improper Prior
     Parameter 5 Improper Prior
     Parameter 6 Improper Prior
     Parameter 7 Improper Prior
     Parameter 8 Improper Prior
     Parameter 9 Improper Prior
     Parameter 10 Improper Prior
     Parameter 11 Improper Prior
     Parameter 12 Improper Prior
     Parameter 13 Improper Prior
     Parameter 14 Improper Prior
     Parameter 15 Improper Prior
     Parameter 16 Improper Prior
     Parameter 17 Improper Prior
     Parameter 18 Improper Prior
     Parameter 19 Improper Prior
     Parameter 20 Improper Prior
     Parameter 21 Improper Prior
     Parameter 22 Improper Prior
     Parameter 23 Improper Prior
     Parameter 24 Improper Prior
     Parameter 25 Improper Prior
     Parameter 26 Improper Prior
     Parameter 27 Improper Prior
     Parameter 28 Improper Prior
     Parameter 29 Improper Prior
     Parameter 30 Improper Prior
     Parameter 31 Improper Prior
     Parameter 32 Improper Prior
     Parameter 33 Improper Prior
     Parameter 34 Improper Prior
     Parameter 35 Improper Prior
     Parameter 36 Improper Prior
     Parameter 37 Improper Prior
     Parameter 38 Improper Prior
     Parameter 39 Improper Prior
     Parameter 40 Improper Prior
     Parameter 41 Improper Prior
     Parameter 42 Improper Prior
     Parameter 43 Improper Prior
     Parameter 44 Improper Prior
     Parameter 45 Improper Prior
     Parameter 46 Improper Prior

     REPLICATION 52:


                     POTENTIAL       PARAMETER WITH
     ITERATION    SCALE REDUCTION      HIGHEST PSR
     100              1.340               2
     200              1.092               36
     300              1.046               17
     400              1.034               13
     500              1.079               9
     600              1.022               34
     700              1.035               1
     800              1.044               9
     900              1.035               11
     1000             1.030               1
     1100             1.047               5
     1200             1.012               38
     1300             1.086               45
     1400             1.063               45
     1500             1.061               1
     1600             1.017               2
     1700             1.012               16
     1800             1.012               8
     1900             1.021               32
     2000             1.032               9
     2100             1.024               1
     2200             1.010               1
     2300             1.004               36
     2400             1.006               14
     2500             1.011               25
     2600             1.022               45
     2700             1.010               45
     2800             1.007               19
     2900             1.007               1
     3000             1.006               26
     3100             1.006               39
     3200             1.007               11
     3300             1.004               11
     3400             1.010               45
     3500             1.020               45
     3600             1.012               45
     3700             1.019               45
     3800             1.024               45
     3900             1.014               45
     4000             1.009               18
     4100             1.004               18
     4200             1.003               44
     4300             1.004               5
     4400             1.007               5
     4500             1.003               24
     4600             1.003               46
     4700             1.003               17
     4800             1.008               17
     4900             1.007               17
     5000             1.012               17


     Simulated prior distributions

     Parameter       Prior Mean  Prior Variance  Prior Std. Dev.


     Parameter 1 Improper Prior
     Parameter 2 Improper Prior
     Parameter 3 Improper Prior
     Parameter 4 Improper Prior
     Parameter 5 Improper Prior
     Parameter 6 Improper Prior
     Parameter 7 Improper Prior
     Parameter 8 Improper Prior
     Parameter 9 Improper Prior
     Parameter 10 Improper Prior
     Parameter 11 Improper Prior
     Parameter 12 Improper Prior
     Parameter 13 Improper Prior
     Parameter 14 Improper Prior
     Parameter 15 Improper Prior
     Parameter 16 Improper Prior
     Parameter 17 Improper Prior
     Parameter 18 Improper Prior
     Parameter 19 Improper Prior
     Parameter 20 Improper Prior
     Parameter 21 Improper Prior
     Parameter 22 Improper Prior
     Parameter 23 Improper Prior
     Parameter 24 Improper Prior
     Parameter 25 Improper Prior
     Parameter 26 Improper Prior
     Parameter 27 Improper Prior
     Parameter 28 Improper Prior
     Parameter 29 Improper Prior
     Parameter 30 Improper Prior
     Parameter 31 Improper Prior
     Parameter 32 Improper Prior
     Parameter 33 Improper Prior
     Parameter 34 Improper Prior
     Parameter 35 Improper Prior
     Parameter 36 Improper Prior
     Parameter 37 Improper Prior
     Parameter 38 Improper Prior
     Parameter 39 Improper Prior
     Parameter 40 Improper Prior
     Parameter 41 Improper Prior
     Parameter 42 Improper Prior
     Parameter 43 Improper Prior
     Parameter 44 Improper Prior
     Parameter 45 Improper Prior
     Parameter 46 Improper Prior

     REPLICATION 53:


                     POTENTIAL       PARAMETER WITH
     ITERATION    SCALE REDUCTION      HIGHEST PSR
     100              1.573               40
     200              1.161               5
     300              1.078               45
     400              1.062               2
     500              1.049               21
     600              1.106               9
     700              1.018               21
     800              1.033               45
     900              1.077               9
     1000             1.032               2
     1100             1.014               8
     1200             1.079               8
     1300             1.135               9
     1400             1.058               9
     1500             1.019               28
     1600             1.015               22
     1700             1.085               45
     1800             1.172               45
     1900             1.062               9
     2000             1.058               9
     2100             1.037               9
     2200             1.021               40
     2300             1.021               21
     2400             1.022               40
     2500             1.012               40
     2600             1.009               13
     2700             1.024               9
     2800             1.035               9
     2900             1.025               9
     3000             1.010               9
     3100             1.014               39
     3200             1.005               39
     3300             1.004               39
     3400             1.005               13
     3500             1.014               45
     3600             1.010               13
     3700             1.009               38
     3800             1.020               45
     3900             1.011               20
     4000             1.007               20
     4100             1.008               20
     4200             1.006               20
     4300             1.005               2
     4400             1.005               5
     4500             1.001               15
     4600             1.002               15
     4700             1.003               15
     4800             1.001               42
     4900             1.001               12
     5000             1.001               20


     Simulated prior distributions

     Parameter       Prior Mean  Prior Variance  Prior Std. Dev.


     Parameter 1 Improper Prior
     Parameter 2 Improper Prior
     Parameter 3 Improper Prior
     Parameter 4 Improper Prior
     Parameter 5 Improper Prior
     Parameter 6 Improper Prior
     Parameter 7 Improper Prior
     Parameter 8 Improper Prior
     Parameter 9 Improper Prior
     Parameter 10 Improper Prior
     Parameter 11 Improper Prior
     Parameter 12 Improper Prior
     Parameter 13 Improper Prior
     Parameter 14 Improper Prior
     Parameter 15 Improper Prior
     Parameter 16 Improper Prior
     Parameter 17 Improper Prior
     Parameter 18 Improper Prior
     Parameter 19 Improper Prior
     Parameter 20 Improper Prior
     Parameter 21 Improper Prior
     Parameter 22 Improper Prior
     Parameter 23 Improper Prior
     Parameter 24 Improper Prior
     Parameter 25 Improper Prior
     Parameter 26 Improper Prior
     Parameter 27 Improper Prior
     Parameter 28 Improper Prior
     Parameter 29 Improper Prior
     Parameter 30 Improper Prior
     Parameter 31 Improper Prior
     Parameter 32 Improper Prior
     Parameter 33 Improper Prior
     Parameter 34 Improper Prior
     Parameter 35 Improper Prior
     Parameter 36 Improper Prior
     Parameter 37 Improper Prior
     Parameter 38 Improper Prior
     Parameter 39 Improper Prior
     Parameter 40 Improper Prior
     Parameter 41 Improper Prior
     Parameter 42 Improper Prior
     Parameter 43 Improper Prior
     Parameter 44 Improper Prior
     Parameter 45 Improper Prior
     Parameter 46 Improper Prior

     REPLICATION 54:


                     POTENTIAL       PARAMETER WITH
     ITERATION    SCALE REDUCTION      HIGHEST PSR
     100              1.758               9
     200              1.065               17
     300              1.139               10
     400              1.079               28
     500              1.025               40
     600              1.070               1
     700              1.032               40
     800              1.027               45
     900              1.050               17
     1000             1.054               45
     1100             1.019               2
     1200             1.016               35
     1300             1.081               45
     1400             1.127               45
     1500             1.033               45
     1600             1.012               35
     1700             1.010               45
     1800             1.032               45
     1900             1.088               45
     2000             1.061               45
     2100             1.033               45
     2200             1.009               36
     2300             1.014               36
     2400             1.026               2
     2500             1.065               2
     2600             1.048               45
     2700             1.016               45
     2800             1.018               45
     2900             1.011               45
     3000             1.011               18
     3100             1.016               18
     3200             1.008               18
     3300             1.014               2
     3400             1.004               6
     3500             1.004               32
     3600             1.004               32
     3700             1.012               2
     3800             1.008               2
     3900             1.006               38
     4000             1.011               38
     4100             1.005               15
     4200             1.006               15
     4300             1.003               32
     4400             1.004               9
     4500             1.003               4
     4600             1.001               14
     4700             1.002               21
     4800             1.004               45
     4900             1.003               34
     5000             1.003               45


     Simulated prior distributions

     Parameter       Prior Mean  Prior Variance  Prior Std. Dev.


     Parameter 1 Improper Prior
     Parameter 2 Improper Prior
     Parameter 3 Improper Prior
     Parameter 4 Improper Prior
     Parameter 5 Improper Prior
     Parameter 6 Improper Prior
     Parameter 7 Improper Prior
     Parameter 8 Improper Prior
     Parameter 9 Improper Prior
     Parameter 10 Improper Prior
     Parameter 11 Improper Prior
     Parameter 12 Improper Prior
     Parameter 13 Improper Prior
     Parameter 14 Improper Prior
     Parameter 15 Improper Prior
     Parameter 16 Improper Prior
     Parameter 17 Improper Prior
     Parameter 18 Improper Prior
     Parameter 19 Improper Prior
     Parameter 20 Improper Prior
     Parameter 21 Improper Prior
     Parameter 22 Improper Prior
     Parameter 23 Improper Prior
     Parameter 24 Improper Prior
     Parameter 25 Improper Prior
     Parameter 26 Improper Prior
     Parameter 27 Improper Prior
     Parameter 28 Improper Prior
     Parameter 29 Improper Prior
     Parameter 30 Improper Prior
     Parameter 31 Improper Prior
     Parameter 32 Improper Prior
     Parameter 33 Improper Prior
     Parameter 34 Improper Prior
     Parameter 35 Improper Prior
     Parameter 36 Improper Prior
     Parameter 37 Improper Prior
     Parameter 38 Improper Prior
     Parameter 39 Improper Prior
     Parameter 40 Improper Prior
     Parameter 41 Improper Prior
     Parameter 42 Improper Prior
     Parameter 43 Improper Prior
     Parameter 44 Improper Prior
     Parameter 45 Improper Prior
     Parameter 46 Improper Prior

     REPLICATION 55:


                     POTENTIAL       PARAMETER WITH
     ITERATION    SCALE REDUCTION      HIGHEST PSR
     100              1.211               17
     200              1.095               34
     300              1.109               45
     400              1.080               45
     500              1.041               7
     600              1.156               9
     700              1.079               45
     800              1.030               8
     900              1.030               12
     1000             1.024               45
     1100             1.043               1
     1200             1.067               5
     1300             1.035               5
     1400             1.016               13
     1500             1.019               10
     1600             1.017               45
     1700             1.013               34
     1800             1.018               2
     1900             1.023               9
     2000             1.007               29
     2100             1.006               13
     2200             1.016               6
     2300             1.022               46
     2400             1.021               22
     2500             1.029               22
     2600             1.022               9
     2700             1.038               45
     2800             1.033               2
     2900             1.012               2
     3000             1.012               10
     3100             1.011               32
     3200             1.014               8
     3300             1.013               8
     3400             1.010               6
     3500             1.004               19
     3600             1.008               45
     3700             1.013               45
     3800             1.025               45
     3900             1.024               45
     4000             1.014               5
     4100             1.017               2
     4200             1.020               9
     4300             1.020               9
     4400             1.017               5
     4500             1.008               5
     4600             1.009               5
     4700             1.007               4
     4800             1.006               14
     4900             1.008               5
     5000             1.005               20


     Simulated prior distributions

     Parameter       Prior Mean  Prior Variance  Prior Std. Dev.


     Parameter 1 Improper Prior
     Parameter 2 Improper Prior
     Parameter 3 Improper Prior
     Parameter 4 Improper Prior
     Parameter 5 Improper Prior
     Parameter 6 Improper Prior
     Parameter 7 Improper Prior
     Parameter 8 Improper Prior
     Parameter 9 Improper Prior
     Parameter 10 Improper Prior
     Parameter 11 Improper Prior
     Parameter 12 Improper Prior
     Parameter 13 Improper Prior
     Parameter 14 Improper Prior
     Parameter 15 Improper Prior
     Parameter 16 Improper Prior
     Parameter 17 Improper Prior
     Parameter 18 Improper Prior
     Parameter 19 Improper Prior
     Parameter 20 Improper Prior
     Parameter 21 Improper Prior
     Parameter 22 Improper Prior
     Parameter 23 Improper Prior
     Parameter 24 Improper Prior
     Parameter 25 Improper Prior
     Parameter 26 Improper Prior
     Parameter 27 Improper Prior
     Parameter 28 Improper Prior
     Parameter 29 Improper Prior
     Parameter 30 Improper Prior
     Parameter 31 Improper Prior
     Parameter 32 Improper Prior
     Parameter 33 Improper Prior
     Parameter 34 Improper Prior
     Parameter 35 Improper Prior
     Parameter 36 Improper Prior
     Parameter 37 Improper Prior
     Parameter 38 Improper Prior
     Parameter 39 Improper Prior
     Parameter 40 Improper Prior
     Parameter 41 Improper Prior
     Parameter 42 Improper Prior
     Parameter 43 Improper Prior
     Parameter 44 Improper Prior
     Parameter 45 Improper Prior
     Parameter 46 Improper Prior

     REPLICATION 56:


                     POTENTIAL       PARAMETER WITH
     ITERATION    SCALE REDUCTION      HIGHEST PSR
     100              1.431               2
     200              1.259               45
     300              1.205               2
     400              1.081               40
     500              1.041               46
     600              1.020               45
     700              1.023               5
     800              1.049               45
     900              1.023               40
     1000             1.040               17
     1100             1.033               17
     1200             1.024               9
     1300             1.017               5
     1400             1.019               27
     1500             1.029               1
     1600             1.023               1
     1700             1.055               45
     1800             1.064               45
     1900             1.038               45
     2000             1.008               45
     2100             1.007               12
     2200             1.016               1
     2300             1.044               1
     2400             1.059               1
     2500             1.078               8
     2600             1.064               45
     2700             1.059               45
     2800             1.025               9
     2900             1.007               10
     3000             1.008               10
     3100             1.012               5
     3200             1.011               9
     3300             1.017               7
     3400             1.012               7
     3500             1.019               7
     3600             1.042               45
     3700             1.022               45
     3800             1.011               12
     3900             1.011               12
     4000             1.009               45
     4100             1.010               45
     4200             1.007               8
     4300             1.008               8
     4400             1.008               8
     4500             1.006               8
     4600             1.003               8
     4700             1.004               10
     4800             1.014               45
     4900             1.018               45
     5000             1.029               45
     5100             1.026               45
     5200             1.031               45
     5300             1.037               45
     5400             1.035               45
     5500             1.042               45
     5600             1.039               45
     5700             1.032               45
     5800             1.044               45
     5900             1.041               45
     6000             1.048               45
     6100             1.035               45
     6200             1.015               45


     Simulated prior distributions

     Parameter       Prior Mean  Prior Variance  Prior Std. Dev.


     Parameter 1 Improper Prior
     Parameter 2 Improper Prior
     Parameter 3 Improper Prior
     Parameter 4 Improper Prior
     Parameter 5 Improper Prior
     Parameter 6 Improper Prior
     Parameter 7 Improper Prior
     Parameter 8 Improper Prior
     Parameter 9 Improper Prior
     Parameter 10 Improper Prior
     Parameter 11 Improper Prior
     Parameter 12 Improper Prior
     Parameter 13 Improper Prior
     Parameter 14 Improper Prior
     Parameter 15 Improper Prior
     Parameter 16 Improper Prior
     Parameter 17 Improper Prior
     Parameter 18 Improper Prior
     Parameter 19 Improper Prior
     Parameter 20 Improper Prior
     Parameter 21 Improper Prior
     Parameter 22 Improper Prior
     Parameter 23 Improper Prior
     Parameter 24 Improper Prior
     Parameter 25 Improper Prior
     Parameter 26 Improper Prior
     Parameter 27 Improper Prior
     Parameter 28 Improper Prior
     Parameter 29 Improper Prior
     Parameter 30 Improper Prior
     Parameter 31 Improper Prior
     Parameter 32 Improper Prior
     Parameter 33 Improper Prior
     Parameter 34 Improper Prior
     Parameter 35 Improper Prior
     Parameter 36 Improper Prior
     Parameter 37 Improper Prior
     Parameter 38 Improper Prior
     Parameter 39 Improper Prior
     Parameter 40 Improper Prior
     Parameter 41 Improper Prior
     Parameter 42 Improper Prior
     Parameter 43 Improper Prior
     Parameter 44 Improper Prior
     Parameter 45 Improper Prior
     Parameter 46 Improper Prior

     REPLICATION 57:


                     POTENTIAL       PARAMETER WITH
     ITERATION    SCALE REDUCTION      HIGHEST PSR
     100              1.504               45
     200              1.489               9
     300              1.350               9
     400              1.042               3
     500              1.025               3
     600              1.057               46
     700              1.058               9
     800              1.048               9
     900              1.029               45
     1000             1.038               27
     1100             1.050               8
     1200             1.025               21
     1300             1.043               21
     1400             1.013               1
     1500             1.065               5
     1600             1.095               1
     1700             1.036               1
     1800             1.043               9
     1900             1.023               36
     2000             1.018               36
     2100             1.012               14
     2200             1.012               35
     2300             1.019               1
     2400             1.015               1
     2500             1.008               15
     2600             1.012               21
     2700             1.014               21
     2800             1.017               17
     2900             1.017               17
     3000             1.012               20
     3100             1.011               5
     3200             1.015               1
     3300             1.009               38
     3400             1.005               40
     3500             1.007               5
     3600             1.007               10
     3700             1.008               10
     3800             1.008               25
     3900             1.008               10
     4000             1.008               9
     4100             1.007               9
     4200             1.019               9
     4300             1.014               9
     4400             1.006               9
     4500             1.006               9
     4600             1.008               17
     4700             1.007               1
     4800             1.008               17
     4900             1.004               14
     5000             1.005               14


     Simulated prior distributions

     Parameter       Prior Mean  Prior Variance  Prior Std. Dev.


     Parameter 1 Improper Prior
     Parameter 2 Improper Prior
     Parameter 3 Improper Prior
     Parameter 4 Improper Prior
     Parameter 5 Improper Prior
     Parameter 6 Improper Prior
     Parameter 7 Improper Prior
     Parameter 8 Improper Prior
     Parameter 9 Improper Prior
     Parameter 10 Improper Prior
     Parameter 11 Improper Prior
     Parameter 12 Improper Prior
     Parameter 13 Improper Prior
     Parameter 14 Improper Prior
     Parameter 15 Improper Prior
     Parameter 16 Improper Prior
     Parameter 17 Improper Prior
     Parameter 18 Improper Prior
     Parameter 19 Improper Prior
     Parameter 20 Improper Prior
     Parameter 21 Improper Prior
     Parameter 22 Improper Prior
     Parameter 23 Improper Prior
     Parameter 24 Improper Prior
     Parameter 25 Improper Prior
     Parameter 26 Improper Prior
     Parameter 27 Improper Prior
     Parameter 28 Improper Prior
     Parameter 29 Improper Prior
     Parameter 30 Improper Prior
     Parameter 31 Improper Prior
     Parameter 32 Improper Prior
     Parameter 33 Improper Prior
     Parameter 34 Improper Prior
     Parameter 35 Improper Prior
     Parameter 36 Improper Prior
     Parameter 37 Improper Prior
     Parameter 38 Improper Prior
     Parameter 39 Improper Prior
     Parameter 40 Improper Prior
     Parameter 41 Improper Prior
     Parameter 42 Improper Prior
     Parameter 43 Improper Prior
     Parameter 44 Improper Prior
     Parameter 45 Improper Prior
     Parameter 46 Improper Prior

     REPLICATION 58:


                     POTENTIAL       PARAMETER WITH
     ITERATION    SCALE REDUCTION      HIGHEST PSR
     100              1.275               38
     200              1.249               9
     300              1.061               26
     400              1.241               9
     500              1.088               21
     600              1.053               19
     700              1.039               21
     800              1.101               45
     900              1.015               22
     1000             1.017               12
     1100             1.036               8
     1200             1.020               5
     1300             1.043               21
     1400             1.088               45
     1500             1.154               9
     1600             1.135               45
     1700             1.015               9
     1800             1.017               31
     1900             1.018               45
     2000             1.054               9
     2100             1.037               45
     2200             1.018               45
     2300             1.012               14
     2400             1.043               45
     2500             1.014               14
     2600             1.008               14
     2700             1.011               14
     2800             1.007               14
     2900             1.017               21
     3000             1.012               21
     3100             1.005               17
     3200             1.015               9
     3300             1.028               9
     3400             1.053               45
     3500             1.078               45
     3600             1.067               45
     3700             1.045               45
     3800             1.028               45
     3900             1.017               45
     4000             1.011               8
     4100             1.007               8
     4200             1.002               11
     4300             1.003               21
     4400             1.008               45
     4500             1.022               45
     4600             1.014               45
     4700             1.023               45
     4800             1.023               45
     4900             1.041               45
     5000             1.033               45
     5100             1.028               45
     5200             1.027               45
     5300             1.042               45
     5400             1.043               45
     5500             1.024               45
     5600             1.009               45


     Simulated prior distributions

     Parameter       Prior Mean  Prior Variance  Prior Std. Dev.


     Parameter 1 Improper Prior
     Parameter 2 Improper Prior
     Parameter 3 Improper Prior
     Parameter 4 Improper Prior
     Parameter 5 Improper Prior
     Parameter 6 Improper Prior
     Parameter 7 Improper Prior
     Parameter 8 Improper Prior
     Parameter 9 Improper Prior
     Parameter 10 Improper Prior
     Parameter 11 Improper Prior
     Parameter 12 Improper Prior
     Parameter 13 Improper Prior
     Parameter 14 Improper Prior
     Parameter 15 Improper Prior
     Parameter 16 Improper Prior
     Parameter 17 Improper Prior
     Parameter 18 Improper Prior
     Parameter 19 Improper Prior
     Parameter 20 Improper Prior
     Parameter 21 Improper Prior
     Parameter 22 Improper Prior
     Parameter 23 Improper Prior
     Parameter 24 Improper Prior
     Parameter 25 Improper Prior
     Parameter 26 Improper Prior
     Parameter 27 Improper Prior
     Parameter 28 Improper Prior
     Parameter 29 Improper Prior
     Parameter 30 Improper Prior
     Parameter 31 Improper Prior
     Parameter 32 Improper Prior
     Parameter 33 Improper Prior
     Parameter 34 Improper Prior
     Parameter 35 Improper Prior
     Parameter 36 Improper Prior
     Parameter 37 Improper Prior
     Parameter 38 Improper Prior
     Parameter 39 Improper Prior
     Parameter 40 Improper Prior
     Parameter 41 Improper Prior
     Parameter 42 Improper Prior
     Parameter 43 Improper Prior
     Parameter 44 Improper Prior
     Parameter 45 Improper Prior
     Parameter 46 Improper Prior

     REPLICATION 59:


                     POTENTIAL       PARAMETER WITH
     ITERATION    SCALE REDUCTION      HIGHEST PSR
     100              1.386               3
     200              1.144               1
     300              1.079               12
     400              1.065               20
     500              1.065               14
     600              1.044               15
     700              1.035               12
     800              1.027               3
     900              1.030               39
     1000             1.030               13
     1100             1.028               14
     1200             1.014               14
     1300             1.045               45
     1400             1.020               46
     1500             1.019               13
     1600             1.058               5
     1700             1.016               5
     1800             1.004               13
     1900             1.011               17
     2000             1.019               17
     2100             1.011               14
     2200             1.011               36
     2300             1.022               36
     2400             1.029               36
     2500             1.018               36
     2600             1.013               19
     2700             1.007               5
     2800             1.010               9
     2900             1.019               14
     3000             1.016               4
     3100             1.014               14
     3200             1.010               12
     3300             1.012               17
     3400             1.008               23
     3500             1.012               9
     3600             1.028               9
     3700             1.046               9
     3800             1.057               9
     3900             1.023               45
     4000             1.018               45
     4100             1.029               45
     4200             1.011               45
     4300             1.012               45
     4400             1.006               11
     4500             1.006               25
     4600             1.006               11
     4700             1.005               11
     4800             1.005               13
     4900             1.005               34
     5000             1.004               34


     Simulated prior distributions

     Parameter       Prior Mean  Prior Variance  Prior Std. Dev.


     Parameter 1 Improper Prior
     Parameter 2 Improper Prior
     Parameter 3 Improper Prior
     Parameter 4 Improper Prior
     Parameter 5 Improper Prior
     Parameter 6 Improper Prior
     Parameter 7 Improper Prior
     Parameter 8 Improper Prior
     Parameter 9 Improper Prior
     Parameter 10 Improper Prior
     Parameter 11 Improper Prior
     Parameter 12 Improper Prior
     Parameter 13 Improper Prior
     Parameter 14 Improper Prior
     Parameter 15 Improper Prior
     Parameter 16 Improper Prior
     Parameter 17 Improper Prior
     Parameter 18 Improper Prior
     Parameter 19 Improper Prior
     Parameter 20 Improper Prior
     Parameter 21 Improper Prior
     Parameter 22 Improper Prior
     Parameter 23 Improper Prior
     Parameter 24 Improper Prior
     Parameter 25 Improper Prior
     Parameter 26 Improper Prior
     Parameter 27 Improper Prior
     Parameter 28 Improper Prior
     Parameter 29 Improper Prior
     Parameter 30 Improper Prior
     Parameter 31 Improper Prior
     Parameter 32 Improper Prior
     Parameter 33 Improper Prior
     Parameter 34 Improper Prior
     Parameter 35 Improper Prior
     Parameter 36 Improper Prior
     Parameter 37 Improper Prior
     Parameter 38 Improper Prior
     Parameter 39 Improper Prior
     Parameter 40 Improper Prior
     Parameter 41 Improper Prior
     Parameter 42 Improper Prior
     Parameter 43 Improper Prior
     Parameter 44 Improper Prior
     Parameter 45 Improper Prior
     Parameter 46 Improper Prior

     REPLICATION 60:


                     POTENTIAL       PARAMETER WITH
     ITERATION    SCALE REDUCTION      HIGHEST PSR
     100              1.297               14
     200              1.098               26
     300              1.343               3
     400              1.074               3
     500              1.143               45
     600              1.056               15
     700              1.036               26
     800              1.037               1
     900              1.025               8
     1000             1.050               19
     1100             1.034               14
     1200             1.028               4
     1300             1.018               40
     1400             1.036               21
     1500             1.017               39
     1600             1.011               26
     1700             1.009               16
     1800             1.005               1
     1900             1.019               3
     2000             1.013               18
     2100             1.009               26
     2200             1.009               26
     2300             1.011               26
     2400             1.010               26
     2500             1.011               8
     2600             1.018               21
     2700             1.006               21
     2800             1.011               1
     2900             1.020               1
     3000             1.019               45
     3100             1.012               45
     3200             1.010               26
     3300             1.021               12
     3400             1.021               12
     3500             1.017               12
     3600             1.009               12
     3700             1.010               45
     3800             1.008               10
     3900             1.009               10
     4000             1.008               15
     4100             1.005               15
     4200             1.004               1
     4300             1.003               25
     4400             1.007               1
     4500             1.004               46
     4600             1.004               46
     4700             1.004               45
     4800             1.008               9
     4900             1.006               12
     5000             1.009               12


     Simulated prior distributions

     Parameter       Prior Mean  Prior Variance  Prior Std. Dev.


     Parameter 1 Improper Prior
     Parameter 2 Improper Prior
     Parameter 3 Improper Prior
     Parameter 4 Improper Prior
     Parameter 5 Improper Prior
     Parameter 6 Improper Prior
     Parameter 7 Improper Prior
     Parameter 8 Improper Prior
     Parameter 9 Improper Prior
     Parameter 10 Improper Prior
     Parameter 11 Improper Prior
     Parameter 12 Improper Prior
     Parameter 13 Improper Prior
     Parameter 14 Improper Prior
     Parameter 15 Improper Prior
     Parameter 16 Improper Prior
     Parameter 17 Improper Prior
     Parameter 18 Improper Prior
     Parameter 19 Improper Prior
     Parameter 20 Improper Prior
     Parameter 21 Improper Prior
     Parameter 22 Improper Prior
     Parameter 23 Improper Prior
     Parameter 24 Improper Prior
     Parameter 25 Improper Prior
     Parameter 26 Improper Prior
     Parameter 27 Improper Prior
     Parameter 28 Improper Prior
     Parameter 29 Improper Prior
     Parameter 30 Improper Prior
     Parameter 31 Improper Prior
     Parameter 32 Improper Prior
     Parameter 33 Improper Prior
     Parameter 34 Improper Prior
     Parameter 35 Improper Prior
     Parameter 36 Improper Prior
     Parameter 37 Improper Prior
     Parameter 38 Improper Prior
     Parameter 39 Improper Prior
     Parameter 40 Improper Prior
     Parameter 41 Improper Prior
     Parameter 42 Improper Prior
     Parameter 43 Improper Prior
     Parameter 44 Improper Prior
     Parameter 45 Improper Prior
     Parameter 46 Improper Prior

     REPLICATION 61:


                     POTENTIAL       PARAMETER WITH
     ITERATION    SCALE REDUCTION      HIGHEST PSR
     100              1.228               45
     200              1.178               27
     300              1.048               8
     400              1.101               28
     500              1.061               27
     600              1.048               14
     700              1.046               5
     800              1.123               9
     900              1.118               8
     1000             1.030               16
     1100             1.018               16
     1200             1.015               14
     1300             1.023               14
     1400             1.018               1
     1500             1.029               1
     1600             1.015               7
     1700             1.019               7
     1800             1.019               13
     1900             1.017               20
     2000             1.016               20
     2100             1.013               16
     2200             1.037               45
     2300             1.032               45
     2400             1.051               45
     2500             1.044               45
     2600             1.026               45
     2700             1.020               20
     2800             1.016               9
     2900             1.009               20
     3000             1.009               20
     3100             1.009               20
     3200             1.014               45
     3300             1.019               45
     3400             1.024               45
     3500             1.024               45
     3600             1.011               45
     3700             1.023               45
     3800             1.031               45
     3900             1.016               45
     4000             1.010               45
     4100             1.006               45
     4200             1.005               40
     4300             1.004               36
     4400             1.005               36
     4500             1.005               38
     4600             1.010               9
     4700             1.009               9
     4800             1.012               9
     4900             1.012               9
     5000             1.022               9
     5100             1.015               9


     Simulated prior distributions

     Parameter       Prior Mean  Prior Variance  Prior Std. Dev.


     Parameter 1 Improper Prior
     Parameter 2 Improper Prior
     Parameter 3 Improper Prior
     Parameter 4 Improper Prior
     Parameter 5 Improper Prior
     Parameter 6 Improper Prior
     Parameter 7 Improper Prior
     Parameter 8 Improper Prior
     Parameter 9 Improper Prior
     Parameter 10 Improper Prior
     Parameter 11 Improper Prior
     Parameter 12 Improper Prior
     Parameter 13 Improper Prior
     Parameter 14 Improper Prior
     Parameter 15 Improper Prior
     Parameter 16 Improper Prior
     Parameter 17 Improper Prior
     Parameter 18 Improper Prior
     Parameter 19 Improper Prior
     Parameter 20 Improper Prior
     Parameter 21 Improper Prior
     Parameter 22 Improper Prior
     Parameter 23 Improper Prior
     Parameter 24 Improper Prior
     Parameter 25 Improper Prior
     Parameter 26 Improper Prior
     Parameter 27 Improper Prior
     Parameter 28 Improper Prior
     Parameter 29 Improper Prior
     Parameter 30 Improper Prior
     Parameter 31 Improper Prior
     Parameter 32 Improper Prior
     Parameter 33 Improper Prior
     Parameter 34 Improper Prior
     Parameter 35 Improper Prior
     Parameter 36 Improper Prior
     Parameter 37 Improper Prior
     Parameter 38 Improper Prior
     Parameter 39 Improper Prior
     Parameter 40 Improper Prior
     Parameter 41 Improper Prior
     Parameter 42 Improper Prior
     Parameter 43 Improper Prior
     Parameter 44 Improper Prior
     Parameter 45 Improper Prior
     Parameter 46 Improper Prior

     REPLICATION 62:


                     POTENTIAL       PARAMETER WITH
     ITERATION    SCALE REDUCTION      HIGHEST PSR
     100              1.287               13
     200              1.371               8
     300              1.126               16
     400              1.079               10
     500              1.041               21
     600              1.056               5
     700              1.025               33
     800              1.026               1
     900              1.043               2
     1000             1.022               17
     1100             1.021               8
     1200             1.118               1
     1300             1.048               9
     1400             1.039               2
     1500             1.011               18
     1600             1.035               18
     1700             1.033               9
     1800             1.028               9
     1900             1.014               15
     2000             1.014               12
     2100             1.012               15
     2200             1.012               45
     2300             1.021               45
     2400             1.017               2
     2500             1.024               2
     2600             1.021               27
     2700             1.011               13
     2800             1.006               19
     2900             1.006               40
     3000             1.008               32
     3100             1.009               32
     3200             1.009               32
     3300             1.006               46
     3400             1.007               12
     3500             1.010               26
     3600             1.010               19
     3700             1.008               17
     3800             1.009               17
     3900             1.009               17
     4000             1.010               17
     4100             1.006               32
     4200             1.005               32
     4300             1.010               1
     4400             1.016               1
     4500             1.023               45
     4600             1.010               14
     4700             1.010               28
     4800             1.011               1
     4900             1.011               1
     5000             1.007               14


     Simulated prior distributions

     Parameter       Prior Mean  Prior Variance  Prior Std. Dev.


     Parameter 1 Improper Prior
     Parameter 2 Improper Prior
     Parameter 3 Improper Prior
     Parameter 4 Improper Prior
     Parameter 5 Improper Prior
     Parameter 6 Improper Prior
     Parameter 7 Improper Prior
     Parameter 8 Improper Prior
     Parameter 9 Improper Prior
     Parameter 10 Improper Prior
     Parameter 11 Improper Prior
     Parameter 12 Improper Prior
     Parameter 13 Improper Prior
     Parameter 14 Improper Prior
     Parameter 15 Improper Prior
     Parameter 16 Improper Prior
     Parameter 17 Improper Prior
     Parameter 18 Improper Prior
     Parameter 19 Improper Prior
     Parameter 20 Improper Prior
     Parameter 21 Improper Prior
     Parameter 22 Improper Prior
     Parameter 23 Improper Prior
     Parameter 24 Improper Prior
     Parameter 25 Improper Prior
     Parameter 26 Improper Prior
     Parameter 27 Improper Prior
     Parameter 28 Improper Prior
     Parameter 29 Improper Prior
     Parameter 30 Improper Prior
     Parameter 31 Improper Prior
     Parameter 32 Improper Prior
     Parameter 33 Improper Prior
     Parameter 34 Improper Prior
     Parameter 35 Improper Prior
     Parameter 36 Improper Prior
     Parameter 37 Improper Prior
     Parameter 38 Improper Prior
     Parameter 39 Improper Prior
     Parameter 40 Improper Prior
     Parameter 41 Improper Prior
     Parameter 42 Improper Prior
     Parameter 43 Improper Prior
     Parameter 44 Improper Prior
     Parameter 45 Improper Prior
     Parameter 46 Improper Prior

     REPLICATION 63:


                     POTENTIAL       PARAMETER WITH
     ITERATION    SCALE REDUCTION      HIGHEST PSR
     100              1.191               34
     200              1.261               45
     300              1.077               6
     400              1.067               46
     500              1.114               9
     600              1.032               46
     700              1.055               2
     800              1.024               32
     900              1.051               1
     1000             1.035               19
     1100             1.024               19
     1200             1.021               17
     1300             1.020               28
     1400             1.020               9
     1500             1.029               19
     1600             1.035               5
     1700             1.022               5
     1800             1.010               28
     1900             1.012               23
     2000             1.005               36
     2100             1.012               14
     2200             1.008               5
     2300             1.010               6
     2400             1.008               14
     2500             1.010               18
     2600             1.011               20
     2700             1.018               20
     2800             1.019               20
     2900             1.034               20
     3000             1.020               20
     3100             1.032               45
     3200             1.022               45
     3300             1.023               45
     3400             1.015               45
     3500             1.010               45
     3600             1.014               45
     3700             1.007               39
     3800             1.012               9
     3900             1.010               9
     4000             1.021               9
     4100             1.024               9
     4200             1.016               9
     4300             1.011               20
     4400             1.012               20
     4500             1.011               20
     4600             1.010               45
     4700             1.007               21
     4800             1.010               20
     4900             1.006               20
     5000             1.006               28


     Simulated prior distributions

     Parameter       Prior Mean  Prior Variance  Prior Std. Dev.


     Parameter 1 Improper Prior
     Parameter 2 Improper Prior
     Parameter 3 Improper Prior
     Parameter 4 Improper Prior
     Parameter 5 Improper Prior
     Parameter 6 Improper Prior
     Parameter 7 Improper Prior
     Parameter 8 Improper Prior
     Parameter 9 Improper Prior
     Parameter 10 Improper Prior
     Parameter 11 Improper Prior
     Parameter 12 Improper Prior
     Parameter 13 Improper Prior
     Parameter 14 Improper Prior
     Parameter 15 Improper Prior
     Parameter 16 Improper Prior
     Parameter 17 Improper Prior
     Parameter 18 Improper Prior
     Parameter 19 Improper Prior
     Parameter 20 Improper Prior
     Parameter 21 Improper Prior
     Parameter 22 Improper Prior
     Parameter 23 Improper Prior
     Parameter 24 Improper Prior
     Parameter 25 Improper Prior
     Parameter 26 Improper Prior
     Parameter 27 Improper Prior
     Parameter 28 Improper Prior
     Parameter 29 Improper Prior
     Parameter 30 Improper Prior
     Parameter 31 Improper Prior
     Parameter 32 Improper Prior
     Parameter 33 Improper Prior
     Parameter 34 Improper Prior
     Parameter 35 Improper Prior
     Parameter 36 Improper Prior
     Parameter 37 Improper Prior
     Parameter 38 Improper Prior
     Parameter 39 Improper Prior
     Parameter 40 Improper Prior
     Parameter 41 Improper Prior
     Parameter 42 Improper Prior
     Parameter 43 Improper Prior
     Parameter 44 Improper Prior
     Parameter 45 Improper Prior
     Parameter 46 Improper Prior

     REPLICATION 64:


                     POTENTIAL       PARAMETER WITH
     ITERATION    SCALE REDUCTION      HIGHEST PSR
     100              1.626               1
     200              1.063               35
     300              1.135               17
     400              1.225               45
     500              1.147               45
     600              1.177               45
     700              1.300               5
     800              1.143               45
     900              1.028               39
     1000             1.020               39
     1100             1.076               21
     1200             1.017               9
     1300             1.024               32
     1400             1.061               45
     1500             1.017               38
     1600             1.010               45
     1700             1.013               15
     1800             1.027               35
     1900             1.021               35
     2000             1.011               35
     2100             1.006               35
     2200             1.005               44
     2300             1.011               21
     2400             1.006               14
     2500             1.013               27
     2600             1.015               45
     2700             1.014               45
     2800             1.013               35
     2900             1.029               45
     3000             1.017               45
     3100             1.006               21
     3200             1.014               21
     3300             1.017               45
     3400             1.012               45
     3500             1.016               10
     3600             1.008               28
     3700             1.017               45
     3800             1.009               45
     3900             1.008               38
     4000             1.006               14
     4100             1.010               14
     4200             1.009               14
     4300             1.010               14
     4400             1.010               45
     4500             1.005               32
     4600             1.007               14
     4700             1.004               16
     4800             1.005               1
     4900             1.003               1
     5000             1.004               31


     Simulated prior distributions

     Parameter       Prior Mean  Prior Variance  Prior Std. Dev.


     Parameter 1 Improper Prior
     Parameter 2 Improper Prior
     Parameter 3 Improper Prior
     Parameter 4 Improper Prior
     Parameter 5 Improper Prior
     Parameter 6 Improper Prior
     Parameter 7 Improper Prior
     Parameter 8 Improper Prior
     Parameter 9 Improper Prior
     Parameter 10 Improper Prior
     Parameter 11 Improper Prior
     Parameter 12 Improper Prior
     Parameter 13 Improper Prior
     Parameter 14 Improper Prior
     Parameter 15 Improper Prior
     Parameter 16 Improper Prior
     Parameter 17 Improper Prior
     Parameter 18 Improper Prior
     Parameter 19 Improper Prior
     Parameter 20 Improper Prior
     Parameter 21 Improper Prior
     Parameter 22 Improper Prior
     Parameter 23 Improper Prior
     Parameter 24 Improper Prior
     Parameter 25 Improper Prior
     Parameter 26 Improper Prior
     Parameter 27 Improper Prior
     Parameter 28 Improper Prior
     Parameter 29 Improper Prior
     Parameter 30 Improper Prior
     Parameter 31 Improper Prior
     Parameter 32 Improper Prior
     Parameter 33 Improper Prior
     Parameter 34 Improper Prior
     Parameter 35 Improper Prior
     Parameter 36 Improper Prior
     Parameter 37 Improper Prior
     Parameter 38 Improper Prior
     Parameter 39 Improper Prior
     Parameter 40 Improper Prior
     Parameter 41 Improper Prior
     Parameter 42 Improper Prior
     Parameter 43 Improper Prior
     Parameter 44 Improper Prior
     Parameter 45 Improper Prior
     Parameter 46 Improper Prior

     REPLICATION 65:


                     POTENTIAL       PARAMETER WITH
     ITERATION    SCALE REDUCTION      HIGHEST PSR
     100              1.763               2
     200              1.155               5
     300              1.099               45
     400              1.053               17
     500              1.095               13
     600              1.034               11
     700              1.023               32
     800              1.047               8
     900              1.055               8
     1000             1.021               45
     1100             1.018               19
     1200             1.023               40
     1300             1.018               37
     1400             1.020               45
     1500             1.020               18
     1600             1.028               9
     1700             1.016               40
     1800             1.018               40
     1900             1.014               40
     2000             1.012               40
     2100             1.017               21
     2200             1.014               21
     2300             1.010               21
     2400             1.010               21
     2500             1.012               32
     2600             1.013               5
     2700             1.009               32
     2800             1.020               45
     2900             1.009               45
     3000             1.006               34
     3100             1.005               38
     3200             1.005               6
     3300             1.011               6
     3400             1.011               6
     3500             1.009               24
     3600             1.009               24
     3700             1.015               45
     3800             1.015               45
     3900             1.009               45
     4000             1.004               31
     4100             1.003               39
     4200             1.003               31
     4300             1.002               36
     4400             1.003               46
     4500             1.002               41
     4600             1.003               4
     4700             1.003               41
     4800             1.003               2
     4900             1.003               41
     5000             1.005               41


     Simulated prior distributions

     Parameter       Prior Mean  Prior Variance  Prior Std. Dev.


     Parameter 1 Improper Prior
     Parameter 2 Improper Prior
     Parameter 3 Improper Prior
     Parameter 4 Improper Prior
     Parameter 5 Improper Prior
     Parameter 6 Improper Prior
     Parameter 7 Improper Prior
     Parameter 8 Improper Prior
     Parameter 9 Improper Prior
     Parameter 10 Improper Prior
     Parameter 11 Improper Prior
     Parameter 12 Improper Prior
     Parameter 13 Improper Prior
     Parameter 14 Improper Prior
     Parameter 15 Improper Prior
     Parameter 16 Improper Prior
     Parameter 17 Improper Prior
     Parameter 18 Improper Prior
     Parameter 19 Improper Prior
     Parameter 20 Improper Prior
     Parameter 21 Improper Prior
     Parameter 22 Improper Prior
     Parameter 23 Improper Prior
     Parameter 24 Improper Prior
     Parameter 25 Improper Prior
     Parameter 26 Improper Prior
     Parameter 27 Improper Prior
     Parameter 28 Improper Prior
     Parameter 29 Improper Prior
     Parameter 30 Improper Prior
     Parameter 31 Improper Prior
     Parameter 32 Improper Prior
     Parameter 33 Improper Prior
     Parameter 34 Improper Prior
     Parameter 35 Improper Prior
     Parameter 36 Improper Prior
     Parameter 37 Improper Prior
     Parameter 38 Improper Prior
     Parameter 39 Improper Prior
     Parameter 40 Improper Prior
     Parameter 41 Improper Prior
     Parameter 42 Improper Prior
     Parameter 43 Improper Prior
     Parameter 44 Improper Prior
     Parameter 45 Improper Prior
     Parameter 46 Improper Prior

     REPLICATION 66:


                     POTENTIAL       PARAMETER WITH
     ITERATION    SCALE REDUCTION      HIGHEST PSR
     100              1.189               40
     200              1.140               45
     300              1.093               1
     400              1.083               2
     500              1.062               40
     600              1.115               11
     700              1.166               45
     800              1.043               26
     900              1.062               1
     1000             1.040               12
     1100             1.055               12
     1200             1.051               26
     1300             1.022               1
     1400             1.014               13
     1500             1.020               22
     1600             1.032               21
     1700             1.031               21
     1800             1.020               21
     1900             1.042               5
     2000             1.008               21
     2100             1.013               12
     2200             1.019               22
     2300             1.014               22
     2400             1.021               1
     2500             1.016               1
     2600             1.020               21
     2700             1.019               3
     2800             1.018               24
     2900             1.015               5
     3000             1.015               5
     3100             1.010               21
     3200             1.031               45
     3300             1.036               45
     3400             1.017               45
     3500             1.003               45
     3600             1.031               1
     3700             1.022               1
     3800             1.025               1
     3900             1.027               1
     4000             1.016               1
     4100             1.004               46
     4200             1.007               45
     4300             1.007               45
     4400             1.006               45
     4500             1.009               45
     4600             1.004               14
     4700             1.004               30
     4800             1.007               26
     4900             1.006               26
     5000             1.008               26


     Simulated prior distributions

     Parameter       Prior Mean  Prior Variance  Prior Std. Dev.


     Parameter 1 Improper Prior
     Parameter 2 Improper Prior
     Parameter 3 Improper Prior
     Parameter 4 Improper Prior
     Parameter 5 Improper Prior
     Parameter 6 Improper Prior
     Parameter 7 Improper Prior
     Parameter 8 Improper Prior
     Parameter 9 Improper Prior
     Parameter 10 Improper Prior
     Parameter 11 Improper Prior
     Parameter 12 Improper Prior
     Parameter 13 Improper Prior
     Parameter 14 Improper Prior
     Parameter 15 Improper Prior
     Parameter 16 Improper Prior
     Parameter 17 Improper Prior
     Parameter 18 Improper Prior
     Parameter 19 Improper Prior
     Parameter 20 Improper Prior
     Parameter 21 Improper Prior
     Parameter 22 Improper Prior
     Parameter 23 Improper Prior
     Parameter 24 Improper Prior
     Parameter 25 Improper Prior
     Parameter 26 Improper Prior
     Parameter 27 Improper Prior
     Parameter 28 Improper Prior
     Parameter 29 Improper Prior
     Parameter 30 Improper Prior
     Parameter 31 Improper Prior
     Parameter 32 Improper Prior
     Parameter 33 Improper Prior
     Parameter 34 Improper Prior
     Parameter 35 Improper Prior
     Parameter 36 Improper Prior
     Parameter 37 Improper Prior
     Parameter 38 Improper Prior
     Parameter 39 Improper Prior
     Parameter 40 Improper Prior
     Parameter 41 Improper Prior
     Parameter 42 Improper Prior
     Parameter 43 Improper Prior
     Parameter 44 Improper Prior
     Parameter 45 Improper Prior
     Parameter 46 Improper Prior

     REPLICATION 67:


                     POTENTIAL       PARAMETER WITH
     ITERATION    SCALE REDUCTION      HIGHEST PSR
     100              1.229               13
     200              1.387               9
     300              1.078               3
     400              1.066               39
     500              1.037               34
     600              1.030               2
     700              1.028               27
     800              1.030               9
     900              1.116               9
     1000             1.027               9
     1100             1.023               2
     1200             1.067               3
     1300             1.081               45
     1400             1.019               3
     1500             1.012               15
     1600             1.023               38
     1700             1.027               13
     1800             1.015               38
     1900             1.018               12
     2000             1.008               26
     2100             1.020               45
     2200             1.027               5
     2300             1.027               45
     2400             1.014               10
     2500             1.016               10
     2600             1.014               46
     2700             1.008               38
     2800             1.022               5
     2900             1.032               5
     3000             1.027               9
     3100             1.036               45
     3200             1.028               9
     3300             1.026               5
     3400             1.020               5
     3500             1.017               9
     3600             1.008               44
     3700             1.005               10
     3800             1.006               32
     3900             1.005               45
     4000             1.005               16
     4100             1.004               45
     4200             1.017               45
     4300             1.024               9
     4400             1.026               5
     4500             1.027               9
     4600             1.044               45
     4700             1.034               9
     4800             1.016               9
     4900             1.014               9
     5000             1.014               5


     Simulated prior distributions

     Parameter       Prior Mean  Prior Variance  Prior Std. Dev.


     Parameter 1 Improper Prior
     Parameter 2 Improper Prior
     Parameter 3 Improper Prior
     Parameter 4 Improper Prior
     Parameter 5 Improper Prior
     Parameter 6 Improper Prior
     Parameter 7 Improper Prior
     Parameter 8 Improper Prior
     Parameter 9 Improper Prior
     Parameter 10 Improper Prior
     Parameter 11 Improper Prior
     Parameter 12 Improper Prior
     Parameter 13 Improper Prior
     Parameter 14 Improper Prior
     Parameter 15 Improper Prior
     Parameter 16 Improper Prior
     Parameter 17 Improper Prior
     Parameter 18 Improper Prior
     Parameter 19 Improper Prior
     Parameter 20 Improper Prior
     Parameter 21 Improper Prior
     Parameter 22 Improper Prior
     Parameter 23 Improper Prior
     Parameter 24 Improper Prior
     Parameter 25 Improper Prior
     Parameter 26 Improper Prior
     Parameter 27 Improper Prior
     Parameter 28 Improper Prior
     Parameter 29 Improper Prior
     Parameter 30 Improper Prior
     Parameter 31 Improper Prior
     Parameter 32 Improper Prior
     Parameter 33 Improper Prior
     Parameter 34 Improper Prior
     Parameter 35 Improper Prior
     Parameter 36 Improper Prior
     Parameter 37 Improper Prior
     Parameter 38 Improper Prior
     Parameter 39 Improper Prior
     Parameter 40 Improper Prior
     Parameter 41 Improper Prior
     Parameter 42 Improper Prior
     Parameter 43 Improper Prior
     Parameter 44 Improper Prior
     Parameter 45 Improper Prior
     Parameter 46 Improper Prior

     REPLICATION 68:


                     POTENTIAL       PARAMETER WITH
     ITERATION    SCALE REDUCTION      HIGHEST PSR
     100              1.223               9
     200              1.191               17
     300              1.072               36
     400              1.178               14
     500              1.043               12
     600              1.033               31
     700              1.036               31
     800              1.044               5
     900              1.024               13
     1000             1.067               13
     1100             1.027               6
     1200             1.015               22
     1300             1.058               6
     1400             1.120               5
     1500             1.049               45
     1600             1.026               45
     1700             1.013               32
     1800             1.019               32
     1900             1.012               20
     2000             1.010               20
     2100             1.026               45
     2200             1.031               45
     2300             1.047               45
     2400             1.024               45
     2500             1.009               45
     2600             1.016               45
     2700             1.005               32
     2800             1.007               32
     2900             1.016               32
     3000             1.009               46
     3100             1.008               10
     3200             1.021               10
     3300             1.028               10
     3400             1.029               10
     3500             1.024               10
     3600             1.010               6
     3700             1.013               6
     3800             1.008               6
     3900             1.010               17
     4000             1.011               15
     4100             1.009               15
     4200             1.004               15
     4300             1.002               46
     4400             1.004               46
     4500             1.008               46
     4600             1.010               46
     4700             1.010               46
     4800             1.010               46
     4900             1.014               45
     5000             1.008               13


     Simulated prior distributions

     Parameter       Prior Mean  Prior Variance  Prior Std. Dev.


     Parameter 1 Improper Prior
     Parameter 2 Improper Prior
     Parameter 3 Improper Prior
     Parameter 4 Improper Prior
     Parameter 5 Improper Prior
     Parameter 6 Improper Prior
     Parameter 7 Improper Prior
     Parameter 8 Improper Prior
     Parameter 9 Improper Prior
     Parameter 10 Improper Prior
     Parameter 11 Improper Prior
     Parameter 12 Improper Prior
     Parameter 13 Improper Prior
     Parameter 14 Improper Prior
     Parameter 15 Improper Prior
     Parameter 16 Improper Prior
     Parameter 17 Improper Prior
     Parameter 18 Improper Prior
     Parameter 19 Improper Prior
     Parameter 20 Improper Prior
     Parameter 21 Improper Prior
     Parameter 22 Improper Prior
     Parameter 23 Improper Prior
     Parameter 24 Improper Prior
     Parameter 25 Improper Prior
     Parameter 26 Improper Prior
     Parameter 27 Improper Prior
     Parameter 28 Improper Prior
     Parameter 29 Improper Prior
     Parameter 30 Improper Prior
     Parameter 31 Improper Prior
     Parameter 32 Improper Prior
     Parameter 33 Improper Prior
     Parameter 34 Improper Prior
     Parameter 35 Improper Prior
     Parameter 36 Improper Prior
     Parameter 37 Improper Prior
     Parameter 38 Improper Prior
     Parameter 39 Improper Prior
     Parameter 40 Improper Prior
     Parameter 41 Improper Prior
     Parameter 42 Improper Prior
     Parameter 43 Improper Prior
     Parameter 44 Improper Prior
     Parameter 45 Improper Prior
     Parameter 46 Improper Prior

     REPLICATION 69:


                     POTENTIAL       PARAMETER WITH
     ITERATION    SCALE REDUCTION      HIGHEST PSR
     100              1.349               32
     200              1.085               26
     300              1.124               14
     400              1.088               19
     500              1.066               46
     600              1.051               9
     700              1.023               1
     800              1.048               9
     900              1.036               9
     1000             1.019               10
     1100             1.064               45
     1200             1.089               45
     1300             1.051               45
     1400             1.027               13
     1500             1.028               12
     1600             1.043               45
     1700             1.060               45
     1800             1.053               45
     1900             1.016               45
     2000             1.017               13
     2100             1.013               1
     2200             1.009               22
     2300             1.012               19
     2400             1.014               45
     2500             1.019               45
     2600             1.006               29
     2700             1.012               45
     2800             1.008               28
     2900             1.012               1
     3000             1.023               1
     3100             1.018               1
     3200             1.012               1
     3300             1.007               46
     3400             1.007               46
     3500             1.015               46
     3600             1.016               46
     3700             1.010               46
     3800             1.010               46
     3900             1.004               24
     4000             1.008               17
     4100             1.010               17
     4200             1.013               17
     4300             1.011               17
     4400             1.015               17
     4500             1.024               45
     4600             1.021               45
     4700             1.015               45
     4800             1.011               45
     4900             1.007               45
     5000             1.007               12


     Simulated prior distributions

     Parameter       Prior Mean  Prior Variance  Prior Std. Dev.


     Parameter 1 Improper Prior
     Parameter 2 Improper Prior
     Parameter 3 Improper Prior
     Parameter 4 Improper Prior
     Parameter 5 Improper Prior
     Parameter 6 Improper Prior
     Parameter 7 Improper Prior
     Parameter 8 Improper Prior
     Parameter 9 Improper Prior
     Parameter 10 Improper Prior
     Parameter 11 Improper Prior
     Parameter 12 Improper Prior
     Parameter 13 Improper Prior
     Parameter 14 Improper Prior
     Parameter 15 Improper Prior
     Parameter 16 Improper Prior
     Parameter 17 Improper Prior
     Parameter 18 Improper Prior
     Parameter 19 Improper Prior
     Parameter 20 Improper Prior
     Parameter 21 Improper Prior
     Parameter 22 Improper Prior
     Parameter 23 Improper Prior
     Parameter 24 Improper Prior
     Parameter 25 Improper Prior
     Parameter 26 Improper Prior
     Parameter 27 Improper Prior
     Parameter 28 Improper Prior
     Parameter 29 Improper Prior
     Parameter 30 Improper Prior
     Parameter 31 Improper Prior
     Parameter 32 Improper Prior
     Parameter 33 Improper Prior
     Parameter 34 Improper Prior
     Parameter 35 Improper Prior
     Parameter 36 Improper Prior
     Parameter 37 Improper Prior
     Parameter 38 Improper Prior
     Parameter 39 Improper Prior
     Parameter 40 Improper Prior
     Parameter 41 Improper Prior
     Parameter 42 Improper Prior
     Parameter 43 Improper Prior
     Parameter 44 Improper Prior
     Parameter 45 Improper Prior
     Parameter 46 Improper Prior

     REPLICATION 70:


                     POTENTIAL       PARAMETER WITH
     ITERATION    SCALE REDUCTION      HIGHEST PSR
     100              1.303               40
     200              1.537               5
     300              1.082               14
     400              1.187               1
     500              1.121               45
     600              1.041               9
     700              1.068               14
     800              1.026               8
     900              1.072               5
     1000             1.077               5
     1100             1.015               19
     1200             1.010               19
     1300             1.033               4
     1400             1.054               5
     1500             1.018               24
     1600             1.014               4
     1700             1.018               45
     1800             1.006               20
     1900             1.008               46
     2000             1.027               5
     2100             1.053               5
     2200             1.031               45
     2300             1.029               46
     2400             1.010               22
     2500             1.013               45
     2600             1.009               24
     2700             1.008               14
     2800             1.006               14
     2900             1.011               14
     3000             1.010               14
     3100             1.019               9
     3200             1.008               45
     3300             1.009               12
     3400             1.006               21
     3500             1.009               21
     3600             1.008               10
     3700             1.008               10
     3800             1.010               10
     3900             1.005               21
     4000             1.009               28
     4100             1.006               14
     4200             1.005               14
     4300             1.007               17
     4400             1.010               45
     4500             1.010               45
     4600             1.009               45
     4700             1.009               45
     4800             1.020               45
     4900             1.005               5
     5000             1.002               5


     Simulated prior distributions

     Parameter       Prior Mean  Prior Variance  Prior Std. Dev.


     Parameter 1 Improper Prior
     Parameter 2 Improper Prior
     Parameter 3 Improper Prior
     Parameter 4 Improper Prior
     Parameter 5 Improper Prior
     Parameter 6 Improper Prior
     Parameter 7 Improper Prior
     Parameter 8 Improper Prior
     Parameter 9 Improper Prior
     Parameter 10 Improper Prior
     Parameter 11 Improper Prior
     Parameter 12 Improper Prior
     Parameter 13 Improper Prior
     Parameter 14 Improper Prior
     Parameter 15 Improper Prior
     Parameter 16 Improper Prior
     Parameter 17 Improper Prior
     Parameter 18 Improper Prior
     Parameter 19 Improper Prior
     Parameter 20 Improper Prior
     Parameter 21 Improper Prior
     Parameter 22 Improper Prior
     Parameter 23 Improper Prior
     Parameter 24 Improper Prior
     Parameter 25 Improper Prior
     Parameter 26 Improper Prior
     Parameter 27 Improper Prior
     Parameter 28 Improper Prior
     Parameter 29 Improper Prior
     Parameter 30 Improper Prior
     Parameter 31 Improper Prior
     Parameter 32 Improper Prior
     Parameter 33 Improper Prior
     Parameter 34 Improper Prior
     Parameter 35 Improper Prior
     Parameter 36 Improper Prior
     Parameter 37 Improper Prior
     Parameter 38 Improper Prior
     Parameter 39 Improper Prior
     Parameter 40 Improper Prior
     Parameter 41 Improper Prior
     Parameter 42 Improper Prior
     Parameter 43 Improper Prior
     Parameter 44 Improper Prior
     Parameter 45 Improper Prior
     Parameter 46 Improper Prior

     REPLICATION 71:


                     POTENTIAL       PARAMETER WITH
     ITERATION    SCALE REDUCTION      HIGHEST PSR
     100              1.194               45
     200              1.160               8
     300              1.115               2
     400              1.040               4
     500              1.219               45
     600              1.029               28
     700              1.034               8
     800              1.013               44
     900              1.025               21
     1000             1.014               22
     1100             1.029               17
     1200             1.019               27
     1300             1.027               1
     1400             1.021               22
     1500             1.051               45
     1600             1.047               45
     1700             1.017               27
     1800             1.019               27
     1900             1.017               37
     2000             1.025               37
     2100             1.027               45
     2200             1.018               12
     2300             1.017               12
     2400             1.004               12
     2500             1.006               20
     2600             1.009               25
     2700             1.006               27
     2800             1.007               39
     2900             1.008               45
     3000             1.008               38
     3100             1.005               14
     3200             1.007               14
     3300             1.009               14
     3400             1.008               17
     3500             1.010               40
     3600             1.006               35
     3700             1.008               35
     3800             1.005               35
     3900             1.003               24
     4000             1.003               2
     4100             1.005               9
     4200             1.008               45
     4300             1.003               40
     4400             1.004               12
     4500             1.005               12
     4600             1.009               45
     4700             1.016               45
     4800             1.013               45
     4900             1.017               45
     5000             1.019               45
     5100             1.029               45
     5200             1.014               45


     Simulated prior distributions

     Parameter       Prior Mean  Prior Variance  Prior Std. Dev.


     Parameter 1 Improper Prior
     Parameter 2 Improper Prior
     Parameter 3 Improper Prior
     Parameter 4 Improper Prior
     Parameter 5 Improper Prior
     Parameter 6 Improper Prior
     Parameter 7 Improper Prior
     Parameter 8 Improper Prior
     Parameter 9 Improper Prior
     Parameter 10 Improper Prior
     Parameter 11 Improper Prior
     Parameter 12 Improper Prior
     Parameter 13 Improper Prior
     Parameter 14 Improper Prior
     Parameter 15 Improper Prior
     Parameter 16 Improper Prior
     Parameter 17 Improper Prior
     Parameter 18 Improper Prior
     Parameter 19 Improper Prior
     Parameter 20 Improper Prior
     Parameter 21 Improper Prior
     Parameter 22 Improper Prior
     Parameter 23 Improper Prior
     Parameter 24 Improper Prior
     Parameter 25 Improper Prior
     Parameter 26 Improper Prior
     Parameter 27 Improper Prior
     Parameter 28 Improper Prior
     Parameter 29 Improper Prior
     Parameter 30 Improper Prior
     Parameter 31 Improper Prior
     Parameter 32 Improper Prior
     Parameter 33 Improper Prior
     Parameter 34 Improper Prior
     Parameter 35 Improper Prior
     Parameter 36 Improper Prior
     Parameter 37 Improper Prior
     Parameter 38 Improper Prior
     Parameter 39 Improper Prior
     Parameter 40 Improper Prior
     Parameter 41 Improper Prior
     Parameter 42 Improper Prior
     Parameter 43 Improper Prior
     Parameter 44 Improper Prior
     Parameter 45 Improper Prior
     Parameter 46 Improper Prior

     REPLICATION 72:


                     POTENTIAL       PARAMETER WITH
     ITERATION    SCALE REDUCTION      HIGHEST PSR
     100              1.378               6
     200              1.121               26
     300              1.073               45
     400              1.132               45
     500              1.052               32
     600              1.074               23
     700              1.096               17
     800              1.102               13
     900              1.025               11
     1000             1.050               12
     1100             1.050               46
     1200             1.073               46
     1300             1.012               12
     1400             1.025               4
     1500             1.040               4
     1600             1.032               28
     1700             1.025               28
     1800             1.024               20
     1900             1.013               1
     2000             1.007               45
     2100             1.011               3
     2200             1.010               46
     2300             1.022               21
     2400             1.011               3
     2500             1.010               28
     2600             1.012               21
     2700             1.010               3
     2800             1.011               14
     2900             1.015               14
     3000             1.014               20
     3100             1.011               20
     3200             1.013               20
     3300             1.016               22
     3400             1.022               22
     3500             1.016               22
     3600             1.011               22
     3700             1.008               42
     3800             1.013               5
     3900             1.007               5
     4000             1.015               8
     4100             1.014               8
     4200             1.018               9
     4300             1.022               45
     4400             1.015               9
     4500             1.009               3
     4600             1.007               3
     4700             1.005               3
     4800             1.004               22
     4900             1.007               21
     5000             1.004               46


     Simulated prior distributions

     Parameter       Prior Mean  Prior Variance  Prior Std. Dev.


     Parameter 1 Improper Prior
     Parameter 2 Improper Prior
     Parameter 3 Improper Prior
     Parameter 4 Improper Prior
     Parameter 5 Improper Prior
     Parameter 6 Improper Prior
     Parameter 7 Improper Prior
     Parameter 8 Improper Prior
     Parameter 9 Improper Prior
     Parameter 10 Improper Prior
     Parameter 11 Improper Prior
     Parameter 12 Improper Prior
     Parameter 13 Improper Prior
     Parameter 14 Improper Prior
     Parameter 15 Improper Prior
     Parameter 16 Improper Prior
     Parameter 17 Improper Prior
     Parameter 18 Improper Prior
     Parameter 19 Improper Prior
     Parameter 20 Improper Prior
     Parameter 21 Improper Prior
     Parameter 22 Improper Prior
     Parameter 23 Improper Prior
     Parameter 24 Improper Prior
     Parameter 25 Improper Prior
     Parameter 26 Improper Prior
     Parameter 27 Improper Prior
     Parameter 28 Improper Prior
     Parameter 29 Improper Prior
     Parameter 30 Improper Prior
     Parameter 31 Improper Prior
     Parameter 32 Improper Prior
     Parameter 33 Improper Prior
     Parameter 34 Improper Prior
     Parameter 35 Improper Prior
     Parameter 36 Improper Prior
     Parameter 37 Improper Prior
     Parameter 38 Improper Prior
     Parameter 39 Improper Prior
     Parameter 40 Improper Prior
     Parameter 41 Improper Prior
     Parameter 42 Improper Prior
     Parameter 43 Improper Prior
     Parameter 44 Improper Prior
     Parameter 45 Improper Prior
     Parameter 46 Improper Prior

     REPLICATION 73:


                     POTENTIAL       PARAMETER WITH
     ITERATION    SCALE REDUCTION      HIGHEST PSR
     100              1.300               17
     200              1.230               45
     300              1.122               18
     400              1.095               37
     500              1.030               25
     600              1.045               17
     700              1.139               5
     800              1.062               9
     900              1.014               21
     1000             1.114               2
     1100             1.057               1
     1200             1.071               45
     1300             1.014               40
     1400             1.033               9
     1500             1.023               45
     1600             1.038               45
     1700             1.015               45
     1800             1.027               45
     1900             1.013               7
     2000             1.012               4
     2100             1.017               34
     2200             1.020               5
     2300             1.011               5
     2400             1.004               14
     2500             1.025               9
     2600             1.024               14
     2700             1.027               14
     2800             1.024               14
     2900             1.037               5
     3000             1.028               5
     3100             1.038               5
     3200             1.050               9
     3300             1.065               1
     3400             1.044               5
     3500             1.037               5
     3600             1.016               5
     3700             1.020               14
     3800             1.020               14
     3900             1.013               14
     4000             1.015               14
     4100             1.009               46
     4200             1.009               46
     4300             1.006               25
     4400             1.009               20
     4500             1.013               38
     4600             1.009               20
     4700             1.007               25
     4800             1.005               25
     4900             1.008               25
     5000             1.008               25


     Simulated prior distributions

     Parameter       Prior Mean  Prior Variance  Prior Std. Dev.


     Parameter 1 Improper Prior
     Parameter 2 Improper Prior
     Parameter 3 Improper Prior
     Parameter 4 Improper Prior
     Parameter 5 Improper Prior
     Parameter 6 Improper Prior
     Parameter 7 Improper Prior
     Parameter 8 Improper Prior
     Parameter 9 Improper Prior
     Parameter 10 Improper Prior
     Parameter 11 Improper Prior
     Parameter 12 Improper Prior
     Parameter 13 Improper Prior
     Parameter 14 Improper Prior
     Parameter 15 Improper Prior
     Parameter 16 Improper Prior
     Parameter 17 Improper Prior
     Parameter 18 Improper Prior
     Parameter 19 Improper Prior
     Parameter 20 Improper Prior
     Parameter 21 Improper Prior
     Parameter 22 Improper Prior
     Parameter 23 Improper Prior
     Parameter 24 Improper Prior
     Parameter 25 Improper Prior
     Parameter 26 Improper Prior
     Parameter 27 Improper Prior
     Parameter 28 Improper Prior
     Parameter 29 Improper Prior
     Parameter 30 Improper Prior
     Parameter 31 Improper Prior
     Parameter 32 Improper Prior
     Parameter 33 Improper Prior
     Parameter 34 Improper Prior
     Parameter 35 Improper Prior
     Parameter 36 Improper Prior
     Parameter 37 Improper Prior
     Parameter 38 Improper Prior
     Parameter 39 Improper Prior
     Parameter 40 Improper Prior
     Parameter 41 Improper Prior
     Parameter 42 Improper Prior
     Parameter 43 Improper Prior
     Parameter 44 Improper Prior
     Parameter 45 Improper Prior
     Parameter 46 Improper Prior

     REPLICATION 74:


                     POTENTIAL       PARAMETER WITH
     ITERATION    SCALE REDUCTION      HIGHEST PSR
     100              1.207               32
     200              1.093               37
     300              1.135               10
     400              1.081               45
     500              1.070               45
     600              1.048               25
     700              1.027               18
     800              1.082               8
     900              1.035               21
     1000             1.013               14
     1100             1.018               8
     1200             1.050               5
     1300             1.073               21
     1400             1.038               45
     1500             1.062               45
     1600             1.011               16
     1700             1.024               21
     1800             1.020               21
     1900             1.033               21
     2000             1.045               45
     2100             1.054               45
     2200             1.043               45
     2300             1.026               18
     2400             1.013               24
     2500             1.027               45
     2600             1.034               45
     2700             1.036               45
     2800             1.032               45
     2900             1.012               21
     3000             1.012               8
     3100             1.010               37
     3200             1.006               37
     3300             1.009               18
     3400             1.006               14
     3500             1.005               29
     3600             1.003               14
     3700             1.012               45
     3800             1.016               45
     3900             1.010               45
     4000             1.016               45
     4100             1.007               37
     4200             1.008               8
     4300             1.009               45
     4400             1.020               45
     4500             1.019               45
     4600             1.020               45
     4700             1.024               45
     4800             1.012               45
     4900             1.005               32
     5000             1.002               23


     Simulated prior distributions

     Parameter       Prior Mean  Prior Variance  Prior Std. Dev.


     Parameter 1 Improper Prior
     Parameter 2 Improper Prior
     Parameter 3 Improper Prior
     Parameter 4 Improper Prior
     Parameter 5 Improper Prior
     Parameter 6 Improper Prior
     Parameter 7 Improper Prior
     Parameter 8 Improper Prior
     Parameter 9 Improper Prior
     Parameter 10 Improper Prior
     Parameter 11 Improper Prior
     Parameter 12 Improper Prior
     Parameter 13 Improper Prior
     Parameter 14 Improper Prior
     Parameter 15 Improper Prior
     Parameter 16 Improper Prior
     Parameter 17 Improper Prior
     Parameter 18 Improper Prior
     Parameter 19 Improper Prior
     Parameter 20 Improper Prior
     Parameter 21 Improper Prior
     Parameter 22 Improper Prior
     Parameter 23 Improper Prior
     Parameter 24 Improper Prior
     Parameter 25 Improper Prior
     Parameter 26 Improper Prior
     Parameter 27 Improper Prior
     Parameter 28 Improper Prior
     Parameter 29 Improper Prior
     Parameter 30 Improper Prior
     Parameter 31 Improper Prior
     Parameter 32 Improper Prior
     Parameter 33 Improper Prior
     Parameter 34 Improper Prior
     Parameter 35 Improper Prior
     Parameter 36 Improper Prior
     Parameter 37 Improper Prior
     Parameter 38 Improper Prior
     Parameter 39 Improper Prior
     Parameter 40 Improper Prior
     Parameter 41 Improper Prior
     Parameter 42 Improper Prior
     Parameter 43 Improper Prior
     Parameter 44 Improper Prior
     Parameter 45 Improper Prior
     Parameter 46 Improper Prior

     REPLICATION 75:


                     POTENTIAL       PARAMETER WITH
     ITERATION    SCALE REDUCTION      HIGHEST PSR
     100              1.275               19
     200              1.208               8
     300              1.113               9
     400              1.198               5
     500              1.061               12
     600              1.071               45
     700              1.031               40
     800              1.078               21
     900              1.016               10
     1000             1.029               40
     1100             1.040               21
     1200             1.032               45
     1300             1.076               45
     1400             1.013               39
     1500             1.022               40
     1600             1.012               23
     1700             1.038               45
     1800             1.041               45
     1900             1.039               23
     2000             1.026               23
     2100             1.005               45
     2200             1.019               45
     2300             1.010               45
     2400             1.015               45
     2500             1.009               23
     2600             1.054               45
     2700             1.054               45
     2800             1.023               45
     2900             1.009               17
     3000             1.013               37
     3100             1.011               37
     3200             1.007               27
     3300             1.008               27
     3400             1.006               24
     3500             1.008               24
     3600             1.015               45
     3700             1.010               45
     3800             1.009               9
     3900             1.005               19
     4000             1.007               19
     4100             1.007               19
     4200             1.007               19
     4300             1.007               19
     4400             1.004               19
     4500             1.004               45
     4600             1.003               37
     4700             1.004               37
     4800             1.003               37
     4900             1.005               45
     5000             1.007               17


     Simulated prior distributions

     Parameter       Prior Mean  Prior Variance  Prior Std. Dev.


     Parameter 1 Improper Prior
     Parameter 2 Improper Prior
     Parameter 3 Improper Prior
     Parameter 4 Improper Prior
     Parameter 5 Improper Prior
     Parameter 6 Improper Prior
     Parameter 7 Improper Prior
     Parameter 8 Improper Prior
     Parameter 9 Improper Prior
     Parameter 10 Improper Prior
     Parameter 11 Improper Prior
     Parameter 12 Improper Prior
     Parameter 13 Improper Prior
     Parameter 14 Improper Prior
     Parameter 15 Improper Prior
     Parameter 16 Improper Prior
     Parameter 17 Improper Prior
     Parameter 18 Improper Prior
     Parameter 19 Improper Prior
     Parameter 20 Improper Prior
     Parameter 21 Improper Prior
     Parameter 22 Improper Prior
     Parameter 23 Improper Prior
     Parameter 24 Improper Prior
     Parameter 25 Improper Prior
     Parameter 26 Improper Prior
     Parameter 27 Improper Prior
     Parameter 28 Improper Prior
     Parameter 29 Improper Prior
     Parameter 30 Improper Prior
     Parameter 31 Improper Prior
     Parameter 32 Improper Prior
     Parameter 33 Improper Prior
     Parameter 34 Improper Prior
     Parameter 35 Improper Prior
     Parameter 36 Improper Prior
     Parameter 37 Improper Prior
     Parameter 38 Improper Prior
     Parameter 39 Improper Prior
     Parameter 40 Improper Prior
     Parameter 41 Improper Prior
     Parameter 42 Improper Prior
     Parameter 43 Improper Prior
     Parameter 44 Improper Prior
     Parameter 45 Improper Prior
     Parameter 46 Improper Prior

     REPLICATION 76:


                     POTENTIAL       PARAMETER WITH
     ITERATION    SCALE REDUCTION      HIGHEST PSR
     100              1.192               4
     200              1.169               14
     300              1.060               4
     400              1.056               45
     500              1.277               45
     600              1.033               38
     700              1.099               45
     800              1.032               29
     900              1.042               38
     1000             1.042               3
     1100             1.012               26
     1200             1.019               38
     1300             1.015               46
     1400             1.012               8
     1500             1.009               10
     1600             1.025               8
     1700             1.026               8
     1800             1.011               10
     1900             1.010               10
     2000             1.007               10
     2100             1.023               5
     2200             1.055               5
     2300             1.051               5
     2400             1.068               5
     2500             1.045               5
     2600             1.010               1
     2700             1.010               10
     2800             1.009               10
     2900             1.010               6
     3000             1.007               10
     3100             1.007               5
     3200             1.012               5
     3300             1.027               5
     3400             1.026               5
     3500             1.022               5
     3600             1.049               5
     3700             1.042               5
     3800             1.018               9
     3900             1.017               9
     4000             1.026               45
     4100             1.030               45
     4200             1.040               45
     4300             1.043               45
     4400             1.060               45
     4500             1.056               45
     4600             1.031               45
     4700             1.010               45
     4800             1.008               12
     4900             1.007               12
     5000             1.006               12


     Simulated prior distributions

     Parameter       Prior Mean  Prior Variance  Prior Std. Dev.


     Parameter 1 Improper Prior
     Parameter 2 Improper Prior
     Parameter 3 Improper Prior
     Parameter 4 Improper Prior
     Parameter 5 Improper Prior
     Parameter 6 Improper Prior
     Parameter 7 Improper Prior
     Parameter 8 Improper Prior
     Parameter 9 Improper Prior
     Parameter 10 Improper Prior
     Parameter 11 Improper Prior
     Parameter 12 Improper Prior
     Parameter 13 Improper Prior
     Parameter 14 Improper Prior
     Parameter 15 Improper Prior
     Parameter 16 Improper Prior
     Parameter 17 Improper Prior
     Parameter 18 Improper Prior
     Parameter 19 Improper Prior
     Parameter 20 Improper Prior
     Parameter 21 Improper Prior
     Parameter 22 Improper Prior
     Parameter 23 Improper Prior
     Parameter 24 Improper Prior
     Parameter 25 Improper Prior
     Parameter 26 Improper Prior
     Parameter 27 Improper Prior
     Parameter 28 Improper Prior
     Parameter 29 Improper Prior
     Parameter 30 Improper Prior
     Parameter 31 Improper Prior
     Parameter 32 Improper Prior
     Parameter 33 Improper Prior
     Parameter 34 Improper Prior
     Parameter 35 Improper Prior
     Parameter 36 Improper Prior
     Parameter 37 Improper Prior
     Parameter 38 Improper Prior
     Parameter 39 Improper Prior
     Parameter 40 Improper Prior
     Parameter 41 Improper Prior
     Parameter 42 Improper Prior
     Parameter 43 Improper Prior
     Parameter 44 Improper Prior
     Parameter 45 Improper Prior
     Parameter 46 Improper Prior

     REPLICATION 77:


                     POTENTIAL       PARAMETER WITH
     ITERATION    SCALE REDUCTION      HIGHEST PSR
     100              1.156               5
     200              1.093               40
     300              1.077               28
     400              1.140               5
     500              1.153               9
     600              1.050               34
     700              1.039               19
     800              1.020               9
     900              1.108               5
     1000             1.033               5
     1100             1.030               31
     1200             1.015               4
     1300             1.015               28
     1400             1.086               5
     1500             1.027               5
     1600             1.075               5
     1700             1.049               5
     1800             1.047               5
     1900             1.055               5
     2000             1.041               5
     2100             1.005               10
     2200             1.013               24
     2300             1.008               24
     2400             1.010               2
     2500             1.047               5
     2600             1.033               5
     2700             1.031               5
     2800             1.023               5
     2900             1.028               5
     3000             1.030               5
     3100             1.009               21
     3200             1.010               5
     3300             1.006               5
     3400             1.005               39
     3500             1.004               2
     3600             1.006               39
     3700             1.011               2
     3800             1.004               2
     3900             1.006               42
     4000             1.004               42
     4100             1.006               14
     4200             1.009               21
     4300             1.009               21
     4400             1.009               21
     4500             1.007               38
     4600             1.010               21
     4700             1.012               45
     4800             1.008               21
     4900             1.013               45
     5000             1.014               45


     Simulated prior distributions

     Parameter       Prior Mean  Prior Variance  Prior Std. Dev.


     Parameter 1 Improper Prior
     Parameter 2 Improper Prior
     Parameter 3 Improper Prior
     Parameter 4 Improper Prior
     Parameter 5 Improper Prior
     Parameter 6 Improper Prior
     Parameter 7 Improper Prior
     Parameter 8 Improper Prior
     Parameter 9 Improper Prior
     Parameter 10 Improper Prior
     Parameter 11 Improper Prior
     Parameter 12 Improper Prior
     Parameter 13 Improper Prior
     Parameter 14 Improper Prior
     Parameter 15 Improper Prior
     Parameter 16 Improper Prior
     Parameter 17 Improper Prior
     Parameter 18 Improper Prior
     Parameter 19 Improper Prior
     Parameter 20 Improper Prior
     Parameter 21 Improper Prior
     Parameter 22 Improper Prior
     Parameter 23 Improper Prior
     Parameter 24 Improper Prior
     Parameter 25 Improper Prior
     Parameter 26 Improper Prior
     Parameter 27 Improper Prior
     Parameter 28 Improper Prior
     Parameter 29 Improper Prior
     Parameter 30 Improper Prior
     Parameter 31 Improper Prior
     Parameter 32 Improper Prior
     Parameter 33 Improper Prior
     Parameter 34 Improper Prior
     Parameter 35 Improper Prior
     Parameter 36 Improper Prior
     Parameter 37 Improper Prior
     Parameter 38 Improper Prior
     Parameter 39 Improper Prior
     Parameter 40 Improper Prior
     Parameter 41 Improper Prior
     Parameter 42 Improper Prior
     Parameter 43 Improper Prior
     Parameter 44 Improper Prior
     Parameter 45 Improper Prior
     Parameter 46 Improper Prior

     REPLICATION 78:


                     POTENTIAL       PARAMETER WITH
     ITERATION    SCALE REDUCTION      HIGHEST PSR
     100              1.365               4
     200              1.104               35
     300              1.215               5
     400              1.077               45
     500              1.073               21
     600              1.051               11
     700              1.022               21
     800              1.030               11
     900              1.057               45
     1000             1.030               17
     1100             1.026               26
     1200             1.018               1
     1300             1.011               5
     1400             1.009               37
     1500             1.025               8
     1600             1.017               38
     1700             1.007               8
     1800             1.009               35
     1900             1.012               1
     2000             1.033               1
     2100             1.014               5
     2200             1.025               5
     2300             1.014               5
     2400             1.016               18
     2500             1.018               18
     2600             1.010               20
     2700             1.008               20
     2800             1.010               1
     2900             1.013               4
     3000             1.022               9
     3100             1.018               9
     3200             1.053               9
     3300             1.064               45
     3400             1.050               1
     3500             1.047               1
     3600             1.058               1
     3700             1.047               5
     3800             1.019               5
     3900             1.006               5
     4000             1.010               10
     4100             1.010               10
     4200             1.013               10
     4300             1.008               10
     4400             1.013               45
     4500             1.007               45
     4600             1.008               45
     4700             1.014               9
     4800             1.015               9
     4900             1.013               9
     5000             1.013               45


     Simulated prior distributions

     Parameter       Prior Mean  Prior Variance  Prior Std. Dev.


     Parameter 1 Improper Prior
     Parameter 2 Improper Prior
     Parameter 3 Improper Prior
     Parameter 4 Improper Prior
     Parameter 5 Improper Prior
     Parameter 6 Improper Prior
     Parameter 7 Improper Prior
     Parameter 8 Improper Prior
     Parameter 9 Improper Prior
     Parameter 10 Improper Prior
     Parameter 11 Improper Prior
     Parameter 12 Improper Prior
     Parameter 13 Improper Prior
     Parameter 14 Improper Prior
     Parameter 15 Improper Prior
     Parameter 16 Improper Prior
     Parameter 17 Improper Prior
     Parameter 18 Improper Prior
     Parameter 19 Improper Prior
     Parameter 20 Improper Prior
     Parameter 21 Improper Prior
     Parameter 22 Improper Prior
     Parameter 23 Improper Prior
     Parameter 24 Improper Prior
     Parameter 25 Improper Prior
     Parameter 26 Improper Prior
     Parameter 27 Improper Prior
     Parameter 28 Improper Prior
     Parameter 29 Improper Prior
     Parameter 30 Improper Prior
     Parameter 31 Improper Prior
     Parameter 32 Improper Prior
     Parameter 33 Improper Prior
     Parameter 34 Improper Prior
     Parameter 35 Improper Prior
     Parameter 36 Improper Prior
     Parameter 37 Improper Prior
     Parameter 38 Improper Prior
     Parameter 39 Improper Prior
     Parameter 40 Improper Prior
     Parameter 41 Improper Prior
     Parameter 42 Improper Prior
     Parameter 43 Improper Prior
     Parameter 44 Improper Prior
     Parameter 45 Improper Prior
     Parameter 46 Improper Prior

     REPLICATION 79:


                     POTENTIAL       PARAMETER WITH
     ITERATION    SCALE REDUCTION      HIGHEST PSR
     100              1.116               43
     200              1.379               8
     300              1.093               19
     400              1.200               4
     500              1.049               39
     600              1.149               1
     700              1.058               46
     800              1.048               10
     900              1.018               10
     1000             1.046               2
     1100             1.169               9
     1200             1.162               5
     1300             1.030               18
     1400             1.014               19
     1500             1.034               9
     1600             1.065               2
     1700             1.050               5
     1800             1.015               2
     1900             1.010               28
     2000             1.018               9
     2100             1.014               14
     2200             1.014               14
     2300             1.009               14
     2400             1.008               34
     2500             1.013               31
     2600             1.011               20
     2700             1.010               20
     2800             1.013               45
     2900             1.014               45
     3000             1.008               10
     3100             1.004               35
     3200             1.004               13
     3300             1.009               46
     3400             1.011               46
     3500             1.005               46
     3600             1.005               12
     3700             1.005               12
     3800             1.008               31
     3900             1.009               31
     4000             1.009               12
     4100             1.008               3
     4200             1.008               31
     4300             1.007               31
     4400             1.021               5
     4500             1.038               5
     4600             1.035               9
     4700             1.052               5
     4800             1.045               5
     4900             1.039               5
     5000             1.029               9
     5100             1.021               5
     5200             1.008               9


     Simulated prior distributions

     Parameter       Prior Mean  Prior Variance  Prior Std. Dev.


     Parameter 1 Improper Prior
     Parameter 2 Improper Prior
     Parameter 3 Improper Prior
     Parameter 4 Improper Prior
     Parameter 5 Improper Prior
     Parameter 6 Improper Prior
     Parameter 7 Improper Prior
     Parameter 8 Improper Prior
     Parameter 9 Improper Prior
     Parameter 10 Improper Prior
     Parameter 11 Improper Prior
     Parameter 12 Improper Prior
     Parameter 13 Improper Prior
     Parameter 14 Improper Prior
     Parameter 15 Improper Prior
     Parameter 16 Improper Prior
     Parameter 17 Improper Prior
     Parameter 18 Improper Prior
     Parameter 19 Improper Prior
     Parameter 20 Improper Prior
     Parameter 21 Improper Prior
     Parameter 22 Improper Prior
     Parameter 23 Improper Prior
     Parameter 24 Improper Prior
     Parameter 25 Improper Prior
     Parameter 26 Improper Prior
     Parameter 27 Improper Prior
     Parameter 28 Improper Prior
     Parameter 29 Improper Prior
     Parameter 30 Improper Prior
     Parameter 31 Improper Prior
     Parameter 32 Improper Prior
     Parameter 33 Improper Prior
     Parameter 34 Improper Prior
     Parameter 35 Improper Prior
     Parameter 36 Improper Prior
     Parameter 37 Improper Prior
     Parameter 38 Improper Prior
     Parameter 39 Improper Prior
     Parameter 40 Improper Prior
     Parameter 41 Improper Prior
     Parameter 42 Improper Prior
     Parameter 43 Improper Prior
     Parameter 44 Improper Prior
     Parameter 45 Improper Prior
     Parameter 46 Improper Prior

     REPLICATION 80:


                     POTENTIAL       PARAMETER WITH
     ITERATION    SCALE REDUCTION      HIGHEST PSR
     100              1.729               45
     200              1.528               9
     300              1.300               45
     400              1.088               4
     500              1.062               18
     600              1.033               17
     700              1.012               24
     800              1.033               17
     900              1.038               2
     1000             1.058               2
     1100             1.010               46
     1200             1.013               21
     1300             1.010               40
     1400             1.010               10
     1500             1.012               26
     1600             1.012               28
     1700             1.009               15
     1800             1.019               15
     1900             1.008               11
     2000             1.015               5
     2100             1.013               28
     2200             1.016               2
     2300             1.009               30
     2400             1.012               24
     2500             1.009               12
     2600             1.014               9
     2700             1.013               11
     2800             1.018               5
     2900             1.012               9
     3000             1.011               45
     3100             1.015               45
     3200             1.016               28
     3300             1.017               28
     3400             1.010               3
     3500             1.010               3
     3600             1.008               3
     3700             1.010               3
     3800             1.014               8
     3900             1.013               8
     4000             1.011               45
     4100             1.011               18
     4200             1.014               9
     4300             1.016               45
     4400             1.015               8
     4500             1.013               18
     4600             1.011               18
     4700             1.012               8
     4800             1.008               8
     4900             1.006               12
     5000             1.005               12


     Simulated prior distributions

     Parameter       Prior Mean  Prior Variance  Prior Std. Dev.


     Parameter 1 Improper Prior
     Parameter 2 Improper Prior
     Parameter 3 Improper Prior
     Parameter 4 Improper Prior
     Parameter 5 Improper Prior
     Parameter 6 Improper Prior
     Parameter 7 Improper Prior
     Parameter 8 Improper Prior
     Parameter 9 Improper Prior
     Parameter 10 Improper Prior
     Parameter 11 Improper Prior
     Parameter 12 Improper Prior
     Parameter 13 Improper Prior
     Parameter 14 Improper Prior
     Parameter 15 Improper Prior
     Parameter 16 Improper Prior
     Parameter 17 Improper Prior
     Parameter 18 Improper Prior
     Parameter 19 Improper Prior
     Parameter 20 Improper Prior
     Parameter 21 Improper Prior
     Parameter 22 Improper Prior
     Parameter 23 Improper Prior
     Parameter 24 Improper Prior
     Parameter 25 Improper Prior
     Parameter 26 Improper Prior
     Parameter 27 Improper Prior
     Parameter 28 Improper Prior
     Parameter 29 Improper Prior
     Parameter 30 Improper Prior
     Parameter 31 Improper Prior
     Parameter 32 Improper Prior
     Parameter 33 Improper Prior
     Parameter 34 Improper Prior
     Parameter 35 Improper Prior
     Parameter 36 Improper Prior
     Parameter 37 Improper Prior
     Parameter 38 Improper Prior
     Parameter 39 Improper Prior
     Parameter 40 Improper Prior
     Parameter 41 Improper Prior
     Parameter 42 Improper Prior
     Parameter 43 Improper Prior
     Parameter 44 Improper Prior
     Parameter 45 Improper Prior
     Parameter 46 Improper Prior

     REPLICATION 81:


                     POTENTIAL       PARAMETER WITH
     ITERATION    SCALE REDUCTION      HIGHEST PSR
     100              1.069               25
     200              1.078               42
     300              1.032               13
     400              1.091               17
     500              1.091               13
     600              1.068               31
     700              1.059               1
     800              1.020               24
     900              1.026               31
     1000             1.037               20
     1100             1.025               1
     1200             1.097               1
     1300             1.107               5
     1400             1.072               5
     1500             1.055               5
     1600             1.012               7
     1700             1.015               46
     1800             1.026               1
     1900             1.051               45
     2000             1.087               45
     2100             1.051               45
     2200             1.008               46
     2300             1.010               19
     2400             1.009               7
     2500             1.005               13
     2600             1.011               31
     2700             1.012               17
     2800             1.006               12
     2900             1.008               19
     3000             1.007               38
     3100             1.007               10
     3200             1.006               36
     3300             1.007               8
     3400             1.004               21
     3500             1.007               8
     3600             1.010               5
     3700             1.007               5
     3800             1.011               5
     3900             1.004               2
     4000             1.006               12
     4100             1.005               12
     4200             1.005               45
     4300             1.006               45
     4400             1.005               45
     4500             1.003               12
     4600             1.012               9
     4700             1.008               9
     4800             1.003               28
     4900             1.003               28
     5000             1.003               28


     Simulated prior distributions

     Parameter       Prior Mean  Prior Variance  Prior Std. Dev.


     Parameter 1 Improper Prior
     Parameter 2 Improper Prior
     Parameter 3 Improper Prior
     Parameter 4 Improper Prior
     Parameter 5 Improper Prior
     Parameter 6 Improper Prior
     Parameter 7 Improper Prior
     Parameter 8 Improper Prior
     Parameter 9 Improper Prior
     Parameter 10 Improper Prior
     Parameter 11 Improper Prior
     Parameter 12 Improper Prior
     Parameter 13 Improper Prior
     Parameter 14 Improper Prior
     Parameter 15 Improper Prior
     Parameter 16 Improper Prior
     Parameter 17 Improper Prior
     Parameter 18 Improper Prior
     Parameter 19 Improper Prior
     Parameter 20 Improper Prior
     Parameter 21 Improper Prior
     Parameter 22 Improper Prior
     Parameter 23 Improper Prior
     Parameter 24 Improper Prior
     Parameter 25 Improper Prior
     Parameter 26 Improper Prior
     Parameter 27 Improper Prior
     Parameter 28 Improper Prior
     Parameter 29 Improper Prior
     Parameter 30 Improper Prior
     Parameter 31 Improper Prior
     Parameter 32 Improper Prior
     Parameter 33 Improper Prior
     Parameter 34 Improper Prior
     Parameter 35 Improper Prior
     Parameter 36 Improper Prior
     Parameter 37 Improper Prior
     Parameter 38 Improper Prior
     Parameter 39 Improper Prior
     Parameter 40 Improper Prior
     Parameter 41 Improper Prior
     Parameter 42 Improper Prior
     Parameter 43 Improper Prior
     Parameter 44 Improper Prior
     Parameter 45 Improper Prior
     Parameter 46 Improper Prior

     REPLICATION 82:


                     POTENTIAL       PARAMETER WITH
     ITERATION    SCALE REDUCTION      HIGHEST PSR
     100              1.326               28
     200              1.216               18
     300              1.118               10
     400              1.085               21
     500              1.093               34
     600              1.053               45
     700              1.043               21
     800              1.045               28
     900              1.045               1
     1000             1.067               1
     1100             1.015               22
     1200             1.034               28
     1300             1.028               5
     1400             1.032               5
     1500             1.034               45
     1600             1.012               17
     1700             1.011               27
     1800             1.021               5
     1900             1.039               21
     2000             1.035               21
     2100             1.031               9
     2200             1.030               9
     2300             1.026               9
     2400             1.069               9
     2500             1.054               9
     2600             1.023               9
     2700             1.018               4
     2800             1.021               21
     2900             1.018               21
     3000             1.010               28
     3100             1.017               21
     3200             1.014               21
     3300             1.010               28
     3400             1.005               15
     3500             1.007               28
     3600             1.007               2
     3700             1.008               31
     3800             1.003               31
     3900             1.005               31
     4000             1.002               31
     4100             1.008               5
     4200             1.009               5
     4300             1.012               5
     4400             1.009               5
     4500             1.005               5
     4600             1.003               17
     4700             1.004               36
     4800             1.004               5
     4900             1.008               9
     5000             1.010               9


     Simulated prior distributions

     Parameter       Prior Mean  Prior Variance  Prior Std. Dev.


     Parameter 1 Improper Prior
     Parameter 2 Improper Prior
     Parameter 3 Improper Prior
     Parameter 4 Improper Prior
     Parameter 5 Improper Prior
     Parameter 6 Improper Prior
     Parameter 7 Improper Prior
     Parameter 8 Improper Prior
     Parameter 9 Improper Prior
     Parameter 10 Improper Prior
     Parameter 11 Improper Prior
     Parameter 12 Improper Prior
     Parameter 13 Improper Prior
     Parameter 14 Improper Prior
     Parameter 15 Improper Prior
     Parameter 16 Improper Prior
     Parameter 17 Improper Prior
     Parameter 18 Improper Prior
     Parameter 19 Improper Prior
     Parameter 20 Improper Prior
     Parameter 21 Improper Prior
     Parameter 22 Improper Prior
     Parameter 23 Improper Prior
     Parameter 24 Improper Prior
     Parameter 25 Improper Prior
     Parameter 26 Improper Prior
     Parameter 27 Improper Prior
     Parameter 28 Improper Prior
     Parameter 29 Improper Prior
     Parameter 30 Improper Prior
     Parameter 31 Improper Prior
     Parameter 32 Improper Prior
     Parameter 33 Improper Prior
     Parameter 34 Improper Prior
     Parameter 35 Improper Prior
     Parameter 36 Improper Prior
     Parameter 37 Improper Prior
     Parameter 38 Improper Prior
     Parameter 39 Improper Prior
     Parameter 40 Improper Prior
     Parameter 41 Improper Prior
     Parameter 42 Improper Prior
     Parameter 43 Improper Prior
     Parameter 44 Improper Prior
     Parameter 45 Improper Prior
     Parameter 46 Improper Prior

     REPLICATION 83:


                     POTENTIAL       PARAMETER WITH
     ITERATION    SCALE REDUCTION      HIGHEST PSR
     100              1.258               31
     200              1.308               20
     300              1.043               9
     400              1.098               5
     500              1.020               18
     600              1.079               20
     700              1.093               46
     800              1.044               1
     900              1.064               5
     1000             1.053               5
     1100             1.046               45
     1200             1.052               45
     1300             1.031               45
     1400             1.022               17
     1500             1.022               1
     1600             1.020               17
     1700             1.019               28
     1800             1.019               11
     1900             1.014               20
     2000             1.017               20
     2100             1.016               20
     2200             1.021               10
     2300             1.012               10
     2400             1.008               28
     2500             1.007               35
     2600             1.009               19
     2700             1.011               19
     2800             1.021               9
     2900             1.008               20
     3000             1.006               37
     3100             1.008               9
     3200             1.012               9
     3300             1.012               9
     3400             1.013               20
     3500             1.004               5
     3600             1.005               10
     3700             1.004               10
     3800             1.005               45
     3900             1.008               46
     4000             1.007               21
     4100             1.005               23
     4200             1.007               2
     4300             1.012               2
     4400             1.008               20
     4500             1.012               20
     4600             1.008               21
     4700             1.008               21
     4800             1.006               19
     4900             1.006               19
     5000             1.006               20


     Simulated prior distributions

     Parameter       Prior Mean  Prior Variance  Prior Std. Dev.


     Parameter 1 Improper Prior
     Parameter 2 Improper Prior
     Parameter 3 Improper Prior
     Parameter 4 Improper Prior
     Parameter 5 Improper Prior
     Parameter 6 Improper Prior
     Parameter 7 Improper Prior
     Parameter 8 Improper Prior
     Parameter 9 Improper Prior
     Parameter 10 Improper Prior
     Parameter 11 Improper Prior
     Parameter 12 Improper Prior
     Parameter 13 Improper Prior
     Parameter 14 Improper Prior
     Parameter 15 Improper Prior
     Parameter 16 Improper Prior
     Parameter 17 Improper Prior
     Parameter 18 Improper Prior
     Parameter 19 Improper Prior
     Parameter 20 Improper Prior
     Parameter 21 Improper Prior
     Parameter 22 Improper Prior
     Parameter 23 Improper Prior
     Parameter 24 Improper Prior
     Parameter 25 Improper Prior
     Parameter 26 Improper Prior
     Parameter 27 Improper Prior
     Parameter 28 Improper Prior
     Parameter 29 Improper Prior
     Parameter 30 Improper Prior
     Parameter 31 Improper Prior
     Parameter 32 Improper Prior
     Parameter 33 Improper Prior
     Parameter 34 Improper Prior
     Parameter 35 Improper Prior
     Parameter 36 Improper Prior
     Parameter 37 Improper Prior
     Parameter 38 Improper Prior
     Parameter 39 Improper Prior
     Parameter 40 Improper Prior
     Parameter 41 Improper Prior
     Parameter 42 Improper Prior
     Parameter 43 Improper Prior
     Parameter 44 Improper Prior
     Parameter 45 Improper Prior
     Parameter 46 Improper Prior

     REPLICATION 84:


                     POTENTIAL       PARAMETER WITH
     ITERATION    SCALE REDUCTION      HIGHEST PSR
     100              1.416               5
     200              1.361               45
     300              1.085               14
     400              1.052               37
     500              1.050               7
     600              1.117               2
     700              1.025               12
     800              1.037               36
     900              1.097               5
     1000             1.043               12
     1100             1.030               19
     1200             1.024               2
     1300             1.135               1
     1400             1.023               40
     1500             1.022               21
     1600             1.020               46
     1700             1.012               46
     1800             1.016               18
     1900             1.045               45
     2000             1.058               45
     2100             1.035               45
     2200             1.025               16
     2300             1.018               16
     2400             1.020               19
     2500             1.016               19
     2600             1.006               16
     2700             1.015               8
     2800             1.029               9
     2900             1.030               9
     3000             1.005               9
     3100             1.007               20
     3200             1.013               20
     3300             1.011               20
     3400             1.011               20
     3500             1.011               20
     3600             1.009               16
     3700             1.015               16
     3800             1.012               16
     3900             1.007               16
     4000             1.003               16
     4100             1.005               26
     4200             1.006               16
     4300             1.003               26
     4400             1.003               26
     4500             1.006               26
     4600             1.006               26
     4700             1.007               26
     4800             1.006               26
     4900             1.004               46
     5000             1.004               46


     Simulated prior distributions

     Parameter       Prior Mean  Prior Variance  Prior Std. Dev.


     Parameter 1 Improper Prior
     Parameter 2 Improper Prior
     Parameter 3 Improper Prior
     Parameter 4 Improper Prior
     Parameter 5 Improper Prior
     Parameter 6 Improper Prior
     Parameter 7 Improper Prior
     Parameter 8 Improper Prior
     Parameter 9 Improper Prior
     Parameter 10 Improper Prior
     Parameter 11 Improper Prior
     Parameter 12 Improper Prior
     Parameter 13 Improper Prior
     Parameter 14 Improper Prior
     Parameter 15 Improper Prior
     Parameter 16 Improper Prior
     Parameter 17 Improper Prior
     Parameter 18 Improper Prior
     Parameter 19 Improper Prior
     Parameter 20 Improper Prior
     Parameter 21 Improper Prior
     Parameter 22 Improper Prior
     Parameter 23 Improper Prior
     Parameter 24 Improper Prior
     Parameter 25 Improper Prior
     Parameter 26 Improper Prior
     Parameter 27 Improper Prior
     Parameter 28 Improper Prior
     Parameter 29 Improper Prior
     Parameter 30 Improper Prior
     Parameter 31 Improper Prior
     Parameter 32 Improper Prior
     Parameter 33 Improper Prior
     Parameter 34 Improper Prior
     Parameter 35 Improper Prior
     Parameter 36 Improper Prior
     Parameter 37 Improper Prior
     Parameter 38 Improper Prior
     Parameter 39 Improper Prior
     Parameter 40 Improper Prior
     Parameter 41 Improper Prior
     Parameter 42 Improper Prior
     Parameter 43 Improper Prior
     Parameter 44 Improper Prior
     Parameter 45 Improper Prior
     Parameter 46 Improper Prior

     REPLICATION 85:


                     POTENTIAL       PARAMETER WITH
     ITERATION    SCALE REDUCTION      HIGHEST PSR
     100              1.145               21
     200              1.108               42
     300              1.151               21
     400              1.112               9
     500              1.090               4
     600              1.124               45
     700              1.051               2
     800              1.152               45
     900              1.037               42
     1000             1.017               19
     1100             1.019               45
     1200             1.109               45
     1300             1.154               45
     1400             1.115               45
     1500             1.070               45
     1600             1.040               45
     1700             1.018               18
     1800             1.011               24
     1900             1.009               13
     2000             1.009               13
     2100             1.037               45
     2200             1.021               14
     2300             1.019               45
     2400             1.041               45
     2500             1.043               21
     2600             1.057               21
     2700             1.018               21
     2800             1.011               21
     2900             1.010               45
     3000             1.024               45
     3100             1.004               26
     3200             1.006               26
     3300             1.008               40
     3400             1.013               40
     3500             1.009               26
     3600             1.011               45
     3700             1.008               21
     3800             1.014               21
     3900             1.011               21
     4000             1.010               21
     4100             1.010               45
     4200             1.013               45
     4300             1.012               45
     4400             1.013               45
     4500             1.008               45
     4600             1.005               38
     4700             1.004               11
     4800             1.005               11
     4900             1.005               9
     5000             1.005               11


     Simulated prior distributions

     Parameter       Prior Mean  Prior Variance  Prior Std. Dev.


     Parameter 1 Improper Prior
     Parameter 2 Improper Prior
     Parameter 3 Improper Prior
     Parameter 4 Improper Prior
     Parameter 5 Improper Prior
     Parameter 6 Improper Prior
     Parameter 7 Improper Prior
     Parameter 8 Improper Prior
     Parameter 9 Improper Prior
     Parameter 10 Improper Prior
     Parameter 11 Improper Prior
     Parameter 12 Improper Prior
     Parameter 13 Improper Prior
     Parameter 14 Improper Prior
     Parameter 15 Improper Prior
     Parameter 16 Improper Prior
     Parameter 17 Improper Prior
     Parameter 18 Improper Prior
     Parameter 19 Improper Prior
     Parameter 20 Improper Prior
     Parameter 21 Improper Prior
     Parameter 22 Improper Prior
     Parameter 23 Improper Prior
     Parameter 24 Improper Prior
     Parameter 25 Improper Prior
     Parameter 26 Improper Prior
     Parameter 27 Improper Prior
     Parameter 28 Improper Prior
     Parameter 29 Improper Prior
     Parameter 30 Improper Prior
     Parameter 31 Improper Prior
     Parameter 32 Improper Prior
     Parameter 33 Improper Prior
     Parameter 34 Improper Prior
     Parameter 35 Improper Prior
     Parameter 36 Improper Prior
     Parameter 37 Improper Prior
     Parameter 38 Improper Prior
     Parameter 39 Improper Prior
     Parameter 40 Improper Prior
     Parameter 41 Improper Prior
     Parameter 42 Improper Prior
     Parameter 43 Improper Prior
     Parameter 44 Improper Prior
     Parameter 45 Improper Prior
     Parameter 46 Improper Prior

     REPLICATION 86:


                     POTENTIAL       PARAMETER WITH
     ITERATION    SCALE REDUCTION      HIGHEST PSR
     100              1.346               20
     200              1.090               14
     300              1.210               5
     400              1.133               21
     500              1.056               46
     600              1.045               46
     700              1.075               2
     800              1.032               7
     900              1.044               7
     1000             1.020               16
     1100             1.021               10
     1200             1.017               28
     1300             1.026               20
     1400             1.022               9
     1500             1.013               19
     1600             1.016               5
     1700             1.018               28
     1800             1.012               28
     1900             1.028               28
     2000             1.008               5
     2100             1.017               45
     2200             1.007               41
     2300             1.006               2
     2400             1.018               2
     2500             1.014               2
     2600             1.007               18
     2700             1.017               17
     2800             1.010               17
     2900             1.012               9
     3000             1.003               9
     3100             1.008               2
     3200             1.011               2
     3300             1.012               2
     3400             1.011               2
     3500             1.004               1
     3600             1.029               45
     3700             1.045               1
     3800             1.062               1
     3900             1.050               1
     4000             1.036               1
     4100             1.026               1
     4200             1.020               1
     4300             1.036               1
     4400             1.027               1
     4500             1.022               45
     4600             1.019               45
     4700             1.019               45
     4800             1.004               45
     4900             1.003               7
     5000             1.002               14


     Simulated prior distributions

     Parameter       Prior Mean  Prior Variance  Prior Std. Dev.


     Parameter 1 Improper Prior
     Parameter 2 Improper Prior
     Parameter 3 Improper Prior
     Parameter 4 Improper Prior
     Parameter 5 Improper Prior
     Parameter 6 Improper Prior
     Parameter 7 Improper Prior
     Parameter 8 Improper Prior
     Parameter 9 Improper Prior
     Parameter 10 Improper Prior
     Parameter 11 Improper Prior
     Parameter 12 Improper Prior
     Parameter 13 Improper Prior
     Parameter 14 Improper Prior
     Parameter 15 Improper Prior
     Parameter 16 Improper Prior
     Parameter 17 Improper Prior
     Parameter 18 Improper Prior
     Parameter 19 Improper Prior
     Parameter 20 Improper Prior
     Parameter 21 Improper Prior
     Parameter 22 Improper Prior
     Parameter 23 Improper Prior
     Parameter 24 Improper Prior
     Parameter 25 Improper Prior
     Parameter 26 Improper Prior
     Parameter 27 Improper Prior
     Parameter 28 Improper Prior
     Parameter 29 Improper Prior
     Parameter 30 Improper Prior
     Parameter 31 Improper Prior
     Parameter 32 Improper Prior
     Parameter 33 Improper Prior
     Parameter 34 Improper Prior
     Parameter 35 Improper Prior
     Parameter 36 Improper Prior
     Parameter 37 Improper Prior
     Parameter 38 Improper Prior
     Parameter 39 Improper Prior
     Parameter 40 Improper Prior
     Parameter 41 Improper Prior
     Parameter 42 Improper Prior
     Parameter 43 Improper Prior
     Parameter 44 Improper Prior
     Parameter 45 Improper Prior
     Parameter 46 Improper Prior

     REPLICATION 87:


                     POTENTIAL       PARAMETER WITH
     ITERATION    SCALE REDUCTION      HIGHEST PSR
     100              1.365               11
     200              1.141               5
     300              1.058               33
     400              1.160               45
     500              1.127               5
     600              1.152               45
     700              1.207               45
     800              1.058               14
     900              1.018               28
     1000             1.030               9
     1100             1.020               38
     1200             1.015               38
     1300             1.012               28
     1400             1.055               45
     1500             1.038               45
     1600             1.041               45
     1700             1.012               45
     1800             1.029               14
     1900             1.029               10
     2000             1.039               1
     2100             1.023               10
     2200             1.013               21
     2300             1.008               5
     2400             1.014               35
     2500             1.023               9
     2600             1.031               8
     2700             1.035               45
     2800             1.019               45
     2900             1.024               1
     3000             1.015               18
     3100             1.013               18
     3200             1.012               18
     3300             1.008               28
     3400             1.007               28
     3500             1.005               16
     3600             1.005               16
     3700             1.005               16
     3800             1.008               28
     3900             1.004               16
     4000             1.004               3
     4100             1.004               16
     4200             1.009               4
     4300             1.003               22
     4400             1.007               4
     4500             1.007               4
     4600             1.007               46
     4700             1.006               6
     4800             1.007               20
     4900             1.006               20
     5000             1.007               20


     Simulated prior distributions

     Parameter       Prior Mean  Prior Variance  Prior Std. Dev.


     Parameter 1 Improper Prior
     Parameter 2 Improper Prior
     Parameter 3 Improper Prior
     Parameter 4 Improper Prior
     Parameter 5 Improper Prior
     Parameter 6 Improper Prior
     Parameter 7 Improper Prior
     Parameter 8 Improper Prior
     Parameter 9 Improper Prior
     Parameter 10 Improper Prior
     Parameter 11 Improper Prior
     Parameter 12 Improper Prior
     Parameter 13 Improper Prior
     Parameter 14 Improper Prior
     Parameter 15 Improper Prior
     Parameter 16 Improper Prior
     Parameter 17 Improper Prior
     Parameter 18 Improper Prior
     Parameter 19 Improper Prior
     Parameter 20 Improper Prior
     Parameter 21 Improper Prior
     Parameter 22 Improper Prior
     Parameter 23 Improper Prior
     Parameter 24 Improper Prior
     Parameter 25 Improper Prior
     Parameter 26 Improper Prior
     Parameter 27 Improper Prior
     Parameter 28 Improper Prior
     Parameter 29 Improper Prior
     Parameter 30 Improper Prior
     Parameter 31 Improper Prior
     Parameter 32 Improper Prior
     Parameter 33 Improper Prior
     Parameter 34 Improper Prior
     Parameter 35 Improper Prior
     Parameter 36 Improper Prior
     Parameter 37 Improper Prior
     Parameter 38 Improper Prior
     Parameter 39 Improper Prior
     Parameter 40 Improper Prior
     Parameter 41 Improper Prior
     Parameter 42 Improper Prior
     Parameter 43 Improper Prior
     Parameter 44 Improper Prior
     Parameter 45 Improper Prior
     Parameter 46 Improper Prior

     REPLICATION 88:


                     POTENTIAL       PARAMETER WITH
     ITERATION    SCALE REDUCTION      HIGHEST PSR
     100              1.231               30
     200              1.135               12
     300              1.233               21
     400              1.047               38
     500              1.023               46
     600              1.030               28
     700              1.029               7
     800              1.006               22
     900              1.032               37
     1000             1.042               37
     1100             1.057               9
     1200             1.045               9
     1300             1.022               15
     1400             1.015               15
     1500             1.072               9
     1600             1.077               9
     1700             1.050               9
     1800             1.033               9
     1900             1.006               2
     2000             1.015               5
     2100             1.007               5
     2200             1.016               28
     2300             1.015               15
     2400             1.018               15
     2500             1.010               15
     2600             1.021               9
     2700             1.009               45
     2800             1.034               45
     2900             1.010               45
     3000             1.020               9
     3100             1.014               9
     3200             1.019               45
     3300             1.027               45
     3400             1.018               1
     3500             1.009               1
     3600             1.013               2
     3700             1.005               2
     3800             1.005               2
     3900             1.009               2
     4000             1.004               41
     4100             1.004               41
     4200             1.003               41
     4300             1.003               23
     4400             1.003               46
     4500             1.006               5
     4600             1.005               27
     4700             1.005               46
     4800             1.009               1
     4900             1.008               46
     5000             1.007               46


     Simulated prior distributions

     Parameter       Prior Mean  Prior Variance  Prior Std. Dev.


     Parameter 1 Improper Prior
     Parameter 2 Improper Prior
     Parameter 3 Improper Prior
     Parameter 4 Improper Prior
     Parameter 5 Improper Prior
     Parameter 6 Improper Prior
     Parameter 7 Improper Prior
     Parameter 8 Improper Prior
     Parameter 9 Improper Prior
     Parameter 10 Improper Prior
     Parameter 11 Improper Prior
     Parameter 12 Improper Prior
     Parameter 13 Improper Prior
     Parameter 14 Improper Prior
     Parameter 15 Improper Prior
     Parameter 16 Improper Prior
     Parameter 17 Improper Prior
     Parameter 18 Improper Prior
     Parameter 19 Improper Prior
     Parameter 20 Improper Prior
     Parameter 21 Improper Prior
     Parameter 22 Improper Prior
     Parameter 23 Improper Prior
     Parameter 24 Improper Prior
     Parameter 25 Improper Prior
     Parameter 26 Improper Prior
     Parameter 27 Improper Prior
     Parameter 28 Improper Prior
     Parameter 29 Improper Prior
     Parameter 30 Improper Prior
     Parameter 31 Improper Prior
     Parameter 32 Improper Prior
     Parameter 33 Improper Prior
     Parameter 34 Improper Prior
     Parameter 35 Improper Prior
     Parameter 36 Improper Prior
     Parameter 37 Improper Prior
     Parameter 38 Improper Prior
     Parameter 39 Improper Prior
     Parameter 40 Improper Prior
     Parameter 41 Improper Prior
     Parameter 42 Improper Prior
     Parameter 43 Improper Prior
     Parameter 44 Improper Prior
     Parameter 45 Improper Prior
     Parameter 46 Improper Prior

     REPLICATION 89:


                     POTENTIAL       PARAMETER WITH
     ITERATION    SCALE REDUCTION      HIGHEST PSR
     100              1.174               46
     200              1.116               40
     300              1.065               46
     400              1.049               42
     500              1.048               17
     600              1.041               13
     700              1.049               10
     800              1.048               45
     900              1.077               5
     1000             1.012               14
     1100             1.020               28
     1200             1.021               2
     1300             1.031               14
     1400             1.023               14
     1500             1.024               14
     1600             1.007               40
     1700             1.012               20
     1800             1.020               40
     1900             1.016               28
     2000             1.015               45
     2100             1.051               9
     2200             1.082               9
     2300             1.049               9
     2400             1.033               5
     2500             1.039               5
     2600             1.029               5
     2700             1.019               5
     2800             1.011               5
     2900             1.008               40
     3000             1.008               45
     3100             1.007               28
     3200             1.004               21
     3300             1.003               20
     3400             1.003               20
     3500             1.007               5
     3600             1.004               45
     3700             1.006               45
     3800             1.003               14
     3900             1.003               23
     4000             1.003               27
     4100             1.009               1
     4200             1.005               27
     4300             1.006               11
     4400             1.006               46
     4500             1.007               46
     4600             1.010               10
     4700             1.007               10
     4800             1.006               8
     4900             1.006               46
     5000             1.004               10


     Simulated prior distributions

     Parameter       Prior Mean  Prior Variance  Prior Std. Dev.


     Parameter 1 Improper Prior
     Parameter 2 Improper Prior
     Parameter 3 Improper Prior
     Parameter 4 Improper Prior
     Parameter 5 Improper Prior
     Parameter 6 Improper Prior
     Parameter 7 Improper Prior
     Parameter 8 Improper Prior
     Parameter 9 Improper Prior
     Parameter 10 Improper Prior
     Parameter 11 Improper Prior
     Parameter 12 Improper Prior
     Parameter 13 Improper Prior
     Parameter 14 Improper Prior
     Parameter 15 Improper Prior
     Parameter 16 Improper Prior
     Parameter 17 Improper Prior
     Parameter 18 Improper Prior
     Parameter 19 Improper Prior
     Parameter 20 Improper Prior
     Parameter 21 Improper Prior
     Parameter 22 Improper Prior
     Parameter 23 Improper Prior
     Parameter 24 Improper Prior
     Parameter 25 Improper Prior
     Parameter 26 Improper Prior
     Parameter 27 Improper Prior
     Parameter 28 Improper Prior
     Parameter 29 Improper Prior
     Parameter 30 Improper Prior
     Parameter 31 Improper Prior
     Parameter 32 Improper Prior
     Parameter 33 Improper Prior
     Parameter 34 Improper Prior
     Parameter 35 Improper Prior
     Parameter 36 Improper Prior
     Parameter 37 Improper Prior
     Parameter 38 Improper Prior
     Parameter 39 Improper Prior
     Parameter 40 Improper Prior
     Parameter 41 Improper Prior
     Parameter 42 Improper Prior
     Parameter 43 Improper Prior
     Parameter 44 Improper Prior
     Parameter 45 Improper Prior
     Parameter 46 Improper Prior

     REPLICATION 90:


                     POTENTIAL       PARAMETER WITH
     ITERATION    SCALE REDUCTION      HIGHEST PSR
     100              1.247               14
     200              1.281               45
     300              1.078               5
     400              1.055               36
     500              1.099               13
     600              1.020               16
     700              1.127               6
     800              1.029               12
     900              1.076               5
     1000             1.027               45
     1100             1.039               5
     1200             1.026               5
     1300             1.016               26
     1400             1.024               45
     1500             1.039               45
     1600             1.026               27
     1700             1.019               13
     1800             1.012               24
     1900             1.038               9
     2000             1.033               45
     2100             1.012               8
     2200             1.011               8
     2300             1.005               27
     2400             1.016               24
     2500             1.012               24
     2600             1.010               37
     2700             1.011               1
     2800             1.014               24
     2900             1.015               3
     3000             1.016               5
     3100             1.006               46
     3200             1.014               46
     3300             1.008               18
     3400             1.005               46
     3500             1.006               5
     3600             1.012               5
     3700             1.006               5
     3800             1.008               5
     3900             1.028               45
     4000             1.014               45
     4100             1.016               45
     4200             1.032               45
     4300             1.024               45
     4400             1.018               1
     4500             1.009               1
     4600             1.006               32
     4700             1.006               32
     4800             1.004               4
     4900             1.002               23
     5000             1.002               26


     Simulated prior distributions

     Parameter       Prior Mean  Prior Variance  Prior Std. Dev.


     Parameter 1 Improper Prior
     Parameter 2 Improper Prior
     Parameter 3 Improper Prior
     Parameter 4 Improper Prior
     Parameter 5 Improper Prior
     Parameter 6 Improper Prior
     Parameter 7 Improper Prior
     Parameter 8 Improper Prior
     Parameter 9 Improper Prior
     Parameter 10 Improper Prior
     Parameter 11 Improper Prior
     Parameter 12 Improper Prior
     Parameter 13 Improper Prior
     Parameter 14 Improper Prior
     Parameter 15 Improper Prior
     Parameter 16 Improper Prior
     Parameter 17 Improper Prior
     Parameter 18 Improper Prior
     Parameter 19 Improper Prior
     Parameter 20 Improper Prior
     Parameter 21 Improper Prior
     Parameter 22 Improper Prior
     Parameter 23 Improper Prior
     Parameter 24 Improper Prior
     Parameter 25 Improper Prior
     Parameter 26 Improper Prior
     Parameter 27 Improper Prior
     Parameter 28 Improper Prior
     Parameter 29 Improper Prior
     Parameter 30 Improper Prior
     Parameter 31 Improper Prior
     Parameter 32 Improper Prior
     Parameter 33 Improper Prior
     Parameter 34 Improper Prior
     Parameter 35 Improper Prior
     Parameter 36 Improper Prior
     Parameter 37 Improper Prior
     Parameter 38 Improper Prior
     Parameter 39 Improper Prior
     Parameter 40 Improper Prior
     Parameter 41 Improper Prior
     Parameter 42 Improper Prior
     Parameter 43 Improper Prior
     Parameter 44 Improper Prior
     Parameter 45 Improper Prior
     Parameter 46 Improper Prior

     REPLICATION 91:


                     POTENTIAL       PARAMETER WITH
     ITERATION    SCALE REDUCTION      HIGHEST PSR
     100              1.289               14
     200              1.265               1
     300              1.139               18
     400              1.129               45
     500              1.037               10
     600              1.062               45
     700              1.112               45
     800              1.029               19
     900              1.041               8
     1000             1.029               29
     1100             1.017               38
     1200             1.031               1
     1300             1.039               26
     1400             1.024               26
     1500             1.018               8
     1600             1.025               1
     1700             1.048               1
     1800             1.070               1
     1900             1.068               45
     2000             1.028               9
     2100             1.009               6
     2200             1.021               1
     2300             1.030               1
     2400             1.027               5
     2500             1.027               5
     2600             1.022               1
     2700             1.009               1
     2800             1.010               18
     2900             1.015               18
     3000             1.013               13
     3100             1.007               15
     3200             1.007               15
     3300             1.008               23
     3400             1.005               10
     3500             1.008               10
     3600             1.009               10
     3700             1.007               26
     3800             1.010               26
     3900             1.013               26
     4000             1.009               26
     4100             1.008               26
     4200             1.008               26
     4300             1.005               26
     4400             1.006               5
     4500             1.003               39
     4600             1.005               21
     4700             1.017               21
     4800             1.008               21
     4900             1.005               2
     5000             1.008               21


     Simulated prior distributions

     Parameter       Prior Mean  Prior Variance  Prior Std. Dev.


     Parameter 1 Improper Prior
     Parameter 2 Improper Prior
     Parameter 3 Improper Prior
     Parameter 4 Improper Prior
     Parameter 5 Improper Prior
     Parameter 6 Improper Prior
     Parameter 7 Improper Prior
     Parameter 8 Improper Prior
     Parameter 9 Improper Prior
     Parameter 10 Improper Prior
     Parameter 11 Improper Prior
     Parameter 12 Improper Prior
     Parameter 13 Improper Prior
     Parameter 14 Improper Prior
     Parameter 15 Improper Prior
     Parameter 16 Improper Prior
     Parameter 17 Improper Prior
     Parameter 18 Improper Prior
     Parameter 19 Improper Prior
     Parameter 20 Improper Prior
     Parameter 21 Improper Prior
     Parameter 22 Improper Prior
     Parameter 23 Improper Prior
     Parameter 24 Improper Prior
     Parameter 25 Improper Prior
     Parameter 26 Improper Prior
     Parameter 27 Improper Prior
     Parameter 28 Improper Prior
     Parameter 29 Improper Prior
     Parameter 30 Improper Prior
     Parameter 31 Improper Prior
     Parameter 32 Improper Prior
     Parameter 33 Improper Prior
     Parameter 34 Improper Prior
     Parameter 35 Improper Prior
     Parameter 36 Improper Prior
     Parameter 37 Improper Prior
     Parameter 38 Improper Prior
     Parameter 39 Improper Prior
     Parameter 40 Improper Prior
     Parameter 41 Improper Prior
     Parameter 42 Improper Prior
     Parameter 43 Improper Prior
     Parameter 44 Improper Prior
     Parameter 45 Improper Prior
     Parameter 46 Improper Prior

     REPLICATION 92:


                     POTENTIAL       PARAMETER WITH
     ITERATION    SCALE REDUCTION      HIGHEST PSR
     100              1.309               2
     200              1.207               5
     300              1.102               31
     400              1.148               8
     500              1.043               1
     600              1.138               8
     700              1.069               45
     800              1.026               9
     900              1.027               10
     1000             1.016               33
     1100             1.015               36
     1200             1.016               2
     1300             1.016               27
     1400             1.006               11
     1500             1.009               26
     1600             1.010               40
     1700             1.010               26
     1800             1.016               8
     1900             1.013               13
     2000             1.012               11
     2100             1.008               39
     2200             1.024               2
     2300             1.035               2
     2400             1.004               26
     2500             1.011               31
     2600             1.013               31
     2700             1.009               28
     2800             1.008               31
     2900             1.008               1
     3000             1.017               5
     3100             1.038               5
     3200             1.042               1
     3300             1.027               1
     3400             1.023               5
     3500             1.005               10
     3600             1.005               28
     3700             1.007               21
     3800             1.004               21
     3900             1.003               39
     4000             1.006               39
     4100             1.009               1
     4200             1.010               1
     4300             1.008               39
     4400             1.009               1
     4500             1.012               5
     4600             1.007               1
     4700             1.004               18
     4800             1.004               18
     4900             1.007               5
     5000             1.030               5
     5100             1.019               5
     5200             1.009               5


     Simulated prior distributions

     Parameter       Prior Mean  Prior Variance  Prior Std. Dev.


     Parameter 1 Improper Prior
     Parameter 2 Improper Prior
     Parameter 3 Improper Prior
     Parameter 4 Improper Prior
     Parameter 5 Improper Prior
     Parameter 6 Improper Prior
     Parameter 7 Improper Prior
     Parameter 8 Improper Prior
     Parameter 9 Improper Prior
     Parameter 10 Improper Prior
     Parameter 11 Improper Prior
     Parameter 12 Improper Prior
     Parameter 13 Improper Prior
     Parameter 14 Improper Prior
     Parameter 15 Improper Prior
     Parameter 16 Improper Prior
     Parameter 17 Improper Prior
     Parameter 18 Improper Prior
     Parameter 19 Improper Prior
     Parameter 20 Improper Prior
     Parameter 21 Improper Prior
     Parameter 22 Improper Prior
     Parameter 23 Improper Prior
     Parameter 24 Improper Prior
     Parameter 25 Improper Prior
     Parameter 26 Improper Prior
     Parameter 27 Improper Prior
     Parameter 28 Improper Prior
     Parameter 29 Improper Prior
     Parameter 30 Improper Prior
     Parameter 31 Improper Prior
     Parameter 32 Improper Prior
     Parameter 33 Improper Prior
     Parameter 34 Improper Prior
     Parameter 35 Improper Prior
     Parameter 36 Improper Prior
     Parameter 37 Improper Prior
     Parameter 38 Improper Prior
     Parameter 39 Improper Prior
     Parameter 40 Improper Prior
     Parameter 41 Improper Prior
     Parameter 42 Improper Prior
     Parameter 43 Improper Prior
     Parameter 44 Improper Prior
     Parameter 45 Improper Prior
     Parameter 46 Improper Prior

     REPLICATION 93:


                     POTENTIAL       PARAMETER WITH
     ITERATION    SCALE REDUCTION      HIGHEST PSR
     100              1.238               11
     200              1.137               9
     300              1.229               5
     400              1.046               13
     500              1.093               45
     600              1.050               10
     700              1.068               9
     800              1.141               45
     900              1.051               18
     1000             1.049               9
     1100             1.006               3
     1200             1.015               15
     1300             1.013               4
     1400             1.013               33
     1500             1.014               18
     1600             1.060               45
     1700             1.044               45
     1800             1.028               18
     1900             1.016               18
     2000             1.013               38
     2100             1.006               11
     2200             1.006               9
     2300             1.009               40
     2400             1.009               45
     2500             1.004               13
     2600             1.005               27
     2700             1.012               21
     2800             1.009               21
     2900             1.006               27
     3000             1.011               27
     3100             1.018               14
     3200             1.013               5
     3300             1.013               45
     3400             1.007               46
     3500             1.005               46
     3600             1.011               46
     3700             1.009               21
     3800             1.005               46
     3900             1.006               21
     4000             1.005               4
     4100             1.007               27
     4200             1.009               27
     4300             1.008               37
     4400             1.006               27
     4500             1.006               27
     4600             1.005               27
     4700             1.007               27
[truncated: 3,619,603 more chars]
