# Supplementary material for: An approximate measurement invariance approach to within-couple relationship quality
Source: Front Psychol. 2014 Sep 19;5:983. doi: 10.3389/fpsyg.2014.00983 (PMC4168678; doi:10.3389/fpsyg.2014.00983)
Supplement: Supplementary file 2 [file DataSheet2.ZIP › sim_ml_partial_strong.out]

Mplus VERSION 7
MUTHEN & MUTHEN
05/27/2014   9:51 PM

INPUT INSTRUCTIONS

  TITLE: Simulation for bsem_03_strong;
    MONTECARLO: NAMES = m1ms1-m1ms7 f1ms1-f1ms7;
    NOBSERVATIONS = 435;
    NREPS = 1000;
    seed=167;
    ANALYSIS: ESTIMATOR = MLR;
  MODEL POPULATION:
  mms by m1ms1 @ 0.449   ;
  mms by m1ms2 @ 0.461   ;
  mms by m1ms3 @ 0.505   ;
  mms by m1ms4 @ 0.51   ;
  mms by m1ms5 @ 0.683   ;
  mms by m1ms6 @ 0.218   ;
  mms by m1ms7 @ 0.289   ;
  fms by f1ms1 @ 0.449   ;
  fms by f1ms2 @ 0.461   ;
  fms by f1ms3 @ 0.505   ;
  fms by f1ms4 @ 0.51   ;
  fms by f1ms5 @ 0.683   ;
  fms by f1ms6 @ 0.218   ;
  fms by f1ms7 @ 0.289   ;
  fms with mms @ 0.421   ;
  m1ms1 with f1ms1 @ -0.006   ;
  m1ms2 with f1ms2 @ 0.037   ;
  m1ms3 with f1ms3 @ 0.021   ;
  m1ms4 with f1ms4 @ 0.047   ;
  m1ms5 with f1ms5 @ 0.109   ;
  m1ms6 with f1ms6 @ 0.011   ;
  m1ms7 with f1ms7 @ -0.011   ;
  [mms @ 0 ] ;
  [fms @ -0.502 ] ;
  [m1ms1 @ 4.212 ] ;
  [m1ms2 @ 4.19 ] ;
  [m1ms3 @ 4.179 ] ;
  [m1ms4 @ 3.717 ] ;
  [m1ms5 @ 3.892 ] ;
  [m1ms6 @ 4.82 ] ;
  [m1ms7 @ 4.241 ] ;
  [f1ms1 @ 4.212 ] ;
  [f1ms2 @ 4.19 ] ;
  [f1ms3 @ 4.394 ] ;
  [f1ms4 @ 3.983 ] ;
  [f1ms5 @ 3.892 ] ;
  [f1ms6 @ 4.82 ] ;
  [f1ms7 @ 4.241 ] ;
  mms  @ 1   ;
  fms @ 1   ;
  m1ms1 @ 0.388   ;
  m1ms2 @ 0.658   ;
  m1ms3 @ 0.515   ;
  m1ms4 @ 0.482   ;
  m1ms5 @ 0.594   ;
  m1ms6 @ 0.251   ;
  m1ms7 @ 0.559   ;
  f1ms1 @ 0.372   ;
  f1ms2 @ 0.567   ;
  f1ms3 @ 0.501   ;
  f1ms4 @ 0.395   ;
  f1ms5 @ 0.619   ;
  f1ms6 @ 0.384   ;
  f1ms7 @ 0.682   ;
  MODEL:
  mms by m1ms1 * 0.449     ;
  mms by m1ms2 * 0.461     ;
  mms by m1ms3 * 0.505     ;
  mms by m1ms4 * 0.51     ;
  mms by m1ms5 * 0.683     ;
  mms by m1ms6 * 0.218     ;
  mms by m1ms7 * 0.289     ;
  fms by f1ms1 * 0.449     ;
  fms by f1ms2 * 0.461     ;
  fms by f1ms3 * 0.505     ;
  fms by f1ms4 * 0.51     ;
  fms by f1ms5 * 0.683     ;
  fms by f1ms6 * 0.218     ;
  fms by f1ms7 * 0.289     ;
  fms with mms * 0.421     ;
  m1ms1 with f1ms1 * -0.006     ;
  m1ms2 with f1ms2 * 0.037     ;
  m1ms3 with f1ms3 * 0.021     ;
  m1ms4 with f1ms4 * 0.047     ;
  m1ms5 with f1ms5 * 0.109     ;
  m1ms6 with f1ms6 * 0.011     ;
  m1ms7 with f1ms7 * -0.011     ;
  [mms @ 0 ]   ;
  [fms * -0.502 ]   ;
  [m1ms1 * 4.212 ] (tau1_1) ;
  [m1ms2 * 4.19 ] (tau1_2) ;
  [m1ms3 * 4.179 ] (tau1_3) ;
  [m1ms4 * 3.717 ] (tau1_4) ;
  [m1ms5 * 3.892 ] (tau1_5) ;
  [m1ms6 * 4.82 ] (tau1_6) ;
  [m1ms7 * 4.241 ] (tau1_7) ;
  [f1ms1 * 4.212 ] (tau1_1) ;
  [f1ms2 * 4.19 ] (tau1_2) ;
  [f1ms3 * 4.394 ] (tau2_3) ;
  [f1ms4 * 3.983 ] (tau2_4) ;
  [f1ms5 * 3.892 ] (tau1_5) ;
  [f1ms6 * 4.82 ] (tau1_6) ;
  [f1ms7 * 4.241 ] (tau1_7) ;
  mms  @ 1     ;
  fms @ 1     ;
  m1ms1 * 0.388     ;
  m1ms2 * 0.658     ;
  m1ms3 * 0.515     ;
  m1ms4 * 0.482     ;
  m1ms5 * 0.594     ;
  m1ms6 * 0.251     ;
  m1ms7 * 0.559     ;
  f1ms1 * 0.372     ;
  f1ms2 * 0.567     ;
  f1ms3 * 0.501     ;
  f1ms4 * 0.395     ;
  f1ms5 * 0.619     ;
  f1ms6 * 0.384     ;
  f1ms7 * 0.682     ;
  OUTPUT:  TECH1; TECH4; TECH8;


*** WARNING in OUTPUT command
  TECH1 option is the default for MONTECARLO.
*** WARNING in OUTPUT command
  TECH4 option is not available with MONTECARLO.
  Request for TECH4 is ignored.
*** WARNING in OUTPUT command
  TECH8 option is available only with analysis types MIXTURE, RANDOM, or
  TWOLEVEL with estimators ML, MLF, or MLR or ALGORITHM=INTEGRATION.
  Request for TECH8 is ignored.
   3 WARNING(S) FOUND IN THE INPUT INSTRUCTIONS


Simulation for bsem_03_strong;

SUMMARY OF ANALYSIS

Number of groups                                                 1
Number of observations                                         435

Number of replications
    Requested                                                 1000
    Completed                                                 1000
Value of seed                                                  167

Number of dependent variables                                   14
Number of independent variables                                  0
Number of continuous latent variables                            2

Observed dependent variables

  Continuous
   M1MS1       M1MS2       M1MS3       M1MS4       M1MS5       M1MS6
   M1MS7       F1MS1       F1MS2       F1MS3       F1MS4       F1MS5
   F1MS6       F1MS7

Continuous latent variables
   MMS         FMS


Estimator                                                      MLR
Information matrix                                        OBSERVED
Maximum number of iterations                                  1000
Convergence criterion                                    0.500D-04
Maximum number of steepest descent iterations                   20


SAMPLE STATISTICS FOR THE FIRST REPLICATION


     SAMPLE STATISTICS


           Means
              M1MS1         M1MS2         M1MS3         M1MS4         M1MS5
              ________      ________      ________      ________      ________
      1         4.180         4.182         4.153         3.686         3.844


           Means
              M1MS6         M1MS7         F1MS1         F1MS2         F1MS3
              ________      ________      ________      ________      ________
      1         4.835         4.183         3.936         3.965         4.058


           Means
              F1MS4         F1MS5         F1MS6         F1MS7
              ________      ________      ________      ________
      1         3.680         3.520         4.716         4.015


           Covariances
              M1MS1         M1MS2         M1MS3         M1MS4         M1MS5
              ________      ________      ________      ________      ________
 M1MS1          0.563
 M1MS2          0.225         0.912
 M1MS3          0.258         0.244         0.807
 M1MS4          0.235         0.157         0.272         0.688
 M1MS5          0.326         0.310         0.310         0.342         1.099
 M1MS6          0.099         0.091         0.086         0.080         0.130
 M1MS7          0.133         0.145         0.130         0.122         0.220
 F1MS1          0.092         0.109         0.109         0.043         0.099
 F1MS2          0.084         0.115         0.070         0.043         0.126
 F1MS3          0.027         0.094         0.131         0.067         0.121
 F1MS4          0.088         0.127         0.075         0.114         0.137
 F1MS5          0.096         0.146         0.072         0.137         0.289
 F1MS6          0.019        -0.018        -0.046         0.033         0.010
 F1MS7          0.077         0.080         0.084         0.062         0.110


           Covariances
              M1MS6         M1MS7         F1MS1         F1MS2         F1MS3
              ________      ________      ________      ________      ________
 M1MS6          0.287
 M1MS7          0.028         0.653
 F1MS1          0.037         0.044         0.596
 F1MS2          0.051         0.011         0.176         0.720
 F1MS3          0.048         0.081         0.226         0.211         0.765
 F1MS4          0.029         0.003         0.198         0.214         0.259
 F1MS5          0.012         0.081         0.265         0.286         0.315
 F1MS6          0.028         0.012         0.076         0.068         0.075
 F1MS7          0.039         0.012         0.132         0.128         0.103


           Covariances
              F1MS4         F1MS5         F1MS6         F1MS7
              ________      ________      ________      ________
 F1MS4          0.601
 F1MS5          0.352         1.006
 F1MS6          0.096         0.089         0.432
 F1MS7          0.100         0.127         0.050         0.829


           Correlations
              M1MS1         M1MS2         M1MS3         M1MS4         M1MS5
              ________      ________      ________      ________      ________
 M1MS1          1.000
 M1MS2          0.314         1.000
 M1MS3          0.383         0.284         1.000
 M1MS4          0.377         0.198         0.365         1.000
 M1MS5          0.414         0.310         0.329         0.394         1.000
 M1MS6          0.246         0.179         0.178         0.180         0.231
 M1MS7          0.219         0.188         0.179         0.182         0.259
 F1MS1          0.160         0.147         0.157         0.067         0.123
 F1MS2          0.132         0.142         0.091         0.061         0.142
 F1MS3          0.041         0.113         0.167         0.092         0.132
 F1MS4          0.152         0.172         0.107         0.178         0.169
 F1MS5          0.128         0.152         0.080         0.164         0.275
 F1MS6          0.038        -0.029        -0.078         0.060         0.014
 F1MS7          0.113         0.092         0.103         0.082         0.115


           Correlations
              M1MS6         M1MS7         F1MS1         F1MS2         F1MS3
              ________      ________      ________      ________      ________
 M1MS6          1.000
 M1MS7          0.064         1.000
 F1MS1          0.089         0.070         1.000
 F1MS2          0.111         0.016         0.268         1.000
 F1MS3          0.102         0.115         0.335         0.285         1.000
 F1MS4          0.071         0.004         0.331         0.325         0.382
 F1MS5          0.022         0.100         0.343         0.336         0.360
 F1MS6          0.081         0.023         0.151         0.122         0.130
 F1MS7          0.081         0.016         0.187         0.166         0.129


           Correlations
              F1MS4         F1MS5         F1MS6         F1MS7
              ________      ________      ________      ________
 F1MS4          1.000
 F1MS5          0.453         1.000
 F1MS6          0.188         0.136         1.000
 F1MS7          0.142         0.139         0.083         1.000


MODEL FIT INFORMATION

Number of Free Parameters                       46

Loglikelihood

    H0 Value

        Mean                             -6966.751
        Std Dev                             55.093
        Number of successful computations     1000

             Proportions                   Percentiles
        Expected    Observed         Expected       Observed
           0.990       0.990        -7094.914      -7096.258
           0.980       0.979        -7079.896      -7083.530
           0.950       0.948        -7057.374      -7058.082
           0.900       0.896        -7037.358      -7038.691
           0.800       0.798        -7013.117      -7013.690
           0.700       0.704        -6995.642      -6994.697
           0.500       0.496        -6966.751      -6967.294
           0.300       0.298        -6937.860      -6937.879
           0.200       0.195        -6920.384      -6921.393
           0.100       0.100        -6896.143      -6896.238
           0.050       0.055        -6876.128      -6874.147
           0.020       0.018        -6853.606      -6855.088
           0.010       0.010        -6838.587      -6843.050

    H1 Value

        Mean                             -6929.457
        Std Dev                             55.593
        Number of successful computations     1000

             Proportions                   Percentiles
        Expected    Observed         Expected       Observed
           0.990       0.987        -7058.784      -7061.310
           0.980       0.979        -7043.629      -7046.290
           0.950       0.953        -7020.902      -7019.062
           0.900       0.903        -7000.705      -7000.299
           0.800       0.797        -6976.244      -6976.648
           0.700       0.705        -6958.610      -6958.071
           0.500       0.495        -6929.457      -6930.000
           0.300       0.309        -6900.304      -6898.627
           0.200       0.198        -6882.670      -6883.727
           0.100       0.098        -6858.209      -6860.592
           0.050       0.053        -6838.012      -6837.003
           0.020       0.016        -6815.286      -6819.011
           0.010       0.009        -6800.131      -6802.998

Information Criteria

    Akaike (AIC)

        Mean                             14025.501
        Std Dev                            110.187
        Number of successful computations     1000

             Proportions                   Percentiles
        Expected    Observed         Expected       Observed
           0.990       0.990        13769.174      13769.101
           0.980       0.982        13799.211      13800.896
           0.950       0.945        13844.255      13838.306
           0.900       0.900        13884.286      13884.180
           0.800       0.805        13932.768      13933.479
           0.700       0.702        13967.720      13967.738
           0.500       0.504        14025.501      14026.079
           0.300       0.296        14083.283      14081.229
           0.200       0.202        14118.235      14118.369
           0.100       0.104        14166.717      14168.275
           0.050       0.052        14206.747      14208.034
           0.020       0.021        14251.792      14255.705
           0.010       0.010        14281.829      14281.194

    Bayesian (BIC)

        Mean                             14212.967
        Std Dev                            110.187
        Number of successful computations     1000

             Proportions                   Percentiles
        Expected    Observed         Expected       Observed
           0.990       0.990        13956.640      13956.567
           0.980       0.982        13986.677      13988.362
           0.950       0.945        14031.721      14025.772
           0.900       0.900        14071.752      14071.646
           0.800       0.805        14120.234      14120.945
           0.700       0.702        14155.185      14155.204
           0.500       0.504        14212.967      14213.545
           0.300       0.296        14270.749      14268.695
           0.200       0.202        14305.700      14305.835
           0.100       0.104        14354.183      14355.741
           0.050       0.052        14394.213      14395.500
           0.020       0.021        14439.258      14443.171
           0.010       0.010        14469.295      14468.660

    Sample-Size Adjusted BIC (n* = (n + 2) / 24)

        Mean                             14066.988
        Std Dev                            110.187
        Number of successful computations     1000

             Proportions                   Percentiles
        Expected    Observed         Expected       Observed
           0.990       0.990        13810.661      13810.587
           0.980       0.982        13840.697      13842.382
           0.950       0.945        13885.742      13879.793
           0.900       0.900        13925.773      13925.667
           0.800       0.805        13974.255      13974.966
           0.700       0.702        14009.206      14009.224
           0.500       0.504        14066.988      14067.566
           0.300       0.296        14124.770      14122.715
           0.200       0.202        14159.721      14159.855
           0.100       0.104        14208.203      14209.761
           0.050       0.052        14248.234      14249.521
           0.020       0.021        14293.278      14297.192
           0.010       0.010        14323.315      14322.680

Chi-Square Test of Model Fit

        Degrees of freedom                      73

        Mean                                75.102
        Std Dev                             12.619
        Number of successful computations     1000

             Proportions                   Percentiles
        Expected    Observed         Expected       Observed
           0.990       0.990           47.858         47.636
           0.980       0.984           50.377         50.826
           0.950       0.955           54.325         55.359
           0.900       0.912           58.006         58.950
           0.800       0.840           62.686         64.594
           0.700       0.760           66.214         67.988
           0.500       0.573           72.334         74.605
           0.300       0.374           78.821         81.716
           0.200       0.272           82.927         85.477
           0.100       0.131           88.850         91.149
           0.050       0.065           93.945         96.338
           0.020       0.031           99.904        104.876
           0.010       0.021          104.010        107.781

RMSEA (Root Mean Square Error Of Approximation)

        Mean                                 0.009
        Std Dev                              0.010
        Number of successful computations     1000

             Proportions                   Percentiles
        Expected    Observed         Expected       Observed
           0.990       1.000           -0.014          0.000
           0.980       1.000           -0.011          0.000
           0.950       1.000           -0.007          0.000
           0.900       1.000           -0.004          0.000
           0.800       0.550            0.001          0.000
           0.700       0.533            0.004          0.000
           0.500       0.464            0.009          0.007
           0.300       0.342            0.015          0.017
           0.200       0.263            0.018          0.020
           0.100       0.126            0.022          0.024
           0.050       0.058            0.026          0.027
           0.020       0.025            0.030          0.032
           0.010       0.011            0.033          0.033

SRMR (Standardized Root Mean Square Residual)

        Mean                                 0.031
        Std Dev                              0.003
        Number of successful computations     1000

             Proportions                   Percentiles
        Expected    Observed         Expected       Observed
           0.990       0.994            0.024          0.025
           0.980       0.987            0.025          0.026
           0.950       0.963            0.026          0.027
           0.900       0.903            0.028          0.028
           0.800       0.778            0.029          0.029
           0.700       0.691            0.030          0.030
           0.500       0.498            0.031          0.031
           0.300       0.291            0.033          0.033
           0.200       0.186            0.034          0.034
           0.100       0.098            0.035          0.035
           0.050       0.059            0.036          0.037
           0.020       0.028            0.038          0.038
           0.010       0.012            0.039          0.039


MODEL RESULTS

                           ESTIMATES              S. E.     M. S. E.  95%  % Sig
              Population   Average   Std. Dev.   Average             Cover Coeff
 MMS      BY
  M1MS1            0.449     0.4471     0.0381     0.0390     0.0015 0.955 1.000
  M1MS2            0.461     0.4604     0.0476     0.0486     0.0023 0.948 1.000
  M1MS3            0.505     0.5066     0.0454     0.0446     0.0021 0.941 1.000
  M1MS4            0.510     0.5120     0.0434     0.0435     0.0019 0.956 1.000
  M1MS5            0.683     0.6820     0.0517     0.0510     0.0027 0.941 1.000
  M1MS6            0.218     0.2190     0.0284     0.0291     0.0008 0.951 1.000
  M1MS7            0.289     0.2883     0.0447     0.0430     0.0020 0.940 1.000

 FMS      BY
  F1MS1            0.449     0.4469     0.0361     0.0363     0.0013 0.952 1.000
  F1MS2            0.461     0.4622     0.0415     0.0429     0.0017 0.963 1.000
  F1MS3            0.505     0.5051     0.0440     0.0440     0.0019 0.959 1.000
  F1MS4            0.510     0.5093     0.0411     0.0402     0.0017 0.934 1.000
  F1MS5            0.683     0.6838     0.0478     0.0490     0.0023 0.952 1.000
  F1MS6            0.218     0.2178     0.0332     0.0325     0.0011 0.937 1.000
  F1MS7            0.289     0.2876     0.0448     0.0436     0.0020 0.939 1.000

 FMS      WITH
  MMS              0.421     0.4228     0.0572     0.0560     0.0033 0.938 1.000

 M1MS1    WITH
  F1MS1           -0.006    -0.0055     0.0208     0.0209     0.0004 0.956 0.059

 M1MS2    WITH
  F1MS2            0.037     0.0356     0.0326     0.0320     0.0011 0.942 0.199

 M1MS3    WITH
  F1MS3            0.021     0.0195     0.0278     0.0277     0.0008 0.944 0.110

 M1MS4    WITH
  F1MS4            0.047     0.0458     0.0245     0.0245     0.0006 0.950 0.460

 M1MS5    WITH
  F1MS5            0.109     0.1096     0.0380     0.0364     0.0014 0.940 0.864

 M1MS6    WITH
  F1MS6            0.011     0.0102     0.0156     0.0154     0.0002 0.946 0.105

 M1MS7    WITH
  F1MS7           -0.011    -0.0122     0.0312     0.0305     0.0010 0.940 0.084

 Means
  MMS              0.000     0.0000     0.0000     0.0000     0.0000 1.000 0.000
  FMS             -0.502    -0.5048     0.0785     0.0752     0.0062 0.945 1.000

 Intercepts
  M1MS1            4.212     4.2117     0.0341     0.0327     0.0012 0.938 1.000
  M1MS2            4.190     4.1923     0.0391     0.0384     0.0015 0.950 1.000
  M1MS3            4.179     4.1813     0.0416     0.0421     0.0017 0.948 1.000
  M1MS4            3.717     3.7166     0.0412     0.0413     0.0017 0.948 1.000
  M1MS5            3.892     3.8938     0.0459     0.0470     0.0021 0.958 1.000
  M1MS6            4.820     4.8198     0.0225     0.0229     0.0005 0.950 1.000
  M1MS7            4.241     4.2406     0.0320     0.0318     0.0010 0.949 1.000
  F1MS1            4.212     4.2117     0.0341     0.0327     0.0012 0.938 1.000
  F1MS2            4.190     4.1923     0.0391     0.0384     0.0015 0.950 1.000
  F1MS3            4.394     4.3950     0.0535     0.0536     0.0029 0.951 1.000
  F1MS4            3.983     3.9841     0.0506     0.0507     0.0026 0.956 1.000
  F1MS5            3.892     3.8938     0.0459     0.0470     0.0021 0.958 1.000
  F1MS6            4.820     4.8198     0.0225     0.0229     0.0005 0.950 1.000
  F1MS7            4.241     4.2406     0.0320     0.0318     0.0010 0.949 1.000

 Variances
  MMS              1.000     1.0000     0.0000     0.0000     0.0000 1.000 0.000
  FMS              1.000     1.0000     0.0000     0.0000     0.0000 1.000 0.000

 Residual Variances
  M1MS1            0.388     0.3868     0.0319     0.0317     0.0010 0.945 1.000
  M1MS2            0.658     0.6573     0.0496     0.0497     0.0025 0.954 1.000
  M1MS3            0.515     0.5100     0.0419     0.0413     0.0018 0.942 1.000
  M1MS4            0.482     0.4770     0.0394     0.0394     0.0016 0.942 1.000
  M1MS5            0.594     0.5943     0.0557     0.0543     0.0031 0.933 1.000
  M1MS6            0.251     0.2503     0.0177     0.0181     0.0003 0.949 1.000
  M1MS7            0.559     0.5566     0.0395     0.0395     0.0016 0.944 1.000
  F1MS1            0.372     0.3712     0.0315     0.0302     0.0010 0.936 1.000
  F1MS2            0.567     0.5655     0.0450     0.0433     0.0020 0.939 1.000
  F1MS3            0.501     0.4980     0.0396     0.0403     0.0016 0.947 1.000
  F1MS4            0.395     0.3921     0.0347     0.0338     0.0012 0.938 1.000
  F1MS5            0.619     0.6144     0.0551     0.0546     0.0031 0.944 1.000
  F1MS6            0.384     0.3837     0.0270     0.0268     0.0007 0.949 1.000
  F1MS7            0.682     0.6802     0.0470     0.0477     0.0022 0.952 1.000


QUALITY OF NUMERICAL RESULTS

     Average Condition Number for the Information Matrix      0.824E-02
       (ratio of smallest to largest eigenvalue)


TECHNICAL OUTPUT


     PARAMETER SPECIFICATION


           NU
              M1MS1         M1MS2         M1MS3         M1MS4         M1MS5
              ________      ________      ________      ________      ________
      1           1             2             3             4             5


           NU
              M1MS6         M1MS7         F1MS1         F1MS2         F1MS3
              ________      ________      ________      ________      ________
      1           6             7             1             2             8


           NU
              F1MS4         F1MS5         F1MS6         F1MS7
              ________      ________      ________      ________
      1           9             5             6             7


           LAMBDA
              MMS           FMS
              ________      ________
 M1MS1             10             0
 M1MS2             11             0
 M1MS3             12             0
 M1MS4             13             0
 M1MS5             14             0
 M1MS6             15             0
 M1MS7             16             0
 F1MS1              0            17
 F1MS2              0            18
 F1MS3              0            19
 F1MS4              0            20
 F1MS5              0            21
 F1MS6              0            22
 F1MS7              0            23


           THETA
              M1MS1         M1MS2         M1MS3         M1MS4         M1MS5
              ________      ________      ________      ________      ________
 M1MS1             24
 M1MS2              0            25
 M1MS3              0             0            26
 M1MS4              0             0             0            27
 M1MS5              0             0             0             0            28
 M1MS6              0             0             0             0             0
 M1MS7              0             0             0             0             0
 F1MS1             31             0             0             0             0
 F1MS2              0            33             0             0             0
 F1MS3              0             0            35             0             0
 F1MS4              0             0             0            37             0
 F1MS5              0             0             0             0            39
 F1MS6              0             0             0             0             0
 F1MS7              0             0             0             0             0


           THETA
              M1MS6         M1MS7         F1MS1         F1MS2         F1MS3
              ________      ________      ________      ________      ________
 M1MS6             29
 M1MS7              0            30
 F1MS1              0             0            32
 F1MS2              0             0             0            34
 F1MS3              0             0             0             0            36
 F1MS4              0             0             0             0             0
 F1MS5              0             0             0             0             0
 F1MS6             41             0             0             0             0
 F1MS7              0            43             0             0             0


           THETA
              F1MS4         F1MS5         F1MS6         F1MS7
              ________      ________      ________      ________
 F1MS4             38
 F1MS5              0            40
 F1MS6              0             0            42
 F1MS7              0             0             0            44


           ALPHA
              MMS           FMS
              ________      ________
      1           0            45


           BETA
              MMS           FMS
              ________      ________
 MMS                0             0
 FMS                0             0


           PSI
              MMS           FMS
              ________      ________
 MMS                0
 FMS               46             0


     STARTING VALUES


           NU
              M1MS1         M1MS2         M1MS3         M1MS4         M1MS5
              ________      ________      ________      ________      ________
      1         4.212         4.190         4.179         3.717         3.892


           NU
              M1MS6         M1MS7         F1MS1         F1MS2         F1MS3
              ________      ________      ________      ________      ________
      1         4.820         4.241         4.212         4.190         4.394


           NU
              F1MS4         F1MS5         F1MS6         F1MS7
              ________      ________      ________      ________
      1         3.983         3.892         4.820         4.241


           LAMBDA
              MMS           FMS
              ________      ________
 M1MS1          0.449         0.000
 M1MS2          0.461         0.000
 M1MS3          0.505         0.000
 M1MS4          0.510         0.000
 M1MS5          0.683         0.000
 M1MS6          0.218         0.000
 M1MS7          0.289         0.000
 F1MS1          0.000         0.449
 F1MS2          0.000         0.461
 F1MS3          0.000         0.505
 F1MS4          0.000         0.510
 F1MS5          0.000         0.683
 F1MS6          0.000         0.218
 F1MS7          0.000         0.289


           THETA
              M1MS1         M1MS2         M1MS3         M1MS4         M1MS5
              ________      ________      ________      ________      ________
 M1MS1          0.388
 M1MS2          0.000         0.658
 M1MS3          0.000         0.000         0.515
 M1MS4          0.000         0.000         0.000         0.482
 M1MS5          0.000         0.000         0.000         0.000         0.594
 M1MS6          0.000         0.000         0.000         0.000         0.000
 M1MS7          0.000         0.000         0.000         0.000         0.000
 F1MS1         -0.006         0.000         0.000         0.000         0.000
 F1MS2          0.000         0.037         0.000         0.000         0.000
 F1MS3          0.000         0.000         0.021         0.000         0.000
 F1MS4          0.000         0.000         0.000         0.047         0.000
 F1MS5          0.000         0.000         0.000         0.000         0.109
 F1MS6          0.000         0.000         0.000         0.000         0.000
 F1MS7          0.000         0.000         0.000         0.000         0.000


           THETA
              M1MS6         M1MS7         F1MS1         F1MS2         F1MS3
              ________      ________      ________      ________      ________
 M1MS6          0.251
 M1MS7          0.000         0.559
 F1MS1          0.000         0.000         0.372
 F1MS2          0.000         0.000         0.000         0.567
 F1MS3          0.000         0.000         0.000         0.000         0.501
 F1MS4          0.000         0.000         0.000         0.000         0.000
 F1MS5          0.000         0.000         0.000         0.000         0.000
 F1MS6          0.011         0.000         0.000         0.000         0.000
 F1MS7          0.000        -0.011         0.000         0.000         0.000


           THETA
              F1MS4         F1MS5         F1MS6         F1MS7
              ________      ________      ________      ________
 F1MS4          0.395
 F1MS5          0.000         0.619
 F1MS6          0.000         0.000         0.384
 F1MS7          0.000         0.000         0.000         0.682


           ALPHA
              MMS           FMS
              ________      ________
      1         0.000        -0.502


           BETA
              MMS           FMS
              ________      ________
 MMS            0.000         0.000
 FMS            0.000         0.000


           PSI
              MMS           FMS
              ________      ________
 MMS            1.000
 FMS            0.421         1.000


     POPULATION VALUES


           NU
              M1MS1         M1MS2         M1MS3         M1MS4         M1MS5
              ________      ________      ________      ________      ________
 1              4.212         4.190         4.179         3.717         3.892


           NU
              M1MS6         M1MS7         F1MS1         F1MS2         F1MS3
              ________      ________      ________      ________      ________
 1              4.820         4.241         4.212         4.190         4.394


           NU
              F1MS4         F1MS5         F1MS6         F1MS7
              ________      ________      ________      ________
 1              3.983         3.892         4.820         4.241


           LAMBDA
              MMS           FMS
              ________      ________
 M1MS1          0.449         0.000
 M1MS2          0.461         0.000
 M1MS3          0.505         0.000
 M1MS4          0.510         0.000
 M1MS5          0.683         0.000
 M1MS6          0.218         0.000
 M1MS7          0.289         0.000
 F1MS1          0.000         0.449
 F1MS2          0.000         0.461
 F1MS3          0.000         0.505
 F1MS4          0.000         0.510
 F1MS5          0.000         0.683
 F1MS6          0.000         0.218
 F1MS7          0.000         0.289


           THETA
              M1MS1         M1MS2         M1MS3         M1MS4         M1MS5
              ________      ________      ________      ________      ________
 M1MS1          0.388
 M1MS2          0.000         0.658
 M1MS3          0.000         0.000         0.515
 M1MS4          0.000         0.000         0.000         0.482
 M1MS5          0.000         0.000         0.000         0.000         0.594
 M1MS6          0.000         0.000         0.000         0.000         0.000
 M1MS7          0.000         0.000         0.000         0.000         0.000
 F1MS1         -0.006         0.000         0.000         0.000         0.000
 F1MS2          0.000         0.037         0.000         0.000         0.000
 F1MS3          0.000         0.000         0.021         0.000         0.000
 F1MS4          0.000         0.000         0.000         0.047         0.000
 F1MS5          0.000         0.000         0.000         0.000         0.109
 F1MS6          0.000         0.000         0.000         0.000         0.000
 F1MS7          0.000         0.000         0.000         0.000         0.000


           THETA
              M1MS6         M1MS7         F1MS1         F1MS2         F1MS3
              ________      ________      ________      ________      ________
 M1MS6          0.251
 M1MS7          0.000         0.559
 F1MS1          0.000         0.000         0.372
 F1MS2          0.000         0.000         0.000         0.567
 F1MS3          0.000         0.000         0.000         0.000         0.501
 F1MS4          0.000         0.000         0.000         0.000         0.000
 F1MS5          0.000         0.000         0.000         0.000         0.000
 F1MS6          0.011         0.000         0.000         0.000         0.000
 F1MS7          0.000        -0.011         0.000         0.000         0.000


           THETA
              F1MS4         F1MS5         F1MS6         F1MS7
              ________      ________      ________      ________
 F1MS4          0.395
 F1MS5          0.000         0.619
 F1MS6          0.000         0.000         0.384
 F1MS7          0.000         0.000         0.000         0.682


           ALPHA
              MMS           FMS
              ________      ________
 1              0.000        -0.502


           BETA
              MMS           FMS
              ________      ________
 MMS            0.000         0.000
 FMS            0.000         0.000


           PSI
              MMS           FMS
              ________      ________
 MMS            1.000
 FMS            0.421         1.000


     Beginning Time:  21:51:36
        Ending Time:  21:52:38
       Elapsed Time:  00:01:02


MUTHEN & MUTHEN
3463 Stoner Ave.
Los Angeles, CA  90066

Tel: (310) 391-9971
Fax: (310) 391-8971
Web: www.StatModel.com
Support: Support@StatModel.com

Copyright (c) 1998-2012 Muthen & Muthen
