# Supplementary material for: An approximate measurement invariance approach to within-couple relationship quality
Source: Front Psychol. 2014 Sep 19;5:983. doi: 10.3389/fpsyg.2014.00983 (PMC4168678; doi:10.3389/fpsyg.2014.00983)
Supplement: Supplementary file 2 [file DataSheet2.ZIP › sim_ml_strong.out]

Mplus VERSION 7
MUTHEN & MUTHEN
05/09/2014   2:41 PM

INPUT INSTRUCTIONS

  TITLE: Simulation for bsem_03_strong;
    MONTECARLO: NAMES = m1ms1-m1ms7 f1ms1-f1ms7;
    NOBSERVATIONS = 435;
    NREPS = 1000;
    seed=167;
    ANALYSIS: ESTIMATOR = MLR;
    MODEL POPULATION:
    MMS BY
    M1MS1*0.461
    M1MS2*0.472
    M1MS3*0.488
    M1MS4*0.483
    M1MS5*0.692
    M1MS6*0.224
    M1MS7*0.294;
    FMS BY
    F1MS1*0.461
    F1MS2*0.472
    F1MS3*0.488
    F1MS4*0.483
    F1MS5*0.692
    F1MS6*0.224
    F1MS7*0.294;
    fms with mms*0.420;
     with f1ms1*-0.006;
     with f1ms2*0.036;
     with f1ms3*0.018;
     with f1ms4*0.042;
     with f1ms5*0.102;
     with f1ms6*0.011;
     with f1ms7*-0.011;
    [MMS@0];
    [FMS*-0.341];
    [M1MS1*4.177] (i01);
    [M1MS2*4.152] (i02);
    [M1MS3*4.244] (i03);
    [M1MS4*3.814] (i04);
    [M1MS5*3.840] (i05);
    [M1MS6*4.807] (i06);
    [M1MS7*4.221] (i07);
    [f1MS1*4.177] (i01);
    [f1MS2*4.152] (i02);
    [f1MS3*4.244] (i03);
    [f1MS4*3.814] (i04);
    [f1MS5*3.840] (i05);
    [f1MS6*4.807] (i06);
    [f1MS7*4.221] (i07);
    MMS@1;
    FMS@1;
    M1MS1*0.383;
    M1MS2*0.655;
    M1MS3*0.527;
    M1MS4*0.504;
    M1MS5*0.599;
    M1MS6*0.250;
    M1MS7*0.559;
    F1MS1*0.369;
    F1MS2*0.564;
    F1MS3*0.509;
    F1MS4*0.410;
    F1MS5*0.623;
    F1MS6*0.382;
    F1MS7*0.681;

    MODEL:
    MMS BY
    M1MS1*0.461
    M1MS2*0.472
    M1MS3*0.488
    M1MS4*0.483
    M1MS5*0.692
    M1MS6*0.224
    M1MS7*0.294;
    FMS BY
    F1MS1*0.461
    F1MS2*0.472
    F1MS3*0.488
    F1MS4*0.483
    F1MS5*0.692
    F1MS6*0.224
    F1MS7*0.294;
    fms with mms*0.420;
     with f1ms1*-0.006;
     with f1ms2*0.036;
     with f1ms3*0.018;
     with f1ms4*0.042;
     with f1ms5*0.102;
     with f1ms6*0.011;
     with f1ms7*-0.011;
    [MMS@0];
    [FMS*-0.341];
    [M1MS1*4.177] (i01);
    [M1MS2*4.152] (i02);
    [M1MS3*4.244] (i03);
    [M1MS4*3.814] (i04);
    [M1MS5*3.840] (i05);
    [M1MS6*4.807] (i06);
    [M1MS7*4.221] (i07);
    [f1MS1*4.177] (i01);
    [f1MS2*4.152] (i02);
    [f1MS3*4.244] (i03);
    [f1MS4*3.814] (i04);
    [f1MS5*3.840] (i05);
    [f1MS6*4.807] (i06);
    [f1MS7*4.221] (i07);
    MMS@1;
    FMS@1;
    M1MS1*0.383;
    M1MS2*0.655;
    M1MS3*0.527;
    M1MS4*0.504;
    M1MS5*0.599;
    M1MS6*0.250;
    M1MS7*0.559;
    F1MS1*0.369;
    F1MS2*0.564;
    F1MS3*0.509;
    F1MS4*0.410;
    F1MS5*0.623;
    F1MS6*0.382;
    F1MS7*0.681;
    OUTPUT:  TECH1; TECH4; TECH8;


*** WARNING in OUTPUT command
  TECH1 option is the default for MONTECARLO.
*** WARNING in OUTPUT command
  TECH4 option is not available with MONTECARLO.
  Request for TECH4 is ignored.
*** WARNING in OUTPUT command
  TECH8 option is available only with analysis types MIXTURE, RANDOM, or
  TWOLEVEL with estimators ML, MLF, or MLR or ALGORITHM=INTEGRATION.
  Request for TECH8 is ignored.
   3 WARNING(S) FOUND IN THE INPUT INSTRUCTIONS


Simulation for bsem_03_strong;

SUMMARY OF ANALYSIS

Number of groups                                                 1
Number of observations                                         435

Number of replications
    Requested                                                 1000
    Completed                                                 1000
Value of seed                                                  167

Number of dependent variables                                   14
Number of independent variables                                  0
Number of continuous latent variables                            2

Observed dependent variables

  Continuous
   M1MS1       M1MS2       M1MS3       M1MS4       M1MS5       M1MS6
   M1MS7       F1MS1       F1MS2       F1MS3       F1MS4       F1MS5
   F1MS6       F1MS7

Continuous latent variables
   MMS         FMS


Estimator                                                      MLR
Information matrix                                        OBSERVED
Maximum number of iterations                                  1000
Convergence criterion                                    0.500D-04
Maximum number of steepest descent iterations                   20


SAMPLE STATISTICS FOR THE FIRST REPLICATION


     SAMPLE STATISTICS


           Means
              M1MS1         M1MS2         M1MS3         M1MS4         M1MS5
              ________      ________      ________      ________      ________
      1         4.141         4.139         4.213         3.686         3.877


           Means
              M1MS6         M1MS7         F1MS1         F1MS2         F1MS3
              ________      ________      ________      ________      ________
      1         4.820         4.160         3.973         4.000         4.000


           Means
              F1MS4         F1MS5         F1MS6         F1MS7
              ________      ________      ________      ________
      1         3.506         3.685         4.737         4.040


           Covariances
              M1MS1         M1MS2         M1MS3         M1MS4         M1MS5
              ________      ________      ________      ________      ________
 M1MS1          0.568
 M1MS2          0.236         0.920
 M1MS3          0.258         0.241         0.802
 M1MS4          0.242         0.163         0.264         0.686
 M1MS5          0.326         0.310         0.290         0.335         1.082
 M1MS6          0.104         0.096         0.085         0.083         0.130
 M1MS7          0.139         0.152         0.129         0.126         0.220
 F1MS1          0.103         0.114         0.108         0.045         0.100
 F1MS2          0.087         0.080         0.068         0.047         0.126
 F1MS3          0.024         0.091         0.101         0.061         0.112
 F1MS4          0.091         0.137         0.069         0.070         0.134
 F1MS5          0.094         0.144         0.069         0.130         0.163
 F1MS6          0.021        -0.016        -0.046         0.035         0.012
 F1MS7          0.080         0.083         0.082         0.062         0.109


           Covariances
              M1MS6         M1MS7         F1MS1         F1MS2         F1MS3
              ________      ________      ________      ________      ________
 M1MS6          0.289
 M1MS7          0.031         0.656
 F1MS1          0.039         0.046         0.604
 F1MS2          0.052         0.012         0.186         0.728
 F1MS3          0.047         0.080         0.224         0.209         0.756
 F1MS4          0.032         0.005         0.210         0.221         0.254
 F1MS5          0.011         0.075         0.270         0.280         0.296
 F1MS6          0.019         0.014         0.082         0.074         0.076
 F1MS7          0.040         0.024         0.139         0.133         0.101


           Covariances
              F1MS4         F1MS5         F1MS6         F1MS7
              ________      ________      ________      ________
 F1MS4          0.605
 F1MS5          0.341         0.987
 F1MS6          0.097         0.093         0.432
 F1MS7          0.104         0.124         0.053         0.832


           Correlations
              M1MS1         M1MS2         M1MS3         M1MS4         M1MS5
              ________      ________      ________      ________      ________
 M1MS1          1.000
 M1MS2          0.327         1.000
 M1MS3          0.382         0.281         1.000
 M1MS4          0.387         0.206         0.357         1.000
 M1MS5          0.416         0.310         0.311         0.388         1.000
 M1MS6          0.256         0.187         0.176         0.186         0.233
 M1MS7          0.228         0.196         0.177         0.187         0.261
 F1MS1          0.175         0.152         0.155         0.071         0.123
 F1MS2          0.135         0.097         0.089         0.067         0.142
 F1MS3          0.036         0.109         0.130         0.084         0.124
 F1MS4          0.155         0.184         0.099         0.109         0.166
 F1MS5          0.126         0.151         0.077         0.158         0.158
 F1MS6          0.042        -0.025        -0.077         0.063         0.017
 F1MS7          0.117         0.095         0.101         0.082         0.115


           Correlations
              M1MS6         M1MS7         F1MS1         F1MS2         F1MS3
              ________      ________      ________      ________      ________
 M1MS6          1.000
 M1MS7          0.071         1.000
 F1MS1          0.093         0.074         1.000
 F1MS2          0.113         0.018         0.281         1.000
 F1MS3          0.101         0.114         0.331         0.281         1.000
 F1MS4          0.077         0.008         0.348         0.332         0.376
 F1MS5          0.020         0.093         0.350         0.330         0.343
 F1MS6          0.052         0.027         0.161         0.131         0.134
 F1MS7          0.082         0.032         0.196         0.171         0.127


           Correlations
              F1MS4         F1MS5         F1MS6         F1MS7
              ________      ________      ________      ________
 F1MS4          1.000
 F1MS5          0.441         1.000
 F1MS6          0.190         0.143         1.000
 F1MS7          0.147         0.137         0.088         1.000


MODEL FIT INFORMATION

Number of Free Parameters                       37

Loglikelihood

    H0 Value

        Mean                             -6985.596
        Std Dev                             55.065
        Number of successful computations     1000

             Proportions                   Percentiles
        Expected    Observed         Expected       Observed
           0.990       0.990        -7113.693      -7114.225
           0.980       0.980        -7098.683      -7101.714
           0.950       0.951        -7076.172      -7076.038
           0.900       0.896        -7056.167      -7058.356
           0.800       0.798        -7031.939      -7032.456
           0.700       0.700        -7014.472      -7014.490
           0.500       0.491        -6985.596      -6986.614
           0.300       0.301        -6956.720      -6956.614
           0.200       0.191        -6939.254      -6940.614
           0.100       0.095        -6915.025      -6916.046
           0.050       0.055        -6895.020      -6891.367
           0.020       0.020        -6872.510      -6873.545
           0.010       0.010        -6857.499      -6861.262

    H1 Value

        Mean                             -6943.731
        Std Dev                             55.593
        Number of successful computations     1000

             Proportions                   Percentiles
        Expected    Observed         Expected       Observed
           0.990       0.987        -7073.057      -7075.583
           0.980       0.979        -7057.902      -7060.563
           0.950       0.953        -7035.176      -7033.335
           0.900       0.903        -7014.979      -7014.573
           0.800       0.797        -6990.518      -6990.921
           0.700       0.705        -6972.884      -6972.344
           0.500       0.495        -6943.731      -6944.273
           0.300       0.309        -6914.578      -6912.900
           0.200       0.198        -6896.943      -6898.000
           0.100       0.098        -6872.483      -6874.865
           0.050       0.053        -6852.286      -6851.277
           0.020       0.016        -6829.559      -6833.285
           0.010       0.009        -6814.404      -6817.272

Information Criteria

    Akaike (AIC)

        Mean                             14045.192
        Std Dev                            110.130
        Number of successful computations     1000

             Proportions                   Percentiles
        Expected    Observed         Expected       Observed
           0.990       0.990        13788.998      13787.382
           0.980       0.980        13819.019      13818.692
           0.950       0.945        13864.040      13855.230
           0.900       0.905        13904.050      13905.670
           0.800       0.809        13952.507      13954.567
           0.700       0.699        13987.440      13987.083
           0.500       0.509        14045.192      14046.540
           0.300       0.300        14102.944      14102.575
           0.200       0.202        14137.877      14138.470
           0.100       0.104        14186.334      14189.419
           0.050       0.049        14226.344      14225.433
           0.020       0.020        14271.365      14269.811
           0.010       0.010        14301.387      14300.860

    Bayesian (BIC)

        Mean                             14195.980
        Std Dev                            110.130
        Number of successful computations     1000

             Proportions                   Percentiles
        Expected    Observed         Expected       Observed
           0.990       0.990        13939.785      13938.170
           0.980       0.980        13969.807      13969.480
           0.950       0.945        14014.828      14006.018
           0.900       0.905        14054.838      14056.458
           0.800       0.809        14103.295      14105.355
           0.700       0.699        14138.228      14137.871
           0.500       0.509        14195.980      14197.328
           0.300       0.300        14253.732      14253.363
           0.200       0.202        14288.665      14289.258
           0.100       0.104        14337.122      14340.207
           0.050       0.049        14377.132      14376.221
           0.020       0.020        14422.153      14420.599
           0.010       0.010        14452.174      14451.648

    Sample-Size Adjusted BIC (n* = (n + 2) / 24)

        Mean                             14078.562
        Std Dev                            110.130
        Number of successful computations     1000

             Proportions                   Percentiles
        Expected    Observed         Expected       Observed
           0.990       0.990        13822.367      13820.751
           0.980       0.980        13852.389      13852.061
           0.950       0.945        13897.410      13888.599
           0.900       0.905        13937.420      13939.040
           0.800       0.809        13985.877      13987.937
           0.700       0.699        14020.810      14020.453
           0.500       0.509        14078.562      14079.909
           0.300       0.300        14136.314      14135.945
           0.200       0.202        14171.247      14171.840
           0.100       0.104        14219.704      14222.788
           0.050       0.049        14259.714      14258.802
           0.020       0.020        14304.735      14303.181
           0.010       0.010        14334.756      14334.229

Chi-Square Test of Model Fit

        Degrees of freedom                      82

        Mean                                84.294
        Std Dev                             13.629
        Number of successful computations     1000

             Proportions                   Percentiles
        Expected    Observed         Expected       Observed
           0.990       0.991           55.174         55.254
           0.980       0.984           57.890         58.796
           0.950       0.954           62.132         62.850
           0.900       0.916           66.076         67.704
           0.800       0.832           71.074         72.263
           0.700       0.752           74.833         76.525
           0.500       0.565           81.334         83.867
           0.300       0.389           88.202         91.106
           0.200       0.264           92.538         95.479
           0.100       0.136           98.780        101.756
           0.050       0.073          104.139        106.691
           0.020       0.037          110.393        114.278
           0.010       0.020          114.695        118.025

RMSEA (Root Mean Square Error Of Approximation)

        Mean                                 0.009
        Std Dev                              0.010
        Number of successful computations     1000

             Proportions                   Percentiles
        Expected    Observed         Expected       Observed
           0.990       1.000           -0.014          0.000
           0.980       1.000           -0.011          0.000
           0.950       1.000           -0.007          0.000
           0.900       1.000           -0.003          0.000
           0.800       0.542            0.001          0.000
           0.700       0.534            0.004          0.000
           0.500       0.466            0.009          0.007
           0.300       0.343            0.015          0.016
           0.200       0.245            0.018          0.019
           0.100       0.131            0.022          0.024
           0.050       0.057            0.026          0.026
           0.020       0.022            0.030          0.030
           0.010       0.009            0.033          0.032

SRMR (Standardized Root Mean Square Residual)

        Mean                                 0.033
        Std Dev                              0.003
        Number of successful computations     1000

             Proportions                   Percentiles
        Expected    Observed         Expected       Observed
           0.990       0.993            0.026          0.026
           0.980       0.989            0.026          0.027
           0.950       0.961            0.028          0.028
           0.900       0.909            0.029          0.029
           0.800       0.788            0.030          0.030
           0.700       0.698            0.031          0.031
           0.500       0.486            0.033          0.033
           0.300       0.285            0.034          0.034
           0.200       0.195            0.035          0.035
           0.100       0.099            0.037          0.037
           0.050       0.055            0.038          0.038
           0.020       0.028            0.039          0.039
           0.010       0.012            0.040          0.040


MODEL RESULTS

                           ESTIMATES              S. E.     M. S. E.  95%  % Sig
              Population   Average   Std. Dev.   Average             Cover Coeff
 MMS      BY
  M1MS1            0.463     0.4611     0.0379     0.0389     0.0014 0.959 1.000
  M1MS2            0.472     0.4714     0.0475     0.0487     0.0023 0.953 1.000
  M1MS3            0.488     0.4894     0.0455     0.0446     0.0021 0.938 1.000
  M1MS4            0.511     0.5128     0.0434     0.0436     0.0019 0.950 1.000
  M1MS5            0.665     0.6640     0.0513     0.0511     0.0026 0.947 1.000
  M1MS6            0.223     0.2239     0.0284     0.0291     0.0008 0.949 1.000
  M1MS7            0.296     0.2952     0.0446     0.0430     0.0020 0.937 1.000

 FMS      BY
  F1MS1            0.463     0.4608     0.0370     0.0373     0.0014 0.946 1.000
  F1MS2            0.472     0.4729     0.0433     0.0445     0.0019 0.958 1.000
  F1MS3            0.488     0.4882     0.0433     0.0428     0.0019 0.956 1.000
  F1MS4            0.511     0.5096     0.0402     0.0394     0.0016 0.940 1.000
  F1MS5            0.665     0.6661     0.0496     0.0503     0.0025 0.953 1.000
  F1MS6            0.223     0.2227     0.0349     0.0341     0.0012 0.934 1.000
  F1MS7            0.296     0.2941     0.0465     0.0454     0.0022 0.939 1.000

 FMS      WITH
  MMS              0.418     0.4200     0.0574     0.0565     0.0033 0.933 1.000

 Means
  MMS              0.000     0.0000     0.0000     0.0000     0.0000 1.000 0.000
  FMS             -0.322    -0.3246     0.0714     0.0674     0.0051 0.938 0.997

 Intercepts
  M1MS1            4.173     4.1730     0.0336     0.0323     0.0011 0.943 1.000
  M1MS2            4.147     4.1492     0.0377     0.0370     0.0014 0.950 1.000
  M1MS3            4.239     4.2404     0.0358     0.0359     0.0013 0.953 1.000
  M1MS4            3.717     3.7174     0.0355     0.0355     0.0013 0.951 1.000
  M1MS5            3.924     3.9259     0.0431     0.0441     0.0019 0.954 1.000
  M1MS6            4.805     4.8049     0.0219     0.0223     0.0005 0.950 1.000
  M1MS7            4.218     4.2177     0.0316     0.0312     0.0010 0.953 1.000
  F1MS1            4.173     4.1730     0.0336     0.0323     0.0011 0.943 1.000
  F1MS2            4.147     4.1492     0.0377     0.0370     0.0014 0.950 1.000
  F1MS3            4.239     4.2404     0.0358     0.0359     0.0013 0.953 1.000
  F1MS4            3.717     3.7174     0.0355     0.0355     0.0013 0.951 1.000
  F1MS5            3.924     3.9259     0.0431     0.0441     0.0019 0.954 1.000
  F1MS6            4.805     4.8049     0.0219     0.0223     0.0005 0.950 1.000
  F1MS7            4.218     4.2177     0.0316     0.0312     0.0010 0.953 1.000

 Variances
  MMS              1.000     1.0000     0.0000     0.0000     0.0000 1.000 0.000
  FMS              1.000     1.0000     0.0000     0.0000     0.0000 1.000 0.000

 Residual Variances
  M1MS1            0.381     0.3799     0.0316     0.0315     0.0010 0.950 1.000
  M1MS2            0.655     0.6545     0.0496     0.0497     0.0025 0.956 1.000
  M1MS3            0.527     0.5227     0.0422     0.0415     0.0018 0.942 1.000
  M1MS4            0.480     0.4757     0.0393     0.0394     0.0016 0.946 1.000
  M1MS5            0.599     0.5993     0.0545     0.0536     0.0030 0.933 1.000
  M1MS6            0.251     0.2504     0.0177     0.0181     0.0003 0.948 1.000
  M1MS7            0.558     0.5556     0.0396     0.0395     0.0016 0.942 1.000
  F1MS1            0.367     0.3662     0.0316     0.0303     0.0010 0.932 1.000
  F1MS2            0.566     0.5647     0.0453     0.0436     0.0021 0.939 1.000
  F1MS3            0.511     0.5088     0.0400     0.0403     0.0016 0.943 1.000
  F1MS4            0.394     0.3920     0.0347     0.0336     0.0012 0.941 1.000
  F1MS5            0.630     0.6248     0.0552     0.0546     0.0031 0.940 1.000
  F1MS6            0.383     0.3827     0.0270     0.0268     0.0007 0.949 1.000
  F1MS7            0.681     0.6792     0.0470     0.0477     0.0022 0.950 1.000


QUALITY OF NUMERICAL RESULTS

     Average Condition Number for the Information Matrix      0.120E-01
       (ratio of smallest to largest eigenvalue)


TECHNICAL OUTPUT


     PARAMETER SPECIFICATION


           NU
              M1MS1         M1MS2         M1MS3         M1MS4         M1MS5
              ________      ________      ________      ________      ________
      1           1             2             3             4             5


           NU
              M1MS6         M1MS7         F1MS1         F1MS2         F1MS3
              ________      ________      ________      ________      ________
      1           6             7             1             2             3


           NU
              F1MS4         F1MS5         F1MS6         F1MS7
              ________      ________      ________      ________
      1           4             5             6             7


           LAMBDA
              MMS           FMS
              ________      ________
 M1MS1              8             0
 M1MS2              9             0
 M1MS3             10             0
 M1MS4             11             0
 M1MS5             12             0
 M1MS6             13             0
 M1MS7             14             0
 F1MS1              0            15
 F1MS2              0            16
 F1MS3              0            17
 F1MS4              0            18
 F1MS5              0            19
 F1MS6              0            20
 F1MS7              0            21


           THETA
              M1MS1         M1MS2         M1MS3         M1MS4         M1MS5
              ________      ________      ________      ________      ________
 M1MS1             22
 M1MS2              0            23
 M1MS3              0             0            24
 M1MS4              0             0             0            25
 M1MS5              0             0             0             0            26
 M1MS6              0             0             0             0             0
 M1MS7              0             0             0             0             0
 F1MS1              0             0             0             0             0
 F1MS2              0             0             0             0             0
 F1MS3              0             0             0             0             0
 F1MS4              0             0             0             0             0
 F1MS5              0             0             0             0             0
 F1MS6              0             0             0             0             0
 F1MS7              0             0             0             0             0


           THETA
              M1MS6         M1MS7         F1MS1         F1MS2         F1MS3
              ________      ________      ________      ________      ________
 M1MS6             27
 M1MS7              0            28
 F1MS1              0             0            29
 F1MS2              0             0             0            30
 F1MS3              0             0             0             0            31
 F1MS4              0             0             0             0             0
 F1MS5              0             0             0             0             0
 F1MS6              0             0             0             0             0
 F1MS7              0             0             0             0             0


           THETA
              F1MS4         F1MS5         F1MS6         F1MS7
              ________      ________      ________      ________
 F1MS4             32
 F1MS5              0            33
 F1MS6              0             0            34
 F1MS7              0             0             0            35


           ALPHA
              MMS           FMS
              ________      ________
      1           0            36


           BETA
              MMS           FMS
              ________      ________
 MMS                0             0
 FMS                0             0


           PSI
              MMS           FMS
              ________      ________
 MMS                0
 FMS               37             0


     STARTING VALUES


           NU
              M1MS1         M1MS2         M1MS3         M1MS4         M1MS5
              ________      ________      ________      ________      ________
      1         4.173         4.147         4.239         3.717         3.924


           NU
              M1MS6         M1MS7         F1MS1         F1MS2         F1MS3
              ________      ________      ________      ________      ________
      1         4.805         4.218         4.173         4.147         4.239


           NU
              F1MS4         F1MS5         F1MS6         F1MS7
              ________      ________      ________      ________
      1         3.717         3.924         4.805         4.218


           LAMBDA
              MMS           FMS
              ________      ________
 M1MS1          0.463         0.000
 M1MS2          0.472         0.000
 M1MS3          0.488         0.000
 M1MS4          0.511         0.000
 M1MS5          0.665         0.000
 M1MS6          0.223         0.000
 M1MS7          0.296         0.000
 F1MS1          0.000         0.463
 F1MS2          0.000         0.472
 F1MS3          0.000         0.488
 F1MS4          0.000         0.511
 F1MS5          0.000         0.665
 F1MS6          0.000         0.223
 F1MS7          0.000         0.296


           THETA
              M1MS1         M1MS2         M1MS3         M1MS4         M1MS5
              ________      ________      ________      ________      ________
 M1MS1          0.381
 M1MS2          0.000         0.655
 M1MS3          0.000         0.000         0.527
 M1MS4          0.000         0.000         0.000         0.480
 M1MS5          0.000         0.000         0.000         0.000         0.599
 M1MS6          0.000         0.000         0.000         0.000         0.000
 M1MS7          0.000         0.000         0.000         0.000         0.000
 F1MS1          0.000         0.000         0.000         0.000         0.000
 F1MS2          0.000         0.000         0.000         0.000         0.000
 F1MS3          0.000         0.000         0.000         0.000         0.000
 F1MS4          0.000         0.000         0.000         0.000         0.000
 F1MS5          0.000         0.000         0.000         0.000         0.000
 F1MS6          0.000         0.000         0.000         0.000         0.000
 F1MS7          0.000         0.000         0.000         0.000         0.000


           THETA
              M1MS6         M1MS7         F1MS1         F1MS2         F1MS3
              ________      ________      ________      ________      ________
 M1MS6          0.251
 M1MS7          0.000         0.558
 F1MS1          0.000         0.000         0.367
 F1MS2          0.000         0.000         0.000         0.566
 F1MS3          0.000         0.000         0.000         0.000         0.511
 F1MS4          0.000         0.000         0.000         0.000         0.000
 F1MS5          0.000         0.000         0.000         0.000         0.000
 F1MS6          0.000         0.000         0.000         0.000         0.000
 F1MS7          0.000         0.000         0.000         0.000         0.000


           THETA
              F1MS4         F1MS5         F1MS6         F1MS7
              ________      ________      ________      ________
 F1MS4          0.394
 F1MS5          0.000         0.630
 F1MS6          0.000         0.000         0.383
 F1MS7          0.000         0.000         0.000         0.681


           ALPHA
              MMS           FMS
              ________      ________
      1         0.000        -0.322


           BETA
              MMS           FMS
              ________      ________
 MMS            0.000         0.000
 FMS            0.000         0.000


           PSI
              MMS           FMS
              ________      ________
 MMS            1.000
 FMS            0.418         1.000


     POPULATION VALUES


           NU
              M1MS1         M1MS2         M1MS3         M1MS4         M1MS5
              ________      ________      ________      ________      ________
 1              4.173         4.147         4.239         3.717         3.924


           NU
              M1MS6         M1MS7         F1MS1         F1MS2         F1MS3
              ________      ________      ________      ________      ________
 1              4.805         4.218         4.173         4.147         4.239


           NU
              F1MS4         F1MS5         F1MS6         F1MS7
              ________      ________      ________      ________
 1              3.717         3.924         4.805         4.218


           LAMBDA
              MMS           FMS
              ________      ________
 M1MS1          0.463         0.000
 M1MS2          0.472         0.000
 M1MS3          0.488         0.000
 M1MS4          0.511         0.000
 M1MS5          0.665         0.000
 M1MS6          0.223         0.000
 M1MS7          0.296         0.000
 F1MS1          0.000         0.463
 F1MS2          0.000         0.472
 F1MS3          0.000         0.488
 F1MS4          0.000         0.511
 F1MS5          0.000         0.665
 F1MS6          0.000         0.223
 F1MS7          0.000         0.296


           THETA
              M1MS1         M1MS2         M1MS3         M1MS4         M1MS5
              ________      ________      ________      ________      ________
 M1MS1          0.381
 M1MS2          0.000         0.655
 M1MS3          0.000         0.000         0.527
 M1MS4          0.000         0.000         0.000         0.480
 M1MS5          0.000         0.000         0.000         0.000         0.599
 M1MS6          0.000         0.000         0.000         0.000         0.000
 M1MS7          0.000         0.000         0.000         0.000         0.000
 F1MS1          0.000         0.000         0.000         0.000         0.000
 F1MS2          0.000         0.000         0.000         0.000         0.000
 F1MS3          0.000         0.000         0.000         0.000         0.000
 F1MS4          0.000         0.000         0.000         0.000         0.000
 F1MS5          0.000         0.000         0.000         0.000         0.000
 F1MS6          0.000         0.000         0.000         0.000         0.000
 F1MS7          0.000         0.000         0.000         0.000         0.000


           THETA
              M1MS6         M1MS7         F1MS1         F1MS2         F1MS3
              ________      ________      ________      ________      ________
 M1MS6          0.251
 M1MS7          0.000         0.558
 F1MS1          0.000         0.000         0.367
 F1MS2          0.000         0.000         0.000         0.566
 F1MS3          0.000         0.000         0.000         0.000         0.511
 F1MS4          0.000         0.000         0.000         0.000         0.000
 F1MS5          0.000         0.000         0.000         0.000         0.000
 F1MS6          0.000         0.000         0.000         0.000         0.000
 F1MS7          0.000         0.000         0.000         0.000         0.000


           THETA
              F1MS4         F1MS5         F1MS6         F1MS7
              ________      ________      ________      ________
 F1MS4          0.394
 F1MS5          0.000         0.630
 F1MS6          0.000         0.000         0.383
 F1MS7          0.000         0.000         0.000         0.681


           ALPHA
              MMS           FMS
              ________      ________
 1              0.000        -0.322


           BETA
              MMS           FMS
              ________      ________
 MMS            0.000         0.000
 FMS            0.000         0.000


           PSI
              MMS           FMS
              ________      ________
 MMS            1.000
 FMS            0.418         1.000


DIAGRAM INFORMATION

  Mplus diagrams are currently not available for Monte Carlo analysis.
  No diagram output was produced.


     Beginning Time:  14:41:54
        Ending Time:  14:42:21
       Elapsed Time:  00:00:27


MUTHEN & MUTHEN
3463 Stoner Ave.
Los Angeles, CA  90066

Tel: (310) 391-9971
Fax: (310) 391-8971
Web: www.StatModel.com
Support: Support@StatModel.com

Copyright (c) 1998-2012 Muthen & Muthen
